# Supplementary material for: Cellular Characterization and Interspecies Evolution of the Tree Shrew Retina across Postnatal Lifespan
Source: Research (Wash D C). 2024 Nov 21;7:0536. doi: 10.34133/research.0536 (PMC11579486; doi:10.34133/research.0536)
Supplement: Supplementary 1 — Figs. S1 to S10 Tables S1 to S12 [file research.0536.f1.zip › Supplementary Table 1.xlsx]

## Sheet: DoubletFinder_result
Infancy1		Infancy2		Infancy3		Infancy4		Infancy5		Mature1		Mature2		Mature3		Mature4		Mature5		Senile1		Senile2		Senile3		Senile4		Senile5
orig.ident	DoubletFinder	orig.ident	DoubletFinder	orig.ident	DoubletFinder	orig.ident	DoubletFinder	orig.ident	DoubletFinder	orig.ident	DoubletFinder	orig.ident	DoubletFinder	orig.ident	DoubletFinder	orig.ident	DoubletFinder	orig.ident	DoubletFinder	orig.ident	DoubletFinder	orig.ident	DoubletFinder	orig.ident	DoubletFinder	orig.ident	DoubletFinder	orig.ident	DoubletFinder
Infancy1	Singlet	Infancy2	Singlet	Infancy3	Doublet	Infancy4	Singlet	Infancy5	Singlet	Mature1	Doublet	Mature2	Singlet	Mature3	Singlet	Mature4	Singlet	Mature5	Singlet	Senile1	Singlet	Senile2	Singlet	Senile3	Singlet	Senile4	Singlet	Senile5	Singlet
Infancy1	Singlet	Infancy2	Singlet	Infancy3	Singlet	Infancy4	Singlet	Infancy5	Singlet	Mature1	Singlet	Mature2	Doublet	Mature3	Doublet	Mature4	Singlet	Mature5	Singlet	Senile1	Singlet	Senile2	Singlet	Senile3	Singlet	Senile4	Singlet	Senile5	Singlet
Infancy1	Singlet	Infancy2	Singlet	Infancy3	Singlet	Infancy4	Singlet	Infancy5	Singlet	Mature1	Singlet	Mature2	Singlet	Mature3	Singlet	Mature4	Singlet	Mature5	Singlet	Senile1	Singlet	Senile2	Singlet	Senile3	Singlet	Senile4	Singlet	Senile5	Singlet
Infancy1	Doublet	Infancy2	Singlet	Infancy3	Singlet	Infancy4	Singlet	Infancy5	Singlet	Mature1	Singlet	Mature2	Singlet	Mature3	Singlet	Mature4	Singlet	Mature5	Singlet	Senile1	Singlet	Senile2	Singlet	Senile3	Singlet	Senile4	Singlet	Senile5	Singlet
Infancy1	Singlet	Infancy2	Singlet	Infancy3	Singlet	Infancy4	Singlet	Infancy5	Singlet	Mature1	Doublet	Mature2	Singlet	Mature3	Singlet	Mature4	Singlet	Mature5	Singlet	Senile1	Singlet	Senile2	Singlet	Senile3	Singlet	Senile4	Singlet	Senile5	Singlet
Infancy1	Singlet	Infancy2	Singlet	Infancy3	Singlet	Infancy4	Singlet	Infancy5	Singlet	Mature1	Singlet	Mature2	Singlet	Mature3	Singlet	Mature4	Singlet	Mature5	Singlet	Senile1	Singlet	Senile2	Singlet	Senile3	Singlet	Senile4	Singlet	Senile5	Singlet
Infancy1	Singlet	Infancy2	Singlet	Infancy3	Singlet	Infancy4	Singlet	Infancy5	Singlet	Mature1	Singlet	Mature2	Singlet	Mature3	Doublet	Mature4	Singlet	Mature5	Singlet	Senile1	Singlet	Senile2	Singlet	Senile3	Singlet	Senile4	Singlet	Senile5	Doublet
Infancy1	Singlet	Infancy2	Singlet	Infancy3	Singlet	Infancy4	Singlet	Infancy5	Singlet	Mature1	Singlet	Mature2	Singlet	Mature3	Singlet	Mature4	Singlet	Mature5	Singlet	Senile1	Singlet	Senile2	Singlet	Senile3	Singlet	Senile4	Singlet	Senile5	Doublet
Infancy1	Singlet	Infancy2	Singlet	Infancy3	Singlet	Infancy4	Singlet	Infancy5	Singlet	Mature1	Singlet	Mature2	Singlet	Mature3	Singlet	Mature4	Singlet	Mature5	Singlet	Senile1	Singlet	Senile2	Singlet	Senile3	Singlet	Senile4	Singlet	Senile5	Singlet
Infancy1	Singlet	Infancy2	Singlet	Infancy3	Singlet	Infancy4	Singlet	Infancy5	Singlet	Mature1	Singlet	Mature2	Singlet	Mature3	Singlet	Mature4	Singlet	Mature5	Singlet	Senile1	Singlet	Senile2	Singlet	Senile3	Singlet	Senile4	Singlet	Senile5	Singlet
Infancy1	Singlet	Infancy2	Singlet	Infancy3	Singlet	Infancy4	Singlet	Infancy5	Singlet	Mature1	Doublet	Mature2	Singlet	Mature3	Singlet	Mature4	Singlet	Mature5	Singlet	Senile1	Singlet	Senile2	Singlet	Senile3	Singlet	Senile4	Singlet	Senile5	Singlet
Infancy1	Singlet	Infancy2	Singlet	Infancy3	Singlet	Infancy4	Singlet	Infancy5	Singlet	Mature1	Singlet	Mature2	Singlet	Mature3	Doublet	Mature4	Singlet	Mature5	Singlet	Senile1	Singlet	Senile2	Singlet	Senile3	Singlet	Senile4	Singlet	Senile5	Singlet
Infancy1	Singlet	Infancy2	Singlet	Infancy3	Singlet	Infancy4	Singlet	Infancy5	Singlet	Mature1	Singlet	Mature2	Singlet	Mature3	Singlet	Mature4	Singlet	Mature5	Singlet	Senile1	Singlet	Senile2	Singlet	Senile3	Singlet	Senile4	Singlet	Senile5	Singlet
Infancy1	Singlet	Infancy2	Singlet	Infancy3	Singlet	Infancy4	Doublet	Infancy5	Doublet	Mature1	Singlet	Mature2	Singlet	Mature3	Singlet	Mature4	Singlet	Mature5	Singlet	Senile1	Singlet	Senile2	Doublet	Senile3	Singlet	Senile4	Singlet	Senile5	Singlet
Infancy1	Singlet	Infancy2	Singlet	Infancy3	Singlet	Infancy4	Singlet	Infancy5	Singlet	Mature1	Singlet	Mature2	Singlet	Mature3	Singlet	Mature4	Singlet	Mature5	Singlet	Senile1	Singlet	Senile2	Singlet	Senile3	Singlet	Senile4	Doublet	Senile5	Singlet
Infancy1	Singlet	Infancy2	Singlet	Infancy3	Doublet	Infancy4	Singlet	Infancy5	Singlet	Mature1	Singlet	Mature2	Singlet	Mature3	Singlet	Mature4	Singlet	Mature5	Singlet	Senile1	Singlet	Senile2	Singlet	Senile3	Singlet	Senile4	Singlet	Senile5	Singlet
Infancy1	Singlet	Infancy2	Singlet	Infancy3	Singlet	Infancy4	Singlet	Infancy5	Singlet	Mature1	Doublet	Mature2	Singlet	Mature3	Singlet	Mature4	Singlet	Mature5	Singlet	Senile1	Singlet	Senile2	Singlet	Senile3	Singlet	Senile4	Singlet	Senile5	Singlet
Infancy1	Singlet	Infancy2	Singlet	Infancy3	Singlet	Infancy4	Singlet	Infancy5	Singlet	Mature1	Singlet	Mature2	Doublet	Mature3	Singlet	Mature4	Singlet	Mature5	Doublet	Senile1	Singlet	Senile2	Singlet	Senile3	Singlet	Senile4	Singlet	Senile5	Singlet
Infancy1	Singlet	Infancy2	Singlet	Infancy3	Doublet	Infancy4	Singlet	Infancy5	Singlet	Mature1	Singlet	Mature2	Singlet	Mature3	Singlet	Mature4	Singlet	Mature5	Singlet	Senile1	Singlet	Senile2	Singlet	Senile3	Singlet	Senile4	Singlet	Senile5	Singlet
Infancy1	Singlet	Infancy2	Singlet	Infancy3	Singlet	Infancy4	Singlet	Infancy5	Singlet	Mature1	Singlet	Mature2	Singlet	Mature3	Singlet	Mature4	Singlet	Mature5	Singlet	Senile1	Singlet	Senile2	Singlet	Senile3	Singlet	Senile4	Singlet	Senile5	Singlet
Infancy1	Singlet	Infancy2	Singlet	Infancy3	Singlet	Infancy4	Singlet	Infancy5	Singlet	Mature1	Singlet	Mature2	Singlet	Mature3	Singlet	Mature4	Singlet	Mature5	Singlet	Senile1	Singlet	Senile2	Singlet	Senile3	Singlet	Senile4	Singlet	Senile5	Singlet
Infancy1	Singlet	Infancy2	Singlet	Infancy3	Doublet	Infancy4	Singlet	Infancy5	Singlet	Mature1	Singlet	Mature2	Singlet	Mature3	Singlet	Mature4	Doublet	Mature5	Singlet	Senile1	Singlet	Senile2	Singlet	Senile3	Singlet	Senile4	Singlet	Senile5	Singlet
Infancy1	Doublet	Infancy2	Singlet	Infancy3	Singlet	Infancy4	Singlet	Infancy5	Singlet	Mature1	Doublet	Mature2	Singlet	Mature3	Singlet	Mature4	Singlet	Mature5	Singlet	Senile1	Doublet	Senile2	Singlet	Senile3	Singlet	Senile4	Singlet	Senile5	Singlet
Infancy1	Singlet	Infancy2	Singlet	Infancy3	Singlet	Infancy4	Singlet	Infancy5	Singlet	Mature1	Singlet	Mature2	Singlet	Mature3	Singlet	Mature4	Singlet	Mature5	Singlet	Senile1	Singlet	Senile2	Singlet	Senile3	Singlet	Senile4	Singlet	Senile5	Singlet
Infancy1	Singlet	Infancy2	Singlet	Infancy3	Singlet	Infancy4	Singlet	Infancy5	Singlet	Mature1	Singlet	Mature2	Singlet	Mature3	Singlet	Mature4	Singlet	Mature5	Singlet	Senile1	Singlet	Senile2	Singlet	Senile3	Singlet	Senile4	Singlet	Senile5	Doublet
Infancy1	Singlet	Infancy2	Singlet	Infancy3	Singlet	Infancy4	Singlet	Infancy5	Doublet	Mature1	Singlet	Mature2	Singlet	Mature3	Singlet	Mature4	Singlet	Mature5	Singlet	Senile1	Singlet	Senile2	Singlet	Senile3	Singlet	Senile4	Singlet	Senile5	Singlet
Infancy1	Singlet	Infancy2	Singlet	Infancy3	Singlet	Infancy4	Singlet	Infancy5	Doublet	Mature1	Singlet	Mature2	Singlet	Mature3	Singlet	Mature4	Singlet	Mature5	Singlet	Senile1	Singlet	Senile2	Singlet	Senile3	Singlet	Senile4	Singlet	Senile5	Singlet
Infancy1	Singlet	Infancy2	Singlet	Infancy3	Singlet	Infancy4	Singlet	Infancy5	Singlet	Mature1	Singlet	Mature2	Doublet	Mature3	Singlet	Mature4	Singlet	Mature5	Singlet	Senile1	Singlet	Senile2	Singlet	Senile3	Singlet	Senile4	Singlet	Senile5	Singlet
Infancy1	Singlet	Infancy2	Singlet	Infancy3	Singlet	Infancy4	Singlet	Infancy5	Singlet	Mature1	Singlet	Mature2	Singlet	Mature3	Singlet	Mature4	Singlet	Mature5	Singlet	Senile1	Singlet	Senile2	Singlet	Senile3	Singlet	Senile4	Singlet	Senile5	Singlet
Infancy1	Singlet	Infancy2	Doublet	Infancy3	Singlet	Infancy4	Doublet	Infancy5	Singlet	Mature1	Singlet	Mature2	Singlet	Mature3	Singlet	Mature4	Singlet	Mature5	Singlet	Senile1	Singlet	Senile2	Singlet	Senile3	Singlet	Senile4	Singlet	Senile5	Singlet
Infancy1	Singlet	Infancy2	Singlet	Infancy3	Doublet	Infancy4	Singlet	Infancy5	Singlet	Mature1	Singlet	Mature2	Singlet	Mature3	Singlet	Mature4	Singlet	Mature5	Singlet	Senile1	Singlet	Senile2	Singlet	Senile3	Singlet	Senile4	Singlet	Senile5	Doublet
Infancy1	Singlet	Infancy2	Singlet	Infancy3	Singlet	Infancy4	Doublet	Infancy5	Singlet	Mature1	Singlet	Mature2	Doublet	Mature3	Doublet	Mature4	Singlet	Mature5	Singlet	Senile1	Doublet	Senile2	Singlet	Senile3	Singlet	Senile4	Singlet	Senile5	Singlet
Infancy1	Singlet	Infancy2	Singlet	Infancy3	Singlet	Infancy4	Singlet	Infancy5	Singlet	Mature1	Singlet	Mature2	Singlet	Mature3	Singlet	Mature4	Singlet	Mature5	Singlet	Senile1	Singlet	Senile2	Doublet	Senile3	Singlet	Senile4	Singlet	Senile5	Singlet
Infancy1	Singlet	Infancy2	Singlet	Infancy3	Singlet	Infancy4	Singlet	Infancy5	Singlet	Mature1	Singlet	Mature2	Singlet	Mature3	Singlet	Mature4	Doublet	Mature5	Singlet	Senile1	Singlet	Senile2	Singlet	Senile3	Singlet	Senile4	Singlet	Senile5	Singlet
Infancy1	Singlet	Infancy2	Singlet	Infancy3	Singlet	Infancy4	Singlet	Infancy5	Singlet	Mature1	Singlet	Mature2	Singlet	Mature3	Singlet	Mature4	Singlet	Mature5	Singlet	Senile1	Doublet	Senile2	Singlet	Senile3	Singlet	Senile4	Singlet	Senile5	Doublet
Infancy1	Singlet	Infancy2	Singlet	Infancy3	Singlet	Infancy4	Doublet	Infancy5	Singlet	Mature1	Singlet	Mature2	Singlet	Mature3	Singlet	Mature4	Singlet	Mature5	Singlet	Senile1	Singlet	Senile2	Singlet	Senile3	Singlet	Senile4	Singlet	Senile5	Singlet
Infancy1	Singlet	Infancy2	Doublet	Infancy3	Singlet	Infancy4	Singlet	Infancy5	Singlet	Mature1	Singlet	Mature2	Singlet	Mature3	Singlet	Mature4	Singlet	Mature5	Doublet	Senile1	Singlet	Senile2	Singlet	Senile3	Singlet	Senile4	Singlet	Senile5	Singlet
Infancy1	Doublet	Infancy2	Singlet	Infancy3	Singlet	Infancy4	Singlet	Infancy5	Singlet	Mature1	Singlet	Mature2	Singlet	Mature3	Singlet	Mature4	Singlet	Mature5	Singlet	Senile1	Singlet	Senile2	Singlet	Senile3	Singlet	Senile4	Singlet	Senile5	Doublet
Infancy1	Singlet	Infancy2	Singlet	Infancy3	Singlet	Infancy4	Singlet	Infancy5	Singlet	Mature1	Singlet	Mature2	Singlet	Mature3	Singlet	Mature4	Singlet	Mature5	Singlet	Senile1	Doublet	Senile2	Singlet	Senile3	Singlet	Senile4	Singlet	Senile5	Singlet
Infancy1	Singlet	Infancy2	Singlet	Infancy3	Singlet	Infancy4	Doublet	Infancy5	Singlet	Mature1	Singlet	Mature2	Singlet	Mature3	Singlet	Mature4	Singlet	Mature5	Singlet	Senile1	Singlet	Senile2	Singlet	Senile3	Singlet	Senile4	Singlet	Senile5	Singlet
Infancy1	Singlet	Infancy2	Singlet	Infancy3	Singlet	Infancy4	Singlet	Infancy5	Singlet	Mature1	Singlet	Mature2	Singlet	Mature3	Singlet	Mature4	Singlet	Mature5	Singlet	Senile1	Singlet	Senile2	Doublet	Senile3	Singlet	Senile4	Singlet	Senile5	Singlet
Infancy1	Singlet	Infancy2	Doublet	Infancy3	Singlet	Infancy4	Singlet	Infancy5	Singlet	Mature1	Singlet	Mature2	Singlet	Mature3	Singlet	Mature4	Singlet	Mature5	Singlet	Senile1	Singlet	Senile2	Singlet	Senile3	Singlet	Senile4	Singlet	Senile5	Singlet
Infancy1	Singlet	Infancy2	Singlet	Infancy3	Doublet	Infancy4	Singlet	Infancy5	Singlet	Mature1	Singlet	Mature2	Doublet	Mature3	Singlet	Mature4	Singlet	Mature5	Singlet	Senile1	Singlet	Senile2	Singlet	Senile3	Singlet	Senile4	Singlet	Senile5	Singlet
Infancy1	Singlet	Infancy2	Singlet	Infancy3	Singlet	Infancy4	Singlet	Infancy5	Singlet	Mature1	Singlet	Mature2	Singlet	Mature3	Singlet	Mature4	Singlet	Mature5	Singlet	Senile1	Singlet	Senile2	Singlet	Senile3	Singlet	Senile4	Singlet	Senile5	Singlet
Infancy1	Singlet	Infancy2	Singlet	Infancy3	Singlet	Infancy4	Singlet	Infancy5	Singlet	Mature1	Singlet	Mature2	Singlet	Mature3	Singlet	Mature4	Singlet	Mature5	Singlet	Senile1	Singlet	Senile2	Singlet	Senile3	Singlet	Senile4	Singlet	Senile5	Singlet
Infancy1	Singlet	Infancy2	Singlet	Infancy3	Singlet	Infancy4	Doublet	Infancy5	Singlet	Mature1	Singlet	Mature2	Singlet	Mature3	Singlet	Mature4	Singlet	Mature5	Singlet	Senile1	Singlet	Senile2	Singlet	Senile3	Singlet	Senile4	Singlet	Senile5	Singlet
Infancy1	Singlet	Infancy2	Singlet	Infancy3	Singlet	Infancy4	Singlet	Infancy5	Singlet	Mature1	Singlet	Mature2	Singlet	Mature3	Singlet	Mature4	Singlet	Mature5	Singlet	Senile1	Singlet	Senile2	Singlet	Senile3	Singlet	Senile4	Singlet	Senile5	Singlet
Infancy1	Doublet	Infancy2	Singlet	Infancy3	Singlet	Infancy4	Singlet	Infancy5	Singlet	Mature1	Singlet	Mature2	Singlet	Mature3	Singlet	Mature4	Doublet	Mature5	Singlet	Senile1	Singlet	Senile2	Singlet	Senile3	Singlet	Senile4	Singlet	Senile5	Singlet
Infancy1	Singlet	Infancy2	Singlet	Infancy3	Singlet	Infancy4	Singlet	Infancy5	Singlet	Mature1	Singlet	Mature2	Singlet	Mature3	Doublet	Mature4	Singlet	Mature5	Singlet	Senile1	Singlet	Senile2	Singlet	Senile3	Singlet	Senile4	Singlet	Senile5	Singlet
Infancy1	Singlet	Infancy2	Singlet	Infancy3	Singlet	Infancy4	Singlet	Infancy5	Singlet	Mature1	Singlet	Mature2	Singlet	Mature3	Singlet	Mature4	Singlet	Mature5	Doublet	Senile1	Singlet	Senile2	Singlet	Senile3	Singlet	Senile4	Doublet	Senile5	Singlet
Infancy1	Singlet	Infancy2	Singlet	Infancy3	Singlet	Infancy4	Singlet	Infancy5	Singlet	Mature1	Doublet	Mature2	Singlet	Mature3	Singlet	Mature4	Singlet	Mature5	Singlet	Senile1	Singlet	Senile2	Singlet	Senile3	Singlet	Senile4	Singlet	Senile5	Singlet
Infancy1	Singlet	Infancy2	Singlet	Infancy3	Singlet	Infancy4	Singlet	Infancy5	Singlet	Mature1	Singlet	Mature2	Singlet	Mature3	Singlet	Mature4	Singlet	Mature5	Singlet	Senile1	Singlet	Senile2	Singlet	Senile3	Singlet	Senile4	Singlet	Senile5	Singlet
Infancy1	Singlet	Infancy2	Singlet	Infancy3	Singlet	Infancy4	Singlet	Infancy5	Singlet	Mature1	Singlet	Mature2	Singlet	Mature3	Singlet	Mature4	Singlet	Mature5	Singlet	Senile1	Singlet	Senile2	Singlet	Senile3	Singlet	Senile4	Doublet	Senile5	Singlet
Infancy1	Singlet	Infancy2	Singlet	Infancy3	Singlet	Infancy4	Singlet	Infancy5	Singlet	Mature1	Singlet	Mature2	Singlet	Mature3	Singlet	Mature4	Singlet	Mature5	Singlet	Senile1	Singlet	Senile2	Singlet	Senile3	Singlet	Senile4	Singlet	Senile5	Singlet
Infancy1	Doublet	Infancy2	Singlet	Infancy3	Singlet	Infancy4	Singlet	Infancy5	Singlet	Mature1	Singlet	Mature2	Singlet	Mature3	Singlet	Mature4	Singlet	Mature5	Singlet	Senile1	Singlet	Senile2	Singlet	Senile3	Singlet	Senile4	Singlet	Senile5	Doublet
Infancy1	Singlet	Infancy2	Singlet	Infancy3	Singlet	Infancy4	Singlet	Infancy5	Singlet	Mature1	Singlet	Mature2	Singlet	Mature3	Singlet	Mature4	Singlet	Mature5	Singlet	Senile1	Singlet	Senile2	Singlet	Senile3	Singlet	Senile4	Singlet	Senile5	Singlet
Infancy1	Singlet	Infancy2	Singlet	Infancy3	Singlet	Infancy4	Singlet	Infancy5	Singlet	Mature1	Singlet	Mature2	Singlet	Mature3	Singlet	Mature4	Singlet	Mature5	Singlet	Senile1	Singlet	Senile2	Singlet	Senile3	Singlet	Senile4	Singlet	Senile5	Singlet
Infancy1	Singlet	Infancy2	Singlet	Infancy3	Singlet	Infancy4	Singlet	Infancy5	Singlet	Mature1	Singlet	Mature2	Singlet	Mature3	Singlet	Mature4	Singlet	Mature5	Singlet	Senile1	Singlet	Senile2	Singlet	Senile3	Singlet	Senile4	Singlet	Senile5	Singlet
Infancy1	Singlet	Infancy2	Singlet	Infancy3	Singlet	Infancy4	Singlet	Infancy5	Singlet	Mature1	Singlet	Mature2	Singlet	Mature3	Singlet	Mature4	Singlet	Mature5	Singlet	Senile1	Singlet	Senile2	Singlet	Senile3	Doublet	Senile4	Singlet	Senile5	Singlet
Infancy1	Singlet	Infancy2	Singlet	Infancy3	Singlet	Infancy4	Singlet	Infancy5	Singlet	Mature1	Singlet	Mature2	Singlet	Mature3	Singlet	Mature4	Singlet	Mature5	Singlet	Senile1	Singlet	Senile2	Singlet	Senile3	Singlet	Senile4	Singlet	Senile5	Doublet
Infancy1	Singlet	Infancy2	Singlet	Infancy3	Singlet	Infancy4	Singlet	Infancy5	Singlet	Mature1	Singlet	Mature2	Doublet	Mature3	Singlet	Mature4	Singlet	Mature5	Singlet	Senile1	Doublet	Senile2	Doublet	Senile3	Singlet	Senile4	Singlet	Senile5	Singlet
Infancy1	Singlet	Infancy2	Doublet	Infancy3	Singlet	Infancy4	Singlet	Infancy5	Singlet	Mature1	Singlet	Mature2	Singlet	Mature3	Singlet	Mature4	Singlet	Mature5	Singlet	Senile1	Singlet	Senile2	Singlet	Senile3	Singlet	Senile4	Singlet	Senile5	Singlet
Infancy1	Singlet	Infancy2	Singlet	Infancy3	Singlet	Infancy4	Singlet	Infancy5	Singlet	Mature1	Singlet	Mature2	Singlet	Mature3	Singlet	Mature4	Singlet	Mature5	Doublet	Senile1	Singlet	Senile2	Singlet	Senile3	Singlet	Senile4	Singlet	Senile5	Doublet
Infancy1	Singlet	Infancy2	Singlet	Infancy3	Singlet	Infancy4	Singlet	Infancy5	Singlet	Mature1	Singlet	Mature2	Singlet	Mature3	Singlet	Mature4	Singlet	Mature5	Singlet	Senile1	Singlet	Senile2	Singlet	Senile3	Singlet	Senile4	Singlet	Senile5	Singlet
Infancy1	Singlet	Infancy2	Singlet	Infancy3	Singlet	Infancy4	Singlet	Infancy5	Singlet	Mature1	Singlet	Mature2	Singlet	Mature3	Singlet	Mature4	Singlet	Mature5	Singlet	Senile1	Singlet	Senile2	Singlet	Senile3	Singlet	Senile4	Singlet	Senile5	Singlet
Infancy1	Singlet	Infancy2	Singlet	Infancy3	Singlet	Infancy4	Singlet	Infancy5	Singlet	Mature1	Singlet	Mature2	Singlet	Mature3	Singlet	Mature4	Singlet	Mature5	Singlet	Senile1	Singlet	Senile2	Singlet	Senile3	Singlet	Senile4	Singlet	Senile5	Singlet
Infancy1	Singlet	Infancy2	Singlet	Infancy3	Singlet	Infancy4	Singlet	Infancy5	Singlet	Mature1	Singlet	Mature2	Singlet	Mature3	Singlet	Mature4	Singlet	Mature5	Singlet	Senile1	Singlet	Senile2	Singlet	Senile3	Singlet	Senile4	Singlet	Senile5	Singlet
Infancy1	Singlet	Infancy2	Doublet	Infancy3	Singlet	Infancy4	Singlet	Infancy5	Singlet	Mature1	Singlet	Mature2	Singlet	Mature3	Singlet	Mature4	Doublet	Mature5	Singlet	Senile1	Singlet	Senile2	Singlet	Senile3	Singlet	Senile4	Singlet	Senile5	Singlet
Infancy1	Singlet	Infancy2	Singlet	Infancy3	Singlet	Infancy4	Singlet	Infancy5	Singlet	Mature1	Singlet	Mature2	Singlet	Mature3	Singlet	Mature4	Singlet	Mature5	Singlet	Senile1	Singlet	Senile2	Singlet	Senile3	Singlet	Senile4	Singlet	Senile5	Singlet
Infancy1	Singlet	Infancy2	Singlet	Infancy3	Doublet	Infancy4	Singlet	Infancy5	Singlet	Mature1	Singlet	Mature2	Singlet	Mature3	Singlet	Mature4	Singlet	Mature5	Singlet	Senile1	Singlet	Senile2	Singlet	Senile3	Singlet	Senile4	Doublet	Senile5	Singlet
Infancy1	Doublet	Infancy2	Doublet	Infancy3	Singlet	Infancy4	Singlet	Infancy5	Singlet	Mature1	Singlet	Mature2	Singlet	Mature3	Singlet	Mature4	Singlet	Mature5	Singlet	Senile1	Doublet	Senile2	Singlet	Senile3	Singlet	Senile4	Singlet	Senile5	Singlet
Infancy1	Singlet	Infancy2	Singlet	Infancy3	Doublet	Infancy4	Doublet	Infancy5	Singlet	Mature1	Singlet	Mature2	Singlet	Mature3	Singlet	Mature4	Singlet	Mature5	Singlet	Senile1	Singlet	Senile2	Singlet	Senile3	Singlet	Senile4	Singlet	Senile5	Singlet
Infancy1	Singlet	Infancy2	Doublet	Infancy3	Singlet	Infancy4	Singlet	Infancy5	Doublet	Mature1	Singlet	Mature2	Singlet	Mature3	Singlet	Mature4	Singlet	Mature5	Singlet	Senile1	Singlet	Senile2	Singlet	Senile3	Singlet	Senile4	Singlet	Senile5	Singlet
Infancy1	Singlet	Infancy2	Singlet	Infancy3	Singlet	Infancy4	Singlet	Infancy5	Singlet	Mature1	Doublet	Mature2	Singlet	Mature3	Singlet	Mature4	Singlet	Mature5	Singlet	Senile1	Singlet	Senile2	Singlet	Senile3	Singlet	Senile4	Singlet	Senile5	Singlet
Infancy1	Singlet	Infancy2	Singlet	Infancy3	Singlet	Infancy4	Singlet	Infancy5	Singlet	Mature1	Singlet	Mature2	Singlet	Mature3	Singlet	Mature4	Singlet	Mature5	Singlet	Senile1	Doublet	Senile2	Singlet	Senile3	Singlet	Senile4	Singlet	Senile5	Singlet
Infancy1	Singlet	Infancy2	Singlet	Infancy3	Singlet	Infancy4	Singlet	Infancy5	Singlet	Mature1	Singlet	Mature2	Singlet	Mature3	Singlet	Mature4	Singlet	Mature5	Singlet	Senile1	Singlet	Senile2	Singlet	Senile3	Singlet	Senile4	Singlet	Senile5	Singlet
Infancy1	Singlet	Infancy2	Singlet	Infancy3	Singlet	Infancy4	Singlet	Infancy5	Doublet	Mature1	Singlet	Mature2	Singlet	Mature3	Doublet	Mature4	Singlet	Mature5	Singlet	Senile1	Singlet	Senile2	Singlet	Senile3	Singlet	Senile4	Singlet	Senile5	Singlet
Infancy1	Singlet	Infancy2	Singlet	Infancy3	Singlet	Infancy4	Singlet	Infancy5	Singlet	Mature1	Singlet	Mature2	Singlet	Mature3	Singlet	Mature4	Doublet	Mature5	Singlet	Senile1	Singlet	Senile2	Singlet	Senile3	Singlet	Senile4	Singlet	Senile5	Singlet
Infancy1	Singlet	Infancy2	Doublet	Infancy3	Singlet	Infancy4	Singlet	Infancy5	Singlet	Mature1	Doublet	Mature2	Singlet	Mature3	Singlet	Mature4	Singlet	Mature5	Singlet	Senile1	Singlet	Senile2	Singlet	Senile3	Singlet	Senile4	Singlet	Senile5	Singlet
Infancy1	Singlet	Infancy2	Singlet	Infancy3	Singlet	Infancy4	Singlet	Infancy5	Singlet	Mature1	Singlet	Mature2	Doublet	Mature3	Singlet	Mature4	Singlet	Mature5	Singlet	Senile1	Singlet	Senile2	Singlet	Senile3	Singlet	Senile4	Singlet	Senile5	Singlet
Infancy1	Doublet	Infancy2	Singlet	Infancy3	Singlet	Infancy4	Singlet	Infancy5	Singlet	Mature1	Singlet	Mature2	Singlet	Mature3	Singlet	Mature4	Singlet	Mature5	Singlet	Senile1	Singlet	Senile2	Singlet	Senile3	Singlet	Senile4	Singlet	Senile5	Singlet
Infancy1	Doublet	Infancy2	Singlet	Infancy3	Singlet	Infancy4	Singlet	Infancy5	Singlet	Mature1	Singlet	Mature2	Singlet	Mature3	Singlet	Mature4	Singlet	Mature5	Singlet	Senile1	Singlet	Senile2	Singlet	Senile3	Singlet	Senile4	Singlet	Senile5	Singlet
Infancy1	Singlet	Infancy2	Singlet	Infancy3	Singlet	Infancy4	Singlet	Infancy5	Singlet	Mature1	Singlet	Mature2	Singlet	Mature3	Singlet	Mature4	Singlet	Mature5	Singlet	Senile1	Singlet	Senile2	Doublet	Senile3	Singlet	Senile4	Singlet	Senile5	Singlet
Infancy1	Doublet	Infancy2	Singlet	Infancy3	Singlet	Infancy4	Singlet	Infancy5	Singlet	Mature1	Singlet	Mature2	Singlet	Mature3	Singlet	Mature4	Singlet	Mature5	Singlet	Senile1	Singlet	Senile2	Singlet	Senile3	Singlet	Senile4	Singlet	Senile5	Singlet
Infancy1	Singlet	Infancy2	Singlet	Infancy3	Singlet	Infancy4	Singlet	Infancy5	Singlet	Mature1	Singlet	Mature2	Singlet	Mature3	Singlet	Mature4	Singlet	Mature5	Singlet	Senile1	Singlet	Senile2	Singlet	Senile3	Singlet	Senile4	Singlet	Senile5	Singlet
Infancy1	Singlet	Infancy2	Singlet	Infancy3	Doublet	Infancy4	Singlet	Infancy5	Singlet	Mature1	Singlet	Mature2	Singlet	Mature3	Singlet	Mature4	Singlet	Mature5	Singlet	Senile1	Doublet	Senile2	Singlet	Senile3	Singlet	Senile4	Singlet	Senile5	Singlet
Infancy1	Singlet	Infancy2	Singlet	Infancy3	Singlet	Infancy4	Singlet	Infancy5	Singlet	Mature1	Singlet	Mature2	Singlet	Mature3	Singlet	Mature4	Singlet	Mature5	Singlet	Senile1	Singlet	Senile2	Singlet	Senile3	Doublet	Senile4	Singlet	Senile5	Singlet
Infancy1	Singlet	Infancy2	Singlet	Infancy3	Singlet	Infancy4	Doublet	Infancy5	Singlet	Mature1	Singlet	Mature2	Singlet	Mature3	Singlet	Mature4	Singlet	Mature5	Singlet	Senile1	Singlet	Senile2	Singlet	Senile3	Singlet	Senile4	Singlet	Senile5	Singlet
Infancy1	Singlet	Infancy2	Singlet	Infancy3	Singlet	Infancy4	Singlet	Infancy5	Singlet	Mature1	Singlet	Mature2	Singlet	Mature3	Singlet	Mature4	Singlet	Mature5	Singlet	Senile1	Singlet	Senile2	Singlet	Senile3	Singlet	Senile4	Singlet	Senile5	Singlet
Infancy1	Singlet	Infancy2	Singlet	Infancy3	Singlet	Infancy4	Singlet	Infancy5	Singlet	Mature1	Singlet	Mature2	Singlet	Mature3	Singlet	Mature4	Singlet	Mature5	Singlet	Senile1	Singlet	Senile2	Singlet	Senile3	Singlet	Senile4	Singlet	Senile5	Singlet
Infancy1	Doublet	Infancy2	Singlet	Infancy3	Singlet	Infancy4	Singlet	Infancy5	Singlet	Mature1	Singlet	Mature2	Singlet	Mature3	Singlet	Mature4	Singlet	Mature5	Singlet	Senile1	Singlet	Senile2	Singlet	Senile3	Singlet	Senile4	Singlet	Senile5	Singlet
Infancy1	Singlet	Infancy2	Doublet	Infancy3	Singlet	Infancy4	Singlet	Infancy5	Singlet	Mature1	Singlet	Mature2	Singlet	Mature3	Singlet	Mature4	Singlet	Mature5	Singlet	Senile1	Singlet	Senile2	Singlet	Senile3	Singlet	Senile4	Singlet	Senile5	Singlet
Infancy1	Singlet	Infancy2	Singlet	Infancy3	Singlet	Infancy4	Singlet	Infancy5	Singlet	Mature1	Doublet	Mature2	Singlet	Mature3	Singlet	Mature4	Doublet	Mature5	Singlet	Senile1	Singlet	Senile2	Singlet	Senile3	Singlet	Senile4	Singlet	Senile5	Singlet
Infancy1	Singlet	Infancy2	Singlet	Infancy3	Singlet	Infancy4	Singlet	Infancy5	Singlet	Mature1	Singlet	Mature2	Singlet	Mature3	Singlet	Mature4	Singlet	Mature5	Singlet	Senile1	Singlet	Senile2	Singlet	Senile3	Singlet	Senile4	Singlet	Senile5	Singlet
Infancy1	Singlet	Infancy2	Singlet	Infancy3	Singlet	Infancy4	Doublet	Infancy5	Singlet	Mature1	Singlet	Mature2	Singlet	Mature3	Singlet	Mature4	Singlet	Mature5	Singlet	Senile1	Singlet	Senile2	Singlet	Senile3	Singlet	Senile4	Singlet	Senile5	Singlet
Infancy1	Singlet	Infancy2	Doublet	Infancy3	Singlet	Infancy4	Singlet	Infancy5	Singlet	Mature1	Singlet	Mature2	Singlet	Mature3	Singlet	Mature4	Singlet	Mature5	Singlet	Senile1	Singlet	Senile2	Singlet	Senile3	Singlet	Senile4	Singlet	Senile5	Singlet
Infancy1	Singlet	Infancy2	Singlet	Infancy3	Singlet	Infancy4	Singlet	Infancy5	Singlet	Mature1	Singlet	Mature2	Doublet	Mature3	Singlet	Mature4	Singlet	Mature5	Singlet	Senile1	Singlet	Senile2	Doublet	Senile3	Singlet	Senile4	Singlet	Senile5	Singlet
Infancy1	Singlet	Infancy2	Singlet	Infancy3	Doublet	Infancy4	Singlet	Infancy5	Singlet	Mature1	Singlet	Mature2	Singlet	Mature3	Singlet	Mature4	Singlet	Mature5	Singlet	Senile1	Singlet	Senile2	Singlet	Senile3	Singlet	Senile4	Singlet	Senile5	Singlet
Infancy1	Singlet	Infancy2	Singlet	Infancy3	Singlet	Infancy4	Singlet	Infancy5	Singlet	Mature1	Singlet	Mature2	Singlet	Mature3	Singlet	Mature4	Singlet	Mature5	Singlet	Senile1	Singlet	Senile2	Singlet	Senile3	Singlet	Senile4	Singlet	Senile5	Singlet
Infancy1	Singlet	Infancy2	Singlet	Infancy3	Singlet	Infancy4	Singlet	Infancy5	Singlet	Mature1	Singlet	Mature2	Singlet	Mature3	Singlet	Mature4	Singlet	Mature5	Singlet	Senile1	Singlet	Senile2	Singlet	Senile3	Singlet	Senile4	Singlet	Senile5	Singlet
Infancy1	Singlet	Infancy2	Singlet	Infancy3	Singlet	Infancy4	Singlet	Infancy5	Singlet	Mature1	Singlet	Mature2	Doublet	Mature3	Singlet	Mature4	Singlet	Mature5	Singlet	Senile1	Singlet	Senile2	Doublet	Senile3	Singlet	Senile4	Singlet	Senile5	Singlet
Infancy1	Singlet	Infancy2	Singlet	Infancy3	Singlet	Infancy4	Singlet	Infancy5	Singlet	Mature1	Doublet	Mature2	Singlet	Mature3	Singlet	Mature4	Singlet	Mature5	Singlet	Senile1	Singlet	Senile2	Singlet	Senile3	Singlet	Senile4	Singlet	Senile5	Singlet
Infancy1	Singlet	Infancy2	Singlet	Infancy3	Singlet	Infancy4	Singlet	Infancy5	Singlet	Mature1	Singlet	Mature2	Singlet	Mature3	Singlet	Mature4	Singlet	Mature5	Singlet	Senile1	Singlet	Senile2	Singlet	Senile3	Singlet	Senile4	Singlet	Senile5	Singlet
Infancy1	Singlet	Infancy2	Singlet	Infancy3	Singlet	Infancy4	Singlet	Infancy5	Singlet	Mature1	Singlet	Mature2	Singlet	Mature3	Singlet	Mature4	Singlet	Mature5	Singlet	Senile1	Singlet	Senile2	Singlet	Senile3	Singlet	Senile4	Singlet	Senile5	Singlet
Infancy1	Singlet	Infancy2	Singlet	Infancy3	Singlet	Infancy4	Singlet	Infancy5	Singlet	Mature1	Singlet	Mature2	Singlet	Mature3	Singlet	Mature4	Singlet	Mature5	Singlet	Senile1	Singlet	Senile2	Singlet	Senile3	Singlet	Senile4	Singlet	Senile5	Singlet
Infancy1	Singlet	Infancy2	Singlet	Infancy3	Singlet	Infancy4	Singlet	Infancy5	Singlet	Mature1	Singlet	Mature2	Singlet	Mature3	Singlet	Mature4	Singlet	Mature5	Singlet	Senile1	Singlet	Senile2	Singlet	Senile3	Singlet	Senile4	Singlet	Senile5	Singlet
Infancy1	Singlet	Infancy2	Singlet	Infancy3	Singlet	Infancy4	Singlet	Infancy5	Singlet	Mature1	Singlet	Mature2	Singlet	Mature3	Singlet	Mature4	Singlet	Mature5	Singlet	Senile1	Singlet	Senile2	Singlet	Senile3	Singlet	Senile4	Singlet	Senile5	Doublet
Infancy1	Singlet	Infancy2	Singlet	Infancy3	Singlet	Infancy4	Singlet	Infancy5	Singlet	Mature1	Singlet	Mature2	Singlet	Mature3	Singlet	Mature4	Singlet	Mature5	Singlet	Senile1	Singlet	Senile2	Singlet	Senile3	Singlet	Senile4	Singlet	Senile5	Singlet
Infancy1	Singlet	Infancy2	Singlet	Infancy3	Singlet	Infancy4	Singlet	Infancy5	Singlet	Mature1	Singlet	Mature2	Singlet	Mature3	Singlet	Mature4	Singlet	Mature5	Singlet	Senile1	Doublet	Senile2	Singlet	Senile3	Singlet	Senile4	Singlet	Senile5	Singlet
Infancy1	Singlet	Infancy2	Singlet	Infancy3	Singlet	Infancy4	Singlet	Infancy5	Doublet	Mature1	Singlet	Mature2	Singlet	Mature3	Singlet	Mature4	Singlet	Mature5	Singlet	Senile1	Doublet	Senile2	Doublet	Senile3	Singlet	Senile4	Singlet	Senile5	Doublet
Infancy1	Singlet	Infancy2	Singlet	Infancy3	Singlet	Infancy4	Singlet	Infancy5	Singlet	Mature1	Singlet	Mature2	Singlet	Mature3	Doublet	Mature4	Singlet	Mature5	Singlet	Senile1	Singlet	Senile2	Singlet	Senile3	Singlet	Senile4	Singlet	Senile5	Singlet
Infancy1	Singlet	Infancy2	Singlet	Infancy3	Singlet	Infancy4	Singlet	Infancy5	Singlet	Mature1	Singlet	Mature2	Singlet	Mature3	Singlet	Mature4	Singlet	Mature5	Singlet	Senile1	Singlet	Senile2	Singlet	Senile3	Singlet	Senile4	Singlet	Senile5	Singlet
Infancy1	Singlet	Infancy2	Singlet	Infancy3	Singlet	Infancy4	Singlet	Infancy5	Singlet	Mature1	Singlet	Mature2	Singlet	Mature3	Singlet	Mature4	Singlet	Mature5	Singlet	Senile1	Singlet	Senile2	Singlet	Senile3	Singlet	Senile4	Singlet	Senile5	Singlet
Infancy1	Doublet	Infancy2	Doublet	Infancy3	Singlet	Infancy4	Singlet	Infancy5	Singlet	Mature1	Singlet	Mature2	Singlet	Mature3	Singlet	Mature4	Singlet	Mature5	Singlet	Senile1	Singlet	Senile2	Singlet	Senile3	Singlet	Senile4	Singlet	Senile5	Singlet
Infancy1	Singlet	Infancy2	Singlet	Infancy3	Singlet	Infancy4	Singlet	Infancy5	Singlet	Mature1	Doublet	Mature2	Singlet	Mature3	Doublet	Mature4	Singlet	Mature5	Singlet	Senile1	Singlet	Senile2	Singlet	Senile3	Singlet	Senile4	Singlet	Senile5	Singlet
Infancy1	Singlet	Infancy2	Singlet	Infancy3	Doublet	Infancy4	Singlet	Infancy5	Singlet	Mature1	Singlet	Mature2	Doublet	Mature3	Singlet	Mature4	Singlet	Mature5	Singlet	Senile1	Singlet	Senile2	Singlet	Senile3	Doublet	Senile4	Singlet	Senile5	Singlet
Infancy1	Singlet	Infancy2	Singlet	Infancy3	Singlet	Infancy4	Singlet	Infancy5	Singlet	Mature1	Singlet	Mature2	Singlet	Mature3	Singlet	Mature4	Singlet	Mature5	Singlet	Senile1	Singlet	Senile2	Singlet	Senile3	Singlet	Senile4	Singlet	Senile5	Singlet
Infancy1	Singlet	Infancy2	Singlet	Infancy3	Singlet	Infancy4	Singlet	Infancy5	Singlet	Mature1	Singlet	Mature2	Singlet	Mature3	Singlet	Mature4	Singlet	Mature5	Singlet	Senile1	Singlet	Senile2	Singlet	Senile3	Singlet	Senile4	Singlet	Senile5	Singlet
Infancy1	Singlet	Infancy2	Singlet	Infancy3	Singlet	Infancy4	Doublet	Infancy5	Singlet	Mature1	Singlet	Mature2	Singlet	Mature3	Doublet	Mature4	Singlet	Mature5	Singlet	Senile1	Singlet	Senile2	Singlet	Senile3	Singlet	Senile4	Singlet	Senile5	Singlet
Infancy1	Doublet	Infancy2	Singlet	Infancy3	Singlet	Infancy4	Singlet	Infancy5	Singlet	Mature1	Singlet	Mature2	Singlet	Mature3	Singlet	Mature4	Singlet	Mature5	Singlet	Senile1	Doublet	Senile2	Singlet	Senile3	Singlet	Senile4	Singlet	Senile5	Singlet
Infancy1	Singlet	Infancy2	Singlet	Infancy3	Singlet	Infancy4	Singlet	Infancy5	Singlet	Mature1	Singlet	Mature2	Singlet	Mature3	Singlet	Mature4	Singlet	Mature5	Singlet	Senile1	Singlet	Senile2	Doublet	Senile3	Singlet	Senile4	Singlet	Senile5	Singlet
Infancy1	Singlet	Infancy2	Singlet	Infancy3	Singlet	Infancy4	Singlet	Infancy5	Singlet	Mature1	Singlet	Mature2	Singlet	Mature3	Singlet	Mature4	Singlet	Mature5	Singlet	Senile1	Singlet	Senile2	Singlet	Senile3	Singlet	Senile4	Singlet	Senile5	Singlet
Infancy1	Singlet	Infancy2	Singlet	Infancy3	Singlet	Infancy4	Singlet	Infancy5	Singlet	Mature1	Singlet	Mature2	Singlet	Mature3	Singlet	Mature4	Singlet	Mature5	Doublet	Senile1	Singlet	Senile2	Singlet	Senile3	Singlet	Senile4	Singlet	Senile5	Singlet
Infancy1	Singlet	Infancy2	Singlet	Infancy3	Singlet	Infancy4	Singlet	Infancy5	Singlet	Mature1	Singlet	Mature2	Singlet	Mature3	Singlet	Mature4	Singlet	Mature5	Singlet	Senile1	Singlet	Senile2	Doublet	Senile3	Singlet	Senile4	Singlet	Senile5	Singlet
Infancy1	Singlet	Infancy2	Singlet	Infancy3	Singlet	Infancy4	Singlet	Infancy5	Singlet	Mature1	Singlet	Mature2	Singlet	Mature3	Singlet	Mature4	Singlet	Mature5	Singlet	Senile1	Singlet	Senile2	Singlet	Senile3	Singlet	Senile4	Singlet	Senile5	Singlet
Infancy1	Singlet	Infancy2	Singlet	Infancy3	Singlet	Infancy4	Singlet	Infancy5	Singlet	Mature1	Singlet	Mature2	Singlet	Mature3	Singlet	Mature4	Singlet	Mature5	Singlet	Senile1	Singlet	Senile2	Singlet	Senile3	Singlet	Senile4	Singlet	Senile5	Singlet
Infancy1	Singlet	Infancy2	Singlet	Infancy3	Singlet	Infancy4	Singlet	Infancy5	Singlet	Mature1	Singlet	Mature2	Singlet	Mature3	Singlet	Mature4	Singlet	Mature5	Singlet	Senile1	Singlet	Senile2	Singlet	Senile3	Singlet	Senile4	Singlet	Senile5	Singlet
Infancy1	Singlet	Infancy2	Singlet	Infancy3	Singlet	Infancy4	Singlet	Infancy5	Singlet	Mature1	Singlet	Mature2	Singlet	Mature3	Singlet	Mature4	Singlet	Mature5	Singlet	Senile1	Singlet	Senile2	Singlet	Senile3	Singlet	Senile4	Singlet	Senile5	Singlet
Infancy1	Singlet	Infancy2	Singlet	Infancy3	Singlet	Infancy4	Singlet	Infancy5	Singlet	Mature1	Doublet	Mature2	Singlet	Mature3	Singlet	Mature4	Singlet	Mature5	Singlet	Senile1	Singlet	Senile2	Singlet	Senile3	Singlet	Senile4	Singlet	Senile5	Singlet
Infancy1	Singlet	Infancy2	Singlet	Infancy3	Singlet	Infancy4	Singlet	Infancy5	Singlet	Mature1	Singlet	Mature2	Singlet	Mature3	Singlet	Mature4	Singlet	Mature5	Singlet	Senile1	Singlet	Senile2	Singlet	Senile3	Singlet	Senile4	Singlet	Senile5	Singlet
Infancy1	Singlet	Infancy2	Singlet	Infancy3	Singlet	Infancy4	Singlet	Infancy5	Doublet	Mature1	Singlet	Mature2	Singlet	Mature3	Singlet	Mature4	Singlet	Mature5	Singlet	Senile1	Singlet	Senile2	Singlet	Senile3	Singlet	Senile4	Singlet	Senile5	Singlet
Infancy1	Singlet	Infancy2	Singlet	Infancy3	Singlet	Infancy4	Singlet	Infancy5	Singlet	Mature1	Singlet	Mature2	Singlet	Mature3	Singlet	Mature4	Singlet	Mature5	Singlet	Senile1	Singlet	Senile2	Singlet	Senile3	Singlet	Senile4	Singlet	Senile5	Singlet
Infancy1	Singlet	Infancy2	Singlet	Infancy3	Singlet	Infancy4	Singlet	Infancy5	Singlet	Mature1	Singlet	Mature2	Singlet	Mature3	Singlet	Mature4	Singlet	Mature5	Singlet	Senile1	Singlet	Senile2	Singlet	Senile3	Singlet	Senile4	Singlet	Senile5	Singlet
Infancy1	Singlet	Infancy2	Singlet	Infancy3	Singlet	Infancy4	Singlet	Infancy5	Singlet	Mature1	Singlet	Mature2	Singlet	Mature3	Singlet	Mature4	Doublet	Mature5	Singlet	Senile1	Singlet	Senile2	Singlet	Senile3	Singlet	Senile4	Singlet	Senile5	Singlet
Infancy1	Singlet	Infancy2	Singlet	Infancy3	Doublet	Infancy4	Singlet	Infancy5	Singlet	Mature1	Singlet	Mature2	Singlet	Mature3	Singlet	Mature4	Singlet	Mature5	Singlet	Senile1	Singlet	Senile2	Singlet	Senile3	Singlet	Senile4	Singlet	Senile5	Singlet
Infancy1	Singlet	Infancy2	Singlet	Infancy3	Singlet	Infancy4	Singlet	Infancy5	Singlet	Mature1	Singlet	Mature2	Doublet	Mature3	Singlet	Mature4	Singlet	Mature5	Singlet	Senile1	Singlet	Senile2	Doublet	Senile3	Singlet	Senile4	Singlet	Senile5	Doublet
Infancy1	Singlet	Infancy2	Singlet	Infancy3	Singlet	Infancy4	Singlet	Infancy5	Singlet	Mature1	Singlet	Mature2	Doublet	Mature3	Singlet	Mature4	Singlet	Mature5	Singlet	Senile1	Singlet	Senile2	Singlet	Senile3	Singlet	Senile4	Singlet	Senile5	Singlet
Infancy1	Singlet	Infancy2	Singlet	Infancy3	Doublet	Infancy4	Singlet	Infancy5	Singlet	Mature1	Singlet	Mature2	Singlet	Mature3	Doublet	Mature4	Singlet	Mature5	Singlet	Senile1	Singlet	Senile2	Doublet	Senile3	Singlet	Senile4	Singlet	Senile5	Singlet
Infancy1	Singlet	Infancy2	Singlet	Infancy3	Singlet	Infancy4	Singlet	Infancy5	Singlet	Mature1	Singlet	Mature2	Singlet	Mature3	Singlet	Mature4	Singlet	Mature5	Singlet	Senile1	Singlet	Senile2	Singlet	Senile3	Singlet	Senile4	Singlet	Senile5	Singlet
Infancy1	Doublet	Infancy2	Singlet	Infancy3	Singlet	Infancy4	Singlet	Infancy5	Singlet	Mature1	Singlet	Mature2	Singlet	Mature3	Singlet	Mature4	Singlet	Mature5	Singlet	Senile1	Doublet	Senile2	Singlet	Senile3	Singlet	Senile4	Singlet	Senile5	Singlet
Infancy1	Singlet	Infancy2	Singlet	Infancy3	Singlet	Infancy4	Singlet	Infancy5	Singlet	Mature1	Singlet	Mature2	Singlet	Mature3	Doublet	Mature4	Singlet	Mature5	Singlet	Senile1	Doublet	Senile2	Singlet	Senile3	Singlet	Senile4	Singlet	Senile5	Doublet
Infancy1	Singlet	Infancy2	Singlet	Infancy3	Singlet	Infancy4	Singlet	Infancy5	Singlet	Mature1	Singlet	Mature2	Singlet	Mature3	Doublet	Mature4	Singlet	Mature5	Singlet	Senile1	Singlet	Senile2	Singlet	Senile3	Singlet	Senile4	Singlet	Senile5	Singlet
Infancy1	Singlet	Infancy2	Singlet	Infancy3	Singlet	Infancy4	Doublet	Infancy5	Singlet	Mature1	Singlet	Mature2	Singlet	Mature3	Singlet	Mature4	Singlet	Mature5	Singlet	Senile1	Singlet	Senile2	Singlet	Senile3	Singlet	Senile4	Singlet	Senile5	Singlet
Infancy1	Singlet	Infancy2	Singlet	Infancy3	Singlet	Infancy4	Singlet	Infancy5	Singlet	Mature1	Singlet	Mature2	Singlet	Mature3	Singlet	Mature4	Singlet	Mature5	Singlet	Senile1	Singlet	Senile2	Singlet	Senile3	Singlet	Senile4	Singlet	Senile5	Singlet
Infancy1	Singlet	Infancy2	Singlet	Infancy3	Singlet	Infancy4	Singlet	Infancy5	Singlet	Mature1	Singlet	Mature2	Singlet	Mature3	Singlet	Mature4	Singlet	Mature5	Singlet	Senile1	Singlet	Senile2	Singlet	Senile3	Singlet	Senile4	Singlet	Senile5	Singlet
Infancy1	Singlet	Infancy2	Singlet	Infancy3	Singlet	Infancy4	Singlet	Infancy5	Singlet	Mature1	Singlet	Mature2	Singlet	Mature3	Singlet	Mature4	Singlet	Mature5	Singlet	Senile1	Singlet	Senile2	Singlet	Senile3	Singlet	Senile4	Singlet	Senile5	Singlet
Infancy1	Singlet	Infancy2	Singlet	Infancy3	Singlet	Infancy4	Doublet	Infancy5	Singlet	Mature1	Singlet	Mature2	Singlet	Mature3	Doublet	Mature4	Singlet	Mature5	Singlet	Senile1	Singlet	Senile2	Singlet	Senile3	Singlet	Senile4	Singlet	Senile5	Singlet
Infancy1	Singlet	Infancy2	Singlet	Infancy3	Singlet	Infancy4	Singlet	Infancy5	Singlet	Mature1	Singlet	Mature2	Singlet	Mature3	Singlet	Mature4	Singlet	Mature5	Singlet	Senile1	Singlet	Senile2	Doublet	Senile3	Singlet	Senile4	Singlet	Senile5	Singlet
Infancy1	Singlet	Infancy2	Singlet	Infancy3	Singlet	Infancy4	Singlet	Infancy5	Singlet	Mature1	Singlet	Mature2	Doublet	Mature3	Singlet	Mature4	Singlet	Mature5	Singlet	Senile1	Singlet	Senile2	Singlet	Senile3	Singlet	Senile4	Singlet	Senile5	Singlet
Infancy1	Singlet	Infancy2	Doublet	Infancy3	Singlet	Infancy4	Singlet	Infancy5	Singlet	Mature1	Singlet	Mature2	Singlet	Mature3	Singlet	Mature4	Singlet	Mature5	Singlet	Senile1	Singlet	Senile2	Singlet	Senile3	Singlet	Senile4	Singlet	Senile5	Singlet
Infancy1	Singlet	Infancy2	Doublet	Infancy3	Singlet	Infancy4	Singlet	Infancy5	Singlet	Mature1	Singlet	Mature2	Singlet	Mature3	Singlet	Mature4	Singlet	Mature5	Singlet	Senile1	Singlet	Senile2	Singlet	Senile3	Singlet	Senile4	Singlet	Senile5	Singlet
Infancy1	Doublet	Infancy2	Singlet	Infancy3	Singlet	Infancy4	Singlet	Infancy5	Singlet	Mature1	Doublet	Mature2	Singlet	Mature3	Singlet	Mature4	Singlet	Mature5	Singlet	Senile1	Singlet	Senile2	Singlet	Senile3	Singlet	Senile4	Singlet	Senile5	Singlet
Infancy1	Singlet	Infancy2	Singlet	Infancy3	Singlet	Infancy4	Singlet	Infancy5	Singlet	Mature1	Singlet	Mature2	Singlet	Mature3	Singlet	Mature4	Singlet	Mature5	Singlet	Senile1	Doublet	Senile2	Singlet	Senile3	Singlet	Senile4	Singlet	Senile5	Singlet
Infancy1	Singlet	Infancy2	Singlet	Infancy3	Singlet	Infancy4	Singlet	Infancy5	Singlet	Mature1	Singlet	Mature2	Singlet	Mature3	Singlet	Mature4	Singlet	Mature5	Singlet	Senile1	Singlet	Senile2	Singlet	Senile3	Singlet	Senile4	Singlet	Senile5	Singlet
Infancy1	Singlet	Infancy2	Singlet	Infancy3	Singlet	Infancy4	Singlet	Infancy5	Singlet	Mature1	Singlet	Mature2	Singlet	Mature3	Singlet	Mature4	Singlet	Mature5	Singlet	Senile1	Singlet	Senile2	Singlet	Senile3	Singlet	Senile4	Singlet	Senile5	Singlet
Infancy1	Doublet	Infancy2	Singlet	Infancy3	Singlet	Infancy4	Singlet	Infancy5	Singlet	Mature1	Singlet	Mature2	Singlet	Mature3	Singlet	Mature4	Doublet	Mature5	Singlet	Senile1	Singlet	Senile2	Singlet	Senile3	Doublet	Senile4	Singlet	Senile5	Singlet
Infancy1	Singlet	Infancy2	Singlet	Infancy3	Singlet	Infancy4	Singlet	Infancy5	Singlet	Mature1	Singlet	Mature2	Singlet	Mature3	Singlet	Mature4	Singlet	Mature5	Singlet	Senile1	Singlet	Senile2	Singlet	Senile3	Singlet	Senile4	Singlet	Senile5	Doublet
Infancy1	Singlet	Infancy2	Singlet	Infancy3	Singlet	Infancy4	Singlet	Infancy5	Singlet	Mature1	Singlet	Mature2	Singlet	Mature3	Singlet	Mature4	Singlet	Mature5	Singlet	Senile1	Singlet	Senile2	Singlet	Senile3	Singlet	Senile4	Singlet	Senile5	Singlet
Infancy1	Doublet	Infancy2	Singlet	Infancy3	Singlet	Infancy4	Doublet	Infancy5	Doublet	Mature1	Singlet	Mature2	Singlet	Mature3	Singlet	Mature4	Singlet	Mature5	Singlet	Senile1	Singlet	Senile2	Singlet	Senile3	Singlet	Senile4	Doublet	Senile5	Singlet
Infancy1	Singlet	Infancy2	Singlet	Infancy3	Singlet	Infancy4	Singlet	Infancy5	Singlet	Mature1	Singlet	Mature2	Singlet	Mature3	Singlet	Mature4	Singlet	Mature5	Singlet	Senile1	Singlet	Senile2	Singlet	Senile3	Singlet	Senile4	Singlet	Senile5	Singlet
Infancy1	Singlet	Infancy2	Singlet	Infancy3	Singlet	Infancy4	Doublet	Infancy5	Singlet	Mature1	Singlet	Mature2	Singlet	Mature3	Singlet	Mature4	Singlet	Mature5	Singlet	Senile1	Singlet	Senile2	Singlet	Senile3	Singlet	Senile4	Singlet	Senile5	Singlet
Infancy1	Singlet	Infancy2	Singlet	Infancy3	Singlet	Infancy4	Singlet	Infancy5	Singlet	Mature1	Singlet	Mature2	Singlet	Mature3	Singlet	Mature4	Singlet	Mature5	Singlet	Senile1	Singlet	Senile2	Singlet	Senile3	Singlet	Senile4	Singlet	Senile5	Singlet
Infancy1	Singlet	Infancy2	Singlet	Infancy3	Singlet	Infancy4	Singlet	Infancy5	Singlet	Mature1	Singlet	Mature2	Singlet	Mature3	Singlet	Mature4	Singlet	Mature5	Singlet	Senile1	Singlet	Senile2	Singlet	Senile3	Singlet	Senile4	Singlet	Senile5	Doublet
Infancy1	Singlet	Infancy2	Singlet	Infancy3	Singlet	Infancy4	Singlet	Infancy5	Singlet	Mature1	Doublet	Mature2	Singlet	Mature3	Singlet	Mature4	Doublet	Mature5	Singlet	Senile1	Singlet	Senile2	Singlet	Senile3	Singlet	Senile4	Singlet	Senile5	Singlet
Infancy1	Singlet	Infancy2	Singlet	Infancy3	Singlet	Infancy4	Singlet	Infancy5	Singlet	Mature1	Doublet	Mature2	Singlet	Mature3	Singlet	Mature4	Singlet	Mature5	Singlet	Senile1	Singlet	Senile2	Singlet	Senile3	Singlet	Senile4	Singlet	Senile5	Singlet
Infancy1	Singlet	Infancy2	Doublet	Infancy3	Doublet	Infancy4	Singlet	Infancy5	Singlet	Mature1	Singlet	Mature2	Singlet	Mature3	Singlet	Mature4	Singlet	Mature5	Singlet	Senile1	Singlet	Senile2	Singlet	Senile3	Singlet	Senile4	Singlet	Senile5	Singlet
Infancy1	Singlet	Infancy2	Singlet	Infancy3	Doublet	Infancy4	Singlet	Infancy5	Singlet	Mature1	Singlet	Mature2	Singlet	Mature3	Singlet	Mature4	Singlet	Mature5	Singlet	Senile1	Singlet	Senile2	Singlet	Senile3	Singlet	Senile4	Singlet	Senile5	Singlet
Infancy1	Singlet	Infancy2	Singlet	Infancy3	Singlet	Infancy4	Singlet	Infancy5	Singlet	Mature1	Singlet	Mature2	Singlet	Mature3	Singlet	Mature4	Doublet	Mature5	Singlet	Senile1	Singlet	Senile2	Singlet	Senile3	Singlet	Senile4	Singlet	Senile5	Singlet
Infancy1	Singlet	Infancy2	Singlet	Infancy3	Singlet	Infancy4	Doublet	Infancy5	Singlet	Mature1	Singlet	Mature2	Singlet	Mature3	Singlet	Mature4	Singlet	Mature5	Singlet	Senile1	Singlet	Senile2	Singlet	Senile3	Singlet	Senile4	Singlet	Senile5	Singlet
Infancy1	Singlet	Infancy2	Singlet	Infancy3	Singlet	Infancy4	Singlet	Infancy5	Singlet	Mature1	Doublet	Mature2	Singlet	Mature3	Singlet	Mature4	Singlet	Mature5	Singlet	Senile1	Singlet	Senile2	Singlet	Senile3	Singlet	Senile4	Singlet	Senile5	Singlet
Infancy1	Doublet	Infancy2	Singlet	Infancy3	Singlet	Infancy4	Singlet	Infancy5	Singlet	Mature1	Singlet	Mature2	Singlet	Mature3	Singlet	Mature4	Singlet	Mature5	Singlet	Senile1	Singlet	Senile2	Singlet	Senile3	Singlet	Senile4	Doublet	Senile5	Singlet
Infancy1	Singlet	Infancy2	Singlet	Infancy3	Singlet	Infancy4	Singlet	Infancy5	Singlet	Mature1	Singlet	Mature2	Singlet	Mature3	Singlet	Mature4	Singlet	Mature5	Singlet	Senile1	Singlet	Senile2	Doublet	Senile3	Singlet	Senile4	Singlet	Senile5	Singlet
Infancy1	Doublet	Infancy2	Singlet	Infancy3	Singlet	Infancy4	Doublet	Infancy5	Singlet	Mature1	Singlet	Mature2	Singlet	Mature3	Singlet	Mature4	Singlet	Mature5	Singlet	Senile1	Singlet	Senile2	Singlet	Senile3	Singlet	Senile4	Singlet	Senile5	Singlet
Infancy1	Singlet	Infancy2	Singlet	Infancy3	Singlet	Infancy4	Singlet	Infancy5	Singlet	Mature1	Singlet	Mature2	Singlet	Mature3	Singlet	Mature4	Singlet	Mature5	Singlet	Senile1	Singlet	Senile2	Singlet	Senile3	Singlet	Senile4	Singlet	Senile5	Singlet
Infancy1	Singlet	Infancy2	Singlet	Infancy3	Singlet	Infancy4	Singlet	Infancy5	Singlet	Mature1	Singlet	Mature2	Singlet	Mature3	Singlet	Mature4	Singlet	Mature5	Singlet	Senile1	Singlet	Senile2	Singlet	Senile3	Singlet	Senile4	Doublet	Senile5	Singlet
Infancy1	Singlet	Infancy2	Singlet	Infancy3	Singlet	Infancy4	Singlet	Infancy5	Singlet	Mature1	Singlet	Mature2	Singlet	Mature3	Singlet	Mature4	Singlet	Mature5	Singlet	Senile1	Singlet	Senile2	Singlet	Senile3	Singlet	Senile4	Singlet	Senile5	Singlet
Infancy1	Singlet	Infancy2	Singlet	Infancy3	Doublet	Infancy4	Singlet	Infancy5	Singlet	Mature1	Singlet	Mature2	Singlet	Mature3	Singlet	Mature4	Singlet	Mature5	Singlet	Senile1	Singlet	Senile2	Singlet	Senile3	Singlet	Senile4	Singlet	Senile5	Singlet
Infancy1	Singlet	Infancy2	Singlet	Infancy3	Singlet	Infancy4	Singlet	Infancy5	Singlet	Mature1	Doublet	Mature2	Doublet	Mature3	Singlet	Mature4	Singlet	Mature5	Singlet	Senile1	Singlet	Senile2	Singlet	Senile3	Singlet	Senile4	Doublet	Senile5	Singlet
Infancy1	Singlet	Infancy2	Singlet	Infancy3	Singlet	Infancy4	Singlet	Infancy5	Singlet	Mature1	Singlet	Mature2	Singlet	Mature3	Singlet	Mature4	Singlet	Mature5	Singlet	Senile1	Doublet	Senile2	Singlet	Senile3	Singlet	Senile4	Singlet	Senile5	Singlet
Infancy1	Singlet	Infancy2	Singlet	Infancy3	Singlet	Infancy4	Singlet	Infancy5	Singlet	Mature1	Singlet	Mature2	Singlet	Mature3	Singlet	Mature4	Singlet	Mature5	Singlet	Senile1	Singlet	Senile2	Doublet	Senile3	Singlet	Senile4	Singlet	Senile5	Singlet
Infancy1	Singlet	Infancy2	Singlet	Infancy3	Singlet	Infancy4	Doublet	Infancy5	Singlet	Mature1	Singlet	Mature2	Singlet	Mature3	Singlet	Mature4	Singlet	Mature5	Doublet	Senile1	Singlet	Senile2	Singlet	Senile3	Singlet	Senile4	Singlet	Senile5	Singlet
Infancy1	Singlet	Infancy2	Singlet	Infancy3	Singlet	Infancy4	Singlet	Infancy5	Singlet	Mature1	Singlet	Mature2	Singlet	Mature3	Singlet	Mature4	Singlet	Mature5	Singlet	Senile1	Doublet	Senile2	Singlet	Senile3	Singlet	Senile4	Singlet	Senile5	Singlet
Infancy1	Singlet	Infancy2	Singlet	Infancy3	Singlet	Infancy4	Singlet	Infancy5	Singlet	Mature1	Singlet	Mature2	Doublet	Mature3	Singlet	Mature4	Singlet	Mature5	Singlet	Senile1	Singlet	Senile2	Singlet	Senile3	Singlet	Senile4	Singlet	Senile5	Singlet
Infancy1	Singlet	Infancy2	Doublet	Infancy3	Singlet	Infancy4	Singlet	Infancy5	Singlet	Mature1	Singlet	Mature2	Singlet	Mature3	Singlet	Mature4	Singlet	Mature5	Singlet	Senile1	Singlet	Senile2	Singlet	Senile3	Singlet	Senile4	Singlet	Senile5	Singlet
Infancy1	Singlet	Infancy2	Singlet	Infancy3	Singlet	Infancy4	Singlet	Infancy5	Singlet	Mature1	Singlet	Mature2	Singlet	Mature3	Doublet	Mature4	Singlet	Mature5	Singlet	Senile1	Singlet	Senile2	Singlet	Senile3	Singlet	Senile4	Singlet	Senile5	Singlet
Infancy1	Doublet	Infancy2	Singlet	Infancy3	Singlet	Infancy4	Singlet	Infancy5	Singlet	Mature1	Singlet	Mature2	Singlet	Mature3	Singlet	Mature4	Singlet	Mature5	Singlet	Senile1	Singlet	Senile2	Singlet	Senile3	Singlet	Senile4	Singlet	Senile5	Singlet
Infancy1	Singlet	Infancy2	Singlet	Infancy3	Singlet	Infancy4	Singlet	Infancy5	Singlet	Mature1	Singlet	Mature2	Singlet	Mature3	Singlet	Mature4	Singlet	Mature5	Singlet	Senile1	Singlet	Senile2	Singlet	Senile3	Singlet	Senile4	Singlet	Senile5	Singlet
Infancy1	Singlet	Infancy2	Singlet	Infancy3	Singlet	Infancy4	Singlet	Infancy5	Singlet	Mature1	Singlet	Mature2	Singlet	Mature3	Singlet	Mature4	Singlet	Mature5	Singlet	Senile1	Singlet	Senile2	Singlet	Senile3	Singlet	Senile4	Singlet	Senile5	Doublet
Infancy1	Singlet	Infancy2	Singlet	Infancy3	Singlet	Infancy4	Singlet	Infancy5	Singlet	Mature1	Singlet	Mature2	Singlet	Mature3	Doublet	Mature4	Singlet	Mature5	Singlet	Senile1	Singlet	Senile2	Singlet	Senile3	Doublet	Senile4	Singlet	Senile5	Singlet
Infancy1	Singlet	Infancy2	Doublet	Infancy3	Singlet	Infancy4	Singlet	Infancy5	Singlet	Mature1	Singlet	Mature2	Singlet	Mature3	Singlet	Mature4	Doublet	Mature5	Singlet	Senile1	Singlet	Senile2	Singlet	Senile3	Singlet	Senile4	Singlet	Senile5	Singlet
Infancy1	Singlet	Infancy2	Singlet	Infancy3	Singlet	Infancy4	Singlet	Infancy5	Singlet	Mature1	Singlet	Mature2	Singlet	Mature3	Singlet	Mature4	Singlet	Mature5	Singlet	Senile1	Singlet	Senile2	Singlet	Senile3	Doublet	Senile4	Singlet	Senile5	Singlet
Infancy1	Singlet	Infancy2	Singlet	Infancy3	Singlet	Infancy4	Doublet	Infancy5	Singlet	Mature1	Singlet	Mature2	Singlet	Mature3	Singlet	Mature4	Singlet	Mature5	Singlet	Senile1	Singlet	Senile2	Singlet	Senile3	Singlet	Senile4	Singlet	Senile5	Singlet
Infancy1	Singlet	Infancy2	Singlet	Infancy3	Singlet	Infancy4	Singlet	Infancy5	Singlet	Mature1	Singlet	Mature2	Singlet	Mature3	Singlet	Mature4	Singlet	Mature5	Singlet	Senile1	Singlet	Senile2	Singlet	Senile3	Singlet	Senile4	Singlet	Senile5	Singlet
Infancy1	Singlet	Infancy2	Singlet	Infancy3	Singlet	Infancy4	Singlet	Infancy5	Singlet	Mature1	Singlet	Mature2	Singlet	Mature3	Singlet	Mature4	Singlet	Mature5	Singlet	Senile1	Singlet	Senile2	Doublet	Senile3	Doublet	Senile4	Singlet	Senile5	Singlet
Infancy1	Doublet	Infancy2	Singlet	Infancy3	Singlet	Infancy4	Singlet	Infancy5	Singlet	Mature1	Singlet	Mature2	Singlet	Mature3	Singlet	Mature4	Singlet	Mature5	Singlet	Senile1	Singlet	Senile2	Singlet	Senile3	Singlet	Senile4	Singlet	Senile5	Singlet
Infancy1	Singlet	Infancy2	Singlet	Infancy3	Singlet	Infancy4	Singlet	Infancy5	Singlet	Mature1	Singlet	Mature2	Singlet	Mature3	Doublet	Mature4	Singlet	Mature5	Singlet	Senile1	Doublet	Senile2	Singlet	Senile3	Singlet	Senile4	Singlet	Senile5	Singlet
Infancy1	Singlet	Infancy2	Singlet	Infancy3	Singlet	Infancy4	Singlet	Infancy5	Singlet	Mature1	Singlet	Mature2	Singlet	Mature3	Singlet	Mature4	Singlet	Mature5	Singlet	Senile1	Singlet	Senile2	Singlet	Senile3	Singlet	Senile4	Singlet	Senile5	Singlet
Infancy1	Singlet	Infancy2	Singlet	Infancy3	Singlet	Infancy4	Singlet	Infancy5	Singlet	Mature1	Singlet	Mature2	Singlet	Mature3	Singlet	Mature4	Singlet	Mature5	Singlet	Senile1	Singlet	Senile2	Singlet	Senile3	Doublet	Senile4	Singlet	Senile5	Singlet
Infancy1	Doublet	Infancy2	Singlet	Infancy3	Singlet	Infancy4	Singlet	Infancy5	Singlet	Mature1	Singlet	Mature2	Singlet	Mature3	Doublet	Mature4	Singlet	Mature5	Singlet	Senile1	Singlet	Senile2	Singlet	Senile3	Singlet	Senile4	Singlet	Senile5	Singlet
Infancy1	Singlet	Infancy2	Singlet	Infancy3	Singlet	Infancy4	Singlet	Infancy5	Singlet	Mature1	Singlet	Mature2	Singlet	Mature3	Singlet	Mature4	Singlet	Mature5	Singlet	Senile1	Singlet	Senile2	Singlet	Senile3	Singlet	Senile4	Singlet	Senile5	Singlet
Infancy1	Singlet	Infancy2	Singlet	Infancy3	Singlet	Infancy4	Singlet	Infancy5	Singlet	Mature1	Singlet	Mature2	Singlet	Mature3	Singlet	Mature4	Singlet	Mature5	Singlet	Senile1	Singlet	Senile2	Singlet	Senile3	Doublet	Senile4	Singlet	Senile5	Singlet
Infancy1	Singlet	Infancy2	Singlet	Infancy3	Singlet	Infancy4	Singlet	Infancy5	Doublet	Mature1	Singlet	Mature2	Singlet	Mature3	Doublet	Mature4	Singlet	Mature5	Singlet	Senile1	Doublet	Senile2	Singlet	Senile3	Singlet	Senile4	Singlet	Senile5	Singlet
Infancy1	Singlet	Infancy2	Singlet	Infancy3	Singlet	Infancy4	Singlet	Infancy5	Singlet	Mature1	Singlet	Mature2	Singlet	Mature3	Singlet	Mature4	Singlet	Mature5	Singlet	Senile1	Singlet	Senile2	Singlet	Senile3	Singlet	Senile4	Singlet	Senile5	Singlet
Infancy1	Singlet	Infancy2	Singlet	Infancy3	Singlet	Infancy4	Singlet	Infancy5	Singlet	Mature1	Singlet	Mature2	Singlet	Mature3	Doublet	Mature4	Singlet	Mature5	Singlet	Senile1	Singlet	Senile2	Singlet	Senile3	Singlet	Senile4	Singlet	Senile5	Singlet
Infancy1	Singlet	Infancy2	Doublet	Infancy3	Singlet	Infancy4	Singlet	Infancy5	Singlet	Mature1	Singlet	Mature2	Singlet	Mature3	Singlet	Mature4	Singlet	Mature5	Singlet	Senile1	Singlet	Senile2	Singlet	Senile3	Singlet	Senile4	Singlet	Senile5	Singlet
Infancy1	Singlet	Infancy2	Singlet	Infancy3	Doublet	Infancy4	Singlet	Infancy5	Singlet	Mature1	Singlet	Mature2	Singlet	Mature3	Singlet	Mature4	Singlet	Mature5	Singlet	Senile1	Singlet	Senile2	Singlet	Senile3	Singlet	Senile4	Singlet	Senile5	Doublet
Infancy1	Singlet	Infancy2	Singlet	Infancy3	Singlet	Infancy4	Singlet	Infancy5	Singlet	Mature1	Singlet	Mature2	Singlet	Mature3	Singlet	Mature4	Singlet	Mature5	Singlet	Senile1	Singlet	Senile2	Singlet	Senile3	Doublet	Senile4	Singlet	Senile5	Singlet
Infancy1	Singlet	Infancy2	Singlet	Infancy3	Singlet	Infancy4	Singlet	Infancy5	Singlet	Mature1	Singlet	Mature2	Singlet	Mature3	Singlet	Mature4	Singlet	Mature5	Singlet	Senile1	Singlet	Senile2	Singlet	Senile3	Singlet	Senile4	Singlet	Senile5	Singlet
Infancy1	Singlet	Infancy2	Singlet	Infancy3	Singlet	Infancy4	Singlet	Infancy5	Singlet	Mature1	Singlet	Mature2	Doublet	Mature3	Singlet	Mature4	Singlet	Mature5	Singlet	Senile1	Singlet	Senile2	Singlet	Senile3	Singlet	Senile4	Singlet	Senile5	Singlet
Infancy1	Singlet	Infancy2	Singlet	Infancy3	Singlet	Infancy4	Singlet	Infancy5	Singlet	Mature1	Singlet	Mature2	Singlet	Mature3	Singlet	Mature4	Singlet	Mature5	Singlet	Senile1	Doublet	Senile2	Singlet	Senile3	Singlet	Senile4	Singlet	Senile5	Singlet
Infancy1	Singlet	Infancy2	Singlet	Infancy3	Singlet	Infancy4	Singlet	Infancy5	Singlet	Mature1	Singlet	Mature2	Singlet	Mature3	Singlet	Mature4	Singlet	Mature5	Singlet	Senile1	Singlet	Senile2	Singlet	Senile3	Singlet	Senile4	Singlet	Senile5	Singlet
Infancy1	Singlet	Infancy2	Singlet	Infancy3	Singlet	Infancy4	Singlet	Infancy5	Singlet	Mature1	Singlet	Mature2	Singlet	Mature3	Singlet	Mature4	Singlet	Mature5	Singlet	Senile1	Singlet	Senile2	Singlet	Senile3	Singlet	Senile4	Singlet	Senile5	Singlet
Infancy1	Singlet	Infancy2	Singlet	Infancy3	Singlet	Infancy4	Singlet	Infancy5	Doublet	Mature1	Singlet	Mature2	Singlet	Mature3	Singlet	Mature4	Singlet	Mature5	Singlet	Senile1	Singlet	Senile2	Singlet	Senile3	Singlet	Senile4	Singlet	Senile5	Singlet
Infancy1	Singlet	Infancy2	Singlet	Infancy3	Singlet	Infancy4	Singlet	Infancy5	Singlet	Mature1	Doublet	Mature2	Singlet	Mature3	Singlet	Mature4	Singlet	Mature5	Singlet	Senile1	Doublet	Senile2	Singlet	Senile3	Singlet	Senile4	Singlet	Senile5	Singlet
Infancy1	Singlet	Infancy2	Singlet	Infancy3	Singlet	Infancy4	Singlet	Infancy5	Singlet	Mature1	Doublet	Mature2	Singlet	Mature3	Singlet	Mature4	Singlet	Mature5	Singlet	Senile1	Singlet	Senile2	Singlet	Senile3	Singlet	Senile4	Singlet	Senile5	Singlet
Infancy1	Singlet	Infancy2	Singlet	Infancy3	Singlet	Infancy4	Singlet	Infancy5	Singlet	Mature1	Doublet	Mature2	Singlet	Mature3	Singlet	Mature4	Singlet	Mature5	Singlet	Senile1	Singlet	Senile2	Singlet	Senile3	Singlet	Senile4	Doublet	Senile5	Singlet
Infancy1	Singlet	Infancy2	Singlet	Infancy3	Singlet	Infancy4	Singlet	Infancy5	Singlet	Mature1	Singlet	Mature2	Singlet	Mature3	Singlet	Mature4	Singlet	Mature5	Singlet	Senile1	Singlet	Senile2	Singlet	Senile3	Singlet	Senile4	Singlet	Senile5	Singlet
Infancy1	Singlet	Infancy2	Singlet	Infancy3	Singlet	Infancy4	Singlet	Infancy5	Singlet	Mature1	Singlet	Mature2	Singlet	Mature3	Singlet	Mature4	Doublet	Mature5	Singlet	Senile1	Singlet	Senile2	Singlet	Senile3	Singlet	Senile4	Singlet	Senile5	Singlet
Infancy1	Singlet	Infancy2	Singlet	Infancy3	Singlet	Infancy4	Doublet	Infancy5	Singlet	Mature1	Doublet	Mature2	Singlet	Mature3	Singlet	Mature4	Singlet	Mature5	Singlet	Senile1	Singlet	Senile2	Singlet	Senile3	Singlet	Senile4	Doublet	Senile5	Singlet
Infancy1	Singlet	Infancy2	Singlet	Infancy3	Singlet	Infancy4	Singlet	Infancy5	Singlet	Mature1	Doublet	Mature2	Doublet	Mature3	Singlet	Mature4	Singlet	Mature5	Singlet	Senile1	Singlet	Senile2	Singlet	Senile3	Singlet	Senile4	Singlet	Senile5	Singlet
Infancy1	Singlet	Infancy2	Singlet	Infancy3	Singlet	Infancy4	Doublet	Infancy5	Singlet	Mature1	Singlet	Mature2	Singlet	Mature3	Singlet	Mature4	Singlet	Mature5	Singlet	Senile1	Singlet	Senile2	Singlet	Senile3	Singlet	Senile4	Singlet	Senile5	Singlet
Infancy1	Singlet	Infancy2	Doublet	Infancy3	Singlet	Infancy4	Singlet	Infancy5	Singlet	Mature1	Singlet	Mature2	Singlet	Mature3	Singlet	Mature4	Singlet	Mature5	Singlet	Senile1	Singlet	Senile2	Singlet	Senile3	Singlet	Senile4	Singlet	Senile5	Singlet
Infancy1	Singlet	Infancy2	Singlet	Infancy3	Singlet	Infancy4	Singlet	Infancy5	Singlet	Mature1	Singlet	Mature2	Doublet	Mature3	Singlet	Mature4	Singlet	Mature5	Singlet	Senile1	Singlet	Senile2	Singlet	Senile3	Singlet	Senile4	Singlet	Senile5	Doublet
Infancy1	Singlet	Infancy2	Singlet	Infancy3	Singlet	Infancy4	Singlet	Infancy5	Singlet	Mature1	Singlet	Mature2	Doublet	Mature3	Singlet	Mature4	Singlet	Mature5	Singlet	Senile1	Singlet	Senile2	Singlet	Senile3	Singlet	Senile4	Singlet	Senile5	Singlet
Infancy1	Singlet	Infancy2	Singlet	Infancy3	Singlet	Infancy4	Singlet	Infancy5	Singlet	Mature1	Singlet	Mature2	Singlet	Mature3	Singlet	Mature4	Singlet	Mature5	Singlet	Senile1	Singlet	Senile2	Singlet	Senile3	Singlet	Senile4	Singlet	Senile5	Singlet
Infancy1	Singlet	Infancy2	Singlet	Infancy3	Singlet	Infancy4	Singlet	Infancy5	Singlet	Mature1	Singlet	Mature2	Singlet	Mature3	Singlet	Mature4	Singlet	Mature5	Singlet	Senile1	Singlet	Senile2	Singlet	Senile3	Singlet	Senile4	Singlet	Senile5	Singlet
Infancy1	Singlet	Infancy2	Singlet	Infancy3	Singlet	Infancy4	Singlet	Infancy5	Singlet	Mature1	Singlet	Mature2	Singlet	Mature3	Singlet	Mature4	Singlet	Mature5	Singlet	Senile1	Singlet	Senile2	Singlet	Senile3	Singlet	Senile4	Doublet	Senile5	Singlet
Infancy1	Singlet	Infancy2	Singlet	Infancy3	Singlet	Infancy4	Singlet	Infancy5	Singlet	Mature1	Singlet	Mature2	Singlet	Mature3	Singlet	Mature4	Singlet	Mature5	Doublet	Senile1	Singlet	Senile2	Singlet	Senile3	Singlet	Senile4	Singlet	Senile5	Singlet
Infancy1	Singlet	Infancy2	Singlet	Infancy3	Singlet	Infancy4	Singlet	Infancy5	Singlet	Mature1	Singlet	Mature2	Doublet	Mature3	Singlet	Mature4	Singlet	Mature5	Singlet	Senile1	Singlet	Senile2	Doublet	Senile3	Singlet	Senile4	Singlet	Senile5	Singlet
Infancy1	Singlet	Infancy2	Singlet	Infancy3	Singlet	Infancy4	Doublet	Infancy5	Singlet	Mature1	Singlet	Mature2	Singlet	Mature3	Singlet	Mature4	Singlet	Mature5	Singlet	Senile1	Singlet	Senile2	Singlet	Senile3	Singlet	Senile4	Singlet	Senile5	Singlet
Infancy1	Singlet	Infancy2	Singlet	Infancy3	Singlet	Infancy4	Doublet	Infancy5	Singlet	Mature1	Singlet	Mature2	Singlet	Mature3	Singlet	Mature4	Doublet	Mature5	Singlet	Senile1	Singlet	Senile2	Singlet	Senile3	Singlet	Senile4	Singlet	Senile5	Singlet
Infancy1	Singlet	Infancy2	Singlet	Infancy3	Singlet	Infancy4	Singlet	Infancy5	Singlet	Mature1	Singlet	Mature2	Singlet	Mature3	Singlet	Mature4	Singlet	Mature5	Singlet	Senile1	Singlet	Senile2	Singlet	Senile3	Singlet	Senile4	Singlet	Senile5	Singlet
Infancy1	Singlet	Infancy2	Singlet	Infancy3	Singlet	Infancy4	Singlet	Infancy5	Singlet	Mature1	Singlet	Mature2	Singlet	Mature3	Singlet	Mature4	Singlet	Mature5	Singlet	Senile1	Singlet	Senile2	Singlet	Senile3	Singlet	Senile4	Singlet	Senile5	Singlet
Infancy1	Singlet	Infancy2	Singlet	Infancy3	Singlet	Infancy4	Doublet	Infancy5	Singlet	Mature1	Singlet	Mature2	Singlet	Mature3	Singlet	Mature4	Singlet	Mature5	Singlet	Senile1	Singlet	Senile2	Singlet	Senile3	Singlet	Senile4	Singlet	Senile5	Singlet
Infancy1	Singlet	Infancy2	Singlet	Infancy3	Singlet	Infancy4	Singlet	Infancy5	Singlet	Mature1	Singlet	Mature2	Singlet	Mature3	Singlet	Mature4	Singlet	Mature5	Singlet	Senile1	Singlet	Senile2	Singlet	Senile3	Singlet	Senile4	Doublet	Senile5	Singlet
Infancy1	Singlet	Infancy2	Singlet	Infancy3	Doublet	Infancy4	Singlet	Infancy5	Singlet	Mature1	Singlet	Mature2	Singlet	Mature3	Singlet	Mature4	Singlet	Mature5	Doublet	Senile1	Singlet	Senile2	Singlet	Senile3	Singlet	Senile4	Singlet	Senile5	Singlet
Infancy1	Singlet	Infancy2	Singlet	Infancy3	Singlet	Infancy4	Singlet	Infancy5	Singlet	Mature1	Singlet	Mature2	Singlet	Mature3	Doublet	Mature4	Singlet	Mature5	Doublet	Senile1	Singlet	Senile2	Singlet	Senile3	Singlet	Senile4	Singlet	Senile5	Doublet
Infancy1	Singlet	Infancy2	Singlet	Infancy3	Singlet	Infancy4	Singlet	Infancy5	Singlet	Mature1	Singlet	Mature2	Singlet	Mature3	Singlet	Mature4	Singlet	Mature5	Singlet	Senile1	Singlet	Senile2	Singlet	Senile3	Singlet	Senile4	Singlet	Senile5	Singlet
Infancy1	Singlet	Infancy2	Singlet	Infancy3	Singlet	Infancy4	Singlet	Infancy5	Singlet	Mature1	Singlet	Mature2	Singlet	Mature3	Singlet	Mature4	Singlet	Mature5	Singlet	Senile1	Singlet	Senile2	Doublet	Senile3	Singlet	Senile4	Doublet	Senile5	Singlet
Infancy1	Singlet	Infancy2	Singlet	Infancy3	Singlet	Infancy4	Doublet	Infancy5	Singlet	Mature1	Singlet	Mature2	Singlet	Mature3	Singlet	Mature4	Singlet	Mature5	Singlet	Senile1	Singlet	Senile2	Singlet	Senile3	Singlet	Senile4	Singlet	Senile5	Singlet
Infancy1	Doublet	Infancy2	Singlet	Infancy3	Singlet	Infancy4	Singlet	Infancy5	Singlet	Mature1	Singlet	Mature2	Singlet	Mature3	Singlet	Mature4	Doublet	Mature5	Singlet	Senile1	Singlet	Senile2	Singlet	Senile3	Singlet	Senile4	Singlet	Senile5	Singlet
Infancy1	Singlet	Infancy2	Singlet	Infancy3	Doublet	Infancy4	Singlet	Infancy5	Singlet	Mature1	Singlet	Mature2	Singlet	Mature3	Singlet	Mature4	Singlet	Mature5	Singlet	Senile1	Singlet	Senile2	Singlet	Senile3	Singlet	Senile4	Singlet	Senile5	Singlet
Infancy1	Singlet	Infancy2	Singlet	Infancy3	Singlet	Infancy4	Doublet	Infancy5	Singlet	Mature1	Singlet	Mature2	Singlet	Mature3	Singlet	Mature4	Singlet	Mature5	Singlet	Senile1	Singlet	Senile2	Singlet	Senile3	Doublet	Senile4	Singlet	Senile5	Doublet
Infancy1	Singlet	Infancy2	Singlet	Infancy3	Singlet	Infancy4	Singlet	Infancy5	Singlet	Mature1	Singlet	Mature2	Singlet	Mature3	Singlet	Mature4	Singlet	Mature5	Singlet	Senile1	Singlet	Senile2	Singlet	Senile3	Singlet	Senile4	Singlet	Senile5	Singlet
Infancy1	Singlet	Infancy2	Singlet	Infancy3	Singlet	Infancy4	Singlet	Infancy5	Singlet	Mature1	Singlet	Mature2	Singlet	Mature3	Singlet	Mature4	Singlet	Mature5	Singlet	Senile1	Singlet	Senile2	Singlet	Senile3	Singlet	Senile4	Singlet	Senile5	Singlet
Infancy1	Singlet	Infancy2	Singlet	Infancy3	Singlet	Infancy4	Doublet	Infancy5	Singlet	Mature1	Singlet	Mature2	Singlet	Mature3	Doublet	Mature4	Singlet	Mature5	Singlet	Senile1	Singlet	Senile2	Singlet	Senile3	Singlet	Senile4	Singlet	Senile5	Singlet
Infancy1	Singlet	Infancy2	Singlet	Infancy3	Singlet	Infancy4	Singlet	Infancy5	Singlet	Mature1	Doublet	Mature2	Doublet	Mature3	Singlet	Mature4	Singlet	Mature5	Singlet	Senile1	Doublet	Senile2	Singlet	Senile3	Singlet	Senile4	Singlet	Senile5	Singlet
Infancy1	Singlet	Infancy2	Singlet	Infancy3	Singlet	Infancy4	Singlet	Infancy5	Singlet	Mature1	Singlet	Mature2	Singlet	Mature3	Doublet	Mature4	Singlet	Mature5	Singlet	Senile1	Singlet	Senile2	Singlet	Senile3	Singlet	Senile4	Singlet	Senile5	Doublet
Infancy1	Singlet	Infancy2	Singlet	Infancy3	Singlet	Infancy4	Singlet	Infancy5	Singlet	Mature1	Singlet	Mature2	Singlet	Mature3	Singlet	Mature4	Singlet	Mature5	Singlet	Senile1	Singlet	Senile2	Singlet	Senile3	Singlet	Senile4	Singlet	Senile5	Doublet
Infancy1	Singlet	Infancy2	Singlet	Infancy3	Singlet	Infancy4	Singlet	Infancy5	Singlet	Mature1	Singlet	Mature2	Singlet	Mature3	Doublet	Mature4	Doublet	Mature5	Singlet	Senile1	Singlet	Senile2	Singlet	Senile3	Singlet	Senile4	Doublet	Senile5	Singlet
Infancy1	Singlet	Infancy2	Singlet	Infancy3	Singlet	Infancy4	Singlet	Infancy5	Singlet	Mature1	Singlet	Mature2	Singlet	Mature3	Singlet	Mature4	Singlet	Mature5	Singlet	Senile1	Singlet	Senile2	Singlet	Senile3	Singlet	Senile4	Singlet	Senile5	Singlet
Infancy1	Singlet	Infancy2	Singlet	Infancy3	Singlet	Infancy4	Singlet	Infancy5	Doublet	Mature1	Singlet	Mature2	Singlet	Mature3	Doublet	Mature4	Singlet	Mature5	Singlet	Senile1	Singlet	Senile2	Singlet	Senile3	Singlet	Senile4	Singlet	Senile5	Doublet
Infancy1	Doublet	Infancy2	Singlet	Infancy3	Singlet	Infancy4	Singlet	Infancy5	Singlet	Mature1	Singlet	Mature2	Singlet	Mature3	Singlet	Mature4	Singlet	Mature5	Singlet	Senile1	Singlet	Senile2	Singlet	Senile3	Singlet	Senile4	Singlet	Senile5	Singlet
Infancy1	Singlet	Infancy2	Singlet	Infancy3	Singlet	Infancy4	Singlet	Infancy5	Singlet	Mature1	Singlet	Mature2	Singlet	Mature3	Singlet	Mature4	Doublet	Mature5	Singlet	Senile1	Singlet	Senile2	Singlet	Senile3	Singlet	Senile4	Singlet	Senile5	Singlet
Infancy1	Singlet	Infancy2	Singlet	Infancy3	Singlet	Infancy4	Singlet	Infancy5	Singlet	Mature1	Singlet	Mature2	Singlet	Mature3	Singlet	Mature4	Singlet	Mature5	Singlet	Senile1	Singlet	Senile2	Singlet	Senile3	Singlet	Senile4	Singlet	Senile5	Singlet
Infancy1	Singlet	Infancy2	Singlet	Infancy3	Singlet	Infancy4	Singlet	Infancy5	Singlet	Mature1	Singlet	Mature2	Singlet	Mature3	Singlet	Mature4	Singlet	Mature5	Singlet	Senile1	Singlet	Senile2	Singlet	Senile3	Singlet	Senile4	Singlet	Senile5	Singlet
Infancy1	Singlet	Infancy2	Singlet	Infancy3	Singlet	Infancy4	Doublet	Infancy5	Doublet	Mature1	Singlet	Mature2	Singlet	Mature3	Doublet	Mature4	Singlet	Mature5	Singlet	Senile1	Singlet	Senile2	Singlet	Senile3	Singlet	Senile4	Singlet	Senile5	Singlet
Infancy1	Singlet	Infancy2	Singlet	Infancy3	Singlet	Infancy4	Singlet	Infancy5	Singlet	Mature1	Singlet	Mature2	Singlet	Mature3	Singlet	Mature4	Singlet	Mature5	Singlet	Senile1	Singlet	Senile2	Singlet	Senile3	Singlet	Senile4	Singlet	Senile5	Singlet
Infancy1	Singlet	Infancy2	Singlet	Infancy3	Singlet	Infancy4	Singlet	Infancy5	Singlet	Mature1	Singlet	Mature2	Singlet	Mature3	Singlet	Mature4	Singlet	Mature5	Singlet	Senile1	Singlet	Senile2	Singlet	Senile3	Singlet	Senile4	Singlet	Senile5	Singlet
Infancy1	Singlet	Infancy2	Singlet	Infancy3	Singlet	Infancy4	Singlet	Infancy5	Singlet	Mature1	Singlet	Mature2	Singlet	Mature3	Singlet	Mature4	Singlet	Mature5	Singlet	Senile1	Singlet	Senile2	Singlet	Senile3	Singlet	Senile4	Singlet	Senile5	Singlet
Infancy1	Singlet	Infancy2	Singlet	Infancy3	Singlet	Infancy4	Singlet	Infancy5	Singlet	Mature1	Singlet	Mature2	Doublet	Mature3	Singlet	Mature4	Singlet	Mature5	Singlet	Senile1	Singlet	Senile2	Singlet	Senile3	Doublet	Senile4	Singlet	Senile5	Singlet
Infancy1	Singlet	Infancy2	Singlet	Infancy3	Singlet	Infancy4	Singlet	Infancy5	Singlet	Mature1	Doublet	Mature2	Singlet	Mature3	Singlet	Mature4	Singlet	Mature5	Singlet	Senile1	Singlet	Senile2	Singlet	Senile3	Singlet	Senile4	Singlet	Senile5	Singlet
Infancy1	Singlet	Infancy2	Singlet	Infancy3	Singlet	Infancy4	Singlet	Infancy5	Singlet	Mature1	Singlet	Mature2	Singlet	Mature3	Singlet	Mature4	Singlet	Mature5	Singlet	Senile1	Singlet	Senile2	Singlet	Senile3	Doublet	Senile4	Singlet	Senile5	Singlet
Infancy1	Singlet	Infancy2	Doublet	Infancy3	Singlet	Infancy4	Singlet	Infancy5	Singlet	Mature1	Singlet	Mature2	Singlet	Mature3	Singlet	Mature4	Singlet	Mature5	Singlet	Senile1	Singlet	Senile2	Singlet	Senile3	Singlet	Senile4	Singlet	Senile5	Singlet
Infancy1	Singlet	Infancy2	Singlet	Infancy3	Singlet	Infancy4	Singlet	Infancy5	Singlet	Mature1	Singlet	Mature2	Singlet	Mature3	Singlet	Mature4	Singlet	Mature5	Singlet	Senile1	Singlet	Senile2	Singlet	Senile3	Singlet	Senile4	Singlet	Senile5	Singlet
Infancy1	Singlet	Infancy2	Singlet	Infancy3	Singlet	Infancy4	Singlet	Infancy5	Singlet	Mature1	Singlet	Mature2	Singlet	Mature3	Singlet	Mature4	Singlet	Mature5	Doublet	Senile1	Doublet	Senile2	Singlet	Senile3	Singlet	Senile4	Singlet	Senile5	Singlet
Infancy1	Singlet	Infancy2	Singlet	Infancy3	Doublet	Infancy4	Doublet	Infancy5	Singlet	Mature1	Singlet	Mature2	Singlet	Mature3	Singlet	Mature4	Singlet	Mature5	Singlet	Senile1	Singlet	Senile2	Singlet	Senile3	Doublet	Senile4	Singlet	Senile5	Singlet
Infancy1	Doublet	Infancy2	Singlet	Infancy3	Singlet	Infancy4	Singlet	Infancy5	Singlet	Mature1	Singlet	Mature2	Singlet	Mature3	Singlet	Mature4	Singlet	Mature5	Singlet	Senile1	Singlet	Senile2	Singlet	Senile3	Singlet	Senile4	Singlet	Senile5	Singlet
Infancy1	Singlet	Infancy2	Singlet	Infancy3	Singlet	Infancy4	Singlet	Infancy5	Singlet	Mature1	Singlet	Mature2	Singlet	Mature3	Singlet	Mature4	Singlet	Mature5	Singlet	Senile1	Singlet	Senile2	Singlet	Senile3	Singlet	Senile4	Singlet	Senile5	Singlet
Infancy1	Singlet	Infancy2	Singlet	Infancy3	Singlet	Infancy4	Singlet	Infancy5	Singlet	Mature1	Singlet	Mature2	Singlet	Mature3	Singlet	Mature4	Singlet	Mature5	Singlet	Senile1	Singlet	Senile2	Singlet	Senile3	Singlet	Senile4	Singlet	Senile5	Doublet
Infancy1	Doublet	Infancy2	Singlet	Infancy3	Singlet	Infancy4	Singlet	Infancy5	Singlet	Mature1	Singlet	Mature2	Singlet	Mature3	Singlet	Mature4	Singlet	Mature5	Singlet	Senile1	Singlet	Senile2	Singlet	Senile3	Singlet	Senile4	Singlet	Senile5	Singlet
Infancy1	Singlet	Infancy2	Singlet	Infancy3	Singlet	Infancy4	Singlet	Infancy5	Singlet	Mature1	Singlet	Mature2	Singlet	Mature3	Singlet	Mature4	Singlet	Mature5	Singlet	Senile1	Singlet	Senile2	Singlet	Senile3	Singlet	Senile4	Singlet	Senile5	Singlet
Infancy1	Singlet	Infancy2	Singlet	Infancy3	Singlet	Infancy4	Singlet	Infancy5	Singlet	Mature1	Singlet	Mature2	Singlet	Mature3	Singlet	Mature4	Singlet	Mature5	Singlet	Senile1	Singlet	Senile2	Singlet	Senile3	Singlet	Senile4	Singlet	Senile5	Singlet
Infancy1	Singlet	Infancy2	Doublet	Infancy3	Singlet	Infancy4	Singlet	Infancy5	Singlet	Mature1	Singlet	Mature2	Singlet	Mature3	Singlet	Mature4	Doublet	Mature5	Singlet	Senile1	Singlet	Senile2	Singlet	Senile3	Singlet	Senile4	Singlet	Senile5	Singlet
Infancy1	Singlet	Infancy2	Singlet	Infancy3	Singlet	Infancy4	Singlet	Infancy5	Singlet	Mature1	Singlet	Mature2	Singlet	Mature3	Singlet	Mature4	Singlet	Mature5	Singlet	Senile1	Singlet	Senile2	Singlet	Senile3	Singlet	Senile4	Singlet	Senile5	Singlet
Infancy1	Singlet	Infancy2	Singlet	Infancy3	Singlet	Infancy4	Singlet	Infancy5	Singlet	Mature1	Singlet	Mature2	Singlet	Mature3	Singlet	Mature4	Singlet	Mature5	Singlet	Senile1	Singlet	Senile2	Singlet	Senile3	Singlet	Senile4	Singlet	Senile5	Singlet
Infancy1	Singlet	Infancy2	Singlet	Infancy3	Singlet	Infancy4	Singlet	Infancy5	Singlet	Mature1	Singlet	Mature2	Singlet	Mature3	Singlet	Mature4	Singlet	Mature5	Singlet	Senile1	Singlet	Senile2	Singlet	Senile3	Singlet	Senile4	Singlet	Senile5	Singlet
Infancy1	Singlet	Infancy2	Singlet	Infancy3	Singlet	Infancy4	Singlet	Infancy5	Singlet	Mature1	Singlet	Mature2	Singlet	Mature3	Singlet	Mature4	Singlet	Mature5	Singlet	Senile1	Singlet	Senile2	Singlet	Senile3	Singlet	Senile4	Singlet	Senile5	Singlet
Infancy1	Singlet	Infancy2	Singlet	Infancy3	Singlet	Infancy4	Singlet	Infancy5	Singlet	Mature1	Singlet	Mature2	Singlet	Mature3	Singlet	Mature4	Singlet	Mature5	Singlet	Senile1	Singlet	Senile2	Singlet	Senile3	Doublet	Senile4	Singlet	Senile5	Singlet
Infancy1	Singlet	Infancy2	Singlet	Infancy3	Singlet	Infancy4	Singlet	Infancy5	Singlet	Mature1	Singlet	Mature2	Singlet	Mature3	Singlet	Mature4	Singlet	Mature5	Singlet	Senile1	Singlet	Senile2	Singlet	Senile3	Singlet	Senile4	Singlet	Senile5	Singlet
Infancy1	Singlet	Infancy2	Doublet	Infancy3	Singlet	Infancy4	Singlet	Infancy5	Singlet	Mature1	Singlet	Mature2	Singlet	Mature3	Singlet	Mature4	Singlet	Mature5	Singlet	Senile1	Singlet	Senile2	Singlet	Senile3	Singlet	Senile4	Singlet	Senile5	Doublet
Infancy1	Singlet	Infancy2	Singlet	Infancy3	Singlet	Infancy4	Singlet	Infancy5	Singlet	Mature1	Doublet	Mature2	Singlet	Mature3	Singlet	Mature4	Singlet	Mature5	Singlet	Senile1	Singlet	Senile2	Singlet	Senile3	Singlet	Senile4	Singlet	Senile5	Singlet
Infancy1	Singlet	Infancy2	Singlet	Infancy3	Singlet	Infancy4	Singlet	Infancy5	Singlet	Mature1	Singlet	Mature2	Singlet	Mature3	Singlet	Mature4	Singlet	Mature5	Singlet	Senile1	Singlet	Senile2	Singlet	Senile3	Singlet	Senile4	Singlet	Senile5	Singlet
Infancy1	Singlet	Infancy2	Singlet	Infancy3	Singlet	Infancy4	Singlet	Infancy5	Singlet	Mature1	Singlet	Mature2	Singlet	Mature3	Singlet	Mature4	Singlet	Mature5	Singlet	Senile1	Singlet	Senile2	Singlet	Senile3	Singlet	Senile4	Singlet	Senile5	Singlet
Infancy1	Singlet	Infancy2	Singlet	Infancy3	Singlet	Infancy4	Singlet	Infancy5	Doublet	Mature1	Singlet	Mature2	Singlet	Mature3	Singlet	Mature4	Singlet	Mature5	Singlet	Senile1	Singlet	Senile2	Singlet	Senile3	Singlet	Senile4	Singlet	Senile5	Singlet
Infancy1	Singlet	Infancy2	Singlet	Infancy3	Singlet	Infancy4	Singlet	Infancy5	Singlet	Mature1	Singlet	Mature2	Singlet	Mature3	Singlet	Mature4	Doublet	Mature5	Singlet	Senile1	Singlet	Senile2	Singlet	Senile3	Singlet	Senile4	Doublet	Senile5	Singlet
Infancy1	Singlet	Infancy2	Singlet	Infancy3	Singlet	Infancy4	Doublet	Infancy5	Singlet	Mature1	Singlet	Mature2	Singlet	Mature3	Singlet	Mature4	Singlet	Mature5	Singlet	Senile1	Singlet	Senile2	Singlet	Senile3	Singlet	Senile4	Singlet	Senile5	Singlet
Infancy1	Singlet	Infancy2	Singlet	Infancy3	Singlet	Infancy4	Singlet	Infancy5	Doublet	Mature1	Singlet	Mature2	Singlet	Mature3	Singlet	Mature4	Singlet	Mature5	Singlet	Senile1	Singlet	Senile2	Singlet	Senile3	Singlet	Senile4	Singlet	Senile5	Singlet
Infancy1	Singlet	Infancy2	Singlet	Infancy3	Singlet	Infancy4	Singlet	Infancy5	Singlet	Mature1	Doublet	Mature2	Singlet	Mature3	Singlet	Mature4	Singlet	Mature5	Singlet	Senile1	Singlet	Senile2	Singlet	Senile3	Singlet	Senile4	Singlet	Senile5	Singlet
Infancy1	Singlet	Infancy2	Singlet	Infancy3	Doublet	Infancy4	Singlet	Infancy5	Singlet	Mature1	Singlet	Mature2	Singlet	Mature3	Singlet	Mature4	Singlet	Mature5	Singlet	Senile1	Singlet	Senile2	Singlet	Senile3	Singlet	Senile4	Singlet	Senile5	Singlet
Infancy1	Singlet	Infancy2	Singlet	Infancy3	Singlet	Infancy4	Singlet	Infancy5	Singlet	Mature1	Singlet	Mature2	Singlet	Mature3	Singlet	Mature4	Singlet	Mature5	Singlet	Senile1	Singlet	Senile2	Singlet	Senile3	Doublet	Senile4	Doublet	Senile5	Singlet
Infancy1	Singlet	Infancy2	Singlet	Infancy3	Singlet	Infancy4	Singlet	Infancy5	Doublet	Mature1	Singlet	Mature2	Singlet	Mature3	Doublet	Mature4	Singlet	Mature5	Singlet	Senile1	Singlet	Senile2	Singlet	Senile3	Singlet	Senile4	Singlet	Senile5	Singlet
Infancy1	Singlet	Infancy2	Doublet	Infancy3	Singlet	Infancy4	Singlet	Infancy5	Singlet	Mature1	Singlet	Mature2	Singlet	Mature3	Singlet	Mature4	Singlet	Mature5	Singlet	Senile1	Doublet	Senile2	Singlet	Senile3	Singlet	Senile4	Singlet	Senile5	Singlet
Infancy1	Singlet	Infancy2	Singlet	Infancy3	Singlet	Infancy4	Singlet	Infancy5	Singlet	Mature1	Singlet	Mature2	Singlet	Mature3	Singlet	Mature4	Singlet	Mature5	Singlet	Senile1	Singlet	Senile2	Singlet	Senile3	Singlet	Senile4	Singlet	Senile5	Singlet
Infancy1	Singlet	Infancy2	Singlet	Infancy3	Singlet	Infancy4	Singlet	Infancy5	Singlet	Mature1	Singlet	Mature2	Singlet	Mature3	Singlet	Mature4	Singlet	Mature5	Singlet	Senile1	Singlet	Senile2	Singlet	Senile3	Singlet	Senile4	Singlet	Senile5	Doublet
Infancy1	Singlet	Infancy2	Singlet	Infancy3	Singlet	Infancy4	Singlet	Infancy5	Singlet	Mature1	Singlet	Mature2	Singlet	Mature3	Singlet	Mature4	Doublet	Mature5	Singlet	Senile1	Singlet	Senile2	Singlet	Senile3	Singlet	Senile4	Singlet	Senile5	Singlet
Infancy1	Singlet	Infancy2	Singlet	Infancy3	Singlet	Infancy4	Singlet	Infancy5	Singlet	Mature1	Singlet	Mature2	Singlet	Mature3	Singlet	Mature4	Singlet	Mature5	Singlet	Senile1	Singlet	Senile2	Singlet	Senile3	Singlet	Senile4	Singlet	Senile5	Singlet
Infancy1	Doublet	Infancy2	Singlet	Infancy3	Doublet	Infancy4	Singlet	Infancy5	Singlet	Mature1	Singlet	Mature2	Singlet	Mature3	Singlet	Mature4	Singlet	Mature5	Singlet	Senile1	Singlet	Senile2	Singlet	Senile3	Singlet	Senile4	Singlet	Senile5	Singlet
Infancy1	Singlet	Infancy2	Singlet	Infancy3	Singlet	Infancy4	Singlet	Infancy5	Singlet	Mature1	Singlet	Mature2	Singlet	Mature3	Singlet	Mature4	Singlet	Mature5	Singlet	Senile1	Singlet	Senile2	Doublet	Senile3	Singlet	Senile4	Singlet	Senile5	Singlet
Infancy1	Singlet	Infancy2	Singlet	Infancy3	Singlet	Infancy4	Singlet	Infancy5	Singlet	Mature1	Singlet	Mature2	Singlet	Mature3	Singlet	Mature4	Singlet	Mature5	Singlet	Senile1	Singlet	Senile2	Singlet	Senile3	Singlet	Senile4	Singlet	Senile5	Singlet
Infancy1	Singlet	Infancy2	Singlet	Infancy3	Singlet	Infancy4	Singlet	Infancy5	Singlet	Mature1	Singlet	Mature2	Singlet	Mature3	Singlet	Mature4	Singlet	Mature5	Singlet	Senile1	Singlet	Senile2	Singlet	Senile3	Singlet	Senile4	Singlet	Senile5	Singlet
Infancy1	Singlet	Infancy2	Singlet	Infancy3	Singlet	Infancy4	Singlet	Infancy5	Singlet	Mature1	Singlet	Mature2	Singlet	Mature3	Singlet	Mature4	Singlet	Mature5	Singlet	Senile1	Singlet	Senile2	Singlet	Senile3	Singlet	Senile4	Singlet	Senile5	Singlet
Infancy1	Singlet	Infancy2	Singlet	Infancy3	Singlet	Infancy4	Singlet	Infancy5	Singlet	Mature1	Singlet	Mature2	Singlet	Mature3	Singlet	Mature4	Singlet	Mature5	Singlet	Senile1	Singlet	Senile2	Singlet	Senile3	Singlet	Senile4	Singlet	Senile5	Singlet
Infancy1	Singlet	Infancy2	Singlet	Infancy3	Singlet	Infancy4	Singlet	Infancy5	Singlet	Mature1	Singlet	Mature2	Singlet	Mature3	Singlet	Mature4	Singlet	Mature5	Singlet	Senile1	Singlet	Senile2	Doublet	Senile3	Singlet	Senile4	Singlet	Senile5	Singlet
Infancy1	Singlet	Infancy2	Doublet	Infancy3	Singlet	Infancy4	Singlet	Infancy5	Singlet	Mature1	Singlet	Mature2	Singlet	Mature3	Singlet	Mature4	Singlet	Mature5	Singlet	Senile1	Singlet	Senile2	Singlet	Senile3	Singlet	Senile4	Singlet	Senile5	Singlet
Infancy1	Singlet	Infancy2	Singlet	Infancy3	Singlet	Infancy4	Singlet	Infancy5	Singlet	Mature1	Singlet	Mature2	Singlet	Mature3	Singlet	Mature4	Singlet	Mature5	Singlet	Senile1	Singlet	Senile2	Doublet	Senile3	Singlet	Senile4	Singlet	Senile5	Singlet
Infancy1	Singlet	Infancy2	Singlet	Infancy3	Singlet	Infancy4	Singlet	Infancy5	Singlet	Mature1	Singlet	Mature2	Singlet	Mature3	Singlet	Mature4	Singlet	Mature5	Singlet	Senile1	Doublet	Senile2	Singlet	Senile3	Singlet	Senile4	Doublet	Senile5	Singlet
Infancy1	Singlet	Infancy2	Singlet	Infancy3	Singlet	Infancy4	Singlet	Infancy5	Singlet	Mature1	Singlet	Mature2	Doublet	Mature3	Singlet	Mature4	Singlet	Mature5	Singlet	Senile1	Singlet	Senile2	Singlet	Senile3	Singlet	Senile4	Singlet	Senile5	Singlet
Infancy1	Singlet	Infancy2	Singlet	Infancy3	Singlet	Infancy4	Singlet	Infancy5	Singlet	Mature1	Singlet	Mature2	Singlet	Mature3	Doublet	Mature4	Singlet	Mature5	Singlet	Senile1	Singlet	Senile2	Singlet	Senile3	Singlet	Senile4	Singlet	Senile5	Singlet
Infancy1	Singlet	Infancy2	Singlet	Infancy3	Singlet	Infancy4	Singlet	Infancy5	Singlet	Mature1	Singlet	Mature2	Singlet	Mature3	Singlet	Mature4	Singlet	Mature5	Singlet	Senile1	Singlet	Senile2	Singlet	Senile3	Singlet	Senile4	Singlet	Senile5	Singlet
Infancy1	Singlet	Infancy2	Singlet	Infancy3	Singlet	Infancy4	Singlet	Infancy5	Singlet	Mature1	Singlet	Mature2	Singlet	Mature3	Singlet	Mature4	Singlet	Mature5	Singlet	Senile1	Doublet	Senile2	Singlet	Senile3	Singlet	Senile4	Singlet	Senile5	Singlet
Infancy1	Singlet	Infancy2	Singlet	Infancy3	Singlet	Infancy4	Singlet	Infancy5	Singlet	Mature1	Singlet	Mature2	Singlet	Mature3	Singlet	Mature4	Singlet	Mature5	Singlet	Senile1	Singlet	Senile2	Singlet	Senile3	Singlet	Senile4	Doublet	Senile5	Singlet
Infancy1	Singlet	Infancy2	Singlet	Infancy3	Doublet	Infancy4	Singlet	Infancy5	Singlet	Mature1	Singlet	Mature2	Singlet	Mature3	Singlet	Mature4	Singlet	Mature5	Singlet	Senile1	Singlet	Senile2	Singlet	Senile3	Singlet	Senile4	Singlet	Senile5	Singlet
Infancy1	Singlet	Infancy2	Singlet	Infancy3	Singlet	Infancy4	Singlet	Infancy5	Singlet	Mature1	Singlet	Mature2	Singlet	Mature3	Doublet	Mature4	Doublet	Mature5	Singlet	Senile1	Singlet	Senile2	Singlet	Senile3	Singlet	Senile4	Doublet	Senile5	Singlet
Infancy1	Doublet	Infancy2	Singlet	Infancy3	Singlet	Infancy4	Singlet	Infancy5	Singlet	Mature1	Singlet	Mature2	Singlet	Mature3	Singlet	Mature4	Singlet	Mature5	Singlet	Senile1	Singlet	Senile2	Singlet	Senile3	Singlet	Senile4	Singlet	Senile5	Singlet
Infancy1	Singlet	Infancy2	Singlet	Infancy3	Singlet	Infancy4	Singlet	Infancy5	Singlet	Mature1	Singlet	Mature2	Singlet	Mature3	Singlet	Mature4	Singlet	Mature5	Singlet	Senile1	Singlet	Senile2	Singlet	Senile3	Singlet	Senile4	Singlet	Senile5	Doublet
Infancy1	Singlet	Infancy2	Singlet	Infancy3	Singlet	Infancy4	Singlet	Infancy5	Singlet	Mature1	Singlet	Mature2	Singlet	Mature3	Singlet	Mature4	Singlet	Mature5	Singlet	Senile1	Singlet	Senile2	Singlet	Senile3	Singlet	Senile4	Singlet	Senile5	Singlet
Infancy1	Singlet	Infancy2	Singlet	Infancy3	Singlet	Infancy4	Singlet	Infancy5	Singlet	Mature1	Singlet	Mature2	Singlet	Mature3	Singlet	Mature4	Singlet	Mature5	Singlet	Senile1	Singlet	Senile2	Singlet	Senile3	Singlet	Senile4	Singlet	Senile5	Singlet
Infancy1	Singlet	Infancy2	Singlet	Infancy3	Singlet	Infancy4	Singlet	Infancy5	Singlet	Mature1	Singlet	Mature2	Singlet	Mature3	Singlet	Mature4	Singlet	Mature5	Singlet	Senile1	Singlet	Senile2	Singlet	Senile3	Singlet	Senile4	Singlet	Senile5	Singlet
Infancy1	Singlet	Infancy2	Singlet	Infancy3	Singlet	Infancy4	Singlet	Infancy5	Singlet	Mature1	Singlet	Mature2	Singlet	Mature3	Singlet	Mature4	Singlet	Mature5	Singlet	Senile1	Singlet	Senile2	Singlet	Senile3	Singlet	Senile4	Singlet	Senile5	Singlet
Infancy1	Singlet	Infancy2	Singlet	Infancy3	Singlet	Infancy4	Singlet	Infancy5	Singlet	Mature1	Singlet	Mature2	Singlet	Mature3	Singlet	Mature4	Singlet	Mature5	Singlet	Senile1	Singlet	Senile2	Singlet	Senile3	Singlet	Senile4	Doublet	Senile5	Singlet
Infancy1	Singlet	Infancy2	Doublet	Infancy3	Doublet	Infancy4	Doublet	Infancy5	Singlet	Mature1	Singlet	Mature2	Singlet	Mature3	Singlet	Mature4	Singlet	Mature5	Singlet	Senile1	Singlet	Senile2	Singlet	Senile3	Singlet	Senile4	Singlet	Senile5	Singlet
Infancy1	Singlet	Infancy2	Singlet	Infancy3	Singlet	Infancy4	Singlet	Infancy5	Singlet	Mature1	Singlet	Mature2	Singlet	Mature3	Singlet	Mature4	Singlet	Mature5	Singlet	Senile1	Singlet	Senile2	Singlet	Senile3	Singlet	Senile4	Singlet	Senile5	Doublet
Infancy1	Singlet	Infancy2	Singlet	Infancy3	Singlet	Infancy4	Singlet	Infancy5	Singlet	Mature1	Singlet	Mature2	Singlet	Mature3	Singlet	Mature4	Doublet	Mature5	Singlet	Senile1	Singlet	Senile2	Singlet	Senile3	Singlet	Senile4	Singlet	Senile5	Singlet
Infancy1	Singlet	Infancy2	Singlet	Infancy3	Singlet	Infancy4	Singlet	Infancy5	Singlet	Mature1	Doublet	Mature2	Singlet	Mature3	Singlet	Mature4	Singlet	Mature5	Singlet	Senile1	Singlet	Senile2	Doublet	Senile3	Singlet	Senile4	Singlet	Senile5	Singlet
Infancy1	Singlet	Infancy2	Singlet	Infancy3	Singlet	Infancy4	Singlet	Infancy5	Singlet	Mature1	Singlet	Mature2	Doublet	Mature3	Singlet	Mature4	Singlet	Mature5	Singlet	Senile1	Singlet	Senile2	Singlet	Senile3	Singlet	Senile4	Singlet	Senile5	Singlet
Infancy1	Singlet	Infancy2	Singlet	Infancy3	Singlet	Infancy4	Singlet	Infancy5	Singlet	Mature1	Singlet	Mature2	Singlet	Mature3	Singlet	Mature4	Singlet	Mature5	Doublet	Senile1	Singlet	Senile2	Singlet	Senile3	Singlet	Senile4	Singlet	Senile5	Singlet
Infancy1	Singlet	Infancy2	Singlet	Infancy3	Singlet	Infancy4	Singlet	Infancy5	Singlet	Mature1	Singlet	Mature2	Singlet	Mature3	Singlet	Mature4	Singlet	Mature5	Singlet	Senile1	Singlet	Senile2	Singlet	Senile3	Singlet	Senile4	Singlet	Senile5	Singlet
Infancy1	Singlet	Infancy2	Singlet	Infancy3	Singlet	Infancy4	Doublet	Infancy5	Singlet	Mature1	Singlet	Mature2	Singlet	Mature3	Doublet	Mature4	Singlet	Mature5	Singlet	Senile1	Singlet	Senile2	Singlet	Senile3	Singlet	Senile4	Singlet	Senile5	Singlet
Infancy1	Singlet	Infancy2	Singlet	Infancy3	Singlet	Infancy4	Singlet	Infancy5	Singlet	Mature1	Singlet	Mature2	Singlet	Mature3	Singlet	Mature4	Singlet	Mature5	Singlet	Senile1	Singlet	Senile2	Singlet	Senile3	Singlet	Senile4	Singlet	Senile5	Singlet
Infancy1	Singlet	Infancy2	Singlet	Infancy3	Singlet	Infancy4	Doublet	Infancy5	Doublet	Mature1	Singlet	Mature2	Singlet	Mature3	Singlet	Mature4	Singlet	Mature5	Singlet	Senile1	Singlet	Senile2	Singlet	Senile3	Singlet	Senile4	Singlet	Senile5	Singlet
Infancy1	Singlet	Infancy2	Singlet	Infancy3	Singlet	Infancy4	Singlet	Infancy5	Singlet	Mature1	Singlet	Mature2	Singlet	Mature3	Singlet	Mature4	Singlet	Mature5	Singlet	Senile1	Singlet	Senile2	Singlet	Senile3	Singlet	Senile4	Singlet	Senile5	Doublet
Infancy1	Singlet	Infancy2	Singlet	Infancy3	Singlet	Infancy4	Singlet	Infancy5	Singlet	Mature1	Singlet	Mature2	Doublet	Mature3	Singlet	Mature4	Singlet	Mature5	Singlet	Senile1	Singlet	Senile2	Singlet	Senile3	Singlet	Senile4	Singlet	Senile5	Doublet
Infancy1	Singlet	Infancy2	Singlet	Infancy3	Singlet	Infancy4	Singlet	Infancy5	Doublet	Mature1	Singlet	Mature2	Singlet	Mature3	Singlet	Mature4	Singlet	Mature5	Singlet	Senile1	Singlet	Senile2	Singlet	Senile3	Singlet	Senile4	Singlet	Senile5	Singlet
Infancy1	Singlet	Infancy2	Singlet	Infancy3	Singlet	Infancy4	Singlet	Infancy5	Singlet	Mature1	Singlet	Mature2	Singlet	Mature3	Singlet	Mature4	Singlet	Mature5	Singlet	Senile1	Singlet	Senile2	Singlet	Senile3	Singlet	Senile4	Singlet	Senile5	Singlet
Infancy1	Singlet	Infancy2	Singlet	Infancy3	Singlet	Infancy4	Doublet	Infancy5	Singlet	Mature1	Singlet	Mature2	Doublet	Mature3	Singlet	Mature4	Singlet	Mature5	Singlet	Senile1	Singlet	Senile2	Singlet	Senile3	Singlet	Senile4	Singlet	Senile5	Singlet
Infancy1	Singlet	Infancy2	Doublet	Infancy3	Singlet	Infancy4	Singlet	Infancy5	Singlet	Mature1	Singlet	Mature2	Singlet	Mature3	Singlet	Mature4	Singlet	Mature5	Singlet	Senile1	Singlet	Senile2	Singlet	Senile3	Singlet	Senile4	Singlet	Senile5	Singlet
Infancy1	Singlet	Infancy2	Singlet	Infancy3	Singlet	Infancy4	Singlet	Infancy5	Singlet	Mature1	Singlet	Mature2	Doublet	Mature3	Singlet	Mature4	Doublet	Mature5	Singlet	Senile1	Singlet	Senile2	Singlet	Senile3	Singlet	Senile4	Singlet	Senile5	Singlet
Infancy1	Doublet	Infancy2	Singlet	Infancy3	Singlet	Infancy4	Singlet	Infancy5	Singlet	Mature1	Singlet	Mature2	Singlet	Mature3	Singlet	Mature4	Singlet	Mature5	Singlet	Senile1	Singlet	Senile2	Singlet	Senile3	Singlet	Senile4	Singlet	Senile5	Singlet
Infancy1	Singlet	Infancy2	Singlet	Infancy3	Singlet	Infancy4	Singlet	Infancy5	Singlet	Mature1	Singlet	Mature2	Singlet	Mature3	Singlet	Mature4	Singlet	Mature5	Singlet	Senile1	Singlet	Senile2	Singlet	Senile3	Singlet	Senile4	Singlet	Senile5	Singlet
Infancy1	Singlet	Infancy2	Singlet	Infancy3	Singlet	Infancy4	Singlet	Infancy5	Singlet	Mature1	Singlet	Mature2	Singlet	Mature3	Singlet	Mature4	Singlet	Mature5	Singlet	Senile1	Singlet	Senile2	Singlet	Senile3	Singlet	Senile4	Singlet	Senile5	Singlet
Infancy1	Singlet	Infancy2	Singlet	Infancy3	Singlet	Infancy4	Singlet	Infancy5	Singlet	Mature1	Singlet	Mature2	Singlet	Mature3	Singlet	Mature4	Singlet	Mature5	Singlet	Senile1	Singlet	Senile2	Singlet	Senile3	Singlet	Senile4	Singlet	Senile5	Singlet
Infancy1	Singlet	Infancy2	Singlet	Infancy3	Singlet	Infancy4	Singlet	Infancy5	Singlet	Mature1	Doublet	Mature2	Singlet	Mature3	Singlet	Mature4	Singlet	Mature5	Singlet	Senile1	Singlet	Senile2	Singlet	Senile3	Singlet	Senile4	Singlet	Senile5	Singlet
Infancy1	Singlet	Infancy2	Singlet	Infancy3	Singlet	Infancy4	Singlet	Infancy5	Singlet	Mature1	Singlet	Mature2	Singlet	Mature3	Singlet	Mature4	Singlet	Mature5	Singlet	Senile1	Singlet	Senile2	Singlet	Senile3	Singlet	Senile4	Singlet	Senile5	Singlet
Infancy1	Singlet	Infancy2	Singlet	Infancy3	Singlet	Infancy4	Singlet	Infancy5	Singlet	Mature1	Singlet	Mature2	Singlet	Mature3	Singlet	Mature4	Singlet	Mature5	Singlet	Senile1	Singlet	Senile2	Singlet	Senile3	Singlet	Senile4	Singlet	Senile5	Singlet
Infancy1	Singlet	Infancy2	Singlet	Infancy3	Singlet	Infancy4	Singlet	Infancy5	Singlet	Mature1	Singlet	Mature2	Singlet	Mature3	Singlet	Mature4	Singlet	Mature5	Singlet	Senile1	Singlet	Senile2	Singlet	Senile3	Singlet	Senile4	Singlet	Senile5	Doublet
Infancy1	Singlet	Infancy2	Singlet	Infancy3	Singlet	Infancy4	Singlet	Infancy5	Singlet	Mature1	Singlet	Mature2	Singlet	Mature3	Singlet	Mature4	Singlet	Mature5	Singlet	Senile1	Singlet	Senile2	Singlet	Senile3	Singlet	Senile4	Singlet	Senile5	Singlet
Infancy1	Singlet	Infancy2	Singlet	Infancy3	Doublet	Infancy4	Singlet	Infancy5	Singlet	Mature1	Singlet	Mature2	Singlet	Mature3	Singlet	Mature4	Singlet	Mature5	Singlet	Senile1	Singlet	Senile2	Singlet	Senile3	Singlet	Senile4	Singlet	Senile5	Singlet
Infancy1	Singlet	Infancy2	Singlet	Infancy3	Singlet	Infancy4	Singlet	Infancy5	Singlet	Mature1	Singlet	Mature2	Singlet	Mature3	Singlet	Mature4	Singlet	Mature5	Singlet	Senile1	Doublet	Senile2	Singlet	Senile3	Singlet	Senile4	Singlet	Senile5	Singlet
Infancy1	Singlet	Infancy2	Singlet	Infancy3	Singlet	Infancy4	Singlet	Infancy5	Singlet	Mature1	Singlet	Mature2	Singlet	Mature3	Singlet	Mature4	Singlet	Mature5	Singlet	Senile1	Singlet	Senile2	Singlet	Senile3	Singlet	Senile4	Doublet	Senile5	Doublet
Infancy1	Singlet	Infancy2	Singlet	Infancy3	Singlet	Infancy4	Singlet	Infancy5	Singlet	Mature1	Singlet	Mature2	Singlet	Mature3	Singlet	Mature4	Singlet	Mature5	Singlet	Senile1	Doublet	Senile2	Singlet	Senile3	Singlet	Senile4	Singlet	Senile5	Singlet
Infancy1	Singlet	Infancy2	Singlet	Infancy3	Singlet	Infancy4	Singlet	Infancy5	Doublet	Mature1	Singlet	Mature2	Singlet	Mature3	Singlet	Mature4	Singlet	Mature5	Singlet	Senile1	Singlet	Senile2	Singlet	Senile3	Singlet	Senile4	Singlet	Senile5	Singlet
Infancy1	Singlet	Infancy2	Doublet	Infancy3	Singlet	Infancy4	Singlet	Infancy5	Singlet	Mature1	Singlet	Mature2	Singlet	Mature3	Singlet	Mature4	Doublet	Mature5	Singlet	Senile1	Singlet	Senile2	Singlet	Senile3	Singlet	Senile4	Doublet	Senile5	Doublet
Infancy1	Singlet	Infancy2	Doublet	Infancy3	Singlet	Infancy4	Singlet	Infancy5	Doublet	Mature1	Singlet	Mature2	Singlet	Mature3	Singlet	Mature4	Singlet	Mature5	Singlet	Senile1	Singlet	Senile2	Singlet	Senile3	Singlet	Senile4	Singlet	Senile5	Singlet
Infancy1	Singlet	Infancy2	Singlet	Infancy3	Singlet	Infancy4	Singlet	Infancy5	Singlet	Mature1	Singlet	Mature2	Singlet	Mature3	Singlet	Mature4	Singlet	Mature5	Singlet	Senile1	Singlet	Senile2	Singlet	Senile3	Doublet	Senile4	Singlet	Senile5	Singlet
Infancy1	Singlet	Infancy2	Singlet	Infancy3	Singlet	Infancy4	Singlet	Infancy5	Singlet	Mature1	Singlet	Mature2	Singlet	Mature3	Singlet	Mature4	Singlet	Mature5	Singlet	Senile1	Singlet	Senile2	Singlet	Senile3	Singlet	Senile4	Singlet	Senile5	Singlet
Infancy1	Singlet	Infancy2	Singlet	Infancy3	Singlet	Infancy4	Singlet	Infancy5	Singlet	Mature1	Singlet	Mature2	Singlet	Mature3	Singlet	Mature4	Singlet	Mature5	Singlet	Senile1	Singlet	Senile2	Singlet	Senile3	Singlet	Senile4	Singlet	Senile5	Singlet
Infancy1	Singlet	Infancy2	Singlet	Infancy3	Doublet	Infancy4	Singlet	Infancy5	Singlet	Mature1	Singlet	Mature2	Singlet	Mature3	Singlet	Mature4	Singlet	Mature5	Singlet	Senile1	Singlet	Senile2	Singlet	Senile3	Doublet	Senile4	Singlet	Senile5	Singlet
Infancy1	Singlet	Infancy2	Singlet	Infancy3	Doublet	Infancy4	Doublet	Infancy5	Singlet	Mature1	Singlet	Mature2	Singlet	Mature3	Doublet	Mature4	Singlet	Mature5	Singlet	Senile1	Singlet	Senile2	Singlet	Senile3	Singlet	Senile4	Singlet	Senile5	Singlet
Infancy1	Singlet	Infancy2	Singlet	Infancy3	Singlet	Infancy4	Singlet	Infancy5	Singlet	Mature1	Singlet	Mature2	Singlet	Mature3	Singlet	Mature4	Singlet	Mature5	Singlet	Senile1	Singlet	Senile2	Singlet	Senile3	Singlet	Senile4	Singlet	Senile5	Singlet
Infancy1	Singlet	Infancy2	Doublet	Infancy3	Singlet	Infancy4	Singlet	Infancy5	Singlet	Mature1	Singlet	Mature2	Singlet	Mature3	Singlet	Mature4	Singlet	Mature5	Singlet	Senile1	Singlet	Senile2	Singlet	Senile3	Singlet	Senile4	Singlet	Senile5	Singlet
Infancy1	Doublet	Infancy2	Singlet	Infancy3	Singlet	Infancy4	Singlet	Infancy5	Singlet	Mature1	Singlet	Mature2	Singlet	Mature3	Singlet	Mature4	Singlet	Mature5	Singlet	Senile1	Singlet	Senile2	Singlet	Senile3	Singlet	Senile4	Singlet	Senile5	Singlet
Infancy1	Singlet	Infancy2	Singlet	Infancy3	Singlet	Infancy4	Singlet	Infancy5	Singlet	Mature1	Singlet	Mature2	Singlet	Mature3	Singlet	Mature4	Singlet	Mature5	Singlet	Senile1	Singlet	Senile2	Singlet	Senile3	Singlet	Senile4	Singlet	Senile5	Singlet
Infancy1	Singlet	Infancy2	Singlet	Infancy3	Singlet	Infancy4	Singlet	Infancy5	Singlet	Mature1	Singlet	Mature2	Singlet	Mature3	Singlet	Mature4	Singlet	Mature5	Singlet	Senile1	Singlet	Senile2	Singlet	Senile3	Singlet	Senile4	Singlet	Senile5	Singlet
Infancy1	Singlet	Infancy2	Singlet	Infancy3	Singlet	Infancy4	Singlet	Infancy5	Singlet	Mature1	Singlet	Mature2	Singlet	Mature3	Singlet	Mature4	Singlet	Mature5	Singlet	Senile1	Singlet	Senile2	Singlet	Senile3	Doublet	Senile4	Singlet	Senile5	Singlet
Infancy1	Singlet	Infancy2	Singlet	Infancy3	Singlet	Infancy4	Singlet	Infancy5	Singlet	Mature1	Singlet	Mature2	Singlet	Mature3	Singlet	Mature4	Singlet	Mature5	Singlet	Senile1	Singlet	Senile2	Singlet	Senile3	Singlet	Senile4	Singlet	Senile5	Singlet
Infancy1	Doublet	Infancy2	Singlet	Infancy3	Singlet	Infancy4	Singlet	Infancy5	Singlet	Mature1	Singlet	Mature2	Singlet	Mature3	Singlet	Mature4	Singlet	Mature5	Singlet	Senile1	Doublet	Senile2	Singlet	Senile3	Singlet	Senile4	Singlet	Senile5	Singlet
Infancy1	Singlet	Infancy2	Singlet	Infancy3	Singlet	Infancy4	Singlet	Infancy5	Singlet	Mature1	Singlet	Mature2	Doublet	Mature3	Singlet	Mature4	Singlet	Mature5	Singlet	Senile1	Singlet	Senile2	Singlet	Senile3	Singlet	Senile4	Singlet	Senile5	Singlet
Infancy1	Singlet	Infancy2	Singlet	Infancy3	Singlet	Infancy4	Singlet	Infancy5	Singlet	Mature1	Singlet	Mature2	Singlet	Mature3	Singlet	Mature4	Singlet	Mature5	Singlet	Senile1	Singlet	Senile2	Singlet	Senile3	Singlet	Senile4	Singlet	Senile5	Singlet
Infancy1	Singlet	Infancy2	Singlet	Infancy3	Singlet	Infancy4	Singlet	Infancy5	Singlet	Mature1	Singlet	Mature2	Singlet	Mature3	Singlet	Mature4	Singlet	Mature5	Singlet	Senile1	Singlet	Senile2	Singlet	Senile3	Singlet	Senile4	Singlet	Senile5	Singlet
Infancy1	Doublet	Infancy2	Singlet	Infancy3	Singlet	Infancy4	Singlet	Infancy5	Singlet	Mature1	Singlet	Mature2	Singlet	Mature3	Singlet	Mature4	Singlet	Mature5	Singlet	Senile1	Singlet	Senile2	Singlet	Senile3	Singlet	Senile4	Doublet	Senile5	Singlet
Infancy1	Singlet	Infancy2	Singlet	Infancy3	Singlet	Infancy4	Singlet	Infancy5	Singlet	Mature1	Singlet	Mature2	Singlet	Mature3	Singlet	Mature4	Singlet	Mature5	Singlet	Senile1	Singlet	Senile2	Singlet	Senile3	Singlet	Senile4	Singlet	Senile5	Singlet
Infancy1	Singlet	Infancy2	Singlet	Infancy3	Singlet	Infancy4	Singlet	Infancy5	Singlet	Mature1	Singlet	Mature2	Singlet	Mature3	Singlet	Mature4	Singlet	Mature5	Singlet	Senile1	Singlet	Senile2	Singlet	Senile3	Singlet	Senile4	Singlet	Senile5	Singlet
Infancy1	Singlet	Infancy2	Singlet	Infancy3	Singlet	Infancy4	Singlet	Infancy5	Singlet	Mature1	Singlet	Mature2	Singlet	Mature3	Singlet	Mature4	Singlet	Mature5	Singlet	Senile1	Singlet	Senile2	Singlet	Senile3	Singlet	Senile4	Singlet	Senile5	Singlet
Infancy1	Singlet	Infancy2	Singlet	Infancy3	Singlet	Infancy4	Singlet	Infancy5	Singlet	Mature1	Singlet	Mature2	Singlet	Mature3	Doublet	Mature4	Singlet	Mature5	Singlet	Senile1	Singlet	Senile2	Singlet	Senile3	Singlet	Senile4	Singlet	Senile5	Singlet
Infancy1	Singlet	Infancy2	Singlet	Infancy3	Singlet	Infancy4	Singlet	Infancy5	Singlet	Mature1	Singlet	Mature2	Singlet	Mature3	Singlet	Mature4	Singlet	Mature5	Singlet	Senile1	Singlet	Senile2	Singlet	Senile3	Singlet	Senile4	Singlet	Senile5	Singlet
Infancy1	Singlet	Infancy2	Singlet	Infancy3	Singlet	Infancy4	Singlet	Infancy5	Singlet	Mature1	Singlet	Mature2	Singlet	Mature3	Singlet	Mature4	Singlet	Mature5	Singlet	Senile1	Singlet	Senile2	Singlet	Senile3	Singlet	Senile4	Singlet	Senile5	Singlet
Infancy1	Singlet	Infancy2	Singlet	Infancy3	Singlet	Infancy4	Singlet	Infancy5	Singlet	Mature1	Singlet	Mature2	Singlet	Mature3	Doublet	Mature4	Singlet	Mature5	Singlet	Senile1	Singlet	Senile2	Singlet	Senile3	Singlet	Senile4	Singlet	Senile5	Singlet
Infancy1	Singlet	Infancy2	Singlet	Infancy3	Singlet	Infancy4	Singlet	Infancy5	Singlet	Mature1	Singlet	Mature2	Singlet	Mature3	Singlet	Mature4	Singlet	Mature5	Singlet	Senile1	Singlet	Senile2	Singlet	Senile3	Singlet	Senile4	Singlet	Senile5	Singlet
Infancy1	Singlet	Infancy2	Singlet	Infancy3	Singlet	Infancy4	Singlet	Infancy5	Singlet	Mature1	Singlet	Mature2	Singlet	Mature3	Singlet	Mature4	Doublet	Mature5	Singlet	Senile1	Singlet	Senile2	Singlet	Senile3	Doublet	Senile4	Singlet	Senile5	Singlet
Infancy1	Singlet	Infancy2	Singlet	Infancy3	Singlet	Infancy4	Singlet	Infancy5	Singlet	Mature1	Doublet	Mature2	Singlet	Mature3	Singlet	Mature4	Singlet	Mature5	Singlet	Senile1	Singlet	Senile2	Singlet	Senile3	Singlet	Senile4	Singlet	Senile5	Singlet
Infancy1	Singlet	Infancy2	Singlet	Infancy3	Singlet	Infancy4	Singlet	Infancy5	Singlet	Mature1	Singlet	Mature2	Singlet	Mature3	Singlet	Mature4	Singlet	Mature5	Singlet	Senile1	Singlet	Senile2	Doublet	Senile3	Singlet	Senile4	Singlet	Senile5	Singlet
Infancy1	Singlet	Infancy2	Singlet	Infancy3	Singlet	Infancy4	Singlet	Infancy5	Singlet	Mature1	Singlet	Mature2	Singlet	Mature3	Singlet	Mature4	Singlet	Mature5	Singlet	Senile1	Singlet	Senile2	Singlet	Senile3	Singlet	Senile4	Doublet	Senile5	Singlet
Infancy1	Doublet	Infancy2	Singlet	Infancy3	Singlet	Infancy4	Singlet	Infancy5	Singlet	Mature1	Singlet	Mature2	Singlet	Mature3	Singlet	Mature4	Singlet	Mature5	Singlet	Senile1	Singlet	Senile2	Singlet	Senile3	Singlet	Senile4	Singlet	Senile5	Singlet
Infancy1	Singlet	Infancy2	Singlet	Infancy3	Doublet	Infancy4	Singlet	Infancy5	Singlet	Mature1	Singlet	Mature2	Singlet	Mature3	Singlet	Mature4	Singlet	Mature5	Singlet	Senile1	Singlet	Senile2	Singlet	Senile3	Singlet	Senile4	Singlet	Senile5	Singlet
Infancy1	Singlet	Infancy2	Singlet	Infancy3	Singlet	Infancy4	Singlet	Infancy5	Singlet	Mature1	Singlet	Mature2	Singlet	Mature3	Singlet	Mature4	Singlet	Mature5	Singlet	Senile1	Singlet	Senile2	Singlet	Senile3	Singlet	Senile4	Singlet	Senile5	Singlet
Infancy1	Singlet	Infancy2	Singlet	Infancy3	Singlet	Infancy4	Singlet	Infancy5	Singlet	Mature1	Singlet	Mature2	Singlet	Mature3	Singlet	Mature4	Singlet	Mature5	Singlet	Senile1	Singlet	Senile2	Doublet	Senile3	Singlet	Senile4	Singlet	Senile5	Singlet
Infancy1	Singlet	Infancy2	Singlet	Infancy3	Doublet	Infancy4	Singlet	Infancy5	Singlet	Mature1	Singlet	Mature2	Singlet	Mature3	Singlet	Mature4	Singlet	Mature5	Singlet	Senile1	Singlet	Senile2	Singlet	Senile3	Singlet	Senile4	Singlet	Senile5	Singlet
Infancy1	Singlet	Infancy2	Singlet	Infancy3	Singlet	Infancy4	Doublet	Infancy5	Singlet	Mature1	Singlet	Mature2	Singlet	Mature3	Singlet	Mature4	Doublet	Mature5	Singlet	Senile1	Singlet	Senile2	Singlet	Senile3	Doublet	Senile4	Singlet	Senile5	Doublet
Infancy1	Singlet	Infancy2	Singlet	Infancy3	Singlet	Infancy4	Singlet	Infancy5	Singlet	Mature1	Singlet	Mature2	Singlet	Mature3	Singlet	Mature4	Singlet	Mature5	Singlet	Senile1	Singlet	Senile2	Singlet	Senile3	Singlet	Senile4	Singlet	Senile5	Singlet
Infancy1	Doublet	Infancy2	Singlet	Infancy3	Singlet	Infancy4	Singlet	Infancy5	Singlet	Mature1	Singlet	Mature2	Singlet	Mature3	Singlet	Mature4	Singlet	Mature5	Singlet	Senile1	Singlet	Senile2	Doublet	Senile3	Singlet	Senile4	Singlet	Senile5	Singlet
Infancy1	Singlet	Infancy2	Singlet	Infancy3	Singlet	Infancy4	Singlet	Infancy5	Singlet	Mature1	Singlet	Mature2	Singlet	Mature3	Doublet	Mature4	Singlet	Mature5	Singlet	Senile1	Singlet	Senile2	Singlet	Senile3	Singlet	Senile4	Singlet	Senile5	Singlet
Infancy1	Singlet	Infancy2	Singlet	Infancy3	Singlet	Infancy4	Singlet	Infancy5	Singlet	Mature1	Singlet	Mature2	Singlet	Mature3	Singlet	Mature4	Singlet	Mature5	Singlet	Senile1	Singlet	Senile2	Singlet	Senile3	Singlet	Senile4	Singlet	Senile5	Singlet
Infancy1	Singlet	Infancy2	Singlet	Infancy3	Singlet	Infancy4	Singlet	Infancy5	Singlet	Mature1	Doublet	Mature2	Singlet	Mature3	Singlet	Mature4	Singlet	Mature5	Singlet	Senile1	Singlet	Senile2	Singlet	Senile3	Singlet	Senile4	Singlet	Senile5	Doublet
Infancy1	Singlet	Infancy2	Singlet	Infancy3	Singlet	Infancy4	Singlet	Infancy5	Singlet	Mature1	Singlet	Mature2	Singlet	Mature3	Singlet	Mature4	Singlet	Mature5	Singlet	Senile1	Singlet	Senile2	Singlet	Senile3	Singlet	Senile4	Singlet	Senile5	Singlet
Infancy1	Singlet	Infancy2	Singlet	Infancy3	Singlet	Infancy4	Singlet	Infancy5	Singlet	Mature1	Singlet	Mature2	Singlet	Mature3	Singlet	Mature4	Singlet	Mature5	Singlet	Senile1	Singlet	Senile2	Singlet	Senile3	Singlet	Senile4	Singlet	Senile5	Singlet
Infancy1	Singlet	Infancy2	Singlet	Infancy3	Singlet	Infancy4	Singlet	Infancy5	Singlet	Mature1	Singlet	Mature2	Singlet	Mature3	Singlet	Mature4	Singlet	Mature5	Singlet	Senile1	Singlet	Senile2	Singlet	Senile3	Singlet	Senile4	Singlet	Senile5	Singlet
Infancy1	Singlet	Infancy2	Singlet	Infancy3	Singlet	Infancy4	Singlet	Infancy5	Singlet	Mature1	Singlet	Mature2	Singlet	Mature3	Singlet	Mature4	Singlet	Mature5	Singlet	Senile1	Doublet	Senile2	Singlet	Senile3	Singlet	Senile4	Doublet	Senile5	Doublet
Infancy1	Singlet	Infancy2	Singlet	Infancy3	Singlet	Infancy4	Singlet	Infancy5	Singlet	Mature1	Singlet	Mature2	Singlet	Mature3	Singlet	Mature4	Singlet	Mature5	Singlet	Senile1	Singlet	Senile2	Singlet	Senile3	Singlet	Senile4	Singlet	Senile5	Singlet
Infancy1	Singlet	Infancy2	Singlet	Infancy3	Singlet	Infancy4	Singlet	Infancy5	Singlet	Mature1	Singlet	Mature2	Singlet	Mature3	Doublet	Mature4	Singlet	Mature5	Singlet	Senile1	Singlet	Senile2	Singlet	Senile3	Singlet	Senile4	Singlet	Senile5	Singlet
Infancy1	Singlet	Infancy2	Singlet	Infancy3	Singlet	Infancy4	Singlet	Infancy5	Singlet	Mature1	Singlet	Mature2	Singlet	Mature3	Singlet	Mature4	Singlet	Mature5	Singlet	Senile1	Singlet	Senile2	Singlet	Senile3	Singlet	Senile4	Singlet	Senile5	Singlet
Infancy1	Singlet	Infancy2	Doublet	Infancy3	Singlet	Infancy4	Doublet	Infancy5	Singlet	Mature1	Singlet	Mature2	Singlet	Mature3	Doublet	Mature4	Singlet	Mature5	Singlet	Senile1	Singlet	Senile2	Singlet	Senile3	Singlet	Senile4	Singlet	Senile5	Singlet
Infancy1	Singlet	Infancy2	Singlet	Infancy3	Singlet	Infancy4	Doublet	Infancy5	Singlet	Mature1	Singlet	Mature2	Singlet	Mature3	Singlet	Mature4	Singlet	Mature5	Singlet	Senile1	Singlet	Senile2	Singlet	Senile3	Singlet	Senile4	Singlet	Senile5	Singlet
Infancy1	Singlet	Infancy2	Singlet	Infancy3	Singlet	Infancy4	Singlet	Infancy5	Singlet	Mature1	Singlet	Mature2	Singlet	Mature3	Singlet	Mature4	Singlet	Mature5	Singlet	Senile1	Singlet	Senile2	Singlet	Senile3	Singlet	Senile4	Singlet	Senile5	Singlet
Infancy1	Singlet	Infancy2	Singlet	Infancy3	Singlet	Infancy4	Doublet	Infancy5	Singlet	Mature1	Singlet	Mature2	Singlet	Mature3	Singlet	Mature4	Doublet	Mature5	Singlet	Senile1	Singlet	Senile2	Singlet	Senile3	Singlet	Senile4	Singlet	Senile5	Singlet
Infancy1	Singlet	Infancy2	Singlet	Infancy3	Singlet	Infancy4	Singlet	Infancy5	Singlet	Mature1	Singlet	Mature2	Singlet	Mature3	Singlet	Mature4	Singlet	Mature5	Singlet	Senile1	Singlet	Senile2	Singlet	Senile3	Doublet	Senile4	Singlet	Senile5	Singlet
Infancy1	Doublet	Infancy2	Singlet	Infancy3	Singlet	Infancy4	Singlet	Infancy5	Doublet	Mature1	Singlet	Mature2	Singlet	Mature3	Singlet	Mature4	Singlet	Mature5	Singlet	Senile1	Singlet	Senile2	Singlet	Senile3	Singlet	Senile4	Singlet	Senile5	Singlet
Infancy1	Singlet	Infancy2	Singlet	Infancy3	Singlet	Infancy4	Singlet	Infancy5	Doublet	Mature1	Singlet	Mature2	Singlet	Mature3	Singlet	Mature4	Doublet	Mature5	Singlet	Senile1	Singlet	Senile2	Singlet	Senile3	Singlet	Senile4	Singlet	Senile5	Singlet
Infancy1	Singlet	Infancy2	Singlet	Infancy3	Singlet	Infancy4	Singlet	Infancy5	Singlet	Mature1	Singlet	Mature2	Singlet	Mature3	Singlet	Mature4	Doublet	Mature5	Singlet	Senile1	Singlet	Senile2	Singlet	Senile3	Singlet	Senile4	Singlet	Senile5	Singlet
Infancy1	Singlet	Infancy2	Singlet	Infancy3	Singlet	Infancy4	Singlet	Infancy5	Singlet	Mature1	Singlet	Mature2	Singlet	Mature3	Singlet	Mature4	Singlet	Mature5	Singlet	Senile1	Singlet	Senile2	Singlet	Senile3	Singlet	Senile4	Singlet	Senile5	Singlet
Infancy1	Singlet	Infancy2	Singlet	Infancy3	Singlet	Infancy4	Singlet	Infancy5	Singlet	Mature1	Singlet	Mature2	Singlet	Mature3	Singlet	Mature4	Singlet	Mature5	Doublet	Senile1	Singlet	Senile2	Singlet	Senile3	Singlet	Senile4	Singlet	Senile5	Singlet
Infancy1	Singlet	Infancy2	Singlet	Infancy3	Singlet	Infancy4	Singlet	Infancy5	Singlet	Mature1	Singlet	Mature2	Singlet	Mature3	Singlet	Mature4	Singlet	Mature5	Singlet	Senile1	Singlet	Senile2	Singlet	Senile3	Singlet	Senile4	Singlet	Senile5	Singlet
Infancy1	Singlet	Infancy2	Singlet	Infancy3	Singlet	Infancy4	Singlet	Infancy5	Singlet	Mature1	Singlet	Mature2	Singlet	Mature3	Singlet	Mature4	Singlet	Mature5	Singlet	Senile1	Singlet	Senile2	Singlet	Senile3	Singlet	Senile4	Singlet	Senile5	Singlet
Infancy1	Singlet	Infancy2	Singlet	Infancy3	Singlet	Infancy4	Singlet	Infancy5	Doublet	Mature1	Singlet	Mature2	Singlet	Mature3	Singlet	Mature4	Singlet	Mature5	Singlet	Senile1	Singlet	Senile2	Singlet	Senile3	Singlet	Senile4	Singlet	Senile5	Singlet
Infancy1	Singlet	Infancy2	Singlet	Infancy3	Singlet	Infancy4	Singlet	Infancy5	Doublet	Mature1	Singlet	Mature2	Singlet	Mature3	Singlet	Mature4	Singlet	Mature5	Singlet	Senile1	Singlet	Senile2	Doublet	Senile3	Singlet	Senile4	Singlet	Senile5	Singlet
Infancy1	Singlet	Infancy2	Singlet	Infancy3	Singlet	Infancy4	Singlet	Infancy5	Singlet	Mature1	Singlet	Mature2	Singlet	Mature3	Singlet	Mature4	Doublet	Mature5	Singlet	Senile1	Singlet	Senile2	Singlet	Senile3	Singlet	Senile4	Singlet	Senile5	Singlet
Infancy1	Singlet	Infancy2	Doublet	Infancy3	Singlet	Infancy4	Singlet	Infancy5	Singlet	Mature1	Singlet	Mature2	Singlet	Mature3	Singlet	Mature4	Singlet	Mature5	Singlet	Senile1	Singlet	Senile2	Singlet	Senile3	Singlet	Senile4	Singlet	Senile5	Singlet
Infancy1	Singlet	Infancy2	Singlet	Infancy3	Singlet	Infancy4	Singlet	Infancy5	Doublet	Mature1	Singlet	Mature2	Singlet	Mature3	Singlet	Mature4	Singlet	Mature5	Singlet	Senile1	Singlet	Senile2	Singlet	Senile3	Doublet	Senile4	Singlet	Senile5	Doublet
Infancy1	Singlet	Infancy2	Singlet	Infancy3	Singlet	Infancy4	Singlet	Infancy5	Singlet	Mature1	Singlet	Mature2	Singlet	Mature3	Singlet	Mature4	Singlet	Mature5	Singlet	Senile1	Singlet	Senile2	Singlet	Senile3	Singlet	Senile4	Singlet	Senile5	Singlet
Infancy1	Singlet	Infancy2	Singlet	Infancy3	Singlet	Infancy4	Singlet	Infancy5	Singlet	Mature1	Doublet	Mature2	Singlet	Mature3	Singlet	Mature4	Singlet	Mature5	Singlet	Senile1	Singlet	Senile2	Singlet	Senile3	Singlet	Senile4	Singlet	Senile5	Singlet
Infancy1	Singlet	Infancy2	Singlet	Infancy3	Singlet	Infancy4	Singlet	Infancy5	Singlet	Mature1	Singlet	Mature2	Singlet	Mature3	Singlet	Mature4	Singlet	Mature5	Singlet	Senile1	Singlet	Senile2	Singlet	Senile3	Doublet	Senile4	Singlet	Senile5	Singlet
Infancy1	Singlet	Infancy2	Singlet	Infancy3	Singlet	Infancy4	Singlet	Infancy5	Singlet	Mature1	Singlet	Mature2	Singlet	Mature3	Singlet	Mature4	Singlet	Mature5	Doublet	Senile1	Singlet	Senile2	Doublet	Senile3	Singlet	Senile4	Singlet	Senile5	Singlet
Infancy1	Singlet	Infancy2	Singlet	Infancy3	Singlet	Infancy4	Singlet	Infancy5	Singlet	Mature1	Singlet	Mature2	Singlet	Mature3	Singlet	Mature4	Singlet	Mature5	Singlet	Senile1	Singlet	Senile2	Singlet	Senile3	Singlet	Senile4	Singlet	Senile5	Singlet
Infancy1	Singlet	Infancy2	Singlet	Infancy3	Singlet	Infancy4	Singlet	Infancy5	Singlet	Mature1	Singlet	Mature2	Singlet	Mature3	Singlet	Mature4	Singlet	Mature5	Singlet	Senile1	Singlet	Senile2	Singlet	Senile3	Singlet	Senile4	Singlet	Senile5	Singlet
Infancy1	Singlet	Infancy2	Singlet	Infancy3	Singlet	Infancy4	Singlet	Infancy5	Singlet	Mature1	Singlet	Mature2	Singlet	Mature3	Singlet	Mature4	Singlet	Mature5	Singlet	Senile1	Singlet	Senile2	Singlet	Senile3	Singlet	Senile4	Doublet	Senile5	Singlet
Infancy1	Singlet	Infancy2	Singlet	Infancy3	Singlet	Infancy4	Singlet	Infancy5	Singlet	Mature1	Singlet	Mature2	Singlet	Mature3	Singlet	Mature4	Singlet	Mature5	Singlet	Senile1	Singlet	Senile2	Singlet	Senile3	Singlet	Senile4	Singlet	Senile5	Singlet
Infancy1	Singlet	Infancy2	Singlet	Infancy3	Singlet	Infancy4	Singlet	Infancy5	Singlet	Mature1	Singlet	Mature2	Singlet	Mature3	Singlet	Mature4	Singlet	Mature5	Singlet	Senile1	Doublet	Senile2	Singlet	Senile3	Singlet	Senile4	Singlet	Senile5	Singlet
Infancy1	Doublet	Infancy2	Singlet	Infancy3	Singlet	Infancy4	Singlet	Infancy5	Singlet	Mature1	Singlet	Mature2	Singlet	Mature3	Singlet	Mature4	Singlet	Mature5	Singlet	Senile1	Singlet	Senile2	Singlet	Senile3	Doublet	Senile4	Singlet	Senile5	Doublet
Infancy1	Singlet	Infancy2	Singlet	Infancy3	Singlet	Infancy4	Singlet	Infancy5	Singlet	Mature1	Singlet	Mature2	Doublet	Mature3	Singlet	Mature4	Singlet	Mature5	Singlet	Senile1	Singlet	Senile2	Singlet	Senile3	Singlet	Senile4	Doublet	Senile5	Singlet
Infancy1	Singlet	Infancy2	Singlet	Infancy3	Singlet	Infancy4	Singlet	Infancy5	Singlet	Mature1	Singlet	Mature2	Singlet	Mature3	Singlet	Mature4	Singlet	Mature5	Singlet	Senile1	Singlet	Senile2	Singlet	Senile3	Doublet	Senile4	Singlet	Senile5	Singlet
Infancy1	Singlet	Infancy2	Singlet	Infancy3	Singlet	Infancy4	Singlet	Infancy5	Singlet	Mature1	Singlet	Mature2	Singlet	Mature3	Singlet	Mature4	Doublet	Mature5	Singlet	Senile1	Singlet	Senile2	Singlet	Senile3	Singlet	Senile4	Singlet	Senile5	Singlet
Infancy1	Doublet	Infancy2	Singlet	Infancy3	Doublet	Infancy4	Singlet	Infancy5	Singlet	Mature1	Singlet	Mature2	Singlet	Mature3	Doublet	Mature4	Singlet	Mature5	Singlet	Senile1	Singlet	Senile2	Singlet	Senile3	Singlet	Senile4	Singlet	Senile5	Singlet
Infancy1	Singlet	Infancy2	Singlet	Infancy3	Singlet	Infancy4	Singlet	Infancy5	Singlet	Mature1	Singlet	Mature2	Doublet	Mature3	Singlet	Mature4	Singlet	Mature5	Singlet	Senile1	Singlet	Senile2	Singlet	Senile3	Singlet	Senile4	Singlet	Senile5	Singlet
Infancy1	Singlet	Infancy2	Singlet	Infancy3	Singlet	Infancy4	Singlet	Infancy5	Singlet	Mature1	Singlet	Mature2	Singlet	Mature3	Singlet	Mature4	Singlet	Mature5	Singlet	Senile1	Singlet	Senile2	Singlet	Senile3	Singlet	Senile4	Singlet	Senile5	Doublet
Infancy1	Singlet	Infancy2	Singlet	Infancy3	Singlet	Infancy4	Singlet	Infancy5	Singlet	Mature1	Singlet	Mature2	Singlet	Mature3	Singlet	Mature4	Singlet	Mature5	Singlet	Senile1	Singlet	Senile2	Singlet	Senile3	Singlet	Senile4	Singlet	Senile5	Singlet
Infancy1	Singlet	Infancy2	Singlet	Infancy3	Singlet	Infancy4	Singlet	Infancy5	Singlet	Mature1	Singlet	Mature2	Singlet	Mature3	Singlet	Mature4	Singlet	Mature5	Singlet	Senile1	Singlet	Senile2	Doublet	Senile3	Singlet	Senile4	Singlet	Senile5	Doublet
Infancy1	Singlet	Infancy2	Singlet	Infancy3	Singlet	Infancy4	Singlet	Infancy5	Singlet	Mature1	Doublet	Mature2	Singlet	Mature3	Singlet	Mature4	Singlet	Mature5	Singlet	Senile1	Singlet	Senile2	Singlet	Senile3	Singlet	Senile4	Singlet	Senile5	Singlet
Infancy1	Doublet	Infancy2	Singlet	Infancy3	Singlet	Infancy4	Singlet	Infancy5	Singlet	Mature1	Singlet	Mature2	Singlet	Mature3	Singlet	Mature4	Singlet	Mature5	Singlet	Senile1	Doublet	Senile2	Singlet	Senile3	Singlet	Senile4	Singlet	Senile5	Singlet
Infancy1	Singlet	Infancy2	Singlet	Infancy3	Singlet	Infancy4	Singlet	Infancy5	Singlet	Mature1	Singlet	Mature2	Singlet	Mature3	Singlet	Mature4	Singlet	Mature5	Doublet	Senile1	Doublet	Senile2	Doublet	Senile3	Singlet	Senile4	Singlet	Senile5	Singlet
Infancy1	Singlet	Infancy2	Singlet	Infancy3	Singlet	Infancy4	Singlet	Infancy5	Singlet	Mature1	Singlet	Mature2	Singlet	Mature3	Singlet	Mature4	Singlet	Mature5	Singlet	Senile1	Doublet	Senile2	Singlet	Senile3	Singlet	Senile4	Singlet	Senile5	Singlet
Infancy1	Singlet	Infancy2	Singlet	Infancy3	Singlet	Infancy4	Singlet	Infancy5	Singlet	Mature1	Singlet	Mature2	Singlet	Mature3	Singlet	Mature4	Singlet	Mature5	Singlet	Senile1	Singlet	Senile2	Singlet	Senile3	Singlet	Senile4	Singlet	Senile5	Singlet
Infancy1	Doublet	Infancy2	Singlet	Infancy3	Singlet	Infancy4	Singlet	Infancy5	Singlet	Mature1	Singlet	Mature2	Singlet	Mature3	Singlet	Mature4	Singlet	Mature5	Singlet	Senile1	Singlet	Senile2	Singlet	Senile3	Singlet	Senile4	Singlet	Senile5	Singlet
Infancy1	Singlet	Infancy2	Singlet	Infancy3	Singlet	Infancy4	Singlet	Infancy5	Singlet	Mature1	Singlet	Mature2	Singlet	Mature3	Singlet	Mature4	Singlet	Mature5	Singlet	Senile1	Singlet	Senile2	Singlet	Senile3	Singlet	Senile4	Singlet	Senile5	Singlet
Infancy1	Singlet	Infancy2	Singlet	Infancy3	Singlet	Infancy4	Singlet	Infancy5	Singlet	Mature1	Singlet	Mature2	Singlet	Mature3	Singlet	Mature4	Singlet	Mature5	Singlet	Senile1	Singlet	Senile2	Doublet	Senile3	Singlet	Senile4	Singlet	Senile5	Singlet
Infancy1	Singlet	Infancy2	Singlet	Infancy3	Singlet	Infancy4	Singlet	Infancy5	Singlet	Mature1	Singlet	Mature2	Singlet	Mature3	Singlet	Mature4	Singlet	Mature5	Singlet	Senile1	Singlet	Senile2	Singlet	Senile3	Singlet	Senile4	Singlet	Senile5	Singlet
Infancy1	Singlet	Infancy2	Doublet	Infancy3	Singlet	Infancy4	Singlet	Infancy5	Singlet	Mature1	Singlet	Mature2	Singlet	Mature3	Singlet	Mature4	Singlet	Mature5	Singlet	Senile1	Singlet	Senile2	Singlet	Senile3	Singlet	Senile4	Singlet	Senile5	Singlet
Infancy1	Singlet	Infancy2	Singlet	Infancy3	Singlet	Infancy4	Singlet	Infancy5	Singlet	Mature1	Singlet	Mature2	Singlet	Mature3	Singlet	Mature4	Singlet	Mature5	Singlet	Senile1	Singlet	Senile2	Singlet	Senile3	Singlet	Senile4	Doublet	Senile5	Singlet
Infancy1	Singlet	Infancy2	Singlet	Infancy3	Doublet	Infancy4	Singlet	Infancy5	Singlet	Mature1	Singlet	Mature2	Singlet	Mature3	Singlet	Mature4	Singlet	Mature5	Doublet	Senile1	Singlet	Senile2	Singlet	Senile3	Singlet	Senile4	Singlet	Senile5	Singlet
Infancy1	Singlet	Infancy2	Singlet	Infancy3	Singlet	Infancy4	Singlet	Infancy5	Singlet	Mature1	Singlet	Mature2	Singlet	Mature3	Doublet	Mature4	Singlet	Mature5	Singlet	Senile1	Singlet	Senile2	Singlet	Senile3	Singlet	Senile4	Singlet	Senile5	Singlet
Infancy1	Singlet	Infancy2	Singlet	Infancy3	Singlet	Infancy4	Singlet	Infancy5	Singlet	Mature1	Singlet	Mature2	Singlet	Mature3	Singlet	Mature4	Singlet	Mature5	Singlet	Senile1	Singlet	Senile2	Singlet	Senile3	Singlet	Senile4	Singlet	Senile5	Singlet
Infancy1	Singlet	Infancy2	Singlet	Infancy3	Singlet	Infancy4	Singlet	Infancy5	Singlet	Mature1	Singlet	Mature2	Singlet	Mature3	Singlet	Mature4	Singlet	Mature5	Singlet	Senile1	Singlet	Senile2	Singlet	Senile3	Doublet	Senile4	Singlet	Senile5	Singlet
Infancy1	Singlet	Infancy2	Singlet	Infancy3	Singlet	Infancy4	Singlet	Infancy5	Singlet	Mature1	Singlet	Mature2	Singlet	Mature3	Singlet	Mature4	Singlet	Mature5	Singlet	Senile1	Singlet	Senile2	Singlet	Senile3	Singlet	Senile4	Singlet	Senile5	Singlet
Infancy1	Singlet	Infancy2	Singlet	Infancy3	Singlet	Infancy4	Singlet	Infancy5	Singlet	Mature1	Singlet	Mature2	Singlet	Mature3	Singlet	Mature4	Singlet	Mature5	Singlet	Senile1	Singlet	Senile2	Singlet	Senile3	Singlet	Senile4	Singlet	Senile5	Singlet
Infancy1	Singlet	Infancy2	Singlet	Infancy3	Singlet	Infancy4	Singlet	Infancy5	Singlet	Mature1	Singlet	Mature2	Singlet	Mature3	Singlet	Mature4	Singlet	Mature5	Singlet	Senile1	Singlet	Senile2	Singlet	Senile3	Singlet	Senile4	Singlet	Senile5	Singlet
Infancy1	Doublet	Infancy2	Doublet	Infancy3	Singlet	Infancy4	Singlet	Infancy5	Singlet	Mature1	Singlet	Mature2	Singlet	Mature3	Singlet	Mature4	Singlet	Mature5	Singlet	Senile1	Singlet	Senile2	Singlet	Senile3	Singlet	Senile4	Singlet	Senile5	Singlet
Infancy1	Singlet	Infancy2	Singlet	Infancy3	Singlet	Infancy4	Singlet	Infancy5	Singlet	Mature1	Singlet	Mature2	Singlet	Mature3	Singlet	Mature4	Singlet	Mature5	Singlet	Senile1	Singlet	Senile2	Doublet	Senile3	Singlet	Senile4	Singlet	Senile5	Singlet
Infancy1	Singlet	Infancy2	Singlet	Infancy3	Singlet	Infancy4	Singlet	Infancy5	Singlet	Mature1	Singlet	Mature2	Singlet	Mature3	Singlet	Mature4	Singlet	Mature5	Singlet	Senile1	Singlet	Senile2	Singlet	Senile3	Singlet	Senile4	Singlet	Senile5	Singlet
Infancy1	Singlet	Infancy2	Singlet	Infancy3	Singlet	Infancy4	Singlet	Infancy5	Singlet	Mature1	Singlet	Mature2	Singlet	Mature3	Singlet	Mature4	Doublet	Mature5	Singlet	Senile1	Singlet	Senile2	Singlet	Senile3	Singlet	Senile4	Singlet	Senile5	Singlet
Infancy1	Singlet	Infancy2	Singlet	Infancy3	Singlet	Infancy4	Singlet	Infancy5	Doublet	Mature1	Singlet	Mature2	Singlet	Mature3	Singlet	Mature4	Singlet	Mature5	Singlet	Senile1	Singlet	Senile2	Singlet	Senile3	Singlet	Senile4	Singlet	Senile5	Singlet
Infancy1	Singlet	Infancy2	Singlet	Infancy3	Doublet	Infancy4	Singlet	Infancy5	Singlet	Mature1	Singlet	Mature2	Singlet	Mature3	Singlet	Mature4	Singlet	Mature5	Singlet	Senile1	Singlet	Senile2	Singlet	Senile3	Singlet	Senile4	Singlet	Senile5	Singlet
Infancy1	Singlet	Infancy2	Singlet	Infancy3	Singlet	Infancy4	Singlet	Infancy5	Singlet	Mature1	Singlet	Mature2	Singlet	Mature3	Singlet	Mature4	Singlet	Mature5	Singlet	Senile1	Singlet	Senile2	Singlet	Senile3	Singlet	Senile4	Singlet	Senile5	Singlet
Infancy1	Singlet	Infancy2	Singlet	Infancy3	Singlet	Infancy4	Singlet	Infancy5	Singlet	Mature1	Singlet	Mature2	Singlet	Mature3	Doublet	Mature4	Singlet	Mature5	Singlet	Senile1	Singlet	Senile2	Singlet	Senile3	Singlet	Senile4	Singlet	Senile5	Singlet
Infancy1	Singlet	Infancy2	Singlet	Infancy3	Singlet	Infancy4	Singlet	Infancy5	Singlet	Mature1	Singlet	Mature2	Singlet	Mature3	Doublet	Mature4	Singlet	Mature5	Singlet	Senile1	Doublet	Senile2	Singlet	Senile3	Singlet	Senile4	Singlet	Senile5	Singlet
Infancy1	Singlet	Infancy2	Singlet	Infancy3	Singlet	Infancy4	Doublet	Infancy5	Singlet	Mature1	Singlet	Mature2	Singlet	Mature3	Singlet	Mature4	Singlet	Mature5	Singlet	Senile1	Singlet	Senile2	Singlet	Senile3	Singlet	Senile4	Singlet	Senile5	Singlet
Infancy1	Singlet	Infancy2	Singlet	Infancy3	Singlet	Infancy4	Singlet	Infancy5	Singlet	Mature1	Singlet	Mature2	Singlet	Mature3	Singlet	Mature4	Singlet	Mature5	Singlet	Senile1	Singlet	Senile2	Singlet	Senile3	Singlet	Senile4	Singlet	Senile5	Singlet
Infancy1	Singlet	Infancy2	Singlet	Infancy3	Singlet	Infancy4	Singlet	Infancy5	Singlet	Mature1	Singlet	Mature2	Singlet	Mature3	Singlet	Mature4	Singlet	Mature5	Singlet	Senile1	Doublet	Senile2	Singlet	Senile3	Singlet	Senile4	Singlet	Senile5	Singlet
Infancy1	Singlet	Infancy2	Singlet	Infancy3	Doublet	Infancy4	Singlet	Infancy5	Singlet	Mature1	Singlet	Mature2	Singlet	Mature3	Singlet	Mature4	Singlet	Mature5	Singlet	Senile1	Singlet	Senile2	Singlet	Senile3	Singlet	Senile4	Singlet	Senile5	Singlet
Infancy1	Singlet	Infancy2	Singlet	Infancy3	Singlet	Infancy4	Singlet	Infancy5	Singlet	Mature1	Singlet	Mature2	Singlet	Mature3	Singlet	Mature4	Singlet	Mature5	Singlet	Senile1	Singlet	Senile2	Singlet	Senile3	Singlet	Senile4	Singlet	Senile5	Singlet
Infancy1	Singlet	Infancy2	Singlet	Infancy3	Singlet	Infancy4	Singlet	Infancy5	Singlet	Mature1	Doublet	Mature2	Singlet	Mature3	Singlet	Mature4	Singlet	Mature5	Singlet	Senile1	Singlet	Senile2	Singlet	Senile3	Singlet	Senile4	Singlet	Senile5	Singlet
Infancy1	Singlet	Infancy2	Singlet	Infancy3	Doublet	Infancy4	Singlet	Infancy5	Singlet	Mature1	Singlet	Mature2	Singlet	Mature3	Singlet	Mature4	Singlet	Mature5	Singlet	Senile1	Singlet	Senile2	Singlet	Senile3	Singlet	Senile4	Singlet	Senile5	Singlet
Infancy1	Singlet	Infancy2	Singlet	Infancy3	Singlet	Infancy4	Singlet	Infancy5	Singlet	Mature1	Singlet	Mature2	Singlet	Mature3	Singlet	Mature4	Singlet	Mature5	Singlet	Senile1	Singlet	Senile2	Singlet	Senile3	Singlet	Senile4	Singlet	Senile5	Doublet
Infancy1	Singlet	Infancy2	Singlet	Infancy3	Singlet	Infancy4	Singlet	Infancy5	Singlet	Mature1	Singlet	Mature2	Singlet	Mature3	Singlet	Mature4	Singlet	Mature5	Singlet	Senile1	Singlet	Senile2	Singlet	Senile3	Singlet	Senile4	Singlet	Senile5	Singlet
Infancy1	Singlet	Infancy2	Singlet	Infancy3	Singlet	Infancy4	Singlet	Infancy5	Singlet	Mature1	Doublet	Mature2	Singlet	Mature3	Singlet	Mature4	Singlet	Mature5	Singlet	Senile1	Singlet	Senile2	Singlet	Senile3	Singlet	Senile4	Singlet	Senile5	Singlet
Infancy1	Singlet	Infancy2	Singlet	Infancy3	Singlet	Infancy4	Singlet	Infancy5	Singlet	Mature1	Singlet	Mature2	Singlet	Mature3	Doublet	Mature4	Singlet	Mature5	Singlet	Senile1	Singlet	Senile2	Singlet	Senile3	Singlet	Senile4	Singlet	Senile5	Singlet
Infancy1	Singlet	Infancy2	Singlet	Infancy3	Singlet	Infancy4	Singlet	Infancy5	Singlet	Mature1	Singlet	Mature2	Singlet	Mature3	Singlet	Mature4	Singlet	Mature5	Singlet	Senile1	Singlet	Senile2	Singlet	Senile3	Singlet	Senile4	Singlet	Senile5	Singlet
Infancy1	Singlet	Infancy2	Singlet	Infancy3	Singlet	Infancy4	Singlet	Infancy5	Singlet	Mature1	Singlet	Mature2	Singlet	Mature3	Singlet	Mature4	Doublet	Mature5	Singlet	Senile1	Singlet	Senile2	Singlet	Senile3	Singlet	Senile4	Singlet	Senile5	Singlet
Infancy1	Doublet	Infancy2	Singlet	Infancy3	Singlet	Infancy4	Doublet	Infancy5	Singlet	Mature1	Singlet	Mature2	Singlet	Mature3	Singlet	Mature4	Singlet	Mature5	Singlet	Senile1	Singlet	Senile2	Singlet	Senile3	Singlet	Senile4	Singlet	Senile5	Singlet
Infancy1	Singlet	Infancy2	Doublet	Infancy3	Singlet	Infancy4	Singlet	Infancy5	Singlet	Mature1	Singlet	Mature2	Singlet	Mature3	Singlet	Mature4	Doublet	Mature5	Singlet	Senile1	Singlet	Senile2	Singlet	Senile3	Singlet	Senile4	Singlet	Senile5	Singlet
Infancy1	Singlet	Infancy2	Singlet	Infancy3	Singlet	Infancy4	Singlet	Infancy5	Singlet	Mature1	Doublet	Mature2	Singlet	Mature3	Singlet	Mature4	Singlet	Mature5	Singlet	Senile1	Singlet	Senile2	Singlet	Senile3	Singlet	Senile4	Singlet	Senile5	Singlet
Infancy1	Singlet	Infancy2	Singlet	Infancy3	Singlet	Infancy4	Singlet	Infancy5	Singlet	Mature1	Singlet	Mature2	Singlet	Mature3	Singlet	Mature4	Singlet	Mature5	Singlet	Senile1	Singlet	Senile2	Singlet	Senile3	Singlet	Senile4	Singlet	Senile5	Singlet
Infancy1	Singlet	Infancy2	Singlet	Infancy3	Singlet	Infancy4	Singlet	Infancy5	Singlet	Mature1	Singlet	Mature2	Singlet	Mature3	Singlet	Mature4	Singlet	Mature5	Singlet	Senile1	Doublet	Senile2	Singlet	Senile3	Singlet	Senile4	Singlet	Senile5	Singlet
Infancy1	Singlet	Infancy2	Singlet	Infancy3	Singlet	Infancy4	Singlet	Infancy5	Singlet	Mature1	Singlet	Mature2	Singlet	Mature3	Singlet	Mature4	Doublet	Mature5	Singlet	Senile1	Singlet	Senile2	Singlet	Senile3	Singlet	Senile4	Singlet	Senile5	Singlet
Infancy1	Singlet	Infancy2	Singlet	Infancy3	Singlet	Infancy4	Singlet	Infancy5	Singlet	Mature1	Singlet	Mature2	Singlet	Mature3	Singlet	Mature4	Doublet	Mature5	Singlet	Senile1	Singlet	Senile2	Singlet	Senile3	Singlet	Senile4	Singlet	Senile5	Singlet
Infancy1	Singlet	Infancy2	Singlet	Infancy3	Singlet	Infancy4	Singlet	Infancy5	Singlet	Mature1	Singlet	Mature2	Singlet	Mature3	Singlet	Mature4	Singlet	Mature5	Singlet	Senile1	Singlet	Senile2	Singlet	Senile3	Singlet	Senile4	Singlet	Senile5	Singlet
Infancy1	Singlet	Infancy2	Singlet	Infancy3	Singlet	Infancy4	Singlet	Infancy5	Singlet	Mature1	Singlet	Mature2	Singlet	Mature3	Singlet	Mature4	Singlet	Mature5	Singlet	Senile1	Singlet	Senile2	Singlet	Senile3	Singlet	Senile4	Singlet	Senile5	Singlet
Infancy1	Singlet	Infancy2	Doublet	Infancy3	Singlet	Infancy4	Singlet	Infancy5	Singlet	Mature1	Singlet	Mature2	Singlet	Mature3	Singlet	Mature4	Singlet	Mature5	Singlet	Senile1	Singlet	Senile2	Singlet	Senile3	Doublet	Senile4	Singlet	Senile5	Singlet
Infancy1	Singlet	Infancy2	Singlet	Infancy3	Singlet	Infancy4	Singlet	Infancy5	Singlet	Mature1	Singlet	Mature2	Singlet	Mature3	Singlet	Mature4	Doublet	Mature5	Doublet	Senile1	Singlet	Senile2	Singlet	Senile3	Singlet	Senile4	Singlet	Senile5	Singlet
Infancy1	Singlet	Infancy2	Singlet	Infancy3	Singlet	Infancy4	Singlet	Infancy5	Singlet	Mature1	Singlet	Mature2	Singlet	Mature3	Singlet	Mature4	Singlet	Mature5	Singlet	Senile1	Singlet	Senile2	Singlet	Senile3	Singlet	Senile4	Singlet	Senile5	Singlet
Infancy1	Singlet	Infancy2	Singlet	Infancy3	Singlet	Infancy4	Singlet	Infancy5	Singlet	Mature1	Singlet	Mature2	Doublet	Mature3	Singlet	Mature4	Singlet	Mature5	Singlet	Senile1	Singlet	Senile2	Singlet	Senile3	Singlet	Senile4	Singlet	Senile5	Singlet
Infancy1	Singlet	Infancy2	Singlet	Infancy3	Singlet	Infancy4	Singlet	Infancy5	Singlet	Mature1	Singlet	Mature2	Singlet	Mature3	Singlet	Mature4	Singlet	Mature5	Singlet	Senile1	Singlet	Senile2	Singlet	Senile3	Singlet	Senile4	Singlet	Senile5	Singlet
Infancy1	Singlet	Infancy2	Singlet	Infancy3	Singlet	Infancy4	Singlet	Infancy5	Singlet	Mature1	Singlet	Mature2	Singlet	Mature3	Singlet	Mature4	Singlet	Mature5	Singlet	Senile1	Singlet	Senile2	Singlet	Senile3	Singlet	Senile4	Doublet	Senile5	Singlet
Infancy1	Singlet	Infancy2	Singlet	Infancy3	Singlet	Infancy4	Singlet	Infancy5	Singlet	Mature1	Singlet	Mature2	Doublet	Mature3	Singlet	Mature4	Singlet	Mature5	Singlet	Senile1	Singlet	Senile2	Singlet	Senile3	Singlet	Senile4	Singlet	Senile5	Singlet
Infancy1	Singlet	Infancy2	Singlet	Infancy3	Singlet	Infancy4	Singlet	Infancy5	Singlet	Mature1	Doublet	Mature2	Singlet	Mature3	Singlet	Mature4	Singlet	Mature5	Singlet	Senile1	Singlet	Senile2	Singlet	Senile3	Singlet	Senile4	Singlet	Senile5	Singlet
Infancy1	Singlet	Infancy2	Singlet	Infancy3	Singlet	Infancy4	Singlet	Infancy5	Singlet	Mature1	Singlet	Mature2	Singlet	Mature3	Singlet	Mature4	Singlet	Mature5	Singlet	Senile1	Singlet	Senile2	Singlet	Senile3	Singlet	Senile4	Singlet	Senile5	Singlet
Infancy1	Singlet	Infancy2	Singlet	Infancy3	Singlet	Infancy4	Singlet	Infancy5	Singlet	Mature1	Singlet	Mature2	Singlet	Mature3	Singlet	Mature4	Singlet	Mature5	Singlet	Senile1	Singlet	Senile2	Singlet	Senile3	Singlet	Senile4	Singlet	Senile5	Singlet
Infancy1	Singlet	Infancy2	Singlet	Infancy3	Singlet	Infancy4	Singlet	Infancy5	Singlet	Mature1	Singlet	Mature2	Singlet	Mature3	Singlet	Mature4	Singlet	Mature5	Doublet	Senile1	Singlet	Senile2	Singlet	Senile3	Singlet	Senile4	Doublet	Senile5	Singlet
Infancy1	Singlet	Infancy2	Singlet	Infancy3	Singlet	Infancy4	Singlet	Infancy5	Singlet	Mature1	Singlet	Mature2	Singlet	Mature3	Singlet	Mature4	Doublet	Mature5	Singlet	Senile1	Singlet	Senile2	Singlet	Senile3	Singlet	Senile4	Singlet	Senile5	Singlet
Infancy1	Singlet	Infancy2	Singlet	Infancy3	Singlet	Infancy4	Singlet	Infancy5	Singlet	Mature1	Singlet	Mature2	Singlet	Mature3	Singlet	Mature4	Singlet	Mature5	Singlet	Senile1	Singlet	Senile2	Singlet	Senile3	Singlet	Senile4	Singlet	Senile5	Singlet
Infancy1	Singlet	Infancy2	Singlet	Infancy3	Singlet	Infancy4	Singlet	Infancy5	Singlet	Mature1	Singlet	Mature2	Singlet	Mature3	Singlet	Mature4	Singlet	Mature5	Singlet	Senile1	Singlet	Senile2	Singlet	Senile3	Singlet	Senile4	Singlet	Senile5	Singlet
Infancy1	Singlet	Infancy2	Singlet	Infancy3	Doublet	Infancy4	Singlet	Infancy5	Singlet	Mature1	Singlet	Mature2	Singlet	Mature3	Singlet	Mature4	Singlet	Mature5	Singlet	Senile1	Singlet	Senile2	Singlet	Senile3	Singlet	Senile4	Singlet	Senile5	Singlet
Infancy1	Singlet	Infancy2	Singlet	Infancy3	Singlet	Infancy4	Singlet	Infancy5	Singlet	Mature1	Singlet	Mature2	Singlet	Mature3	Singlet	Mature4	Doublet	Mature5	Singlet	Senile1	Singlet	Senile2	Singlet	Senile3	Singlet	Senile4	Singlet	Senile5	Singlet
Infancy1	Singlet	Infancy2	Singlet	Infancy3	Singlet	Infancy4	Singlet	Infancy5	Singlet	Mature1	Doublet	Mature2	Singlet	Mature3	Singlet	Mature4	Singlet	Mature5	Doublet	Senile1	Singlet	Senile2	Singlet	Senile3	Singlet	Senile4	Singlet	Senile5	Singlet
Infancy1	Singlet	Infancy2	Singlet	Infancy3	Singlet	Infancy4	Singlet	Infancy5	Singlet	Mature1	Singlet	Mature2	Singlet	Mature3	Singlet	Mature4	Singlet	Mature5	Singlet	Senile1	Singlet	Senile2	Doublet	Senile3	Singlet	Senile4	Singlet	Senile5	Singlet
Infancy1	Singlet	Infancy2	Singlet	Infancy3	Singlet	Infancy4	Singlet	Infancy5	Singlet	Mature1	Singlet	Mature2	Singlet	Mature3	Singlet	Mature4	Singlet	Mature5	Singlet	Senile1	Doublet	Senile2	Singlet	Senile3	Singlet	Senile4	Singlet	Senile5	Singlet
Infancy1	Singlet	Infancy2	Singlet	Infancy3	Singlet	Infancy4	Singlet	Infancy5	Singlet	Mature1	Singlet	Mature2	Doublet	Mature3	Singlet	Mature4	Singlet	Mature5	Singlet	Senile1	Singlet	Senile2	Singlet	Senile3	Singlet	Senile4	Singlet	Senile5	Singlet
Infancy1	Singlet	Infancy2	Singlet	Infancy3	Singlet	Infancy4	Singlet	Infancy5	Singlet	Mature1	Singlet	Mature2	Singlet	Mature3	Singlet	Mature4	Singlet	Mature5	Singlet	Senile1	Doublet	Senile2	Singlet	Senile3	Singlet	Senile4	Singlet	Senile5	Singlet
Infancy1	Singlet	Infancy2	Doublet	Infancy3	Singlet	Infancy4	Singlet	Infancy5	Singlet	Mature1	Singlet	Mature2	Singlet	Mature3	Singlet	Mature4	Singlet	Mature5	Singlet	Senile1	Singlet	Senile2	Singlet	Senile3	Singlet	Senile4	Singlet	Senile5	Singlet
Infancy1	Singlet	Infancy2	Singlet	Infancy3	Singlet	Infancy4	Doublet	Infancy5	Singlet	Mature1	Singlet	Mature2	Singlet	Mature3	Doublet	Mature4	Singlet	Mature5	Singlet	Senile1	Singlet	Senile2	Singlet	Senile3	Singlet	Senile4	Singlet	Senile5	Singlet
Infancy1	Singlet	Infancy2	Singlet	Infancy3	Singlet	Infancy4	Singlet	Infancy5	Singlet	Mature1	Doublet	Mature2	Singlet	Mature3	Singlet	Mature4	Singlet	Mature5	Singlet	Senile1	Singlet	Senile2	Singlet	Senile3	Singlet	Senile4	Singlet	Senile5	Singlet
Infancy1	Singlet	Infancy2	Singlet	Infancy3	Singlet	Infancy4	Singlet	Infancy5	Singlet	Mature1	Singlet	Mature2	Singlet	Mature3	Singlet	Mature4	Singlet	Mature5	Singlet	Senile1	Singlet	Senile2	Singlet	Senile3	Singlet	Senile4	Singlet	Senile5	Singlet
Infancy1	Singlet	Infancy2	Singlet	Infancy3	Singlet	Infancy4	Singlet	Infancy5	Singlet	Mature1	Singlet	Mature2	Singlet	Mature3	Singlet	Mature4	Doublet	Mature5	Singlet	Senile1	Singlet	Senile2	Singlet	Senile3	Singlet	Senile4	Singlet	Senile5	Singlet
Infancy1	Singlet	Infancy2	Singlet	Infancy3	Singlet	Infancy4	Singlet	Infancy5	Singlet	Mature1	Singlet	Mature2	Singlet	Mature3	Singlet	Mature4	Singlet	Mature5	Singlet	Senile1	Doublet	Senile2	Singlet	Senile3	Singlet	Senile4	Singlet	Senile5	Doublet
Infancy1	Singlet	Infancy2	Singlet	Infancy3	Singlet	Infancy4	Singlet	Infancy5	Singlet	Mature1	Singlet	Mature2	Singlet	Mature3	Singlet	Mature4	Singlet	Mature5	Singlet	Senile1	Singlet	Senile2	Singlet	Senile3	Singlet	Senile4	Singlet	Senile5	Doublet
Infancy1	Singlet	Infancy2	Singlet	Infancy3	Singlet	Infancy4	Singlet	Infancy5	Singlet	Mature1	Singlet	Mature2	Singlet	Mature3	Singlet	Mature4	Singlet	Mature5	Singlet	Senile1	Singlet	Senile2	Singlet	Senile3	Singlet	Senile4	Singlet	Senile5	Singlet
Infancy1	Singlet	Infancy2	Singlet	Infancy3	Singlet	Infancy4	Singlet	Infancy5	Singlet	Mature1	Singlet	Mature2	Singlet	Mature3	Singlet	Mature4	Singlet	Mature5	Singlet	Senile1	Doublet	Senile2	Singlet	Senile3	Singlet	Senile4	Singlet	Senile5	Singlet
Infancy1	Singlet	Infancy2	Singlet	Infancy3	Singlet	Infancy4	Singlet	Infancy5	Singlet	Mature1	Singlet	Mature2	Singlet	Mature3	Singlet	Mature4	Singlet	Mature5	Singlet	Senile1	Singlet	Senile2	Singlet	Senile3	Singlet	Senile4	Singlet	Senile5	Singlet
Infancy1	Singlet	Infancy2	Singlet	Infancy3	Doublet	Infancy4	Singlet	Infancy5	Singlet	Mature1	Singlet	Mature2	Singlet	Mature3	Singlet	Mature4	Singlet	Mature5	Singlet	Senile1	Singlet	Senile2	Singlet	Senile3	Singlet	Senile4	Doublet	Senile5	Singlet
Infancy1	Singlet	Infancy2	Singlet	Infancy3	Singlet	Infancy4	Singlet	Infancy5	Singlet	Mature1	Singlet	Mature2	Singlet	Mature3	Singlet	Mature4	Singlet	Mature5	Singlet	Senile1	Singlet	Senile2	Singlet	Senile3	Singlet	Senile4	Singlet	Senile5	Singlet
Infancy1	Singlet	Infancy2	Singlet	Infancy3	Singlet	Infancy4	Singlet	Infancy5	Singlet	Mature1	Singlet	Mature2	Singlet	Mature3	Doublet	Mature4	Singlet	Mature5	Singlet	Senile1	Singlet	Senile2	Singlet	Senile3	Singlet	Senile4	Singlet	Senile5	Singlet
Infancy1	Singlet	Infancy2	Singlet	Infancy3	Singlet	Infancy4	Singlet	Infancy5	Singlet	Mature1	Singlet	Mature2	Singlet	Mature3	Singlet	Mature4	Singlet	Mature5	Singlet	Senile1	Singlet	Senile2	Singlet	Senile3	Singlet	Senile4	Singlet	Senile5	Singlet
Infancy1	Singlet	Infancy2	Singlet	Infancy3	Singlet	Infancy4	Singlet	Infancy5	Doublet	Mature1	Singlet	Mature2	Singlet	Mature3	Singlet	Mature4	Singlet	Mature5	Singlet	Senile1	Singlet	Senile2	Singlet	Senile3	Singlet	Senile4	Singlet	Senile5	Singlet
Infancy1	Singlet	Infancy2	Doublet	Infancy3	Singlet	Infancy4	Singlet	Infancy5	Singlet	Mature1	Doublet	Mature2	Singlet	Mature3	Singlet	Mature4	Singlet	Mature5	Singlet	Senile1	Singlet	Senile2	Singlet	Senile3	Singlet	Senile4	Singlet	Senile5	Singlet
Infancy1	Singlet	Infancy2	Singlet	Infancy3	Singlet	Infancy4	Doublet	Infancy5	Singlet	Mature1	Singlet	Mature2	Singlet	Mature3	Singlet	Mature4	Singlet	Mature5	Singlet	Senile1	Singlet	Senile2	Singlet	Senile3	Singlet	Senile4	Singlet	Senile5	Singlet
Infancy1	Singlet	Infancy2	Singlet	Infancy3	Singlet	Infancy4	Singlet	Infancy5	Singlet	Mature1	Singlet	Mature2	Singlet	Mature3	Singlet	Mature4	Doublet	Mature5	Doublet	Senile1	Singlet	Senile2	Singlet	Senile3	Singlet	Senile4	Singlet	Senile5	Doublet
Infancy1	Singlet	Infancy2	Doublet	Infancy3	Singlet	Infancy4	Doublet	Infancy5	Singlet	Mature1	Singlet	Mature2	Singlet	Mature3	Singlet	Mature4	Singlet	Mature5	Singlet	Senile1	Singlet	Senile2	Singlet	Senile3	Singlet	Senile4	Singlet	Senile5	Doublet
Infancy1	Singlet	Infancy2	Singlet	Infancy3	Doublet	Infancy4	Singlet	Infancy5	Singlet	Mature1	Singlet	Mature2	Singlet	Mature3	Singlet	Mature4	Singlet	Mature5	Doublet	Senile1	Singlet	Senile2	Singlet	Senile3	Singlet	Senile4	Singlet	Senile5	Singlet
Infancy1	Singlet	Infancy2	Singlet	Infancy3	Singlet	Infancy4	Singlet	Infancy5	Singlet	Mature1	Singlet	Mature2	Singlet	Mature3	Singlet	Mature4	Singlet	Mature5	Singlet	Senile1	Singlet	Senile2	Singlet	Senile3	Doublet	Senile4	Singlet	Senile5	Singlet
Infancy1	Singlet	Infancy2	Singlet	Infancy3	Singlet	Infancy4	Singlet	Infancy5	Singlet	Mature1	Singlet	Mature2	Singlet	Mature3	Singlet	Mature4	Singlet	Mature5	Singlet	Senile1	Singlet	Senile2	Singlet	Senile3	Singlet	Senile4	Singlet	Senile5	Singlet
Infancy1	Singlet	Infancy2	Singlet	Infancy3	Singlet	Infancy4	Singlet	Infancy5	Singlet	Mature1	Singlet	Mature2	Singlet	Mature3	Singlet	Mature4	Singlet	Mature5	Singlet	Senile1	Singlet	Senile2	Singlet	Senile3	Singlet	Senile4	Singlet	Senile5	Singlet
Infancy1	Singlet	Infancy2	Singlet	Infancy3	Singlet	Infancy4	Singlet	Infancy5	Singlet	Mature1	Singlet	Mature2	Singlet	Mature3	Singlet	Mature4	Singlet	Mature5	Singlet	Senile1	Singlet	Senile2	Singlet	Senile3	Singlet	Senile4	Singlet	Senile5	Singlet
Infancy1	Singlet	Infancy2	Doublet	Infancy3	Singlet	Infancy4	Singlet	Infancy5	Singlet	Mature1	Singlet	Mature2	Singlet	Mature3	Singlet	Mature4	Singlet	Mature5	Singlet	Senile1	Singlet	Senile2	Singlet	Senile3	Singlet	Senile4	Singlet	Senile5	Singlet
Infancy1	Singlet	Infancy2	Singlet	Infancy3	Singlet	Infancy4	Singlet	Infancy5	Singlet	Mature1	Singlet	Mature2	Singlet	Mature3	Singlet	Mature4	Singlet	Mature5	Singlet	Senile1	Singlet	Senile2	Singlet	Senile3	Singlet	Senile4	Singlet	Senile5	Doublet
Infancy1	Singlet	Infancy2	Singlet	Infancy3	Singlet	Infancy4	Singlet	Infancy5	Singlet	Mature1	Singlet	Mature2	Singlet	Mature3	Singlet	Mature4	Singlet	Mature5	Singlet	Senile1	Singlet	Senile2	Singlet	Senile3	Singlet	Senile4	Singlet	Senile5	Doublet
Infancy1	Singlet	Infancy2	Singlet	Infancy3	Doublet	Infancy4	Singlet	Infancy5	Singlet	Mature1	Singlet	Mature2	Singlet	Mature3	Singlet	Mature4	Singlet	Mature5	Doublet	Senile1	Singlet	Senile2	Doublet	Senile3	Singlet	Senile4	Singlet	Senile5	Singlet
Infancy1	Singlet	Infancy2	Singlet	Infancy3	Singlet	Infancy4	Singlet	Infancy5	Singlet	Mature1	Singlet	Mature2	Singlet	Mature3	Singlet	Mature4	Singlet	Mature5	Singlet	Senile1	Singlet	Senile2	Singlet	Senile3	Singlet	Senile4	Singlet	Senile5	Singlet
Infancy1	Singlet	Infancy2	Singlet	Infancy3	Singlet	Infancy4	Singlet	Infancy5	Doublet	Mature1	Singlet	Mature2	Singlet	Mature3	Singlet	Mature4	Singlet	Mature5	Singlet	Senile1	Singlet	Senile2	Singlet	Senile3	Singlet	Senile4	Singlet	Senile5	Singlet
Infancy1	Singlet	Infancy2	Doublet	Infancy3	Singlet	Infancy4	Singlet	Infancy5	Singlet	Mature1	Singlet	Mature2	Singlet	Mature3	Singlet	Mature4	Singlet	Mature5	Singlet	Senile1	Singlet	Senile2	Singlet	Senile3	Singlet	Senile4	Singlet	Senile5	Singlet
Infancy1	Singlet	Infancy2	Singlet	Infancy3	Singlet	Infancy4	Singlet	Infancy5	Singlet	Mature1	Singlet	Mature2	Singlet	Mature3	Singlet	Mature4	Singlet	Mature5	Singlet	Senile1	Singlet	Senile2	Singlet	Senile3	Doublet	Senile4	Doublet	Senile5	Singlet
Infancy1	Singlet	Infancy2	Singlet	Infancy3	Singlet	Infancy4	Singlet	Infancy5	Singlet	Mature1	Singlet	Mature2	Singlet	Mature3	Singlet	Mature4	Singlet	Mature5	Singlet	Senile1	Singlet	Senile2	Singlet	Senile3	Singlet	Senile4	Singlet	Senile5	Singlet
Infancy1	Singlet	Infancy2	Singlet	Infancy3	Singlet	Infancy4	Doublet	Infancy5	Singlet	Mature1	Singlet	Mature2	Singlet	Mature3	Singlet	Mature4	Singlet	Mature5	Singlet	Senile1	Singlet	Senile2	Singlet	Senile3	Singlet	Senile4	Singlet	Senile5	Singlet
Infancy1	Singlet	Infancy2	Singlet	Infancy3	Singlet	Infancy4	Singlet	Infancy5	Singlet	Mature1	Singlet	Mature2	Singlet	Mature3	Singlet	Mature4	Singlet	Mature5	Singlet	Senile1	Singlet	Senile2	Singlet	Senile3	Singlet	Senile4	Singlet	Senile5	Singlet
Infancy1	Doublet	Infancy2	Singlet	Infancy3	Singlet	Infancy4	Singlet	Infancy5	Singlet	Mature1	Singlet	Mature2	Singlet	Mature3	Singlet	Mature4	Singlet	Mature5	Singlet	Senile1	Singlet	Senile2	Singlet	Senile3	Singlet	Senile4	Singlet	Senile5	Singlet
Infancy1	Singlet	Infancy2	Singlet	Infancy3	Doublet	Infancy4	Singlet	Infancy5	Singlet	Mature1	Singlet	Mature2	Singlet	Mature3	Singlet	Mature4	Singlet	Mature5	Singlet	Senile1	Singlet	Senile2	Singlet	Senile3	Singlet	Senile4	Singlet	Senile5	Singlet
Infancy1	Singlet	Infancy2	Singlet	Infancy3	Singlet	Infancy4	Singlet	Infancy5	Singlet	Mature1	Singlet	Mature2	Singlet	Mature3	Singlet	Mature4	Singlet	Mature5	Singlet	Senile1	Doublet	Senile2	Singlet	Senile3	Singlet	Senile4	Singlet	Senile5	Doublet
Infancy1	Singlet	Infancy2	Singlet	Infancy3	Singlet	Infancy4	Singlet	Infancy5	Singlet	Mature1	Singlet	Mature2	Singlet	Mature3	Singlet	Mature4	Singlet	Mature5	Singlet	Senile1	Singlet	Senile2	Singlet	Senile3	Singlet	Senile4	Singlet	Senile5	Singlet
Infancy1	Singlet	Infancy2	Singlet	Infancy3	Singlet	Infancy4	Singlet	Infancy5	Singlet	Mature1	Singlet	Mature2	Singlet	Mature3	Singlet	Mature4	Singlet	Mature5	Singlet	Senile1	Singlet	Senile2	Singlet	Senile3	Singlet	Senile4	Singlet	Senile5	Singlet
Infancy1	Singlet	Infancy2	Singlet	Infancy3	Singlet	Infancy4	Singlet	Infancy5	Singlet	Mature1	Singlet	Mature2	Singlet	Mature3	Singlet	Mature4	Singlet	Mature5	Singlet	Senile1	Singlet	Senile2	Singlet	Senile3	Singlet	Senile4	Singlet	Senile5	Singlet
Infancy1	Singlet	Infancy2	Singlet	Infancy3	Singlet	Infancy4	Singlet	Infancy5	Singlet	Mature1	Singlet	Mature2	Singlet	Mature3	Singlet	Mature4	Singlet	Mature5	Singlet	Senile1	Singlet	Senile2	Singlet	Senile3	Singlet	Senile4	Singlet	Senile5	Singlet
Infancy1	Singlet	Infancy2	Singlet	Infancy3	Singlet	Infancy4	Singlet	Infancy5	Singlet	Mature1	Singlet	Mature2	Singlet	Mature3	Singlet	Mature4	Singlet	Mature5	Singlet	Senile1	Singlet	Senile2	Singlet	Senile3	Singlet	Senile4	Singlet	Senile5	Singlet
Infancy1	Singlet	Infancy2	Singlet	Infancy3	Singlet	Infancy4	Singlet	Infancy5	Singlet	Mature1	Doublet	Mature2	Singlet	Mature3	Singlet	Mature4	Singlet	Mature5	Singlet	Senile1	Singlet	Senile2	Singlet	Senile3	Singlet	Senile4	Singlet	Senile5	Singlet
Infancy1	Singlet	Infancy2	Singlet	Infancy3	Doublet	Infancy4	Singlet	Infancy5	Singlet	Mature1	Singlet	Mature2	Singlet	Mature3	Singlet	Mature4	Singlet	Mature5	Singlet	Senile1	Singlet	Senile2	Singlet	Senile3	Singlet	Senile4	Singlet	Senile5	Singlet
Infancy1	Singlet	Infancy2	Singlet	Infancy3	Doublet	Infancy4	Singlet	Infancy5	Singlet	Mature1	Singlet	Mature2	Doublet	Mature3	Singlet	Mature4	Singlet	Mature5	Singlet	Senile1	Singlet	Senile2	Singlet	Senile3	Singlet	Senile4	Singlet	Senile5	Singlet
Infancy1	Singlet	Infancy2	Doublet	Infancy3	Singlet	Infancy4	Singlet	Infancy5	Singlet	Mature1	Singlet	Mature2	Singlet	Mature3	Singlet	Mature4	Singlet	Mature5	Singlet	Senile1	Singlet	Senile2	Singlet	Senile3	Singlet	Senile4	Singlet	Senile5	Singlet
Infancy1	Singlet	Infancy2	Singlet	Infancy3	Singlet	Infancy4	Singlet	Infancy5	Singlet	Mature1	Singlet	Mature2	Singlet	Mature3	Singlet	Mature4	Singlet	Mature5	Singlet	Senile1	Singlet	Senile2	Singlet	Senile3	Singlet	Senile4	Singlet	Senile5	Doublet
Infancy1	Singlet	Infancy2	Doublet	Infancy3	Singlet	Infancy4	Singlet	Infancy5	Doublet	Mature1	Singlet	Mature2	Singlet	Mature3	Singlet	Mature4	Singlet	Mature5	Singlet	Senile1	Singlet	Senile2	Singlet	Senile3	Singlet	Senile4	Singlet	Senile5	Singlet
Infancy1	Singlet	Infancy2	Singlet	Infancy3	Singlet	Infancy4	Singlet	Infancy5	Singlet	Mature1	Doublet	Mature2	Singlet	Mature3	Singlet	Mature4	Singlet	Mature5	Singlet	Senile1	Singlet	Senile2	Singlet	Senile3	Singlet	Senile4	Singlet	Senile5	Singlet
Infancy1	Singlet	Infancy2	Singlet	Infancy3	Singlet	Infancy4	Doublet	Infancy5	Singlet	Mature1	Singlet	Mature2	Singlet	Mature3	Singlet	Mature4	Doublet	Mature5	Doublet	Senile1	Singlet	Senile2	Singlet	Senile3	Singlet	Senile4	Singlet	Senile5	Singlet
Infancy1	Singlet	Infancy2	Doublet	Infancy3	Singlet	Infancy4	Singlet	Infancy5	Singlet	Mature1	Singlet	Mature2	Singlet	Mature3	Singlet	Mature4	Singlet	Mature5	Singlet	Senile1	Singlet	Senile2	Singlet	Senile3	Doublet	Senile4	Singlet	Senile5	Singlet
Infancy1	Singlet	Infancy2	Doublet	Infancy3	Singlet	Infancy4	Singlet	Infancy5	Singlet	Mature1	Singlet	Mature2	Singlet	Mature3	Singlet	Mature4	Singlet	Mature5	Singlet	Senile1	Singlet	Senile2	Doublet	Senile3	Singlet	Senile4	Singlet	Senile5	Singlet
Infancy1	Singlet	Infancy2	Singlet	Infancy3	Singlet	Infancy4	Singlet	Infancy5	Singlet	Mature1	Singlet	Mature2	Singlet	Mature3	Singlet	Mature4	Singlet	Mature5	Singlet	Senile1	Singlet	Senile2	Singlet	Senile3	Singlet	Senile4	Singlet	Senile5	Doublet
Infancy1	Singlet	Infancy2	Singlet	Infancy3	Singlet	Infancy4	Singlet	Infancy5	Singlet	Mature1	Singlet	Mature2	Singlet	Mature3	Doublet	Mature4	Singlet	Mature5	Singlet	Senile1	Singlet	Senile2	Singlet	Senile3	Singlet	Senile4	Singlet	Senile5	Singlet
Infancy1	Singlet	Infancy2	Singlet	Infancy3	Singlet	Infancy4	Singlet	Infancy5	Singlet	Mature1	Singlet	Mature2	Singlet	Mature3	Singlet	Mature4	Singlet	Mature5	Singlet	Senile1	Singlet	Senile2	Singlet	Senile3	Singlet	Senile4	Singlet	Senile5	Singlet
Infancy1	Singlet	Infancy2	Doublet	Infancy3	Singlet	Infancy4	Singlet	Infancy5	Singlet	Mature1	Singlet	Mature2	Singlet	Mature3	Singlet	Mature4	Singlet	Mature5	Singlet	Senile1	Singlet	Senile2	Singlet	Senile3	Singlet	Senile4	Singlet	Senile5	Singlet
Infancy1	Singlet	Infancy2	Singlet	Infancy3	Singlet	Infancy4	Singlet	Infancy5	Singlet	Mature1	Singlet	Mature2	Singlet	Mature3	Singlet	Mature4	Singlet	Mature5	Singlet	Senile1	Singlet	Senile2	Singlet	Senile3	Singlet	Senile4	Singlet	Senile5	Singlet
Infancy1	Singlet	Infancy2	Singlet	Infancy3	Singlet	Infancy4	Singlet	Infancy5	Singlet	Mature1	Singlet	Mature2	Singlet	Mature3	Singlet	Mature4	Singlet	Mature5	Singlet	Senile1	Doublet	Senile2	Singlet	Senile3	Singlet	Senile4	Singlet	Senile5	Singlet
Infancy1	Singlet	Infancy2	Singlet	Infancy3	Singlet	Infancy4	Singlet	Infancy5	Singlet	Mature1	Singlet	Mature2	Singlet	Mature3	Singlet	Mature4	Singlet	Mature5	Singlet	Senile1	Singlet	Senile2	Singlet	Senile3	Singlet	Senile4	Singlet	Senile5	Singlet
Infancy1	Singlet	Infancy2	Doublet	Infancy3	Singlet	Infancy4	Singlet	Infancy5	Singlet	Mature1	Singlet	Mature2	Doublet	Mature3	Singlet	Mature4	Singlet	Mature5	Singlet	Senile1	Singlet	Senile2	Singlet	Senile3	Singlet	Senile4	Singlet	Senile5	Singlet
Infancy1	Singlet	Infancy2	Singlet	Infancy3	Singlet	Infancy4	Singlet	Infancy5	Doublet	Mature1	Singlet	Mature2	Singlet	Mature3	Singlet	Mature4	Singlet	Mature5	Singlet	Senile1	Singlet	Senile2	Singlet	Senile3	Singlet	Senile4	Singlet	Senile5	Singlet
Infancy1	Singlet	Infancy2	Singlet	Infancy3	Singlet	Infancy4	Singlet	Infancy5	Singlet	Mature1	Singlet	Mature2	Singlet	Mature3	Singlet	Mature4	Singlet	Mature5	Singlet	Senile1	Singlet	Senile2	Singlet	Senile3	Singlet	Senile4	Singlet	Senile5	Singlet
Infancy1	Singlet	Infancy2	Singlet	Infancy3	Singlet	Infancy4	Singlet	Infancy5	Singlet	Mature1	Singlet	Mature2	Singlet	Mature3	Singlet	Mature4	Singlet	Mature5	Singlet	Senile1	Singlet	Senile2	Singlet	Senile3	Doublet	Senile4	Singlet	Senile5	Doublet
Infancy1	Singlet	Infancy2	Singlet	Infancy3	Singlet	Infancy4	Singlet	Infancy5	Doublet	Mature1	Singlet	Mature2	Singlet	Mature3	Singlet	Mature4	Singlet	Mature5	Singlet	Senile1	Singlet	Senile2	Singlet	Senile3	Singlet	Senile4	Singlet	Senile5	Singlet
Infancy1	Singlet	Infancy2	Singlet	Infancy3	Singlet	Infancy4	Singlet	Infancy5	Singlet	Mature1	Singlet	Mature2	Doublet	Mature3	Singlet	Mature4	Singlet	Mature5	Singlet	Senile1	Singlet	Senile2	Singlet	Senile3	Singlet	Senile4	Singlet	Senile5	Singlet
Infancy1	Singlet	Infancy2	Singlet	Infancy3	Singlet	Infancy4	Singlet	Infancy5	Singlet	Mature1	Singlet	Mature2	Doublet	Mature3	Singlet	Mature4	Singlet	Mature5	Singlet	Senile1	Singlet	Senile2	Singlet	Senile3	Singlet	Senile4	Singlet	Senile5	Singlet
Infancy1	Singlet	Infancy2	Singlet	Infancy3	Doublet	Infancy4	Singlet	Infancy5	Singlet	Mature1	Singlet	Mature2	Singlet	Mature3	Singlet	Mature4	Singlet	Mature5	Singlet	Senile1	Singlet	Senile2	Singlet	Senile3	Singlet	Senile4	Singlet	Senile5	Singlet
Infancy1	Singlet	Infancy2	Singlet	Infancy3	Doublet	Infancy4	Doublet	Infancy5	Singlet	Mature1	Singlet	Mature2	Singlet	Mature3	Singlet	Mature4	Singlet	Mature5	Singlet	Senile1	Singlet	Senile2	Singlet	Senile3	Doublet	Senile4	Singlet	Senile5	Singlet
Infancy1	Singlet	Infancy2	Singlet	Infancy3	Singlet	Infancy4	Singlet	Infancy5	Singlet	Mature1	Singlet	Mature2	Doublet	Mature3	Doublet	Mature4	Singlet	Mature5	Singlet	Senile1	Singlet	Senile2	Singlet	Senile3	Singlet	Senile4	Singlet	Senile5	Singlet
Infancy1	Singlet	Infancy2	Singlet	Infancy3	Doublet	Infancy4	Doublet	Infancy5	Singlet	Mature1	Singlet	Mature2	Singlet	Mature3	Singlet	Mature4	Singlet	Mature5	Singlet	Senile1	Singlet	Senile2	Singlet	Senile3	Singlet	Senile4	Singlet	Senile5	Singlet
Infancy1	Singlet	Infancy2	Singlet	Infancy3	Singlet	Infancy4	Singlet	Infancy5	Singlet	Mature1	Doublet	Mature2	Doublet	Mature3	Singlet	Mature4	Singlet	Mature5	Singlet	Senile1	Singlet	Senile2	Singlet	Senile3	Singlet	Senile4	Singlet	Senile5	Singlet
Infancy1	Singlet	Infancy2	Singlet	Infancy3	Singlet	Infancy4	Singlet	Infancy5	Singlet	Mature1	Singlet	Mature2	Singlet	Mature3	Singlet	Mature4	Singlet	Mature5	Singlet	Senile1	Singlet	Senile2	Singlet	Senile3	Singlet	Senile4	Singlet	Senile5	Singlet
Infancy1	Singlet	Infancy2	Singlet	Infancy3	Singlet	Infancy4	Singlet	Infancy5	Singlet	Mature1	Singlet	Mature2	Singlet	Mature3	Singlet	Mature4	Singlet	Mature5	Singlet	Senile1	Singlet	Senile2	Singlet	Senile3	Singlet	Senile4	Singlet	Senile5	Singlet
Infancy1	Singlet	Infancy2	Singlet	Infancy3	Singlet	Infancy4	Singlet	Infancy5	Singlet	Mature1	Singlet	Mature2	Singlet	Mature3	Singlet	Mature4	Singlet	Mature5	Singlet	Senile1	Singlet	Senile2	Singlet	Senile3	Singlet	Senile4	Singlet	Senile5	Singlet
Infancy1	Singlet	Infancy2	Singlet	Infancy3	Singlet	Infancy4	Singlet	Infancy5	Singlet	Mature1	Singlet	Mature2	Singlet	Mature3	Singlet	Mature4	Singlet	Mature5	Singlet	Senile1	Singlet	Senile2	Singlet	Senile3	Singlet	Senile4	Singlet	Senile5	Singlet
Infancy1	Singlet	Infancy2	Singlet	Infancy3	Singlet	Infancy4	Singlet	Infancy5	Singlet	Mature1	Singlet	Mature2	Singlet	Mature3	Doublet	Mature4	Singlet	Mature5	Singlet	Senile1	Singlet	Senile2	Singlet	Senile3	Singlet	Senile4	Singlet	Senile5	Singlet
Infancy1	Singlet	Infancy2	Singlet	Infancy3	Singlet	Infancy4	Singlet	Infancy5	Singlet	Mature1	Singlet	Mature2	Singlet	Mature3	Singlet	Mature4	Singlet	Mature5	Singlet	Senile1	Singlet	Senile2	Singlet	Senile3	Singlet	Senile4	Singlet	Senile5	Singlet
Infancy1	Singlet	Infancy2	Singlet	Infancy3	Singlet	Infancy4	Singlet	Infancy5	Singlet	Mature1	Singlet	Mature2	Singlet	Mature3	Singlet	Mature4	Singlet	Mature5	Singlet	Senile1	Singlet	Senile2	Singlet	Senile3	Singlet	Senile4	Singlet	Senile5	Singlet
Infancy1	Doublet	Infancy2	Singlet	Infancy3	Singlet	Infancy4	Doublet	Infancy5	Singlet	Mature1	Singlet	Mature2	Singlet	Mature3	Singlet	Mature4	Singlet	Mature5	Singlet	Senile1	Singlet	Senile2	Singlet	Senile3	Singlet	Senile4	Singlet	Senile5	Singlet
Infancy1	Singlet	Infancy2	Doublet	Infancy3	Singlet	Infancy4	Singlet	Infancy5	Singlet	Mature1	Singlet	Mature2	Singlet	Mature3	Singlet	Mature4	Singlet	Mature5	Doublet	Senile1	Singlet	Senile2	Singlet	Senile3	Singlet	Senile4	Singlet	Senile5	Singlet
Infancy1	Doublet	Infancy2	Singlet	Infancy3	Singlet	Infancy4	Singlet	Infancy5	Singlet	Mature1	Singlet	Mature2	Singlet	Mature3	Singlet	Mature4	Singlet	Mature5	Singlet	Senile1	Singlet	Senile2	Singlet	Senile3	Singlet	Senile4	Singlet	Senile5	Singlet
Infancy1	Singlet	Infancy2	Singlet	Infancy3	Singlet	Infancy4	Singlet	Infancy5	Singlet	Mature1	Singlet	Mature2	Singlet	Mature3	Singlet	Mature4	Singlet	Mature5	Singlet	Senile1	Singlet	Senile2	Singlet	Senile3	Singlet	Senile4	Singlet	Senile5	Singlet
Infancy1	Singlet	Infancy2	Singlet	Infancy3	Singlet	Infancy4	Singlet	Infancy5	Singlet	Mature1	Doublet	Mature2	Singlet	Mature3	Singlet	Mature4	Singlet	Mature5	Singlet	Senile1	Singlet	Senile2	Singlet	Senile3	Singlet	Senile4	Singlet	Senile5	Singlet
Infancy1	Singlet	Infancy2	Singlet	Infancy3	Singlet	Infancy4	Singlet	Infancy5	Singlet	Mature1	Singlet	Mature2	Singlet	Mature3	Singlet	Mature4	Singlet	Mature5	Singlet	Senile1	Singlet	Senile2	Singlet	Senile3	Doublet	Senile4	Singlet	Senile5	Singlet
Infancy1	Singlet	Infancy2	Singlet	Infancy3	Singlet	Infancy4	Singlet	Infancy5	Doublet	Mature1	Singlet	Mature2	Singlet	Mature3	Singlet	Mature4	Singlet	Mature5	Singlet	Senile1	Singlet	Senile2	Singlet	Senile3	Singlet	Senile4	Singlet	Senile5	Singlet
Infancy1	Singlet	Infancy2	Singlet	Infancy3	Singlet	Infancy4	Singlet	Infancy5	Singlet	Mature1	Singlet	Mature2	Singlet	Mature3	Singlet	Mature4	Singlet	Mature5	Singlet	Senile1	Singlet	Senile2	Singlet	Senile3	Singlet	Senile4	Singlet	Senile5	Singlet
Infancy1	Singlet	Infancy2	Singlet	Infancy3	Singlet	Infancy4	Singlet	Infancy5	Singlet	Mature1	Singlet	Mature2	Singlet	Mature3	Singlet	Mature4	Singlet	Mature5	Singlet	Senile1	Singlet	Senile2	Singlet	Senile3	Singlet	Senile4	Singlet	Senile5	Singlet
Infancy1	Singlet	Infancy2	Singlet	Infancy3	Singlet	Infancy4	Singlet	Infancy5	Singlet	Mature1	Singlet	Mature2	Singlet	Mature3	Singlet	Mature4	Singlet	Mature5	Singlet	Senile1	Singlet	Senile2	Singlet	Senile3	Singlet	Senile4	Singlet	Senile5	Singlet
Infancy1	Singlet	Infancy2	Singlet	Infancy3	Singlet	Infancy4	Singlet	Infancy5	Singlet	Mature1	Singlet	Mature2	Singlet	Mature3	Singlet	Mature4	Singlet	Mature5	Singlet	Senile1	Singlet	Senile2	Singlet	Senile3	Singlet	Senile4	Singlet	Senile5	Singlet
Infancy1	Singlet	Infancy2	Singlet	Infancy3	Singlet	Infancy4	Singlet	Infancy5	Singlet	Mature1	Singlet	Mature2	Singlet	Mature3	Singlet	Mature4	Singlet	Mature5	Singlet	Senile1	Singlet	Senile2	Singlet	Senile3	Singlet	Senile4	Singlet	Senile5	Singlet
Infancy1	Singlet	Infancy2	Singlet	Infancy3	Singlet	Infancy4	Singlet	Infancy5	Singlet	Mature1	Singlet	Mature2	Singlet	Mature3	Singlet	Mature4	Singlet	Mature5	Singlet	Senile1	Doublet	Senile2	Doublet	Senile3	Singlet	Senile4	Singlet	Senile5	Singlet
Infancy1	Singlet	Infancy2	Singlet	Infancy3	Singlet	Infancy4	Singlet	Infancy5	Singlet	Mature1	Singlet	Mature2	Singlet	Mature3	Singlet	Mature4	Singlet	Mature5	Singlet	Senile1	Singlet	Senile2	Singlet	Senile3	Singlet	Senile4	Singlet	Senile5	Singlet
Infancy1	Singlet	Infancy2	Singlet	Infancy3	Singlet	Infancy4	Singlet	Infancy5	Singlet	Mature1	Singlet	Mature2	Singlet	Mature3	Singlet	Mature4	Singlet	Mature5	Singlet	Senile1	Singlet	Senile2	Singlet	Senile3	Singlet	Senile4	Singlet	Senile5	Singlet
Infancy1	Singlet	Infancy2	Singlet	Infancy3	Singlet	Infancy4	Singlet	Infancy5	Singlet	Mature1	Singlet	Mature2	Singlet	Mature3	Singlet	Mature4	Singlet	Mature5	Singlet	Senile1	Singlet	Senile2	Singlet	Senile3	Singlet	Senile4	Singlet	Senile5	Singlet
Infancy1	Singlet	Infancy2	Singlet	Infancy3	Singlet	Infancy4	Singlet	Infancy5	Singlet	Mature1	Singlet	Mature2	Singlet	Mature3	Singlet	Mature4	Singlet	Mature5	Singlet	Senile1	Singlet	Senile2	Singlet	Senile3	Singlet	Senile4	Singlet	Senile5	Doublet
Infancy1	Singlet	Infancy2	Singlet	Infancy3	Doublet	Infancy4	Singlet	Infancy5	Doublet	Mature1	Singlet	Mature2	Singlet	Mature3	Singlet	Mature4	Singlet	Mature5	Singlet	Senile1	Singlet	Senile2	Singlet	Senile3	Singlet	Senile4	Singlet	Senile5	Singlet
Infancy1	Doublet	Infancy2	Singlet	Infancy3	Singlet	Infancy4	Doublet	Infancy5	Singlet	Mature1	Singlet	Mature2	Singlet	Mature3	Singlet	Mature4	Singlet	Mature5	Singlet	Senile1	Singlet	Senile2	Singlet	Senile3	Singlet	Senile4	Singlet	Senile5	Doublet
Infancy1	Singlet	Infancy2	Doublet	Infancy3	Singlet	Infancy4	Singlet	Infancy5	Singlet	Mature1	Singlet	Mature2	Singlet	Mature3	Singlet	Mature4	Singlet	Mature5	Doublet	Senile1	Singlet	Senile2	Singlet	Senile3	Singlet	Senile4	Singlet	Senile5	Singlet
Infancy1	Singlet	Infancy2	Singlet	Infancy3	Singlet	Infancy4	Singlet	Infancy5	Singlet	Mature1	Singlet	Mature2	Singlet	Mature3	Singlet	Mature4	Singlet	Mature5	Singlet	Senile1	Singlet	Senile2	Singlet	Senile3	Singlet	Senile4	Singlet	Senile5	Doublet
Infancy1	Singlet	Infancy2	Singlet	Infancy3	Singlet	Infancy4	Doublet	Infancy5	Doublet	Mature1	Singlet	Mature2	Singlet	Mature3	Singlet	Mature4	Singlet	Mature5	Singlet	Senile1	Singlet	Senile2	Singlet	Senile3	Doublet	Senile4	Singlet	Senile5	Singlet
Infancy1	Singlet	Infancy2	Singlet	Infancy3	Singlet	Infancy4	Singlet	Infancy5	Singlet	Mature1	Singlet	Mature2	Singlet	Mature3	Singlet	Mature4	Singlet	Mature5	Singlet	Senile1	Singlet	Senile2	Doublet	Senile3	Singlet	Senile4	Singlet	Senile5	Singlet
Infancy1	Singlet	Infancy2	Singlet	Infancy3	Singlet	Infancy4	Singlet	Infancy5	Singlet	Mature1	Singlet	Mature2	Doublet	Mature3	Singlet	Mature4	Singlet	Mature5	Singlet	Senile1	Singlet	Senile2	Singlet	Senile3	Singlet	Senile4	Singlet	Senile5	Singlet
Infancy1	Singlet	Infancy2	Singlet	Infancy3	Singlet	Infancy4	Singlet	Infancy5	Singlet	Mature1	Singlet	Mature2	Singlet	Mature3	Singlet	Mature4	Singlet	Mature5	Singlet	Senile1	Singlet	Senile2	Singlet	Senile3	Singlet	Senile4	Singlet	Senile5	Singlet
Infancy1	Singlet	Infancy2	Singlet	Infancy3	Singlet	Infancy4	Singlet	Infancy5	Singlet	Mature1	Singlet	Mature2	Singlet	Mature3	Singlet	Mature4	Singlet	Mature5	Singlet	Senile1	Singlet	Senile2	Singlet	Senile3	Singlet	Senile4	Singlet	Senile5	Singlet
Infancy1	Singlet	Infancy2	Singlet	Infancy3	Singlet	Infancy4	Singlet	Infancy5	Singlet	Mature1	Singlet	Mature2	Singlet	Mature3	Singlet	Mature4	Singlet	Mature5	Singlet	Senile1	Singlet	Senile2	Singlet	Senile3	Singlet	Senile4	Doublet	Senile5	Singlet
Infancy1	Singlet	Infancy2	Singlet	Infancy3	Doublet	Infancy4	Singlet	Infancy5	Singlet	Mature1	Singlet	Mature2	Singlet	Mature3	Singlet	Mature4	Singlet	Mature5	Singlet	Senile1	Singlet	Senile2	Singlet	Senile3	Singlet	Senile4	Singlet	Senile5	Singlet
Infancy1	Singlet	Infancy2	Singlet	Infancy3	Doublet	Infancy4	Singlet	Infancy5	Singlet	Mature1	Singlet	Mature2	Singlet	Mature3	Singlet	Mature4	Singlet	Mature5	Singlet	Senile1	Singlet	Senile2	Singlet	Senile3	Singlet	Senile4	Doublet	Senile5	Doublet
Infancy1	Doublet	Infancy2	Singlet	Infancy3	Singlet	Infancy4	Singlet	Infancy5	Singlet	Mature1	Singlet	Mature2	Singlet	Mature3	Singlet	Mature4	Singlet	Mature5	Singlet	Senile1	Singlet	Senile2	Singlet	Senile3	Singlet	Senile4	Singlet	Senile5	Singlet
Infancy1	Singlet	Infancy2	Singlet	Infancy3	Singlet	Infancy4	Singlet	Infancy5	Singlet	Mature1	Singlet	Mature2	Singlet	Mature3	Singlet	Mature4	Singlet	Mature5	Singlet	Senile1	Singlet	Senile2	Singlet	Senile3	Singlet	Senile4	Singlet	Senile5	Singlet
Infancy1	Singlet	Infancy2	Singlet	Infancy3	Singlet	Infancy4	Singlet	Infancy5	Singlet	Mature1	Singlet	Mature2	Singlet	Mature3	Singlet	Mature4	Singlet	Mature5	Singlet	Senile1	Singlet	Senile2	Singlet	Senile3	Singlet	Senile4	Doublet	Senile5	Doublet
Infancy1	Singlet	Infancy2	Singlet	Infancy3	Singlet	Infancy4	Singlet	Infancy5	Singlet	Mature1	Singlet	Mature2	Singlet	Mature3	Singlet	Mature4	Singlet	Mature5	Singlet	Senile1	Singlet	Senile2	Singlet	Senile3	Singlet	Senile4	Singlet	Senile5	Singlet
Infancy1	Singlet	Infancy2	Singlet	Infancy3	Singlet	Infancy4	Singlet	Infancy5	Singlet	Mature1	Doublet	Mature2	Singlet	Mature3	Singlet	Mature4	Doublet	Mature5	Singlet	Senile1	Singlet	Senile2	Singlet	Senile3	Singlet	Senile4	Singlet	Senile5	Singlet
Infancy1	Singlet	Infancy2	Singlet	Infancy3	Singlet	Infancy4	Doublet	Infancy5	Singlet	Mature1	Singlet	Mature2	Singlet	Mature3	Singlet	Mature4	Singlet	Mature5	Singlet	Senile1	Doublet	Senile2	Singlet	Senile3	Singlet	Senile4	Singlet	Senile5	Singlet
Infancy1	Singlet	Infancy2	Doublet	Infancy3	Singlet	Infancy4	Singlet	Infancy5	Singlet	Mature1	Singlet	Mature2	Singlet	Mature3	Singlet	Mature4	Singlet	Mature5	Doublet	Senile1	Singlet	Senile2	Singlet	Senile3	Singlet	Senile4	Singlet	Senile5	Singlet
Infancy1	Singlet	Infancy2	Singlet	Infancy3	Singlet	Infancy4	Singlet	Infancy5	Singlet	Mature1	Singlet	Mature2	Doublet	Mature3	Singlet	Mature4	Singlet	Mature5	Singlet	Senile1	Singlet	Senile2	Singlet	Senile3	Singlet	Senile4	Singlet	Senile5	Singlet
Infancy1	Singlet	Infancy2	Singlet	Infancy3	Singlet	Infancy4	Singlet	Infancy5	Singlet	Mature1	Singlet	Mature2	Singlet	Mature3	Doublet	Mature4	Doublet	Mature5	Singlet	Senile1	Singlet	Senile2	Singlet	Senile3	Singlet	Senile4	Singlet	Senile5	Singlet
Infancy1	Singlet	Infancy2	Singlet	Infancy3	Singlet	Infancy4	Singlet	Infancy5	Doublet	Mature1	Singlet	Mature2	Singlet	Mature3	Singlet	Mature4	Singlet	Mature5	Singlet	Senile1	Singlet	Senile2	Singlet	Senile3	Singlet	Senile4	Singlet	Senile5	Singlet
Infancy1	Singlet	Infancy2	Singlet	Infancy3	Singlet	Infancy4	Singlet	Infancy5	Singlet	Mature1	Singlet	Mature2	Singlet	Mature3	Singlet	Mature4	Singlet	Mature5	Singlet	Senile1	Singlet	Senile2	Singlet	Senile3	Singlet	Senile4	Singlet	Senile5	Singlet
Infancy1	Singlet	Infancy2	Singlet	Infancy3	Singlet	Infancy4	Singlet	Infancy5	Doublet	Mature1	Singlet	Mature2	Singlet	Mature3	Singlet	Mature4	Singlet	Mature5	Singlet	Senile1	Singlet	Senile2	Doublet	Senile3	Singlet	Senile4	Singlet	Senile5	Singlet
Infancy1	Singlet	Infancy2	Singlet	Infancy3	Singlet	Infancy4	Singlet	Infancy5	Singlet	Mature1	Singlet	Mature2	Doublet	Mature3	Singlet	Mature4	Doublet	Mature5	Singlet	Senile1	Singlet	Senile2	Singlet	Senile3	Singlet	Senile4	Singlet	Senile5	Doublet
Infancy1	Singlet	Infancy2	Singlet	Infancy3	Singlet	Infancy4	Singlet	Infancy5	Singlet	Mature1	Singlet	Mature2	Singlet	Mature3	Singlet	Mature4	Singlet	Mature5	Singlet	Senile1	Singlet	Senile2	Singlet	Senile3	Doublet	Senile4	Doublet	Senile5	Singlet
Infancy1	Singlet	Infancy2	Singlet	Infancy3	Singlet	Infancy4	Singlet	Infancy5	Singlet	Mature1	Singlet	Mature2	Singlet	Mature3	Doublet	Mature4	Singlet	Mature5	Singlet	Senile1	Singlet	Senile2	Singlet	Senile3	Singlet	Senile4	Singlet	Senile5	Doublet
Infancy1	Singlet	Infancy2	Singlet	Infancy3	Singlet	Infancy4	Singlet	Infancy5	Singlet	Mature1	Singlet	Mature2	Singlet	Mature3	Singlet	Mature4	Doublet	Mature5	Singlet	Senile1	Singlet	Senile2	Singlet	Senile3	Singlet	Senile4	Singlet	Senile5	Doublet
Infancy1	Singlet	Infancy2	Singlet	Infancy3	Singlet	Infancy4	Singlet	Infancy5	Singlet	Mature1	Singlet	Mature2	Singlet	Mature3	Singlet	Mature4	Singlet	Mature5	Singlet	Senile1	Singlet	Senile2	Singlet	Senile3	Singlet	Senile4	Singlet	Senile5	Singlet
Infancy1	Singlet	Infancy2	Singlet	Infancy3	Singlet	Infancy4	Singlet	Infancy5	Singlet	Mature1	Singlet	Mature2	Singlet	Mature3	Singlet	Mature4	Singlet	Mature5	Singlet	Senile1	Singlet	Senile2	Singlet	Senile3	Singlet	Senile4	Singlet	Senile5	Singlet
Infancy1	Singlet	Infancy2	Singlet	Infancy3	Singlet	Infancy4	Singlet	Infancy5	Singlet	Mature1	Singlet	Mature2	Singlet	Mature3	Singlet	Mature4	Singlet	Mature5	Singlet	Senile1	Singlet	Senile2	Doublet	Senile3	Singlet	Senile4	Singlet	Senile5	Singlet
Infancy1	Doublet	Infancy2	Singlet	Infancy3	Singlet	Infancy4	Singlet	Infancy5	Singlet	Mature1	Singlet	Mature2	Singlet	Mature3	Singlet	Mature4	Singlet	Mature5	Singlet	Senile1	Singlet	Senile2	Singlet	Senile3	Singlet	Senile4	Singlet	Senile5	Singlet
Infancy1	Singlet	Infancy2	Singlet	Infancy3	Singlet	Infancy4	Singlet	Infancy5	Doublet	Mature1	Singlet	Mature2	Singlet	Mature3	Singlet	Mature4	Singlet	Mature5	Singlet	Senile1	Singlet	Senile2	Singlet	Senile3	Singlet	Senile4	Singlet	Senile5	Singlet
Infancy1	Singlet	Infancy2	Singlet	Infancy3	Singlet	Infancy4	Singlet	Infancy5	Singlet	Mature1	Singlet	Mature2	Singlet	Mature3	Singlet	Mature4	Singlet	Mature5	Singlet	Senile1	Doublet	Senile2	Singlet	Senile3	Singlet	Senile4	Singlet	Senile5	Singlet
Infancy1	Doublet	Infancy2	Singlet	Infancy3	Singlet	Infancy4	Doublet	Infancy5	Singlet	Mature1	Singlet	Mature2	Singlet	Mature3	Singlet	Mature4	Singlet	Mature5	Singlet	Senile1	Singlet	Senile2	Singlet	Senile3	Singlet	Senile4	Singlet	Senile5	Singlet
Infancy1	Singlet	Infancy2	Singlet	Infancy3	Singlet	Infancy4	Singlet	Infancy5	Singlet	Mature1	Singlet	Mature2	Singlet	Mature3	Singlet	Mature4	Singlet	Mature5	Singlet	Senile1	Singlet	Senile2	Singlet	Senile3	Singlet	Senile4	Singlet	Senile5	Singlet
Infancy1	Singlet	Infancy2	Singlet	Infancy3	Singlet	Infancy4	Singlet	Infancy5	Singlet	Mature1	Singlet	Mature2	Singlet	Mature3	Singlet	Mature4	Singlet	Mature5	Singlet	Senile1	Singlet	Senile2	Singlet	Senile3	Singlet	Senile4	Singlet	Senile5	Singlet
Infancy1	Singlet	Infancy2	Singlet	Infancy3	Singlet	Infancy4	Doublet	Infancy5	Singlet	Mature1	Singlet	Mature2	Singlet	Mature3	Singlet	Mature4	Singlet	Mature5	Doublet	Senile1	Singlet	Senile2	Doublet	Senile3	Singlet	Senile4	Singlet	Senile5	Singlet
Infancy1	Singlet	Infancy2	Singlet	Infancy3	Singlet	Infancy4	Singlet	Infancy5	Singlet	Mature1	Singlet	Mature2	Singlet	Mature3	Singlet	Mature4	Singlet	Mature5	Singlet	Senile1	Singlet	Senile2	Singlet	Senile3	Singlet	Senile4	Singlet	Senile5	Singlet
Infancy1	Singlet	Infancy2	Singlet	Infancy3	Singlet	Infancy4	Singlet	Infancy5	Singlet	Mature1	Doublet	Mature2	Singlet	Mature3	Singlet	Mature4	Singlet	Mature5	Singlet	Senile1	Singlet	Senile2	Singlet	Senile3	Singlet	Senile4	Singlet	Senile5	Singlet
Infancy1	Singlet	Infancy2	Singlet	Infancy3	Singlet	Infancy4	Singlet	Infancy5	Singlet	Mature1	Singlet	Mature2	Singlet	Mature3	Singlet	Mature4	Singlet	Mature5	Singlet	Senile1	Singlet	Senile2	Singlet	Senile3	Singlet	Senile4	Singlet	Senile5	Singlet
Infancy1	Singlet	Infancy2	Singlet	Infancy3	Singlet	Infancy4	Singlet	Infancy5	Singlet	Mature1	Singlet	Mature2	Singlet	Mature3	Singlet	Mature4	Singlet	Mature5	Singlet	Senile1	Doublet	Senile2	Doublet	Senile3	Singlet	Senile4	Singlet	Senile5	Singlet
Infancy1	Singlet	Infancy2	Singlet	Infancy3	Singlet	Infancy4	Singlet	Infancy5	Singlet	Mature1	Singlet	Mature2	Singlet	Mature3	Singlet	Mature4	Singlet	Mature5	Doublet	Senile1	Singlet	Senile2	Singlet	Senile3	Doublet	Senile4	Singlet	Senile5	Singlet
Infancy1	Singlet	Infancy2	Singlet	Infancy3	Singlet	Infancy4	Singlet	Infancy5	Singlet	Mature1	Singlet	Mature2	Singlet	Mature3	Singlet	Mature4	Singlet	Mature5	Singlet	Senile1	Singlet	Senile2	Singlet	Senile3	Singlet	Senile4	Singlet	Senile5	Doublet
Infancy1	Singlet	Infancy2	Singlet	Infancy3	Singlet	Infancy4	Singlet	Infancy5	Singlet	Mature1	Singlet	Mature2	Singlet	Mature3	Singlet	Mature4	Singlet	Mature5	Singlet	Senile1	Singlet	Senile2	Singlet	Senile3	Singlet	Senile4	Singlet	Senile5	Singlet
Infancy1	Singlet	Infancy2	Singlet	Infancy3	Singlet	Infancy4	Singlet	Infancy5	Singlet	Mature1	Singlet	Mature2	Singlet	Mature3	Singlet	Mature4	Singlet	Mature5	Singlet	Senile1	Doublet	Senile2	Singlet	Senile3	Singlet	Senile4	Singlet	Senile5	Singlet
Infancy1	Singlet	Infancy2	Singlet	Infancy3	Singlet	Infancy4	Singlet	Infancy5	Singlet	Mature1	Singlet	Mature2	Singlet	Mature3	Singlet	Mature4	Singlet	Mature5	Singlet	Senile1	Singlet	Senile2	Singlet	Senile3	Singlet	Senile4	Singlet	Senile5	Doublet
Infancy1	Singlet	Infancy2	Singlet	Infancy3	Singlet	Infancy4	Singlet	Infancy5	Singlet	Mature1	Doublet	Mature2	Singlet	Mature3	Singlet	Mature4	Singlet	Mature5	Singlet	Senile1	Singlet	Senile2	Singlet	Senile3	Singlet	Senile4	Singlet	Senile5	Singlet
Infancy1	Singlet	Infancy2	Singlet	Infancy3	Singlet	Infancy4	Singlet	Infancy5	Singlet	Mature1	Singlet	Mature2	Singlet	Mature3	Singlet	Mature4	Singlet	Mature5	Singlet	Senile1	Singlet	Senile2	Singlet	Senile3	Singlet	Senile4	Singlet	Senile5	Singlet
Infancy1	Singlet	Infancy2	Singlet	Infancy3	Singlet	Infancy4	Singlet	Infancy5	Singlet	Mature1	Singlet	Mature2	Singlet	Mature3	Singlet	Mature4	Singlet	Mature5	Singlet	Senile1	Singlet	Senile2	Singlet	Senile3	Singlet	Senile4	Singlet	Senile5	Singlet
Infancy1	Singlet	Infancy2	Singlet	Infancy3	Singlet	Infancy4	Singlet	Infancy5	Singlet	Mature1	Singlet	Mature2	Singlet	Mature3	Singlet	Mature4	Singlet	Mature5	Singlet	Senile1	Singlet	Senile2	Singlet	Senile3	Singlet	Senile4	Singlet	Senile5	Singlet
Infancy1	Singlet	Infancy2	Singlet	Infancy3	Singlet	Infancy4	Singlet	Infancy5	Doublet	Mature1	Singlet	Mature2	Singlet	Mature3	Singlet	Mature4	Singlet	Mature5	Singlet	Senile1	Singlet	Senile2	Singlet	Senile3	Singlet	Senile4	Singlet	Senile5	Singlet
Infancy1	Singlet	Infancy2	Singlet	Infancy3	Singlet	Infancy4	Singlet	Infancy5	Singlet	Mature1	Singlet	Mature2	Singlet	Mature3	Singlet	Mature4	Singlet	Mature5	Singlet	Senile1	Doublet	Senile2	Singlet	Senile3	Singlet	Senile4	Singlet	Senile5	Singlet
Infancy1	Doublet	Infancy2	Singlet	Infancy3	Singlet	Infancy4	Singlet	Infancy5	Singlet	Mature1	Singlet	Mature2	Singlet	Mature3	Singlet	Mature4	Singlet	Mature5	Singlet	Senile1	Singlet	Senile2	Singlet	Senile3	Singlet	Senile4	Doublet	Senile5	Singlet
Infancy1	Singlet	Infancy2	Singlet	Infancy3	Singlet	Infancy4	Singlet	Infancy5	Singlet	Mature1	Singlet	Mature2	Singlet	Mature3	Singlet	Mature4	Singlet	Mature5	Singlet	Senile1	Singlet	Senile2	Singlet	Senile3	Doublet	Senile4	Singlet	Senile5	Singlet
Infancy1	Doublet	Infancy2	Singlet	Infancy3	Singlet	Infancy4	Doublet	Infancy5	Singlet	Mature1	Singlet	Mature2	Singlet	Mature3	Singlet	Mature4	Singlet	Mature5	Singlet	Senile1	Singlet	Senile2	Singlet	Senile3	Singlet	Senile4	Singlet	Senile5	Singlet
Infancy1	Singlet	Infancy2	Singlet	Infancy3	Singlet	Infancy4	Singlet	Infancy5	Singlet	Mature1	Singlet	Mature2	Singlet	Mature3	Singlet	Mature4	Doublet	Mature5	Singlet	Senile1	Singlet	Senile2	Singlet	Senile3	Singlet	Senile4	Singlet	Senile5	Singlet
Infancy1	Singlet	Infancy2	Singlet	Infancy3	Singlet	Infancy4	Singlet	Infancy5	Singlet	Mature1	Singlet	Mature2	Singlet	Mature3	Singlet	Mature4	Singlet	Mature5	Singlet	Senile1	Singlet	Senile2	Singlet	Senile3	Singlet	Senile4	Singlet	Senile5	Singlet
Infancy1	Singlet	Infancy2	Singlet	Infancy3	Singlet	Infancy4	Singlet	Infancy5	Singlet	Mature1	Singlet	Mature2	Singlet	Mature3	Singlet	Mature4	Singlet	Mature5	Singlet	Senile1	Singlet	Senile2	Singlet	Senile3	Singlet	Senile4	Singlet	Senile5	Doublet
Infancy1	Singlet	Infancy2	Singlet	Infancy3	Singlet	Infancy4	Singlet	Infancy5	Singlet	Mature1	Singlet	Mature2	Doublet	Mature3	Singlet	Mature4	Singlet	Mature5	Singlet	Senile1	Singlet	Senile2	Singlet	Senile3	Singlet	Senile4	Singlet	Senile5	Singlet
Infancy1	Singlet	Infancy2	Singlet	Infancy3	Singlet	Infancy4	Singlet	Infancy5	Singlet	Mature1	Singlet	Mature2	Singlet	Mature3	Singlet	Mature4	Singlet	Mature5	Singlet	Senile1	Singlet	Senile2	Singlet	Senile3	Singlet	Senile4	Singlet	Senile5	Singlet
Infancy1	Singlet	Infancy2	Doublet	Infancy3	Singlet	Infancy4	Singlet	Infancy5	Singlet	Mature1	Singlet	Mature2	Singlet	Mature3	Singlet	Mature4	Singlet	Mature5	Singlet	Senile1	Singlet	Senile2	Singlet	Senile3	Singlet	Senile4	Singlet	Senile5	Singlet
Infancy1	Singlet	Infancy2	Singlet	Infancy3	Doublet	Infancy4	Singlet	Infancy5	Singlet	Mature1	Singlet	Mature2	Singlet	Mature3	Singlet	Mature4	Singlet	Mature5	Singlet	Senile1	Singlet	Senile2	Singlet	Senile3	Singlet	Senile4	Singlet	Senile5	Singlet
Infancy1	Singlet	Infancy2	Singlet	Infancy3	Singlet	Infancy4	Singlet	Infancy5	Singlet	Mature1	Singlet	Mature2	Singlet	Mature3	Singlet	Mature4	Singlet	Mature5	Singlet	Senile1	Singlet	Senile2	Singlet	Senile3	Singlet	Senile4	Singlet	Senile5	Singlet
Infancy1	Singlet	Infancy2	Singlet	Infancy3	Singlet	Infancy4	Singlet	Infancy5	Singlet	Mature1	Singlet	Mature2	Singlet	Mature3	Singlet	Mature4	Singlet	Mature5	Singlet	Senile1	Singlet	Senile2	Singlet	Senile3	Singlet	Senile4	Singlet	Senile5	Singlet
Infancy1	Singlet	Infancy2	Singlet	Infancy3	Singlet	Infancy4	Singlet	Infancy5	Doublet	Mature1	Doublet	Mature2	Singlet	Mature3	Singlet	Mature4	Singlet	Mature5	Singlet	Senile1	Singlet	Senile2	Singlet	Senile3	Singlet	Senile4	Singlet	Senile5	Singlet
Infancy1	Singlet	Infancy2	Singlet	Infancy3	Singlet	Infancy4	Singlet	Infancy5	Singlet	Mature1	Singlet	Mature2	Doublet	Mature3	Singlet	Mature4	Singlet	Mature5	Singlet	Senile1	Singlet	Senile2	Singlet	Senile3	Singlet	Senile4	Singlet	Senile5	Singlet
Infancy1	Doublet	Infancy2	Singlet	Infancy3	Singlet	Infancy4	Singlet	Infancy5	Singlet	Mature1	Singlet	Mature2	Singlet	Mature3	Singlet	Mature4	Singlet	Mature5	Singlet	Senile1	Singlet	Senile2	Singlet	Senile3	Singlet	Senile4	Singlet	Senile5	Singlet
Infancy1	Singlet	Infancy2	Singlet	Infancy3	Singlet	Infancy4	Singlet	Infancy5	Singlet	Mature1	Singlet	Mature2	Singlet	Mature3	Singlet	Mature4	Singlet	Mature5	Singlet	Senile1	Singlet	Senile2	Singlet	Senile3	Singlet	Senile4	Singlet	Senile5	Singlet
Infancy1	Singlet	Infancy2	Singlet	Infancy3	Singlet	Infancy4	Singlet	Infancy5	Singlet	Mature1	Singlet	Mature2	Singlet	Mature3	Doublet	Mature4	Singlet	Mature5	Singlet	Senile1	Singlet	Senile2	Singlet	Senile3	Singlet	Senile4	Singlet	Senile5	Singlet
Infancy1	Singlet	Infancy2	Singlet	Infancy3	Singlet	Infancy4	Singlet	Infancy5	Singlet	Mature1	Singlet	Mature2	Singlet	Mature3	Singlet	Mature4	Singlet	Mature5	Singlet	Senile1	Singlet	Senile2	Singlet	Senile3	Singlet	Senile4	Singlet	Senile5	Singlet
Infancy1	Singlet	Infancy2	Singlet	Infancy3	Singlet	Infancy4	Singlet	Infancy5	Doublet	Mature1	Singlet	Mature2	Singlet	Mature3	Singlet	Mature4	Singlet	Mature5	Singlet	Senile1	Singlet	Senile2	Singlet	Senile3	Singlet	Senile4	Doublet	Senile5	Singlet
Infancy1	Singlet	Infancy2	Singlet	Infancy3	Singlet	Infancy4	Singlet	Infancy5	Singlet	Mature1	Singlet	Mature2	Singlet	Mature3	Singlet	Mature4	Doublet	Mature5	Singlet	Senile1	Singlet	Senile2	Singlet	Senile3	Singlet	Senile4	Singlet	Senile5	Doublet
Infancy1	Singlet	Infancy2	Singlet	Infancy3	Singlet	Infancy4	Singlet	Infancy5	Singlet	Mature1	Singlet	Mature2	Singlet	Mature3	Singlet	Mature4	Singlet	Mature5	Singlet	Senile1	Doublet	Senile2	Singlet	Senile3	Singlet	Senile4	Singlet	Senile5	Singlet
Infancy1	Singlet	Infancy2	Singlet	Infancy3	Singlet	Infancy4	Singlet	Infancy5	Singlet	Mature1	Singlet	Mature2	Singlet	Mature3	Singlet	Mature4	Singlet	Mature5	Singlet	Senile1	Singlet	Senile2	Singlet	Senile3	Singlet	Senile4	Singlet	Senile5	Singlet
Infancy1	Singlet	Infancy2	Singlet	Infancy3	Singlet	Infancy4	Singlet	Infancy5	Singlet	Mature1	Singlet	Mature2	Singlet	Mature3	Singlet	Mature4	Singlet	Mature5	Singlet	Senile1	Singlet	Senile2	Singlet	Senile3	Singlet	Senile4	Singlet	Senile5	Singlet
Infancy1	Singlet	Infancy2	Singlet	Infancy3	Singlet	Infancy4	Singlet	Infancy5	Singlet	Mature1	Singlet	Mature2	Singlet	Mature3	Singlet	Mature4	Singlet	Mature5	Singlet	Senile1	Singlet	Senile2	Singlet	Senile3	Singlet	Senile4	Singlet	Senile5	Singlet
Infancy1	Singlet	Infancy2	Singlet	Infancy3	Singlet	Infancy4	Singlet	Infancy5	Singlet	Mature1	Singlet	Mature2	Singlet	Mature3	Singlet	Mature4	Singlet	Mature5	Singlet	Senile1	Singlet	Senile2	Doublet	Senile3	Singlet	Senile4	Singlet	Senile5	Singlet
Infancy1	Singlet	Infancy2	Singlet	Infancy3	Doublet	Infancy4	Singlet	Infancy5	Singlet	Mature1	Singlet	Mature2	Singlet	Mature3	Singlet	Mature4	Singlet	Mature5	Singlet	Senile1	Singlet	Senile2	Singlet	Senile3	Singlet	Senile4	Singlet	Senile5	Singlet
Infancy1	Singlet	Infancy2	Singlet	Infancy3	Singlet	Infancy4	Doublet	Infancy5	Singlet	Mature1	Singlet	Mature2	Doublet	Mature3	Singlet	Mature4	Singlet	Mature5	Singlet	Senile1	Singlet	Senile2	Singlet	Senile3	Singlet	Senile4	Singlet	Senile5	Singlet
Infancy1	Singlet	Infancy2	Singlet	Infancy3	Singlet	Infancy4	Singlet	Infancy5	Singlet	Mature1	Singlet	Mature2	Singlet	Mature3	Singlet	Mature4	Singlet	Mature5	Singlet	Senile1	Singlet	Senile2	Singlet	Senile3	Singlet	Senile4	Singlet	Senile5	Singlet
Infancy1	Singlet	Infancy2	Singlet	Infancy3	Singlet	Infancy4	Singlet	Infancy5	Singlet	Mature1	Singlet	Mature2	Singlet	Mature3	Singlet	Mature4	Singlet	Mature5	Singlet	Senile1	Singlet	Senile2	Singlet	Senile3	Singlet	Senile4	Singlet	Senile5	Singlet
Infancy1	Singlet	Infancy2	Singlet	Infancy3	Singlet	Infancy4	Singlet	Infancy5	Singlet	Mature1	Singlet	Mature2	Singlet	Mature3	Singlet	Mature4	Singlet	Mature5	Singlet	Senile1	Singlet	Senile2	Singlet	Senile3	Singlet	Senile4	Singlet	Senile5	Singlet
Infancy1	Singlet	Infancy2	Singlet	Infancy3	Singlet	Infancy4	Singlet	Infancy5	Singlet	Mature1	Singlet	Mature2	Singlet	Mature3	Singlet	Mature4	Singlet	Mature5	Singlet	Senile1	Singlet	Senile2	Singlet	Senile3	Singlet	Senile4	Singlet	Senile5	Singlet
Infancy1	Singlet	Infancy2	Doublet	Infancy3	Doublet	Infancy4	Doublet	Infancy5	Singlet	Mature1	Singlet	Mature2	Singlet	Mature3	Singlet	Mature4	Singlet	Mature5	Singlet	Senile1	Singlet	Senile2	Singlet	Senile3	Singlet	Senile4	Singlet	Senile5	Doublet
Infancy1	Singlet	Infancy2	Singlet	Infancy3	Singlet	Infancy4	Singlet	Infancy5	Singlet	Mature1	Singlet	Mature2	Singlet	Mature3	Singlet	Mature4	Singlet	Mature5	Singlet	Senile1	Singlet	Senile2	Singlet	Senile3	Singlet	Senile4	Singlet	Senile5	Singlet
Infancy1	Singlet	Infancy2	Singlet	Infancy3	Singlet	Infancy4	Doublet	Infancy5	Singlet	Mature1	Singlet	Mature2	Singlet	Mature3	Singlet	Mature4	Singlet	Mature5	Singlet	Senile1	Singlet	Senile2	Singlet	Senile3	Singlet	Senile4	Singlet	Senile5	Doublet
Infancy1	Singlet	Infancy2	Singlet	Infancy3	Doublet	Infancy4	Singlet	Infancy5	Singlet	Mature1	Singlet	Mature2	Singlet	Mature3	Singlet	Mature4	Singlet	Mature5	Singlet	Senile1	Singlet	Senile2	Doublet	Senile3	Singlet	Senile4	Singlet	Senile5	Doublet
Infancy1	Singlet	Infancy2	Singlet	Infancy3	Singlet	Infancy4	Singlet	Infancy5	Singlet	Mature1	Singlet	Mature2	Singlet	Mature3	Singlet	Mature4	Singlet	Mature5	Singlet	Senile1	Doublet	Senile2	Singlet	Senile3	Singlet	Senile4	Singlet	Senile5	Singlet
Infancy1	Singlet	Infancy2	Singlet	Infancy3	Singlet	Infancy4	Singlet	Infancy5	Singlet	Mature1	Singlet	Mature2	Singlet	Mature3	Singlet	Mature4	Singlet	Mature5	Singlet	Senile1	Singlet	Senile2	Singlet	Senile3	Singlet	Senile4	Singlet	Senile5	Singlet
Infancy1	Singlet	Infancy2	Singlet	Infancy3	Singlet	Infancy4	Singlet	Infancy5	Singlet	Mature1	Singlet	Mature2	Singlet	Mature3	Singlet	Mature4	Singlet	Mature5	Singlet	Senile1	Doublet	Senile2	Singlet	Senile3	Singlet	Senile4	Singlet	Senile5	Singlet
Infancy1	Singlet	Infancy2	Singlet	Infancy3	Singlet	Infancy4	Singlet	Infancy5	Singlet	Mature1	Singlet	Mature2	Singlet	Mature3	Singlet	Mature4	Singlet	Mature5	Singlet	Senile1	Singlet	Senile2	Singlet	Senile3	Singlet	Senile4	Singlet	Senile5	Singlet
Infancy1	Singlet	Infancy2	Singlet	Infancy3	Singlet	Infancy4	Singlet	Infancy5	Singlet	Mature1	Singlet	Mature2	Singlet	Mature3	Singlet	Mature4	Singlet	Mature5	Singlet	Senile1	Singlet	Senile2	Doublet	Senile3	Singlet	Senile4	Singlet	Senile5	Doublet
Infancy1	Singlet	Infancy2	Singlet	Infancy3	Doublet	Infancy4	Singlet	Infancy5	Singlet	Mature1	Singlet	Mature2	Singlet	Mature3	Singlet	Mature4	Singlet	Mature5	Singlet	Senile1	Singlet	Senile2	Singlet	Senile3	Singlet	Senile4	Singlet	Senile5	Doublet
Infancy1	Singlet	Infancy2	Singlet	Infancy3	Singlet	Infancy4	Singlet	Infancy5	Singlet	Mature1	Singlet	Mature2	Singlet	Mature3	Singlet	Mature4	Singlet	Mature5	Singlet	Senile1	Singlet	Senile2	Doublet	Senile3	Singlet	Senile4	Singlet	Senile5	Singlet
Infancy1	Singlet	Infancy2	Singlet	Infancy3	Singlet	Infancy4	Singlet	Infancy5	Singlet	Mature1	Singlet	Mature2	Singlet	Mature3	Singlet	Mature4	Singlet	Mature5	Singlet	Senile1	Singlet	Senile2	Singlet	Senile3	Doublet	Senile4	Singlet	Senile5	Singlet
Infancy1	Singlet	Infancy2	Singlet	Infancy3	Singlet	Infancy4	Singlet	Infancy5	Singlet	Mature1	Singlet	Mature2	Singlet	Mature3	Singlet	Mature4	Singlet	Mature5	Singlet	Senile1	Singlet	Senile2	Singlet	Senile3	Singlet	Senile4	Singlet	Senile5	Singlet
Infancy1	Doublet	Infancy2	Singlet	Infancy3	Singlet	Infancy4	Singlet	Infancy5	Singlet	Mature1	Singlet	Mature2	Singlet	Mature3	Singlet	Mature4	Singlet	Mature5	Singlet	Senile1	Singlet	Senile2	Singlet	Senile3	Singlet	Senile4	Singlet	Senile5	Singlet
Infancy1	Singlet	Infancy2	Singlet	Infancy3	Singlet	Infancy4	Singlet	Infancy5	Singlet	Mature1	Singlet	Mature2	Singlet	Mature3	Singlet	Mature4	Singlet	Mature5	Singlet	Senile1	Singlet	Senile2	Singlet	Senile3	Singlet	Senile4	Singlet	Senile5	Doublet
Infancy1	Singlet	Infancy2	Singlet	Infancy3	Singlet	Infancy4	Singlet	Infancy5	Singlet	Mature1	Singlet	Mature2	Singlet	Mature3	Singlet	Mature4	Singlet	Mature5	Singlet	Senile1	Singlet	Senile2	Singlet	Senile3	Singlet	Senile4	Singlet	Senile5	Singlet
Infancy1	Singlet	Infancy2	Singlet	Infancy3	Singlet	Infancy4	Singlet	Infancy5	Singlet	Mature1	Singlet	Mature2	Singlet	Mature3	Singlet	Mature4	Singlet	Mature5	Singlet	Senile1	Singlet	Senile2	Singlet	Senile3	Singlet	Senile4	Singlet	Senile5	Singlet
Infancy1	Singlet	Infancy2	Singlet	Infancy3	Singlet	Infancy4	Singlet	Infancy5	Singlet	Mature1	Singlet	Mature2	Singlet	Mature3	Singlet	Mature4	Singlet	Mature5	Singlet	Senile1	Singlet	Senile2	Singlet	Senile3	Singlet	Senile4	Singlet	Senile5	Singlet
Infancy1	Singlet	Infancy2	Singlet	Infancy3	Singlet	Infancy4	Singlet	Infancy5	Singlet	Mature1	Singlet	Mature2	Singlet	Mature3	Singlet	Mature4	Singlet	Mature5	Singlet	Senile1	Singlet	Senile2	Singlet	Senile3	Doublet	Senile4	Singlet	Senile5	Singlet
Infancy1	Singlet	Infancy2	Singlet	Infancy3	Singlet	Infancy4	Singlet	Infancy5	Doublet	Mature1	Singlet	Mature2	Singlet	Mature3	Singlet	Mature4	Singlet	Mature5	Singlet	Senile1	Singlet	Senile2	Singlet	Senile3	Singlet	Senile4	Singlet	Senile5	Singlet
Infancy1	Doublet	Infancy2	Singlet	Infancy3	Singlet	Infancy4	Singlet	Infancy5	Singlet	Mature1	Singlet	Mature2	Singlet	Mature3	Singlet	Mature4	Singlet	Mature5	Singlet	Senile1	Singlet	Senile2	Doublet	Senile3	Singlet	Senile4	Singlet	Senile5	Singlet
Infancy1	Singlet	Infancy2	Singlet	Infancy3	Singlet	Infancy4	Singlet	Infancy5	Singlet	Mature1	Singlet	Mature2	Singlet	Mature3	Singlet	Mature4	Singlet	Mature5	Singlet	Senile1	Singlet	Senile2	Singlet	Senile3	Singlet	Senile4	Singlet	Senile5	Singlet
Infancy1	Doublet	Infancy2	Singlet	Infancy3	Singlet	Infancy4	Singlet	Infancy5	Singlet	Mature1	Singlet	Mature2	Singlet	Mature3	Singlet	Mature4	Singlet	Mature5	Singlet	Senile1	Singlet	Senile2	Singlet	Senile3	Doublet	Senile4	Singlet	Senile5	Singlet
Infancy1	Singlet	Infancy2	Singlet	Infancy3	Singlet	Infancy4	Singlet	Infancy5	Singlet	Mature1	Singlet	Mature2	Singlet	Mature3	Singlet	Mature4	Singlet	Mature5	Singlet	Senile1	Singlet	Senile2	Singlet	Senile3	Singlet	Senile4	Singlet	Senile5	Singlet
Infancy1	Singlet	Infancy2	Singlet	Infancy3	Singlet	Infancy4	Singlet	Infancy5	Singlet	Mature1	Singlet	Mature2	Singlet	Mature3	Singlet	Mature4	Singlet	Mature5	Singlet	Senile1	Singlet	Senile2	Singlet	Senile3	Singlet	Senile4	Singlet	Senile5	Singlet
Infancy1	Singlet	Infancy2	Singlet	Infancy3	Singlet	Infancy4	Singlet	Infancy5	Singlet	Mature1	Singlet	Mature2	Singlet	Mature3	Singlet	Mature4	Singlet	Mature5	Singlet	Senile1	Singlet	Senile2	Singlet	Senile3	Singlet	Senile4	Singlet	Senile5	Singlet
Infancy1	Singlet	Infancy2	Singlet	Infancy3	Singlet	Infancy4	Singlet	Infancy5	Singlet	Mature1	Singlet	Mature2	Singlet	Mature3	Singlet	Mature4	Singlet	Mature5	Singlet	Senile1	Singlet	Senile2	Singlet	Senile3	Singlet	Senile4	Singlet	Senile5	Singlet
Infancy1	Singlet	Infancy2	Singlet	Infancy3	Singlet	Infancy4	Singlet	Infancy5	Singlet	Mature1	Singlet	Mature2	Singlet	Mature3	Singlet	Mature4	Singlet	Mature5	Singlet	Senile1	Singlet	Senile2	Singlet	Senile3	Singlet	Senile4	Doublet	Senile5	Singlet
Infancy1	Singlet	Infancy2	Singlet	Infancy3	Singlet	Infancy4	Singlet	Infancy5	Singlet	Mature1	Singlet	Mature2	Singlet	Mature3	Singlet	Mature4	Singlet	Mature5	Singlet	Senile1	Singlet	Senile2	Singlet	Senile3	Singlet	Senile4	Singlet	Senile5	Singlet
Infancy1	Singlet	Infancy2	Singlet	Infancy3	Singlet	Infancy4	Singlet	Infancy5	Singlet	Mature1	Singlet	Mature2	Singlet	Mature3	Singlet	Mature4	Singlet	Mature5	Singlet	Senile1	Singlet	Senile2	Doublet	Senile3	Singlet	Senile4	Singlet	Senile5	Singlet
Infancy1	Singlet	Infancy2	Singlet	Infancy3	Singlet	Infancy4	Singlet	Infancy5	Singlet	Mature1	Singlet	Mature2	Singlet	Mature3	Singlet	Mature4	Singlet	Mature5	Singlet	Senile1	Singlet	Senile2	Singlet	Senile3	Singlet	Senile4	Singlet	Senile5	Singlet
Infancy1	Singlet	Infancy2	Singlet	Infancy3	Singlet	Infancy4	Singlet	Infancy5	Singlet	Mature1	Singlet	Mature2	Singlet	Mature3	Singlet	Mature4	Singlet	Mature5	Singlet	Senile1	Singlet	Senile2	Singlet	Senile3	Singlet	Senile4	Singlet	Senile5	Singlet
Infancy1	Singlet	Infancy2	Singlet	Infancy3	Singlet	Infancy4	Singlet	Infancy5	Singlet	Mature1	Singlet	Mature2	Singlet	Mature3	Singlet	Mature4	Singlet	Mature5	Singlet	Senile1	Singlet	Senile2	Singlet	Senile3	Singlet	Senile4	Singlet	Senile5	Singlet
Infancy1	Singlet	Infancy2	Singlet	Infancy3	Singlet	Infancy4	Singlet	Infancy5	Singlet	Mature1	Singlet	Mature2	Doublet	Mature3	Singlet	Mature4	Singlet	Mature5	Singlet	Senile1	Singlet	Senile2	Singlet	Senile3	Singlet	Senile4	Singlet	Senile5	Singlet
Infancy1	Singlet	Infancy2	Doublet	Infancy3	Singlet	Infancy4	Singlet	Infancy5	Singlet	Mature1	Singlet	Mature2	Singlet	Mature3	Singlet	Mature4	Singlet	Mature5	Singlet	Senile1	Singlet	Senile2	Singlet	Senile3	Singlet	Senile4	Singlet	Senile5	Singlet
Infancy1	Singlet	Infancy2	Singlet	Infancy3	Singlet	Infancy4	Singlet	Infancy5	Singlet	Mature1	Singlet	Mature2	Singlet	Mature3	Singlet	Mature4	Singlet	Mature5	Singlet	Senile1	Singlet	Senile2	Singlet	Senile3	Singlet	Senile4	Singlet	Senile5	Singlet
Infancy1	Singlet	Infancy2	Singlet	Infancy3	Singlet	Infancy4	Singlet	Infancy5	Singlet	Mature1	Singlet	Mature2	Singlet	Mature3	Singlet	Mature4	Singlet	Mature5	Singlet	Senile1	Singlet	Senile2	Singlet	Senile3	Singlet	Senile4	Singlet	Senile5	Singlet
Infancy1	Singlet	Infancy2	Singlet	Infancy3	Singlet	Infancy4	Singlet	Infancy5	Singlet	Mature1	Singlet	Mature2	Singlet	Mature3	Doublet	Mature4	Singlet	Mature5	Singlet	Senile1	Singlet	Senile2	Singlet	Senile3	Singlet	Senile4	Singlet	Senile5	Singlet
Infancy1	Doublet	Infancy2	Singlet	Infancy3	Singlet	Infancy4	Singlet	Infancy5	Singlet	Mature1	Singlet	Mature2	Singlet	Mature3	Singlet	Mature4	Singlet	Mature5	Singlet	Senile1	Singlet	Senile2	Doublet	Senile3	Singlet	Senile4	Singlet	Senile5	Singlet
Infancy1	Singlet	Infancy2	Singlet	Infancy3	Singlet	Infancy4	Doublet	Infancy5	Singlet	Mature1	Singlet	Mature2	Singlet	Mature3	Singlet	Mature4	Singlet	Mature5	Doublet	Senile1	Singlet	Senile2	Singlet	Senile3	Singlet	Senile4	Singlet	Senile5	Singlet
Infancy1	Singlet	Infancy2	Singlet	Infancy3	Singlet	Infancy4	Singlet	Infancy5	Singlet	Mature1	Singlet	Mature2	Doublet	Mature3	Singlet	Mature4	Singlet	Mature5	Singlet	Senile1	Singlet	Senile2	Doublet	Senile3	Singlet	Senile4	Singlet	Senile5	Singlet
Infancy1	Singlet	Infancy2	Singlet	Infancy3	Singlet	Infancy4	Singlet	Infancy5	Singlet	Mature1	Singlet	Mature2	Doublet	Mature3	Singlet	Mature4	Singlet	Mature5	Singlet	Senile1	Singlet	Senile2	Singlet	Senile3	Singlet	Senile4	Singlet	Senile5	Singlet
Infancy1	Singlet	Infancy2	Singlet	Infancy3	Singlet	Infancy4	Singlet	Infancy5	Singlet	Mature1	Singlet	Mature2	Doublet	Mature3	Singlet	Mature4	Singlet	Mature5	Singlet	Senile1	Singlet	Senile2	Singlet	Senile3	Singlet	Senile4	Singlet	Senile5	Singlet
Infancy1	Singlet	Infancy2	Singlet	Infancy3	Singlet	Infancy4	Singlet	Infancy5	Doublet	Mature1	Singlet	Mature2	Singlet	Mature3	Singlet	Mature4	Singlet	Mature5	Singlet	Senile1	Singlet	Senile2	Singlet	Senile3	Singlet	Senile4	Singlet	Senile5	Singlet
Infancy1	Singlet	Infancy2	Singlet	Infancy3	Singlet	Infancy4	Singlet	Infancy5	Singlet	Mature1	Singlet	Mature2	Singlet	Mature3	Singlet	Mature4	Singlet	Mature5	Singlet	Senile1	Singlet	Senile2	Singlet	Senile3	Singlet	Senile4	Singlet	Senile5	Singlet
Infancy1	Singlet	Infancy2	Singlet	Infancy3	Doublet	Infancy4	Singlet	Infancy5	Singlet	Mature1	Singlet	Mature2	Singlet	Mature3	Singlet	Mature4	Doublet	Mature5	Singlet	Senile1	Singlet	Senile2	Singlet	Senile3	Singlet	Senile4	Singlet	Senile5	Doublet
Infancy1	Singlet	Infancy2	Singlet	Infancy3	Singlet	Infancy4	Singlet	Infancy5	Singlet	Mature1	Singlet	Mature2	Singlet	Mature3	Singlet	Mature4	Doublet	Mature5	Singlet	Senile1	Singlet	Senile2	Singlet	Senile3	Singlet	Senile4	Singlet	Senile5	Singlet
Infancy1	Singlet	Infancy2	Singlet	Infancy3	Singlet	Infancy4	Singlet	Infancy5	Singlet	Mature1	Singlet	Mature2	Singlet	Mature3	Singlet	Mature4	Singlet	Mature5	Singlet	Senile1	Singlet	Senile2	Singlet	Senile3	Singlet	Senile4	Doublet	Senile5	Singlet
Infancy1	Singlet	Infancy2	Singlet	Infancy3	Singlet	Infancy4	Doublet	Infancy5	Singlet	Mature1	Singlet	Mature2	Singlet	Mature3	Singlet	Mature4	Singlet	Mature5	Singlet	Senile1	Singlet	Senile2	Singlet	Senile3	Singlet	Senile4	Singlet	Senile5	Singlet
Infancy1	Singlet	Infancy2	Singlet	Infancy3	Singlet	Infancy4	Doublet	Infancy5	Singlet	Mature1	Singlet	Mature2	Singlet	Mature3	Singlet	Mature4	Singlet	Mature5	Singlet	Senile1	Singlet	Senile2	Doublet	Senile3	Singlet	Senile4	Singlet	Senile5	Singlet
Infancy1	Doublet	Infancy2	Singlet	Infancy3	Singlet	Infancy4	Singlet	Infancy5	Singlet	Mature1	Singlet	Mature2	Singlet	Mature3	Singlet	Mature4	Singlet	Mature5	Singlet	Senile1	Singlet	Senile2	Singlet	Senile3	Singlet	Senile4	Singlet	Senile5	Singlet
Infancy1	Singlet	Infancy2	Singlet	Infancy3	Singlet	Infancy4	Singlet	Infancy5	Singlet	Mature1	Singlet	Mature2	Singlet	Mature3	Singlet	Mature4	Singlet	Mature5	Doublet	Senile1	Singlet	Senile2	Singlet	Senile3	Singlet	Senile4	Singlet	Senile5	Singlet
Infancy1	Singlet	Infancy2	Singlet	Infancy3	Singlet	Infancy4	Singlet	Infancy5	Doublet	Mature1	Singlet	Mature2	Singlet	Mature3	Singlet	Mature4	Singlet	Mature5	Singlet	Senile1	Singlet	Senile2	Singlet	Senile3	Singlet	Senile4	Doublet	Senile5	Singlet
Infancy1	Singlet	Infancy2	Doublet	Infancy3	Singlet	Infancy4	Singlet	Infancy5	Singlet	Mature1	Doublet	Mature2	Singlet	Mature3	Singlet	Mature4	Singlet	Mature5	Singlet	Senile1	Singlet	Senile2	Singlet	Senile3	Singlet	Senile4	Singlet	Senile5	Singlet
Infancy1	Singlet	Infancy2	Singlet	Infancy3	Singlet	Infancy4	Singlet	Infancy5	Singlet	Mature1	Singlet	Mature2	Singlet	Mature3	Singlet	Mature4	Singlet	Mature5	Singlet	Senile1	Singlet	Senile2	Singlet	Senile3	Singlet	Senile4	Singlet	Senile5	Singlet
Infancy1	Singlet	Infancy2	Singlet	Infancy3	Singlet	Infancy4	Singlet	Infancy5	Singlet	Mature1	Singlet	Mature2	Singlet	Mature3	Singlet	Mature4	Singlet	Mature5	Singlet	Senile1	Singlet	Senile2	Singlet	Senile3	Doublet	Senile4	Singlet	Senile5	Singlet
Infancy1	Singlet	Infancy2	Singlet	Infancy3	Singlet	Infancy4	Singlet	Infancy5	Singlet	Mature1	Singlet	Mature2	Doublet	Mature3	Singlet	Mature4	Singlet	Mature5	Singlet	Senile1	Singlet	Senile2	Singlet	Senile3	Singlet	Senile4	Singlet	Senile5	Singlet
Infancy1	Singlet	Infancy2	Singlet	Infancy3	Singlet	Infancy4	Singlet	Infancy5	Singlet	Mature1	Singlet	Mature2	Singlet	Mature3	Singlet	Mature4	Singlet	Mature5	Singlet	Senile1	Singlet	Senile2	Singlet	Senile3	Singlet	Senile4	Singlet	Senile5	Singlet
Infancy1	Singlet	Infancy2	Singlet	Infancy3	Singlet	Infancy4	Singlet	Infancy5	Singlet	Mature1	Singlet	Mature2	Singlet	Mature3	Doublet	Mature4	Singlet	Mature5	Singlet	Senile1	Singlet	Senile2	Singlet	Senile3	Singlet	Senile4	Singlet	Senile5	Singlet
Infancy1	Singlet	Infancy2	Singlet	Infancy3	Singlet	Infancy4	Singlet	Infancy5	Singlet	Mature1	Singlet	Mature2	Singlet	Mature3	Singlet	Mature4	Singlet	Mature5	Singlet	Senile1	Singlet	Senile2	Singlet	Senile3	Singlet	Senile4	Singlet	Senile5	Singlet
Infancy1	Singlet	Infancy2	Singlet	Infancy3	Singlet	Infancy4	Singlet	Infancy5	Singlet	Mature1	Singlet	Mature2	Singlet	Mature3	Singlet	Mature4	Singlet	Mature5	Doublet	Senile1	Singlet	Senile2	Singlet	Senile3	Singlet	Senile4	Singlet	Senile5	Singlet
Infancy1	Singlet	Infancy2	Singlet	Infancy3	Singlet	Infancy4	Singlet	Infancy5	Singlet	Mature1	Singlet	Mature2	Singlet	Mature3	Singlet	Mature4	Singlet	Mature5	Singlet	Senile1	Singlet	Senile2	Singlet	Senile3	Singlet	Senile4	Singlet	Senile5	Doublet
Infancy1	Singlet	Infancy2	Singlet	Infancy3	Singlet	Infancy4	Singlet	Infancy5	Singlet	Mature1	Singlet	Mature2	Singlet	Mature3	Doublet	Mature4	Singlet	Mature5	Singlet	Senile1	Singlet	Senile2	Singlet	Senile3	Singlet	Senile4	Singlet	Senile5	Singlet
Infancy1	Singlet	Infancy2	Singlet	Infancy3	Singlet	Infancy4	Singlet	Infancy5	Singlet	Mature1	Singlet	Mature2	Singlet	Mature3	Singlet	Mature4	Singlet	Mature5	Singlet	Senile1	Singlet	Senile2	Singlet	Senile3	Singlet	Senile4	Doublet	Senile5	Singlet
Infancy1	Singlet	Infancy2	Singlet	Infancy3	Singlet	Infancy4	Singlet	Infancy5	Singlet	Mature1	Singlet	Mature2	Singlet	Mature3	Singlet	Mature4	Doublet	Mature5	Singlet	Senile1	Singlet	Senile2	Singlet	Senile3	Singlet	Senile4	Singlet	Senile5	Singlet
Infancy1	Singlet	Infancy2	Singlet	Infancy3	Singlet	Infancy4	Singlet	Infancy5	Singlet	Mature1	Singlet	Mature2	Singlet	Mature3	Singlet	Mature4	Singlet	Mature5	Singlet	Senile1	Singlet	Senile2	Singlet	Senile3	Singlet	Senile4	Singlet	Senile5	Singlet
Infancy1	Singlet	Infancy2	Singlet	Infancy3	Singlet	Infancy4	Singlet	Infancy5	Singlet	Mature1	Singlet	Mature2	Doublet	Mature3	Doublet	Mature4	Singlet	Mature5	Singlet	Senile1	Singlet	Senile2	Singlet	Senile3	Singlet	Senile4	Singlet	Senile5	Singlet
Infancy1	Singlet	Infancy2	Singlet	Infancy3	Singlet	Infancy4	Singlet	Infancy5	Singlet	Mature1	Singlet	Mature2	Singlet	Mature3	Singlet	Mature4	Singlet	Mature5	Singlet	Senile1	Singlet	Senile2	Singlet	Senile3	Singlet	Senile4	Singlet	Senile5	Doublet
Infancy1	Singlet	Infancy2	Singlet	Infancy3	Doublet	Infancy4	Singlet	Infancy5	Singlet	Mature1	Singlet	Mature2	Singlet	Mature3	Singlet	Mature4	Singlet	Mature5	Singlet	Senile1	Singlet	Senile2	Singlet	Senile3	Singlet	Senile4	Singlet	Senile5	Singlet
Infancy1	Singlet	Infancy2	Doublet	Infancy3	Singlet	Infancy4	Singlet	Infancy5	Singlet	Mature1	Singlet	Mature2	Singlet	Mature3	Singlet	Mature4	Singlet	Mature5	Doublet	Senile1	Singlet	Senile2	Singlet	Senile3	Singlet	Senile4	Doublet	Senile5	Singlet
Infancy1	Singlet	Infancy2	Singlet	Infancy3	Singlet	Infancy4	Singlet	Infancy5	Singlet	Mature1	Singlet	Mature2	Singlet	Mature3	Singlet	Mature4	Singlet	Mature5	Singlet	Senile1	Singlet	Senile2	Singlet	Senile3	Singlet	Senile4	Singlet	Senile5	Doublet
Infancy1	Singlet	Infancy2	Singlet	Infancy3	Singlet	Infancy4	Singlet	Infancy5	Singlet	Mature1	Singlet	Mature2	Singlet	Mature3	Singlet	Mature4	Singlet	Mature5	Singlet	Senile1	Singlet	Senile2	Singlet	Senile3	Singlet	Senile4	Doublet	Senile5	Singlet
Infancy1	Singlet	Infancy2	Singlet	Infancy3	Singlet	Infancy4	Singlet	Infancy5	Singlet	Mature1	Singlet	Mature2	Singlet	Mature3	Doublet	Mature4	Singlet	Mature5	Singlet	Senile1	Singlet	Senile2	Singlet	Senile3	Singlet	Senile4	Singlet	Senile5	Singlet
Infancy1	Singlet	Infancy2	Singlet	Infancy3	Singlet	Infancy4	Singlet	Infancy5	Singlet	Mature1	Singlet	Mature2	Singlet	Mature3	Singlet	Mature4	Singlet	Mature5	Singlet	Senile1	Singlet	Senile2	Singlet	Senile3	Singlet	Senile4	Singlet	Senile5	Singlet
Infancy1	Singlet	Infancy2	Singlet	Infancy3	Singlet	Infancy4	Singlet	Infancy5	Singlet	Mature1	Singlet	Mature2	Singlet	Mature3	Singlet	Mature4	Singlet	Mature5	Singlet	Senile1	Singlet	Senile2	Singlet	Senile3	Singlet	Senile4	Singlet	Senile5	Singlet
Infancy1	Singlet	Infancy2	Singlet	Infancy3	Singlet	Infancy4	Singlet	Infancy5	Singlet	Mature1	Singlet	Mature2	Singlet	Mature3	Singlet	Mature4	Singlet	Mature5	Singlet	Senile1	Singlet	Senile2	Singlet	Senile3	Singlet	Senile4	Singlet	Senile5	Singlet
Infancy1	Singlet	Infancy2	Singlet	Infancy3	Doublet	Infancy4	Singlet	Infancy5	Singlet	Mature1	Singlet	Mature2	Singlet	Mature3	Doublet	Mature4	Singlet	Mature5	Doublet	Senile1	Doublet	Senile2	Doublet	Senile3	Singlet	Senile4	Singlet	Senile5	Singlet
Infancy1	Singlet	Infancy2	Doublet	Infancy3	Singlet	Infancy4	Singlet	Infancy5	Singlet	Mature1	Singlet	Mature2	Singlet	Mature3	Singlet	Mature4	Singlet	Mature5	Singlet	Senile1	Singlet	Senile2	Singlet	Senile3	Singlet	Senile4	Singlet	Senile5	Singlet
Infancy1	Singlet	Infancy2	Singlet	Infancy3	Singlet	Infancy4	Singlet	Infancy5	Singlet	Mature1	Singlet	Mature2	Singlet	Mature3	Singlet	Mature4	Singlet	Mature5	Singlet	Senile1	Singlet	Senile2	Singlet	Senile3	Singlet	Senile4	Singlet	Senile5	Singlet
Infancy1	Singlet	Infancy2	Doublet	Infancy3	Singlet	Infancy4	Singlet	Infancy5	Singlet	Mature1	Singlet	Mature2	Singlet	Mature3	Singlet	Mature4	Singlet	Mature5	Singlet	Senile1	Singlet	Senile2	Singlet	Senile3	Singlet	Senile4	Singlet	Senile5	Singlet
Infancy1	Singlet	Infancy2	Singlet	Infancy3	Singlet	Infancy4	Singlet	Infancy5	Singlet	Mature1	Singlet	Mature2	Singlet	Mature3	Singlet	Mature4	Singlet	Mature5	Singlet	Senile1	Singlet	Senile2	Singlet	Senile3	Singlet	Senile4	Singlet	Senile5	Singlet
Infancy1	Singlet	Infancy2	Singlet	Infancy3	Singlet	Infancy4	Singlet	Infancy5	Singlet	Mature1	Singlet	Mature2	Singlet	Mature3	Singlet	Mature4	Singlet	Mature5	Singlet	Senile1	Singlet	Senile2	Singlet	Senile3	Doublet	Senile4	Singlet	Senile5	Doublet
Infancy1	Singlet	Infancy2	Singlet	Infancy3	Singlet	Infancy4	Singlet	Infancy5	Singlet	Mature1	Singlet	Mature2	Singlet	Mature3	Singlet	Mature4	Singlet	Mature5	Doublet	Senile1	Singlet	Senile2	Singlet	Senile3	Singlet	Senile4	Singlet	Senile5	Singlet
Infancy1	Doublet	Infancy2	Singlet	Infancy3	Singlet	Infancy4	Singlet	Infancy5	Singlet	Mature1	Singlet	Mature2	Singlet	Mature3	Singlet	Mature4	Singlet	Mature5	Singlet	Senile1	Singlet	Senile2	Singlet	Senile3	Singlet	Senile4	Singlet	Senile5	Singlet
Infancy1	Singlet	Infancy2	Singlet	Infancy3	Singlet	Infancy4	Doublet	Infancy5	Singlet	Mature1	Singlet	Mature2	Singlet	Mature3	Doublet	Mature4	Singlet	Mature5	Singlet	Senile1	Singlet	Senile2	Singlet	Senile3	Singlet	Senile4	Singlet	Senile5	Singlet
Infancy1	Singlet	Infancy2	Singlet	Infancy3	Singlet	Infancy4	Singlet	Infancy5	Singlet	Mature1	Singlet	Mature2	Singlet	Mature3	Singlet	Mature4	Singlet	Mature5	Singlet	Senile1	Doublet	Senile2	Singlet	Senile3	Singlet	Senile4	Singlet	Senile5	Singlet
Infancy1	Singlet	Infancy2	Singlet	Infancy3	Singlet	Infancy4	Singlet	Infancy5	Singlet	Mature1	Doublet	Mature2	Singlet	Mature3	Singlet	Mature4	Singlet	Mature5	Singlet	Senile1	Singlet	Senile2	Singlet	Senile3	Singlet	Senile4	Singlet	Senile5	Singlet
Infancy1	Singlet	Infancy2	Singlet	Infancy3	Singlet	Infancy4	Singlet	Infancy5	Singlet	Mature1	Singlet	Mature2	Singlet	Mature3	Singlet	Mature4	Singlet	Mature5	Singlet	Senile1	Singlet	Senile2	Singlet	Senile3	Singlet	Senile4	Singlet	Senile5	Singlet
Infancy1	Singlet	Infancy2	Singlet	Infancy3	Singlet	Infancy4	Singlet	Infancy5	Singlet	Mature1	Singlet	Mature2	Doublet	Mature3	Singlet	Mature4	Singlet	Mature5	Singlet	Senile1	Doublet	Senile2	Singlet	Senile3	Singlet	Senile4	Singlet	Senile5	Singlet
Infancy1	Singlet	Infancy2	Singlet	Infancy3	Singlet	Infancy4	Singlet	Infancy5	Singlet	Mature1	Singlet	Mature2	Singlet	Mature3	Singlet	Mature4	Singlet	Mature5	Singlet	Senile1	Singlet	Senile2	Singlet	Senile3	Doublet	Senile4	Singlet	Senile5	Singlet
Infancy1	Singlet	Infancy2	Singlet	Infancy3	Singlet	Infancy4	Singlet	Infancy5	Singlet	Mature1	Doublet	Mature2	Singlet	Mature3	Singlet	Mature4	Singlet	Mature5	Singlet	Senile1	Singlet	Senile2	Singlet	Senile3	Singlet	Senile4	Singlet	Senile5	Singlet
Infancy1	Singlet	Infancy2	Singlet	Infancy3	Singlet	Infancy4	Singlet	Infancy5	Singlet	Mature1	Singlet	Mature2	Singlet	Mature3	Singlet	Mature4	Singlet	Mature5	Singlet	Senile1	Singlet	Senile2	Singlet	Senile3	Singlet	Senile4	Singlet	Senile5	Singlet
Infancy1	Singlet	Infancy2	Singlet	Infancy3	Singlet	Infancy4	Singlet	Infancy5	Singlet	Mature1	Singlet	Mature2	Singlet	Mature3	Singlet	Mature4	Singlet	Mature5	Singlet	Senile1	Singlet	Senile2	Singlet	Senile3	Singlet	Senile4	Singlet	Senile5	Singlet
Infancy1	Singlet	Infancy2	Singlet	Infancy3	Singlet	Infancy4	Singlet	Infancy5	Singlet	Mature1	Singlet	Mature2	Singlet	Mature3	Singlet	Mature4	Singlet	Mature5	Singlet	Senile1	Singlet	Senile2	Singlet	Senile3	Singlet	Senile4	Singlet	Senile5	Singlet
Infancy1	Singlet	Infancy2	Singlet	Infancy3	Singlet	Infancy4	Singlet	Infancy5	Singlet	Mature1	Singlet	Mature2	Singlet	Mature3	Singlet	Mature4	Singlet	Mature5	Singlet	Senile1	Singlet	Senile2	Singlet	Senile3	Singlet	Senile4	Singlet	Senile5	Singlet
Infancy1	Singlet	Infancy2	Singlet	Infancy3	Singlet	Infancy4	Singlet	Infancy5	Singlet	Mature1	Singlet	Mature2	Singlet	Mature3	Singlet	Mature4	Singlet	Mature5	Singlet	Senile1	Singlet	Senile2	Singlet	Senile3	Singlet	Senile4	Singlet	Senile5	Singlet
Infancy1	Singlet	Infancy2	Singlet	Infancy3	Singlet	Infancy4	Singlet	Infancy5	Singlet	Mature1	Singlet	Mature2	Singlet	Mature3	Singlet	Mature4	Singlet	Mature5	Singlet	Senile1	Singlet	Senile2	Singlet	Senile3	Singlet	Senile4	Singlet	Senile5	Singlet
Infancy1	Singlet	Infancy2	Doublet	Infancy3	Singlet	Infancy4	Singlet	Infancy5	Singlet	Mature1	Singlet	Mature2	Singlet	Mature3	Singlet	Mature4	Singlet	Mature5	Singlet	Senile1	Singlet	Senile2	Singlet	Senile3	Singlet	Senile4	Singlet	Senile5	Singlet
Infancy1	Singlet	Infancy2	Doublet	Infancy3	Singlet	Infancy4	Singlet	Infancy5	Singlet	Mature1	Singlet	Mature2	Singlet	Mature3	Singlet	Mature4	Singlet	Mature5	Singlet	Senile1	Singlet	Senile2	Singlet	Senile3	Singlet	Senile4	Doublet	Senile5	Singlet
Infancy1	Singlet	Infancy2	Singlet	Infancy3	Singlet	Infancy4	Singlet	Infancy5	Singlet	Mature1	Singlet	Mature2	Doublet	Mature3	Singlet	Mature4	Singlet	Mature5	Doublet	Senile1	Singlet	Senile2	Singlet	Senile3	Singlet	Senile4	Singlet	Senile5	Singlet
Infancy1	Doublet	Infancy2	Singlet	Infancy3	Singlet	Infancy4	Singlet	Infancy5	Singlet	Mature1	Singlet	Mature2	Singlet	Mature3	Singlet	Mature4	Singlet	Mature5	Singlet	Senile1	Singlet	Senile2	Singlet	Senile3	Singlet	Senile4	Singlet	Senile5	Singlet
Infancy1	Singlet	Infancy2	Singlet	Infancy3	Singlet	Infancy4	Singlet	Infancy5	Singlet	Mature1	Singlet	Mature2	Singlet	Mature3	Singlet	Mature4	Singlet	Mature5	Singlet	Senile1	Singlet	Senile2	Singlet	Senile3	Singlet	Senile4	Singlet	Senile5	Singlet
Infancy1	Singlet	Infancy2	Singlet	Infancy3	Singlet	Infancy4	Singlet	Infancy5	Singlet	Mature1	Singlet	Mature2	Singlet	Mature3	Singlet	Mature4	Singlet	Mature5	Singlet	Senile1	Singlet	Senile2	Singlet	Senile3	Singlet	Senile4	Singlet	Senile5	Singlet
Infancy1	Singlet	Infancy2	Singlet	Infancy3	Singlet	Infancy4	Singlet	Infancy5	Singlet	Mature1	Singlet	Mature2	Singlet	Mature3	Doublet	Mature4	Singlet	Mature5	Singlet	Senile1	Singlet	Senile2	Singlet	Senile3	Singlet	Senile4	Singlet	Senile5	Singlet
Infancy1	Singlet	Infancy2	Singlet	Infancy3	Singlet	Infancy4	Singlet	Infancy5	Singlet	Mature1	Singlet	Mature2	Singlet	Mature3	Singlet	Mature4	Singlet	Mature5	Singlet	Senile1	Singlet	Senile2	Singlet	Senile3	Singlet	Senile4	Singlet	Senile5	Singlet
Infancy1	Doublet	Infancy2	Singlet	Infancy3	Singlet	Infancy4	Singlet	Infancy5	Singlet	Mature1	Singlet	Mature2	Singlet	Mature3	Singlet	Mature4	Singlet	Mature5	Singlet	Senile1	Singlet	Senile2	Singlet	Senile3	Singlet	Senile4	Singlet	Senile5	Singlet
Infancy1	Singlet	Infancy2	Singlet	Infancy3	Singlet	Infancy4	Singlet	Infancy5	Singlet	Mature1	Singlet	Mature2	Doublet	Mature3	Singlet	Mature4	Singlet	Mature5	Singlet	Senile1	Singlet	Senile2	Singlet	Senile3	Singlet	Senile4	Doublet	Senile5	Singlet
Infancy1	Singlet	Infancy2	Singlet	Infancy3	Singlet	Infancy4	Singlet	Infancy5	Singlet	Mature1	Doublet	Mature2	Singlet	Mature3	Singlet	Mature4	Singlet	Mature5	Singlet	Senile1	Singlet	Senile2	Doublet	Senile3	Singlet	Senile4	Singlet	Senile5	Singlet
Infancy1	Singlet	Infancy2	Singlet	Infancy3	Singlet	Infancy4	Singlet	Infancy5	Singlet	Mature1	Singlet	Mature2	Singlet	Mature3	Singlet	Mature4	Singlet	Mature5	Singlet	Senile1	Singlet	Senile2	Singlet	Senile3	Singlet	Senile4	Singlet	Senile5	Singlet
Infancy1	Singlet	Infancy2	Singlet	Infancy3	Doublet	Infancy4	Singlet	Infancy5	Singlet	Mature1	Singlet	Mature2	Singlet	Mature3	Singlet	Mature4	Singlet	Mature5	Singlet	Senile1	Singlet	Senile2	Doublet	Senile3	Singlet	Senile4	Singlet	Senile5	Singlet
Infancy1	Doublet	Infancy2	Singlet	Infancy3	Doublet	Infancy4	Doublet	Infancy5	Singlet	Mature1	Singlet	Mature2	Singlet	Mature3	Singlet	Mature4	Singlet	Mature5	Singlet	Senile1	Singlet	Senile2	Singlet	Senile3	Singlet	Senile4	Singlet	Senile5	Doublet
Infancy1	Singlet	Infancy2	Singlet	Infancy3	Singlet	Infancy4	Singlet	Infancy5	Singlet	Mature1	Singlet	Mature2	Singlet	Mature3	Doublet	Mature4	Singlet	Mature5	Singlet	Senile1	Doublet	Senile2	Singlet	Senile3	Singlet	Senile4	Singlet	Senile5	Singlet
Infancy1	Singlet	Infancy2	Singlet	Infancy3	Singlet	Infancy4	Singlet	Infancy5	Singlet	Mature1	Singlet	Mature2	Singlet	Mature3	Singlet	Mature4	Singlet	Mature5	Singlet	Senile1	Singlet	Senile2	Singlet	Senile3	Singlet	Senile4	Singlet	Senile5	Singlet
Infancy1	Singlet	Infancy2	Singlet	Infancy3	Singlet	Infancy4	Singlet	Infancy5	Singlet	Mature1	Singlet	Mature2	Singlet	Mature3	Singlet	Mature4	Singlet	Mature5	Singlet	Senile1	Doublet	Senile2	Singlet	Senile3	Singlet	Senile4	Singlet	Senile5	Singlet
Infancy1	Singlet	Infancy2	Singlet	Infancy3	Singlet	Infancy4	Singlet	Infancy5	Singlet	Mature1	Singlet	Mature2	Singlet	Mature3	Singlet	Mature4	Singlet	Mature5	Singlet	Senile1	Doublet	Senile2	Singlet	Senile3	Singlet	Senile4	Singlet	Senile5	Singlet
Infancy1	Singlet	Infancy2	Singlet	Infancy3	Singlet	Infancy4	Singlet	Infancy5	Singlet	Mature1	Singlet	Mature2	Singlet	Mature3	Singlet	Mature4	Singlet	Mature5	Singlet	Senile1	Singlet	Senile2	Singlet	Senile3	Singlet	Senile4	Singlet	Senile5	Singlet
Infancy1	Doublet	Infancy2	Singlet	Infancy3	Singlet	Infancy4	Doublet	Infancy5	Singlet	Mature1	Singlet	Mature2	Singlet	Mature3	Singlet	Mature4	Singlet	Mature5	Singlet	Senile1	Singlet	Senile2	Singlet	Senile3	Singlet	Senile4	Singlet	Senile5	Singlet
Infancy1	Singlet	Infancy2	Singlet	Infancy3	Singlet	Infancy4	Singlet	Infancy5	Singlet	Mature1	Singlet	Mature2	Singlet	Mature3	Singlet	Mature4	Singlet	Mature5	Singlet	Senile1	Singlet	Senile2	Singlet	Senile3	Singlet	Senile4	Singlet	Senile5	Singlet
Infancy1	Singlet	Infancy2	Singlet	Infancy3	Singlet	Infancy4	Doublet	Infancy5	Singlet	Mature1	Singlet	Mature2	Singlet	Mature3	Singlet	Mature4	Doublet	Mature5	Singlet	Senile1	Singlet	Senile2	Singlet	Senile3	Singlet	Senile4	Singlet	Senile5	Singlet
Infancy1	Singlet	Infancy2	Singlet	Infancy3	Singlet	Infancy4	Singlet	Infancy5	Singlet	Mature1	Singlet	Mature2	Singlet	Mature3	Singlet	Mature4	Singlet	Mature5	Singlet	Senile1	Doublet	Senile2	Singlet	Senile3	Singlet	Senile4	Singlet	Senile5	Singlet
Infancy1	Singlet	Infancy2	Singlet	Infancy3	Singlet	Infancy4	Singlet	Infancy5	Singlet	Mature1	Singlet	Mature2	Singlet	Mature3	Singlet	Mature4	Singlet	Mature5	Singlet	Senile1	Singlet	Senile2	Singlet	Senile3	Singlet	Senile4	Singlet	Senile5	Singlet
Infancy1	Singlet	Infancy2	Singlet	Infancy3	Singlet	Infancy4	Singlet	Infancy5	Singlet	Mature1	Singlet	Mature2	Doublet	Mature3	Singlet	Mature4	Singlet	Mature5	Singlet	Senile1	Singlet	Senile2	Singlet	Senile3	Singlet	Senile4	Singlet	Senile5	Singlet
Infancy1	Singlet	Infancy2	Singlet	Infancy3	Singlet	Infancy4	Singlet	Infancy5	Singlet	Mature1	Singlet	Mature2	Singlet	Mature3	Singlet	Mature4	Singlet	Mature5	Singlet	Senile1	Singlet	Senile2	Singlet	Senile3	Singlet	Senile4	Singlet	Senile5	Singlet
Infancy1	Singlet	Infancy2	Singlet	Infancy3	Singlet	Infancy4	Singlet	Infancy5	Singlet	Mature1	Singlet	Mature2	Singlet	Mature3	Singlet	Mature4	Singlet	Mature5	Singlet	Senile1	Singlet	Senile2	Singlet	Senile3	Singlet	Senile4	Singlet	Senile5	Singlet
Infancy1	Singlet	Infancy2	Singlet	Infancy3	Singlet	Infancy4	Singlet	Infancy5	Singlet	Mature1	Singlet	Mature2	Singlet	Mature3	Doublet	Mature4	Singlet	Mature5	Singlet	Senile1	Singlet	Senile2	Doublet	Senile3	Singlet	Senile4	Singlet	Senile5	Singlet
Infancy1	Singlet	Infancy2	Singlet	Infancy3	Singlet	Infancy4	Singlet	Infancy5	Singlet	Mature1	Singlet	Mature2	Singlet	Mature3	Singlet	Mature4	Singlet	Mature5	Singlet	Senile1	Singlet	Senile2	Singlet	Senile3	Singlet	Senile4	Singlet	Senile5	Singlet
Infancy1	Singlet	Infancy2	Singlet	Infancy3	Singlet	Infancy4	Singlet	Infancy5	Singlet	Mature1	Singlet	Mature2	Singlet	Mature3	Singlet	Mature4	Singlet	Mature5	Singlet	Senile1	Doublet	Senile2	Singlet	Senile3	Singlet	Senile4	Singlet	Senile5	Singlet
Infancy1	Singlet	Infancy2	Singlet	Infancy3	Singlet	Infancy4	Singlet	Infancy5	Singlet	Mature1	Singlet	Mature2	Singlet	Mature3	Singlet	Mature4	Singlet	Mature5	Singlet	Senile1	Singlet	Senile2	Singlet	Senile3	Singlet	Senile4	Singlet	Senile5	Singlet
Infancy1	Singlet	Infancy2	Singlet	Infancy3	Doublet	Infancy4	Singlet	Infancy5	Singlet	Mature1	Singlet	Mature2	Singlet	Mature3	Singlet	Mature4	Singlet	Mature5	Singlet	Senile1	Singlet	Senile2	Singlet	Senile3	Singlet	Senile4	Singlet	Senile5	Singlet
Infancy1	Singlet	Infancy2	Singlet	Infancy3	Singlet	Infancy4	Singlet	Infancy5	Singlet	Mature1	Singlet	Mature2	Doublet	Mature3	Singlet	Mature4	Singlet	Mature5	Singlet	Senile1	Singlet	Senile2	Singlet	Senile3	Singlet	Senile4	Singlet	Senile5	Singlet
Infancy1	Singlet	Infancy2	Singlet	Infancy3	Singlet	Infancy4	Singlet	Infancy5	Singlet	Mature1	Singlet	Mature2	Singlet	Mature3	Singlet	Mature4	Singlet	Mature5	Singlet	Senile1	Singlet	Senile2	Singlet	Senile3	Singlet	Senile4	Singlet	Senile5	Singlet
Infancy1	Doublet	Infancy2	Singlet	Infancy3	Singlet	Infancy4	Singlet	Infancy5	Singlet	Mature1	Singlet	Mature2	Singlet	Mature3	Singlet	Mature4	Singlet	Mature5	Singlet	Senile1	Singlet	Senile2	Singlet	Senile3	Singlet	Senile4	Singlet	Senile5	Doublet
Infancy1	Singlet	Infancy2	Singlet	Infancy3	Singlet	Infancy4	Singlet	Infancy5	Singlet	Mature1	Singlet	Mature2	Singlet	Mature3	Singlet	Mature4	Singlet	Mature5	Singlet	Senile1	Singlet	Senile2	Singlet	Senile3	Singlet	Senile4	Singlet	Senile5	Singlet
Infancy1	Singlet	Infancy2	Singlet	Infancy3	Singlet	Infancy4	Singlet	Infancy5	Singlet	Mature1	Singlet	Mature2	Singlet	Mature3	Singlet	Mature4	Singlet	Mature5	Singlet	Senile1	Singlet	Senile2	Singlet	Senile3	Singlet	Senile4	Doublet	Senile5	Singlet
Infancy1	Singlet	Infancy2	Singlet	Infancy3	Singlet	Infancy4	Singlet	Infancy5	Singlet	Mature1	Singlet	Mature2	Singlet	Mature3	Singlet	Mature4	Singlet	Mature5	Singlet	Senile1	Singlet	Senile2	Singlet	Senile3	Singlet	Senile4	Singlet	Senile5	Singlet
Infancy1	Singlet	Infancy2	Singlet	Infancy3	Singlet	Infancy4	Singlet	Infancy5	Singlet	Mature1	Singlet	Mature2	Singlet	Mature3	Singlet	Mature4	Singlet	Mature5	Singlet	Senile1	Singlet	Senile2	Doublet	Senile3	Singlet	Senile4	Doublet	Senile5	Singlet
Infancy1	Singlet	Infancy2	Singlet	Infancy3	Singlet	Infancy4	Singlet	Infancy5	Singlet	Mature1	Singlet	Mature2	Singlet	Mature3	Singlet	Mature4	Singlet	Mature5	Singlet	Senile1	Singlet	Senile2	Singlet	Senile3	Singlet	Senile4	Singlet	Senile5	Singlet
Infancy1	Singlet	Infancy2	Singlet	Infancy3	Singlet	Infancy4	Singlet	Infancy5	Singlet	Mature1	Singlet	Mature2	Doublet	Mature3	Singlet	Mature4	Singlet	Mature5	Singlet	Senile1	Doublet	Senile2	Singlet	Senile3	Singlet	Senile4	Singlet	Senile5	Singlet
Infancy1	Singlet	Infancy2	Singlet	Infancy3	Singlet	Infancy4	Singlet	Infancy5	Singlet	Mature1	Singlet	Mature2	Singlet	Mature3	Singlet	Mature4	Singlet	Mature5	Singlet	Senile1	Singlet	Senile2	Singlet	Senile3	Singlet	Senile4	Singlet	Senile5	Singlet
Infancy1	Singlet	Infancy2	Singlet	Infancy3	Singlet	Infancy4	Singlet	Infancy5	Singlet	Mature1	Singlet	Mature2	Singlet	Mature3	Singlet	Mature4	Singlet	Mature5	Singlet	Senile1	Singlet	Senile2	Singlet	Senile3	Doublet	Senile4	Singlet	Senile5	Singlet
Infancy1	Singlet	Infancy2	Singlet	Infancy3	Singlet	Infancy4	Singlet	Infancy5	Singlet	Mature1	Singlet	Mature2	Singlet	Mature3	Singlet	Mature4	Singlet	Mature5	Singlet	Senile1	Singlet	Senile2	Singlet	Senile3	Singlet	Senile4	Doublet	Senile5	Singlet
Infancy1	Doublet	Infancy2	Singlet	Infancy3	Singlet	Infancy4	Singlet	Infancy5	Singlet	Mature1	Singlet	Mature2	Singlet	Mature3	Singlet	Mature4	Singlet	Mature5	Doublet	Senile1	Singlet	Senile2	Singlet	Senile3	Singlet	Senile4	Singlet	Senile5	Singlet
Infancy1	Singlet	Infancy2	Singlet	Infancy3	Singlet	Infancy4	Singlet	Infancy5	Singlet	Mature1	Singlet	Mature2	Singlet	Mature3	Singlet	Mature4	Singlet	Mature5	Singlet	Senile1	Singlet	Senile2	Singlet	Senile3	Singlet	Senile4	Singlet	Senile5	Singlet
Infancy1	Singlet	Infancy2	Singlet	Infancy3	Singlet	Infancy4	Singlet	Infancy5	Doublet	Mature1	Singlet	Mature2	Singlet	Mature3	Singlet	Mature4	Singlet	Mature5	Singlet	Senile1	Singlet	Senile2	Doublet	Senile3	Singlet	Senile4	Singlet	Senile5	Singlet
Infancy1	Singlet	Infancy2	Singlet	Infancy3	Singlet	Infancy4	Singlet	Infancy5	Singlet	Mature1	Singlet	Mature2	Singlet	Mature3	Doublet	Mature4	Singlet	Mature5	Singlet	Senile1	Singlet	Senile2	Singlet	Senile3	Singlet	Senile4	Singlet	Senile5	Singlet
Infancy1	Singlet	Infancy2	Singlet	Infancy3	Singlet	Infancy4	Singlet	Infancy5	Singlet	Mature1	Singlet	Mature2	Singlet	Mature3	Singlet	Mature4	Singlet	Mature5	Singlet	Senile1	Singlet	Senile2	Singlet	Senile3	Singlet	Senile4	Doublet	Senile5	Singlet
Infancy1	Singlet	Infancy2	Singlet	Infancy3	Singlet	Infancy4	Singlet	Infancy5	Singlet	Mature1	Singlet	Mature2	Singlet	Mature3	Singlet	Mature4	Singlet	Mature5	Singlet	Senile1	Singlet	Senile2	Singlet	Senile3	Singlet	Senile4	Singlet	Senile5	Singlet
Infancy1	Singlet	Infancy2	Singlet	Infancy3	Singlet	Infancy4	Singlet	Infancy5	Singlet	Mature1	Doublet	Mature2	Singlet	Mature3	Singlet	Mature4	Singlet	Mature5	Singlet	Senile1	Singlet	Senile2	Singlet	Senile3	Singlet	Senile4	Singlet	Senile5	Singlet
Infancy1	Doublet	Infancy2	Singlet	Infancy3	Singlet	Infancy4	Singlet	Infancy5	Singlet	Mature1	Singlet	Mature2	Singlet	Mature3	Singlet	Mature4	Singlet	Mature5	Singlet	Senile1	Singlet	Senile2	Singlet	Senile3	Singlet	Senile4	Singlet	Senile5	Singlet
Infancy1	Singlet	Infancy2	Singlet	Infancy3	Singlet	Infancy4	Singlet	Infancy5	Singlet	Mature1	Singlet	Mature2	Singlet	Mature3	Singlet	Mature4	Singlet	Mature5	Singlet	Senile1	Singlet	Senile2	Singlet	Senile3	Doublet	Senile4	Singlet	Senile5	Singlet
Infancy1	Singlet	Infancy2	Singlet	Infancy3	Singlet	Infancy4	Singlet	Infancy5	Singlet	Mature1	Singlet	Mature2	Singlet	Mature3	Singlet	Mature4	Singlet	Mature5	Singlet	Senile1	Singlet	Senile2	Singlet	Senile3	Singlet	Senile4	Singlet	Senile5	Singlet
Infancy1	Singlet	Infancy2	Singlet	Infancy3	Doublet	Infancy4	Singlet	Infancy5	Singlet	Mature1	Singlet	Mature2	Singlet	Mature3	Singlet	Mature4	Singlet	Mature5	Singlet	Senile1	Singlet	Senile2	Singlet	Senile3	Singlet	Senile4	Singlet	Senile5	Singlet
Infancy1	Singlet	Infancy2	Singlet	Infancy3	Singlet	Infancy4	Singlet	Infancy5	Singlet	Mature1	Singlet	Mature2	Singlet	Mature3	Singlet	Mature4	Singlet	Mature5	Singlet	Senile1	Singlet	Senile2	Singlet	Senile3	Doublet	Senile4	Singlet	Senile5	Singlet
Infancy1	Doublet	Infancy2	Singlet	Infancy3	Singlet	Infancy4	Singlet	Infancy5	Singlet	Mature1	Singlet	Mature2	Singlet	Mature3	Singlet	Mature4	Singlet	Mature5	Singlet	Senile1	Singlet	Senile2	Singlet	Senile3	Singlet	Senile4	Singlet	Senile5	Singlet
Infancy1	Singlet	Infancy2	Singlet	Infancy3	Doublet	Infancy4	Singlet	Infancy5	Singlet	Mature1	Singlet	Mature2	Singlet	Mature3	Singlet	Mature4	Singlet	Mature5	Singlet	Senile1	Singlet	Senile2	Singlet	Senile3	Singlet	Senile4	Singlet	Senile5	Singlet
Infancy1	Singlet	Infancy2	Singlet	Infancy3	Singlet	Infancy4	Singlet	Infancy5	Singlet	Mature1	Singlet	Mature2	Singlet	Mature3	Singlet	Mature4	Singlet	Mature5	Singlet	Senile1	Singlet	Senile2	Singlet	Senile3	Singlet	Senile4	Singlet	Senile5	Singlet
Infancy1	Singlet	Infancy2	Singlet	Infancy3	Singlet	Infancy4	Doublet	Infancy5	Singlet	Mature1	Singlet	Mature2	Singlet	Mature3	Singlet	Mature4	Singlet	Mature5	Singlet	Senile1	Singlet	Senile2	Singlet	Senile3	Singlet	Senile4	Singlet	Senile5	Singlet
Infancy1	Singlet	Infancy2	Singlet	Infancy3	Singlet	Infancy4	Singlet	Infancy5	Singlet	Mature1	Singlet	Mature2	Singlet	Mature3	Singlet	Mature4	Singlet	Mature5	Singlet	Senile1	Singlet	Senile2	Singlet	Senile3	Singlet	Senile4	Singlet	Senile5	Singlet
Infancy1	Singlet	Infancy2	Singlet	Infancy3	Singlet	Infancy4	Singlet	Infancy5	Singlet	Mature1	Singlet	Mature2	Singlet	Mature3	Singlet	Mature4	Singlet	Mature5	Singlet	Senile1	Singlet	Senile2	Singlet	Senile3	Singlet	Senile4	Singlet	Senile5	Singlet
Infancy1	Singlet	Infancy2	Singlet	Infancy3	Singlet	Infancy4	Singlet	Infancy5	Singlet	Mature1	Doublet	Mature2	Singlet	Mature3	Singlet	Mature4	Singlet	Mature5	Singlet	Senile1	Singlet	Senile2	Singlet	Senile3	Singlet	Senile4	Singlet	Senile5	Singlet
Infancy1	Singlet	Infancy2	Singlet	Infancy3	Singlet	Infancy4	Singlet	Infancy5	Singlet	Mature1	Singlet	Mature2	Singlet	Mature3	Singlet	Mature4	Singlet	Mature5	Singlet	Senile1	Singlet	Senile2	Singlet	Senile3	Singlet	Senile4	Singlet	Senile5	Singlet
Infancy1	Singlet	Infancy2	Singlet	Infancy3	Singlet	Infancy4	Singlet	Infancy5	Singlet	Mature1	Singlet	Mature2	Singlet	Mature3	Singlet	Mature4	Singlet	Mature5	Singlet	Senile1	Singlet	Senile2	Singlet	Senile3	Singlet	Senile4	Singlet	Senile5	Singlet
Infancy1	Singlet	Infancy2	Singlet	Infancy3	Singlet	Infancy4	Singlet	Infancy5	Singlet	Mature1	Singlet	Mature2	Singlet	Mature3	Singlet	Mature4	Singlet	Mature5	Singlet	Senile1	Singlet	Senile2	Singlet	Senile3	Singlet	Senile4	Singlet	Senile5	Singlet
Infancy1	Singlet	Infancy2	Singlet	Infancy3	Singlet	Infancy4	Singlet	Infancy5	Singlet	Mature1	Singlet	Mature2	Singlet	Mature3	Singlet	Mature4	Singlet	Mature5	Singlet	Senile1	Singlet	Senile2	Singlet	Senile3	Singlet	Senile4	Singlet	Senile5	Singlet
Infancy1	Singlet	Infancy2	Singlet	Infancy3	Singlet	Infancy4	Singlet	Infancy5	Singlet	Mature1	Singlet	Mature2	Singlet	Mature3	Singlet	Mature4	Singlet	Mature5	Singlet	Senile1	Singlet	Senile2	Singlet	Senile3	Singlet	Senile4	Singlet	Senile5	Singlet
Infancy1	Singlet	Infancy2	Singlet	Infancy3	Singlet	Infancy4	Singlet	Infancy5	Singlet	Mature1	Singlet	Mature2	Singlet	Mature3	Singlet	Mature4	Singlet	Mature5	Singlet	Senile1	Singlet	Senile2	Singlet	Senile3	Singlet	Senile4	Singlet	Senile5	Singlet
Infancy1	Singlet	Infancy2	Doublet	Infancy3	Singlet	Infancy4	Singlet	Infancy5	Singlet	Mature1	Singlet	Mature2	Singlet	Mature3	Singlet	Mature4	Singlet	Mature5	Singlet	Senile1	Singlet	Senile2	Singlet	Senile3	Singlet	Senile4	Singlet	Senile5	Singlet
Infancy1	Singlet	Infancy2	Singlet	Infancy3	Singlet	Infancy4	Singlet	Infancy5	Singlet	Mature1	Singlet	Mature2	Singlet	Mature3	Singlet	Mature4	Singlet	Mature5	Singlet	Senile1	Singlet	Senile2	Singlet	Senile3	Singlet	Senile4	Singlet	Senile5	Singlet
Infancy1	Singlet	Infancy2	Singlet	Infancy3	Singlet	Infancy4	Singlet	Infancy5	Singlet	Mature1	Singlet	Mature2	Singlet	Mature3	Singlet	Mature4	Singlet	Mature5	Singlet	Senile1	Singlet	Senile2	Singlet	Senile3	Singlet	Senile4	Singlet	Senile5	Singlet
Infancy1	Singlet	Infancy2	Singlet	Infancy3	Singlet	Infancy4	Doublet	Infancy5	Singlet	Mature1	Singlet	Mature2	Singlet	Mature3	Singlet	Mature4	Singlet	Mature5	Singlet	Senile1	Singlet	Senile2	Singlet	Senile3	Singlet	Senile4	Singlet	Senile5	Singlet
Infancy1	Doublet	Infancy2	Singlet	Infancy3	Singlet	Infancy4	Singlet	Infancy5	Singlet	Mature1	Singlet	Mature2	Singlet	Mature3	Singlet	Mature4	Singlet	Mature5	Singlet	Senile1	Singlet	Senile2	Singlet	Senile3	Singlet	Senile4	Singlet	Senile5	Singlet
Infancy1	Singlet	Infancy2	Singlet	Infancy3	Singlet	Infancy4	Singlet	Infancy5	Singlet	Mature1	Singlet	Mature2	Singlet	Mature3	Singlet	Mature4	Singlet	Mature5	Singlet	Senile1	Singlet	Senile2	Singlet	Senile3	Singlet	Senile4	Singlet	Senile5	Singlet
Infancy1	Singlet	Infancy2	Singlet	Infancy3	Singlet	Infancy4	Singlet	Infancy5	Singlet	Mature1	Singlet	Mature2	Singlet	Mature3	Singlet	Mature4	Singlet	Mature5	Singlet	Senile1	Singlet	Senile2	Singlet	Senile3	Singlet	Senile4	Singlet	Senile5	Singlet
Infancy1	Singlet	Infancy2	Singlet	Infancy3	Singlet	Infancy4	Singlet	Infancy5	Singlet	Mature1	Singlet	Mature2	Singlet	Mature3	Singlet	Mature4	Singlet	Mature5	Singlet	Senile1	Doublet	Senile2	Singlet	Senile3	Singlet	Senile4	Singlet	Senile5	Singlet
Infancy1	Singlet	Infancy2	Singlet	Infancy3	Singlet	Infancy4	Singlet	Infancy5	Singlet	Mature1	Singlet	Mature2	Singlet	Mature3	Singlet	Mature4	Singlet	Mature5	Singlet	Senile1	Singlet	Senile2	Singlet	Senile3	Singlet	Senile4	Singlet	Senile5	Singlet
Infancy1	Singlet	Infancy2	Singlet	Infancy3	Singlet	Infancy4	Singlet	Infancy5	Singlet	Mature1	Singlet	Mature2	Singlet	Mature3	Singlet	Mature4	Singlet	Mature5	Singlet	Senile1	Singlet	Senile2	Singlet	Senile3	Singlet	Senile4	Singlet	Senile5	Singlet
Infancy1	Singlet	Infancy2	Singlet	Infancy3	Singlet	Infancy4	Singlet	Infancy5	Singlet	Mature1	Singlet	Mature2	Singlet	Mature3	Singlet	Mature4	Singlet	Mature5	Singlet	Senile1	Singlet	Senile2	Singlet	Senile3	Doublet	Senile4	Singlet	Senile5	Singlet
Infancy1	Singlet	Infancy2	Singlet	Infancy3	Singlet	Infancy4	Singlet	Infancy5	Singlet	Mature1	Singlet	Mature2	Singlet	Mature3	Singlet	Mature4	Singlet	Mature5	Singlet	Senile1	Singlet	Senile2	Singlet	Senile3	Singlet	Senile4	Singlet	Senile5	Singlet
Infancy1	Singlet	Infancy2	Singlet	Infancy3	Singlet	Infancy4	Singlet	Infancy5	Singlet	Mature1	Singlet	Mature2	Singlet	Mature3	Singlet	Mature4	Singlet	Mature5	Singlet	Senile1	Singlet	Senile2	Singlet	Senile3	Singlet	Senile4	Singlet	Senile5	Singlet
Infancy1	Singlet	Infancy2	Singlet	Infancy3	Singlet	Infancy4	Singlet	Infancy5	Singlet	Mature1	Singlet	Mature2	Singlet	Mature3	Singlet	Mature4	Singlet	Mature5	Singlet	Senile1	Singlet	Senile2	Singlet	Senile3	Singlet	Senile4	Singlet	Senile5	Singlet
Infancy1	Singlet	Infancy2	Singlet	Infancy3	Singlet	Infancy4	Singlet	Infancy5	Singlet	Mature1	Singlet	Mature2	Singlet	Mature3	Singlet	Mature4	Doublet	Mature5	Singlet	Senile1	Singlet	Senile2	Singlet	Senile3	Singlet	Senile4	Singlet	Senile5	Doublet
Infancy1	Singlet	Infancy2	Singlet	Infancy3	Singlet	Infancy4	Singlet	Infancy5	Singlet	Mature1	Singlet	Mature2	Singlet	Mature3	Singlet	Mature4	Singlet	Mature5	Singlet	Senile1	Singlet	Senile2	Singlet	Senile3	Singlet	Senile4	Singlet	Senile5	Singlet
Infancy1	Singlet	Infancy2	Singlet	Infancy3	Singlet	Infancy4	Singlet	Infancy5	Singlet	Mature1	Singlet	Mature2	Singlet	Mature3	Singlet	Mature4	Singlet	Mature5	Singlet	Senile1	Singlet	Senile2	Singlet	Senile3	Singlet	Senile4	Singlet	Senile5	Singlet
Infancy1	Singlet	Infancy2	Singlet	Infancy3	Singlet	Infancy4	Singlet	Infancy5	Singlet	Mature1	Doublet	Mature2	Singlet	Mature3	Singlet	Mature4	Singlet	Mature5	Singlet	Senile1	Singlet	Senile2	Singlet	Senile3	Singlet	Senile4	Singlet	Senile5	Singlet
Infancy1	Singlet	Infancy2	Singlet	Infancy3	Singlet	Infancy4	Singlet	Infancy5	Singlet	Mature1	Singlet	Mature2	Singlet	Mature3	Singlet	Mature4	Singlet	Mature5	Singlet	Senile1	Singlet	Senile2	Singlet	Senile3	Singlet	Senile4	Singlet	Senile5	Singlet
Infancy1	Singlet	Infancy2	Singlet	Infancy3	Singlet	Infancy4	Singlet	Infancy5	Singlet	Mature1	Singlet	Mature2	Singlet	Mature3	Singlet	Mature4	Singlet	Mature5	Singlet	Senile1	Singlet	Senile2	Singlet	Senile3	Singlet	Senile4	Singlet	Senile5	Singlet
Infancy1	Singlet	Infancy2	Singlet	Infancy3	Singlet	Infancy4	Singlet	Infancy5	Singlet	Mature1	Singlet	Mature2	Singlet	Mature3	Singlet	Mature4	Singlet	Mature5	Doublet	Senile1	Doublet	Senile2	Singlet	Senile3	Singlet	Senile4	Singlet	Senile5	Singlet
Infancy1	Singlet	Infancy2	Singlet	Infancy3	Singlet	Infancy4	Singlet	Infancy5	Singlet	Mature1	Singlet	Mature2	Singlet	Mature3	Singlet	Mature4	Singlet	Mature5	Singlet	Senile1	Singlet	Senile2	Singlet	Senile3	Singlet	Senile4	Singlet	Senile5	Singlet
Infancy1	Singlet	Infancy2	Singlet	Infancy3	Singlet	Infancy4	Singlet	Infancy5	Singlet	Mature1	Singlet	Mature2	Singlet	Mature3	Singlet	Mature4	Singlet	Mature5	Singlet	Senile1	Singlet	Senile2	Singlet	Senile3	Singlet	Senile4	Singlet	Senile5	Doublet
Infancy1	Singlet	Infancy2	Singlet	Infancy3	Singlet	Infancy4	Singlet	Infancy5	Singlet	Mature1	Singlet	Mature2	Singlet	Mature3	Singlet	Mature4	Singlet	Mature5	Doublet	Senile1	Singlet	Senile2	Singlet	Senile3	Singlet	Senile4	Singlet	Senile5	Doublet
Infancy1	Doublet	Infancy2	Doublet	Infancy3	Singlet	Infancy4	Singlet	Infancy5	Singlet	Mature1	Singlet	Mature2	Singlet	Mature3	Singlet	Mature4	Singlet	Mature5	Singlet	Senile1	Singlet	Senile2	Singlet	Senile3	Singlet	Senile4	Singlet	Senile5	Singlet
Infancy1	Singlet	Infancy2	Singlet	Infancy3	Singlet	Infancy4	Doublet	Infancy5	Singlet	Mature1	Singlet	Mature2	Singlet	Mature3	Singlet	Mature4	Singlet	Mature5	Singlet	Senile1	Doublet	Senile2	Singlet	Senile3	Singlet	Senile4	Singlet	Senile5	Singlet
Infancy1	Singlet	Infancy2	Singlet	Infancy3	Singlet	Infancy4	Singlet	Infancy5	Singlet	Mature1	Singlet	Mature2	Singlet	Mature3	Singlet	Mature4	Singlet	Mature5	Singlet	Senile1	Singlet	Senile2	Singlet	Senile3	Singlet	Senile4	Singlet	Senile5	Singlet
Infancy1	Singlet	Infancy2	Singlet	Infancy3	Singlet	Infancy4	Singlet	Infancy5	Singlet	Mature1	Singlet	Mature2	Singlet	Mature3	Singlet	Mature4	Singlet	Mature5	Singlet	Senile1	Singlet	Senile2	Singlet	Senile3	Singlet	Senile4	Singlet	Senile5	Singlet
Infancy1	Singlet	Infancy2	Singlet	Infancy3	Singlet	Infancy4	Singlet	Infancy5	Singlet	Mature1	Singlet	Mature2	Singlet	Mature3	Singlet	Mature4	Singlet	Mature5	Singlet	Senile1	Singlet	Senile2	Singlet	Senile3	Singlet	Senile4	Singlet	Senile5	Singlet
Infancy1	Singlet	Infancy2	Singlet	Infancy3	Singlet	Infancy4	Singlet	Infancy5	Singlet	Mature1	Singlet	Mature2	Singlet	Mature3	Singlet	Mature4	Singlet	Mature5	Singlet	Senile1	Singlet	Senile2	Singlet	Senile3	Singlet	Senile4	Singlet	Senile5	Doublet
Infancy1	Singlet	Infancy2	Singlet	Infancy3	Singlet	Infancy4	Singlet	Infancy5	Singlet	Mature1	Singlet	Mature2	Singlet	Mature3	Singlet	Mature4	Singlet	Mature5	Singlet	Senile1	Singlet	Senile2	Singlet	Senile3	Singlet	Senile4	Singlet	Senile5	Singlet
Infancy1	Singlet	Infancy2	Singlet	Infancy3	Doublet	Infancy4	Singlet	Infancy5	Singlet	Mature1	Doublet	Mature2	Singlet	Mature3	Singlet	Mature4	Singlet	Mature5	Singlet	Senile1	Singlet	Senile2	Singlet	Senile3	Singlet	Senile4	Doublet	Senile5	Singlet
Infancy1	Singlet	Infancy2	Singlet	Infancy3	Singlet	Infancy4	Singlet	Infancy5	Singlet	Mature1	Singlet	Mature2	Singlet	Mature3	Singlet	Mature4	Singlet	Mature5	Singlet	Senile1	Singlet	Senile2	Singlet	Senile3	Singlet	Senile4	Singlet	Senile5	Singlet
Infancy1	Singlet	Infancy2	Singlet	Infancy3	Singlet	Infancy4	Singlet	Infancy5	Doublet	Mature1	Singlet	Mature2	Singlet	Mature3	Singlet	Mature4	Singlet	Mature5	Singlet	Senile1	Singlet	Senile2	Singlet	Senile3	Singlet	Senile4	Singlet	Senile5	Singlet
Infancy1	Singlet	Infancy2	Singlet	Infancy3	Singlet	Infancy4	Singlet	Infancy5	Singlet	Mature1	Singlet	Mature2	Doublet	Mature3	Singlet	Mature4	Singlet	Mature5	Singlet	Senile1	Singlet	Senile2	Singlet	Senile3	Singlet	Senile4	Singlet	Senile5	Singlet
Infancy1	Singlet	Infancy2	Singlet	Infancy3	Singlet	Infancy4	Singlet	Infancy5	Singlet	Mature1	Singlet	Mature2	Singlet	Mature3	Singlet	Mature4	Singlet	Mature5	Singlet	Senile1	Singlet	Senile2	Singlet	Senile3	Singlet	Senile4	Singlet	Senile5	Singlet
Infancy1	Singlet	Infancy2	Doublet	Infancy3	Singlet	Infancy4	Singlet	Infancy5	Singlet	Mature1	Doublet	Mature2	Singlet	Mature3	Singlet	Mature4	Singlet	Mature5	Singlet	Senile1	Singlet	Senile2	Singlet	Senile3	Singlet	Senile4	Singlet	Senile5	Singlet
Infancy1	Singlet	Infancy2	Singlet	Infancy3	Singlet	Infancy4	Singlet	Infancy5	Singlet	Mature1	Singlet	Mature2	Singlet	Mature3	Singlet	Mature4	Singlet	Mature5	Singlet	Senile1	Singlet	Senile2	Singlet	Senile3	Singlet	Senile4	Singlet	Senile5	Singlet
Infancy1	Singlet	Infancy2	Singlet	Infancy3	Singlet	Infancy4	Singlet	Infancy5	Singlet	Mature1	Singlet	Mature2	Singlet	Mature3	Singlet	Mature4	Singlet	Mature5	Singlet	Senile1	Singlet	Senile2	Singlet	Senile3	Singlet	Senile4	Singlet	Senile5	Singlet
Infancy1	Singlet	Infancy2	Singlet	Infancy3	Singlet	Infancy4	Singlet	Infancy5	Singlet	Mature1	Singlet	Mature2	Singlet	Mature3	Singlet	Mature4	Singlet	Mature5	Singlet	Senile1	Singlet	Senile2	Singlet	Senile3	Singlet	Senile4	Singlet	Senile5	Singlet
Infancy1	Doublet	Infancy2	Singlet	Infancy3	Singlet	Infancy4	Doublet	Infancy5	Singlet	Mature1	Singlet	Mature2	Singlet	Mature3	Singlet	Mature4	Singlet	Mature5	Singlet	Senile1	Singlet	Senile2	Singlet	Senile3	Singlet	Senile4	Singlet	Senile5	Singlet
Infancy1	Singlet	Infancy2	Singlet	Infancy3	Doublet	Infancy4	Singlet	Infancy5	Singlet	Mature1	Doublet	Mature2	Singlet	Mature3	Singlet	Mature4	Singlet	Mature5	Singlet	Senile1	Singlet	Senile2	Singlet	Senile3	Singlet	Senile4	Singlet	Senile5	Singlet
Infancy1	Singlet	Infancy2	Singlet	Infancy3	Singlet	Infancy4	Singlet	Infancy5	Singlet	Mature1	Singlet	Mature2	Singlet	Mature3	Singlet	Mature4	Singlet	Mature5	Singlet	Senile1	Singlet	Senile2	Singlet	Senile3	Singlet	Senile4	Singlet	Senile5	Singlet
Infancy1	Singlet	Infancy2	Singlet	Infancy3	Singlet	Infancy4	Singlet	Infancy5	Singlet	Mature1	Singlet	Mature2	Singlet	Mature3	Singlet	Mature4	Singlet	Mature5	Singlet	Senile1	Singlet	Senile2	Singlet	Senile3	Singlet	Senile4	Singlet	Senile5	Singlet
Infancy1	Singlet	Infancy2	Singlet	Infancy3	Doublet	Infancy4	Singlet	Infancy5	Singlet	Mature1	Singlet	Mature2	Singlet	Mature3	Singlet	Mature4	Singlet	Mature5	Singlet	Senile1	Doublet	Senile2	Singlet	Senile3	Singlet	Senile4	Singlet	Senile5	Singlet
Infancy1	Singlet	Infancy2	Singlet	Infancy3	Singlet	Infancy4	Singlet	Infancy5	Singlet	Mature1	Singlet	Mature2	Singlet	Mature3	Singlet	Mature4	Singlet	Mature5	Singlet	Senile1	Singlet	Senile2	Singlet	Senile3	Singlet	Senile4	Singlet	Senile5	Singlet
Infancy1	Singlet	Infancy2	Singlet	Infancy3	Singlet	Infancy4	Singlet	Infancy5	Singlet	Mature1	Singlet	Mature2	Singlet	Mature3	Singlet	Mature4	Singlet	Mature5	Singlet	Senile1	Singlet	Senile2	Singlet	Senile3	Singlet	Senile4	Singlet	Senile5	Singlet
Infancy1	Singlet	Infancy2	Singlet	Infancy3	Singlet	Infancy4	Singlet	Infancy5	Singlet	Mature1	Singlet	Mature2	Singlet	Mature3	Singlet	Mature4	Singlet	Mature5	Singlet	Senile1	Singlet	Senile2	Singlet	Senile3	Singlet	Senile4	Singlet	Senile5	Singlet
Infancy1	Singlet	Infancy2	Singlet	Infancy3	Doublet	Infancy4	Singlet	Infancy5	Singlet	Mature1	Singlet	Mature2	Singlet	Mature3	Doublet	Mature4	Singlet	Mature5	Singlet	Senile1	Doublet	Senile2	Singlet	Senile3	Singlet	Senile4	Singlet	Senile5	Singlet
Infancy1	Singlet	Infancy2	Singlet	Infancy3	Singlet	Infancy4	Singlet	Infancy5	Singlet	Mature1	Doublet	Mature2	Singlet	Mature3	Singlet	Mature4	Singlet	Mature5	Singlet	Senile1	Doublet	Senile2	Singlet	Senile3	Singlet	Senile4	Singlet	Senile5	Singlet
Infancy1	Singlet	Infancy2	Singlet	Infancy3	Singlet	Infancy4	Singlet	Infancy5	Doublet	Mature1	Singlet	Mature2	Singlet	Mature3	Singlet	Mature4	Singlet	Mature5	Singlet	Senile1	Singlet	Senile2	Doublet	Senile3	Singlet	Senile4	Singlet	Senile5	Singlet
Infancy1	Singlet	Infancy2	Singlet	Infancy3	Singlet	Infancy4	Singlet	Infancy5	Singlet	Mature1	Singlet	Mature2	Singlet	Mature3	Singlet	Mature4	Singlet	Mature5	Singlet	Senile1	Singlet	Senile2	Singlet	Senile3	Singlet	Senile4	Singlet	Senile5	Singlet
Infancy1	Singlet	Infancy2	Singlet	Infancy3	Singlet	Infancy4	Doublet	Infancy5	Singlet	Mature1	Singlet	Mature2	Singlet	Mature3	Singlet	Mature4	Singlet	Mature5	Singlet	Senile1	Singlet	Senile2	Singlet	Senile3	Singlet	Senile4	Singlet	Senile5	Singlet
Infancy1	Singlet	Infancy2	Singlet	Infancy3	Singlet	Infancy4	Singlet	Infancy5	Singlet	Mature1	Singlet	Mature2	Singlet	Mature3	Singlet	Mature4	Singlet	Mature5	Singlet	Senile1	Singlet	Senile2	Singlet	Senile3	Singlet	Senile4	Singlet	Senile5	Singlet
Infancy1	Singlet	Infancy2	Singlet	Infancy3	Singlet	Infancy4	Singlet	Infancy5	Singlet	Mature1	Doublet	Mature2	Singlet	Mature3	Singlet	Mature4	Doublet	Mature5	Singlet	Senile1	Singlet	Senile2	Singlet	Senile3	Singlet	Senile4	Singlet	Senile5	Doublet
Infancy1	Singlet	Infancy2	Singlet	Infancy3	Singlet	Infancy4	Doublet	Infancy5	Singlet	Mature1	Singlet	Mature2	Singlet	Mature3	Singlet	Mature4	Singlet	Mature5	Singlet	Senile1	Singlet	Senile2	Singlet	Senile3	Singlet	Senile4	Singlet	Senile5	Singlet
Infancy1	Singlet	Infancy2	Singlet	Infancy3	Singlet	Infancy4	Doublet	Infancy5	Singlet	Mature1	Singlet	Mature2	Singlet	Mature3	Singlet	Mature4	Doublet	Mature5	Singlet	Senile1	Singlet	Senile2	Singlet	Senile3	Singlet	Senile4	Singlet	Senile5	Singlet
Infancy1	Singlet	Infancy2	Singlet	Infancy3	Singlet	Infancy4	Singlet	Infancy5	Singlet	Mature1	Singlet	Mature2	Singlet	Mature3	Singlet	Mature4	Singlet	Mature5	Singlet	Senile1	Singlet	Senile2	Singlet	Senile3	Singlet	Senile4	Singlet	Senile5	Singlet
Infancy1	Singlet	Infancy2	Singlet	Infancy3	Singlet	Infancy4	Singlet	Infancy5	Singlet	Mature1	Singlet	Mature2	Singlet	Mature3	Singlet	Mature4	Singlet	Mature5	Singlet	Senile1	Singlet	Senile2	Singlet	Senile3	Singlet	Senile4	Singlet	Senile5	Singlet
Infancy1	Singlet	Infancy2	Singlet	Infancy3	Singlet	Infancy4	Singlet	Infancy5	Singlet	Mature1	Doublet	Mature2	Doublet	Mature3	Singlet	Mature4	Singlet	Mature5	Singlet	Senile1	Singlet	Senile2	Singlet	Senile3	Singlet	Senile4	Singlet	Senile5	Singlet
Infancy1	Doublet	Infancy2	Singlet	Infancy3	Singlet	Infancy4	Singlet	Infancy5	Singlet	Mature1	Singlet	Mature2	Singlet	Mature3	Singlet	Mature4	Singlet	Mature5	Singlet	Senile1	Singlet	Senile2	Singlet	Senile3	Singlet	Senile4	Singlet	Senile5	Singlet
Infancy1	Singlet	Infancy2	Singlet	Infancy3	Singlet	Infancy4	Singlet	Infancy5	Singlet	Mature1	Singlet	Mature2	Singlet	Mature3	Singlet	Mature4	Singlet	Mature5	Singlet	Senile1	Singlet	Senile2	Singlet	Senile3	Singlet	Senile4	Singlet	Senile5	Singlet
Infancy1	Singlet	Infancy2	Singlet	Infancy3	Singlet	Infancy4	Singlet	Infancy5	Singlet	Mature1	Singlet	Mature2	Singlet	Mature3	Singlet	Mature4	Doublet	Mature5	Singlet	Senile1	Singlet	Senile2	Singlet	Senile3	Singlet	Senile4	Singlet	Senile5	Singlet
Infancy1	Singlet	Infancy2	Singlet	Infancy3	Singlet	Infancy4	Singlet	Infancy5	Singlet	Mature1	Singlet	Mature2	Singlet	Mature3	Singlet	Mature4	Singlet	Mature5	Singlet	Senile1	Singlet	Senile2	Singlet	Senile3	Singlet	Senile4	Singlet	Senile5	Singlet
Infancy1	Singlet	Infancy2	Singlet	Infancy3	Singlet	Infancy4	Singlet	Infancy5	Singlet	Mature1	Singlet	Mature2	Singlet	Mature3	Singlet	Mature4	Singlet	Mature5	Singlet	Senile1	Singlet	Senile2	Singlet	Senile3	Singlet	Senile4	Singlet	Senile5	Singlet
Infancy1	Singlet	Infancy2	Singlet	Infancy3	Singlet	Infancy4	Singlet	Infancy5	Singlet	Mature1	Singlet	Mature2	Singlet	Mature3	Singlet	Mature4	Singlet	Mature5	Singlet	Senile1	Singlet	Senile2	Singlet	Senile3	Singlet	Senile4	Singlet	Senile5	Singlet
Infancy1	Singlet	Infancy2	Doublet	Infancy3	Singlet	Infancy4	Doublet	Infancy5	Singlet	Mature1	Singlet	Mature2	Singlet	Mature3	Singlet	Mature4	Singlet	Mature5	Singlet	Senile1	Singlet	Senile2	Singlet	Senile3	Singlet	Senile4	Singlet	Senile5	Singlet
Infancy1	Singlet	Infancy2	Doublet	Infancy3	Singlet	Infancy4	Singlet	Infancy5	Singlet	Mature1	Singlet	Mature2	Singlet	Mature3	Singlet	Mature4	Singlet	Mature5	Singlet	Senile1	Singlet	Senile2	Singlet	Senile3	Singlet	Senile4	Singlet	Senile5	Singlet
Infancy1	Singlet	Infancy2	Singlet	Infancy3	Singlet	Infancy4	Singlet	Infancy5	Singlet	Mature1	Singlet	Mature2	Singlet	Mature3	Singlet	Mature4	Singlet	Mature5	Singlet	Senile1	Singlet	Senile2	Singlet	Senile3	Singlet	Senile4	Singlet	Senile5	Singlet
Infancy1	Singlet	Infancy2	Doublet	Infancy3	Singlet	Infancy4	Doublet	Infancy5	Singlet	Mature1	Singlet	Mature2	Singlet	Mature3	Singlet	Mature4	Singlet	Mature5	Singlet	Senile1	Singlet	Senile2	Singlet	Senile3	Singlet	Senile4	Doublet	Senile5	Singlet
Infancy1	Singlet	Infancy2	Singlet	Infancy3	Singlet	Infancy4	Singlet	Infancy5	Singlet	Mature1	Singlet	Mature2	Singlet	Mature3	Singlet	Mature4	Singlet	Mature5	Singlet	Senile1	Singlet	Senile2	Singlet	Senile3	Singlet	Senile4	Singlet	Senile5	Singlet
Infancy1	Singlet	Infancy2	Singlet	Infancy3	Singlet	Infancy4	Singlet	Infancy5	Singlet	Mature1	Doublet	Mature2	Singlet	Mature3	Singlet	Mature4	Singlet	Mature5	Singlet	Senile1	Singlet	Senile2	Singlet	Senile3	Singlet	Senile4	Singlet	Senile5	Singlet
Infancy1	Singlet	Infancy2	Singlet	Infancy3	Singlet	Infancy4	Singlet	Infancy5	Singlet	Mature1	Doublet	Mature2	Singlet	Mature3	Singlet	Mature4	Singlet	Mature5	Singlet	Senile1	Singlet	Senile2	Singlet	Senile3	Singlet	Senile4	Singlet	Senile5	Singlet
Infancy1	Singlet	Infancy2	Singlet	Infancy3	Singlet	Infancy4	Singlet	Infancy5	Singlet	Mature1	Singlet	Mature2	Singlet	Mature3	Singlet	Mature4	Singlet	Mature5	Singlet	Senile1	Singlet	Senile2	Singlet	Senile3	Singlet	Senile4	Singlet	Senile5	Singlet
Infancy1	Singlet	Infancy2	Singlet	Infancy3	Singlet	Infancy4	Singlet	Infancy5	Singlet	Mature1	Singlet	Mature2	Singlet	Mature3	Singlet	Mature4	Singlet	Mature5	Singlet	Senile1	Singlet	Senile2	Singlet	Senile3	Singlet	Senile4	Singlet	Senile5	Singlet
Infancy1	Doublet	Infancy2	Singlet	Infancy3	Singlet	Infancy4	Singlet	Infancy5	Singlet	Mature1	Singlet	Mature2	Singlet	Mature3	Singlet	Mature4	Singlet	Mature5	Singlet	Senile1	Singlet	Senile2	Singlet	Senile3	Singlet	Senile4	Singlet	Senile5	Singlet
Infancy1	Singlet	Infancy2	Singlet	Infancy3	Doublet	Infancy4	Singlet	Infancy5	Singlet	Mature1	Singlet	Mature2	Singlet	Mature3	Singlet	Mature4	Singlet	Mature5	Doublet	Senile1	Singlet	Senile2	Singlet	Senile3	Singlet	Senile4	Singlet	Senile5	Singlet
Infancy1	Singlet	Infancy2	Singlet	Infancy3	Singlet	Infancy4	Singlet	Infancy5	Singlet	Mature1	Singlet	Mature2	Singlet	Mature3	Singlet	Mature4	Singlet	Mature5	Singlet	Senile1	Singlet	Senile2	Singlet	Senile3	Singlet	Senile4	Doublet	Senile5	Singlet
Infancy1	Singlet	Infancy2	Singlet	Infancy3	Singlet	Infancy4	Singlet	Infancy5	Singlet	Mature1	Singlet	Mature2	Singlet	Mature3	Singlet	Mature4	Singlet	Mature5	Singlet	Senile1	Singlet	Senile2	Singlet	Senile3	Singlet	Senile4	Singlet	Senile5	Singlet
Infancy1	Doublet	Infancy2	Singlet	Infancy3	Singlet	Infancy4	Singlet	Infancy5	Singlet	Mature1	Singlet	Mature2	Singlet	Mature3	Singlet	Mature4	Doublet	Mature5	Singlet	Senile1	Singlet	Senile2	Singlet	Senile3	Singlet	Senile4	Singlet	Senile5	Singlet
Infancy1	Singlet	Infancy2	Doublet	Infancy3	Singlet	Infancy4	Singlet	Infancy5	Singlet	Mature1	Singlet	Mature2	Singlet	Mature3	Singlet	Mature4	Singlet	Mature5	Singlet	Senile1	Singlet	Senile2	Singlet	Senile3	Singlet	Senile4	Singlet	Senile5	Singlet
Infancy1	Singlet	Infancy2	Singlet	Infancy3	Singlet	Infancy4	Singlet	Infancy5	Singlet	Mature1	Singlet	Mature2	Singlet	Mature3	Singlet	Mature4	Doublet	Mature5	Singlet	Senile1	Singlet	Senile2	Singlet	Senile3	Singlet	Senile4	Singlet	Senile5	Singlet
Infancy1	Singlet	Infancy2	Singlet	Infancy3	Singlet	Infancy4	Singlet	Infancy5	Doublet	Mature1	Singlet	Mature2	Doublet	Mature3	Singlet	Mature4	Singlet	Mature5	Singlet	Senile1	Singlet	Senile2	Singlet	Senile3	Singlet	Senile4	Singlet	Senile5	Singlet
Infancy1	Singlet	Infancy2	Singlet	Infancy3	Singlet	Infancy4	Singlet	Infancy5	Singlet	Mature1	Singlet	Mature2	Singlet	Mature3	Singlet	Mature4	Singlet	Mature5	Singlet	Senile1	Singlet	Senile2	Singlet	Senile3	Singlet	Senile4	Singlet	Senile5	Singlet
Infancy1	Singlet	Infancy2	Singlet	Infancy3	Doublet	Infancy4	Singlet	Infancy5	Singlet	Mature1	Singlet	Mature2	Singlet	Mature3	Singlet	Mature4	Singlet	Mature5	Singlet	Senile1	Singlet	Senile2	Singlet	Senile3	Singlet	Senile4	Singlet	Senile5	Singlet
Infancy1	Singlet	Infancy2	Singlet	Infancy3	Doublet	Infancy4	Singlet	Infancy5	Singlet	Mature1	Singlet	Mature2	Singlet	Mature3	Singlet	Mature4	Singlet	Mature5	Singlet	Senile1	Doublet	Senile2	Singlet	Senile3	Singlet	Senile4	Singlet	Senile5	Singlet
Infancy1	Singlet	Infancy2	Singlet	Infancy3	Doublet	Infancy4	Singlet	Infancy5	Singlet	Mature1	Singlet	Mature2	Singlet	Mature3	Singlet	Mature4	Singlet	Mature5	Singlet	Senile1	Singlet	Senile2	Singlet	Senile3	Singlet	Senile4	Singlet	Senile5	Singlet
Infancy1	Singlet	Infancy2	Singlet	Infancy3	Singlet	Infancy4	Singlet	Infancy5	Singlet	Mature1	Singlet	Mature2	Singlet	Mature3	Singlet	Mature4	Singlet	Mature5	Singlet	Senile1	Singlet	Senile2	Singlet	Senile3	Singlet	Senile4	Singlet	Senile5	Singlet
Infancy1	Singlet	Infancy2	Singlet	Infancy3	Singlet	Infancy4	Singlet	Infancy5	Singlet	Mature1	Singlet	Mature2	Singlet	Mature3	Singlet	Mature4	Singlet	Mature5	Singlet	Senile1	Singlet	Senile2	Singlet	Senile3	Singlet	Senile4	Singlet	Senile5	Singlet
Infancy1	Singlet	Infancy2	Singlet	Infancy3	Singlet	Infancy4	Doublet	Infancy5	Singlet	Mature1	Singlet	Mature2	Singlet	Mature3	Doublet	Mature4	Singlet	Mature5	Singlet	Senile1	Singlet	Senile2	Doublet	Senile3	Singlet	Senile4	Singlet	Senile5	Singlet
Infancy1	Singlet	Infancy2	Singlet	Infancy3	Doublet	Infancy4	Singlet	Infancy5	Singlet	Mature1	Doublet	Mature2	Singlet	Mature3	Singlet	Mature4	Singlet	Mature5	Singlet	Senile1	Singlet	Senile2	Singlet	Senile3	Singlet	Senile4	Singlet	Senile5	Singlet
Infancy1	Singlet	Infancy2	Singlet	Infancy3	Singlet	Infancy4	Singlet	Infancy5	Singlet	Mature1	Singlet	Mature2	Singlet	Mature3	Singlet	Mature4	Singlet	Mature5	Singlet	Senile1	Singlet	Senile2	Singlet	Senile3	Doublet	Senile4	Singlet	Senile5	Singlet
Infancy1	Singlet	Infancy2	Singlet	Infancy3	Singlet	Infancy4	Singlet	Infancy5	Singlet	Mature1	Singlet	Mature2	Singlet	Mature3	Singlet	Mature4	Singlet	Mature5	Singlet	Senile1	Singlet	Senile2	Singlet	Senile3	Singlet	Senile4	Singlet	Senile5	Singlet
Infancy1	Singlet	Infancy2	Singlet	Infancy3	Singlet	Infancy4	Singlet	Infancy5	Singlet	Mature1	Singlet	Mature2	Singlet	Mature3	Singlet	Mature4	Singlet	Mature5	Singlet	Senile1	Singlet	Senile2	Singlet	Senile3	Singlet	Senile4	Singlet	Senile5	Singlet
Infancy1	Singlet	Infancy2	Singlet	Infancy3	Singlet	Infancy4	Singlet	Infancy5	Singlet	Mature1	Singlet	Mature2	Singlet	Mature3	Doublet	Mature4	Singlet	Mature5	Singlet	Senile1	Singlet	Senile2	Singlet	Senile3	Singlet	Senile4	Singlet	Senile5	Singlet
Infancy1	Singlet	Infancy2	Singlet	Infancy3	Singlet	Infancy4	Singlet	Infancy5	Singlet	Mature1	Singlet	Mature2	Singlet	Mature3	Singlet	Mature4	Singlet	Mature5	Doublet	Senile1	Doublet	Senile2	Singlet	Senile3	Singlet	Senile4	Singlet	Senile5	Singlet
Infancy1	Doublet	Infancy2	Singlet	Infancy3	Singlet	Infancy4	Singlet	Infancy5	Singlet	Mature1	Singlet	Mature2	Singlet	Mature3	Singlet	Mature4	Singlet	Mature5	Singlet	Senile1	Singlet	Senile2	Singlet	Senile3	Singlet	Senile4	Singlet	Senile5	Singlet
Infancy1	Singlet	Infancy2	Singlet	Infancy3	Singlet	Infancy4	Singlet	Infancy5	Singlet	Mature1	Singlet	Mature2	Singlet	Mature3	Singlet	Mature4	Singlet	Mature5	Singlet	Senile1	Doublet	Senile2	Singlet	Senile3	Doublet	Senile4	Singlet	Senile5	Singlet
Infancy1	Doublet	Infancy2	Singlet	Infancy3	Singlet	Infancy4	Singlet	Infancy5	Doublet	Mature1	Singlet	Mature2	Singlet	Mature3	Singlet	Mature4	Singlet	Mature5	Singlet	Senile1	Singlet	Senile2	Singlet	Senile3	Doublet	Senile4	Singlet	Senile5	Singlet
Infancy1	Singlet	Infancy2	Singlet	Infancy3	Singlet	Infancy4	Singlet	Infancy5	Singlet	Mature1	Singlet	Mature2	Doublet	Mature3	Singlet	Mature4	Singlet	Mature5	Singlet	Senile1	Singlet	Senile2	Singlet	Senile3	Singlet	Senile4	Singlet	Senile5	Doublet
Infancy1	Singlet	Infancy2	Singlet	Infancy3	Singlet	Infancy4	Singlet	Infancy5	Singlet	Mature1	Singlet	Mature2	Singlet	Mature3	Singlet	Mature4	Singlet	Mature5	Singlet	Senile1	Singlet	Senile2	Singlet	Senile3	Singlet	Senile4	Singlet	Senile5	Singlet
Infancy1	Singlet	Infancy2	Singlet	Infancy3	Singlet	Infancy4	Singlet	Infancy5	Singlet	Mature1	Doublet	Mature2	Singlet	Mature3	Doublet	Mature4	Singlet	Mature5	Singlet	Senile1	Singlet	Senile2	Singlet	Senile3	Singlet	Senile4	Singlet	Senile5	Singlet
Infancy1	Singlet	Infancy2	Singlet	Infancy3	Singlet	Infancy4	Singlet	Infancy5	Singlet	Mature1	Singlet	Mature2	Doublet	Mature3	Singlet	Mature4	Singlet	Mature5	Singlet	Senile1	Singlet	Senile2	Singlet	Senile3	Singlet	Senile4	Singlet	Senile5	Singlet
Infancy1	Doublet	Infancy2	Singlet	Infancy3	Singlet	Infancy4	Singlet	Infancy5	Singlet	Mature1	Singlet	Mature2	Singlet	Mature3	Singlet	Mature4	Singlet	Mature5	Singlet	Senile1	Singlet	Senile2	Singlet	Senile3	Singlet	Senile4	Singlet	Senile5	Singlet
Infancy1	Doublet	Infancy2	Singlet	Infancy3	Singlet	Infancy4	Singlet	Infancy5	Singlet	Mature1	Singlet	Mature2	Singlet	Mature3	Singlet	Mature4	Singlet	Mature5	Singlet	Senile1	Singlet	Senile2	Singlet	Senile3	Doublet	Senile4	Singlet	Senile5	Doublet
Infancy1	Singlet	Infancy2	Singlet	Infancy3	Singlet	Infancy4	Singlet	Infancy5	Singlet	Mature1	Singlet	Mature2	Singlet	Mature3	Singlet	Mature4	Singlet	Mature5	Singlet	Senile1	Singlet	Senile2	Singlet	Senile3	Singlet	Senile4	Singlet	Senile5	Singlet
Infancy1	Singlet	Infancy2	Singlet	Infancy3	Singlet	Infancy4	Singlet	Infancy5	Singlet	Mature1	Singlet	Mature2	Doublet	Mature3	Singlet	Mature4	Singlet	Mature5	Singlet	Senile1	Singlet	Senile2	Singlet	Senile3	Singlet	Senile4	Singlet	Senile5	Singlet
Infancy1	Singlet	Infancy2	Singlet	Infancy3	Singlet	Infancy4	Singlet	Infancy5	Singlet	Mature1	Doublet	Mature2	Singlet	Mature3	Doublet	Mature4	Singlet	Mature5	Singlet	Senile1	Singlet	Senile2	Singlet	Senile3	Singlet	Senile4	Singlet	Senile5	Singlet
Infancy1	Singlet	Infancy2	Singlet	Infancy3	Singlet	Infancy4	Singlet	Infancy5	Singlet	Mature1	Singlet	Mature2	Singlet	Mature3	Singlet	Mature4	Doublet	Mature5	Singlet	Senile1	Singlet	Senile2	Singlet	Senile3	Singlet	Senile4	Singlet	Senile5	Singlet
Infancy1	Singlet	Infancy2	Singlet	Infancy3	Singlet	Infancy4	Singlet	Infancy5	Doublet	Mature1	Singlet	Mature2	Singlet	Mature3	Singlet	Mature4	Singlet	Mature5	Singlet	Senile1	Singlet	Senile2	Singlet	Senile3	Singlet	Senile4	Singlet	Senile5	Singlet
Infancy1	Singlet	Infancy2	Singlet	Infancy3	Singlet	Infancy4	Singlet	Infancy5	Singlet	Mature1	Singlet	Mature2	Singlet	Mature3	Doublet	Mature4	Doublet	Mature5	Singlet	Senile1	Singlet	Senile2	Singlet	Senile3	Singlet	Senile4	Singlet	Senile5	Doublet
Infancy1	Singlet	Infancy2	Singlet	Infancy3	Singlet	Infancy4	Singlet	Infancy5	Singlet	Mature1	Singlet	Mature2	Singlet	Mature3	Singlet	Mature4	Singlet	Mature5	Singlet	Senile1	Singlet	Senile2	Singlet	Senile3	Singlet	Senile4	Singlet	Senile5	Singlet
Infancy1	Singlet	Infancy2	Singlet	Infancy3	Singlet	Infancy4	Singlet	Infancy5	Singlet	Mature1	Doublet	Mature2	Singlet	Mature3	Singlet	Mature4	Singlet	Mature5	Singlet	Senile1	Singlet	Senile2	Singlet	Senile3	Singlet	Senile4	Singlet	Senile5	Singlet
Infancy1	Singlet	Infancy2	Singlet	Infancy3	Singlet	Infancy4	Doublet	Infancy5	Singlet	Mature1	Singlet	Mature2	Singlet	Mature3	Singlet	Mature4	Singlet	Mature5	Singlet	Senile1	Singlet	Senile2	Singlet	Senile3	Singlet	Senile4	Singlet	Senile5	Singlet
Infancy1	Singlet	Infancy2	Singlet	Infancy3	Singlet	Infancy4	Singlet	Infancy5	Singlet	Mature1	Singlet	Mature2	Singlet	Mature3	Singlet	Mature4	Singlet	Mature5	Singlet	Senile1	Singlet	Senile2	Singlet	Senile3	Singlet	Senile4	Singlet	Senile5	Singlet
Infancy1	Singlet	Infancy2	Singlet	Infancy3	Singlet	Infancy4	Singlet	Infancy5	Singlet	Mature1	Singlet	Mature2	Singlet	Mature3	Singlet	Mature4	Singlet	Mature5	Singlet	Senile1	Singlet	Senile2	Singlet	Senile3	Singlet	Senile4	Singlet	Senile5	Singlet
Infancy1	Singlet	Infancy2	Singlet	Infancy3	Singlet	Infancy4	Singlet	Infancy5	Singlet	Mature1	Singlet	Mature2	Singlet	Mature3	Singlet	Mature4	Singlet	Mature5	Singlet	Senile1	Singlet	Senile2	Singlet	Senile3	Singlet	Senile4	Singlet	Senile5	Singlet
Infancy1	Singlet	Infancy2	Singlet	Infancy3	Singlet	Infancy4	Singlet	Infancy5	Singlet	Mature1	Singlet	Mature2	Doublet	Mature3	Singlet	Mature4	Singlet	Mature5	Singlet	Senile1	Singlet	Senile2	Singlet	Senile3	Singlet	Senile4	Singlet	Senile5	Singlet
Infancy1	Singlet	Infancy2	Singlet	Infancy3	Singlet	Infancy4	Singlet	Infancy5	Singlet	Mature1	Singlet	Mature2	Doublet	Mature3	Singlet	Mature4	Doublet	Mature5	Doublet	Senile1	Singlet	Senile2	Singlet	Senile3	Singlet	Senile4	Singlet	Senile5	Singlet
Infancy1	Singlet	Infancy2	Singlet	Infancy3	Singlet	Infancy4	Singlet	Infancy5	Singlet	Mature1	Singlet	Mature2	Doublet	Mature3	Singlet	Mature4	Singlet	Mature5	Singlet	Senile1	Singlet	Senile2	Singlet	Senile3	Singlet	Senile4	Singlet	Senile5	Singlet
Infancy1	Singlet	Infancy2	Singlet	Infancy3	Singlet	Infancy4	Singlet	Infancy5	Singlet	Mature1	Singlet	Mature2	Doublet	Mature3	Singlet	Mature4	Singlet	Mature5	Singlet	Senile1	Singlet	Senile2	Singlet	Senile3	Singlet	Senile4	Singlet	Senile5	Singlet
Infancy1	Singlet	Infancy2	Singlet	Infancy3	Singlet	Infancy4	Singlet	Infancy5	Singlet	Mature1	Singlet	Mature2	Singlet	Mature3	Singlet	Mature4	Singlet	Mature5	Singlet	Senile1	Singlet	Senile2	Singlet	Senile3	Doublet	Senile4	Singlet	Senile5	Singlet
Infancy1	Singlet	Infancy2	Singlet	Infancy3	Doublet	Infancy4	Singlet	Infancy5	Singlet	Mature1	Doublet	Mature2	Singlet	Mature3	Doublet	Mature4	Doublet	Mature5	Singlet	Senile1	Singlet	Senile2	Singlet	Senile3	Singlet	Senile4	Singlet	Senile5	Singlet
Infancy1	Singlet	Infancy2	Singlet	Infancy3	Doublet	Infancy4	Singlet	Infancy5	Singlet	Mature1	Singlet	Mature2	Singlet	Mature3	Singlet	Mature4	Singlet	Mature5	Singlet	Senile1	Singlet	Senile2	Singlet	Senile3	Singlet	Senile4	Singlet	Senile5	Singlet
Infancy1	Singlet	Infancy2	Singlet	Infancy3	Singlet	Infancy4	Singlet	Infancy5	Singlet	Mature1	Singlet	Mature2	Singlet	Mature3	Singlet	Mature4	Singlet	Mature5	Singlet	Senile1	Singlet	Senile2	Singlet	Senile3	Doublet	Senile4	Singlet	Senile5	Singlet
Infancy1	Singlet	Infancy2	Singlet	Infancy3	Singlet	Infancy4	Singlet	Infancy5	Singlet	Mature1	Singlet	Mature2	Singlet	Mature3	Singlet	Mature4	Singlet	Mature5	Singlet	Senile1	Singlet	Senile2	Singlet	Senile3	Singlet	Senile4	Singlet	Senile5	Singlet
Infancy1	Singlet	Infancy2	Singlet	Infancy3	Singlet	Infancy4	Doublet	Infancy5	Singlet	Mature1	Singlet	Mature2	Singlet	Mature3	Singlet	Mature4	Singlet	Mature5	Singlet	Senile1	Doublet	Senile2	Singlet	Senile3	Doublet	Senile4	Singlet	Senile5	Singlet
Infancy1	Singlet	Infancy2	Singlet	Infancy3	Singlet	Infancy4	Singlet	Infancy5	Singlet	Mature1	Singlet	Mature2	Singlet	Mature3	Singlet	Mature4	Singlet	Mature5	Singlet	Senile1	Singlet	Senile2	Singlet	Senile3	Singlet	Senile4	Singlet	Senile5	Singlet
Infancy1	Singlet	Infancy2	Doublet	Infancy3	Singlet	Infancy4	Singlet	Infancy5	Singlet	Mature1	Singlet	Mature2	Singlet	Mature3	Singlet	Mature4	Singlet	Mature5	Singlet	Senile1	Singlet	Senile2	Singlet	Senile3	Singlet	Senile4	Singlet	Senile5	Singlet
Infancy1	Singlet	Infancy2	Singlet	Infancy3	Singlet	Infancy4	Singlet	Infancy5	Singlet	Mature1	Singlet	Mature2	Singlet	Mature3	Singlet	Mature4	Singlet	Mature5	Singlet	Senile1	Singlet	Senile2	Singlet	Senile3	Singlet	Senile4	Singlet	Senile5	Singlet
Infancy1	Singlet	Infancy2	Singlet	Infancy3	Doublet	Infancy4	Doublet	Infancy5	Singlet	Mature1	Singlet	Mature2	Singlet	Mature3	Doublet	Mature4	Singlet	Mature5	Singlet	Senile1	Singlet	Senile2	Singlet	Senile3	Singlet	Senile4	Singlet	Senile5	Singlet
Infancy1	Singlet	Infancy2	Doublet	Infancy3	Singlet	Infancy4	Singlet	Infancy5	Singlet	Mature1	Singlet	Mature2	Doublet	Mature3	Singlet	Mature4	Singlet	Mature5	Singlet	Senile1	Singlet	Senile2	Singlet	Senile3	Singlet	Senile4	Singlet	Senile5	Singlet
Infancy1	Singlet	Infancy2	Singlet	Infancy3	Singlet	Infancy4	Singlet	Infancy5	Singlet	Mature1	Singlet	Mature2	Singlet	Mature3	Singlet	Mature4	Singlet	Mature5	Doublet	Senile1	Singlet	Senile2	Singlet	Senile3	Singlet	Senile4	Singlet	Senile5	Singlet
Infancy1	Singlet	Infancy2	Singlet	Infancy3	Singlet	Infancy4	Singlet	Infancy5	Singlet	Mature1	Singlet	Mature2	Singlet	Mature3	Singlet	Mature4	Singlet	Mature5	Singlet	Senile1	Singlet	Senile2	Singlet	Senile3	Singlet	Senile4	Doublet	Senile5	Doublet
Infancy1	Singlet	Infancy2	Singlet	Infancy3	Singlet	Infancy4	Singlet	Infancy5	Singlet	Mature1	Singlet	Mature2	Singlet	Mature3	Singlet	Mature4	Singlet	Mature5	Singlet	Senile1	Singlet	Senile2	Singlet	Senile3	Singlet	Senile4	Singlet	Senile5	Singlet
Infancy1	Singlet	Infancy2	Singlet	Infancy3	Singlet	Infancy4	Singlet	Infancy5	Doublet	Mature1	Singlet	Mature2	Singlet	Mature3	Singlet	Mature4	Singlet	Mature5	Singlet	Senile1	Singlet	Senile2	Singlet	Senile3	Singlet	Senile4	Singlet	Senile5	Singlet
Infancy1	Singlet	Infancy2	Singlet	Infancy3	Singlet	Infancy4	Singlet	Infancy5	Singlet	Mature1	Singlet	Mature2	Singlet	Mature3	Singlet	Mature4	Singlet	Mature5	Singlet	Senile1	Singlet	Senile2	Singlet	Senile3	Singlet	Senile4	Singlet	Senile5	Singlet
Infancy1	Singlet	Infancy2	Singlet	Infancy3	Singlet	Infancy4	Singlet	Infancy5	Singlet	Mature1	Singlet	Mature2	Doublet	Mature3	Singlet	Mature4	Singlet	Mature5	Singlet	Senile1	Singlet	Senile2	Singlet	Senile3	Singlet	Senile4	Singlet	Senile5	Doublet
Infancy1	Singlet	Infancy2	Singlet	Infancy3	Singlet	Infancy4	Singlet	Infancy5	Singlet	Mature1	Singlet	Mature2	Singlet	Mature3	Singlet	Mature4	Singlet	Mature5	Singlet	Senile1	Doublet	Senile2	Singlet	Senile3	Singlet	Senile4	Singlet	Senile5	Singlet
Infancy1	Singlet	Infancy2	Singlet	Infancy3	Singlet	Infancy4	Doublet	Infancy5	Singlet	Mature1	Singlet	Mature2	Singlet	Mature3	Singlet	Mature4	Singlet	Mature5	Singlet	Senile1	Singlet	Senile2	Singlet	Senile3	Singlet	Senile4	Singlet	Senile5	Singlet
Infancy1	Singlet	Infancy2	Singlet	Infancy3	Singlet	Infancy4	Singlet	Infancy5	Singlet	Mature1	Singlet	Mature2	Singlet	Mature3	Singlet	Mature4	Singlet	Mature5	Doublet	Senile1	Singlet	Senile2	Singlet	Senile3	Singlet	Senile4	Singlet	Senile5	Singlet
Infancy1	Singlet	Infancy2	Singlet	Infancy3	Singlet	Infancy4	Singlet	Infancy5	Singlet	Mature1	Doublet	Mature2	Singlet	Mature3	Singlet	Mature4	Singlet	Mature5	Singlet	Senile1	Singlet	Senile2	Singlet	Senile3	Singlet	Senile4	Doublet	Senile5	Singlet
Infancy1	Singlet	Infancy2	Singlet	Infancy3	Singlet	Infancy4	Doublet	Infancy5	Singlet	Mature1	Singlet	Mature2	Singlet	Mature3	Singlet	Mature4	Singlet	Mature5	Singlet	Senile1	Singlet	Senile2	Singlet	Senile3	Singlet	Senile4	Singlet	Senile5	Singlet
Infancy1	Singlet	Infancy2	Singlet	Infancy3	Singlet	Infancy4	Doublet	Infancy5	Singlet	Mature1	Singlet	Mature2	Singlet	Mature3	Singlet	Mature4	Singlet	Mature5	Singlet	Senile1	Singlet	Senile2	Singlet	Senile3	Singlet	Senile4	Singlet	Senile5	Doublet
Infancy1	Singlet	Infancy2	Singlet	Infancy3	Singlet	Infancy4	Singlet	Infancy5	Singlet	Mature1	Singlet	Mature2	Doublet	Mature3	Singlet	Mature4	Singlet	Mature5	Singlet	Senile1	Singlet	Senile2	Singlet	Senile3	Singlet	Senile4	Singlet	Senile5	Singlet
Infancy1	Singlet	Infancy2	Singlet	Infancy3	Singlet	Infancy4	Doublet	Infancy5	Singlet	Mature1	Singlet	Mature2	Singlet	Mature3	Singlet	Mature4	Singlet	Mature5	Singlet	Senile1	Singlet	Senile2	Singlet	Senile3	Singlet	Senile4	Singlet	Senile5	Singlet
Infancy1	Singlet	Infancy2	Singlet	Infancy3	Singlet	Infancy4	Singlet	Infancy5	Singlet	Mature1	Singlet	Mature2	Singlet	Mature3	Singlet	Mature4	Singlet	Mature5	Singlet	Senile1	Singlet	Senile2	Singlet	Senile3	Singlet	Senile4	Singlet	Senile5	Singlet
Infancy1	Singlet	Infancy2	Singlet	Infancy3	Singlet	Infancy4	Singlet	Infancy5	Singlet	Mature1	Singlet	Mature2	Singlet	Mature3	Singlet	Mature4	Singlet	Mature5	Singlet	Senile1	Singlet	Senile2	Singlet	Senile3	Singlet	Senile4	Singlet	Senile5	Singlet
Infancy1	Singlet	Infancy2	Singlet	Infancy3	Singlet	Infancy4	Singlet	Infancy5	Singlet	Mature1	Singlet	Mature2	Singlet	Mature3	Singlet	Mature4	Singlet	Mature5	Singlet	Senile1	Doublet	Senile2	Singlet	Senile3	Singlet	Senile4	Singlet	Senile5	Singlet
Infancy1	Singlet	Infancy2	Singlet	Infancy3	Singlet	Infancy4	Singlet	Infancy5	Singlet	Mature1	Singlet	Mature2	Singlet	Mature3	Singlet	Mature4	Singlet	Mature5	Singlet	Senile1	Singlet	Senile2	Singlet	Senile3	Singlet	Senile4	Singlet	Senile5	Singlet
Infancy1	Singlet	Infancy2	Singlet	Infancy3	Singlet	Infancy4	Doublet	Infancy5	Singlet	Mature1	Singlet	Mature2	Singlet	Mature3	Singlet	Mature4	Singlet	Mature5	Singlet	Senile1	Doublet	Senile2	Doublet	Senile3	Doublet	Senile4	Singlet	Senile5	Singlet
Infancy1	Singlet	Infancy2	Singlet	Infancy3	Singlet	Infancy4	Singlet	Infancy5	Doublet	Mature1	Singlet	Mature2	Singlet	Mature3	Singlet	Mature4	Singlet	Mature5	Singlet	Senile1	Singlet	Senile2	Singlet	Senile3	Singlet	Senile4	Singlet	Senile5	Singlet
Infancy1	Doublet	Infancy2	Doublet	Infancy3	Singlet	Infancy4	Singlet	Infancy5	Singlet	Mature1	Singlet	Mature2	Singlet	Mature3	Singlet	Mature4	Singlet	Mature5	Singlet	Senile1	Singlet	Senile2	Doublet	Senile3	Singlet	Senile4	Singlet	Senile5	Singlet
Infancy1	Singlet	Infancy2	Singlet	Infancy3	Singlet	Infancy4	Singlet	Infancy5	Singlet	Mature1	Singlet	Mature2	Singlet	Mature3	Singlet	Mature4	Singlet	Mature5	Doublet	Senile1	Doublet	Senile2	Singlet	Senile3	Singlet	Senile4	Doublet	Senile5	Singlet
Infancy1	Singlet	Infancy2	Singlet	Infancy3	Singlet	Infancy4	Singlet	Infancy5	Singlet	Mature1	Singlet	Mature2	Singlet	Mature3	Singlet	Mature4	Singlet	Mature5	Singlet	Senile1	Singlet	Senile2	Singlet	Senile3	Singlet	Senile4	Singlet	Senile5	Singlet
Infancy1	Singlet	Infancy2	Singlet	Infancy3	Singlet	Infancy4	Singlet	Infancy5	Singlet	Mature1	Singlet	Mature2	Singlet	Mature3	Singlet	Mature4	Singlet	Mature5	Singlet	Senile1	Singlet	Senile2	Singlet	Senile3	Singlet	Senile4	Singlet	Senile5	Doublet
Infancy1	Singlet	Infancy2	Singlet	Infancy3	Singlet	Infancy4	Singlet	Infancy5	Singlet	Mature1	Singlet	Mature2	Singlet	Mature3	Singlet	Mature4	Singlet	Mature5	Singlet	Senile1	Singlet	Senile2	Singlet	Senile3	Singlet	Senile4	Doublet	Senile5	Singlet
Infancy1	Singlet	Infancy2	Singlet	Infancy3	Singlet	Infancy4	Singlet	Infancy5	Singlet	Mature1	Singlet	Mature2	Singlet	Mature3	Singlet	Mature4	Singlet	Mature5	Singlet	Senile1	Singlet	Senile2	Singlet	Senile3	Singlet	Senile4	Singlet	Senile5	Singlet
Infancy1	Singlet	Infancy2	Doublet	Infancy3	Singlet	Infancy4	Doublet	Infancy5	Singlet	Mature1	Singlet	Mature2	Singlet	Mature3	Singlet	Mature4	Singlet	Mature5	Singlet	Senile1	Singlet	Senile2	Singlet	Senile3	Singlet	Senile4	Singlet	Senile5	Singlet
Infancy1	Singlet	Infancy2	Singlet	Infancy3	Singlet	Infancy4	Singlet	Infancy5	Singlet	Mature1	Singlet	Mature2	Singlet	Mature3	Singlet	Mature4	Singlet	Mature5	Singlet	Senile1	Singlet	Senile2	Singlet	Senile3	Singlet	Senile4	Singlet	Senile5	Singlet
Infancy1	Singlet	Infancy2	Singlet	Infancy3	Singlet	Infancy4	Singlet	Infancy5	Singlet	Mature1	Singlet	Mature2	Singlet	Mature3	Singlet	Mature4	Singlet	Mature5	Singlet	Senile1	Singlet	Senile2	Doublet	Senile3	Singlet	Senile4	Singlet	Senile5	Singlet
Infancy1	Doublet	Infancy2	Singlet	Infancy3	Singlet	Infancy4	Singlet	Infancy5	Singlet	Mature1	Singlet	Mature2	Singlet	Mature3	Doublet	Mature4	Doublet	Mature5	Singlet	Senile1	Singlet	Senile2	Singlet	Senile3	Singlet	Senile4	Singlet	Senile5	Singlet
Infancy1	Singlet	Infancy2	Singlet	Infancy3	Singlet	Infancy4	Doublet	Infancy5	Singlet	Mature1	Singlet	Mature2	Singlet	Mature3	Singlet	Mature4	Singlet	Mature5	Singlet	Senile1	Singlet	Senile2	Singlet	Senile3	Singlet	Senile4	Singlet	Senile5	Singlet
Infancy1	Singlet	Infancy2	Singlet	Infancy3	Singlet	Infancy4	Singlet	Infancy5	Singlet	Mature1	Singlet	Mature2	Singlet	Mature3	Singlet	Mature4	Singlet	Mature5	Singlet	Senile1	Singlet	Senile2	Singlet	Senile3	Singlet	Senile4	Singlet	Senile5	Singlet
Infancy1	Singlet	Infancy2	Singlet	Infancy3	Singlet	Infancy4	Singlet	Infancy5	Singlet	Mature1	Singlet	Mature2	Singlet	Mature3	Singlet	Mature4	Singlet	Mature5	Singlet	Senile1	Singlet	Senile2	Singlet	Senile3	Singlet	Senile4	Singlet	Senile5	Singlet
Infancy1	Singlet	Infancy2	Singlet	Infancy3	Singlet	Infancy4	Singlet	Infancy5	Singlet	Mature1	Singlet	Mature2	Singlet	Mature3	Singlet	Mature4	Singlet	Mature5	Singlet	Senile1	Singlet	Senile2	Singlet	Senile3	Singlet	Senile4	Singlet	Senile5	Singlet
Infancy1	Singlet	Infancy2	Singlet	Infancy3	Singlet	Infancy4	Singlet	Infancy5	Singlet	Mature1	Doublet	Mature2	Singlet	Mature3	Doublet	Mature4	Singlet	Mature5	Singlet	Senile1	Singlet	Senile2	Singlet	Senile3	Singlet	Senile4	Singlet	Senile5	Singlet
Infancy1	Singlet	Infancy2	Singlet	Infancy3	Singlet	Infancy4	Singlet	Infancy5	Singlet	Mature1	Singlet	Mature2	Singlet	Mature3	Singlet	Mature4	Singlet	Mature5	Singlet	Senile1	Singlet	Senile2	Singlet	Senile3	Singlet	Senile4	Singlet	Senile5	Singlet
Infancy1	Singlet	Infancy2	Singlet	Infancy3	Singlet	Infancy4	Singlet	Infancy5	Singlet	Mature1	Singlet	Mature2	Singlet	Mature3	Singlet	Mature4	Singlet	Mature5	Singlet	Senile1	Singlet	Senile2	Singlet	Senile3	Singlet	Senile4	Doublet	Senile5	Singlet
Infancy1	Singlet	Infancy2	Singlet	Infancy3	Singlet	Infancy4	Singlet	Infancy5	Singlet	Mature1	Singlet	Mature2	Doublet	Mature3	Singlet	Mature4	Singlet	Mature5	Singlet	Senile1	Singlet	Senile2	Singlet	Senile3	Singlet	Senile4	Singlet	Senile5	Singlet
Infancy1	Singlet	Infancy2	Singlet	Infancy3	Singlet	Infancy4	Singlet	Infancy5	Singlet	Mature1	Singlet	Mature2	Singlet	Mature3	Singlet	Mature4	Singlet	Mature5	Singlet	Senile1	Singlet	Senile2	Singlet	Senile3	Singlet	Senile4	Singlet	Senile5	Singlet
Infancy1	Singlet	Infancy2	Singlet	Infancy3	Singlet	Infancy4	Singlet	Infancy5	Singlet	Mature1	Singlet	Mature2	Singlet	Mature3	Singlet	Mature4	Singlet	Mature5	Singlet	Senile1	Singlet	Senile2	Singlet	Senile3	Singlet	Senile4	Singlet	Senile5	Singlet
Infancy1	Singlet	Infancy2	Singlet	Infancy3	Singlet	Infancy4	Singlet	Infancy5	Singlet	Mature1	Singlet	Mature2	Singlet	Mature3	Singlet	Mature4	Singlet	Mature5	Singlet	Senile1	Doublet	Senile2	Singlet	Senile3	Singlet	Senile4	Singlet	Senile5	Singlet
Infancy1	Singlet	Infancy2	Singlet	Infancy3	Singlet	Infancy4	Singlet	Infancy5	Singlet	Mature1	Singlet	Mature2	Singlet	Mature3	Singlet	Mature4	Singlet	Mature5	Singlet	Senile1	Singlet	Senile2	Singlet	Senile3	Singlet	Senile4	Singlet	Senile5	Singlet
Infancy1	Singlet	Infancy2	Singlet	Infancy3	Singlet	Infancy4	Singlet	Infancy5	Singlet	Mature1	Singlet	Mature2	Singlet	Mature3	Singlet	Mature4	Doublet	Mature5	Singlet	Senile1	Singlet	Senile2	Singlet	Senile3	Singlet	Senile4	Singlet	Senile5	Singlet
Infancy1	Singlet	Infancy2	Singlet	Infancy3	Singlet	Infancy4	Singlet	Infancy5	Singlet	Mature1	Singlet	Mature2	Singlet	Mature3	Singlet	Mature4	Singlet	Mature5	Singlet	Senile1	Doublet	Senile2	Singlet	Senile3	Singlet	Senile4	Singlet	Senile5	Singlet
Infancy1	Singlet	Infancy2	Singlet	Infancy3	Singlet	Infancy4	Singlet	Infancy5	Singlet	Mature1	Singlet	Mature2	Singlet	Mature3	Singlet	Mature4	Singlet	Mature5	Singlet	Senile1	Singlet	Senile2	Singlet	Senile3	Singlet	Senile4	Singlet	Senile5	Singlet
Infancy1	Singlet	Infancy2	Singlet	Infancy3	Singlet	Infancy4	Singlet	Infancy5	Singlet	Mature1	Singlet	Mature2	Singlet	Mature3	Singlet	Mature4	Singlet	Mature5	Singlet	Senile1	Singlet	Senile2	Singlet	Senile3	Singlet	Senile4	Singlet	Senile5	Singlet
Infancy1	Singlet	Infancy2	Singlet	Infancy3	Singlet	Infancy4	Singlet	Infancy5	Singlet	Mature1	Singlet	Mature2	Doublet	Mature3	Singlet	Mature4	Singlet	Mature5	Doublet	Senile1	Singlet	Senile2	Singlet	Senile3	Singlet	Senile4	Singlet	Senile5	Singlet
Infancy1	Singlet	Infancy2	Singlet	Infancy3	Singlet	Infancy4	Singlet	Infancy5	Singlet	Mature1	Singlet	Mature2	Singlet	Mature3	Singlet	Mature4	Singlet	Mature5	Singlet	Senile1	Singlet	Senile2	Singlet	Senile3	Singlet	Senile4	Singlet	Senile5	Singlet
Infancy1	Doublet	Infancy2	Singlet	Infancy3	Singlet	Infancy4	Singlet	Infancy5	Singlet	Mature1	Singlet	Mature2	Singlet	Mature3	Singlet	Mature4	Singlet	Mature5	Singlet	Senile1	Singlet	Senile2	Singlet	Senile3	Singlet	Senile4	Singlet	Senile5	Singlet
Infancy1	Doublet	Infancy2	Singlet	Infancy3	Singlet	Infancy4	Singlet	Infancy5	Singlet	Mature1	Singlet	Mature2	Singlet	Mature3	Singlet	Mature4	Doublet	Mature5	Singlet	Senile1	Singlet	Senile2	Singlet	Senile3	Singlet	Senile4	Singlet	Senile5	Singlet
Infancy1	Singlet	Infancy2	Singlet	Infancy3	Singlet	Infancy4	Singlet	Infancy5	Singlet	Mature1	Singlet	Mature2	Singlet	Mature3	Singlet	Mature4	Singlet	Mature5	Singlet	Senile1	Doublet	Senile2	Singlet	Senile3	Singlet	Senile4	Singlet	Senile5	Singlet
Infancy1	Singlet	Infancy2	Singlet	Infancy3	Singlet	Infancy4	Singlet	Infancy5	Singlet	Mature1	Singlet	Mature2	Singlet	Mature3	Singlet	Mature4	Singlet	Mature5	Singlet	Senile1	Singlet	Senile2	Singlet	Senile3	Singlet	Senile4	Singlet	Senile5	Singlet
Infancy1	Singlet	Infancy2	Singlet	Infancy3	Singlet	Infancy4	Singlet	Infancy5	Doublet	Mature1	Singlet	Mature2	Singlet	Mature3	Singlet	Mature4	Doublet	Mature5	Singlet	Senile1	Singlet	Senile2	Singlet	Senile3	Singlet	Senile4	Singlet	Senile5	Singlet
Infancy1	Singlet	Infancy2	Singlet	Infancy3	Doublet	Infancy4	Singlet	Infancy5	Doublet	Mature1	Singlet	Mature2	Singlet	Mature3	Singlet	Mature4	Singlet	Mature5	Singlet	Senile1	Singlet	Senile2	Singlet	Senile3	Singlet	Senile4	Singlet	Senile5	Singlet
Infancy1	Singlet	Infancy2	Singlet	Infancy3	Singlet	Infancy4	Singlet	Infancy5	Singlet	Mature1	Singlet	Mature2	Singlet	Mature3	Singlet	Mature4	Singlet	Mature5	Singlet	Senile1	Singlet	Senile2	Singlet	Senile3	Singlet	Senile4	Singlet	Senile5	Singlet
Infancy1	Singlet	Infancy2	Singlet	Infancy3	Singlet	Infancy4	Singlet	Infancy5	Singlet	Mature1	Singlet	Mature2	Singlet	Mature3	Singlet	Mature4	Singlet	Mature5	Singlet	Senile1	Singlet	Senile2	Singlet	Senile3	Singlet	Senile4	Singlet	Senile5	Singlet
Infancy1	Singlet	Infancy2	Singlet	Infancy3	Singlet	Infancy4	Singlet	Infancy5	Singlet	Mature1	Singlet	Mature2	Singlet	Mature3	Doublet	Mature4	Singlet	Mature5	Singlet	Senile1	Singlet	Senile2	Singlet	Senile3	Singlet	Senile4	Singlet	Senile5	Singlet
Infancy1	Singlet	Infancy2	Singlet	Infancy3	Singlet	Infancy4	Singlet	Infancy5	Singlet	Mature1	Singlet	Mature2	Singlet	Mature3	Singlet	Mature4	Singlet	Mature5	Singlet	Senile1	Singlet	Senile2	Singlet	Senile3	Singlet	Senile4	Singlet	Senile5	Singlet
Infancy1	Singlet	Infancy2	Doublet	Infancy3	Singlet	Infancy4	Singlet	Infancy5	Singlet	Mature1	Singlet	Mature2	Singlet	Mature3	Singlet	Mature4	Singlet	Mature5	Singlet	Senile1	Singlet	Senile2	Singlet	Senile3	Singlet	Senile4	Singlet	Senile5	Singlet
Infancy1	Singlet	Infancy2	Singlet	Infancy3	Singlet	Infancy4	Doublet	Infancy5	Singlet	Mature1	Singlet	Mature2	Singlet	Mature3	Singlet	Mature4	Singlet	Mature5	Singlet	Senile1	Singlet	Senile2	Singlet	Senile3	Doublet	Senile4	Singlet	Senile5	Singlet
Infancy1	Singlet	Infancy2	Singlet	Infancy3	Singlet	Infancy4	Singlet	Infancy5	Singlet	Mature1	Singlet	Mature2	Singlet	Mature3	Singlet	Mature4	Singlet	Mature5	Singlet	Senile1	Singlet	Senile2	Singlet	Senile3	Doublet	Senile4	Singlet	Senile5	Singlet
Infancy1	Singlet	Infancy2	Singlet	Infancy3	Singlet	Infancy4	Singlet	Infancy5	Doublet	Mature1	Singlet	Mature2	Singlet	Mature3	Singlet	Mature4	Singlet	Mature5	Doublet	Senile1	Singlet	Senile2	Singlet	Senile3	Singlet	Senile4	Singlet	Senile5	Singlet
Infancy1	Singlet	Infancy2	Doublet	Infancy3	Singlet	Infancy4	Singlet	Infancy5	Singlet	Mature1	Singlet	Mature2	Singlet	Mature3	Singlet	Mature4	Singlet	Mature5	Singlet	Senile1	Singlet	Senile2	Singlet	Senile3	Singlet	Senile4	Singlet	Senile5	Singlet
Infancy1	Singlet	Infancy2	Singlet	Infancy3	Singlet	Infancy4	Singlet	Infancy5	Singlet	Mature1	Singlet	Mature2	Singlet	Mature3	Singlet	Mature4	Singlet	Mature5	Singlet	Senile1	Singlet	Senile2	Singlet	Senile3	Singlet	Senile4	Singlet	Senile5	Singlet
Infancy1	Singlet	Infancy2	Singlet	Infancy3	Singlet	Infancy4	Singlet	Infancy5	Singlet	Mature1	Doublet	Mature2	Singlet	Mature3	Singlet	Mature4	Singlet	Mature5	Singlet	Senile1	Doublet	Senile2	Singlet	Senile3	Singlet	Senile4	Singlet	Senile5	Singlet
Infancy1	Doublet	Infancy2	Singlet	Infancy3	Singlet	Infancy4	Singlet	Infancy5	Singlet	Mature1	Singlet	Mature2	Singlet	Mature3	Doublet	Mature4	Doublet	Mature5	Singlet	Senile1	Singlet	Senile2	Singlet	Senile3	Singlet	Senile4	Singlet	Senile5	Singlet
Infancy1	Singlet	Infancy2	Singlet	Infancy3	Singlet	Infancy4	Singlet	Infancy5	Doublet	Mature1	Singlet	Mature2	Singlet	Mature3	Singlet	Mature4	Singlet	Mature5	Singlet	Senile1	Singlet	Senile2	Singlet	Senile3	Singlet	Senile4	Singlet	Senile5	Singlet
Infancy1	Singlet	Infancy2	Singlet	Infancy3	Singlet	Infancy4	Singlet	Infancy5	Singlet	Mature1	Singlet	Mature2	Singlet	Mature3	Singlet	Mature4	Singlet	Mature5	Singlet	Senile1	Singlet	Senile2	Singlet	Senile3	Singlet	Senile4	Singlet	Senile5	Singlet
Infancy1	Singlet	Infancy2	Singlet	Infancy3	Singlet	Infancy4	Singlet	Infancy5	Singlet	Mature1	Singlet	Mature2	Doublet	Mature3	Singlet	Mature4	Singlet	Mature5	Singlet	Senile1	Singlet	Senile2	Singlet	Senile3	Singlet	Senile4	Singlet	Senile5	Singlet
Infancy1	Singlet	Infancy2	Singlet	Infancy3	Singlet	Infancy4	Singlet	Infancy5	Singlet	Mature1	Singlet	Mature2	Singlet	Mature3	Doublet	Mature4	Singlet	Mature5	Singlet	Senile1	Singlet	Senile2	Singlet	Senile3	Singlet	Senile4	Singlet	Senile5	Singlet
Infancy1	Singlet	Infancy2	Singlet	Infancy3	Singlet	Infancy4	Doublet	Infancy5	Singlet	Mature1	Singlet	Mature2	Singlet	Mature3	Singlet	Mature4	Singlet	Mature5	Singlet	Senile1	Singlet	Senile2	Singlet	Senile3	Singlet	Senile4	Singlet	Senile5	Singlet
Infancy1	Singlet	Infancy2	Singlet	Infancy3	Singlet	Infancy4	Singlet	Infancy5	Singlet	Mature1	Singlet	Mature2	Singlet	Mature3	Singlet	Mature4	Doublet	Mature5	Singlet	Senile1	Singlet	Senile2	Doublet	Senile3	Singlet	Senile4	Singlet	Senile5	Singlet
Infancy1	Singlet	Infancy2	Singlet	Infancy3	Singlet	Infancy4	Singlet	Infancy5	Singlet	Mature1	Singlet	Mature2	Singlet	Mature3	Singlet	Mature4	Singlet	Mature5	Singlet	Senile1	Singlet	Senile2	Singlet	Senile3	Singlet	Senile4	Singlet	Senile5	Singlet
Infancy1	Singlet	Infancy2	Singlet	Infancy3	Doublet	Infancy4	Singlet	Infancy5	Singlet	Mature1	Singlet	Mature2	Singlet	Mature3	Singlet	Mature4	Singlet	Mature5	Singlet	Senile1	Singlet	Senile2	Singlet	Senile3	Doublet	Senile4	Doublet	Senile5	Singlet
Infancy1	Singlet	Infancy2	Singlet	Infancy3	Singlet	Infancy4	Singlet	Infancy5	Singlet	Mature1	Singlet	Mature2	Singlet	Mature3	Singlet	Mature4	Singlet	Mature5	Singlet	Senile1	Singlet	Senile2	Singlet	Senile3	Singlet	Senile4	Singlet	Senile5	Singlet
Infancy1	Singlet	Infancy2	Singlet	Infancy3	Singlet	Infancy4	Singlet	Infancy5	Singlet	Mature1	Doublet	Mature2	Singlet	Mature3	Singlet	Mature4	Doublet	Mature5	Singlet	Senile1	Singlet	Senile2	Singlet	Senile3	Singlet	Senile4	Singlet	Senile5	Singlet
Infancy1	Singlet	Infancy2	Doublet	Infancy3	Singlet	Infancy4	Singlet	Infancy5	Singlet	Mature1	Singlet	Mature2	Singlet	Mature3	Singlet	Mature4	Singlet	Mature5	Singlet	Senile1	Singlet	Senile2	Doublet	Senile3	Singlet	Senile4	Singlet	Senile5	Singlet
Infancy1	Singlet	Infancy2	Singlet	Infancy3	Singlet	Infancy4	Singlet	Infancy5	Singlet	Mature1	Singlet	Mature2	Singlet	Mature3	Singlet	Mature4	Doublet	Mature5	Singlet	Senile1	Singlet	Senile2	Singlet	Senile3	Singlet	Senile4	Singlet	Senile5	Singlet
Infancy1	Doublet	Infancy2	Singlet	Infancy3	Singlet	Infancy4	Singlet	Infancy5	Singlet	Mature1	Doublet	Mature2	Singlet	Mature3	Singlet	Mature4	Singlet	Mature5	Singlet	Senile1	Singlet	Senile2	Singlet	Senile3	Singlet	Senile4	Singlet	Senile5	Singlet
Infancy1	Doublet	Infancy2	Doublet	Infancy3	Singlet	Infancy4	Doublet	Infancy5	Doublet	Mature1	Singlet	Mature2	Singlet	Mature3	Singlet	Mature4	Singlet	Mature5	Singlet	Senile1	Singlet	Senile2	Singlet	Senile3	Singlet	Senile4	Singlet	Senile5	Singlet
Infancy1	Singlet	Infancy2	Singlet	Infancy3	Singlet	Infancy4	Singlet	Infancy5	Singlet	Mature1	Singlet	Mature2	Singlet	Mature3	Singlet	Mature4	Singlet	Mature5	Singlet	Senile1	Singlet	Senile2	Singlet	Senile3	Singlet	Senile4	Doublet	Senile5	Singlet
Infancy1	Singlet	Infancy2	Singlet	Infancy3	Singlet	Infancy4	Singlet	Infancy5	Singlet	Mature1	Singlet	Mature2	Singlet	Mature3	Singlet	Mature4	Singlet	Mature5	Singlet	Senile1	Singlet	Senile2	Singlet	Senile3	Singlet	Senile4	Singlet	Senile5	Singlet
Infancy1	Singlet	Infancy2	Singlet	Infancy3	Singlet	Infancy4	Singlet	Infancy5	Singlet	Mature1	Singlet	Mature2	Singlet	Mature3	Singlet	Mature4	Singlet	Mature5	Singlet	Senile1	Singlet	Senile2	Singlet	Senile3	Doublet	Senile4	Singlet	Senile5	Singlet
Infancy1	Singlet	Infancy2	Singlet	Infancy3	Singlet	Infancy4	Doublet	Infancy5	Singlet	Mature1	Singlet	Mature2	Singlet	Mature3	Singlet	Mature4	Singlet	Mature5	Singlet	Senile1	Singlet	Senile2	Singlet	Senile3	Singlet	Senile4	Singlet	Senile5	Singlet
Infancy1	Singlet	Infancy2	Singlet	Infancy3	Singlet	Infancy4	Singlet	Infancy5	Singlet	Mature1	Singlet	Mature2	Singlet	Mature3	Singlet	Mature4	Doublet	Mature5	Singlet	Senile1	Singlet	Senile2	Singlet	Senile3	Singlet	Senile4	Singlet	Senile5	Singlet
Infancy1	Singlet	Infancy2	Singlet	Infancy3	Singlet	Infancy4	Singlet	Infancy5	Singlet	Mature1	Singlet	Mature2	Singlet	Mature3	Singlet	Mature4	Singlet	Mature5	Singlet	Senile1	Singlet	Senile2	Singlet	Senile3	Singlet	Senile4	Singlet	Senile5	Singlet
Infancy1	Singlet	Infancy2	Singlet	Infancy3	Singlet	Infancy4	Singlet	Infancy5	Singlet	Mature1	Singlet	Mature2	Singlet	Mature3	Singlet	Mature4	Doublet	Mature5	Singlet	Senile1	Singlet	Senile2	Doublet	Senile3	Singlet	Senile4	Doublet	Senile5	Singlet
Infancy1	Singlet	Infancy2	Singlet	Infancy3	Singlet	Infancy4	Singlet	Infancy5	Singlet	Mature1	Singlet	Mature2	Singlet	Mature3	Singlet	Mature4	Singlet	Mature5	Singlet	Senile1	Singlet	Senile2	Singlet	Senile3	Singlet	Senile4	Singlet	Senile5	Doublet
Infancy1	Singlet	Infancy2	Singlet	Infancy3	Singlet	Infancy4	Singlet	Infancy5	Singlet	Mature1	Singlet	Mature2	Singlet	Mature3	Singlet	Mature4	Singlet	Mature5	Singlet	Senile1	Singlet	Senile2	Singlet	Senile3	Singlet	Senile4	Singlet	Senile5	Singlet
Infancy1	Singlet	Infancy2	Singlet	Infancy3	Singlet	Infancy4	Singlet	Infancy5	Singlet	Mature1	Singlet	Mature2	Singlet	Mature3	Singlet	Mature4	Singlet	Mature5	Singlet	Senile1	Singlet	Senile2	Doublet	Senile3	Singlet	Senile4	Singlet	Senile5	Doublet
Infancy1	Doublet	Infancy2	Singlet	Infancy3	Singlet	Infancy4	Singlet	Infancy5	Singlet	Mature1	Singlet	Mature2	Singlet	Mature3	Singlet	Mature4	Singlet	Mature5	Singlet	Senile1	Singlet	Senile2	Singlet	Senile3	Singlet	Senile4	Singlet	Senile5	Singlet
Infancy1	Singlet	Infancy2	Singlet	Infancy3	Singlet	Infancy4	Singlet	Infancy5	Doublet	Mature1	Singlet	Mature2	Singlet	Mature3	Singlet	Mature4	Singlet	Mature5	Singlet	Senile1	Singlet	Senile2	Doublet	Senile3	Singlet	Senile4	Doublet	Senile5	Singlet
Infancy1	Singlet	Infancy2	Singlet	Infancy3	Singlet	Infancy4	Singlet	Infancy5	Singlet	Mature1	Singlet	Mature2	Doublet	Mature3	Singlet	Mature4	Singlet	Mature5	Singlet	Senile1	Singlet	Senile2	Singlet	Senile3	Doublet	Senile4	Singlet	Senile5	Singlet
Infancy1	Singlet	Infancy2	Singlet	Infancy3	Singlet	Infancy4	Singlet	Infancy5	Singlet	Mature1	Singlet	Mature2	Singlet	Mature3	Singlet	Mature4	Singlet	Mature5	Singlet	Senile1	Singlet	Senile2	Singlet	Senile3	Singlet	Senile4	Singlet	Senile5	Doublet
Infancy1	Singlet	Infancy2	Singlet	Infancy3	Singlet	Infancy4	Singlet	Infancy5	Singlet	Mature1	Singlet	Mature2	Singlet	Mature3	Singlet	Mature4	Singlet	Mature5	Singlet	Senile1	Singlet	Senile2	Singlet	Senile3	Singlet	Senile4	Singlet	Senile5	Singlet
Infancy1	Singlet	Infancy2	Singlet	Infancy3	Singlet	Infancy4	Singlet	Infancy5	Singlet	Mature1	Singlet	Mature2	Singlet	Mature3	Singlet	Mature4	Singlet	Mature5	Singlet	Senile1	Singlet	Senile2	Doublet	Senile3	Singlet	Senile4	Singlet	Senile5	Singlet
Infancy1	Singlet	Infancy2	Singlet	Infancy3	Singlet	Infancy4	Singlet	Infancy5	Singlet	Mature1	Singlet	Mature2	Singlet	Mature3	Singlet	Mature4	Singlet	Mature5	Singlet	Senile1	Singlet	Senile2	Doublet	Senile3	Singlet	Senile4	Singlet	Senile5	Singlet
Infancy1	Singlet	Infancy2	Singlet	Infancy3	Singlet	Infancy4	Singlet	Infancy5	Singlet	Mature1	Singlet	Mature2	Singlet	Mature3	Singlet	Mature4	Singlet	Mature5	Singlet	Senile1	Singlet	Senile2	Singlet	Senile3	Singlet	Senile4	Singlet	Senile5	Singlet
Infancy1	Singlet	Infancy2	Singlet	Infancy3	Singlet	Infancy4	Singlet	Infancy5	Singlet	Mature1	Singlet	Mature2	Singlet	Mature3	Singlet	Mature4	Singlet	Mature5	Singlet	Senile1	Singlet	Senile2	Singlet	Senile3	Singlet	Senile4	Singlet	Senile5	Singlet
Infancy1	Singlet	Infancy2	Singlet	Infancy3	Singlet	Infancy4	Singlet	Infancy5	Singlet	Mature1	Singlet	Mature2	Singlet	Mature3	Singlet	Mature4	Singlet	Mature5	Singlet	Senile1	Singlet	Senile2	Singlet	Senile3	Singlet	Senile4	Singlet	Senile5	Singlet
Infancy1	Singlet	Infancy2	Singlet	Infancy3	Singlet	Infancy4	Singlet	Infancy5	Singlet	Mature1	Singlet	Mature2	Singlet	Mature3	Singlet	Mature4	Doublet	Mature5	Singlet	Senile1	Doublet	Senile2	Singlet	Senile3	Singlet	Senile4	Singlet	Senile5	Singlet
Infancy1	Singlet	Infancy2	Singlet	Infancy3	Doublet	Infancy4	Singlet	Infancy5	Singlet	Mature1	Singlet	Mature2	Singlet	Mature3	Singlet	Mature4	Doublet	Mature5	Singlet	Senile1	Doublet	Senile2	Singlet	Senile3	Singlet	Senile4	Singlet	Senile5	Singlet
Infancy1	Doublet	Infancy2	Singlet	Infancy3	Singlet	Infancy4	Singlet	Infancy5	Singlet	Mature1	Singlet	Mature2	Singlet	Mature3	Singlet	Mature4	Singlet	Mature5	Singlet	Senile1	Singlet	Senile2	Doublet	Senile3	Singlet	Senile4	Singlet	Senile5	Singlet
Infancy1	Singlet	Infancy2	Singlet	Infancy3	Singlet	Infancy4	Singlet	Infancy5	Singlet	Mature1	Singlet	Mature2	Singlet	Mature3	Singlet	Mature4	Singlet	Mature5	Singlet	Senile1	Doublet	Senile2	Doublet	Senile3	Singlet	Senile4	Singlet	Senile5	Singlet
Infancy1	Singlet	Infancy2	Singlet	Infancy3	Singlet	Infancy4	Doublet	Infancy5	Singlet	Mature1	Singlet	Mature2	Doublet	Mature3	Singlet	Mature4	Singlet	Mature5	Singlet	Senile1	Singlet	Senile2	Singlet	Senile3	Singlet	Senile4	Singlet	Senile5	Singlet
Infancy1	Singlet	Infancy2	Singlet	Infancy3	Singlet	Infancy4	Singlet	Infancy5	Singlet	Mature1	Singlet	Mature2	Singlet	Mature3	Singlet	Mature4	Singlet	Mature5	Singlet	Senile1	Singlet	Senile2	Singlet	Senile3	Singlet	Senile4	Singlet	Senile5	Doublet
Infancy1	Singlet	Infancy2	Singlet	Infancy3	Singlet	Infancy4	Doublet	Infancy5	Singlet	Mature1	Singlet	Mature2	Doublet	Mature3	Singlet	Mature4	Singlet	Mature5	Singlet	Senile1	Singlet	Senile2	Singlet	Senile3	Singlet	Senile4	Singlet	Senile5	Singlet
Infancy1	Singlet	Infancy2	Singlet	Infancy3	Singlet	Infancy4	Singlet	Infancy5	Singlet	Mature1	Singlet	Mature2	Singlet	Mature3	Singlet	Mature4	Singlet	Mature5	Doublet	Senile1	Singlet	Senile2	Singlet	Senile3	Singlet	Senile4	Singlet	Senile5	Singlet
Infancy1	Singlet	Infancy2	Singlet	Infancy3	Singlet	Infancy4	Singlet	Infancy5	Singlet	Mature1	Singlet	Mature2	Singlet	Mature3	Singlet	Mature4	Singlet	Mature5	Singlet	Senile1	Singlet	Senile2	Singlet	Senile3	Singlet	Senile4	Singlet	Senile5	Singlet
Infancy1	Singlet	Infancy2	Doublet	Infancy3	Singlet	Infancy4	Singlet	Infancy5	Singlet	Mature1	Singlet	Mature2	Singlet	Mature3	Singlet	Mature4	Singlet	Mature5	Singlet	Senile1	Singlet	Senile2	Singlet	Senile3	Singlet	Senile4	Singlet	Senile5	Doublet
Infancy1	Singlet	Infancy2	Singlet	Infancy3	Singlet	Infancy4	Singlet	Infancy5	Singlet	Mature1	Singlet	Mature2	Singlet	Mature3	Singlet	Mature4	Singlet	Mature5	Singlet	Senile1	Singlet	Senile2	Singlet	Senile3	Singlet	Senile4	Singlet	Senile5	Singlet
Infancy1	Singlet	Infancy2	Doublet	Infancy3	Singlet	Infancy4	Singlet	Infancy5	Singlet	Mature1	Singlet	Mature2	Singlet	Mature3	Singlet	Mature4	Singlet	Mature5	Singlet	Senile1	Singlet	Senile2	Singlet	Senile3	Doublet	Senile4	Singlet	Senile5	Singlet
Infancy1	Singlet	Infancy2	Singlet	Infancy3	Singlet	Infancy4	Singlet	Infancy5	Singlet	Mature1	Singlet	Mature2	Singlet	Mature3	Singlet	Mature4	Singlet	Mature5	Singlet	Senile1	Singlet	Senile2	Singlet	Senile3	Singlet	Senile4	Singlet	Senile5	Doublet
Infancy1	Singlet	Infancy2	Singlet	Infancy3	Singlet	Infancy4	Singlet	Infancy5	Singlet	Mature1	Singlet	Mature2	Singlet	Mature3	Singlet	Mature4	Singlet	Mature5	Singlet	Senile1	Singlet	Senile2	Singlet	Senile3	Singlet	Senile4	Singlet	Senile5	Singlet
Infancy1	Singlet	Infancy2	Singlet	Infancy3	Singlet	Infancy4	Doublet	Infancy5	Singlet	Mature1	Singlet	Mature2	Singlet	Mature3	Singlet	Mature4	Singlet	Mature5	Singlet	Senile1	Singlet	Senile2	Singlet	Senile3	Singlet	Senile4	Singlet	Senile5	Singlet
Infancy1	Singlet	Infancy2	Singlet	Infancy3	Singlet	Infancy4	Singlet	Infancy5	Singlet	Mature1	Singlet	Mature2	Singlet	Mature3	Singlet	Mature4	Singlet	Mature5	Singlet	Senile1	Singlet	Senile2	Singlet	Senile3	Singlet	Senile4	Singlet	Senile5	Singlet
Infancy1	Singlet	Infancy2	Singlet	Infancy3	Singlet	Infancy4	Singlet	Infancy5	Singlet	Mature1	Singlet	Mature2	Singlet	Mature3	Singlet	Mature4	Singlet	Mature5	Singlet	Senile1	Singlet	Senile2	Singlet	Senile3	Singlet	Senile4	Singlet	Senile5	Singlet
Infancy1	Singlet	Infancy2	Singlet	Infancy3	Singlet	Infancy4	Singlet	Infancy5	Singlet	Mature1	Singlet	Mature2	Singlet	Mature3	Singlet	Mature4	Singlet	Mature5	Singlet	Senile1	Singlet	Senile2	Singlet	Senile3	Singlet	Senile4	Singlet	Senile5	Singlet
Infancy1	Singlet	Infancy2	Singlet	Infancy3	Singlet	Infancy4	Singlet	Infancy5	Doublet	Mature1	Singlet	Mature2	Singlet	Mature3	Singlet	Mature4	Singlet	Mature5	Singlet	Senile1	Singlet	Senile2	Singlet	Senile3	Singlet	Senile4	Singlet	Senile5	Singlet
Infancy1	Singlet	Infancy2	Singlet	Infancy3	Singlet	Infancy4	Singlet	Infancy5	Singlet	Mature1	Singlet	Mature2	Singlet	Mature3	Singlet	Mature4	Singlet	Mature5	Singlet	Senile1	Singlet	Senile2	Singlet	Senile3	Singlet	Senile4	Singlet	Senile5	Singlet
Infancy1	Singlet	Infancy2	Singlet	Infancy3	Singlet	Infancy4	Singlet	Infancy5	Singlet	Mature1	Singlet	Mature2	Singlet	Mature3	Singlet	Mature4	Singlet	Mature5	Singlet	Senile1	Singlet	Senile2	Singlet	Senile3	Singlet	Senile4	Singlet	Senile5	Singlet
Infancy1	Doublet	Infancy2	Singlet	Infancy3	Doublet	Infancy4	Doublet	Infancy5	Singlet	Mature1	Singlet	Mature2	Singlet	Mature3	Singlet	Mature4	Singlet	Mature5	Doublet	Senile1	Singlet	Senile2	Singlet	Senile3	Singlet	Senile4	Singlet	Senile5	Singlet
Infancy1	Singlet	Infancy2	Singlet	Infancy3	Doublet	Infancy4	Singlet	Infancy5	Singlet	Mature1	Singlet	Mature2	Singlet	Mature3	Singlet	Mature4	Singlet	Mature5	Singlet	Senile1	Singlet	Senile2	Singlet	Senile3	Singlet	Senile4	Singlet	Senile5	Singlet
Infancy1	Singlet	Infancy2	Doublet	Infancy3	Singlet	Infancy4	Singlet	Infancy5	Singlet	Mature1	Doublet	Mature2	Singlet	Mature3	Doublet	Mature4	Singlet	Mature5	Singlet	Senile1	Singlet	Senile2	Singlet	Senile3	Singlet	Senile4	Singlet	Senile5	Singlet
Infancy1	Singlet	Infancy2	Doublet	Infancy3	Singlet	Infancy4	Singlet	Infancy5	Singlet	Mature1	Singlet	Mature2	Singlet	Mature3	Singlet	Mature4	Singlet	Mature5	Singlet	Senile1	Singlet	Senile2	Singlet	Senile3	Singlet	Senile4	Singlet	Senile5	Singlet
Infancy1	Singlet	Infancy2	Singlet	Infancy3	Singlet	Infancy4	Singlet	Infancy5	Singlet	Mature1	Singlet	Mature2	Singlet	Mature3	Singlet	Mature4	Singlet	Mature5	Singlet	Senile1	Singlet	Senile2	Singlet	Senile3	Singlet	Senile4	Singlet	Senile5	Singlet
Infancy1	Singlet	Infancy2	Singlet	Infancy3	Singlet	Infancy4	Singlet	Infancy5	Singlet	Mature1	Singlet	Mature2	Singlet	Mature3	Singlet	Mature4	Doublet	Mature5	Singlet	Senile1	Singlet	Senile2	Singlet	Senile3	Singlet	Senile4	Singlet	Senile5	Singlet
Infancy1	Singlet	Infancy2	Singlet	Infancy3	Singlet	Infancy4	Singlet	Infancy5	Singlet	Mature1	Singlet	Mature2	Singlet	Mature3	Singlet	Mature4	Singlet	Mature5	Singlet	Senile1	Singlet	Senile2	Singlet	Senile3	Singlet	Senile4	Doublet	Senile5	Singlet
Infancy1	Singlet	Infancy2	Singlet	Infancy3	Doublet	Infancy4	Singlet	Infancy5	Singlet	Mature1	Singlet	Mature2	Singlet	Mature3	Singlet	Mature4	Singlet	Mature5	Singlet	Senile1	Singlet	Senile2	Singlet	Senile3	Singlet	Senile4	Singlet	Senile5	Doublet
Infancy1	Singlet	Infancy2	Singlet	Infancy3	Singlet	Infancy4	Singlet	Infancy5	Singlet	Mature1	Singlet	Mature2	Doublet	Mature3	Singlet	Mature4	Singlet	Mature5	Singlet	Senile1	Singlet	Senile2	Singlet	Senile3	Singlet	Senile4	Singlet	Senile5	Singlet
Infancy1	Doublet	Infancy2	Singlet	Infancy3	Singlet	Infancy4	Singlet	Infancy5	Singlet	Mature1	Singlet	Mature2	Singlet	Mature3	Singlet	Mature4	Doublet	Mature5	Singlet	Senile1	Singlet	Senile2	Singlet	Senile3	Singlet	Senile4	Singlet	Senile5	Singlet
Infancy1	Singlet	Infancy2	Singlet	Infancy3	Singlet	Infancy4	Singlet	Infancy5	Singlet	Mature1	Singlet	Mature2	Singlet	Mature3	Singlet	Mature4	Singlet	Mature5	Singlet	Senile1	Singlet	Senile2	Singlet	Senile3	Singlet	Senile4	Singlet	Senile5	Singlet
Infancy1	Singlet	Infancy2	Singlet	Infancy3	Singlet	Infancy4	Singlet	Infancy5	Singlet	Mature1	Singlet	Mature2	Singlet	Mature3	Singlet	Mature4	Singlet	Mature5	Singlet	Senile1	Doublet	Senile2	Singlet	Senile3	Singlet	Senile4	Singlet	Senile5	Singlet
Infancy1	Singlet	Infancy2	Singlet	Infancy3	Singlet	Infancy4	Singlet	Infancy5	Singlet	Mature1	Singlet	Mature2	Singlet	Mature3	Singlet	Mature4	Singlet	Mature5	Singlet	Senile1	Singlet	Senile2	Singlet	Senile3	Singlet	Senile4	Singlet	Senile5	Singlet
Infancy1	Singlet	Infancy2	Singlet	Infancy3	Singlet	Infancy4	Doublet	Infancy5	Singlet	Mature1	Singlet	Mature2	Singlet	Mature3	Singlet	Mature4	Doublet	Mature5	Singlet	Senile1	Singlet	Senile2	Doublet	Senile3	Singlet	Senile4	Singlet	Senile5	Singlet
Infancy1	Singlet	Infancy2	Singlet	Infancy3	Singlet	Infancy4	Singlet	Infancy5	Singlet	Mature1	Singlet	Mature2	Singlet	Mature3	Singlet	Mature4	Doublet	Mature5	Singlet	Senile1	Singlet	Senile2	Singlet	Senile3	Singlet	Senile4	Singlet	Senile5	Doublet
Infancy1	Singlet	Infancy2	Singlet	Infancy3	Singlet	Infancy4	Singlet	Infancy5	Singlet	Mature1	Singlet	Mature2	Singlet	Mature3	Singlet	Mature4	Singlet	Mature5	Singlet	Senile1	Singlet	Senile2	Singlet	Senile3	Singlet	Senile4	Singlet	Senile5	Singlet
Infancy1	Singlet	Infancy2	Singlet	Infancy3	Singlet	Infancy4	Singlet	Infancy5	Singlet	Mature1	Singlet	Mature2	Singlet	Mature3	Singlet	Mature4	Singlet	Mature5	Singlet	Senile1	Singlet	Senile2	Singlet	Senile3	Singlet	Senile4	Singlet	Senile5	Singlet
Infancy1	Singlet	Infancy2	Doublet	Infancy3	Singlet	Infancy4	Singlet	Infancy5	Singlet	Mature1	Singlet	Mature2	Singlet	Mature3	Singlet	Mature4	Singlet	Mature5	Singlet	Senile1	Singlet	Senile2	Doublet	Senile3	Singlet	Senile4	Singlet	Senile5	Singlet
Infancy1	Singlet	Infancy2	Singlet	Infancy3	Doublet	Infancy4	Singlet	Infancy5	Singlet	Mature1	Singlet	Mature2	Singlet	Mature3	Singlet	Mature4	Singlet	Mature5	Singlet	Senile1	Singlet	Senile2	Singlet	Senile3	Singlet	Senile4	Singlet	Senile5	Doublet
Infancy1	Singlet	Infancy2	Doublet	Infancy3	Singlet	Infancy4	Singlet	Infancy5	Singlet	Mature1	Singlet	Mature2	Singlet	Mature3	Singlet	Mature4	Singlet	Mature5	Singlet	Senile1	Singlet	Senile2	Singlet	Senile3	Singlet	Senile4	Singlet	Senile5	Singlet
Infancy1	Doublet	Infancy2	Singlet	Infancy3	Singlet	Infancy4	Singlet	Infancy5	Singlet	Mature1	Singlet	Mature2	Singlet	Mature3	Singlet	Mature4	Singlet	Mature5	Singlet	Senile1	Singlet	Senile2	Singlet	Senile3	Singlet	Senile4	Singlet	Senile5	Singlet
Infancy1	Singlet	Infancy2	Singlet	Infancy3	Singlet	Infancy4	Singlet	Infancy5	Singlet	Mature1	Singlet	Mature2	Singlet	Mature3	Doublet	Mature4	Singlet	Mature5	Singlet	Senile1	Singlet	Senile2	Singlet	Senile3	Singlet	Senile4	Singlet	Senile5	Singlet
Infancy1	Singlet	Infancy2	Singlet	Infancy3	Singlet	Infancy4	Singlet	Infancy5	Singlet	Mature1	Singlet	Mature2	Singlet	Mature3	Singlet	Mature4	Singlet	Mature5	Singlet	Senile1	Singlet	Senile2	Singlet	Senile3	Singlet	Senile4	Singlet	Senile5	Singlet
Infancy1	Doublet	Infancy2	Singlet	Infancy3	Singlet	Infancy4	Singlet	Infancy5	Singlet	Mature1	Singlet	Mature2	Singlet	Mature3	Singlet	Mature4	Singlet	Mature5	Singlet	Senile1	Singlet	Senile2	Doublet	Senile3	Doublet	Senile4	Singlet	Senile5	Singlet
Infancy1	Singlet	Infancy2	Singlet	Infancy3	Singlet	Infancy4	Singlet	Infancy5	Singlet	Mature1	Singlet	Mature2	Singlet	Mature3	Singlet	Mature4	Singlet	Mature5	Singlet	Senile1	Singlet	Senile2	Singlet	Senile3	Singlet	Senile4	Singlet	Senile5	Singlet
Infancy1	Singlet	Infancy2	Singlet	Infancy3	Singlet	Infancy4	Singlet	Infancy5	Singlet	Mature1	Singlet	Mature2	Singlet	Mature3	Singlet	Mature4	Singlet	Mature5	Singlet	Senile1	Singlet	Senile2	Singlet	Senile3	Singlet	Senile4	Singlet	Senile5	Singlet
Infancy1	Singlet	Infancy2	Singlet	Infancy3	Singlet	Infancy4	Singlet	Infancy5	Singlet	Mature1	Singlet	Mature2	Singlet	Mature3	Singlet	Mature4	Singlet	Mature5	Singlet	Senile1	Singlet	Senile2	Singlet	Senile3	Singlet	Senile4	Singlet	Senile5	Singlet
Infancy1	Singlet	Infancy2	Singlet	Infancy3	Singlet	Infancy4	Singlet	Infancy5	Singlet	Mature1	Singlet	Mature2	Singlet	Mature3	Singlet	Mature4	Singlet	Mature5	Singlet	Senile1	Singlet	Senile2	Singlet	Senile3	Singlet	Senile4	Singlet	Senile5	Singlet
Infancy1	Singlet	Infancy2	Singlet	Infancy3	Doublet	Infancy4	Singlet	Infancy5	Singlet	Mature1	Singlet	Mature2	Singlet	Mature3	Singlet	Mature4	Singlet	Mature5	Singlet	Senile1	Singlet	Senile2	Singlet	Senile3	Singlet	Senile4	Singlet	Senile5	Singlet
Infancy1	Singlet	Infancy2	Doublet	Infancy3	Singlet	Infancy4	Singlet	Infancy5	Singlet	Mature1	Doublet	Mature2	Singlet	Mature3	Singlet	Mature4	Singlet	Mature5	Singlet	Senile1	Singlet	Senile2	Singlet	Senile3	Singlet	Senile4	Singlet	Senile5	Singlet
Infancy1	Singlet	Infancy2	Singlet	Infancy3	Singlet	Infancy4	Singlet	Infancy5	Singlet	Mature1	Singlet	Mature2	Singlet	Mature3	Singlet	Mature4	Singlet	Mature5	Singlet	Senile1	Singlet	Senile2	Singlet	Senile3	Singlet	Senile4	Singlet	Senile5	Singlet
Infancy1	Singlet	Infancy2	Singlet	Infancy3	Singlet	Infancy4	Singlet	Infancy5	Singlet	Mature1	Singlet	Mature2	Singlet	Mature3	Doublet	Mature4	Singlet	Mature5	Singlet	Senile1	Singlet	Senile2	Singlet	Senile3	Singlet	Senile4	Singlet	Senile5	Singlet
Infancy1	Singlet	Infancy2	Singlet	Infancy3	Singlet	Infancy4	Singlet	Infancy5	Singlet	Mature1	Singlet	Mature2	Singlet	Mature3	Singlet	Mature4	Singlet	Mature5	Singlet	Senile1	Singlet	Senile2	Singlet	Senile3	Singlet	Senile4	Singlet	Senile5	Singlet
Infancy1	Singlet	Infancy2	Singlet	Infancy3	Singlet	Infancy4	Singlet	Infancy5	Doublet	Mature1	Singlet	Mature2	Singlet	Mature3	Singlet	Mature4	Singlet	Mature5	Singlet	Senile1	Singlet	Senile2	Singlet	Senile3	Singlet	Senile4	Singlet	Senile5	Singlet
Infancy1	Singlet	Infancy2	Singlet	Infancy3	Singlet	Infancy4	Singlet	Infancy5	Singlet	Mature1	Singlet	Mature2	Singlet	Mature3	Singlet	Mature4	Singlet	Mature5	Singlet	Senile1	Singlet	Senile2	Singlet	Senile3	Doublet	Senile4	Singlet	Senile5	Singlet
Infancy1	Singlet	Infancy2	Singlet	Infancy3	Singlet	Infancy4	Singlet	Infancy5	Singlet	Mature1	Singlet	Mature2	Singlet	Mature3	Singlet	Mature4	Singlet	Mature5	Singlet	Senile1	Doublet	Senile2	Singlet	Senile3	Singlet	Senile4	Singlet	Senile5	Singlet
Infancy1	Singlet	Infancy2	Singlet	Infancy3	Singlet	Infancy4	Doublet	Infancy5	Doublet	Mature1	Singlet	Mature2	Singlet	Mature3	Singlet	Mature4	Singlet	Mature5	Singlet	Senile1	Singlet	Senile2	Singlet	Senile3	Singlet	Senile4	Singlet	Senile5	Singlet
Infancy1	Singlet	Infancy2	Doublet	Infancy3	Singlet	Infancy4	Singlet	Infancy5	Singlet	Mature1	Singlet	Mature2	Singlet	Mature3	Singlet	Mature4	Singlet	Mature5	Singlet	Senile1	Singlet	Senile2	Singlet	Senile3	Singlet	Senile4	Singlet	Senile5	Singlet
Infancy1	Singlet	Infancy2	Singlet	Infancy3	Singlet	Infancy4	Singlet	Infancy5	Singlet	Mature1	Singlet	Mature2	Singlet	Mature3	Doublet	Mature4	Singlet	Mature5	Singlet	Senile1	Singlet	Senile2	Singlet	Senile3	Singlet	Senile4	Singlet	Senile5	Doublet
Infancy1	Singlet	Infancy2	Singlet	Infancy3	Singlet	Infancy4	Singlet	Infancy5	Singlet	Mature1	Singlet	Mature2	Doublet	Mature3	Doublet	Mature4	Singlet	Mature5	Singlet	Senile1	Singlet	Senile2	Singlet	Senile3	Singlet	Senile4	Singlet	Senile5	Singlet
Infancy1	Singlet	Infancy2	Singlet	Infancy3	Singlet	Infancy4	Singlet	Infancy5	Singlet	Mature1	Singlet	Mature2	Singlet	Mature3	Singlet	Mature4	Doublet	Mature5	Singlet	Senile1	Singlet	Senile2	Singlet	Senile3	Singlet	Senile4	Singlet	Senile5	Singlet
Infancy1	Doublet	Infancy2	Doublet	Infancy3	Singlet	Infancy4	Singlet	Infancy5	Singlet	Mature1	Singlet	Mature2	Singlet	Mature3	Singlet	Mature4	Singlet	Mature5	Singlet	Senile1	Singlet	Senile2	Singlet	Senile3	Singlet	Senile4	Singlet	Senile5	Singlet
Infancy1	Singlet	Infancy2	Singlet	Infancy3	Singlet	Infancy4	Singlet	Infancy5	Singlet	Mature1	Singlet	Mature2	Singlet	Mature3	Singlet	Mature4	Singlet	Mature5	Singlet	Senile1	Singlet	Senile2	Singlet	Senile3	Singlet	Senile4	Singlet	Senile5	Singlet
Infancy1	Singlet	Infancy2	Singlet	Infancy3	Singlet	Infancy4	Singlet	Infancy5	Singlet	Mature1	Singlet	Mature2	Singlet	Mature3	Singlet	Mature4	Singlet	Mature5	Singlet	Senile1	Singlet	Senile2	Singlet	Senile3	Singlet	Senile4	Singlet	Senile5	Singlet
Infancy1	Singlet	Infancy2	Singlet	Infancy3	Singlet	Infancy4	Singlet	Infancy5	Singlet	Mature1	Singlet	Mature2	Singlet	Mature3	Doublet	Mature4	Singlet	Mature5	Singlet	Senile1	Singlet	Senile2	Singlet	Senile3	Singlet	Senile4	Singlet	Senile5	Singlet
Infancy1	Singlet	Infancy2	Singlet	Infancy3	Singlet	Infancy4	Singlet	Infancy5	Singlet	Mature1	Singlet	Mature2	Singlet	Mature3	Singlet	Mature4	Singlet	Mature5	Singlet	Senile1	Singlet	Senile2	Singlet	Senile3	Singlet	Senile4	Singlet	Senile5	Singlet
Infancy1	Singlet	Infancy2	Singlet	Infancy3	Singlet	Infancy4	Singlet	Infancy5	Singlet	Mature1	Singlet	Mature2	Singlet	Mature3	Doublet	Mature4	Singlet	Mature5	Singlet	Senile1	Singlet	Senile2	Singlet	Senile3	Singlet	Senile4	Singlet	Senile5	Singlet
Infancy1	Singlet	Infancy2	Singlet	Infancy3	Singlet	Infancy4	Singlet	Infancy5	Singlet	Mature1	Singlet	Mature2	Singlet	Mature3	Singlet	Mature4	Singlet	Mature5	Singlet	Senile1	Singlet	Senile2	Singlet	Senile3	Singlet	Senile4	Singlet	Senile5	Singlet
Infancy1	Singlet	Infancy2	Singlet	Infancy3	Singlet	Infancy4	Singlet	Infancy5	Singlet	Mature1	Singlet	Mature2	Singlet	Mature3	Singlet	Mature4	Singlet	Mature5	Singlet	Senile1	Doublet	Senile2	Doublet	Senile3	Singlet	Senile4	Singlet	Senile5	Singlet
Infancy1	Singlet	Infancy2	Singlet	Infancy3	Singlet	Infancy4	Singlet	Infancy5	Singlet	Mature1	Singlet	Mature2	Singlet	Mature3	Singlet	Mature4	Singlet	Mature5	Singlet	Senile1	Doublet	Senile2	Singlet	Senile3	Singlet	Senile4	Singlet	Senile5	Singlet
Infancy1	Singlet	Infancy2	Doublet	Infancy3	Singlet	Infancy4	Singlet	Infancy5	Singlet	Mature1	Singlet	Mature2	Singlet	Mature3	Singlet	Mature4	Singlet	Mature5	Singlet	Senile1	Singlet	Senile2	Singlet	Senile3	Singlet	Senile4	Doublet	Senile5	Singlet
Infancy1	Singlet	Infancy2	Singlet	Infancy3	Singlet	Infancy4	Singlet	Infancy5	Singlet	Mature1	Singlet	Mature2	Singlet	Mature3	Singlet	Mature4	Singlet	Mature5	Singlet	Senile1	Singlet	Senile2	Singlet	Senile3	Singlet	Senile4	Singlet	Senile5	Singlet
Infancy1	Singlet	Infancy2	Singlet	Infancy3	Singlet	Infancy4	Singlet	Infancy5	Singlet	Mature1	Singlet	Mature2	Singlet	Mature3	Singlet	Mature4	Singlet	Mature5	Singlet	Senile1	Singlet	Senile2	Doublet	Senile3	Singlet	Senile4	Singlet	Senile5	Singlet
Infancy1	Singlet	Infancy2	Singlet	Infancy3	Singlet	Infancy4	Singlet	Infancy5	Singlet	Mature1	Singlet	Mature2	Singlet	Mature3	Doublet	Mature4	Singlet	Mature5	Singlet	Senile1	Singlet	Senile2	Singlet	Senile3	Doublet	Senile4	Singlet	Senile5	Doublet
Infancy1	Singlet	Infancy2	Singlet	Infancy3	Singlet	Infancy4	Singlet	Infancy5	Singlet	Mature1	Singlet	Mature2	Doublet	Mature3	Singlet	Mature4	Singlet	Mature5	Singlet	Senile1	Singlet	Senile2	Doublet	Senile3	Singlet	Senile4	Singlet	Senile5	Singlet
Infancy1	Singlet	Infancy2	Singlet	Infancy3	Singlet	Infancy4	Singlet	Infancy5	Singlet	Mature1	Singlet	Mature2	Singlet	Mature3	Singlet	Mature4	Singlet	Mature5	Singlet	Senile1	Singlet	Senile2	Singlet	Senile3	Singlet	Senile4	Singlet	Senile5	Singlet
Infancy1	Singlet	Infancy2	Singlet	Infancy3	Singlet	Infancy4	Singlet	Infancy5	Singlet	Mature1	Singlet	Mature2	Singlet	Mature3	Singlet	Mature4	Singlet	Mature5	Singlet	Senile1	Singlet	Senile2	Singlet	Senile3	Singlet	Senile4	Singlet	Senile5	Singlet
Infancy1	Singlet	Infancy2	Singlet	Infancy3	Singlet	Infancy4	Singlet	Infancy5	Singlet	Mature1	Singlet	Mature2	Singlet	Mature3	Singlet	Mature4	Doublet	Mature5	Singlet	Senile1	Singlet	Senile2	Singlet	Senile3	Singlet	Senile4	Singlet	Senile5	Singlet
Infancy1	Singlet	Infancy2	Singlet	Infancy3	Doublet	Infancy4	Singlet	Infancy5	Doublet	Mature1	Singlet	Mature2	Singlet	Mature3	Singlet	Mature4	Singlet	Mature5	Singlet	Senile1	Singlet	Senile2	Singlet	Senile3	Singlet	Senile4	Singlet	Senile5	Singlet
Infancy1	Singlet	Infancy2	Singlet	Infancy3	Singlet	Infancy4	Singlet	Infancy5	Singlet	Mature1	Singlet	Mature2	Singlet	Mature3	Singlet	Mature4	Singlet	Mature5	Singlet	Senile1	Singlet	Senile2	Singlet	Senile3	Singlet	Senile4	Singlet	Senile5	Singlet
Infancy1	Singlet	Infancy2	Singlet	Infancy3	Singlet	Infancy4	Singlet	Infancy5	Singlet	Mature1	Singlet	Mature2	Singlet	Mature3	Singlet	Mature4	Singlet	Mature5	Singlet	Senile1	Singlet	Senile2	Singlet	Senile3	Singlet	Senile4	Singlet	Senile5	Singlet
Infancy1	Singlet	Infancy2	Singlet	Infancy3	Singlet	Infancy4	Singlet	Infancy5	Singlet	Mature1	Singlet	Mature2	Singlet	Mature3	Singlet	Mature4	Singlet	Mature5	Singlet	Senile1	Singlet	Senile2	Singlet	Senile3	Singlet	Senile4	Singlet	Senile5	Singlet
Infancy1	Singlet	Infancy2	Singlet	Infancy3	Singlet	Infancy4	Doublet	Infancy5	Singlet	Mature1	Singlet	Mature2	Singlet	Mature3	Singlet	Mature4	Singlet	Mature5	Singlet	Senile1	Singlet	Senile2	Singlet	Senile3	Doublet	Senile4	Singlet	Senile5	Singlet
Infancy1	Singlet	Infancy2	Singlet	Infancy3	Singlet	Infancy4	Singlet	Infancy5	Singlet	Mature1	Singlet	Mature2	Singlet	Mature3	Singlet	Mature4	Singlet	Mature5	Singlet	Senile1	Singlet	Senile2	Singlet	Senile3	Singlet	Senile4	Singlet	Senile5	Singlet
Infancy1	Singlet	Infancy2	Singlet	Infancy3	Singlet	Infancy4	Singlet	Infancy5	Singlet	Mature1	Singlet	Mature2	Singlet	Mature3	Singlet	Mature4	Singlet	Mature5	Singlet	Senile1	Singlet	Senile2	Singlet	Senile3	Singlet	Senile4	Singlet	Senile5	Singlet
Infancy1	Singlet	Infancy2	Singlet	Infancy3	Singlet	Infancy4	Singlet	Infancy5	Singlet	Mature1	Singlet	Mature2	Doublet	Mature3	Singlet	Mature4	Singlet	Mature5	Singlet	Senile1	Singlet	Senile2	Singlet	Senile3	Singlet	Senile4	Singlet	Senile5	Singlet
Infancy1	Singlet	Infancy2	Singlet	Infancy3	Singlet	Infancy4	Doublet	Infancy5	Singlet	Mature1	Singlet	Mature2	Singlet	Mature3	Singlet	Mature4	Singlet	Mature5	Singlet	Senile1	Singlet	Senile2	Singlet	Senile3	Singlet	Senile4	Doublet	Senile5	Singlet
Infancy1	Singlet	Infancy2	Singlet	Infancy3	Singlet	Infancy4	Singlet	Infancy5	Singlet	Mature1	Singlet	Mature2	Singlet	Mature3	Singlet	Mature4	Doublet	Mature5	Singlet	Senile1	Singlet	Senile2	Singlet	Senile3	Singlet	Senile4	Singlet	Senile5	Singlet
Infancy1	Singlet	Infancy2	Singlet	Infancy3	Singlet	Infancy4	Singlet	Infancy5	Singlet	Mature1	Singlet	Mature2	Singlet	Mature3	Singlet	Mature4	Singlet	Mature5	Singlet	Senile1	Singlet	Senile2	Doublet	Senile3	Singlet	Senile4	Singlet	Senile5	Singlet
Infancy1	Singlet	Infancy2	Singlet	Infancy3	Singlet	Infancy4	Singlet	Infancy5	Singlet	Mature1	Singlet	Mature2	Doublet	Mature3	Singlet	Mature4	Singlet	Mature5	Singlet	Senile1	Singlet	Senile2	Singlet	Senile3	Singlet	Senile4	Doublet	Senile5	Singlet
Infancy1	Singlet	Infancy2	Singlet	Infancy3	Singlet	Infancy4	Singlet	Infancy5	Singlet	Mature1	Singlet	Mature2	Singlet	Mature3	Singlet	Mature4	Doublet	Mature5	Singlet	Senile1	Singlet	Senile2	Singlet	Senile3	Singlet	Senile4	Singlet	Senile5	Singlet
Infancy1	Doublet	Infancy2	Singlet	Infancy3	Singlet	Infancy4	Singlet	Infancy5	Singlet	Mature1	Singlet	Mature2	Singlet	Mature3	Singlet	Mature4	Singlet	Mature5	Singlet	Senile1	Singlet	Senile2	Singlet	Senile3	Singlet	Senile4	Singlet	Senile5	Singlet
Infancy1	Singlet	Infancy2	Singlet	Infancy3	Singlet	Infancy4	Singlet	Infancy5	Singlet	Mature1	Singlet	Mature2	Singlet	Mature3	Singlet	Mature4	Doublet	Mature5	Singlet	Senile1	Singlet	Senile2	Singlet	Senile3	Singlet	Senile4	Singlet	Senile5	Singlet
Infancy1	Singlet	Infancy2	Singlet	Infancy3	Singlet	Infancy4	Doublet	Infancy5	Singlet	Mature1	Singlet	Mature2	Singlet	Mature3	Singlet	Mature4	Singlet	Mature5	Singlet	Senile1	Singlet	Senile2	Singlet	Senile3	Singlet	Senile4	Singlet	Senile5	Doublet
Infancy1	Singlet	Infancy2	Singlet	Infancy3	Singlet	Infancy4	Singlet	Infancy5	Singlet	Mature1	Singlet	Mature2	Singlet	Mature3	Singlet	Mature4	Doublet	Mature5	Singlet	Senile1	Singlet	Senile2	Singlet	Senile3	Doublet	Senile4	Singlet	Senile5	Singlet
Infancy1	Singlet	Infancy2	Singlet	Infancy3	Singlet	Infancy4	Singlet	Infancy5	Singlet	Mature1	Singlet	Mature2	Singlet	Mature3	Singlet	Mature4	Singlet	Mature5	Singlet	Senile1	Doublet	Senile2	Singlet	Senile3	Singlet	Senile4	Singlet	Senile5	Singlet
Infancy1	Singlet	Infancy2	Doublet	Infancy3	Singlet	Infancy4	Singlet	Infancy5	Singlet	Mature1	Singlet	Mature2	Doublet	Mature3	Singlet	Mature4	Singlet	Mature5	Singlet	Senile1	Singlet	Senile2	Singlet	Senile3	Singlet	Senile4	Singlet	Senile5	Singlet
Infancy1	Singlet	Infancy2	Singlet	Infancy3	Singlet	Infancy4	Singlet	Infancy5	Singlet	Mature1	Singlet	Mature2	Singlet	Mature3	Singlet	Mature4	Singlet	Mature5	Singlet	Senile1	Singlet	Senile2	Singlet	Senile3	Singlet	Senile4	Singlet	Senile5	Singlet
Infancy1	Singlet	Infancy2	Singlet	Infancy3	Singlet	Infancy4	Singlet	Infancy5	Singlet	Mature1	Singlet	Mature2	Singlet	Mature3	Singlet	Mature4	Doublet	Mature5	Singlet	Senile1	Singlet	Senile2	Singlet	Senile3	Singlet	Senile4	Singlet	Senile5	Singlet
Infancy1	Singlet	Infancy2	Singlet	Infancy3	Singlet	Infancy4	Singlet	Infancy5	Singlet	Mature1	Singlet	Mature2	Singlet	Mature3	Singlet	Mature4	Singlet	Mature5	Singlet	Senile1	Singlet	Senile2	Singlet	Senile3	Singlet	Senile4	Singlet	Senile5	Singlet
Infancy1	Singlet	Infancy2	Singlet	Infancy3	Singlet	Infancy4	Singlet	Infancy5	Doublet	Mature1	Singlet	Mature2	Doublet	Mature3	Singlet	Mature4	Singlet	Mature5	Singlet	Senile1	Singlet	Senile2	Singlet	Senile3	Singlet	Senile4	Singlet	Senile5	Singlet
Infancy1	Singlet	Infancy2	Singlet	Infancy3	Singlet	Infancy4	Singlet	Infancy5	Singlet	Mature1	Singlet	Mature2	Singlet	Mature3	Singlet	Mature4	Singlet	Mature5	Singlet	Senile1	Singlet	Senile2	Singlet	Senile3	Singlet	Senile4	Doublet	Senile5	Singlet
Infancy1	Singlet	Infancy2	Singlet	Infancy3	Singlet	Infancy4	Singlet	Infancy5	Singlet	Mature1	Singlet	Mature2	Singlet	Mature3	Singlet	Mature4	Singlet	Mature5	Singlet	Senile1	Singlet	Senile2	Singlet	Senile3	Singlet	Senile4	Singlet	Senile5	Singlet
Infancy1	Singlet	Infancy2	Singlet	Infancy3	Doublet	Infancy4	Singlet	Infancy5	Singlet	Mature1	Singlet	Mature2	Singlet	Mature3	Singlet	Mature4	Singlet	Mature5	Singlet	Senile1	Doublet	Senile2	Singlet	Senile3	Singlet	Senile4	Singlet	Senile5	Singlet
Infancy1	Singlet	Infancy2	Singlet	Infancy3	Singlet	Infancy4	Singlet	Infancy5	Singlet	Mature1	Singlet	Mature2	Singlet	Mature3	Singlet	Mature4	Singlet	Mature5	Singlet	Senile1	Singlet	Senile2	Singlet	Senile3	Singlet	Senile4	Singlet	Senile5	Singlet
Infancy1	Singlet	Infancy2	Singlet	Infancy3	Singlet	Infancy4	Singlet	Infancy5	Singlet	Mature1	Singlet	Mature2	Singlet	Mature3	Singlet	Mature4	Singlet	Mature5	Singlet	Senile1	Singlet	Senile2	Singlet	Senile3	Singlet	Senile4	Singlet	Senile5	Doublet
Infancy1	Singlet	Infancy2	Singlet	Infancy3	Singlet	Infancy4	Singlet	Infancy5	Singlet	Mature1	Singlet	Mature2	Singlet	Mature3	Singlet	Mature4	Singlet	Mature5	Singlet	Senile1	Singlet	Senile2	Singlet	Senile3	Singlet	Senile4	Singlet	Senile5	Singlet
Infancy1	Singlet	Infancy2	Singlet	Infancy3	Singlet	Infancy4	Singlet	Infancy5	Singlet	Mature1	Singlet	Mature2	Singlet	Mature3	Singlet	Mature4	Singlet	Mature5	Singlet	Senile1	Singlet	Senile2	Singlet	Senile3	Singlet	Senile4	Singlet	Senile5	Singlet
Infancy1	Singlet	Infancy2	Singlet	Infancy3	Singlet	Infancy4	Singlet	Infancy5	Singlet	Mature1	Singlet	Mature2	Singlet	Mature3	Singlet	Mature4	Singlet	Mature5	Singlet	Senile1	Singlet	Senile2	Singlet	Senile3	Singlet	Senile4	Singlet	Senile5	Singlet
Infancy1	Singlet	Infancy2	Singlet	Infancy3	Singlet	Infancy4	Singlet	Infancy5	Singlet	Mature1	Singlet	Mature2	Singlet	Mature3	Singlet	Mature4	Singlet	Mature5	Singlet	Senile1	Singlet	Senile2	Singlet	Senile3	Doublet	Senile4	Singlet	Senile5	Singlet
Infancy1	Singlet	Infancy2	Singlet	Infancy3	Singlet	Infancy4	Singlet	Infancy5	Singlet	Mature1	Singlet	Mature2	Singlet	Mature3	Singlet	Mature4	Singlet	Mature5	Singlet	Senile1	Doublet	Senile2	Singlet	Senile3	Singlet	Senile4	Singlet	Senile5	Doublet
Infancy1	Singlet	Infancy2	Singlet	Infancy3	Doublet	Infancy4	Singlet	Infancy5	Singlet	Mature1	Singlet	Mature2	Singlet	Mature3	Singlet	Mature4	Singlet	Mature5	Singlet	Senile1	Singlet	Senile2	Singlet	Senile3	Singlet	Senile4	Singlet	Senile5	Singlet
Infancy1	Singlet	Infancy2	Singlet	Infancy3	Singlet	Infancy4	Singlet	Infancy5	Singlet	Mature1	Doublet	Mature2	Singlet	Mature3	Singlet	Mature4	Singlet	Mature5	Singlet	Senile1	Singlet	Senile2	Singlet	Senile3	Singlet	Senile4	Doublet	Senile5	Singlet
Infancy1	Singlet	Infancy2	Singlet	Infancy3	Singlet	Infancy4	Singlet	Infancy5	Singlet	Mature1	Singlet	Mature2	Singlet	Mature3	Singlet	Mature4	Doublet	Mature5	Singlet	Senile1	Singlet	Senile2	Singlet	Senile3	Singlet	Senile4	Singlet	Senile5	Singlet
Infancy1	Singlet	Infancy2	Singlet	Infancy3	Singlet	Infancy4	Singlet	Infancy5	Singlet	Mature1	Singlet	Mature2	Singlet	Mature3	Doublet	Mature4	Singlet	Mature5	Singlet	Senile1	Singlet	Senile2	Singlet	Senile3	Singlet	Senile4	Singlet	Senile5	Singlet
Infancy1	Singlet	Infancy2	Doublet	Infancy3	Singlet	Infancy4	Singlet	Infancy5	Singlet	Mature1	Singlet	Mature2	Singlet	Mature3	Singlet	Mature4	Singlet	Mature5	Singlet	Senile1	Singlet	Senile2	Singlet	Senile3	Doublet	Senile4	Singlet	Senile5	Singlet
Infancy1	Singlet	Infancy2	Singlet	Infancy3	Singlet	Infancy4	Singlet	Infancy5	Singlet	Mature1	Singlet	Mature2	Singlet	Mature3	Singlet	Mature4	Singlet	Mature5	Singlet	Senile1	Singlet	Senile2	Singlet	Senile3	Singlet	Senile4	Singlet	Senile5	Singlet
Infancy1	Singlet	Infancy2	Singlet	Infancy3	Singlet	Infancy4	Singlet	Infancy5	Singlet	Mature1	Singlet	Mature2	Singlet	Mature3	Singlet	Mature4	Singlet	Mature5	Doublet	Senile1	Singlet	Senile2	Singlet	Senile3	Singlet	Senile4	Singlet	Senile5	Singlet
Infancy1	Singlet	Infancy2	Doublet	Infancy3	Singlet	Infancy4	Singlet	Infancy5	Singlet	Mature1	Singlet	Mature2	Singlet	Mature3	Singlet	Mature4	Singlet	Mature5	Singlet	Senile1	Doublet	Senile2	Singlet	Senile3	Singlet	Senile4	Singlet	Senile5	Singlet
Infancy1	Singlet	Infancy2	Singlet	Infancy3	Singlet	Infancy4	Singlet	Infancy5	Singlet	Mature1	Doublet	Mature2	Singlet	Mature3	Singlet	Mature4	Doublet	Mature5	Singlet	Senile1	Singlet	Senile2	Singlet	Senile3	Singlet	Senile4	Singlet	Senile5	Doublet
Infancy1	Singlet	Infancy2	Singlet	Infancy3	Singlet	Infancy4	Singlet	Infancy5	Singlet	Mature1	Doublet	Mature2	Singlet	Mature3	Singlet	Mature4	Singlet	Mature5	Singlet	Senile1	Singlet	Senile2	Singlet	Senile3	Doublet	Senile4	Singlet	Senile5	Singlet
Infancy1	Singlet	Infancy2	Singlet	Infancy3	Singlet	Infancy4	Singlet	Infancy5	Singlet	Mature1	Singlet	Mature2	Singlet	Mature3	Singlet	Mature4	Singlet	Mature5	Singlet	Senile1	Singlet	Senile2	Singlet	Senile3	Singlet	Senile4	Singlet	Senile5	Singlet
Infancy1	Singlet	Infancy2	Singlet	Infancy3	Singlet	Infancy4	Singlet	Infancy5	Singlet	Mature1	Singlet	Mature2	Singlet	Mature3	Singlet	Mature4	Singlet	Mature5	Singlet	Senile1	Singlet	Senile2	Singlet	Senile3	Singlet	Senile4	Singlet	Senile5	Singlet
Infancy1	Singlet	Infancy2	Singlet	Infancy3	Singlet	Infancy4	Singlet	Infancy5	Singlet	Mature1	Singlet	Mature2	Singlet	Mature3	Doublet	Mature4	Singlet	Mature5	Singlet	Senile1	Singlet	Senile2	Singlet	Senile3	Singlet	Senile4	Singlet	Senile5	Singlet
Infancy1	Singlet	Infancy2	Singlet	Infancy3	Singlet	Infancy4	Doublet	Infancy5	Singlet	Mature1	Singlet	Mature2	Singlet	Mature3	Singlet	Mature4	Singlet	Mature5	Singlet	Senile1	Singlet	Senile2	Singlet	Senile3	Singlet	Senile4	Singlet	Senile5	Singlet
Infancy1	Singlet	Infancy2	Singlet	Infancy3	Doublet	Infancy4	Singlet	Infancy5	Singlet	Mature1	Singlet	Mature2	Singlet	Mature3	Singlet	Mature4	Singlet	Mature5	Singlet	Senile1	Singlet	Senile2	Doublet	Senile3	Singlet	Senile4	Singlet	Senile5	Singlet
Infancy1	Singlet	Infancy2	Singlet	Infancy3	Singlet	Infancy4	Singlet	Infancy5	Singlet	Mature1	Singlet	Mature2	Singlet	Mature3	Doublet	Mature4	Singlet	Mature5	Singlet	Senile1	Singlet	Senile2	Singlet	Senile3	Singlet	Senile4	Singlet	Senile5	Singlet
Infancy1	Singlet	Infancy2	Singlet	Infancy3	Singlet	Infancy4	Singlet	Infancy5	Singlet	Mature1	Singlet	Mature2	Singlet	Mature3	Singlet	Mature4	Singlet	Mature5	Singlet	Senile1	Singlet	Senile2	Singlet	Senile3	Singlet	Senile4	Singlet	Senile5	Singlet
Infancy1	Singlet	Infancy2	Doublet	Infancy3	Singlet	Infancy4	Singlet	Infancy5	Singlet	Mature1	Singlet	Mature2	Singlet	Mature3	Singlet	Mature4	Singlet	Mature5	Singlet	Senile1	Singlet	Senile2	Singlet	Senile3	Singlet	Senile4	Singlet	Senile5	Doublet
Infancy1	Singlet	Infancy2	Doublet	Infancy3	Singlet	Infancy4	Singlet	Infancy5	Doublet	Mature1	Singlet	Mature2	Singlet	Mature3	Singlet	Mature4	Singlet	Mature5	Singlet	Senile1	Singlet	Senile2	Singlet	Senile3	Singlet	Senile4	Singlet	Senile5	Singlet
Infancy1	Singlet	Infancy2	Singlet	Infancy3	Singlet	Infancy4	Singlet	Infancy5	Singlet	Mature1	Singlet	Mature2	Doublet	Mature3	Singlet	Mature4	Singlet	Mature5	Singlet	Senile1	Singlet	Senile2	Singlet	Senile3	Singlet	Senile4	Singlet	Senile5	Singlet
Infancy1	Singlet	Infancy2	Singlet	Infancy3	Singlet	Infancy4	Singlet	Infancy5	Singlet	Mature1	Singlet	Mature2	Doublet	Mature3	Singlet	Mature4	Singlet	Mature5	Singlet	Senile1	Singlet	Senile2	Doublet	Senile3	Singlet	Senile4	Singlet	Senile5	Singlet
Infancy1	Singlet	Infancy2	Singlet	Infancy3	Singlet	Infancy4	Singlet	Infancy5	Singlet	Mature1	Singlet	Mature2	Singlet	Mature3	Singlet	Mature4	Singlet	Mature5	Singlet	Senile1	Singlet	Senile2	Singlet	Senile3	Singlet	Senile4	Singlet	Senile5	Singlet
Infancy1	Singlet	Infancy2	Singlet	Infancy3	Singlet	Infancy4	Singlet	Infancy5	Singlet	Mature1	Singlet	Mature2	Singlet	Mature3	Singlet	Mature4	Singlet	Mature5	Singlet	Senile1	Singlet	Senile2	Singlet	Senile3	Singlet	Senile4	Singlet	Senile5	Doublet
Infancy1	Singlet	Infancy2	Singlet	Infancy3	Singlet	Infancy4	Singlet	Infancy5	Singlet	Mature1	Singlet	Mature2	Singlet	Mature3	Singlet	Mature4	Doublet	Mature5	Singlet	Senile1	Singlet	Senile2	Singlet	Senile3	Singlet	Senile4	Doublet	Senile5	Singlet
Infancy1	Singlet	Infancy2	Singlet	Infancy3	Singlet	Infancy4	Doublet	Infancy5	Singlet	Mature1	Singlet	Mature2	Singlet	Mature3	Singlet	Mature4	Singlet	Mature5	Doublet	Senile1	Singlet	Senile2	Singlet	Senile3	Singlet	Senile4	Doublet	Senile5	Singlet
Infancy1	Singlet	Infancy2	Singlet	Infancy3	Singlet	Infancy4	Singlet	Infancy5	Singlet	Mature1	Singlet	Mature2	Singlet	Mature3	Singlet	Mature4	Singlet	Mature5	Singlet	Senile1	Doublet	Senile2	Singlet	Senile3	Singlet	Senile4	Singlet	Senile5	Singlet
Infancy1	Singlet	Infancy2	Singlet	Infancy3	Singlet	Infancy4	Doublet	Infancy5	Doublet	Mature1	Singlet	Mature2	Singlet	Mature3	Singlet	Mature4	Singlet	Mature5	Singlet	Senile1	Singlet	Senile2	Singlet	Senile3	Singlet	Senile4	Singlet	Senile5	Singlet
Infancy1	Singlet	Infancy2	Singlet	Infancy3	Singlet	Infancy4	Singlet	Infancy5	Singlet	Mature1	Singlet	Mature2	Singlet	Mature3	Singlet	Mature4	Singlet	Mature5	Singlet	Senile1	Singlet	Senile2	Singlet	Senile3	Singlet	Senile4	Singlet	Senile5	Singlet
Infancy1	Singlet	Infancy2	Singlet	Infancy3	Singlet	Infancy4	Singlet	Infancy5	Singlet	Mature1	Singlet	Mature2	Singlet	Mature3	Singlet	Mature4	Singlet	Mature5	Singlet	Senile1	Singlet	Senile2	Singlet	Senile3	Singlet	Senile4	Singlet	Senile5	Singlet
Infancy1	Singlet	Infancy2	Singlet	Infancy3	Doublet	Infancy4	Singlet	Infancy5	Singlet	Mature1	Singlet	Mature2	Singlet	Mature3	Singlet	Mature4	Doublet	Mature5	Singlet	Senile1	Singlet	Senile2	Singlet	Senile3	Singlet	Senile4	Singlet	Senile5	Singlet
Infancy1	Singlet	Infancy2	Singlet	Infancy3	Singlet	Infancy4	Singlet	Infancy5	Singlet	Mature1	Singlet	Mature2	Singlet	Mature3	Singlet	Mature4	Singlet	Mature5	Singlet	Senile1	Singlet	Senile2	Singlet	Senile3	Singlet	Senile4	Singlet	Senile5	Singlet
Infancy1	Singlet	Infancy2	Singlet	Infancy3	Singlet	Infancy4	Singlet	Infancy5	Singlet	Mature1	Singlet	Mature2	Singlet	Mature3	Singlet	Mature4	Singlet	Mature5	Singlet	Senile1	Singlet	Senile2	Singlet	Senile3	Singlet	Senile4	Singlet	Senile5	Singlet
Infancy1	Singlet	Infancy2	Singlet	Infancy3	Singlet	Infancy4	Singlet	Infancy5	Singlet	Mature1	Singlet	Mature2	Singlet	Mature3	Singlet	Mature4	Singlet	Mature5	Singlet	Senile1	Doublet	Senile2	Singlet	Senile3	Singlet	Senile4	Singlet	Senile5	Singlet
Infancy1	Singlet	Infancy2	Singlet	Infancy3	Singlet	Infancy4	Singlet	Infancy5	Singlet	Mature1	Singlet	Mature2	Doublet	Mature3	Singlet	Mature4	Singlet	Mature5	Singlet	Senile1	Singlet	Senile2	Singlet	Senile3	Singlet	Senile4	Singlet	Senile5	Singlet
Infancy1	Singlet	Infancy2	Singlet	Infancy3	Singlet	Infancy4	Singlet	Infancy5	Singlet	Mature1	Singlet	Mature2	Singlet	Mature3	Singlet	Mature4	Singlet	Mature5	Singlet	Senile1	Singlet	Senile2	Singlet	Senile3	Singlet	Senile4	Singlet	Senile5	Doublet
Infancy1	Singlet	Infancy2	Singlet	Infancy3	Singlet	Infancy4	Doublet	Infancy5	Singlet	Mature1	Doublet	Mature2	Singlet	Mature3	Singlet	Mature4	Singlet	Mature5	Singlet	Senile1	Singlet	Senile2	Doublet	Senile3	Singlet	Senile4	Singlet	Senile5	Singlet
Infancy1	Singlet	Infancy2	Singlet	Infancy3	Singlet	Infancy4	Singlet	Infancy5	Singlet	Mature1	Singlet	Mature2	Singlet	Mature3	Singlet	Mature4	Doublet	Mature5	Singlet	Senile1	Singlet	Senile2	Singlet	Senile3	Singlet	Senile4	Singlet	Senile5	Singlet
Infancy1	Singlet	Infancy2	Singlet	Infancy3	Singlet	Infancy4	Singlet	Infancy5	Singlet	Mature1	Singlet	Mature2	Doublet	Mature3	Singlet	Mature4	Singlet	Mature5	Singlet	Senile1	Doublet	Senile2	Singlet	Senile3	Singlet	Senile4	Singlet	Senile5	Singlet
Infancy1	Doublet	Infancy2	Singlet	Infancy3	Singlet	Infancy4	Singlet	Infancy5	Singlet	Mature1	Singlet	Mature2	Singlet	Mature3	Singlet	Mature4	Singlet	Mature5	Singlet	Senile1	Singlet	Senile2	Singlet	Senile3	Singlet	Senile4	Singlet	Senile5	Singlet
Infancy1	Singlet	Infancy2	Singlet	Infancy3	Doublet	Infancy4	Singlet	Infancy5	Singlet	Mature1	Singlet	Mature2	Singlet	Mature3	Singlet	Mature4	Singlet	Mature5	Singlet	Senile1	Singlet	Senile2	Singlet	Senile3	Singlet	Senile4	Singlet	Senile5	Singlet
Infancy1	Singlet	Infancy2	Doublet	Infancy3	Doublet	Infancy4	Singlet	Infancy5	Singlet	Mature1	Singlet	Mature2	Singlet	Mature3	Singlet	Mature4	Singlet	Mature5	Singlet	Senile1	Singlet	Senile2	Singlet	Senile3	Singlet	Senile4	Singlet	Senile5	Singlet
Infancy1	Singlet	Infancy2	Singlet	Infancy3	Singlet	Infancy4	Singlet	Infancy5	Singlet	Mature1	Singlet	Mature2	Singlet	Mature3	Singlet	Mature4	Singlet	Mature5	Singlet	Senile1	Singlet	Senile2	Singlet	Senile3	Singlet	Senile4	Singlet	Senile5	Singlet
Infancy1	Singlet	Infancy2	Singlet	Infancy3	Singlet	Infancy4	Singlet	Infancy5	Singlet	Mature1	Singlet	Mature2	Singlet	Mature3	Singlet	Mature4	Singlet	Mature5	Singlet	Senile1	Singlet	Senile2	Singlet	Senile3	Singlet	Senile4	Singlet	Senile5	Singlet
Infancy1	Singlet	Infancy2	Singlet	Infancy3	Doublet	Infancy4	Singlet	Infancy5	Singlet	Mature1	Singlet	Mature2	Singlet	Mature3	Singlet	Mature4	Singlet	Mature5	Singlet	Senile1	Singlet	Senile2	Singlet	Senile3	Singlet	Senile4	Singlet	Senile5	Singlet
Infancy1	Singlet	Infancy2	Singlet	Infancy3	Singlet	Infancy4	Singlet	Infancy5	Singlet	Mature1	Singlet	Mature2	Doublet	Mature3	Singlet	Mature4	Doublet	Mature5	Singlet	Senile1	Singlet	Senile2	Singlet	Senile3	Singlet	Senile4	Singlet	Senile5	Singlet
Infancy1	Singlet	Infancy2	Singlet	Infancy3	Singlet	Infancy4	Singlet	Infancy5	Singlet	Mature1	Singlet	Mature2	Singlet	Mature3	Singlet	Mature4	Singlet	Mature5	Singlet	Senile1	Singlet	Senile2	Singlet	Senile3	Singlet	Senile4	Singlet	Senile5	Singlet
Infancy1	Singlet	Infancy2	Singlet	Infancy3	Singlet	Infancy4	Singlet	Infancy5	Singlet	Mature1	Singlet	Mature2	Singlet	Mature3	Singlet	Mature4	Singlet	Mature5	Singlet	Senile1	Singlet	Senile2	Singlet	Senile3	Singlet	Senile4	Singlet	Senile5	Singlet
Infancy1	Singlet	Infancy2	Singlet	Infancy3	Singlet	Infancy4	Singlet	Infancy5	Singlet	Mature1	Singlet	Mature2	Singlet	Mature3	Singlet	Mature4	Singlet	Mature5	Singlet	Senile1	Singlet	Senile2	Singlet	Senile3	Singlet	Senile4	Singlet	Senile5	Singlet
Infancy1	Singlet	Infancy2	Singlet	Infancy3	Singlet	Infancy4	Singlet	Infancy5	Singlet	Mature1	Singlet	Mature2	Singlet	Mature3	Doublet	Mature4	Singlet	Mature5	Singlet	Senile1	Singlet	Senile2	Singlet	Senile3	Singlet	Senile4	Doublet	Senile5	Singlet
Infancy1	Singlet	Infancy2	Singlet	Infancy3	Doublet	Infancy4	Singlet	Infancy5	Singlet	Mature1	Singlet	Mature2	Singlet	Mature3	Singlet	Mature4	Singlet	Mature5	Singlet	Senile1	Singlet	Senile2	Singlet	Senile3	Singlet	Senile4	Singlet	Senile5	Singlet
Infancy1	Singlet	Infancy2	Singlet	Infancy3	Singlet	Infancy4	Singlet	Infancy5	Singlet	Mature1	Singlet	Mature2	Singlet	Mature3	Singlet	Mature4	Singlet	Mature5	Singlet	Senile1	Doublet	Senile2	Singlet	Senile3	Singlet	Senile4	Singlet	Senile5	Singlet
Infancy1	Singlet	Infancy2	Singlet	Infancy3	Singlet	Infancy4	Singlet	Infancy5	Singlet	Mature1	Singlet	Mature2	Singlet	Mature3	Singlet	Mature4	Singlet	Mature5	Singlet	Senile1	Singlet	Senile2	Singlet	Senile3	Singlet	Senile4	Singlet	Senile5	Doublet
Infancy1	Singlet	Infancy2	Singlet	Infancy3	Singlet	Infancy4	Singlet	Infancy5	Doublet	Mature1	Singlet	Mature2	Singlet	Mature3	Singlet	Mature4	Singlet	Mature5	Singlet	Senile1	Singlet	Senile2	Singlet	Senile3	Singlet	Senile4	Singlet	Senile5	Singlet
Infancy1	Doublet	Infancy2	Singlet	Infancy3	Singlet	Infancy4	Singlet	Infancy5	Singlet	Mature1	Singlet	Mature2	Singlet	Mature3	Singlet	Mature4	Singlet	Mature5	Singlet	Senile1	Singlet	Senile2	Singlet	Senile3	Singlet	Senile4	Singlet	Senile5	Singlet
Infancy1	Singlet	Infancy2	Doublet	Infancy3	Singlet	Infancy4	Singlet	Infancy5	Doublet	Mature1	Singlet	Mature2	Singlet	Mature3	Singlet	Mature4	Singlet	Mature5	Singlet	Senile1	Singlet	Senile2	Singlet	Senile3	Singlet	Senile4	Singlet	Senile5	Singlet
Infancy1	Singlet	Infancy2	Singlet	Infancy3	Singlet	Infancy4	Singlet	Infancy5	Singlet	Mature1	Singlet	Mature2	Singlet	Mature3	Singlet	Mature4	Singlet	Mature5	Singlet	Senile1	Singlet	Senile2	Singlet	Senile3	Singlet	Senile4	Singlet	Senile5	Singlet
Infancy1	Singlet	Infancy2	Singlet	Infancy3	Singlet	Infancy4	Singlet	Infancy5	Singlet	Mature1	Singlet	Mature2	Singlet	Mature3	Doublet	Mature4	Singlet	Mature5	Singlet	Senile1	Singlet	Senile2	Doublet	Senile3	Singlet	Senile4	Singlet	Senile5	Doublet
Infancy1	Singlet	Infancy2	Singlet	Infancy3	Doublet	Infancy4	Singlet	Infancy5	Singlet	Mature1	Singlet	Mature2	Singlet	Mature3	Singlet	Mature4	Singlet	Mature5	Singlet	Senile1	Singlet	Senile2	Singlet	Senile3	Singlet	Senile4	Singlet	Senile5	Singlet
Infancy1	Singlet	Infancy2	Singlet	Infancy3	Singlet	Infancy4	Singlet	Infancy5	Singlet	Mature1	Doublet	Mature2	Singlet	Mature3	Singlet	Mature4	Singlet	Mature5	Singlet	Senile1	Singlet	Senile2	Singlet	Senile3	Singlet	Senile4	Singlet	Senile5	Singlet
Infancy1	Doublet	Infancy2	Singlet	Infancy3	Singlet	Infancy4	Singlet	Infancy5	Singlet	Mature1	Singlet	Mature2	Singlet	Mature3	Singlet	Mature4	Singlet	Mature5	Singlet	Senile1	Singlet	Senile2	Singlet	Senile3	Singlet	Senile4	Singlet	Senile5	Singlet
Infancy1	Singlet	Infancy2	Singlet	Infancy3	Singlet	Infancy4	Singlet	Infancy5	Singlet	Mature1	Singlet	Mature2	Singlet	Mature3	Singlet	Mature4	Singlet	Mature5	Singlet	Senile1	Singlet	Senile2	Singlet	Senile3	Singlet	Senile4	Doublet	Senile5	Singlet
Infancy1	Singlet	Infancy2	Singlet	Infancy3	Singlet	Infancy4	Singlet	Infancy5	Singlet	Mature1	Singlet	Mature2	Singlet	Mature3	Singlet	Mature4	Singlet	Mature5	Singlet	Senile1	Singlet	Senile2	Singlet	Senile3	Singlet	Senile4	Singlet	Senile5	Singlet
Infancy1	Singlet	Infancy2	Singlet	Infancy3	Doublet	Infancy4	Singlet	Infancy5	Singlet	Mature1	Singlet	Mature2	Singlet	Mature3	Singlet	Mature4	Singlet	Mature5	Singlet	Senile1	Singlet	Senile2	Singlet	Senile3	Singlet	Senile4	Singlet	Senile5	Singlet
Infancy1	Singlet	Infancy2	Singlet	Infancy3	Singlet	Infancy4	Singlet	Infancy5	Singlet	Mature1	Singlet	Mature2	Singlet	Mature3	Singlet	Mature4	Singlet	Mature5	Singlet	Senile1	Singlet	Senile2	Singlet	Senile3	Singlet	Senile4	Singlet	Senile5	Singlet
Infancy1	Doublet	Infancy2	Singlet	Infancy3	Singlet	Infancy4	Singlet	Infancy5	Singlet	Mature1	Singlet	Mature2	Singlet	Mature3	Singlet	Mature4	Singlet	Mature5	Singlet	Senile1	Singlet	Senile2	Doublet	Senile3	Singlet	Senile4	Singlet	Senile5	Singlet
Infancy1	Singlet	Infancy2	Singlet	Infancy3	Singlet	Infancy4	Singlet	Infancy5	Singlet	Mature1	Singlet	Mature2	Singlet	Mature3	Singlet	Mature4	Singlet	Mature5	Singlet	Senile1	Singlet	Senile2	Singlet	Senile3	Singlet	Senile4	Singlet	Senile5	Singlet
Infancy1	Singlet	Infancy2	Singlet	Infancy3	Singlet	Infancy4	Singlet	Infancy5	Singlet	Mature1	Singlet	Mature2	Singlet	Mature3	Singlet	Mature4	Singlet	Mature5	Singlet	Senile1	Singlet	Senile2	Singlet	Senile3	Doublet	Senile4	Singlet	Senile5	Singlet
Infancy1	Singlet	Infancy2	Singlet	Infancy3	Singlet	Infancy4	Singlet	Infancy5	Singlet	Mature1	Singlet	Mature2	Singlet	Mature3	Singlet	Mature4	Singlet	Mature5	Singlet	Senile1	Singlet	Senile2	Singlet	Senile3	Singlet	Senile4	Singlet	Senile5	Singlet
Infancy1	Singlet	Infancy2	Singlet	Infancy3	Singlet	Infancy4	Singlet	Infancy5	Singlet	Mature1	Doublet	Mature2	Singlet	Mature3	Singlet	Mature4	Singlet	Mature5	Singlet	Senile1	Singlet	Senile2	Singlet	Senile3	Singlet	Senile4	Singlet	Senile5	Singlet
Infancy1	Singlet	Infancy2	Doublet	Infancy3	Singlet	Infancy4	Singlet	Infancy5	Doublet	Mature1	Singlet	Mature2	Singlet	Mature3	Singlet	Mature4	Singlet	Mature5	Singlet	Senile1	Singlet	Senile2	Singlet	Senile3	Singlet	Senile4	Singlet	Senile5	Singlet
Infancy1	Singlet	Infancy2	Singlet	Infancy3	Doublet	Infancy4	Singlet	Infancy5	Singlet	Mature1	Singlet	Mature2	Doublet	Mature3	Singlet	Mature4	Singlet	Mature5	Singlet	Senile1	Singlet	Senile2	Singlet	Senile3	Singlet	Senile4	Singlet	Senile5	Singlet
Infancy1	Singlet	Infancy2	Singlet	Infancy3	Singlet	Infancy4	Singlet	Infancy5	Singlet	Mature1	Singlet	Mature2	Singlet	Mature3	Singlet	Mature4	Singlet	Mature5	Singlet	Senile1	Singlet	Senile2	Singlet	Senile3	Singlet	Senile4	Singlet	Senile5	Singlet
Infancy1	Singlet	Infancy2	Singlet	Infancy3	Singlet	Infancy4	Singlet	Infancy5	Singlet	Mature1	Singlet	Mature2	Singlet	Mature3	Singlet	Mature4	Doublet	Mature5	Singlet	Senile1	Singlet	Senile2	Singlet	Senile3	Singlet	Senile4	Singlet	Senile5	Singlet
Infancy1	Singlet	Infancy2	Singlet	Infancy3	Singlet	Infancy4	Singlet	Infancy5	Singlet	Mature1	Singlet	Mature2	Singlet	Mature3	Singlet	Mature4	Singlet	Mature5	Singlet	Senile1	Singlet	Senile2	Singlet	Senile3	Singlet	Senile4	Singlet	Senile5	Singlet
Infancy1	Singlet	Infancy2	Singlet	Infancy3	Singlet	Infancy4	Singlet	Infancy5	Singlet	Mature1	Singlet	Mature2	Singlet	Mature3	Singlet	Mature4	Singlet	Mature5	Singlet	Senile1	Singlet	Senile2	Singlet	Senile3	Singlet	Senile4	Singlet	Senile5	Singlet
Infancy1	Singlet	Infancy2	Singlet	Infancy3	Singlet	Infancy4	Doublet	Infancy5	Singlet	Mature1	Doublet	Mature2	Singlet	Mature3	Singlet	Mature4	Singlet	Mature5	Singlet	Senile1	Doublet	Senile2	Singlet	Senile3	Singlet	Senile4	Singlet	Senile5	Singlet
Infancy1	Singlet	Infancy2	Singlet	Infancy3	Doublet	Infancy4	Singlet	Infancy5	Singlet	Mature1	Singlet	Mature2	Singlet	Mature3	Singlet	Mature4	Singlet	Mature5	Singlet	Senile1	Singlet	Senile2	Singlet	Senile3	Singlet	Senile4	Singlet	Senile5	Singlet
Infancy1	Singlet	Infancy2	Singlet	Infancy3	Singlet	Infancy4	Doublet	Infancy5	Singlet	Mature1	Singlet	Mature2	Singlet	Mature3	Singlet	Mature4	Singlet	Mature5	Singlet	Senile1	Singlet	Senile2	Singlet	Senile3	Singlet	Senile4	Singlet	Senile5	Singlet
Infancy1	Singlet	Infancy2	Singlet	Infancy3	Singlet	Infancy4	Singlet	Infancy5	Singlet	Mature1	Singlet	Mature2	Singlet	Mature3	Singlet	Mature4	Singlet	Mature5	Singlet	Senile1	Doublet	Senile2	Singlet	Senile3	Singlet	Senile4	Singlet	Senile5	Singlet
Infancy1	Singlet	Infancy2	Singlet	Infancy3	Singlet	Infancy4	Singlet	Infancy5	Singlet	Mature1	Singlet	Mature2	Doublet	Mature3	Singlet	Mature4	Singlet	Mature5	Singlet	Senile1	Doublet	Senile2	Singlet	Senile3	Singlet	Senile4	Singlet	Senile5	Singlet
Infancy1	Singlet	Infancy2	Singlet	Infancy3	Singlet	Infancy4	Singlet	Infancy5	Singlet	Mature1	Doublet	Mature2	Singlet	Mature3	Singlet	Mature4	Singlet	Mature5	Singlet	Senile1	Singlet	Senile2	Singlet	Senile3	Singlet	Senile4	Singlet	Senile5	Singlet
Infancy1	Singlet	Infancy2	Singlet	Infancy3	Singlet	Infancy4	Singlet	Infancy5	Singlet	Mature1	Singlet	Mature2	Singlet	Mature3	Singlet	Mature4	Singlet	Mature5	Doublet	Senile1	Doublet	Senile2	Singlet	Senile3	Singlet	Senile4	Singlet	Senile5	Singlet
Infancy1	Singlet	Infancy2	Singlet	Infancy3	Singlet	Infancy4	Singlet	Infancy5	Singlet	Mature1	Singlet	Mature2	Doublet	Mature3	Singlet	Mature4	Singlet	Mature5	Singlet	Senile1	Singlet	Senile2	Singlet	Senile3	Singlet	Senile4	Singlet	Senile5	Doublet
Infancy1	Singlet	Infancy2	Singlet	Infancy3	Singlet	Infancy4	Singlet	Infancy5	Singlet	Mature1	Singlet	Mature2	Singlet	Mature3	Singlet	Mature4	Singlet	Mature5	Singlet	Senile1	Singlet	Senile2	Singlet	Senile3	Singlet	Senile4	Singlet	Senile5	Singlet
Infancy1	Singlet	Infancy2	Singlet	Infancy3	Singlet	Infancy4	Singlet	Infancy5	Singlet	Mature1	Singlet	Mature2	Singlet	Mature3	Singlet	Mature4	Singlet	Mature5	Singlet	Senile1	Singlet	Senile2	Doublet	Senile3	Singlet	Senile4	Singlet	Senile5	Singlet
Infancy1	Singlet	Infancy2	Doublet	Infancy3	Singlet	Infancy4	Singlet	Infancy5	Singlet	Mature1	Singlet	Mature2	Singlet	Mature3	Singlet	Mature4	Singlet	Mature5	Singlet	Senile1	Singlet	Senile2	Singlet	Senile3	Singlet	Senile4	Singlet	Senile5	Singlet
Infancy1	Singlet	Infancy2	Doublet	Infancy3	Singlet	Infancy4	Singlet	Infancy5	Singlet	Mature1	Singlet	Mature2	Singlet	Mature3	Singlet	Mature4	Singlet	Mature5	Singlet	Senile1	Singlet	Senile2	Singlet	Senile3	Singlet	Senile4	Singlet	Senile5	Singlet
Infancy1	Singlet	Infancy2	Singlet	Infancy3	Singlet	Infancy4	Singlet	Infancy5	Singlet	Mature1	Singlet	Mature2	Singlet	Mature3	Singlet	Mature4	Singlet	Mature5	Singlet	Senile1	Singlet	Senile2	Singlet	Senile3	Singlet	Senile4	Singlet	Senile5	Singlet
Infancy1	Singlet	Infancy2	Singlet	Infancy3	Singlet	Infancy4	Singlet	Infancy5	Singlet	Mature1	Singlet	Mature2	Singlet	Mature3	Singlet	Mature4	Singlet	Mature5	Singlet	Senile1	Singlet	Senile2	Singlet	Senile3	Singlet	Senile4	Singlet	Senile5	Singlet
Infancy1	Singlet	Infancy2	Singlet	Infancy3	Singlet	Infancy4	Doublet	Infancy5	Singlet	Mature1	Singlet	Mature2	Singlet	Mature3	Singlet	Mature4	Singlet	Mature5	Singlet	Senile1	Singlet	Senile2	Singlet	Senile3	Singlet	Senile4	Singlet	Senile5	Singlet
Infancy1	Singlet	Infancy2	Singlet	Infancy3	Singlet	Infancy4	Singlet	Infancy5	Singlet	Mature1	Singlet	Mature2	Singlet	Mature3	Singlet	Mature4	Singlet	Mature5	Singlet	Senile1	Singlet	Senile2	Singlet	Senile3	Singlet	Senile4	Singlet	Senile5	Doublet
Infancy1	Singlet	Infancy2	Singlet	Infancy3	Singlet	Infancy4	Singlet	Infancy5	Singlet	Mature1	Singlet	Mature2	Singlet	Mature3	Singlet	Mature4	Doublet	Mature5	Singlet	Senile1	Singlet	Senile2	Singlet	Senile3	Singlet	Senile4	Singlet	Senile5	Singlet
Infancy1	Singlet	Infancy2	Singlet	Infancy3	Singlet	Infancy4	Singlet	Infancy5	Singlet	Mature1	Singlet	Mature2	Singlet	Mature3	Singlet	Mature4	Singlet	Mature5	Singlet	Senile1	Singlet	Senile2	Singlet	Senile3	Singlet	Senile4	Singlet	Senile5	Singlet
Infancy1	Singlet	Infancy2	Singlet	Infancy3	Singlet	Infancy4	Singlet	Infancy5	Singlet	Mature1	Singlet	Mature2	Doublet	Mature3	Singlet	Mature4	Singlet	Mature5	Singlet	Senile1	Singlet	Senile2	Singlet	Senile3	Singlet	Senile4	Singlet	Senile5	Singlet
Infancy1	Singlet	Infancy2	Singlet	Infancy3	Singlet	Infancy4	Doublet	Infancy5	Singlet	Mature1	Singlet	Mature2	Doublet	Mature3	Singlet	Mature4	Singlet	Mature5	Singlet	Senile1	Singlet	Senile2	Singlet	Senile3	Singlet	Senile4	Singlet	Senile5	Singlet
Infancy1	Singlet	Infancy2	Singlet	Infancy3	Singlet	Infancy4	Singlet	Infancy5	Singlet	Mature1	Singlet	Mature2	Singlet	Mature3	Singlet	Mature4	Singlet	Mature5	Singlet	Senile1	Singlet	Senile2	Singlet	Senile3	Singlet	Senile4	Singlet	Senile5	Singlet
Infancy1	Singlet	Infancy2	Singlet	Infancy3	Singlet	Infancy4	Singlet	Infancy5	Singlet	Mature1	Singlet	Mature2	Singlet	Mature3	Singlet	Mature4	Singlet	Mature5	Singlet	Senile1	Singlet	Senile2	Singlet	Senile3	Singlet	Senile4	Singlet	Senile5	Singlet
Infancy1	Singlet	Infancy2	Singlet	Infancy3	Singlet	Infancy4	Singlet	Infancy5	Singlet	Mature1	Doublet	Mature2	Singlet	Mature3	Singlet	Mature4	Singlet	Mature5	Singlet	Senile1	Singlet	Senile2	Singlet	Senile3	Singlet	Senile4	Singlet	Senile5	Singlet
Infancy1	Singlet	Infancy2	Singlet	Infancy3	Singlet	Infancy4	Singlet	Infancy5	Singlet	Mature1	Singlet	Mature2	Singlet	Mature3	Singlet	Mature4	Singlet	Mature5	Singlet	Senile1	Doublet	Senile2	Singlet	Senile3	Singlet	Senile4	Singlet	Senile5	Singlet
Infancy1	Singlet	Infancy2	Singlet	Infancy3	Singlet	Infancy4	Singlet	Infancy5	Singlet	Mature1	Singlet	Mature2	Singlet	Mature3	Singlet	Mature4	Singlet	Mature5	Singlet	Senile1	Singlet	Senile2	Doublet	Senile3	Singlet	Senile4	Singlet	Senile5	Singlet
Infancy1	Singlet	Infancy2	Singlet	Infancy3	Singlet	Infancy4	Singlet	Infancy5	Singlet	Mature1	Singlet	Mature2	Singlet	Mature3	Singlet	Mature4	Singlet	Mature5	Singlet	Senile1	Singlet	Senile2	Singlet	Senile3	Singlet	Senile4	Singlet	Senile5	Singlet
Infancy1	Doublet	Infancy2	Singlet	Infancy3	Singlet	Infancy4	Singlet	Infancy5	Doublet	Mature1	Singlet	Mature2	Singlet	Mature3	Singlet	Mature4	Singlet	Mature5	Singlet	Senile1	Singlet	Senile2	Singlet	Senile3	Singlet	Senile4	Singlet	Senile5	Singlet
Infancy1	Singlet	Infancy2	Singlet	Infancy3	Singlet	Infancy4	Singlet	Infancy5	Singlet	Mature1	Singlet	Mature2	Singlet	Mature3	Doublet	Mature4	Singlet	Mature5	Singlet	Senile1	Singlet	Senile2	Singlet	Senile3	Singlet	Senile4	Singlet	Senile5	Singlet
Infancy1	Singlet	Infancy2	Singlet	Infancy3	Doublet	Infancy4	Singlet	Infancy5	Singlet	Mature1	Singlet	Mature2	Singlet	Mature3	Singlet	Mature4	Singlet	Mature5	Singlet	Senile1	Singlet	Senile2	Singlet	Senile3	Doublet	Senile4	Singlet	Senile5	Singlet
Infancy1	Singlet	Infancy2	Singlet	Infancy3	Doublet	Infancy4	Singlet	Infancy5	Singlet	Mature1	Singlet	Mature2	Doublet	Mature3	Singlet	Mature4	Singlet	Mature5	Singlet	Senile1	Singlet	Senile2	Singlet	Senile3	Singlet	Senile4	Singlet	Senile5	Singlet
Infancy1	Singlet	Infancy2	Doublet	Infancy3	Singlet	Infancy4	Singlet	Infancy5	Singlet	Mature1	Singlet	Mature2	Singlet	Mature3	Singlet	Mature4	Singlet	Mature5	Singlet	Senile1	Singlet	Senile2	Singlet	Senile3	Singlet	Senile4	Singlet	Senile5	Singlet
Infancy1	Singlet	Infancy2	Singlet	Infancy3	Doublet	Infancy4	Singlet	Infancy5	Singlet	Mature1	Singlet	Mature2	Singlet	Mature3	Singlet	Mature4	Singlet	Mature5	Doublet	Senile1	Singlet	Senile2	Singlet	Senile3	Singlet	Senile4	Singlet	Senile5	Singlet
Infancy1	Singlet	Infancy2	Singlet	Infancy3	Singlet	Infancy4	Singlet	Infancy5	Singlet	Mature1	Singlet	Mature2	Singlet	Mature3	Singlet	Mature4	Singlet	Mature5	Singlet	Senile1	Doublet	Senile2	Singlet	Senile3	Singlet	Senile4	Singlet	Senile5	Singlet
Infancy1	Singlet	Infancy2	Singlet	Infancy3	Singlet	Infancy4	Singlet	Infancy5	Singlet	Mature1	Singlet	Mature2	Singlet	Mature3	Singlet	Mature4	Singlet	Mature5	Singlet	Senile1	Doublet	Senile2	Singlet	Senile3	Singlet	Senile4	Singlet	Senile5	Singlet
Infancy1	Singlet	Infancy2	Singlet	Infancy3	Singlet	Infancy4	Singlet	Infancy5	Singlet	Mature1	Doublet	Mature2	Singlet	Mature3	Singlet	Mature4	Singlet	Mature5	Singlet	Senile1	Singlet	Senile2	Singlet	Senile3	Singlet	Senile4	Singlet	Senile5	Singlet
Infancy1	Singlet	Infancy2	Singlet	Infancy3	Singlet	Infancy4	Singlet	Infancy5	Singlet	Mature1	Singlet	Mature2	Singlet	Mature3	Singlet	Mature4	Singlet	Mature5	Singlet	Senile1	Singlet	Senile2	Singlet	Senile3	Singlet	Senile4	Singlet	Senile5	Singlet
Infancy1	Singlet	Infancy2	Singlet	Infancy3	Singlet	Infancy4	Doublet	Infancy5	Singlet	Mature1	Singlet	Mature2	Singlet	Mature3	Singlet	Mature4	Singlet	Mature5	Singlet	Senile1	Singlet	Senile2	Singlet	Senile3	Singlet	Senile4	Singlet	Senile5	Singlet
Infancy1	Singlet	Infancy2	Singlet	Infancy3	Singlet	Infancy4	Singlet	Infancy5	Singlet	Mature1	Singlet	Mature2	Singlet	Mature3	Singlet	Mature4	Singlet	Mature5	Singlet	Senile1	Singlet	Senile2	Doublet	Senile3	Doublet	Senile4	Singlet	Senile5	Singlet
Infancy1	Singlet	Infancy2	Doublet	Infancy3	Singlet	Infancy4	Singlet	Infancy5	Singlet	Mature1	Singlet	Mature2	Singlet	Mature3	Doublet	Mature4	Singlet	Mature5	Singlet	Senile1	Singlet	Senile2	Singlet	Senile3	Singlet	Senile4	Singlet	Senile5	Singlet
Infancy1	Singlet	Infancy2	Singlet	Infancy3	Singlet	Infancy4	Singlet	Infancy5	Singlet	Mature1	Singlet	Mature2	Singlet	Mature3	Singlet	Mature4	Singlet	Mature5	Singlet	Senile1	Singlet	Senile2	Singlet	Senile3	Singlet	Senile4	Singlet	Senile5	Singlet
Infancy1	Singlet	Infancy2	Singlet	Infancy3	Singlet	Infancy4	Singlet	Infancy5	Singlet	Mature1	Singlet	Mature2	Singlet	Mature3	Singlet	Mature4	Singlet	Mature5	Singlet	Senile1	Singlet	Senile2	Singlet	Senile3	Singlet	Senile4	Singlet	Senile5	Singlet
Infancy1	Singlet	Infancy2	Singlet	Infancy3	Singlet	Infancy4	Singlet	Infancy5	Singlet	Mature1	Singlet	Mature2	Singlet	Mature3	Singlet	Mature4	Singlet	Mature5	Singlet	Senile1	Singlet	Senile2	Doublet	Senile3	Singlet	Senile4	Singlet	Senile5	Singlet
Infancy1	Singlet	Infancy2	Singlet	Infancy3	Singlet	Infancy4	Doublet	Infancy5	Singlet	Mature1	Singlet	Mature2	Singlet	Mature3	Singlet	Mature4	Singlet	Mature5	Singlet	Senile1	Singlet	Senile2	Singlet	Senile3	Singlet	Senile4	Singlet	Senile5	Singlet
Infancy1	Singlet	Infancy2	Singlet	Infancy3	Singlet	Infancy4	Doublet	Infancy5	Singlet	Mature1	Singlet	Mature2	Singlet	Mature3	Singlet	Mature4	Singlet	Mature5	Singlet	Senile1	Singlet	Senile2	Singlet	Senile3	Singlet	Senile4	Singlet	Senile5	Singlet
Infancy1	Singlet	Infancy2	Singlet	Infancy3	Singlet	Infancy4	Singlet	Infancy5	Singlet	Mature1	Singlet	Mature2	Singlet	Mature3	Singlet	Mature4	Singlet	Mature5	Singlet	Senile1	Singlet	Senile2	Singlet	Senile3	Singlet	Senile4	Singlet	Senile5	Singlet
Infancy1	Singlet	Infancy2	Singlet	Infancy3	Singlet	Infancy4	Singlet	Infancy5	Singlet	Mature1	Singlet	Mature2	Singlet	Mature3	Doublet	Mature4	Singlet	Mature5	Singlet	Senile1	Doublet	Senile2	Singlet	Senile3	Singlet	Senile4	Singlet	Senile5	Doublet
Infancy1	Singlet	Infancy2	Singlet	Infancy3	Singlet	Infancy4	Singlet	Infancy5	Singlet	Mature1	Singlet	Mature2	Singlet	Mature3	Singlet	Mature4	Singlet	Mature5	Singlet	Senile1	Singlet	Senile2	Singlet	Senile3	Singlet	Senile4	Singlet	Senile5	Singlet
Infancy1	Singlet	Infancy2	Singlet	Infancy3	Singlet	Infancy4	Singlet	Infancy5	Singlet	Mature1	Singlet	Mature2	Singlet	Mature3	Singlet	Mature4	Singlet	Mature5	Singlet	Senile1	Doublet	Senile2	Singlet	Senile3	Singlet	Senile4	Singlet	Senile5	Singlet
Infancy1	Singlet	Infancy2	Doublet	Infancy3	Singlet	Infancy4	Singlet	Infancy5	Singlet	Mature1	Singlet	Mature2	Singlet	Mature3	Singlet	Mature4	Singlet	Mature5	Singlet	Senile1	Singlet	Senile2	Singlet	Senile3	Doublet	Senile4	Singlet	Senile5	Singlet
Infancy1	Singlet	Infancy2	Singlet	Infancy3	Singlet	Infancy4	Singlet	Infancy5	Singlet	Mature1	Singlet	Mature2	Singlet	Mature3	Singlet	Mature4	Singlet	Mature5	Singlet	Senile1	Singlet	Senile2	Singlet	Senile3	Singlet	Senile4	Singlet	Senile5	Singlet
Infancy1	Singlet	Infancy2	Singlet	Infancy3	Doublet	Infancy4	Singlet	Infancy5	Singlet	Mature1	Singlet	Mature2	Singlet	Mature3	Singlet	Mature4	Doublet	Mature5	Singlet	Senile1	Singlet	Senile2	Singlet	Senile3	Singlet	Senile4	Singlet	Senile5	Singlet
Infancy1	Singlet	Infancy2	Singlet	Infancy3	Singlet	Infancy4	Singlet	Infancy5	Singlet	Mature1	Singlet	Mature2	Singlet	Mature3	Singlet	Mature4	Singlet	Mature5	Singlet	Senile1	Singlet	Senile2	Doublet	Senile3	Singlet	Senile4	Singlet	Senile5	Singlet
Infancy1	Singlet	Infancy2	Singlet	Infancy3	Singlet	Infancy4	Singlet	Infancy5	Singlet	Mature1	Singlet	Mature2	Singlet	Mature3	Singlet	Mature4	Singlet	Mature5	Singlet	Senile1	Singlet	Senile2	Singlet	Senile3	Singlet	Senile4	Singlet	Senile5	Singlet
Infancy1	Singlet	Infancy2	Singlet	Infancy3	Singlet	Infancy4	Singlet	Infancy5	Singlet	Mature1	Singlet	Mature2	Singlet	Mature3	Singlet	Mature4	Singlet	Mature5	Singlet	Senile1	Singlet	Senile2	Singlet	Senile3	Singlet	Senile4	Singlet	Senile5	Singlet
Infancy1	Singlet	Infancy2	Singlet	Infancy3	Singlet	Infancy4	Singlet	Infancy5	Singlet	Mature1	Singlet	Mature2	Singlet	Mature3	Singlet	Mature4	Singlet	Mature5	Singlet	Senile1	Singlet	Senile2	Singlet	Senile3	Singlet	Senile4	Singlet	Senile5	Singlet
Infancy1	Singlet	Infancy2	Singlet	Infancy3	Singlet	Infancy4	Singlet	Infancy5	Singlet	Mature1	Singlet	Mature2	Singlet	Mature3	Singlet	Mature4	Singlet	Mature5	Singlet	Senile1	Singlet	Senile2	Singlet	Senile3	Singlet	Senile4	Singlet	Senile5	Doublet
Infancy1	Singlet	Infancy2	Singlet	Infancy3	Singlet	Infancy4	Singlet	Infancy5	Singlet	Mature1	Singlet	Mature2	Singlet	Mature3	Singlet	Mature4	Singlet	Mature5	Singlet	Senile1	Singlet	Senile2	Singlet	Senile3	Singlet	Senile4	Singlet	Senile5	Singlet
Infancy1	Singlet	Infancy2	Singlet	Infancy3	Singlet	Infancy4	Singlet	Infancy5	Singlet	Mature1	Singlet	Mature2	Singlet	Mature3	Singlet	Mature4	Singlet	Mature5	Singlet	Senile1	Singlet	Senile2	Singlet	Senile3	Singlet	Senile4	Singlet	Senile5	Singlet
Infancy1	Singlet	Infancy2	Doublet	Infancy3	Singlet	Infancy4	Singlet	Infancy5	Singlet	Mature1	Singlet	Mature2	Singlet	Mature3	Singlet	Mature4	Singlet	Mature5	Singlet	Senile1	Singlet	Senile2	Singlet	Senile3	Singlet	Senile4	Singlet	Senile5	Singlet
Infancy1	Singlet	Infancy2	Singlet	Infancy3	Singlet	Infancy4	Singlet	Infancy5	Singlet	Mature1	Singlet	Mature2	Singlet	Mature3	Doublet	Mature4	Singlet	Mature5	Singlet	Senile1	Singlet	Senile2	Doublet	Senile3	Singlet	Senile4	Singlet	Senile5	Singlet
Infancy1	Singlet	Infancy2	Singlet	Infancy3	Singlet	Infancy4	Singlet	Infancy5	Singlet	Mature1	Singlet	Mature2	Singlet	Mature3	Singlet	Mature4	Singlet	Mature5	Singlet	Senile1	Singlet	Senile2	Singlet	Senile3	Singlet	Senile4	Singlet	Senile5	Singlet
Infancy1	Singlet	Infancy2	Singlet	Infancy3	Singlet	Infancy4	Singlet	Infancy5	Singlet	Mature1	Singlet	Mature2	Singlet	Mature3	Singlet	Mature4	Singlet	Mature5	Singlet	Senile1	Singlet	Senile2	Singlet	Senile3	Singlet	Senile4	Singlet	Senile5	Singlet
Infancy1	Singlet	Infancy2	Singlet	Infancy3	Singlet	Infancy4	Singlet	Infancy5	Singlet	Mature1	Singlet	Mature2	Singlet	Mature3	Singlet	Mature4	Doublet	Mature5	Singlet	Senile1	Doublet	Senile2	Singlet	Senile3	Singlet	Senile4	Singlet	Senile5	Singlet
Infancy1	Singlet	Infancy2	Singlet	Infancy3	Singlet	Infancy4	Singlet	Infancy5	Singlet	Mature1	Singlet	Mature2	Singlet	Mature3	Singlet	Mature4	Singlet	Mature5	Singlet	Senile1	Singlet	Senile2	Singlet	Senile3	Singlet	Senile4	Singlet	Senile5	Singlet
Infancy1	Singlet	Infancy2	Singlet	Infancy3	Singlet	Infancy4	Singlet	Infancy5	Singlet	Mature1	Singlet	Mature2	Singlet	Mature3	Singlet	Mature4	Singlet	Mature5	Singlet	Senile1	Singlet	Senile2	Singlet	Senile3	Singlet	Senile4	Singlet	Senile5	Singlet
Infancy1	Singlet	Infancy2	Singlet	Infancy3	Singlet	Infancy4	Singlet	Infancy5	Singlet	Mature1	Singlet	Mature2	Singlet	Mature3	Singlet	Mature4	Singlet	Mature5	Singlet	Senile1	Singlet	Senile2	Singlet	Senile3	Singlet	Senile4	Singlet	Senile5	Singlet
Infancy1	Singlet	Infancy2	Singlet	Infancy3	Singlet	Infancy4	Singlet	Infancy5	Singlet	Mature1	Singlet	Mature2	Singlet	Mature3	Singlet	Mature4	Singlet	Mature5	Singlet	Senile1	Singlet	Senile2	Singlet	Senile3	Singlet	Senile4	Singlet	Senile5	Singlet
Infancy1	Singlet	Infancy2	Singlet	Infancy3	Singlet	Infancy4	Singlet	Infancy5	Singlet	Mature1	Doublet	Mature2	Singlet	Mature3	Singlet	Mature4	Singlet	Mature5	Singlet	Senile1	Singlet	Senile2	Singlet	Senile3	Singlet	Senile4	Singlet	Senile5	Singlet
Infancy1	Singlet	Infancy2	Singlet	Infancy3	Singlet	Infancy4	Singlet	Infancy5	Singlet	Mature1	Singlet	Mature2	Singlet	Mature3	Singlet	Mature4	Singlet	Mature5	Singlet	Senile1	Singlet	Senile2	Singlet	Senile3	Singlet	Senile4	Doublet	Senile5	Singlet
Infancy1	Singlet	Infancy2	Singlet	Infancy3	Singlet	Infancy4	Singlet	Infancy5	Singlet	Mature1	Singlet	Mature2	Singlet	Mature3	Singlet	Mature4	Singlet	Mature5	Singlet	Senile1	Singlet	Senile2	Singlet	Senile3	Singlet	Senile4	Singlet	Senile5	Singlet
Infancy1	Singlet	Infancy2	Singlet	Infancy3	Singlet	Infancy4	Singlet	Infancy5	Singlet	Mature1	Singlet	Mature2	Singlet	Mature3	Singlet	Mature4	Singlet	Mature5	Singlet	Senile1	Singlet	Senile2	Singlet	Senile3	Singlet	Senile4	Singlet	Senile5	Singlet
Infancy1	Singlet	Infancy2	Singlet	Infancy3	Singlet	Infancy4	Singlet	Infancy5	Singlet	Mature1	Doublet	Mature2	Singlet	Mature3	Singlet	Mature4	Singlet	Mature5	Singlet	Senile1	Singlet	Senile2	Singlet	Senile3	Singlet	Senile4	Singlet	Senile5	Singlet
Infancy1	Doublet	Infancy2	Singlet	Infancy3	Singlet	Infancy4	Singlet	Infancy5	Singlet	Mature1	Singlet	Mature2	Singlet	Mature3	Singlet	Mature4	Singlet	Mature5	Singlet	Senile1	Singlet	Senile2	Singlet	Senile3	Singlet	Senile4	Singlet	Senile5	Singlet
Infancy1	Singlet	Infancy2	Doublet	Infancy3	Singlet	Infancy4	Singlet	Infancy5	Singlet	Mature1	Singlet	Mature2	Singlet	Mature3	Singlet	Mature4	Singlet	Mature5	Singlet	Senile1	Singlet	Senile2	Singlet	Senile3	Singlet	Senile4	Singlet	Senile5	Singlet
Infancy1	Singlet	Infancy2	Singlet	Infancy3	Singlet	Infancy4	Singlet	Infancy5	Singlet	Mature1	Singlet	Mature2	Singlet	Mature3	Singlet	Mature4	Singlet	Mature5	Singlet	Senile1	Singlet	Senile2	Singlet	Senile3	Singlet	Senile4	Doublet	Senile5	Singlet
Infancy1	Singlet	Infancy2	Singlet	Infancy3	Doublet	Infancy4	Singlet	Infancy5	Singlet	Mature1	Singlet	Mature2	Singlet	Mature3	Singlet	Mature4	Singlet	Mature5	Singlet	Senile1	Doublet	Senile2	Singlet	Senile3	Singlet	Senile4	Singlet	Senile5	Singlet
Infancy1	Doublet	Infancy2	Singlet	Infancy3	Singlet	Infancy4	Singlet	Infancy5	Singlet	Mature1	Doublet	Mature2	Singlet	Mature3	Singlet	Mature4	Doublet	Mature5	Singlet	Senile1	Singlet	Senile2	Singlet	Senile3	Singlet	Senile4	Singlet	Senile5	Singlet
Infancy1	Singlet	Infancy2	Singlet	Infancy3	Singlet	Infancy4	Singlet	Infancy5	Singlet	Mature1	Singlet	Mature2	Singlet	Mature3	Doublet	Mature4	Singlet	Mature5	Singlet	Senile1	Singlet	Senile2	Singlet	Senile3	Singlet	Senile4	Singlet	Senile5	Singlet
Infancy1	Singlet	Infancy2	Singlet	Infancy3	Singlet	Infancy4	Singlet	Infancy5	Singlet	Mature1	Singlet	Mature2	Singlet	Mature3	Singlet	Mature4	Singlet	Mature5	Singlet	Senile1	Singlet	Senile2	Singlet	Senile3	Singlet	Senile4	Singlet	Senile5	Singlet
Infancy1	Singlet	Infancy2	Singlet	Infancy3	Singlet	Infancy4	Singlet	Infancy5	Singlet	Mature1	Singlet	Mature2	Singlet	Mature3	Doublet	Mature4	Singlet	Mature5	Singlet	Senile1	Singlet	Senile2	Singlet	Senile3	Singlet	Senile4	Singlet	Senile5	Singlet
Infancy1	Singlet	Infancy2	Singlet	Infancy3	Singlet	Infancy4	Singlet	Infancy5	Doublet	Mature1	Singlet	Mature2	Singlet	Mature3	Singlet	Mature4	Doublet	Mature5	Singlet	Senile1	Singlet	Senile2	Singlet	Senile3	Singlet	Senile4	Doublet	Senile5	Singlet
Infancy1	Singlet	Infancy2	Singlet	Infancy3	Singlet	Infancy4	Singlet	Infancy5	Singlet	Mature1	Singlet	Mature2	Singlet	Mature3	Singlet	Mature4	Singlet	Mature5	Doublet	Senile1	Doublet	Senile2	Singlet	Senile3	Singlet	Senile4	Singlet	Senile5	Singlet
Infancy1	Singlet	Infancy2	Singlet	Infancy3	Singlet	Infancy4	Singlet	Infancy5	Singlet	Mature1	Singlet	Mature2	Singlet	Mature3	Singlet	Mature4	Singlet	Mature5	Singlet	Senile1	Singlet	Senile2	Singlet	Senile3	Singlet	Senile4	Singlet	Senile5	Singlet
Infancy1	Singlet	Infancy2	Singlet	Infancy3	Singlet	Infancy4	Singlet	Infancy5	Singlet	Mature1	Singlet	Mature2	Singlet	Mature3	Singlet	Mature4	Singlet	Mature5	Singlet	Senile1	Singlet	Senile2	Singlet	Senile3	Singlet	Senile4	Singlet	Senile5	Singlet
Infancy1	Singlet	Infancy2	Singlet	Infancy3	Singlet	Infancy4	Singlet	Infancy5	Singlet	Mature1	Singlet	Mature2	Singlet	Mature3	Singlet	Mature4	Singlet	Mature5	Singlet	Senile1	Singlet	Senile2	Singlet	Senile3	Singlet	Senile4	Singlet	Senile5	Singlet
Infancy1	Doublet	Infancy2	Singlet	Infancy3	Singlet	Infancy4	Singlet	Infancy5	Singlet	Mature1	Singlet	Mature2	Singlet	Mature3	Singlet	Mature4	Singlet	Mature5	Singlet	Senile1	Singlet	Senile2	Singlet	Senile3	Singlet	Senile4	Singlet	Senile5	Singlet
Infancy1	Singlet	Infancy2	Singlet	Infancy3	Singlet	Infancy4	Singlet	Infancy5	Singlet	Mature1	Singlet	Mature2	Singlet	Mature3	Doublet	Mature4	Singlet	Mature5	Singlet	Senile1	Singlet	Senile2	Singlet	Senile3	Singlet	Senile4	Singlet	Senile5	Singlet
Infancy1	Singlet	Infancy2	Singlet	Infancy3	Singlet	Infancy4	Singlet	Infancy5	Singlet	Mature1	Singlet	Mature2	Singlet	Mature3	Singlet	Mature4	Singlet	Mature5	Singlet	Senile1	Singlet	Senile2	Singlet	Senile3	Singlet	Senile4	Singlet	Senile5	Singlet
Infancy1	Singlet	Infancy2	Singlet	Infancy3	Singlet	Infancy4	Singlet	Infancy5	Singlet	Mature1	Singlet	Mature2	Singlet	Mature3	Singlet	Mature4	Singlet	Mature5	Singlet	Senile1	Singlet	Senile2	Singlet	Senile3	Singlet	Senile4	Singlet	Senile5	Singlet
Infancy1	Singlet	Infancy2	Singlet	Infancy3	Singlet	Infancy4	Singlet	Infancy5	Singlet	Mature1	Singlet	Mature2	Singlet	Mature3	Singlet	Mature4	Singlet	Mature5	Singlet	Senile1	Singlet	Senile2	Singlet	Senile3	Singlet	Senile4	Singlet	Senile5	Singlet
Infancy1	Singlet	Infancy2	Singlet	Infancy3	Singlet	Infancy4	Singlet	Infancy5	Singlet	Mature1	Singlet	Mature2	Singlet	Mature3	Singlet	Mature4	Doublet	Mature5	Singlet	Senile1	Singlet	Senile2	Singlet	Senile3	Singlet	Senile4	Singlet	Senile5	Doublet
Infancy1	Singlet	Infancy2	Singlet	Infancy3	Singlet	Infancy4	Singlet	Infancy5	Singlet	Mature1	Singlet	Mature2	Singlet	Mature3	Singlet	Mature4	Doublet	Mature5	Singlet	Senile1	Singlet	Senile2	Singlet	Senile3	Singlet	Senile4	Doublet	Senile5	Singlet
Infancy1	Singlet	Infancy2	Singlet	Infancy3	Singlet	Infancy4	Singlet	Infancy5	Singlet	Mature1	Singlet	Mature2	Singlet	Mature3	Singlet	Mature4	Singlet	Mature5	Singlet	Senile1	Singlet	Senile2	Singlet	Senile3	Singlet	Senile4	Singlet	Senile5	Singlet
Infancy1	Singlet	Infancy2	Singlet	Infancy3	Singlet	Infancy4	Singlet	Infancy5	Singlet	Mature1	Singlet	Mature2	Singlet	Mature3	Singlet	Mature4	Doublet	Mature5	Singlet	Senile1	Singlet	Senile2	Singlet	Senile3	Singlet	Senile4	Singlet	Senile5	Singlet
Infancy1	Singlet	Infancy2	Singlet	Infancy3	Singlet	Infancy4	Singlet	Infancy5	Singlet	Mature1	Singlet	Mature2	Singlet	Mature3	Singlet	Mature4	Singlet	Mature5	Singlet	Senile1	Doublet	Senile2	Singlet	Senile3	Singlet	Senile4	Singlet	Senile5	Doublet
Infancy1	Singlet	Infancy2	Singlet	Infancy3	Singlet	Infancy4	Singlet	Infancy5	Singlet	Mature1	Singlet	Mature2	Singlet	Mature3	Singlet	Mature4	Singlet	Mature5	Singlet	Senile1	Singlet	Senile2	Singlet	Senile3	Singlet	Senile4	Singlet	Senile5	Singlet
Infancy1	Singlet	Infancy2	Singlet	Infancy3	Singlet	Infancy4	Singlet	Infancy5	Singlet	Mature1	Singlet	Mature2	Singlet	Mature3	Singlet	Mature4	Singlet	Mature5	Singlet	Senile1	Singlet	Senile2	Singlet	Senile3	Singlet	Senile4	Singlet	Senile5	Singlet
Infancy1	Singlet	Infancy2	Singlet	Infancy3	Singlet	Infancy4	Singlet	Infancy5	Singlet	Mature1	Singlet	Mature2	Singlet	Mature3	Singlet	Mature4	Singlet	Mature5	Singlet	Senile1	Singlet	Senile2	Singlet	Senile3	Singlet	Senile4	Doublet	Senile5	Singlet
Infancy1	Singlet	Infancy2	Doublet	Infancy3	Singlet	Infancy4	Singlet	Infancy5	Singlet	Mature1	Singlet	Mature2	Singlet	Mature3	Doublet	Mature4	Singlet	Mature5	Singlet	Senile1	Singlet	Senile2	Singlet	Senile3	Singlet	Senile4	Doublet	Senile5	Doublet
Infancy1	Singlet	Infancy2	Singlet	Infancy3	Singlet	Infancy4	Singlet	Infancy5	Singlet	Mature1	Singlet	Mature2	Singlet	Mature3	Singlet	Mature4	Singlet	Mature5	Singlet	Senile1	Singlet	Senile2	Singlet	Senile3	Doublet	Senile4	Singlet	Senile5	Singlet
Infancy1	Singlet	Infancy2	Singlet	Infancy3	Singlet	Infancy4	Doublet	Infancy5	Singlet	Mature1	Singlet	Mature2	Singlet	Mature3	Singlet	Mature4	Singlet	Mature5	Singlet	Senile1	Singlet	Senile2	Singlet	Senile3	Singlet	Senile4	Singlet	Senile5	Singlet
Infancy1	Singlet	Infancy2	Singlet	Infancy3	Singlet	Infancy4	Singlet	Infancy5	Singlet	Mature1	Singlet	Mature2	Singlet	Mature3	Singlet	Mature4	Singlet	Mature5	Singlet	Senile1	Singlet	Senile2	Doublet	Senile3	Singlet	Senile4	Singlet	Senile5	Singlet
Infancy1	Singlet	Infancy2	Singlet	Infancy3	Singlet	Infancy4	Doublet	Infancy5	Singlet	Mature1	Singlet	Mature2	Singlet	Mature3	Singlet	Mature4	Singlet	Mature5	Singlet	Senile1	Doublet	Senile2	Singlet	Senile3	Singlet	Senile4	Singlet	Senile5	Singlet
Infancy1	Singlet	Infancy2	Singlet	Infancy3	Singlet	Infancy4	Singlet	Infancy5	Singlet	Mature1	Singlet	Mature2	Singlet	Mature3	Singlet	Mature4	Singlet	Mature5	Singlet	Senile1	Singlet	Senile2	Singlet	Senile3	Singlet	Senile4	Singlet	Senile5	Singlet
Infancy1	Singlet	Infancy2	Singlet	Infancy3	Singlet	Infancy4	Singlet	Infancy5	Singlet	Mature1	Singlet	Mature2	Singlet	Mature3	Singlet	Mature4	Singlet	Mature5	Singlet	Senile1	Singlet	Senile2	Singlet	Senile3	Singlet	Senile4	Singlet	Senile5	Singlet
Infancy1	Singlet	Infancy2	Singlet	Infancy3	Singlet	Infancy4	Singlet	Infancy5	Doublet	Mature1	Singlet	Mature2	Singlet	Mature3	Singlet	Mature4	Singlet	Mature5	Singlet	Senile1	Singlet	Senile2	Singlet	Senile3	Singlet	Senile4	Doublet	Senile5	Singlet
Infancy1	Singlet	Infancy2	Singlet	Infancy3	Singlet	Infancy4	Singlet	Infancy5	Singlet	Mature1	Singlet	Mature2	Singlet	Mature3	Doublet	Mature4	Singlet	Mature5	Singlet	Senile1	Singlet	Senile2	Singlet	Senile3	Singlet	Senile4	Singlet	Senile5	Singlet
Infancy1	Singlet	Infancy2	Singlet	Infancy3	Singlet	Infancy4	Singlet	Infancy5	Singlet	Mature1	Doublet	Mature2	Singlet	Mature3	Singlet	Mature4	Singlet	Mature5	Singlet	Senile1	Singlet	Senile2	Singlet	Senile3	Singlet	Senile4	Singlet	Senile5	Doublet
Infancy1	Singlet	Infancy2	Singlet	Infancy3	Singlet	Infancy4	Singlet	Infancy5	Singlet	Mature1	Singlet	Mature2	Singlet	Mature3	Singlet	Mature4	Singlet	Mature5	Singlet	Senile1	Singlet	Senile2	Singlet	Senile3	Singlet	Senile4	Singlet	Senile5	Singlet
Infancy1	Singlet	Infancy2	Singlet	Infancy3	Singlet	Infancy4	Singlet	Infancy5	Singlet	Mature1	Singlet	Mature2	Singlet	Mature3	Singlet	Mature4	Singlet	Mature5	Singlet	Senile1	Singlet	Senile2	Singlet	Senile3	Singlet	Senile4	Singlet	Senile5	Singlet
Infancy1	Singlet	Infancy2	Singlet	Infancy3	Singlet	Infancy4	Singlet	Infancy5	Singlet	Mature1	Singlet	Mature2	Singlet	Mature3	Singlet	Mature4	Singlet	Mature5	Singlet	Senile1	Singlet	Senile2	Singlet	Senile3	Singlet	Senile4	Singlet	Senile5	Doublet
Infancy1	Singlet	Infancy2	Singlet	Infancy3	Singlet	Infancy4	Singlet	Infancy5	Singlet	Mature1	Singlet	Mature2	Singlet	Mature3	Doublet	Mature4	Singlet	Mature5	Singlet	Senile1	Singlet	Senile2	Singlet	Senile3	Singlet	Senile4	Singlet	Senile5	Doublet
Infancy1	Singlet	Infancy2	Singlet	Infancy3	Singlet	Infancy4	Singlet	Infancy5	Singlet	Mature1	Doublet	Mature2	Singlet	Mature3	Singlet	Mature4	Singlet	Mature5	Singlet	Senile1	Singlet	Senile2	Singlet	Senile3	Singlet	Senile4	Singlet	Senile5	Singlet
Infancy1	Doublet	Infancy2	Singlet	Infancy3	Singlet	Infancy4	Singlet	Infancy5	Singlet	Mature1	Singlet	Mature2	Singlet	Mature3	Singlet	Mature4	Singlet	Mature5	Singlet	Senile1	Singlet	Senile2	Singlet	Senile3	Singlet	Senile4	Singlet	Senile5	Singlet
Infancy1	Singlet	Infancy2	Singlet	Infancy3	Singlet	Infancy4	Singlet	Infancy5	Singlet	Mature1	Doublet	Mature2	Singlet	Mature3	Singlet	Mature4	Singlet	Mature5	Singlet	Senile1	Singlet	Senile2	Singlet	Senile3	Singlet	Senile4	Singlet	Senile5	Singlet
Infancy1	Singlet	Infancy2	Singlet	Infancy3	Singlet	Infancy4	Singlet	Infancy5	Singlet	Mature1	Singlet	Mature2	Singlet	Mature3	Singlet	Mature4	Singlet	Mature5	Singlet	Senile1	Singlet	Senile2	Singlet	Senile3	Singlet	Senile4	Singlet	Senile5	Singlet
Infancy1	Singlet	Infancy2	Singlet	Infancy3	Singlet	Infancy4	Singlet	Infancy5	Singlet	Mature1	Singlet	Mature2	Singlet	Mature3	Singlet	Mature4	Singlet	Mature5	Singlet	Senile1	Singlet	Senile2	Singlet	Senile3	Doublet	Senile4	Singlet	Senile5	Singlet
Infancy1	Singlet	Infancy2	Singlet	Infancy3	Singlet	Infancy4	Singlet	Infancy5	Doublet	Mature1	Singlet	Mature2	Singlet	Mature3	Singlet	Mature4	Singlet	Mature5	Singlet	Senile1	Singlet	Senile2	Singlet	Senile3	Singlet	Senile4	Singlet	Senile5	Singlet
Infancy1	Singlet	Infancy2	Singlet	Infancy3	Singlet	Infancy4	Doublet	Infancy5	Singlet	Mature1	Singlet	Mature2	Doublet	Mature3	Singlet	Mature4	Singlet	Mature5	Singlet	Senile1	Singlet	Senile2	Singlet	Senile3	Singlet	Senile4	Singlet	Senile5	Singlet
Infancy1	Singlet	Infancy2	Singlet	Infancy3	Singlet	Infancy4	Singlet	Infancy5	Singlet	Mature1	Singlet	Mature2	Singlet	Mature3	Singlet	Mature4	Singlet	Mature5	Singlet	Senile1	Singlet	Senile2	Singlet	Senile3	Doublet	Senile4	Singlet	Senile5	Singlet
Infancy1	Singlet	Infancy2	Singlet	Infancy3	Singlet	Infancy4	Singlet	Infancy5	Singlet	Mature1	Singlet	Mature2	Doublet	Mature3	Singlet	Mature4	Singlet	Mature5	Singlet	Senile1	Singlet	Senile2	Singlet	Senile3	Singlet	Senile4	Singlet	Senile5	Singlet
Infancy1	Singlet	Infancy2	Singlet	Infancy3	Singlet	Infancy4	Singlet	Infancy5	Singlet	Mature1	Singlet	Mature2	Singlet	Mature3	Singlet	Mature4	Singlet	Mature5	Singlet	Senile1	Singlet	Senile2	Singlet	Senile3	Singlet	Senile4	Singlet	Senile5	Singlet
Infancy1	Singlet	Infancy2	Singlet	Infancy3	Singlet	Infancy4	Singlet	Infancy5	Singlet	Mature1	Singlet	Mature2	Doublet	Mature3	Singlet	Mature4	Doublet	Mature5	Singlet	Senile1	Doublet	Senile2	Singlet	Senile3	Singlet	Senile4	Singlet	Senile5	Singlet
Infancy1	Singlet	Infancy2	Singlet	Infancy3	Singlet	Infancy4	Singlet	Infancy5	Singlet	Mature1	Doublet	Mature2	Singlet	Mature3	Singlet	Mature4	Singlet	Mature5	Singlet	Senile1	Singlet	Senile2	Singlet	Senile3	Singlet	Senile4	Singlet	Senile5	Singlet
Infancy1	Singlet	Infancy2	Singlet	Infancy3	Singlet	Infancy4	Doublet	Infancy5	Singlet	Mature1	Singlet	Mature2	Singlet	Mature3	Singlet	Mature4	Singlet	Mature5	Doublet	Senile1	Singlet	Senile2	Singlet	Senile3	Singlet	Senile4	Singlet	Senile5	Singlet
Infancy1	Singlet	Infancy2	Singlet	Infancy3	Singlet	Infancy4	Doublet	Infancy5	Singlet	Mature1	Singlet	Mature2	Singlet	Mature3	Singlet	Mature4	Singlet	Mature5	Singlet	Senile1	Doublet	Senile2	Singlet	Senile3	Singlet	Senile4	Singlet	Senile5	Singlet
Infancy1	Singlet	Infancy2	Doublet	Infancy3	Singlet	Infancy4	Singlet	Infancy5	Singlet	Mature1	Singlet	Mature2	Singlet	Mature3	Doublet	Mature4	Singlet	Mature5	Singlet	Senile1	Singlet	Senile2	Singlet	Senile3	Singlet	Senile4	Singlet	Senile5	Singlet
Infancy1	Singlet	Infancy2	Singlet	Infancy3	Singlet	Infancy4	Singlet	Infancy5	Doublet	Mature1	Singlet	Mature2	Singlet	Mature3	Singlet	Mature4	Singlet	Mature5	Singlet	Senile1	Singlet	Senile2	Singlet	Senile3	Singlet	Senile4	Singlet	Senile5	Singlet
Infancy1	Singlet	Infancy2	Doublet	Infancy3	Singlet	Infancy4	Singlet	Infancy5	Singlet	Mature1	Singlet	Mature2	Singlet	Mature3	Singlet	Mature4	Singlet	Mature5	Singlet	Senile1	Singlet	Senile2	Singlet	Senile3	Singlet	Senile4	Singlet	Senile5	Singlet
Infancy1	Singlet	Infancy2	Singlet	Infancy3	Singlet	Infancy4	Singlet	Infancy5	Singlet	Mature1	Singlet	Mature2	Singlet	Mature3	Singlet	Mature4	Singlet	Mature5	Singlet	Senile1	Singlet	Senile2	Singlet	Senile3	Singlet	Senile4	Singlet	Senile5	Singlet
Infancy1	Singlet	Infancy2	Doublet	Infancy3	Singlet	Infancy4	Doublet	Infancy5	Singlet	Mature1	Singlet	Mature2	Singlet	Mature3	Singlet	Mature4	Singlet	Mature5	Singlet	Senile1	Singlet	Senile2	Singlet	Senile3	Singlet	Senile4	Singlet	Senile5	Singlet
Infancy1	Singlet	Infancy2	Singlet	Infancy3	Singlet	Infancy4	Singlet	Infancy5	Singlet	Mature1	Singlet	Mature2	Singlet	Mature3	Singlet	Mature4	Singlet	Mature5	Singlet	Senile1	Singlet	Senile2	Singlet	Senile3	Singlet	Senile4	Singlet	Senile5	Singlet
Infancy1	Singlet	Infancy2	Singlet	Infancy3	Singlet	Infancy4	Singlet	Infancy5	Singlet	Mature1	Singlet	Mature2	Singlet	Mature3	Singlet	Mature4	Singlet	Mature5	Singlet	Senile1	Singlet	Senile2	Singlet	Senile3	Singlet	Senile4	Doublet	Senile5	Singlet
Infancy1	Singlet	Infancy2	Singlet	Infancy3	Singlet	Infancy4	Singlet	Infancy5	Singlet	Mature1	Singlet	Mature2	Singlet	Mature3	Singlet	Mature4	Singlet	Mature5	Singlet	Senile1	Singlet	Senile2	Singlet	Senile3	Singlet	Senile4	Doublet	Senile5	Singlet
Infancy1	Singlet	Infancy2	Singlet	Infancy3	Singlet	Infancy4	Singlet	Infancy5	Singlet	Mature1	Singlet	Mature2	Singlet	Mature3	Doublet	Mature4	Singlet	Mature5	Singlet	Senile1	Singlet	Senile2	Doublet	Senile3	Singlet	Senile4	Singlet	Senile5	Doublet
Infancy1	Singlet	Infancy2	Singlet	Infancy3	Singlet	Infancy4	Singlet	Infancy5	Singlet	Mature1	Doublet	Mature2	Singlet	Mature3	Singlet	Mature4	Singlet	Mature5	Singlet	Senile1	Singlet	Senile2	Singlet	Senile3	Doublet	Senile4	Singlet	Senile5	Singlet
Infancy1	Singlet	Infancy2	Singlet	Infancy3	Doublet	Infancy4	Singlet	Infancy5	Singlet	Mature1	Singlet	Mature2	Singlet	Mature3	Singlet	Mature4	Singlet	Mature5	Singlet	Senile1	Doublet	Senile2	Doublet	Senile3	Singlet	Senile4	Singlet	Senile5	Singlet
Infancy1	Singlet	Infancy2	Singlet	Infancy3	Singlet	Infancy4	Singlet	Infancy5	Singlet	Mature1	Singlet	Mature2	Singlet	Mature3	Doublet	Mature4	Singlet	Mature5	Singlet	Senile1	Singlet	Senile2	Singlet	Senile3	Singlet	Senile4	Singlet	Senile5	Singlet
Infancy1	Singlet	Infancy2	Singlet	Infancy3	Doublet	Infancy4	Singlet	Infancy5	Singlet	Mature1	Singlet	Mature2	Singlet	Mature3	Singlet	Mature4	Singlet	Mature5	Singlet	Senile1	Singlet	Senile2	Singlet	Senile3	Singlet	Senile4	Singlet	Senile5	Singlet
Infancy1	Singlet	Infancy2	Singlet	Infancy3	Singlet	Infancy4	Singlet	Infancy5	Singlet	Mature1	Singlet	Mature2	Singlet	Mature3	Singlet	Mature4	Singlet	Mature5	Singlet	Senile1	Singlet	Senile2	Singlet	Senile3	Singlet	Senile4	Doublet	Senile5	Singlet
Infancy1	Singlet	Infancy2	Singlet	Infancy3	Singlet	Infancy4	Singlet	Infancy5	Singlet	Mature1	Singlet	Mature2	Singlet	Mature3	Doublet	Mature4	Singlet	Mature5	Singlet	Senile1	Singlet	Senile2	Singlet	Senile3	Singlet	Senile4	Singlet	Senile5	Singlet
Infancy1	Singlet	Infancy2	Singlet	Infancy3	Singlet	Infancy4	Doublet	Infancy5	Singlet	Mature1	Singlet	Mature2	Singlet	Mature3	Singlet	Mature4	Singlet	Mature5	Singlet	Senile1	Singlet	Senile2	Singlet	Senile3	Singlet	Senile4	Singlet	Senile5	Singlet
Infancy1	Singlet	Infancy2	Singlet	Infancy3	Singlet	Infancy4	Singlet	Infancy5	Singlet	Mature1	Singlet	Mature2	Singlet	Mature3	Singlet	Mature4	Singlet	Mature5	Singlet	Senile1	Singlet	Senile2	Singlet	Senile3	Singlet	Senile4	Singlet	Senile5	Singlet
Infancy1	Singlet	Infancy2	Singlet	Infancy3	Singlet	Infancy4	Singlet	Infancy5	Singlet	Mature1	Singlet	Mature2	Singlet	Mature3	Singlet	Mature4	Singlet	Mature5	Singlet	Senile1	Singlet	Senile2	Singlet	Senile3	Singlet	Senile4	Singlet	Senile5	Singlet
Infancy1	Singlet	Infancy2	Singlet	Infancy3	Singlet	Infancy4	Singlet	Infancy5	Singlet	Mature1	Singlet	Mature2	Singlet	Mature3	Singlet	Mature4	Singlet	Mature5	Singlet	Senile1	Singlet	Senile2	Singlet	Senile3	Singlet	Senile4	Singlet	Senile5	Singlet
Infancy1	Singlet	Infancy2	Singlet	Infancy3	Singlet	Infancy4	Singlet	Infancy5	Singlet	Mature1	Singlet	Mature2	Singlet	Mature3	Singlet	Mature4	Singlet	Mature5	Singlet	Senile1	Singlet	Senile2	Singlet	Senile3	Singlet	Senile4	Singlet	Senile5	Singlet
Infancy1	Singlet	Infancy2	Singlet	Infancy3	Singlet	Infancy4	Singlet	Infancy5	Singlet	Mature1	Singlet	Mature2	Singlet	Mature3	Singlet	Mature4	Singlet	Mature5	Singlet	Senile1	Singlet	Senile2	Singlet	Senile3	Doublet	Senile4	Singlet	Senile5	Singlet
Infancy1	Singlet	Infancy2	Singlet	Infancy3	Singlet	Infancy4	Singlet	Infancy5	Singlet	Mature1	Singlet	Mature2	Singlet	Mature3	Singlet	Mature4	Singlet	Mature5	Singlet	Senile1	Singlet	Senile2	Singlet	Senile3	Singlet	Senile4	Singlet	Senile5	Singlet
Infancy1	Singlet	Infancy2	Singlet	Infancy3	Singlet	Infancy4	Singlet	Infancy5	Singlet	Mature1	Singlet	Mature2	Singlet	Mature3	Singlet	Mature4	Singlet	Mature5	Singlet	Senile1	Singlet	Senile2	Singlet	Senile3	Singlet	Senile4	Singlet	Senile5	Singlet
Infancy1	Doublet	Infancy2	Singlet	Infancy3	Singlet	Infancy4	Singlet	Infancy5	Singlet	Mature1	Singlet	Mature2	Singlet	Mature3	Singlet	Mature4	Singlet	Mature5	Singlet	Senile1	Singlet	Senile2	Singlet	Senile3	Singlet	Senile4	Singlet	Senile5	Singlet
Infancy1	Singlet	Infancy2	Singlet	Infancy3	Singlet	Infancy4	Singlet	Infancy5	Singlet	Mature1	Singlet	Mature2	Singlet	Mature3	Singlet	Mature4	Singlet	Mature5	Singlet	Senile1	Doublet	Senile2	Singlet	Senile3	Singlet	Senile4	Singlet	Senile5	Singlet
Infancy1	Singlet	Infancy2	Singlet	Infancy3	Singlet	Infancy4	Singlet	Infancy5	Singlet	Mature1	Singlet	Mature2	Doublet	Mature3	Singlet	Mature4	Singlet	Mature5	Singlet	Senile1	Singlet	Senile2	Singlet	Senile3	Singlet	Senile4	Singlet	Senile5	Singlet
Infancy1	Singlet	Infancy2	Singlet	Infancy3	Singlet	Infancy4	Singlet	Infancy5	Doublet	Mature1	Singlet	Mature2	Singlet	Mature3	Doublet	Mature4	Singlet	Mature5	Singlet	Senile1	Singlet	Senile2	Singlet	Senile3	Singlet	Senile4	Singlet	Senile5	Singlet
Infancy1	Singlet	Infancy2	Doublet	Infancy3	Singlet	Infancy4	Singlet	Infancy5	Doublet	Mature1	Singlet	Mature2	Singlet	Mature3	Singlet	Mature4	Doublet	Mature5	Singlet	Senile1	Singlet	Senile2	Singlet	Senile3	Singlet	Senile4	Singlet	Senile5	Singlet
Infancy1	Singlet	Infancy2	Singlet	Infancy3	Singlet	Infancy4	Singlet	Infancy5	Singlet	Mature1	Doublet	Mature2	Doublet	Mature3	Singlet	Mature4	Singlet	Mature5	Singlet	Senile1	Singlet	Senile2	Singlet	Senile3	Singlet	Senile4	Singlet	Senile5	Singlet
Infancy1	Singlet	Infancy2	Singlet	Infancy3	Singlet	Infancy4	Singlet	Infancy5	Singlet	Mature1	Singlet	Mature2	Singlet	Mature3	Singlet	Mature4	Singlet	Mature5	Singlet	Senile1	Singlet	Senile2	Doublet	Senile3	Singlet	Senile4	Doublet	Senile5	Singlet
Infancy1	Singlet	Infancy2	Singlet	Infancy3	Singlet	Infancy4	Doublet	Infancy5	Singlet	Mature1	Singlet	Mature2	Doublet	Mature3	Singlet	Mature4	Singlet	Mature5	Singlet	Senile1	Singlet	Senile2	Singlet	Senile3	Singlet	Senile4	Singlet	Senile5	Singlet
Infancy1	Singlet	Infancy2	Singlet	Infancy3	Singlet	Infancy4	Singlet	Infancy5	Singlet	Mature1	Singlet	Mature2	Doublet	Mature3	Singlet	Mature4	Singlet	Mature5	Singlet	Senile1	Singlet	Senile2	Singlet	Senile3	Singlet	Senile4	Singlet	Senile5	Singlet
Infancy1	Singlet	Infancy2	Singlet	Infancy3	Singlet	Infancy4	Singlet	Infancy5	Singlet	Mature1	Singlet	Mature2	Singlet	Mature3	Singlet	Mature4	Singlet	Mature5	Singlet	Senile1	Singlet	Senile2	Singlet	Senile3	Singlet	Senile4	Singlet	Senile5	Singlet
Infancy1	Singlet	Infancy2	Singlet	Infancy3	Singlet	Infancy4	Singlet	Infancy5	Singlet	Mature1	Doublet	Mature2	Singlet	Mature3	Singlet	Mature4	Singlet	Mature5	Singlet	Senile1	Singlet	Senile2	Singlet	Senile3	Singlet	Senile4	Singlet	Senile5	Singlet
Infancy1	Singlet	Infancy2	Singlet	Infancy3	Singlet	Infancy4	Singlet	Infancy5	Singlet	Mature1	Singlet	Mature2	Singlet	Mature3	Singlet	Mature4	Singlet	Mature5	Singlet	Senile1	Singlet	Senile2	Singlet	Senile3	Singlet	Senile4	Singlet	Senile5	Singlet
Infancy1	Singlet	Infancy2	Singlet	Infancy3	Singlet	Infancy4	Singlet	Infancy5	Singlet	Mature1	Singlet	Mature2	Singlet	Mature3	Singlet	Mature4	Singlet	Mature5	Singlet	Senile1	Singlet	Senile2	Singlet	Senile3	Singlet	Senile4	Singlet	Senile5	Singlet
Infancy1	Singlet	Infancy2	Singlet	Infancy3	Singlet	Infancy4	Singlet	Infancy5	Singlet	Mature1	Singlet	Mature2	Singlet	Mature3	Singlet	Mature4	Singlet	Mature5	Singlet	Senile1	Singlet	Senile2	Singlet	Senile3	Singlet	Senile4	Singlet	Senile5	Singlet
Infancy1	Doublet	Infancy2	Singlet	Infancy3	Doublet	Infancy4	Singlet	Infancy5	Singlet	Mature1	Singlet	Mature2	Singlet	Mature3	Singlet	Mature4	Singlet	Mature5	Singlet	Senile1	Singlet	Senile2	Singlet	Senile3	Singlet	Senile4	Singlet	Senile5	Singlet
Infancy1	Singlet	Infancy2	Singlet	Infancy3	Singlet	Infancy4	Singlet	Infancy5	Singlet	Mature1	Singlet	Mature2	Singlet	Mature3	Singlet	Mature4	Singlet	Mature5	Singlet	Senile1	Singlet	Senile2	Singlet	Senile3	Singlet	Senile4	Singlet	Senile5	Doublet
Infancy1	Singlet	Infancy2	Doublet	Infancy3	Singlet	Infancy4	Singlet	Infancy5	Singlet	Mature1	Doublet	Mature2	Singlet	Mature3	Singlet	Mature4	Singlet	Mature5	Singlet	Senile1	Singlet	Senile2	Singlet	Senile3	Singlet	Senile4	Singlet	Senile5	Singlet
Infancy1	Singlet	Infancy2	Singlet	Infancy3	Singlet	Infancy4	Singlet	Infancy5	Singlet	Mature1	Singlet	Mature2	Singlet	Mature3	Singlet	Mature4	Singlet	Mature5	Singlet	Senile1	Singlet	Senile2	Singlet	Senile3	Singlet	Senile4	Singlet	Senile5	Singlet
Infancy1	Singlet	Infancy2	Singlet	Infancy3	Singlet	Infancy4	Singlet	Infancy5	Singlet	Mature1	Singlet	Mature2	Singlet	Mature3	Singlet	Mature4	Singlet	Mature5	Singlet	Senile1	Singlet	Senile2	Singlet	Senile3	Singlet	Senile4	Doublet	Senile5	Singlet
Infancy1	Singlet	Infancy2	Singlet	Infancy3	Singlet	Infancy4	Singlet	Infancy5	Singlet	Mature1	Singlet	Mature2	Singlet	Mature3	Singlet	Mature4	Singlet	Mature5	Singlet	Senile1	Singlet	Senile2	Singlet	Senile3	Singlet	Senile4	Singlet	Senile5	Singlet
Infancy1	Singlet	Infancy2	Singlet	Infancy3	Singlet	Infancy4	Doublet	Infancy5	Singlet	Mature1	Singlet	Mature2	Singlet	Mature3	Singlet	Mature4	Singlet	Mature5	Singlet	Senile1	Singlet	Senile2	Doublet	Senile3	Singlet	Senile4	Singlet	Senile5	Singlet
Infancy1	Singlet	Infancy2	Singlet	Infancy3	Singlet	Infancy4	Singlet	Infancy5	Singlet	Mature1	Singlet	Mature2	Singlet	Mature3	Singlet	Mature4	Singlet	Mature5	Singlet	Senile1	Singlet	Senile2	Singlet	Senile3	Singlet	Senile4	Singlet	Senile5	Singlet
Infancy1	Singlet	Infancy2	Singlet	Infancy3	Singlet	Infancy4	Singlet	Infancy5	Singlet	Mature1	Singlet	Mature2	Singlet	Mature3	Singlet	Mature4	Singlet	Mature5	Singlet	Senile1	Singlet	Senile2	Singlet	Senile3	Doublet	Senile4	Singlet	Senile5	Singlet
Infancy1	Singlet	Infancy2	Doublet	Infancy3	Singlet	Infancy4	Doublet	Infancy5	Singlet	Mature1	Singlet	Mature2	Singlet	Mature3	Singlet	Mature4	Singlet	Mature5	Singlet	Senile1	Singlet	Senile2	Singlet	Senile3	Singlet	Senile4	Singlet	Senile5	Singlet
Infancy1	Singlet	Infancy2	Doublet	Infancy3	Singlet	Infancy4	Singlet	Infancy5	Singlet	Mature1	Singlet	Mature2	Singlet	Mature3	Singlet	Mature4	Singlet	Mature5	Singlet	Senile1	Singlet	Senile2	Singlet	Senile3	Singlet	Senile4	Singlet	Senile5	Singlet
Infancy1	Singlet	Infancy2	Singlet	Infancy3	Singlet	Infancy4	Singlet	Infancy5	Singlet	Mature1	Singlet	Mature2	Doublet	Mature3	Singlet	Mature4	Doublet	Mature5	Singlet	Senile1	Singlet	Senile2	Singlet	Senile3	Singlet	Senile4	Singlet	Senile5	Singlet
Infancy1	Singlet	Infancy2	Singlet	Infancy3	Singlet	Infancy4	Singlet	Infancy5	Doublet	Mature1	Singlet	Mature2	Singlet	Mature3	Singlet	Mature4	Singlet	Mature5	Singlet	Senile1	Singlet	Senile2	Singlet	Senile3	Singlet	Senile4	Singlet	Senile5	Singlet
Infancy1	Singlet	Infancy2	Singlet	Infancy3	Singlet	Infancy4	Singlet	Infancy5	Singlet	Mature1	Singlet	Mature2	Singlet	Mature3	Singlet	Mature4	Singlet	Mature5	Singlet	Senile1	Singlet	Senile2	Singlet	Senile3	Singlet	Senile4	Singlet	Senile5	Singlet
Infancy1	Singlet	Infancy2	Singlet	Infancy3	Singlet	Infancy4	Singlet	Infancy5	Singlet	Mature1	Singlet	Mature2	Singlet	Mature3	Singlet	Mature4	Singlet	Mature5	Singlet	Senile1	Singlet	Senile2	Singlet	Senile3	Singlet	Senile4	Singlet	Senile5	Singlet
Infancy1	Singlet	Infancy2	Singlet	Infancy3	Singlet	Infancy4	Singlet	Infancy5	Singlet	Mature1	Singlet	Mature2	Singlet	Mature3	Singlet	Mature4	Singlet	Mature5	Singlet	Senile1	Singlet	Senile2	Singlet	Senile3	Singlet	Senile4	Singlet	Senile5	Singlet
Infancy1	Singlet	Infancy2	Singlet	Infancy3	Singlet	Infancy4	Singlet	Infancy5	Singlet	Mature1	Singlet	Mature2	Singlet	Mature3	Singlet	Mature4	Singlet	Mature5	Singlet	Senile1	Singlet	Senile2	Singlet	Senile3	Singlet	Senile4	Singlet	Senile5	Singlet
Infancy1	Singlet	Infancy2	Singlet	Infancy3	Singlet	Infancy4	Singlet	Infancy5	Singlet	Mature1	Singlet	Mature2	Singlet	Mature3	Singlet	Mature4	Doublet	Mature5	Singlet	Senile1	Doublet	Senile2	Singlet	Senile3	Singlet	Senile4	Singlet	Senile5	Doublet
Infancy1	Singlet	Infancy2	Singlet	Infancy3	Singlet	Infancy4	Singlet	Infancy5	Singlet	Mature1	Singlet	Mature2	Singlet	Mature3	Singlet	Mature4	Doublet	Mature5	Singlet	Senile1	Singlet	Senile2	Singlet	Senile3	Singlet	Senile4	Singlet	Senile5	Singlet
Infancy1	Singlet	Infancy2	Singlet	Infancy3	Singlet	Infancy4	Singlet	Infancy5	Singlet	Mature1	Singlet	Mature2	Singlet	Mature3	Singlet	Mature4	Singlet	Mature5	Singlet	Senile1	Singlet	Senile2	Singlet	Senile3	Singlet	Senile4	Singlet	Senile5	Singlet
Infancy1	Singlet	Infancy2	Singlet	Infancy3	Doublet	Infancy4	Singlet	Infancy5	Singlet	Mature1	Singlet	Mature2	Singlet	Mature3	Doublet	Mature4	Singlet	Mature5	Singlet	Senile1	Singlet	Senile2	Singlet	Senile3	Singlet	Senile4	Singlet	Senile5	Singlet
Infancy1	Singlet	Infancy2	Singlet	Infancy3	Singlet	Infancy4	Singlet	Infancy5	Singlet	Mature1	Singlet	Mature2	Singlet	Mature3	Singlet	Mature4	Singlet	Mature5	Doublet	Senile1	Singlet	Senile2	Singlet	Senile3	Singlet	Senile4	Singlet	Senile5	Singlet
Infancy1	Singlet	Infancy2	Singlet	Infancy3	Singlet	Infancy4	Singlet	Infancy5	Singlet	Mature1	Doublet	Mature2	Singlet	Mature3	Singlet	Mature4	Singlet	Mature5	Singlet	Senile1	Singlet	Senile2	Singlet	Senile3	Singlet	Senile4	Singlet	Senile5	Singlet
Infancy1	Singlet	Infancy2	Singlet	Infancy3	Singlet	Infancy4	Singlet	Infancy5	Singlet	Mature1	Singlet	Mature2	Singlet	Mature3	Singlet	Mature4	Singlet	Mature5	Singlet	Senile1	Singlet	Senile2	Singlet	Senile3	Singlet	Senile4	Singlet	Senile5	Singlet
Infancy1	Singlet	Infancy2	Singlet	Infancy3	Singlet	Infancy4	Singlet	Infancy5	Singlet	Mature1	Doublet	Mature2	Doublet	Mature3	Singlet	Mature4	Singlet	Mature5	Singlet	Senile1	Singlet	Senile2	Singlet	Senile3	Singlet	Senile4	Singlet	Senile5	Singlet
Infancy1	Singlet	Infancy2	Singlet	Infancy3	Singlet	Infancy4	Singlet	Infancy5	Singlet	Mature1	Singlet	Mature2	Doublet	Mature3	Doublet	Mature4	Singlet	Mature5	Singlet	Senile1	Singlet	Senile2	Singlet	Senile3	Singlet	Senile4	Singlet	Senile5	Singlet
Infancy1	Singlet	Infancy2	Singlet	Infancy3	Singlet	Infancy4	Singlet	Infancy5	Singlet	Mature1	Singlet	Mature2	Singlet	Mature3	Singlet	Mature4	Singlet	Mature5	Singlet	Senile1	Singlet	Senile2	Singlet	Senile3	Singlet	Senile4	Singlet	Senile5	Singlet
Infancy1	Singlet	Infancy2	Singlet	Infancy3	Singlet	Infancy4	Singlet	Infancy5	Singlet	Mature1	Singlet	Mature2	Doublet	Mature3	Singlet	Mature4	Singlet	Mature5	Singlet	Senile1	Singlet	Senile2	Singlet	Senile3	Singlet	Senile4	Singlet	Senile5	Singlet
Infancy1	Doublet	Infancy2	Singlet	Infancy3	Singlet	Infancy4	Singlet	Infancy5	Singlet	Mature1	Singlet	Mature2	Singlet	Mature3	Singlet	Mature4	Singlet	Mature5	Singlet	Senile1	Singlet	Senile2	Singlet	Senile3	Singlet	Senile4	Singlet	Senile5	Doublet
Infancy1	Singlet	Infancy2	Singlet	Infancy3	Singlet	Infancy4	Singlet	Infancy5	Singlet	Mature1	Singlet	Mature2	Doublet	Mature3	Singlet	Mature4	Singlet	Mature5	Singlet	Senile1	Doublet	Senile2	Singlet	Senile3	Singlet	Senile4	Singlet	Senile5	Singlet
Infancy1	Singlet	Infancy2	Singlet	Infancy3	Singlet	Infancy4	Singlet	Infancy5	Singlet	Mature1	Singlet	Mature2	Singlet	Mature3	Singlet	Mature4	Singlet	Mature5	Singlet	Senile1	Singlet	Senile2	Singlet	Senile3	Singlet	Senile4	Singlet	Senile5	Singlet
Infancy1	Singlet	Infancy2	Singlet	Infancy3	Singlet	Infancy4	Singlet	Infancy5	Singlet	Mature1	Singlet	Mature2	Singlet	Mature3	Singlet	Mature4	Singlet	Mature5	Singlet	Senile1	Singlet	Senile2	Singlet	Senile3	Singlet	Senile4	Singlet	Senile5	Singlet
Infancy1	Singlet	Infancy2	Singlet	Infancy3	Singlet	Infancy4	Singlet	Infancy5	Singlet	Mature1	Doublet	Mature2	Singlet	Mature3	Singlet	Mature4	Singlet	Mature5	Singlet	Senile1	Singlet	Senile2	Doublet	Senile3	Singlet	Senile4	Singlet	Senile5	Singlet
Infancy1	Singlet	Infancy2	Singlet	Infancy3	Singlet	Infancy4	Singlet	Infancy5	Singlet	Mature1	Singlet	Mature2	Singlet	Mature3	Singlet	Mature4	Singlet	Mature5	Singlet	Senile1	Singlet	Senile2	Singlet	Senile3	Singlet	Senile4	Singlet	Senile5	Singlet
Infancy1	Singlet	Infancy2	Singlet	Infancy3	Singlet	Infancy4	Singlet	Infancy5	Singlet	Mature1	Singlet	Mature2	Singlet	Mature3	Singlet	Mature4	Singlet	Mature5	Singlet	Senile1	Singlet	Senile2	Singlet	Senile3	Singlet	Senile4	Singlet	Senile5	Singlet
Infancy1	Singlet	Infancy2	Doublet	Infancy3	Singlet	Infancy4	Singlet	Infancy5	Singlet	Mature1	Singlet	Mature2	Singlet	Mature3	Singlet	Mature4	Singlet	Mature5	Singlet	Senile1	Singlet	Senile2	Singlet	Senile3	Singlet	Senile4	Singlet	Senile5	Singlet
Infancy1	Singlet	Infancy2	Singlet	Infancy3	Singlet	Infancy4	Singlet	Infancy5	Singlet	Mature1	Singlet	Mature2	Singlet	Mature3	Singlet	Mature4	Singlet	Mature5	Singlet	Senile1	Singlet	Senile2	Singlet	Senile3	Singlet	Senile4	Singlet	Senile5	Doublet
Infancy1	Singlet	Infancy2	Singlet	Infancy3	Singlet	Infancy4	Singlet	Infancy5	Doublet	Mature1	Singlet	Mature2	Singlet	Mature3	Singlet	Mature4	Singlet	Mature5	Singlet	Senile1	Singlet	Senile2	Singlet	Senile3	Singlet	Senile4	Singlet	Senile5	Singlet
Infancy1	Singlet	Infancy2	Singlet	Infancy3	Singlet	Infancy4	Singlet	Infancy5	Singlet	Mature1	Singlet	Mature2	Singlet	Mature3	Singlet	Mature4	Singlet	Mature5	Singlet	Senile1	Singlet	Senile2	Singlet	Senile3	Singlet	Senile4	Singlet	Senile5	Doublet
Infancy1	Singlet	Infancy2	Singlet	Infancy3	Singlet	Infancy4	Singlet	Infancy5	Singlet	Mature1	Singlet	Mature2	Singlet	Mature3	Singlet	Mature4	Singlet	Mature5	Singlet	Senile1	Doublet	Senile2	Singlet	Senile3	Singlet	Senile4	Singlet	Senile5	Singlet
Infancy1	Singlet	Infancy2	Singlet	Infancy3	Singlet	Infancy4	Singlet	Infancy5	Singlet	Mature1	Singlet	Mature2	Singlet	Mature3	Singlet	Mature4	Singlet	Mature5	Singlet	Senile1	Singlet	Senile2	Singlet	Senile3	Singlet	Senile4	Singlet	Senile5	Singlet
Infancy1	Singlet	Infancy2	Singlet	Infancy3	Singlet	Infancy4	Singlet	Infancy5	Singlet	Mature1	Singlet	Mature2	Singlet	Mature3	Singlet	Mature4	Singlet	Mature5	Singlet	Senile1	Doublet	Senile2	Singlet	Senile3	Singlet	Senile4	Singlet	Senile5	Doublet
Infancy1	Singlet	Infancy2	Singlet	Infancy3	Singlet	Infancy4	Singlet	Infancy5	Singlet	Mature1	Singlet	Mature2	Singlet	Mature3	Singlet	Mature4	Singlet	Mature5	Singlet	Senile1	Singlet	Senile2	Singlet	Senile3	Singlet	Senile4	Singlet	Senile5	Singlet
Infancy1	Singlet	Infancy2	Singlet	Infancy3	Singlet	Infancy4	Singlet	Infancy5	Singlet	Mature1	Singlet	Mature2	Singlet	Mature3	Singlet	Mature4	Singlet	Mature5	Singlet	Senile1	Singlet	Senile2	Singlet	Senile3	Singlet	Senile4	Singlet	Senile5	Singlet
Infancy1	Singlet	Infancy2	Singlet	Infancy3	Singlet	Infancy4	Singlet	Infancy5	Singlet	Mature1	Singlet	Mature2	Singlet	Mature3	Singlet	Mature4	Singlet	Mature5	Singlet	Senile1	Singlet	Senile2	Singlet	Senile3	Singlet	Senile4	Singlet	Senile5	Singlet
Infancy1	Singlet	Infancy2	Singlet	Infancy3	Singlet	Infancy4	Singlet	Infancy5	Doublet	Mature1	Singlet	Mature2	Singlet	Mature3	Singlet	Mature4	Singlet	Mature5	Singlet	Senile1	Singlet	Senile2	Singlet	Senile3	Singlet	Senile4	Singlet	Senile5	Singlet
Infancy1	Singlet	Infancy2	Singlet	Infancy3	Singlet	Infancy4	Singlet	Infancy5	Singlet	Mature1	Singlet	Mature2	Singlet	Mature3	Singlet	Mature4	Singlet	Mature5	Singlet	Senile1	Singlet	Senile2	Singlet	Senile3	Singlet	Senile4	Singlet	Senile5	Singlet
Infancy1	Singlet	Infancy2	Singlet	Infancy3	Singlet	Infancy4	Singlet	Infancy5	Singlet	Mature1	Singlet	Mature2	Singlet	Mature3	Singlet	Mature4	Singlet	Mature5	Singlet	Senile1	Singlet	Senile2	Singlet	Senile3	Singlet	Senile4	Singlet	Senile5	Singlet
Infancy1	Singlet	Infancy2	Singlet	Infancy3	Singlet	Infancy4	Singlet	Infancy5	Singlet	Mature1	Singlet	Mature2	Singlet	Mature3	Singlet	Mature4	Singlet	Mature5	Singlet	Senile1	Singlet	Senile2	Singlet	Senile3	Singlet	Senile4	Singlet	Senile5	Singlet
Infancy1	Singlet	Infancy2	Singlet	Infancy3	Singlet	Infancy4	Singlet	Infancy5	Singlet	Mature1	Singlet	Mature2	Singlet	Mature3	Singlet	Mature4	Singlet	Mature5	Singlet	Senile1	Singlet	Senile2	Singlet	Senile3	Singlet	Senile4	Singlet	Senile5	Singlet
Infancy1	Singlet	Infancy2	Singlet	Infancy3	Singlet	Infancy4	Singlet	Infancy5	Singlet	Mature1	Singlet	Mature2	Singlet	Mature3	Singlet	Mature4	Singlet	Mature5	Singlet	Senile1	Singlet	Senile2	Singlet	Senile3	Singlet	Senile4	Singlet	Senile5	Singlet
Infancy1	Singlet	Infancy2	Singlet	Infancy3	Singlet	Infancy4	Singlet	Infancy5	Singlet	Mature1	Singlet	Mature2	Singlet	Mature3	Singlet	Mature4	Singlet	Mature5	Singlet	Senile1	Singlet	Senile2	Doublet	Senile3	Singlet	Senile4	Singlet	Senile5	Doublet
Infancy1	Singlet	Infancy2	Singlet	Infancy3	Singlet	Infancy4	Singlet	Infancy5	Singlet	Mature1	Doublet	Mature2	Singlet	Mature3	Doublet	Mature4	Singlet	Mature5	Singlet	Senile1	Singlet	Senile2	Singlet	Senile3	Singlet	Senile4	Singlet	Senile5	Singlet
Infancy1	Singlet	Infancy2	Singlet	Infancy3	Singlet	Infancy4	Singlet	Infancy5	Singlet	Mature1	Singlet	Mature2	Singlet	Mature3	Doublet	Mature4	Singlet	Mature5	Singlet	Senile1	Singlet	Senile2	Singlet	Senile3	Singlet	Senile4	Singlet	Senile5	Singlet
Infancy1	Singlet	Infancy2	Singlet	Infancy3	Singlet	Infancy4	Singlet	Infancy5	Singlet	Mature1	Singlet	Mature2	Singlet	Mature3	Singlet	Mature4	Singlet	Mature5	Singlet	Senile1	Singlet	Senile2	Singlet	Senile3	Singlet	Senile4	Singlet	Senile5	Singlet
Infancy1	Singlet	Infancy2	Singlet	Infancy3	Doublet	Infancy4	Doublet	Infancy5	Singlet	Mature1	Singlet	Mature2	Singlet	Mature3	Singlet	Mature4	Singlet	Mature5	Singlet	Senile1	Singlet	Senile2	Singlet	Senile3	Singlet	Senile4	Doublet	Senile5	Doublet
Infancy1	Singlet	Infancy2	Singlet	Infancy3	Singlet	Infancy4	Singlet	Infancy5	Singlet	Mature1	Singlet	Mature2	Singlet	Mature3	Singlet	Mature4	Singlet	Mature5	Singlet	Senile1	Singlet	Senile2	Singlet	Senile3	Singlet	Senile4	Singlet	Senile5	Singlet
Infancy1	Singlet	Infancy2	Singlet	Infancy3	Singlet	Infancy4	Singlet	Infancy5	Singlet	Mature1	Singlet	Mature2	Singlet	Mature3	Singlet	Mature4	Singlet	Mature5	Singlet	Senile1	Singlet	Senile2	Singlet	Senile3	Singlet	Senile4	Doublet	Senile5	Singlet
Infancy1	Singlet	Infancy2	Singlet	Infancy3	Singlet	Infancy4	Singlet	Infancy5	Singlet	Mature1	Singlet	Mature2	Singlet	Mature3	Singlet	Mature4	Singlet	Mature5	Singlet	Senile1	Singlet	Senile2	Singlet	Senile3	Singlet	Senile4	Singlet	Senile5	Singlet
Infancy1	Singlet	Infancy2	Singlet	Infancy3	Singlet	Infancy4	Singlet	Infancy5	Singlet	Mature1	Singlet	Mature2	Singlet	Mature3	Singlet	Mature4	Singlet	Mature5	Singlet	Senile1	Singlet	Senile2	Singlet	Senile3	Singlet	Senile4	Singlet	Senile5	Singlet
Infancy1	Singlet	Infancy2	Singlet	Infancy3	Singlet	Infancy4	Singlet	Infancy5	Singlet	Mature1	Singlet	Mature2	Singlet	Mature3	Singlet	Mature4	Singlet	Mature5	Singlet	Senile1	Singlet	Senile2	Singlet	Senile3	Singlet	Senile4	Singlet	Senile5	Singlet
Infancy1	Singlet	Infancy2	Singlet	Infancy3	Singlet	Infancy4	Singlet	Infancy5	Singlet	Mature1	Singlet	Mature2	Singlet	Mature3	Singlet	Mature4	Singlet	Mature5	Singlet	Senile1	Singlet	Senile2	Singlet	Senile3	Singlet	Senile4	Singlet	Senile5	Singlet
Infancy1	Singlet	Infancy2	Singlet	Infancy3	Singlet	Infancy4	Singlet	Infancy5	Singlet	Mature1	Singlet	Mature2	Singlet	Mature3	Singlet	Mature4	Singlet	Mature5	Singlet	Senile1	Singlet	Senile2	Singlet	Senile3	Singlet	Senile4	Singlet	Senile5	Singlet
Infancy1	Singlet	Infancy2	Singlet	Infancy3	Singlet	Infancy4	Singlet	Infancy5	Singlet	Mature1	Singlet	Mature2	Singlet	Mature3	Singlet	Mature4	Doublet	Mature5	Singlet	Senile1	Singlet	Senile2	Singlet	Senile3	Singlet	Senile4	Singlet	Senile5	Singlet
Infancy1	Singlet	Infancy2	Singlet	Infancy3	Singlet	Infancy4	Singlet	Infancy5	Singlet	Mature1	Singlet	Mature2	Singlet	Mature3	Doublet	Mature4	Singlet	Mature5	Singlet	Senile1	Singlet	Senile2	Doublet	Senile3	Singlet	Senile4	Singlet	Senile5	Singlet
Infancy1	Singlet	Infancy2	Doublet	Infancy3	Singlet	Infancy4	Singlet	Infancy5	Singlet	Mature1	Singlet	Mature2	Singlet	Mature3	Singlet	Mature4	Singlet	Mature5	Singlet	Senile1	Singlet	Senile2	Singlet	Senile3	Singlet	Senile4	Singlet	Senile5	Singlet
Infancy1	Singlet	Infancy2	Singlet	Infancy3	Singlet	Infancy4	Singlet	Infancy5	Doublet	Mature1	Singlet	Mature2	Singlet	Mature3	Singlet	Mature4	Singlet	Mature5	Singlet	Senile1	Singlet	Senile2	Singlet	Senile3	Singlet	Senile4	Singlet	Senile5	Singlet
Infancy1	Singlet	Infancy2	Doublet	Infancy3	Singlet	Infancy4	Singlet	Infancy5	Singlet	Mature1	Singlet	Mature2	Singlet	Mature3	Singlet	Mature4	Singlet	Mature5	Singlet	Senile1	Singlet	Senile2	Singlet	Senile3	Singlet	Senile4	Singlet	Senile5	Singlet
Infancy1	Singlet	Infancy2	Singlet	Infancy3	Singlet	Infancy4	Singlet	Infancy5	Singlet	Mature1	Singlet	Mature2	Doublet	Mature3	Singlet	Mature4	Singlet	Mature5	Singlet	Senile1	Singlet	Senile2	Singlet	Senile3	Singlet	Senile4	Singlet	Senile5	Singlet
Infancy1	Singlet	Infancy2	Singlet	Infancy3	Singlet	Infancy4	Singlet	Infancy5	Singlet	Mature1	Singlet	Mature2	Singlet	Mature3	Singlet	Mature4	Singlet	Mature5	Singlet	Senile1	Singlet	Senile2	Singlet	Senile3	Singlet	Senile4	Doublet	Senile5	Doublet
Infancy1	Singlet	Infancy2	Singlet	Infancy3	Singlet	Infancy4	Singlet	Infancy5	Singlet	Mature1	Singlet	Mature2	Singlet	Mature3	Singlet	Mature4	Singlet	Mature5	Singlet	Senile1	Singlet	Senile2	Singlet	Senile3	Singlet	Senile4	Singlet	Senile5	Singlet
Infancy1	Singlet	Infancy2	Singlet	Infancy3	Doublet	Infancy4	Singlet	Infancy5	Singlet	Mature1	Singlet	Mature2	Doublet	Mature3	Doublet	Mature4	Singlet	Mature5	Singlet	Senile1	Doublet	Senile2	Singlet	Senile3	Singlet	Senile4	Singlet	Senile5	Singlet
Infancy1	Doublet	Infancy2	Singlet	Infancy3	Singlet	Infancy4	Singlet	Infancy5	Singlet	Mature1	Singlet	Mature2	Singlet	Mature3	Singlet	Mature4	Singlet	Mature5	Singlet	Senile1	Singlet	Senile2	Singlet	Senile3	Singlet	Senile4	Singlet	Senile5	Singlet
Infancy1	Singlet	Infancy2	Singlet	Infancy3	Singlet	Infancy4	Singlet	Infancy5	Singlet	Mature1	Singlet	Mature2	Singlet	Mature3	Singlet	Mature4	Singlet	Mature5	Singlet	Senile1	Singlet	Senile2	Singlet	Senile3	Singlet	Senile4	Singlet	Senile5	Singlet
Infancy1	Doublet	Infancy2	Singlet	Infancy3	Singlet	Infancy4	Singlet	Infancy5	Singlet	Mature1	Singlet	Mature2	Singlet	Mature3	Singlet	Mature4	Singlet	Mature5	Singlet	Senile1	Singlet	Senile2	Singlet	Senile3	Singlet	Senile4	Singlet	Senile5	Singlet
Infancy1	Singlet	Infancy2	Singlet	Infancy3	Singlet	Infancy4	Singlet	Infancy5	Singlet	Mature1	Singlet	Mature2	Singlet	Mature3	Singlet	Mature4	Singlet	Mature5	Singlet	Senile1	Singlet	Senile2	Doublet	Senile3	Singlet	Senile4	Singlet	Senile5	Singlet
Infancy1	Singlet	Infancy2	Singlet	Infancy3	Singlet	Infancy4	Singlet	Infancy5	Singlet	Mature1	Singlet	Mature2	Doublet	Mature3	Singlet	Mature4	Singlet	Mature5	Singlet	Senile1	Singlet	Senile2	Doublet	Senile3	Singlet	Senile4	Singlet	Senile5	Singlet
Infancy1	Singlet	Infancy2	Singlet	Infancy3	Singlet	Infancy4	Singlet	Infancy5	Singlet	Mature1	Singlet	Mature2	Singlet	Mature3	Singlet	Mature4	Singlet	Mature5	Singlet	Senile1	Singlet	Senile2	Singlet	Senile3	Singlet	Senile4	Singlet	Senile5	Singlet
Infancy1	Singlet	Infancy2	Singlet	Infancy3	Singlet	Infancy4	Singlet	Infancy5	Singlet	Mature1	Singlet	Mature2	Singlet	Mature3	Singlet	Mature4	Singlet	Mature5	Singlet	Senile1	Singlet	Senile2	Singlet	Senile3	Singlet	Senile4	Singlet	Senile5	Singlet
Infancy1	Singlet	Infancy2	Singlet	Infancy3	Singlet	Infancy4	Singlet	Infancy5	Singlet	Mature1	Singlet	Mature2	Singlet	Mature3	Singlet	Mature4	Singlet	Mature5	Singlet	Senile1	Doublet	Senile2	Singlet	Senile3	Singlet	Senile4	Singlet	Senile5	Singlet
Infancy1	Singlet	Infancy2	Singlet	Infancy3	Doublet	Infancy4	Singlet	Infancy5	Singlet	Mature1	Singlet	Mature2	Singlet	Mature3	Singlet	Mature4	Singlet	Mature5	Singlet	Senile1	Singlet	Senile2	Singlet	Senile3	Singlet	Senile4	Doublet	Senile5	Singlet
Infancy1	Singlet	Infancy2	Doublet	Infancy3	Singlet	Infancy4	Singlet	Infancy5	Singlet	Mature1	Singlet	Mature2	Singlet	Mature3	Singlet	Mature4	Singlet	Mature5	Singlet	Senile1	Singlet	Senile2	Singlet	Senile3	Singlet	Senile4	Singlet	Senile5	Singlet
Infancy1	Singlet	Infancy2	Singlet	Infancy3	Singlet	Infancy4	Singlet	Infancy5	Singlet	Mature1	Singlet	Mature2	Singlet	Mature3	Singlet	Mature4	Singlet	Mature5	Singlet	Senile1	Singlet	Senile2	Singlet	Senile3	Singlet	Senile4	Doublet	Senile5	Doublet
Infancy1	Singlet	Infancy2	Singlet	Infancy3	Singlet	Infancy4	Singlet	Infancy5	Singlet	Mature1	Singlet	Mature2	Singlet	Mature3	Singlet	Mature4	Singlet	Mature5	Singlet	Senile1	Singlet	Senile2	Singlet	Senile3	Singlet	Senile4	Doublet	Senile5	Singlet
Infancy1	Singlet	Infancy2	Singlet	Infancy3	Doublet	Infancy4	Singlet	Infancy5	Singlet	Mature1	Singlet	Mature2	Singlet	Mature3	Singlet	Mature4	Singlet	Mature5	Singlet	Senile1	Singlet	Senile2	Singlet	Senile3	Singlet	Senile4	Singlet	Senile5	Singlet
Infancy1	Singlet	Infancy2	Singlet	Infancy3	Singlet	Infancy4	Singlet	Infancy5	Singlet	Mature1	Singlet	Mature2	Singlet	Mature3	Singlet	Mature4	Singlet	Mature5	Singlet	Senile1	Singlet	Senile2	Singlet	Senile3	Singlet	Senile4	Singlet	Senile5	Singlet
Infancy1	Singlet	Infancy2	Singlet	Infancy3	Singlet	Infancy4	Singlet	Infancy5	Singlet	Mature1	Singlet	Mature2	Singlet	Mature3	Singlet	Mature4	Singlet	Mature5	Singlet	Senile1	Singlet	Senile2	Singlet	Senile3	Singlet	Senile4	Singlet	Senile5	Singlet
Infancy1	Singlet	Infancy2	Singlet	Infancy3	Singlet	Infancy4	Singlet	Infancy5	Doublet	Mature1	Singlet	Mature2	Singlet	Mature3	Singlet	Mature4	Singlet	Mature5	Singlet	Senile1	Singlet	Senile2	Singlet	Senile3	Singlet	Senile4	Singlet	Senile5	Singlet
Infancy1	Singlet	Infancy2	Singlet	Infancy3	Singlet	Infancy4	Doublet	Infancy5	Singlet	Mature1	Singlet	Mature2	Singlet	Mature3	Doublet	Mature4	Singlet	Mature5	Singlet	Senile1	Singlet	Senile2	Singlet	Senile3	Singlet	Senile4	Singlet	Senile5	Singlet
Infancy1	Singlet	Infancy2	Singlet	Infancy3	Singlet	Infancy4	Singlet	Infancy5	Singlet	Mature1	Singlet	Mature2	Singlet	Mature3	Singlet	Mature4	Singlet	Mature5	Singlet	Senile1	Singlet	Senile2	Singlet	Senile3	Singlet	Senile4	Singlet	Senile5	Singlet
Infancy1	Singlet	Infancy2	Singlet	Infancy3	Singlet	Infancy4	Singlet	Infancy5	Singlet	Mature1	Singlet	Mature2	Singlet	Mature3	Singlet	Mature4	Singlet	Mature5	Singlet	Senile1	Doublet	Senile2	Singlet	Senile3	Singlet	Senile4	Singlet	Senile5	Singlet
Infancy1	Singlet	Infancy2	Singlet	Infancy3	Singlet	Infancy4	Singlet	Infancy5	Doublet	Mature1	Doublet	Mature2	Doublet	Mature3	Singlet	Mature4	Singlet	Mature5	Singlet	Senile1	Singlet	Senile2	Singlet	Senile3	Singlet	Senile4	Singlet	Senile5	Singlet
Infancy1	Singlet	Infancy2	Singlet	Infancy3	Singlet	Infancy4	Singlet	Infancy5	Singlet	Mature1	Singlet	Mature2	Singlet	Mature3	Doublet	Mature4	Singlet	Mature5	Singlet	Senile1	Doublet	Senile2	Singlet	Senile3	Singlet	Senile4	Singlet	Senile5	Singlet
Infancy1	Singlet	Infancy2	Singlet	Infancy3	Doublet	Infancy4	Singlet	Infancy5	Singlet	Mature1	Singlet	Mature2	Singlet	Mature3	Singlet	Mature4	Singlet	Mature5	Singlet	Senile1	Singlet	Senile2	Singlet	Senile3	Singlet	Senile4	Doublet	Senile5	Singlet
Infancy1	Singlet	Infancy2	Doublet	Infancy3	Singlet	Infancy4	Singlet	Infancy5	Singlet	Mature1	Singlet	Mature2	Singlet	Mature3	Singlet	Mature4	Singlet	Mature5	Singlet	Senile1	Singlet	Senile2	Singlet	Senile3	Singlet	Senile4	Singlet	Senile5	Singlet
Infancy1	Singlet	Infancy2	Singlet	Infancy3	Singlet	Infancy4	Singlet	Infancy5	Doublet	Mature1	Singlet	Mature2	Singlet	Mature3	Singlet	Mature4	Singlet	Mature5	Singlet	Senile1	Singlet	Senile2	Singlet	Senile3	Singlet	Senile4	Singlet	Senile5	Singlet
Infancy1	Singlet	Infancy2	Singlet	Infancy3	Singlet	Infancy4	Singlet	Infancy5	Singlet	Mature1	Singlet	Mature2	Singlet	Mature3	Singlet	Mature4	Singlet	Mature5	Singlet	Senile1	Singlet	Senile2	Singlet	Senile3	Doublet	Senile4	Singlet	Senile5	Singlet
Infancy1	Singlet	Infancy2	Singlet	Infancy3	Singlet	Infancy4	Singlet	Infancy5	Singlet	Mature1	Doublet	Mature2	Singlet	Mature3	Singlet	Mature4	Singlet	Mature5	Singlet	Senile1	Singlet	Senile2	Singlet	Senile3	Singlet	Senile4	Singlet	Senile5	Singlet
Infancy1	Singlet	Infancy2	Singlet	Infancy3	Doublet	Infancy4	Singlet	Infancy5	Singlet	Mature1	Singlet	Mature2	Singlet	Mature3	Singlet	Mature4	Singlet	Mature5	Singlet	Senile1	Singlet	Senile2	Singlet	Senile3	Singlet	Senile4	Singlet	Senile5	Singlet
Infancy1	Singlet	Infancy2	Singlet	Infancy3	Singlet	Infancy4	Singlet	Infancy5	Singlet	Mature1	Singlet	Mature2	Singlet	Mature3	Singlet	Mature4	Singlet	Mature5	Singlet	Senile1	Singlet	Senile2	Singlet	Senile3	Singlet	Senile4	Doublet	Senile5	Singlet
Infancy1	Singlet	Infancy2	Singlet	Infancy3	Singlet	Infancy4	Singlet	Infancy5	Singlet	Mature1	Singlet	Mature2	Singlet	Mature3	Singlet	Mature4	Singlet	Mature5	Singlet	Senile1	Singlet	Senile2	Doublet	Senile3	Singlet	Senile4	Singlet	Senile5	Singlet
Infancy1	Singlet	Infancy2	Singlet	Infancy3	Singlet	Infancy4	Singlet	Infancy5	Singlet	Mature1	Singlet	Mature2	Singlet	Mature3	Singlet	Mature4	Singlet	Mature5	Singlet	Senile1	Singlet	Senile2	Singlet	Senile3	Singlet	Senile4	Singlet	Senile5	Singlet
Infancy1	Singlet	Infancy2	Doublet	Infancy3	Singlet	Infancy4	Singlet	Infancy5	Singlet	Mature1	Singlet	Mature2	Singlet	Mature3	Singlet	Mature4	Singlet	Mature5	Singlet	Senile1	Singlet	Senile2	Doublet	Senile3	Singlet	Senile4	Singlet	Senile5	Singlet
Infancy1	Singlet	Infancy2	Singlet	Infancy3	Singlet	Infancy4	Singlet	Infancy5	Singlet	Mature1	Singlet	Mature2	Singlet	Mature3	Singlet	Mature4	Singlet	Mature5	Singlet	Senile1	Singlet	Senile2	Singlet	Senile3	Singlet	Senile4	Singlet	Senile5	Singlet
Infancy1	Singlet	Infancy2	Singlet	Infancy3	Singlet	Infancy4	Singlet	Infancy5	Singlet	Mature1	Singlet	Mature2	Singlet	Mature3	Singlet	Mature4	Singlet	Mature5	Singlet	Senile1	Singlet	Senile2	Singlet	Senile3	Singlet	Senile4	Singlet	Senile5	Singlet
Infancy1	Singlet	Infancy2	Doublet	Infancy3	Singlet	Infancy4	Singlet	Infancy5	Singlet	Mature1	Singlet	Mature2	Singlet	Mature3	Singlet	Mature4	Singlet	Mature5	Singlet	Senile1	Singlet	Senile2	Singlet	Senile3	Singlet	Senile4	Singlet	Senile5	Singlet
Infancy1	Singlet	Infancy2	Singlet	Infancy3	Singlet	Infancy4	Doublet	Infancy5	Singlet	Mature1	Singlet	Mature2	Singlet	Mature3	Singlet	Mature4	Singlet	Mature5	Singlet	Senile1	Singlet	Senile2	Singlet	Senile3	Singlet	Senile4	Singlet	Senile5	Singlet
Infancy1	Doublet	Infancy2	Singlet	Infancy3	Singlet	Infancy4	Singlet	Infancy5	Singlet	Mature1	Singlet	Mature2	Singlet	Mature3	Doublet	Mature4	Singlet	Mature5	Singlet	Senile1	Singlet	Senile2	Singlet	Senile3	Singlet	Senile4	Singlet	Senile5	Singlet
Infancy1	Singlet	Infancy2	Doublet	Infancy3	Singlet	Infancy4	Singlet	Infancy5	Singlet	Mature1	Singlet	Mature2	Singlet	Mature3	Singlet	Mature4	Singlet	Mature5	Singlet	Senile1	Singlet	Senile2	Singlet	Senile3	Singlet	Senile4	Singlet	Senile5	Singlet
Infancy1	Singlet	Infancy2	Singlet	Infancy3	Singlet	Infancy4	Doublet	Infancy5	Singlet	Mature1	Singlet	Mature2	Singlet	Mature3	Singlet	Mature4	Singlet	Mature5	Singlet	Senile1	Singlet	Senile2	Singlet	Senile3	Singlet	Senile4	Singlet	Senile5	Singlet
Infancy1	Singlet	Infancy2	Singlet	Infancy3	Singlet	Infancy4	Singlet	Infancy5	Singlet	Mature1	Singlet	Mature2	Singlet	Mature3	Singlet	Mature4	Doublet	Mature5	Singlet	Senile1	Singlet	Senile2	Singlet	Senile3	Singlet	Senile4	Singlet	Senile5	Singlet
Infancy1	Singlet	Infancy2	Singlet	Infancy3	Singlet	Infancy4	Singlet	Infancy5	Singlet	Mature1	Singlet	Mature2	Singlet	Mature3	Singlet	Mature4	Singlet	Mature5	Singlet	Senile1	Singlet	Senile2	Singlet	Senile3	Singlet	Senile4	Singlet	Senile5	Singlet
Infancy1	Singlet	Infancy2	Singlet	Infancy3	Singlet	Infancy4	Singlet	Infancy5	Singlet	Mature1	Singlet	Mature2	Singlet	Mature3	Singlet	Mature4	Singlet	Mature5	Singlet	Senile1	Singlet	Senile2	Singlet	Senile3	Singlet	Senile4	Singlet	Senile5	Singlet
Infancy1	Singlet	Infancy2	Singlet	Infancy3	Singlet	Infancy4	Singlet	Infancy5	Singlet	Mature1	Singlet	Mature2	Singlet	Mature3	Doublet	Mature4	Singlet	Mature5	Singlet	Senile1	Singlet	Senile2	Singlet	Senile3	Singlet	Senile4	Singlet	Senile5	Singlet
Infancy1	Singlet	Infancy2	Singlet	Infancy3	Doublet	Infancy4	Singlet	Infancy5	Singlet	Mature1	Singlet	Mature2	Singlet	Mature3	Singlet	Mature4	Singlet	Mature5	Singlet	Senile1	Singlet	Senile2	Singlet	Senile3	Singlet	Senile4	Singlet	Senile5	Singlet
Infancy1	Singlet	Infancy2	Singlet	Infancy3	Singlet	Infancy4	Singlet	Infancy5	Singlet	Mature1	Singlet	Mature2	Singlet	Mature3	Singlet	Mature4	Singlet	Mature5	Singlet	Senile1	Singlet	Senile2	Singlet	Senile3	Singlet	Senile4	Singlet	Senile5	Singlet
Infancy1	Singlet	Infancy2	Doublet	Infancy3	Singlet	Infancy4	Singlet	Infancy5	Singlet	Mature1	Singlet	Mature2	Doublet	Mature3	Singlet	Mature4	Singlet	Mature5	Singlet	Senile1	Singlet	Senile2	Singlet	Senile3	Singlet	Senile4	Singlet	Senile5	Singlet
Infancy1	Singlet	Infancy2	Doublet	Infancy3	Singlet	Infancy4	Singlet	Infancy5	Singlet	Mature1	Singlet	Mature2	Singlet	Mature3	Singlet	Mature4	Singlet	Mature5	Singlet	Senile1	Singlet	Senile2	Singlet	Senile3	Singlet	Senile4	Singlet	Senile5	Singlet
Infancy1	Singlet	Infancy2	Singlet	Infancy3	Singlet	Infancy4	Singlet	Infancy5	Singlet	Mature1	Singlet	Mature2	Singlet	Mature3	Singlet	Mature4	Singlet	Mature5	Singlet	Senile1	Singlet	Senile2	Singlet	Senile3	Singlet	Senile4	Singlet	Senile5	Singlet
Infancy1	Singlet	Infancy2	Singlet	Infancy3	Singlet	Infancy4	Singlet	Infancy5	Singlet	Mature1	Singlet	Mature2	Singlet	Mature3	Singlet	Mature4	Singlet	Mature5	Singlet	Senile1	Singlet	Senile2	Singlet	Senile3	Singlet	Senile4	Singlet	Senile5	Singlet
Infancy1	Singlet	Infancy2	Singlet	Infancy3	Singlet	Infancy4	Singlet	Infancy5	Singlet	Mature1	Singlet	Mature2	Singlet	Mature3	Singlet	Mature4	Singlet	Mature5	Singlet	Senile1	Singlet	Senile2	Singlet	Senile3	Singlet	Senile4	Singlet	Senile5	Doublet
Infancy1	Singlet	Infancy2	Singlet	Infancy3	Singlet	Infancy4	Singlet	Infancy5	Singlet	Mature1	Singlet	Mature2	Doublet	Mature3	Singlet	Mature4	Singlet	Mature5	Singlet	Senile1	Singlet	Senile2	Singlet	Senile3	Singlet	Senile4	Singlet	Senile5	Singlet
Infancy1	Singlet	Infancy2	Singlet	Infancy3	Singlet	Infancy4	Singlet	Infancy5	Doublet	Mature1	Singlet	Mature2	Singlet	Mature3	Singlet	Mature4	Singlet	Mature5	Singlet	Senile1	Singlet	Senile2	Singlet	Senile3	Singlet	Senile4	Singlet	Senile5	Singlet
Infancy1	Singlet	Infancy2	Singlet	Infancy3	Singlet	Infancy4	Singlet	Infancy5	Singlet	Mature1	Singlet	Mature2	Singlet	Mature3	Singlet	Mature4	Singlet	Mature5	Singlet	Senile1	Singlet	Senile2	Singlet	Senile3	Singlet	Senile4	Singlet	Senile5	Singlet
Infancy1	Singlet	Infancy2	Singlet	Infancy3	Singlet	Infancy4	Singlet	Infancy5	Singlet	Mature1	Singlet	Mature2	Singlet	Mature3	Singlet	Mature4	Singlet	Mature5	Singlet	Senile1	Singlet	Senile2	Singlet	Senile3	Doublet	Senile4	Doublet	Senile5	Singlet
Infancy1	Singlet	Infancy2	Singlet	Infancy3	Singlet	Infancy4	Singlet	Infancy5	Singlet	Mature1	Singlet	Mature2	Singlet	Mature3	Singlet	Mature4	Doublet	Mature5	Singlet	Senile1	Singlet	Senile2	Singlet	Senile3	Singlet	Senile4	Singlet	Senile5	Singlet
Infancy1	Singlet	Infancy2	Singlet	Infancy3	Singlet	Infancy4	Singlet	Infancy5	Singlet	Mature1	Singlet	Mature2	Singlet	Mature3	Singlet	Mature4	Singlet	Mature5	Singlet	Senile1	Singlet	Senile2	Singlet	Senile3	Singlet	Senile4	Singlet	Senile5	Doublet
Infancy1	Singlet	Infancy2	Singlet	Infancy3	Singlet	Infancy4	Singlet	Infancy5	Singlet	Mature1	Doublet	Mature2	Doublet	Mature3	Singlet	Mature4	Singlet	Mature5	Singlet	Senile1	Singlet	Senile2	Doublet	Senile3	Singlet	Senile4	Singlet	Senile5	Singlet
Infancy1	Singlet	Infancy2	Singlet	Infancy3	Singlet	Infancy4	Singlet	Infancy5	Singlet	Mature1	Singlet	Mature2	Singlet	Mature3	Singlet	Mature4	Singlet	Mature5	Singlet	Senile1	Singlet	Senile2	Singlet	Senile3	Singlet	Senile4	Singlet	Senile5	Singlet
Infancy1	Singlet	Infancy2	Singlet	Infancy3	Singlet	Infancy4	Singlet	Infancy5	Singlet	Mature1	Singlet	Mature2	Singlet	Mature3	Doublet	Mature4	Singlet	Mature5	Singlet	Senile1	Singlet	Senile2	Singlet	Senile3	Singlet	Senile4	Singlet	Senile5	Singlet
Infancy1	Singlet	Infancy2	Singlet	Infancy3	Singlet	Infancy4	Doublet	Infancy5	Singlet	Mature1	Singlet	Mature2	Doublet	Mature3	Singlet	Mature4	Doublet	Mature5	Singlet	Senile1	Singlet	Senile2	Singlet	Senile3	Singlet	Senile4	Singlet	Senile5	Singlet
Infancy1	Singlet	Infancy2	Doublet	Infancy3	Singlet	Infancy4	Singlet	Infancy5	Singlet	Mature1	Singlet	Mature2	Singlet	Mature3	Singlet	Mature4	Singlet	Mature5	Singlet	Senile1	Singlet	Senile2	Singlet	Senile3	Singlet	Senile4	Singlet	Senile5	Singlet
Infancy1	Singlet	Infancy2	Singlet	Infancy3	Doublet	Infancy4	Singlet	Infancy5	Singlet	Mature1	Singlet	Mature2	Singlet	Mature3	Singlet	Mature4	Singlet	Mature5	Singlet	Senile1	Singlet	Senile2	Singlet	Senile3	Singlet	Senile4	Singlet	Senile5	Singlet
Infancy1	Singlet	Infancy2	Singlet	Infancy3	Singlet	Infancy4	Singlet	Infancy5	Singlet	Mature1	Singlet	Mature2	Doublet	Mature3	Singlet	Mature4	Singlet	Mature5	Singlet	Senile1	Singlet	Senile2	Singlet	Senile3	Singlet	Senile4	Singlet	Senile5	Doublet
Infancy1	Singlet	Infancy2	Singlet	Infancy3	Singlet	Infancy4	Singlet	Infancy5	Singlet	Mature1	Singlet	Mature2	Singlet	Mature3	Singlet	Mature4	Singlet	Mature5	Singlet	Senile1	Singlet	Senile2	Singlet	Senile3	Singlet	Senile4	Singlet	Senile5	Singlet
Infancy1	Doublet	Infancy2	Singlet	Infancy3	Singlet	Infancy4	Singlet	Infancy5	Singlet	Mature1	Singlet	Mature2	Singlet	Mature3	Singlet	Mature4	Singlet	Mature5	Singlet	Senile1	Singlet	Senile2	Singlet	Senile3	Singlet	Senile4	Singlet	Senile5	Singlet
Infancy1	Singlet	Infancy2	Singlet	Infancy3	Singlet	Infancy4	Singlet	Infancy5	Singlet	Mature1	Doublet	Mature2	Singlet	Mature3	Singlet	Mature4	Singlet	Mature5	Singlet	Senile1	Singlet	Senile2	Singlet	Senile3	Doublet	Senile4	Singlet	Senile5	Singlet
Infancy1	Singlet	Infancy2	Singlet	Infancy3	Singlet	Infancy4	Singlet	Infancy5	Singlet	Mature1	Singlet	Mature2	Singlet	Mature3	Singlet	Mature4	Singlet	Mature5	Singlet	Senile1	Singlet	Senile2	Doublet	Senile3	Singlet	Senile4	Singlet	Senile5	Singlet
Infancy1	Singlet	Infancy2	Singlet	Infancy3	Singlet	Infancy4	Singlet	Infancy5	Singlet	Mature1	Singlet	Mature2	Singlet	Mature3	Singlet	Mature4	Singlet	Mature5	Singlet	Senile1	Singlet	Senile2	Singlet	Senile3	Singlet	Senile4	Singlet	Senile5	Singlet
Infancy1	Singlet	Infancy2	Singlet	Infancy3	Singlet	Infancy4	Singlet	Infancy5	Singlet	Mature1	Singlet	Mature2	Doublet	Mature3	Singlet	Mature4	Singlet	Mature5	Singlet	Senile1	Singlet	Senile2	Singlet	Senile3	Singlet	Senile4	Singlet	Senile5	Singlet
Infancy1	Singlet	Infancy2	Singlet	Infancy3	Singlet	Infancy4	Singlet	Infancy5	Singlet	Mature1	Singlet	Mature2	Singlet	Mature3	Singlet	Mature4	Singlet	Mature5	Singlet	Senile1	Singlet	Senile2	Singlet	Senile3	Singlet	Senile4	Singlet	Senile5	Singlet
Infancy1	Singlet	Infancy2	Singlet	Infancy3	Singlet	Infancy4	Singlet	Infancy5	Singlet	Mature1	Singlet	Mature2	Doublet	Mature3	Singlet	Mature4	Singlet	Mature5	Singlet	Senile1	Doublet	Senile2	Singlet	Senile3	Singlet	Senile4	Singlet	Senile5	Singlet
Infancy1	Singlet	Infancy2	Singlet	Infancy3	Doublet	Infancy4	Singlet	Infancy5	Singlet	Mature1	Singlet	Mature2	Singlet	Mature3	Singlet	Mature4	Singlet	Mature5	Singlet	Senile1	Singlet	Senile2	Singlet	Senile3	Singlet	Senile4	Singlet	Senile5	Singlet
Infancy1	Singlet	Infancy2	Singlet	Infancy3	Singlet	Infancy4	Doublet	Infancy5	Singlet	Mature1	Singlet	Mature2	Singlet	Mature3	Singlet	Mature4	Doublet	Mature5	Singlet	Senile1	Singlet	Senile2	Singlet	Senile3	Singlet	Senile4	Singlet	Senile5	Doublet
Infancy1	Doublet	Infancy2	Singlet	Infancy3	Doublet	Infancy4	Singlet	Infancy5	Singlet	Mature1	Singlet	Mature2	Singlet	Mature3	Singlet	Mature4	Singlet	Mature5	Singlet	Senile1	Singlet	Senile2	Singlet	Senile3	Singlet	Senile4	Singlet	Senile5	Singlet
Infancy1	Singlet	Infancy2	Singlet	Infancy3	Singlet	Infancy4	Singlet	Infancy5	Singlet	Mature1	Doublet	Mature2	Singlet	Mature3	Singlet	Mature4	Singlet	Mature5	Singlet	Senile1	Singlet	Senile2	Singlet	Senile3	Singlet	Senile4	Singlet	Senile5	Doublet
Infancy1	Singlet	Infancy2	Singlet	Infancy3	Singlet	Infancy4	Singlet	Infancy5	Singlet	Mature1	Singlet	Mature2	Singlet	Mature3	Singlet	Mature4	Singlet	Mature5	Singlet	Senile1	Singlet	Senile2	Singlet	Senile3	Singlet	Senile4	Singlet	Senile5	Singlet
Infancy1	Singlet	Infancy2	Singlet	Infancy3	Singlet	Infancy4	Singlet	Infancy5	Singlet	Mature1	Singlet	Mature2	Singlet	Mature3	Singlet	Mature4	Singlet	Mature5	Singlet	Senile1	Singlet	Senile2	Singlet	Senile3	Singlet	Senile4	Singlet	Senile5	Doublet
Infancy1	Doublet	Infancy2	Singlet	Infancy3	Doublet	Infancy4	Singlet	Infancy5	Singlet	Mature1	Singlet	Mature2	Doublet	Mature3	Singlet	Mature4	Singlet	Mature5	Singlet	Senile1	Singlet	Senile2	Singlet	Senile3	Singlet	Senile4	Singlet	Senile5	Singlet
Infancy1	Singlet	Infancy2	Singlet	Infancy3	Singlet	Infancy4	Singlet	Infancy5	Singlet	Mature1	Singlet	Mature2	Singlet	Mature3	Singlet	Mature4	Singlet	Mature5	Singlet	Senile1	Singlet	Senile2	Doublet	Senile3	Singlet	Senile4	Singlet	Senile5	Singlet
Infancy1	Singlet	Infancy2	Singlet	Infancy3	Singlet	Infancy4	Doublet	Infancy5	Singlet	Mature1	Singlet	Mature2	Singlet	Mature3	Singlet	Mature4	Singlet	Mature5	Singlet	Senile1	Singlet	Senile2	Singlet	Senile3	Singlet	Senile4	Singlet	Senile5	Doublet
Infancy1	Singlet	Infancy2	Singlet	Infancy3	Singlet	Infancy4	Singlet	Infancy5	Singlet	Mature1	Singlet	Mature2	Singlet	Mature3	Singlet	Mature4	Singlet	Mature5	Singlet	Senile1	Singlet	Senile2	Singlet	Senile3	Singlet	Senile4	Singlet	Senile5	Singlet
Infancy1	Singlet	Infancy2	Singlet	Infancy3	Singlet	Infancy4	Singlet	Infancy5	Singlet	Mature1	Doublet	Mature2	Singlet	Mature3	Singlet	Mature4	Singlet	Mature5	Singlet	Senile1	Singlet	Senile2	Singlet	Senile3	Singlet	Senile4	Singlet	Senile5	Singlet
Infancy1	Singlet	Infancy2	Singlet	Infancy3	Singlet	Infancy4	Singlet	Infancy5	Singlet	Mature1	Singlet	Mature2	Singlet	Mature3	Singlet	Mature4	Singlet	Mature5	Singlet	Senile1	Singlet	Senile2	Singlet	Senile3	Singlet	Senile4	Singlet	Senile5	Singlet
Infancy1	Singlet	Infancy2	Singlet	Infancy3	Singlet	Infancy4	Singlet	Infancy5	Singlet	Mature1	Doublet	Mature2	Singlet	Mature3	Singlet	Mature4	Singlet	Mature5	Singlet	Senile1	Singlet	Senile2	Singlet	Senile3	Singlet	Senile4	Singlet	Senile5	Singlet
Infancy1	Doublet	Infancy2	Singlet	Infancy3	Singlet	Infancy4	Singlet	Infancy5	Singlet	Mature1	Singlet	Mature2	Singlet	Mature3	Singlet	Mature4	Singlet	Mature5	Singlet	Senile1	Singlet	Senile2	Singlet	Senile3	Singlet	Senile4	Singlet	Senile5	Doublet
Infancy1	Singlet	Infancy2	Singlet	Infancy3	Singlet	Infancy4	Singlet	Infancy5	Singlet	Mature1	Singlet	Mature2	Singlet	Mature3	Singlet	Mature4	Singlet	Mature5	Singlet	Senile1	Singlet	Senile2	Singlet	Senile3	Singlet	Senile4	Singlet	Senile5	Singlet
Infancy1	Singlet	Infancy2	Singlet	Infancy3	Doublet	Infancy4	Doublet	Infancy5	Singlet	Mature1	Singlet	Mature2	Singlet	Mature3	Singlet	Mature4	Singlet	Mature5	Singlet	Senile1	Singlet	Senile2	Singlet	Senile3	Singlet	Senile4	Singlet	Senile5	Singlet
Infancy1	Singlet	Infancy2	Doublet	Infancy3	Singlet	Infancy4	Singlet	Infancy5	Singlet	Mature1	Singlet	Mature2	Singlet	Mature3	Singlet	Mature4	Singlet	Mature5	Singlet	Senile1	Singlet	Senile2	Singlet	Senile3	Singlet	Senile4	Singlet	Senile5	Singlet
Infancy1	Singlet	Infancy2	Singlet	Infancy3	Singlet	Infancy4	Singlet	Infancy5	Singlet	Mature1	Singlet	Mature2	Singlet	Mature3	Singlet	Mature4	Singlet	Mature5	Singlet	Senile1	Singlet	Senile2	Singlet	Senile3	Singlet	Senile4	Singlet	Senile5	Singlet
Infancy1	Singlet	Infancy2	Singlet	Infancy3	Singlet	Infancy4	Singlet	Infancy5	Singlet	Mature1	Singlet	Mature2	Singlet	Mature3	Singlet	Mature4	Singlet	Mature5	Singlet	Senile1	Singlet	Senile2	Doublet	Senile3	Singlet	Senile4	Singlet	Senile5	Singlet
Infancy1	Singlet	Infancy2	Singlet	Infancy3	Singlet	Infancy4	Singlet	Infancy5	Singlet	Mature1	Singlet	Mature2	Singlet	Mature3	Singlet	Mature4	Singlet	Mature5	Singlet	Senile1	Singlet	Senile2	Singlet	Senile3	Singlet	Senile4	Singlet	Senile5	Singlet
Infancy1	Singlet	Infancy2	Doublet	Infancy3	Singlet	Infancy4	Singlet	Infancy5	Singlet	Mature1	Singlet	Mature2	Singlet	Mature3	Singlet	Mature4	Singlet	Mature5	Singlet	Senile1	Singlet	Senile2	Singlet	Senile3	Singlet	Senile4	Singlet	Senile5	Singlet
Infancy1	Singlet	Infancy2	Singlet	Infancy3	Singlet	Infancy4	Singlet	Infancy5	Doublet	Mature1	Singlet	Mature2	Singlet	Mature3	Singlet	Mature4	Singlet	Mature5	Singlet	Senile1	Singlet	Senile2	Singlet	Senile3	Singlet	Senile4	Singlet	Senile5	Singlet
Infancy1	Singlet	Infancy2	Singlet	Infancy3	Singlet	Infancy4	Singlet	Infancy5	Singlet	Mature1	Singlet	Mature2	Singlet	Mature3	Singlet	Mature4	Doublet	Mature5	Singlet	Senile1	Singlet	Senile2	Singlet	Senile3	Singlet	Senile4	Singlet	Senile5	Singlet
Infancy1	Singlet	Infancy2	Doublet	Infancy3	Singlet	Infancy4	Singlet	Infancy5	Singlet	Mature1	Singlet	Mature2	Singlet	Mature3	Singlet	Mature4	Singlet	Mature5	Singlet	Senile1	Singlet	Senile2	Singlet	Senile3	Singlet	Senile4	Singlet	Senile5	Singlet
Infancy1	Singlet	Infancy2	Singlet	Infancy3	Singlet	Infancy4	Singlet	Infancy5	Singlet	Mature1	Singlet	Mature2	Singlet	Mature3	Doublet	Mature4	Singlet	Mature5	Singlet	Senile1	Singlet	Senile2	Singlet	Senile3	Singlet	Senile4	Singlet	Senile5	Singlet
Infancy1	Singlet	Infancy2	Singlet	Infancy3	Singlet	Infancy4	Singlet	Infancy5	Singlet	Mature1	Singlet	Mature2	Singlet	Mature3	Singlet	Mature4	Singlet	Mature5	Singlet	Senile1	Singlet	Senile2	Singlet	Senile3	Singlet	Senile4	Singlet	Senile5	Singlet
Infancy1	Singlet	Infancy2	Singlet	Infancy3	Singlet	Infancy4	Singlet	Infancy5	Singlet	Mature1	Singlet	Mature2	Singlet	Mature3	Singlet	Mature4	Singlet	Mature5	Singlet	Senile1	Singlet	Senile2	Singlet	Senile3	Singlet	Senile4	Singlet	Senile5	Singlet
Infancy1	Singlet	Infancy2	Singlet	Infancy3	Singlet	Infancy4	Singlet	Infancy5	Singlet	Mature1	Singlet	Mature2	Singlet	Mature3	Singlet	Mature4	Singlet	Mature5	Singlet	Senile1	Singlet	Senile2	Singlet	Senile3	Singlet	Senile4	Singlet	Senile5	Singlet
Infancy1	Singlet	Infancy2	Singlet	Infancy3	Doublet	Infancy4	Singlet	Infancy5	Doublet	Mature1	Singlet	Mature2	Singlet	Mature3	Singlet	Mature4	Singlet	Mature5	Singlet	Senile1	Singlet	Senile2	Singlet	Senile3	Singlet	Senile4	Singlet	Senile5	Singlet
Infancy1	Singlet	Infancy2	Singlet	Infancy3	Singlet	Infancy4	Singlet	Infancy5	Singlet	Mature1	Singlet	Mature2	Singlet	Mature3	Singlet	Mature4	Singlet	Mature5	Singlet	Senile1	Singlet	Senile2	Singlet	Senile3	Singlet	Senile4	Singlet	Senile5	Singlet
Infancy1	Singlet	Infancy2	Doublet	Infancy3	Singlet	Infancy4	Singlet	Infancy5	Singlet	Mature1	Singlet	Mature2	Singlet	Mature3	Singlet	Mature4	Singlet	Mature5	Singlet	Senile1	Singlet	Senile2	Singlet	Senile3	Singlet	Senile4	Singlet	Senile5	Singlet
Infancy1	Singlet	Infancy2	Singlet	Infancy3	Singlet	Infancy4	Singlet	Infancy5	Singlet	Mature1	Singlet	Mature2	Singlet	Mature3	Singlet	Mature4	Singlet	Mature5	Singlet	Senile1	Singlet	Senile2	Singlet	Senile3	Singlet	Senile4	Singlet	Senile5	Singlet
Infancy1	Singlet	Infancy2	Singlet	Infancy3	Singlet	Infancy4	Singlet	Infancy5	Singlet	Mature1	Doublet	Mature2	Singlet	Mature3	Singlet	Mature4	Singlet	Mature5	Singlet	Senile1	Singlet	Senile2	Singlet	Senile3	Singlet	Senile4	Singlet	Senile5	Singlet
Infancy1	Singlet	Infancy2	Doublet	Infancy3	Singlet	Infancy4	Singlet	Infancy5	Singlet	Mature1	Singlet	Mature2	Singlet	Mature3	Singlet	Mature4	Singlet	Mature5	Singlet	Senile1	Singlet	Senile2	Singlet	Senile3	Singlet	Senile4	Singlet	Senile5	Singlet
Infancy1	Singlet	Infancy2	Singlet	Infancy3	Doublet	Infancy4	Doublet	Infancy5	Singlet	Mature1	Singlet	Mature2	Singlet	Mature3	Singlet	Mature4	Singlet	Mature5	Singlet	Senile1	Doublet	Senile2	Singlet	Senile3	Singlet	Senile4	Singlet	Senile5	Singlet
Infancy1	Singlet	Infancy2	Singlet	Infancy3	Singlet	Infancy4	Singlet	Infancy5	Singlet	Mature1	Singlet	Mature2	Singlet	Mature3	Singlet	Mature4	Singlet	Mature5	Singlet	Senile1	Singlet	Senile2	Singlet	Senile3	Singlet	Senile4	Singlet	Senile5	Singlet
Infancy1	Singlet	Infancy2	Singlet	Infancy3	Singlet	Infancy4	Singlet	Infancy5	Singlet	Mature1	Singlet	Mature2	Singlet	Mature3	Singlet	Mature4	Singlet	Mature5	Singlet	Senile1	Singlet	Senile2	Singlet	Senile3	Singlet	Senile4	Singlet	Senile5	Singlet
[truncated: 8,262 more rows]

## Sheet: FindAllMarkers-cluster
p_val	avg_log2FC	pct.1	pct.2	p_val_adj	cluster	gene
0	3.56231	0.955	0.075	0	0	EYS
0	3.18502	0.93	0.065	0	0	EYSli1
0	3.06263	0.93	0.073	0	0	MORC1
0	2.98739	0.9	0.071	0	0	LINC-CELF4-5
[truncated: 26,081 more rows]

## Sheet: Cluster number
Cluster	cell number
[truncated: 29 more rows]

## Sheet: Rod_Infancy_Senile
	p_val	avg_log2FC	pct.1	pct.2	p_val_adj
[truncated: 1,325 more rows]

[truncated: 14 more sheets: Cone_Infancy_Senile, Amacrine_Infancy_Senile, RGC_Infancy_Senile, Bipolar_Infancy_Senile, Horizontal_Infancy_Senile, Muller_Infancy_Senile, Astrocytes_Infancy_Senile, Microglia_Infancy_Senile, Infancy-up, Senile-up, FindAllMarkers-celltype, Celltype number, TFs, GO-BP]
