# Supplementary material for: Cellular Characterization and Interspecies Evolution of the Tree Shrew Retina across Postnatal Lifespan
Source: Research (Wash D C). 2024 Nov 21;7:0536. doi: 10.34133/research.0536 (PMC11579486; doi:10.34133/research.0536)
Supplement: Supplementary 1 — Figs. S1 to S10 Tables S1 to S12 [file research.0536.f1.zip › Supplementary Table 10.xlsx]

## Sheet: Human
GSE148077
Information of donors from whom retinas were obtained (Sridhar A, et al.).
Donor ID	Donor Age	Donor Sex	Retina region sampled	PMI
H1	74	M	Peripheral retina of left eye	6
H2	78	M	Fovea retina of both eyes	14
H3	60	M	Fovea and peripheral retina of right eye	6.5
H4	64	M	Fovea retina of left eye	5
H5	69	M	Fovea retina of left eye	3
H9	53	F	Fovea retina of left eye	5
H11	65	M	Fovea retina of right eye	3

## Sheet: Macaque
GSE118546
Information of macaque from whom retinas were obtained (Peng YR, et al.).
Sample ID	Age	Sex	PMI
M1	3-9 ys	M	≦ 45min
M2	3-9 ys	M	≦ 45min
M3	3-9 ys	M	≦ 45min
M4	3-9 ys	M	≦ 45min

## Sheet: Mouse
GSE63472
Information of mouse from whom retinas were obtained (Macosko EZ, et al.).
Sample ID	Sample Age
Sample 1	P14
Sample 2	P14
Sample 3	P14
Sample 4	P14
Sample 5	P14
Sample 6	P14
Sample 7	P14

## Sheet: Chick
GSE159107
Information of chick from whom retinas were obtained (Yamagata M, et al.).
Sample ID	Sample Age
Sample 1	E18
Sample 2	E18
Sample 3	E18
Sample 4	E18
Sample 5	E16
Sample 6	E16
Sample 7	E16
Sample 8	E16
