# Supplementary material for: Cellular Characterization and Interspecies Evolution of the Tree Shrew Retina across Postnatal Lifespan
Source: Research (Wash D C). 2024 Nov 21;7:0536. doi: 10.34133/research.0536 (PMC11579486; doi:10.34133/research.0536)
Supplement: Supplementary 1 — Figs. S1 to S10 Tables S1 to S12 [file research.0536.f1.zip › Supplementary Table 11.xlsx]

## Sheet: homologene
TS-gene	Human-gene	Macaque-gene	Mouse-gene	Chick-gene	Intersect-gene
CGGBP1	FAM43B	SF3B4	HBS1L	WIF1	AQP4
TRAPPC10	SMPDL3B	LRP8	GRIK2	PDE6H	ARR3
PARD3B	PARS2	USP21	ALDH1L2	VWF	C1QA
MPZL2	AMPD2	NFYC	SMARCD2	GRIK1	CA10
ETAA1	GEMIN6	SLC41A2	NEUROD2	TFAP2A	CHAT
PELI1	PKDCC	ANAPC7	ORMDL3	NRN1	CHRDL1
IFT172	VAX2	CASP10	BTBD6	NETO1	GFAP
ACAD9	RETSAT	DGKD	FAM150B	AQP4	GLUL
PIK3CD	HNMT	CCDC142	DNAL1	NDRG1	GNAT2
OR4D2	CACNA2D3	ZNF202	ANG	TFAP2B	GRIK1
PPM1D	FHIT	ENTPD8	HAUS4	ARR3	IGFBP7
KIF1C	GTF2E1	CDKN2B	GNRH1	CHRDL1	LGMN		Dotplot shows: 1-1 mapped gene expression in retinal cell types across species
FADS6	PLD1	SMTNL2	BAALC	IGFBP7	MEIS2
USH2A	CXCL10	KRT12	DDN	SLC17A6	NDRG1
HARBI1	DCTD	STARD6	ABHD10	MEIS2	NETO1
LRFN4	NIPBL	ARID3A	IFNAR2	LGMN	NRN1
RPS27L	ANKRD34B	BCL3	MSLN	CHAT	ONECUT2
OLFML2A	EGFL8	RASSF1	SYNPO	GLUL	PDE6B
PAPPA	TTBK1	C16orf72	DAGLA	SLC6A9	PDE6H
DENND4C	PNRC1	BANP	PDE6C	SAG	PDGFRB
SLC9B1	THSD7A	TFPI2	NCKAP5	TRPM1	PRKCA
GRSF1	AOAH	HTR5A	GPR25	RLBP1	RLBP1
UBE3B	PLXNA4	CCDC167	TCEA1	SLC6A1	SAG
CAMK1	GPKOW	CDYL	QSER1	PDGFRB	SLC17A8
CEACAM16	PYCRL	DTWD1	PRPF40A	CA10	SLC1A3
NR2E1	SMPD1	FDFT1	THBS3	C1QA	SLC6A1
CDKL1	FERMT3	SHOC2	UTP11L	THY1	SLC6A9
GLRX5	PGM2L1	NSMCE4A	C1QC	GNAT2	TFAP2A
SMKR1	HK1	TMEM156	LRRC8B	ONECUT2	TFAP2B
NAPEPLD	NRG3	SLC5A4	ACACB	SLC1A3	THY1
DYRK2	CLEC9A	BCL2L15	SRPK2	SLC17A8	TRPM1
ZYG11A	CPM		BHLHE40	GFAP	VWF
POMGNT1	OSBPL8		GHRL	PDE6B	WIF1
WDR53	TNFRSF25	NAV1	WIF1	FAM185A	AIF1L
IGFBP5	SGIP1	HAX1	SLC17A8	ATN1	AADAT
NYAP2	GPR88	ACOT11	GFAP	PTGFRN	AAMP
RMND5A	C2orf70	BAZ2A	CA10	LSM5	AANAT
FBXO11	FSHR	ZNF605	LGMN	TRIO	AARS2
SDC2	ARPC2	CPT1A	NRN1	KCNK5	AASDHPPT
NECAB1	WNT6	YIF1A	TFAP2A	GTPBP2	AASS
FRA10AC1	UBA7	WNT11	CHAT	GEN1	AATF
ARHGAP27	IL1RAP	NPEPPS	NDRG1	LAMTOR3	ABCA2
QSOX1	TEC	ALDH3A1	SLC1A3	PRADC1	ABCA5
CABP4	PRLR	TMEM200C	GRIK1	RPS6KA5	ABCB10
SH2B1	PHACTR1	KPNA1	AQP4	RNF25	ABCB6
MAPKAP1	HLA-DRB5	RPL29	PDGFRB	AXDND1	ABCB7
SLC27A4	PFDN6	THOC7	ONECUT2	LAMC2	ABCB8
PTGS1	UBR2	NPW	NETO1	USP33	ABCC10
CHTF8	HUS1	TMEM184A	GLUL	AAGAB	ABCC2
KIFC3	NAPEPLD	AIG1	TFAP2B	RPL13	ABCC5
TMC3	ACOT9	MDFI	SAG	HTR4	ABCC8
KBTBD12	RRAGB	UBE2K	MEIS2	SLC22A4	ABCC9
YIPF6	SEMA4D	GPR176	GNAT2	TRPV1	ABCD2
APOM	MYRF	PCDH15	SLC6A9	SMG5	ABCD3
TCL1A	KCNE3	C10orf120	C1QA	AHCYL1	ABCD4
GPR37	PSAP	ALDH1A2	PDE6B	SETBP1	ABCE1
WDR63	MYL6B		IGFBP7	DNASE1	ABCF3
TMEM69	NAV3		SLC6A1	CKMT2	ABCG2
TAF12	MYO1H		VWF		ABCG5
ALDH9A1	TBX5		PDE6H		ABHD10
WDR74	AKAP13		SLC17A6		ABHD12
POLR2K	GDPGP1		TRPM1		ABHD12B
POU1F1	ARHGDIG		RLBP1		ABHD2
PLEKHA2	RMI2		NRN1L		ABHD5
	CDK5RAP3		THY1		ABHD6
	PTPN2		ARR3		ABHD8
	KDSR		CHRDL1		ABL2
MIS18A	FUCA1	GNAT2	RSPH4A	NAP1L1	ABLIM2
PLEKHB2	SERINC2	SLC6A9	SH3RF3	NFAM1	ACAA1
ZNF385B	TESK2	GLUL	STK11	CECR1	ACAA2
ETS1	SIKE1	C1QA	SLC9A3R1	PDXK	ACACA
NIM1K	LRRN2	PDE6H	ARHGEF15	CYP8B1	ACACB
ATP6AP1L	IBA57	SLC17A8	HIC1	GATAD1	ACAD8
ADI1	ZNF124	VWF	UTP6	SATB1	ACAD9
LRRTM1	EIF2B4	WIF1	COL1A1	EGFR	ACADSB
PARD6G	TGOLN2	SAG	SNTG2	TAF4B	ACAP2
TMEM26	SCAP	SLC17A6	ZCCHC24	MYOM2	ACAP3
MSI2	DCP1A	THY1	APEX1	TRAM2	ACAT1
SDE2	UTP3	CA10	IRAK4	TALDO1	ACAT2
RASSF5	PLAC8	GFAP	TEKT5	TEAD1	ACBD3
ERGIC2	MFAP3L	NETO1	ZDHHC23	EIF2S1	ACCS
KBTBD4	PDLIM3	AQP4	CD47	EAPP	ACE2
SLCO2B1	SEMA5A	ONECUT2	EPHA3	FOS	ACER3
ZNF48	DSP	SLC6A1	METTL4	TMEM198	ACHE
FUT10	MTRF1L	GRIK1	TIGD3	PDCD10	ACLY
TCTN1	ZNF212	TFAP2A	NRP2	SLC6A6	ACO1
ATP2A2	SSPO	NRN1	ADAM23	BRPF1	ACO2
RCN2	RAI2	TFAP2B	CAB39	GABRP	ACOT11
FANCD2	PPP1R3F	PDE6B	DNAJC24	CANX	ACOT12
KIF9	ITGB1BP2	IGFBP7	LTK	USP42	ACOT7
LPL	XKR5	SLC1A3	RBM39	DNAH10	ACOT8
RPS9	EIF3E	PDGFRB	DPM2	RC3H2	ACOX1
AMER1	DAPK1	TRPM1	AHCYL1	NCOR1	ACOX2
GTF2F2	CKS2	MEIS2	GSTM4	TAX1BP3	ACP2
FMR1	CDC26	RLBP1	RALYL	GSS	ACP6
SLC17A1	DDX31	LGMN	MFSD8	CTSZ	ACSL3
MEA1	ACCS	NDRG1	PPAP2B	MAN1C1	ACSL4
DAPK2	CCDC82	ARR3	PLOD1	TFEB	ACSS1
NYNRIN	B3GAT1	CHRDL1	KIAA1045	MKNK2	ACSS2
CFTR	MRPS16	CHAT	ANKLE2	DNAI1	ACTA1
MRPL39	C1QA	SIKE1	L3MBTL3	YEATS4	ACTB
OLA1	SLC6A9	NME7	RNF126	IPO8	ACTG1
SCN2B	GNAT2	RIMKLA	PSMC5	BACH1	ACTN2
SNRPB2	GLUL	PIGU	MRPL55	TMEM135	ACTN4
XKR4	SAG	SVIP	MXD3	TBP	ACTR1A
TAF5	SLC6A1	NNMT	GLRX	TBPL1	ACTR2
TUBG2	PDE6B	CASC3	CYC1	SGCB	ACTR3B
HNRNPU	IGFBP7	OSBPL7	ABCD2	FNTB	ACTR5
PC	SLC1A3	PTBP1	PAXBP1	RIN3	ACTR6
FRMD4A	PDGFRB	ZNF329	MDFI	JAKMIP3	ACVR1
SRCAP	NRN1	OGG1	FOXN2	RBMS1	ACVR1B
ASPHD1	TFAP2A	HDAC11	GATA6	DNAJB2	ACVR1C
RNF20	TFAP2B	ZNF646	TRPM6	KTI12	ACVRL1
FYCO1	ARR3	PPEF2	PPP1R14D	RSL1D1	ACYP1
KBTBD8	CHRDL1	ZBTB49	NOP56	DCTN5	ADA
RAB4B	NDRG1	RPUSD2	ARPC5L	CYGB	ADAL
COL21A1	SLC17A6	SNX16	SF3B4	SLC20A1	ADAM10
RASGRP1	THY1	CXorf21	GGH	CNP	ADAM11
MGAM	CHAT	A1BG	TUSC1	DIP2B	ADAM12
GALNT6	VWF	PITX1	TMEM130	PLAA	ADAM22
TMTC2	PDE6H	MMP19	TYMS	ARSE	ADAM23
FAM151A	WIF1		PRKG2	NR1I3	ADAM8
CDCA8	SLC17A8		SLC6A13		ADAMTS1
MAGIX	LGMN		GPR123		ADAMTS12
HSPA12B	TRPM1		SNRPD2		ADAMTS14
MPV17	MEIS2		TOMM40		ADAMTS15
CXCL13	RLBP1		GABRB3		ADAMTS17
CDC45	NRN1L		DLC1		ADAMTS19
	GFAP		PATE2		ADAMTS2
	CA10		NXPE4		ADAMTS20
	AQP4		UPRT		ADAMTS3
	ONECUT2		ZCCHC18		ADAMTS5
	NETO1		GNL3L		ADAMTS6
	GRIK1				ADAMTS7
GRIK1	TCEB3	LRIF1	HDDC2	TPH2	ADAMTS8
SAG	KIAA1107	CYR61	VAT1	NXPE3	ADAMTS9
THY1	PROK1	ZSCAN20	PSMD12	CRYZL1	ADAMTSL5
SLC1A3	C1orf186	FGD4	CYB5D1	MYO1G	ADAP1
NETO1	DOK1	MRPL44	RRM2	USP14	ADAP2
ONECUT2	ST3GAL5	BOK	PRKAR2B	SPIDR	ADARB1
AQP4	LYG2	TTC30B	EGLN3	GDAP1	ADAT1
NDRG1	MARS2	C2orf73	ZSCAN26	SRP9	ADAT2
CHAT	C3orf18	NOX4	GRID1	PPM1G	ADCK1
CA10	PBRM1	APOA1	ATG14	FZD3	ADCK2
GFAP	HRASLS	NFE2L1	FAM135B	UBE2D3	ADCY1
GLUL	DCUN1D4	SPAG5	MOV10L1	AUP1	ADCY2
SLC17A6	CLGN	ZDHHC20	NCBP2	MYBPC3	ADCY5
PDGFRB	KIAA1024L	LRG1	ADAMTS10	FUT11	ADCY7
IGFBP7	PDE1C	ZNF282	LMOD1	TMC3	ADCY8
TRPM1	XG	NUP43	SLC23A3	THUMPD3	ADD1
RLBP1	MED14	CFB	ANKMY1	PDLIM7	ADD3
SLC6A1	CLCN5	FGFR3	BDNF	RASGEF1C	ADHFE1
ARR3	ROR2	DNAJC17	SYPL2	ULK2	ADK
CHRDL1	SMC2	RPL4	NEUROG2	TXNDC17	ADNP
NRN1	GLE1	SPTB	SLC2A2	RSPO4	ADNP2
TFAP2A	PHYHD1	MED6	CLDN11	TPX2	ADORA2B
TFAP2B	DCDC1	RGS22	ITGA10	CNKSR1	ADPGK
LGMN	RELT	GPAM	RPL11	DRAM2	ADPRH
MEIS2	POU2F3	SRPX	USP45	DHX58	ADRA1B
PDE6H	CNNM2	PDILT	GBAS	MAMDC2	ADRA2A
VWF	CACUL1	WNT8A	PRKRIP1	SRP19	ADRB2
WIF1	A2M	GZMA	ARMC10	CAV1	ADRM1
SLC17A8	FGFR1OP2	DLX4	SLC4A1AP	GPNMB	AFAP1L2
SLC6A9	LRRIQ1		H1FOO		AFF1
GNAT2	SLC25A30		NOD1		AFG3L2
PDE6B	TMEM253		RUVBL1		AFTPH
C1QA	JKAMP		METTL9		AGA
TTC14	SAMD11	ZNF692	KITLG	DHRS4	AGAP1
CCDC39	NOC2L	SH3BP5L	TMTC3	GOLGB1	AGAP3
FXR1	KLHL17	ZNF496	CEP290	HCLS1	AGBL1
DNAJC19	PLEKHN1	ZNF669	MGAT4C	NME6	AGBL3
SOX2	ISG15	ZNF695	RASSF9	ACR	AGBL4
ATP11B	AGRN	AHCTF1	LRRIQ1	ARSA	AGFG1
DCUN1D1	RNF223	TFB2M	ADGB	DPF2	AGGF1
MCCC1	C1orf159	SMYD3	SLC6A15	GCC1	AGMO
LAMP3	TTLL10	ADSS	TMTC2	PPP6R2	AGPAT2
MCF2L2	TNFRSF18	AKT3	RAB32	SBF1	AGPAT3
B3GNT5	TNFRSF4	CEP170	METTL25	LMF2	AGPAT4
KLHL6	SDF4	PLD5	CCDC59	NCAPH2	AGRN
KLHL24	B3GALT6	OPN3	PPFIA2	SCO2	AGRP
YEATS2	FAM132A	FH	GRM1	IRF5	AGT
MAP6D1	UBE2J2	RGS7	ACSS3	TNPO3	AGTPBP1
PARL	SCNN1D	GREM2	LIN7A	SMO	AGTR1
ABCC5	ACAP3	HEATR1	MYF6	AHCYL2	AHCTF1
HTR3C	PUSL1	NID1	PTPRQ	NRF1	AHCY
EIF2B5	CPSF3L	ARID4B	OTOGL	UBE2H	AHCYL1
AP2M1	TAS1R3	RBM34	PPP1R12A	ZC3HC1	AHCYL2
ABCF3	DVL1	TOMM20	PAWR	KLHDC10	AHI1
VWA5B2	MXRA8	TARBP1	SYT1	TMEM209	AHR
ALG3	AURKAIP1	SIPA1L2	NAV3	CEP41	AHRR
ECE2	CCNL2	EGLN1	E2F7	MEST	AIFM1
PSMD2	MRPL20	EXOC8	CSRP2	COPG2	AIFM2
FAM131A	ANKRD65	TTC13	ZDHHC17	FBXO18	AIFM3
EIF4G1	VWA1	AGT	RPL6	ANKRD16	AIG1
CLCN2	ATAD3C	TAF5L	OSBPL8	GDI2	AIP
CHRD	ATAD3B	ABCB10	BBS10	ASB13	AK1
MAGEF1	ATAD3A	NUP133	NAP1L1	CALML3	AK2
VPS8	TMEM240	ACTA1	SHPRH	NET1	AK3
EHHADH	SSU72	CCSAP	PHLDA1	SLC35B4	AK4
RPS24	C1orf233	RGS4	KRR1	LRGUK	AK5
MAP3K13	MIB2	NUF2	GLIPR1	EXOC4	AK7
TMEM41A	MMP23B	MGST3	CAPS2	CHCHD3	AK8
LIPH	CDK11B	UCK2	KCNC2	MKLN1	AKAP1
HNRNPC	SLC35E2B	MAEL	FBXO30	RBM17	AKAP10
SENP2	CDK11A	POU2F1	ATXN7L3B	PFKFB3	AKAP11
IGF2BP2	SLC35E2	MPZL1	EPM2A	PRKCQ	AKAP13
ETV5	NADK	TIPRL	TRHDE	SFMBT2	AKAP6
DGKG	GNB1	SFT2D2	TPH2	ITIH5	AKAP7
TBCCD1	TMEM52	TBX19	TBC1D15	KIN	AKAP8L
DNAJB11	GABRD	XCL1	RAB21	ATP5C1	AKT1
AHSG	PRKCZ	ATP1B1	TMEM19	TAF3	AKT3
EIF4A2	SKI	GORAB	THAP2	CELF2	AKTIP
RFC4	MORN1	FMO4	ZFC3H1	ECHDC3	ALAD
TMEM44	RER1	PRRC2C	LGR5	UPF2	ALAS1
HES1	PEX10	METTL13	PTPRR	DHTKD1	ALB
OPA1	PLCH2	DNM3	PTPRB	SEC61A2	ALCAM
ATP13A4	PANK4	DARS2	KCNMB4	CDC123	ALDH18A1
FGF12	HES5	ZBTB37	CNOT2	CAMK1D	ALDH1A1
MB21D2	TNFRSF14	RABGAP1L	MYRFL	CCDC3	ALDH1A2
CCDC50	FAM213B	GPR52	RAB3IP	OPTN	ALDH1A3
RPL21	MMEL1	TNN	BEST3	MCM10	ALDH1L2
GMNC	TTC34	PAPPA2	LRRC10	PHYH	ALDH3A2
IL1RAP	PRDM16	RALGPS2	CCT2	SEPHS1	ALDH5A1
CLDN1	ARHGEF16	FAM20B	FRS2	BEND7	ALDH7A1
TPRG1	MEGF6	TOR3A	YEATS4	PRPF18	ALDOB
LPP	TPRG1L	SOAT1	LYZ	HSPA14	ALDOC
SST	WRAP73	CEP350	CPSF6	SUV39H2	ALG2
RTP4	CCDC27	QSOX1	CPM	DCLRE1C	ALG3
ST6GAL1	SMIM1	XPR1	MDM2	DMTF1	ALG5
LSG1	LRRC47	CACNA1E	SLC35E3	KIAA1324L	ALG9
FAM43A	CEP104	DHX9	NUP107	GRM3	ALKBH1
XXYLT1	DFFB	SMG7	RAP1B	SEMA3D	ALKBH2
ACAP2	C1orf174	RGL1	MDM1	SEMA3A	ALKBH4
PPP1R2	AJAP1	C1orf21	IL22	SEMA3E	ALKBH5
APOD	NPHP4	C1orf27	IL22	PCLO	ALKBH8
BDH1	KCNAB2	PLA2G4A	DYRK2	CACNA2D1	ALOX5
DLG1	CHD5	RGS18	CAND1	HGF	ALOX5AP
NCBP2	RPL22	RGS1	GRIP1	SEMA3C	ALPK1
SENP5	RNF207	RGS2	HELB	GNAI1	ALPL
PAK2	ICMT	CDC73	IRAK3	MAGI2	ALS2
PIGX	GPR153	CRB1	TMBIM4	PHTF2	ALS2CL
CEP19	ACOT7	LHX9	LLPH	TMEM60	AMACR
NRROS	HES2	NEK7	MSRB3	RSBN1L	AMBRA1
FBXO45	ESPN	NR5A2	LEMD3	PTPN12	AMIGO2
RNF168	PLEKHG5	IPO9	TBC1D30	FBXL13	AMMECR1
UBXN7	NOL9	TIMM17A	GNS	LRRC17	AMOT
TM4SF19	TAS1R1	RNPEP	RASSF3	ARMC10	AMOTL2
PCYT1A	ZBTB48	GPR37L1	TBK1	NAPEPLD	AMPD3
TCTEX1D2	KLHL21	LGR6	XPOT	PMPCB	AMPH
TFRC	PHF13	TMEM183A	SRGAP1	DNAJC2	AMZ1
TNK2	THAP3	ADORA1	TMEM5	PSMC2	ANAPC10
FYTTD1	DNAJC11	BTG2	AVPR1A	SLC26A5	ANAPC13
LRCH3	CAMTA1	PRELP	PPM1H	RELN	ANAPC16
IQCG	VAMP3	OPTC	MON2	ORC5	ANAPC2
RPL35A	PER3	ATP2B4	USP15	SRPK2	ANAPC4
LMLN	TNFRSF9	ZC3H11A	FAM19A2	PUS7	ANAPC7
HNRNPK	PARK7	SNRPE	UTRN	RINT1	ANGEL1
OSBPL11	ERRFI1	SOX13	SLC16A7	ATXN7L1	ANGPT1
SNX4	SLC45A1	MDM4	LRIG3	CDHR3	ANGPT2
ZNF148	RERE	NFASC	XRCC6BP1	SYPL1	ANGPT4
SLC12A8	ENO1	CNTN2	CTDSP2	NAMPT	ANGPTL2
HEG1	CA6	TMCC2	AVIL	PIK3CG	ANK1
ITGB5	SLC2A5	CDK18	TSFM	PRKAR2B	ANK3
UMPS	GPR157	SRGAP2	METTL1	HBP1	ANKIB1
KALRN	H6PD	IKBKE	CYP27B1	COG5	ANKLE2
ROPN1	SPSB1	RASSF5	2023-03-09	GPR22	ANKMY1
CCDC14	SLC25A33	DYRK3	CDK4	DUS4L	ANKMY2
MYLK	TMEM201	MAPKAPK2	TSPAN31	BCAP29	ANKRA2
ADCY5	PIK3CD	PFKFB2	AGAP2	SLC26A4	ANKRD1
SEC22A	CLSTN1	C4BPB	OS9	CBLL1	ANKRD10
PDIA5	CTNNBIP1	CD46	B4GALNT1	SLC26A3	ANKRD13A
SEMA5B	LZIC	HSD11B1	ARHGEF25	DLD	ANKRD13B
HSPBAP1	NMNAT1	TRAF3IP3	DTX3	LAMB1	ANKRD13C
PARP14	RBP7	DIEXF	PIP4K2C	LAMB4	ANKRD17
DTX3L	UBE4B	SYT14	KIF5A	ERGIC2	ANKRD28
PARP9	KIF1B	SERTAD4	DCTN2	LRRK2	ANKRD33
WDR5B	PGD	RCOR3	MBD6	SLC2A13	ANKRD34C
FAM162A	APITD1-CORT	TRAF5	DDIT3	ABCD2	ANKRD40
CCDC58	APITD1-CORT	DTL	MARS	KIF21A	ANKRD44
CASR	CORT	PPP2R5A	GLI1	CPNE8	ANKRD46
CWC25	DFFA	ATF3	R3HDM2	ALG10	ANKRD49
CD86	PEX14	FLVCR1	STAC3	TPRKB	ANKRD9
SLC15A2	CASZ1	VASH2	NDUFA4L2	GTSE1	ANKS1A
EAF2	C1orf127	SMYD2	SHMT2	TRMU	ANKS1B
GOLGB1	TARDBP	CENPF	NXPH4	CELSR1	ANKS6
IQCB1	MASP2	KCTD3	LRP1	HIST1H2BO	ANKZF1
ARGFX	SRM	SPATA17	STAT6	GRAMD4	ANO2
POLQ	EXOSC10	TGFB2	NAB2	CERK	ANO3
STXBP5L	MTOR	LYPLAL1	TMEM194A	TBC1D22A	ANO4
GTF2E1	ANGPTL7	IARS2	MYO1A	BRD1	ANO6
RABL3	UBIAD1	HLX	TAC3	ZBED4	ANXA2
NDUFB4	PTCHD2	MIA3	ZBTB39	ALG12	ANXA5
FSTL1	FBXO2	BROX	GPR182	CRELD2	ANXA6
LRRC58	FBXO44	DISP1	RDH16	PIM3	ANXA7
GPR156	FBXO6	CAPN2	RDH16	IL17REL	AOAH
GSK3B	MAD2L2	FBXO28	PRIM1	MLC1	AOX1
MAATS1	DRAXIN	DEGS1	NACA	PANX2	AP1AR
POPDC2	AGTRAP	CNIH4	PTGES3	TRABD	AP1B1
PLA1A	C1orf167	EPHX1	ATP5B	TUBGCP6	AP1M1
ADPRH	MTHFR	MIXL1	BAZ2A	HDAC10	AP1S2
CD80	CLCN6	C1orf95	RBMS2	MAPK12	AP2M1
POGLUT1	NPPA	PSEN2	GLS2	MAPK11	AP3B1
TIMMDC1	NPPB	ADCK3	SPRYD4	PLXNB2	AP3B2
TMEM39A	KIAA2013	ZNF678	MIP	ZNF800	AP3D1
ARHGAP31	PLOD1	SNAP47	TIMELESS	GRM8	AP3M1
B4GALT4	MFN2	ARF1	STAT2	POT1	AP4B1
UPK1B	MIIP	GUK1	IL23A	GPR37	AP4E1
IGSF11	TNFRSF1B	GJC2	PAN2	ASB15	APBA3
LSAMP	VPS13D	IBA57	CNPY2	NDUFA5	APBB2
GAP43	DHRS3	RNF187	CS	IQUB	APBB3
ZBTB20	C1orf158	OLFML2B	COQ10A	CADPS2	APCDD1
TIGIT	HNRNPCL1	NR1I3	ANKRD52	FEZF1	APEH
DRD3	LRRC38	APOA2	NABP2	AASS	API5
ZDHHC23	PDPN	ADAMTS4	RNF41	PTPRZ1	APLF
GRAMD1C	PRDM2	B4GALT3	SMARCC2	FAM3C	APOOL
ATP6V1A	KAZN	DEDD	MYL6	WNT16	APP
NAA50	TMEM51	PFDN2	MYL6B	CPED1	APPBP2
SIDT1	FHAD1	USF1	ESYT1	ING3	APTX
SPICE1	EFHD2	F11R	ZC3H10	TSPAN12	AQP11
BOC	CTRC	CD48	PA2G4	KCND2	AQP9
GTPBP8	CELA2A	CD84	ERBB3	LSM8	AQR
CCDC80	CASP9	COPA	RPS26	CTTNBP2	ARAP2
SLC35A5	DNAJC16	KCNJ10	IKZF4	CFTR	ARAP3
ATG3	AGMAT	IGSF9	SUOX	WNT2	ARCN1
CCT8	DDI2	TAGLN2	RAB5B	ST7	ARF6
BTLA	PLEKHM2	AIM2	CDK2	CAPZA2	ARFGAP1
CD200	SLC25A34	CD5L	PMEL	MET	ARFGAP2
SLC9C1	FBLIM1	ARHGEF11	DGKA	CAV2	ARFGAP3
GCSAM	UQCRHL	SH2D2A	WIBG	TES	ARFGEF1
TMPRSS7	SPEN	MRPL24	MMP19	MDFIC	ARFGEF2
TAGLN3	ZBTB17	ISG20L2	DNAJC14	GPR85	ARFIP1
ABHD10	C1orf64	CRABP2	ORMDL2	TMEM168	ARFIP2
PHLDB2	HSPB7	NES	SARNP	IFRD1	ARFRP1
PLCXD2	CLCNKA	GPATCH4	GDF11	ZNF277	ARG2
CD96	CLCNKB	MEF2D	CD63	DOCK4	ARGLU1
UQCRH	FAM131C	SMG5	RDH5	IMMP2L	ARHGAP1
MORC1	EPHA2	PAQR6	BLOC1S1	LRRN3	ARHGAP10
DZIP3	ARHGEF19	SSR2	ITGA7	DNAJB9	ARHGAP11A
MYH15	RSG1	ARHGEF2	STX11	THAP5	ARHGAP12
IFT57	FBXO42	RIT1	SF3B5	PNPLA8	ARHGAP15
CD47	SZRD1	PKLR	NEUROD4	NRCAM	ARHGAP17
BBX	SPATA21	THBS3	TESPA1	CNTN1	ARHGAP18
MORF4L1	NECAP2	DPM3	PLAGL1	PDZRN4	ARHGAP19
CBLB	NBPF8	SHC1	LTV1	GXYLT1	ARHGAP20
ALCAM	CROCC	PBXIP1	PHACTR2	ZCRB1	ARHGAP21
NFKBIZ	MFAP2	PMVK	FUCA2	PPHLN1	ARHGAP22
NXPE3	ATP13A2	TPM3	PEX3	PRICKLE1	ARHGAP24
CEP97	SDHB	RAB13	ADAT2	ADAMTS20	ARHGAP25
ZBTB11	PADI2	CRTC2	AIG1	PUS7L	ARHGAP26
TRMT10C	PADI1	GATAD2B	HIVEP2	IRAK4	ARHGAP28
SENP7	RCC2	S100A4	GPR126	TWF1	ARHGAP32
IMPG2	ARHGEF10L	S100A6	VTA1	TMEM117	ARHGAP40
ABI3BP	IGSF21	FLG2	NMBR	NELL2	ARHGAP42
TFG	KLHDC7A	CCDC89	CITED2	DBX2	ARHGAP44
TMEM45A	PAX7	S100A11	TXLNB	ANO6	ARHGAP6
LNP1	ALDH4A1	S100A10	HECA	ARID2	ARHGDIA
NIT2	IFFO2	LINGO4	ABRACL	SCAF11	ARHGEF10L
TBC1D23	UBR4	TDRKH	REPS1	SLC38A1	ARHGEF11
FILIP1L	EMC1	MRPL9	ECT2L	SLC38A2	ARHGEF12
COL8A1	MRTO4	CELF3	CCDC28A	AMIGO2	ARHGEF16
SNRPG	AKR7A3	POGZ	NHSL1	RPAP3	ARHGEF17
DCBLD2	AKR7A2	SELENBP1	HEBP2	SLC16A7	ARHGEF3
ST3GAL6	PQLC2	RFX5	PERP	FAM19A2	ARHGEF33
CPOX	CAPZB	PI4KB	TNFAIP3	USP15	ARHGEF37
GPR15	MINOS1	VPS72	OLIG3	MON2	ARID1B
CLDND1	NBL1	TMOD4	IFNGR1	PPM1H	ARID2
GABRR3	TMCO4	SEMA6C	IL20RA	AVPR1A	ARID3A
CRYBG3	OTUD3	CDC42SE1	SLC35D3	TMEM5	ARID3B
ARL6	PLA2G2A	ARNT	PEX7	SRGAP1	ARID4A
EPHA6	PLA2G5	CTSK	MAP3K5	C12orf66	ARID4B
NSUN3	PLA2G2F	GOLPH3L	MAP7	RPL18A	ARID5B
ARL13B	PLA2G2C	MCL1	BCLAF1	XPOT	ARL10
STX19	UBXN10	APH1A	MTFR2	TBK1	ARL11
PROS1	VWA5B1	ANP32E	PDE7B	RASSF3	ARL13B
EPHA3	CAMK2N1	OTUD7B	AHI1	GNS	ARL15
ZNF654	MUL1	MTMR11	MYB	TBC1D30	ARL2BP
HTR1F	CDA	ACP6	SGK1	LEMD3	ARL4A
CHMP2B	PINK1	FMO5	SLC2A12	MSRB3	ARL4C
CADM2	DDOST	PRKAB2	TBPL1	LLPH	ARL5B
GBE1	KIF17	HFE2	EYA4	TMBIM4	ARL6IP1
ROBO1	SH2D5	TXNIP	RPS12	HELB	ARL6IP5
ROBO2	HP1BP3	PEX11B	SLC18B1	GRIP1	ARMC1
RBM11	EIF4G3	ITGA10	STX7	CAND1	ARMC2
HSPA13	ECE1	PIAS3	MOXD1	DYRK2	ARMC3
SAMSN1	NBPF3	RNF115	CTGF	MDM1	ARMC4
NRIP1	ALPL	SEC22B	ENPP1	RAP1B	ARMC7
USP25	RAP1GAP	NOTCH2	ENPP3	NUP107	ARMC8
CXADR	USP48	ZNF697	MED23	SLC35E3	ARMC9
BTG3	HSPG2	WARS2	ARG1	MDM2	ARNT
CHODL	CDC42	TBX15	AKAP7	CPM	ARNT2
TMPRSS15	ZBTB40	SPAG17	EPB41L2	CPSF6	ARNTL
NCAM2	EPHA8	TRIM45	TMEM200A	LYZ	ARNTL2
JAM2	C1QC	CSDE1	ARHGAP18	FRS2	ARPC1B
GABPA	C1QB	DENND2C	LAMA2	CCT2	ARPC2
APP	EPHB2	TRIM33	PTPRK	RAB3IP	ARPP21
CYYR1	LACTBL1	SYT6	THEMIS	MYRFL	ARRDC2
EIF5B	C1orf234	AP4B1	SOGA3	CNOT2	ARRDC3
ADAMTS1	KDM1A	RSBN1	ECHDC1	KCNMB4	ARRDC4
ADAMTS5	LUZP1	PHTF1	RNF146	PTPRB	ARSA
LTN1	HNRNPR	SLC16A1	RSPO3	PTPRR	ARSJ
N6AMT1	ZNF436	KCND3	CENPW	LGR5	ARSK
RWDD2B	TCEA3	WDR77	TRMT11	ZFC3H1	ART4
USP16	ASAP3	OVGP1	HINT3	TMEM19	ARVCF
MAP3K7CL	ID3	DENND2D	NCOA7	RAB21	ASAH1
BACH1	RPL11	DRAM2	HEY2	TBC1D15	ASAH2
TIAM1	PITHD1	KCNA3	TPD52L1	TRHDE	ASAP1
SOD1	LYPLA2	KCNA2	RNF217	KCNC2	ASAP2
SCAF4	GALE	SLC16A4	CLVS2	CAPS2	ASB1
HUNK	HMGCL	GSTM3	PPP1R14C	KRR1	ASB13
MRAP	CNR2	AMIGO1	ZUFSP	BBS10	ASB15
URB1	PNRC2	PSMA5	RWDD1	OSBPL8	ASB2
EVA1C	SRSF10	SORT1	FAM26E	ZDHHC17	ASB5
SYNJ1	MYOM3	MYBPHL	FAM26F	CSRP2	ASCC1
PAXBP1	IL22RA1	PSRC1	DSE	E2F7	ASCC2
IFNAR2	IFNLR1	WDR47	TSPYL1	NAV3	ASCC3
IFNAR1	STPG1	AKNAD1	NT5DC1	SYT1	ASF1A
IFNGR2	NIPAL3	HENMT1	TSPYL4	PAWR	ASNSD1
TMEM50B	RCAN3	VAV3	COL10A1	PPP1R12A	ASPA
DNAJC28	NCMAP	OLFM3	FRK	RPS16	ASPH
GART	SRRM1	DPH5	IYD	MYF6	ASPHD2
SON	CLIC4	EXTL2	AMD1	LIN7A	ASRGL1
DONSON	RUNX3	DBT	HS3ST5	ACSS3	ASTE1
CRYZL1	SYF2	LRRC39	HDAC2	PPFIA2	ASTN1
ITSN1	RHCE	SASS6	PLEKHG1	CCDC59	ASTN2
MRPS6	TMEM50A	DPYD	LAMA4	TMTC2	ASXL1
SLC5A3	RHCE	ARHGAP29	FAM229B	SLC6A15	ASXL2
RCAN1	TMEM57	TMED5	TUBE1	LRRIQ1	ASXL3
CLIC6	LDLRAP1	FAM69A	WISP3	RASSF9	ATAD1
RUNX1	MAN1C1	EVI5	FYN	NTS	ATAD2B
SETD4	SEPN1	GLMN	TRAF3IP2	MGAT4C	ATE1
CBR1	MTFR1L	TGFBR3	MTHFD1L	CEP290	ATF1
CHAF1B	AUNIP	BARHL2	REV3L	TMTC3	ATF6
CLDN14	PAQR7	GBP2	SLC16A10	KITLG	ATF7IP
SIM2	STMN1	CCBL2	RPF2	DUSP6	ATG13
HLCS	PAFAH2	GTF2B	GTF3C6	ATP2B1	ATG14
RIPPLY3	EXTL1	COL24A1	AMD1	KERA	ATG16L1
PIGP	SLC30A2	ZNHIT6	CDK19	DCN	ATG2B
TTC3	TRIM63	DDAH1	DDO	BTG1	ATG3
DYRK1A	PDIK1L	BCL10	METTL24	EEA1	ATG4A
RPS27A	FAM110D	C1orf52	CDC40	NUDT4	ATG4C
DERL1	ZNF593	SYDE2	WASF1	UBE2N	ATG5
ERG	CNKSR1	MCOLN3	GPR6	MRPL42	ATG7
ETS2	CEP85	LPAR3	FIG4	SOCS2	ATG9A
PSMG1	SH3BGRL3	SSX2IP	AK9	CRADD	ATM
BRWD1	UBXN11	CTBS	ZBTB24	PLXNC1	ATMIN
HMGN1	CD52	TTLL7	MICAL1	TMCC3	ATN1
CHMP3	AIM1L	FUBP1	SMPD2	SNAPC3	ATP10A
LCA5L	DHDDS	ZZZ3	PPIL6	NDUFA12	ATP10B
SH3BGR	HMGN2	PIGK	CD164	NR2C1	ATP11A
B3GALT5	RPS6KA1	SLC44A5	CEP57L1	FGD6	ATP11B
IGSF5	ARID1A	CRYZ	SESN1	VEZT	ATP11C
PCP4	PIGV	LRRIQ3	ARMC2	METAP2	ATP13A1
DSCAM	ZDHHC18	NEGR1	FOXO3	USP44	ATP13A3
BACE2	SFN	ZRANB2	LACE1	NTN4	ATP1A1
FAM3B	GPN2	PTGER3	SNX3	SNRPF	ATP1B1
MX2	GPATCH3	ANKRD13C	NR2E1	AMDHD1	ATP1B3
TMPRSS2	NUDC	LRRC40	OSTM1	HAL	ATP2B4
RIPK4	NR0B2	RPE65	AKAP12	LTA4H	ATP2C2
PRDM15	TRNP1	WLS	SEC63	ELK3	ATP6AP2
C2CD2	FAM46B	DIRAS3	SCML4	CDK17	ATP6V0A1
ZBTB21	SLC9A1	GNG12	SOBP	NEDD1	ATP6V0A4
ABCG1	WDTC1	SLC35D1	PDSS2	TMPO	ATP6V0B
TFF3	TMEM222	JAK1	BEND3	SLC25A3	ATP6V0C
RSPH1	SYTL1	ITGB3BP	ZBTB2	IKBIP	ATP6V0E1
SLC37A1	MAP3K6	DOCK7	QRSL1	APAF1	ATP6V1A
PDE9A	FCN3	KANK4	RTN4IP1	ANKS1B	ATP6V1B2
ITGB2	CD164L2	TM2D1	AIM1	UHRF1BP1L	ATP6V1C1
WDR4	GPR3	JUN	RMND1	ACTR6	ATP6V1C2
NDUFV3	WASF2	MYSM1	ATG5	SCYL2	ATP6V1D
PKNOX1	AHDC1	OMA1	PRDM1	GAS2L3	ATP7B
U2AF1	FGR	DAB1	CCDC170	ANO4	ATP8A1
LOC102724428	IFI6	USP24	PREP	UTP20	ATP8A2
HSF2BP	FAM76A	DHCR24	POPDC3	ARL1	ATP8B2
RRP1B	STX12	PARS2	BVES	NUP205	ATP8B3
PDXK	PPP1R8	SSBP3	LIN28B	CNOT4	ATP9A
RRP1	THEMIS2	TMEM59	HACE1	WDR91	ATPAF2
AGPAT3	RPA2	HSPB11	ESR1	TMEM140	ATR
ICOSLG	XKR8	MAGOH	SYNE1	ARHGDIB	ATRIP
TRPM2	EYA3	C1orf123	ASCC3	HIST2H2AC	ATRN
LRRC3	PTAFR	ZCCHC11	LILRB4	HIST1H2BO	ATRX
TSPEAR	DNAJC8	ORC1	DCBLD1	HIST2H2AC	ATXN10
UBE2G2	ATPIF1	TXNDC12	GOPC	HIST2H2AC	ATXN7L1
SUMO3	SESN2	KTI12	NUS1	HIST1H4C	AUH
PTTG1IP	MED18	RAB3B	SLC35F1	HIST1H2BO	AURKA
FAM207A	PHACTR4	EPS15	CEP85L	HIST2H2AC	AURKAIP1
ADARB1	RCC1	TTC39A	MCM9	HIST1H1A	AUTS2
POFUT2	TRNAU1AP	FAF1	ASF1A	HIST2H2AC	AVL9
COL18A1	TAF12	AGBL4	FAM184A	HIST1H2BO	AVPR1A
SLC19A1	RAB42	BEND5	MAN1A1	HIST1H2BO	AZI2
PCBP3	GMEB1	SPATA6	MYCT1	HIST2H2AC	AZIN1
COL6A1	YTHDF2	STIL	TBC1D32	HIST1H1T	B2M
COL6A2	OPRD1	MOB3C	GJA1	APOLD1	B3GALNT1
FTCD	EPB41	MKNK1	VIP	DDX47	B3GALT1
SPATC1L	TMEM200B	LRRC41	HSF2	GPRC5A	B3GALT2
MCM3AP	SRSF4	PIK3R3	SERINC1	HEBP1	B3GALT5
YBEY	MECR	IPP	PKIB	GSG1	B3GAT2
DIP2A	PTPRU	GPBP1L1	FABP7	GRIN2B	B3GNT5
PCNT	MATN1	CCDC17	SMPDL3A	ATF7IP	B4GALT1
PRMT2	LAPTM5	MUTYH	FBXO5	PLBD1	B4GALT2
CCDC115	SDC3	ZSWIM5	MTRF1L	TTC26	B4GALT3
IMP4	PUM1	HECTD3	GCC2	UBN2	B4GALT4
PTPN18	NKAIN1	EIF2B3	RGS17	LUC7L2	B4GALT5
AMER3	SNRNP40	BEST4	LIMS1	POLDIP3	B4GALT6
ARHGEF4	ZCCHC17	TMEM53	RGPD1	RRP7A	B4GALT7
FAM168B	FABP3	ERI3	CCDC138	SERHL2	B9D1
HS6ST1	TINAGL1	ELOVL1	2023-09-10	TCF20	BAALC
UGGT1	HCRTR1	EBNA1BP2	SOWAHC	CYP2D6	BACE2
SAP130	PEF1	SLC2A1	P4HA1	NDUFA6	BACH1
SEC62	COL16A1	CLDN19	PLA2G12B	FAM109A	BACH2
AMMECR1L	SPOCD1	ZMYND12	OIT3	NAGA	BAG1
POLR2D	PTP4A2	FOXJ3	MCU	2023-09-03	BAG2
WDR33	KHDRBS1	HIVEP3	MICU1	CENPM	BAG3
SFT2D3	TMEM39B	EDN2	DNAJB12	SHISA8	BAG4
LIMS2	KPNA6	RIMS3	DDIT4	SREBF2	BAHD1
MYO7B	TXLNA	COL9A2	ANAPC16	CCDC134	BAMBI
IWS1	CCDC28B	PPT1	ASCC1	MEI1	BANK1
PROC	IQCC	TRIT1	SPOCK2	XRCC6	BANP
MAP3K2	DCDC2B	HPCAL4	CHST3	DESI1	BAP1
ERCC3	TMEM234	PABPC4	PSAP	PMM1	BARD1
CYP27C1	EIF3I	GJA9	CDH23	CSDC2	BARX2
BIN1	FAM167B	MYCBP	SLC29A3	POLR3H	BAZ1B
NIFK	LCK	RRAGC	UNC5B	ACO2	BAZ2B
CLASP1	HDAC1	FHL3	PCBD1	PHF5A	BBS10
GLI2	MARCKSL1	MTF1	SGPL1	TOB2	BBS12
INHBB	TSSK3	GNL2	TBATA	TEF	BBS2
RALB	FAM229A	SNIP1	PALD1	ZC3H7B	BBS4
EPB41L5	BSDC1	MEAF6	NODAL	RANGAP1	BBS5
TMEM185B	ZBTB8B	MRPS15	EIF4EBP2	CHADL	BBS9
PTPN4	ZBTB8A	OSCP1	LRRC20	L3MBTL2	BCAN
TMEM177	ZBTB8OS	LSM10	NPFFR1	EP300	BCAP29
SCTR	RBBP4	STK40	PPA1	RBX1	BCAS1
TMEM37	SYNC	TRAPPC3	SAR1A	XPNPEP3	BCAS3
DBI	KIAA1522	COL8A2	TYSND1	ST13	BCDIN3D
STEAP3	YARS	CLSPN	AIFM2	SLC25A17	BCHE
C1QL2	S100PBP	PSMB2	H2AFY2	MKL1	BCL10
MARCO	FNDC5	ZMYM6	COL13A1	SGSM3	BCL11B
INSIG2	HPCA	ZMYM6NB	TSPAN15	ADSL	BCL2L1
CCDC93	TMEM54	DLGAP3	TACR2	TNRC6B	BCL2L13
DDX18	RNF19B	SMIM12	HK1	GRAP2	BCL2L15
DPP10	AK2	PHC2	HKDC1	CACNA1I	BCL7A
ACTR3	TRIM62	TRIM62	SUPV3L1	RPS19BP1	BCL7B
SLC35F5	ZNF362	AK2	VPS26A	ATF4	BCL9
LYPD1	PHC2	YARS	DDX21	MGAT3	BCO2
NCKAP5	ZSCAN20	ZBTB8OS	DDX50	TAB1	BCOR
MGAT5	CSMD2	BSDC1	STOX1	SYNGR1	BCORL1
TMEM163	C1orf94	MARCKSL1	CCAR1	RPL3	BCR
LYAR	SMIM12	COL16A1	TET1	PDGFB	BDNF
ACMSD	GJB3	PEF1	SLC25A16	CBX7	BEND3
CCNT2	GJA4	SNRNP40	DNA2	DNAL4	BEND4
MAP3K19	DLGAP3	PUM1	RUFY2	SUN2	BEND6
RAB3GAP1	ZMYM6NB	SDC3	HNRNPH3	GTPBP1	BEST3
ZRANB3	ZMYM6	MATN1	PBLD	JOSD1	BET1
ZNF706	ZMYM1	MECR	ATOH7	CBY1	BET1L
R3HDM1	SFPQ	SRSF4	MYPN	DMC1	BFAR
NUDCD2	ZMYM4	TAF12	HERC4	DDX17	BFSP1
UBXN4	KIAA0319L	DNAJC8	SIRT1	KDELR3	BFSP2
LCT	NCDN	PTAFR	DNAJC12	KCNJ4	BHLHE40
MCM6	TFAP2E	EYA3	CTNNA3	CSNK1E	BICC1
CXCR4	PSMB2	RPA2	LRRTM3	TMEM184B	BICD2
THSD7B	C1orf216	IFI6	REEP3	MAFF	BIVM
HNMT	CLSPN	FGR	JMJD1C	PLA2G6	BLCAP
SPOPL	AGO4	MAP3K6	NRBF2	SLC16A8	BLM
NXPH2	AGO1	SLC9A1	EGR2	PICK1	BLMH
LRP1B	AGO3	GPATCH3	ADO	SOX10	BLOC1S2
KYNU	TEKT2	GPN2	OPRM1	POLR2F	BLVRA
ARHGAP15	ADPRHL2	UBXN11	ZNF365	MICALL1	BMF
GTDC1	COL8A2	TRIM63	RTKN2	EIF3L	BMP2
UQCRB	TRAPPC3	SLC30A2	ARID5B	ANKRD54	BMP3
ZEB2	MAP7D1	STMN1	TMEM26	NOL12	BMP4
ACVR2A	THRAP3	PAQR7	IPCEF1	LGALS1	BMP5
RPL30	SH3D21	MYOM3	RHOBTB1	SH3BP1	BMP7
ORC4	EVA1B	FUCA1	CDK1	GGA1	BMPER
MBD5	STK40	HMGCL	ANK3	LGALS2	BMPR1A
EPC2	LSM10	GALE	CCDC6	CDC42EP1	BMPR1B
KIF5C	OSCP1	ZNF436	SLC16A9	MFNG	BMPR2
LYPD6B	MRPS15	LACTBL1	FAM13C	ELFN2	BMS1
LYPD6	CSF3R	WNT4	PHYHIPL	CYTH4	BMX
RND3	GRIK3	HSPG2	BICC1	RAC2	BNC2
RBM43	ZC3H12A	RAP1GAP	CNKSR3	SSTR3	BNIP1
NMI	MEAF6	ECE1	TFAM	C1QTNF6	BNIP2
TNFAIP6	SNIP1	HP1BP3	UBE2D1	KCTD17	BNIP3L
RIF1	DNALI1	SH2D5	CISD1	MPST	BOC
NEB	GNL2	CAMK2N1	IPMK	TST	BOD1
ARL5A	RSPO1	TMCO4	ZWINT	NCF4	BOK
CACNB4	C1orf109	EMC1	PCDH15	PVALB	BPHL
STAM2	CDCA8	PADI2	ULBP1	IFT27	BRAP
FMNL2	EPHA10	SDHB	RTDR1	CACNG2	BRCA2
PRPF40A	MANEAL	ATP13A2	GNAZ	EIF3D	BRD1
ARL6IP6	YRDC	MFAP2	RAB36	FOXRED2	BRD2
HAX1	C1orf122	FBXO42	BCR	TXN2	BRD3
RPL26	MTF1	RSG1	SPECC1L	MYH9	BRD7
RPRM	INPP5B	EPHA2	ADORA2A	RBFOX2	BRD8
GALNT13	SF3A3	ZBTB17	GUCD1	MB	BRD9
KCNJ3	FHL3	CASP9	UPB1	RASD2	BRF1
NR4A2	UTP11L	DHRS3	SNRPD3	MCM5	BRF2
GPD2	POU3F1	NPPB	FAM211B	TOM1	BRIX1
ACVR1C	RRAGC	NPPA	GGT1	HMGXB4	BRMS1L
ACVR1	MYCBP	MAD2L2	GGT5	ISX	BROX
UPP2	RHBDL2	EXOSC10	SUSD2	SYN3	BRPF1
CCDC148	AKIRIN1	SRM	CABIN1	TIMP3	BRPF3
PKP4	NDUFS5	DFFA	DDT	FBXO7	BRSK2
DAPL1	MACF1	CTNNBIP1	GSTT2	BPIFC	BRWD3
TANC1	PABPC4	CLSTN1	MIF	PRDM4	BSDC1
WDSUB1	HEYL	SLC2A5	DERL3	PWP1	BSG
LY75	NT5C1A	RERE	SMARCB1	BTBD11	BSN
BAZ2B	HPCAL4	ERRFI1	LRP11	CRY1	BSPRY
MRPL42	PPIE	DNAJC11	MMP11	RIC8B	BTAF1
PLA2R1	BMP8B	KLHL21	CHCHD10	POLR3B	BTBD1
ITGB6	OXCT2	NOL9	C22orf15	TCP11L2	BTBD10
CDCA2	TRIT1	PLEKHG5	VPREB3	CKAP4	BTBD11
RBMS1	MYCL	TNFRSF25	ZNF280B	NUAK1	BTBD17
TANK	MFSD2A	HES2	PRMT2	APPL2	BTBD3
TBR1	CAP1	ACOT7	S100B	ALDH1L2	BTBD9
SLC4A10	PPT1	GPR153	DIP2A	SLC41A2	BTC
DPP4	RLF	RPL22	YBEY	CHST11	BTF3L4
IFIH1	TMCO2	NPHP4	MCM3AP	TXNRD1	BTG1
GCA	ZMPSTE24	CEP104	LSS	NFYB	BTG2
KCNH7	COL9A2	WRAP73	SPATC1L	HCFC2	BTG4
FIGN	SMAP2	PANK4	FTCD	TDG	BTK
GRB14	ZFP69B	PEX10	COL6A2	C12orf73	BUB1B
COBLL1	ZFP69	MORN1	NUP43	HSP90B1	BUB3
SLC38A11	EXO5	NADK	COL6A1	NT5DC3	BVES
SCN1A	ZNF684	SSU72	PCBP3	STAB2	BYSL
SCN3A	RIMS3	MRPL20	LATS1	IGF1	BZW1
SCN2A	NFYC	AURKAIP1	SLC19A1	NUP37	C1D
CSRNP3	KCNQ4	MXRA8	COL18A1	GNPTAB	C1GALT1
GALNT3	CITED4	ACAP3	POFUT2	SYCP3	C1GALT1C1
TTC21B	CTPS1	UBE2J2	KATNA1	MYBPC1	C1QL1
SCN9A	SLFNL1	SDF4	ADARB1	PARP12	C1QTNF1
SCN7A	SCMH1	NOC2L	FAM207A	TBXAS1	C2CD2
B3GALT1	FOXO6	PGBD2	ITGB2	HIPK2	C2CD2L
STK39	EDN2	TRIM58	PTTG1IP	KIAA1549	C2CD3
CERS6	HIVEP3	NLRP3	SUMO3	ATP6V0A4	C5
NOSTRIN	FOXJ3	SDCCAG8	UBE2G2	SVOPL	C5AR1
SPC25	RIMKLA	WDR64	GINM1	TRIM24	C8orf44-SGK3
DHRS9	ZMYND12	KMO	TSPEAR	AKR1D1	CA14
LRP2	PPCS	CHRM3	LRRC3	SLC37A3	CA8
FASTKD1	CCDC30	RYR2	TRPM2	RAB19	CA9
BBS5	PPIH	MTR	PPIL4	MKRN1	CAB39
PPIG	YBX1	ACTN2	PFKL	DENND2A	CAB39L
CCDC173	CLDN19	EDARADD	AIRE	ADCK2	CABLES2
PHOSPHO2	C1orf50	TBCE	ICOSLG	NDUFB2	CABP2
PHOSPHO2-KLHL23	ERMAP	GGPS1	TRAPPC10	BRAF	CABP4
METTL5	ZNF691	SLC35F3	AGPAT3	MRPS33	CACHD1
UBR3	SLC2A1	KCNK1	ZC3H12D	TMEM178B	CACNA1D
MYO3B	FAM183A	NTPCR	CSTB	AGK	CACNA1E
GAD1	EBNA1BP2	DISC1	PDXK	KIAA1147	CACNA1S
ERICH2	TMEM125	TSNAX	ILVBL	WEE2	CACNA2D1
GORASP2	TIE1	GNPAT	SYDE1	SSBP1	CACNA2D2
TLK1	CDC20	COG2	CCDC105	CREB3L2	CACNA2D4
METTL8	ELOVL1	GALNT2	SLC1A6	DGKI	CACNB4
DCAF17	MED8	URB2	OR7A5	PTN	CACNG3
CYBRD1	SZT2	RAB4A	TAB2	CHRM2	CAD
ARL4A	HYI	RHOU	PPAP2C	MTPN	CADM2
DYNC1I2	PTPRF	RGS5	MIER2	SLC13A4	CADPS2
SLC25A12	KDM4A	LMX1A	C2CD4C	SYT10	CALB1
HAT1	ST3GAL3	RXRG	SHC2	PKP2	CALCR
METAP1D	ARTN	TADA1	TPGS1	YARS2	CALCRL
ITGA6	IPO13	ILDR2	CDC34	DNM1L	CALHM2
PDK1	DPH2	CD247	GZMM	BICD1	CALR
RAPGEF4	ATP6V0B	CREG1	BSG	AMN1	CAMK1
SP3	B4GALT2	ADCY10	HCN2	DENND5B	CAMK2D
MRPL35	CCDC24	GPR161	POLRMT	CAPRIN2	CAMK2G
CIR1	DMAP1	CCDC181	FSTL3	TMTC1	CAMK4
SCRN3	ERI3	SLC19A2	PRSS57	DDX11	CAMKK2
GPR155	RNF220	F5	PALM	IQSEC3	CAMLG
WIPF1	TMEM53	METTL18	MISP	SLC6A12	CAMSAP1
CHN1	C1orf228	MYOC	PTBP1	KDM5A	CAND1
ATF2	KIF2C	PIGC	PRTN3	CCDC77	CANX
MTX2	RPS8	TNFSF4	MED16	B4GALNT3	CAP2
NFE2L2	BEST4	CENPL	R3HDM4	RAD52	CAPG
TTC30B	PLK3	RC3H1	KISS1R	ERC1	CAPN1
PDE11A	TCTEX1D4	MRPS14	ARID3A	WNT5B	CAPN10
RBM45	BTBD19	RFWD2	WDR18	FBXL14	CAPN2
OSBPL6	PTCH2	ASTN1	GRIN3B	ADIPOR2	CAPN3
PIN4	EIF2B3	SEC16B	TMEM259	CACNA2D4	CAPN7
PRKRA	HECTD3	ABL2	CNN2	LRTM2	CAPRIN2
L1TD1	UROD	NPHS2	ABCA7	DCP1B	CAPS2
FKBP7	ZSWIM5	TOR1AIP2	HMHA1	CACNA1C	CARD10
PLEKHA3	HPDL	ACBD6	POLR2E	IL17RA	CARD11
CCDC141	MUTYH	STX6	GPX4	CECR6	CARHSP1
SESTD1	TOE1	ZNF648	SBNO2	CECR5	CASC3
CWC22	MMACHC	RNASEL	ATP5D	CECR2	CASC4
UBE2E3	PRDX1	RGS16	MIDN	ATP6V1E1	CASD1
ITGA4	AKR1A1	EDEM3	CIRBP	BCL2L13	CASK
CERKL	NASP	TRMT1L	EFNA2	BID	CASKIN2
NEUROD1	CCDC17	IVNS1ABP	MUM1	MICAL3	CASP7
PPP1R1C	GPBP1L1	TPR	NDUFS7	PEX26	CASP8
PDE1A	TMEM69	PDC	GAMT	USP18	CASP9
DNAJC10	IPP	PTGS2	RPS15	BPGM	CAST
FRZB	MAST2	GLRX2	APC2	RERG	CAT
NCKAP1	TSPAN1	B3GALT2	PCSK4	PTPRO	CAV2
DUSP19	POMGNT1	KCNT2	REEP6	EPS8	CBFA2T2
NUP35	LURAP1	ASPM	ADAMTSL5	STRAP	CBFA2T3
ZNF804A	RAD54L	ATP6V1G3	PLK5	DERA	CBFB
FSIP2	LRRC41	ZNF281	MEX3D	MGST1	CBL
XRN2	UQCRH	KIF14	MBD3	RERGL	CBLL1
ITGAV	NSUN4	TMEM9	UQCR11	PIK3C2G	CBLN1
FAM171B	FAAH	TNNI1	TCF3	PLEKHA5	CBLN2
ZSWIM2	DMBX1	CSRP1	ATP8B3	AEBP2	CBLN4
CALCRL	KNCN	UBE2T	REXO1	PDE3A	CBR4
TFPI	MKNK1	SYT2	ABHD17A	PYROXD1	CBX7
GULP1	MOB3C	RABIF	ADAT3	RECQL	CC2D2A
COL5A2	ATPAF1	KLHL12	CSNK1G2	GOLT1B	CCAR1
WDR75	TEX38	ADIPOR1	BTBD2	BCAT1	CCBE1
SLC40A1	EFCAB14	MYOG	MKNK2	SOX5	CCDC102A
ANKAR	CYP4B1	CHI3L1	MOB3A	ETNK1	CCDC110
ASNSD1	CYP4A11	CHIT1	IZUMO4	ST8SIA1	CCDC112
ORMDL1	CYP4X1	FMOD	AP3D1	CMAS	CCDC113
MSTN	CYP4Z1	ETNK2	DOT1L	ABCC9	CCDC122
HIBCH	CYP4A22	KISS1	PLEKHJ1	KCNJ8	CCDC134
INPP1	PDZK1IP1	GOLT1A	AMH	LDHB	CCDC14
MFSD6	TAL1	PPP1R15B	JSRP1	LRMP	CCDC146
NAB1	STIL	PIK3C2B	OAZ1	KRAS	CCDC149
GLS	CMPK1	TMEM81	LINGO3	RASSF8	CCDC15
STAT1	FOXD2	DSTYK	LSM7	SSPN	CCDC157
MYO1B	TRABD2B	NUAK2	SPPL2B	ITPR2	CCDC167
NABP1	SPATA6	KLHDC8A	TMPRSS9	FGFR1OP2	CCDC3
TMEFF2	AGBL4	ELK4	TIMM13	TM7SF3	CCDC34
DNAH7	BEND5	SLC45A3	LMNB2	MED21	CCDC47
STK17B	ELAVL4	NUCKS1	GADD45B	STK38L	CCDC59
EIF2S2	DMRTA2	SLC41A1	GNG7	ARNTL2	CCDC60
CCDC150	FAF1	EIF2D	DIRAS1	PPFIBP1	CCDC80
GTF3C3	CDKN2C	YOD1	SLC39A3	ARFGAP3	CCDC82
PGAP1	RNF11	PLXNA2	SGTA	PACSIN2	CCDC88C
ANKRD44	TTC39A	IRF6	THOP1	TTLL1	CCDC90B
SF3B1	EPS15	KCNH1	CREB3L3	MCAT	CCDC91
COQ10B	OSBPL9	RD3L	MAP2K2	TSPO	CCDC92
HSPD1	RAB3B	NEK2	ZBTB7A	TTLL12	CCM2
HSPE1	TXNDC12	LPGAT1	PIAS4	SCUBE1	CCND3
MOB4	KTI12	INTS7	EEF2	MPPED1	CCNE1
RFTN2	BTF3L4	PTPN14	DAPK3	SULT4A1	CCNF
MARS2	ZFYVE9	USH2A	NMRK2	SAMM50	CCNH
PLCL1	CC2D1B	SLC30A10	ATCAY	PARVB	CCNI
BOLL	ORC1	RAB3GAP2	ZFR2	PARVG	CCNJ
SATB2	PRPF38A	TLR5	MATK	KIAA1644	CCNO
TYW5	ZCCHC11	SUSD4	MRPL54	PRR5	CCNT1
SPATS2L	GPX7	TP53BP2	APBA3	PRR5-ARHGAP8	CCNT2
KCTD18	FAM159A	NVL	TJP3	PHF21B	CCR6
AOX1	COA7	WDR26	PIP5K1C	NUP50	CCT2
NIF3L1	ZYG11B	LBR	CACTIN	KIAA0930	CCT4
CLK1	ZYG11A	TMEM63A	TBXA2R	RIBC2	CCT5
PPIL3	ECHDC2	LEFTY1	HMG20B	FBLN1	CCT8
ORC2	SCP2	PYCR2	MFSD12	ATXN10	CD109
FAM126B	PODN	ACBD3	FZR1	PPARA	CD151
NDUFB3	SLC1A7	LIN9	DOHH	TTC38	CD180
CFLAR	CPT2	PARP1	NFIC	ZC3HAV1	CD200
CASP10	C1orf123	ITPKB	CELF5	ETV6	CD247
CASP8	MAGOH	CDC42BPA	NCLN	LRP6	CD274
STRADB	LRP8	JMJD4	GNA15	DUSP16	CD276
MPP4	GLIS1	C1orf35	GNA11	CREBL2	CD38
TMEM237	NDC1	MRPL55	AES	CDKN1B	CD3D
ALS2	YIPF1	TRIM11	TLE2	MRPS35	CD40
CDK15	HSPB11	TRIM17	TLE6	MANSC4	CD44
FZD7	LRRC42	DDR2	SIRT6	PTHLH	CD47
SUMO1	LDLRAD1	UAP1	ANKRD24	CCDC91	CD5
NOP58	TMEM59	UHMK1	ZNF433	FAR2	CD74
BMPR2	TCEANC2	ATF6	UST	RAD51AP1	CD82
FAM117B	CYB5RL	FCGR2B	TDG	C12orf4	CD83
WDR12	MRPL37	FCGR2A	GLT8D2	FGF6	CDA
CARF	SSBP3	SDHC	HCFC2	CCND2	CDAN1
NBEAL1	ACOT11	TOMM40L	NFYB	NDUFA9	CDC123
CYP20A1	FAM151A	FCER1G	TXNRD1	KCNA1	CDC14A
ABI2	MROH7	NDUFS2	CHST11	KCNA5	CDC14B
RAPH1	TTC4	PPOX	SLC41A2	ANO2	CDC23
NRP2	TTC22	NIT1	APPL2	PRMT8	CDC27
INO80D	DHCR24	VANGL2	NUAK1	PARP11	CDC37L1
NDUFS1	TMEM61	NHLH1	CKAP4	TSPAN9	CDC40
EEF1B2	PCSK9	NCSTN	TCP11L2	TEAD4	CDC42BPA
GPR1	USP24	ATP1A4	POLR3B	TULP3	CDC42EP1
ZDBF2	PRKAA2	ATP1A2	RFX4	FOXM1	CDC42EP4
ADAM23	C1orf168	KCNJ9	RIC8B	ITFG2	CDC45
MDH1B	DAB1	DUSP23	MTERFD3	FKBP4	CDC7
FASTKD2	OMA1	CADM3	CRY1	NECAP1	CDC73
KLF7	TACSTD2	IFI16	BTBD11	FOXJ2	CDCA3
CREB1	MYSM1	CD1D	PWP1	MFAP5	CDCA7
METTL21A	JUN	PEAR1	PRDM4	RIMKLB	CDCA7L
CCNYL1	FGGY	NTRK1	ASCL4	PHC1	CDCP1
PLEKHM3	HOOK1	PRCC	RTCB	M6PR	CDH13
CRYGB	CYP2J2	BCAN	BPIFC	MAN1A2	CDH18
CRYGA	NFIA	HAPLN2	FBXO7	CSTB	CDH19
IDH1	TM2D1	RHBG	SYN3	CSTA	CDH23
PIKFYVE	INADL	TSACC	TIMP3	CCDC58	CDH6
PTH2R	L1TD1	TMEM79	HSP90B1	FAM162A	CDH7
MAP2	KANK4	BGLAP	NT5DC3	KPNA1	CDH8
UNC80	USP1	SLC25A44	STAB2	VAMP1	CDH9
RPE	DOCK7	SEMA4A	SASH1	MRPL51	CDHR1
KANSL1L	ATG4C	LMNA	ASCL1	NCAPD2	CDHR2
MYL1	FOXD3	LAMTOR2	IGF1	GAPDH	CDK1
LANCL1	ALG6	SYT11	PARPBP	NOP2	CDK10
ERBB4	ITGB3BP	DAP3	NUP37	CHD4	CDK12
IKZF2	EFCAB7	HCN3	CCDC53	ACRBP	CDK13
SPAG16	PGM1	TRIM46	DRAM1	ING4	CDK14
VWC2L	ROR1	SLC50A1	GNPTAB	ZNF384	CDK15
BARD1	UBE2U	EFNA3	CHPT1	COPS7A	CDK17
FN1	CACHD1	ADAM15	SYCP3	MLF2	CDK2
ATIC	RAVER2	DCST1	SPIC	LAG3	CDK5
MREG	JAK1	ZBTB7B	ARL1	GPR162	CDK5RAP3
PECR	AK4	FLAD1	UTP20	CDCA3	CDK6
XRCC5	DNAJC6	CKS1B	SLC5A8	USP5	CDK7
TMEM169	LEPROT	CHRNB2	ANO4	TPI1	CDK9
SMARCAL1	LEPR	IL6R	GAS2L3	LRRC23	CDKAL1
IGFBP2	PDE4B	ATP8B2	NR1H4	ENO2	CDKL2
TNP1	TCTEX1D1	UBAP2L	SCYL2	PTPN6	CDKN2C
TNS1	INSL5	CREB3L4	ACTR6	PHB2	CDKN3
RUFY4	WDR78	NPR1	UHRF1BP1L	EMG1	CDO1
CXCR1	MIER1	SNAPIN	ANKS1B	LPCAT3	CDR2
ARPC2	SLC35D1	S100A1	APAF1	C1S	CDR2L
GPBAR1	IL23R	S100A9	IKBIP	C1R	CDS1
AAMP	IL12RB2	OAZ3	SLC25A3	RBP5	CELF3
PNKD	SERBP1	SNX27	TMPO	CLSTN3	CELSR1
TMBIM1	GADD45A	TUFT1	NEDD1	PEX5	CENPA
CATIP	GNG12	PSMB4	CDK17	EPHA1	CENPF
RPL18	DIRAS3	PSMD4	ELK3	FAM131B	CENPH
VIL1	WLS	PIP5K1A	LTA4H	CLCN1	CENPI
USP37	DEPDC1	TNFAIP8L2	HAL	CASP2	CENPK
PLCD4	LRRC7	SETDB1	AMDHD1	GSTK1	CENPM
ZNF142	LRRC40	ADAMTSL4	CCDC38	KEL	CENPN
BCS1L	SRSF11	ECM1	SNRPF	SYCE3	CENPP
RNF25	ANKRD13C	PRPF3	NTN4	STYK1	CENPW
STK36	CTH	MRPS21	METAP2	GABARAPL1	CEP120
TTLL4	PTGER3	CIART	VEZT	SPAG17	CEP128
CYP27A1	ZRANB2	CA14	FGD6	WDR3	CEP135
PRKAG3	NEGR1	PLEKHO1	NR2C1	GDAP2	CEP152
WNT6	LRRIQ3	BOLA1	NDUFA12	FAM46C	CEP170
NHEJ1	FPGT	BCL9	TMCC3	DUSP12	CEP19
SLC23A3	TNNI3K	POLR3GL	CEP83	ATP6V1A	CEP192
ZFAND2B	ERICH3	NUDT17	PLXNC1	NAA50	CEP250
ABCB6	CRYZ	PHGDH	CRADD	SIDT1	CEP290
ANKZF1	TYW3	WDR3	SOCS2	SPICE1	CEP350
ATG9A	SLC44A5	FAM46C	MRPL42	TRIM45	CEP44
GLB1L	ACADM	MAN1A2	UBE2N	VTCN1	CEP55
STK16	RABGGTB	TTF2	NUDT4	CTC1	CEP57
TUBA4A	MSH4	CD101	EEA1	TNFRSF1A	CEP57L1
DNAJB2	ST6GALNAC3	PTGFRN	SAMD5	METTL16	CEP63
PTPRN	ST6GALNAC5	ATP1A1	BTG1	POLQ	CEP70
DNPEP	PIGK	SLC22A15	STXBP5	STXBP5L	CEP76
DES	AK5	TSHB	ATP2B1	GTF2E1	CEP78
SPEG	ZZZ3	SYCP1	POC1B	RABL3	CEP95
GMPPA	USP33	OLFML3	GALNT4	NDUFB4	CEP97
ASIC4	FAM73A	HIPK1	DUSP6	FSTL1	CEPT1
OBSL1	NEXN	DCLRE1B	KRT32	GPR156	CERK
TMEM198	FUBP1	LRIG2	KRT36	GSK3B	CETN3
INHA	DNAJB4	FAM19A3	KRT15	COX17	CFL2
STK11IP	GIPC2	MOV10	GAST	POPDC2	CFLAR
SLC4A3	PTGFR	CAPZA1	HAP1	ATP1A1	CFTR
EPHA4	IFI44L	WNT2B	JUP	MAB21L3	CGGBP1
SGPP2	IFI44	CTTNBP2NL	LEPREL4	SLC22A15	CGNL1
FARSB	TTLL7	RAP1A	FKBP10	NHLH2	CGRRF1
MOGAT1	PRKACB	ATP5F1	NT5C3B	CASQ2	CH25H
ACSL3	SAMD13	CEPT1	KLHL10	VANGL1	CHAC1
KCNE4	DNASE2B	CD53	KLHL11	CHD1L	CHAC2
SCG2	RPF1	RBM15	ACLY	TMEM39A	CHAF1A
AP1S3	GNG5	KCNC4	TTC25	B4GALT4	CHAF1B
WDFY1	CTBS	SLC6A17	CNP	B4GALT3	CHCHD2
D2HGDH	SSX2IP	AHCYL1	DNAJC7	IGSF11	CHCHD3
ING5	LPAR3	CSF1	NKIRAS2	LSAMP	CHCHD4
DTYMK	MCOLN2	GSTM4	LOC100507656	GAP43	CHCHD6
ATG4B	WDR63	GSTM2	DHX58	ZBTB20	CHD2
THAP4	MCOLN3	AMPD2	KAT2A	DRD3	CHD7
BOK	SYDE2	GNAI3	RAB5C	ZDHHC23	CHDH
STK25	C1orf52	GPR61	KCNH4	GRAMD1C	CHEK2
HDLBP	BCL10	ATXN7L2	HCRT	CLDND1	CHERP
PPP1R7	DDAH1	TMEM167B	GHDC	BOC	CHGB
PASK	CYR61	STXBP3	STAT5B	TAF13	CHIC1
KIF1A	ZNHIT6	FAM102B	STAT5A	GTPBP8	CHIC2
CAPN10	COL24A1	NTNG1	STAT3	CCDC80	CHID1
ANKMY1	ODF2L	PRMT6	PTRF	SLC35A5	CHL1
OTOS	CLCA1	RNPC3	ATP6V0A1	ATG3	CHM
NDUFA10	SH3GLB1	S1PR1	NAGLU	F5	CHMP1A
HDAC4	2023-09-15	SLC30A7	HSD17B1	SLC19A2	CHMP2B
ASB1	HS2ST1	VCAM1	COASY	BLZF1	CHMP4C
TRAF3IP1	LMO4	CDC14A	MLX	NME7	CHN1
PER2	PKN2	TRMT13	PSMC3IP	ATP1B1	CHN2
HES6	GTF2B	AGL	FAM134C	DPT	CHORDC1
ILKAP	CCBL2	PALMD	TUBG1	SFT2D2	CHP1
ESPNL	RBMXL1	SNX7	TUBG2	TIPRL	CHPF
SCLY	GBP3	PTBP2	PLEKHH3	GPR161	CHRD
UBE2F	GBP1	RWDD3	CNTNAP1	TTF2	CHRM3
RAMP1	GBP2	TMEM56	CCR10	CPOX	CHRNA4
RBM44	GBP7	SLC44A3	EZH1	ST3GAL6	CHRNA6
LRRFIP2	GBP4	ABCD3	RAMP2	COL8A1	CHRNA7
PRLH	GBP5	DR1	VPS25	DCBLD2	CHRNB2
COL6A3	GBP6	MTF2	WNK4	FILIP1L	CHST1
COPS8	LRRC8B	RPAP2	COA3	TBC1D23	CHST10
IQCA1	LRRC8C	EPHX4	CNTD1	NIT2	CHST11
ASB18	LRRC8D	CDC7	BECN1	TFG	CHST12
GBX2	ZNF326	ZNF326	PSME3	ABI3BP	CHST14
AGAP1	BARHL2	LRRC8C	AOC2	IMPG2	CHST2
SH3BP4	ZNF644	LRRC8B	AOC3	SENP7	CHST3
ARL4C	HFM1	GBP6	AARSD1	TXNL4B	CHST8
TRPM8	CDC7	LMO4	PTGES3L	TRMT10C	CHSY1
HJURP	TGFBR3	HS2ST1	RUNDC1	PCNP	CHSY3
USP40	EPHX4	SH3GLB1	RPL27	RPL24	CHTF8
DGKD	BTBD8	CLCA4	IFI35	CEP97	CHUK
ATG16L1	GLMN	SPATA1	RND2	NFKBIZ	CIAO1
RPS28	RPAP2	DNASE2B	BRCA1	ZPLD1	CIAPIN1
INPP5D	EVI5	PRKACB	NBR1	ALCAM	CIB1
NGEF	RPL5	IFI44L	TMEM106A	CBLB	CIB2
GIGYF2	FAM69A	PTGFR	RDM1	BBX	CIDEA
EFHD1	MTF2	NEXN	ARL4D	CD47	CILP
PRSS56	TMED5	AK5	DHX8	IFT57	CISD1
DIS3L2	CCDC18	ST6GALNAC5	ETV4	MYH6	CISH
NPPC	DR1	ST6GALNAC3	MEOX1	KIAA1524	CIT
COPS7B	FNBP1L	RABGGTB	SOST	GUCA1C	CKAP5
PDE6D	BCAR3	ACADM	DUSP3	PLCXD2	CKB
PTMA	DNTTIP2	TYW3	MPP3	PHLDB2	CKS1B
B3GNT7	GCLM	TNNI3K	CD300LG	ABHD10	CKS2
ARMC9	ABCA4	SRSF11	MPP2	TAGLN3	CLASP1
PSMD1	ARHGAP29	LRRC7	TMEM101	TMPRSS7	CLASP2
HTR2B	ABCD3	GADD45A	LSM12	CD200	CLCF1
ITM2C	F3	TCTEX1D1	G6PC3	CGGBP1	CLCN2
CAB39	SLC44A3	SGIP1	HDAC5	ZNF654	CLCN5
SP100	CNN3	PDE4B	ASB16	C3orf38	CLCN6
SP110	ALG14	LEPR	TMUB2	EPHA3	CLCN7
SLC16A14	TMEM56	DNAJC6	ATXN7L3	PROS1	CLCNKB
FBXO36	RWDD3	AK4	UBTF	ARL13B	CLDN1
TRIP12	PTBP2	RAVER2	RUNDC3A	NSUN3	CLDN10
DNER	DPYD	CACHD1	SLC25A39	EPHA6	CLDN11
PID1	SNX7	PGM1	GRN	MINA	CLDN12
SPHKAP	PALMD	EFCAB7	FAM171A2	GABRR3	CLDN2
DAW1	FRRS1	ATG4C	ITGA2B	DCAF6	CLDN3
CCL20	AGL	ANGPTL3	GPATCH8	MPZL1	CLDN4
SLC19A3	SLC35A3	USP1	FZD2	RCSD1	CLDND1
AGFG1	SASS6	L1TD1	CCDC43	CREG1	CLEC16A
MFF	TRMT13	INADL	ADAM11	CD247	CLGN
COL4A3	LRRC39	NFIA	GJC1	POU2F1	CLIC4
COL4A4	DBT	HOOK1	HIGD1B	DUSP27	CLIC5
RHBDD1	RTCA	PRKAA2	EFTUD2	MAEL	CLIP1
IRS1	CDC14A	TTC4	CCDC103	ILDR2	CLIP4
DOCK10	VCAM1	MRPL37	C1QL1	IGSF3	CLK1
CUL3	EXTL2	TCEANC2	DCAKD	ADPRH	CLK3
SERPINE2	SLC30A7	LRRC42	NMT1	TIMMDC1	CLK4
MRPL44	DPH5	DIO1	PLCD3	POGLUT1	CLMP
ME3	S1PR1	CPT2	ACBD4	BCL9	CLN8
COMMD8	OLFM3	GPX7	HEXIM1	ACP6	CLNS1A
EED	COL11A1	ZFYVE9	HEXIM2	GJA8	CLP1
PICALM	RNPC3	BTF3L4	MAP3K14	GPR89A	CLPTM1L
CCDC83	AMY2B	OSBPL9	ARHGAP27	HTR1F	CLPX
SYTL2	PRMT6	RNF11	PLEKHM1	POU1F1	CLRN1
CREBZF	NTNG1	CDKN2C	RPRML	CHMP2B	CLSTN1
DLG2	VAV3	ELAVL4	GOSR2	VGLL3	CLSTN2
CCDC90B	SLC25A24	CMPK1	WNT9B	CADM2	CLSTN3
ANKRD42	FAM102B	DMBX1	WNT3	GBE1	CLTC
RAB30	HENMT1	NSUN4	NSF	ROBO1	CLUAP1
PRCP	PRPF38B	LURAP1	CRHR1	ROBO2	CLVS1
FAM181B	FNDC7	TSPAN1	MAPT	RBM11	CLVS2
TENM4	STXBP3	MAST2	KANSL1	HSPA13	CMAS
NARS2	AKNAD1	NASP	CDC27	SAMSN1	CMBL
GAB2	GPSM2	MMACHC	MYL4	NRIP1	CMC1
USP35	CLCC1	TOE1	ITGB3	USP25	CMPK1
KCTD21	WDR47	HPDL	EFCAB3	CXADR	CMTM6
PCBP2	TAF13	UROD	METTL2A	C21orf91	CMTM8
THRSP	TMEM167B	PLK3	TLK2	CHODL	CNDP1
KCTD14	C1orf194	KIF2C	MRC2	NCAM2	CNDP2
INTS4	KIAA1324	CCDC24	2023-03-10	MRPL39	CNIH4
AAMDC	SARS	B4GALT2	TANC2	JAM2	CNKSR1
RSF1	CELSR2	ATP6V0B	CYB561	ATP5J	CNKSR2
CLNS1A	PSRC1	IPO13	ACE	GABPA	CNKSR3
TAGLN	MYBPHL	KDM4A	KCNH6	APP	CNOT1
PCSK7	SORT1	PTPRF	DCAF7	CYYR1	CNOT10
RNF214	PSMA5	CDC20	TACO1	ADAMTS1	CNOT4
BACE1	SYPL2	ZNF691	MAP3K3	ADAMTS5	CNOT6
CEP164	ATXN7L2	ERMAP	LIMD2	N6AMT1	CNOT6L
DSCAML1	CYB561D1	C1orf50	STRADA	LTN1	CNOT7
FXYD6	AMIGO1	YBX1	CCDC47	RWDD2B	CNOT8
TMPRSS13	GPR61	PPIH	DDX42	USP16	CNP
IL10RA	GNAI3	PPCS	FTSJ3	CCT8	CNR1
CD3D	GSTM4	ZNF684	CD79B	TIAM1	CNRIP1
CD3G	GSTM2	SMAP2	SCN4A	SOD1	CNTF
TTC36	GSTM5	ZMPSTE24	ICAM2	HUNK	CNTFR
ZNF202	GSTM3	TMCO2	ERN1	MIS18A	CNTN1
CLMP	CSF1	PPIE	TEX2	C21orf59	CNTN2
CRTAM	AHCYL1	DNALI1	PECAM1	SYNJ1	CNTN3
UBASH3B	STRIP1	ZC3H12A	POLG2	IFNAR2	CNTN4
SORL1	ALX3	THRAP3	DDX5	IL10RB	CNTN5
SC5D	SLC6A17	MAP7D1	CEP95	IFNAR1	CNTN6
TECTA	KCNC4	ADPRHL2	SMURF2	IFNGR2	CNTNAP1
TBCEL	RBM15	NCDN	KPNA2	TMEM50B	CNTNAP4
GRIK4	SLC16A4	ZMYM4	BPTF	GART	COBL
ARHGEF12	LAMTOR5	ZMYM1	NOL11	DONSON	COBLL1
USP2	KCNA2	ZNF362	HELZ	ITSN1	COCH
C1QTNF5	KCNA3	HPCA	CACNG1	ATP5O	COG2
RNF26	CD53	S100PBP	CACNG4	MRPS6	COG3
MCAM	LRIF1	RBBP4	CACNG5	SLC5A3	COG4
CBL	DRAM2	TSSK3	PRKCA	KCNE2	COG5
PDZD3	CEPT1	EIF3I	APOH	SETD4	COG6
CCDC153	DENND2D	IQCC	CEP112	CBR1	COG7
HINFP	CHI3L2	CCDC28B	AXIN2	MORC3	COL12A1
C2CD2L	PIFO	KPNA6	RGS9	CHAF1B	COL14A1
DPAGT1	OVGP1	TMEM39B	GNA13	SIM2	COL18A1
HMBS	WDR77	SERINC2	AMZ2	HLCS	COL19A1
VPS11	ATP5F1	ZCCHC17	SLC16A6	PIGP	COL1A2
HYOU1	C1orf162	PTPRU	ARSG	TTC3	COL24A1
SLC37A4	ADORA3	YTHDF2	WIPI1	DSCR3	COL25A1
TRAPPC4	RAP1A	MED18	PRKAR1A	DYRK1A	COL2A1
RPS25	FAM212B	SESN2	FAM20A	KCNJ6	COL4A1
CCDC84	DDX20	ATPIF1	ABCA8	ERG	COL4A2
FOXR1	KCND3	THEMIS2	ABCA9	ETS2	COL4A3
BCL9L	CTTNBP2NL	PPP1R8	ABCA6	PSMG1	COL4A6
CXCR5	WNT2B	STX12	ABCA5	HMGN1	COL5A2
DDX6	ST7L	FAM76A	MAP2K6	WRB	COL6A2
PHLDB1	CAPZA1	GPR3	KCNJ16	LCA5L	COL6A3
ARCN1	MOV10	SYTL1	KCNJ2	B3GALT5	COL6A6
IFT46	RHOC	WDTC1	VWC2	IGSF5	COL8A2
SIAE	PPM1J	TRNP1	SOX9	PCP4	COL9A1
TBRG1	FAM19A3	SFN	ZPBP	DSCAM	COL9A2
SPA17	SLC16A1	PIGV	SLC39A11	BACE2	COLEC11
ESAM	LRIG2	DHDDS	SSTR2	FAM3B	COLEC12
ROBO3	MAGI3	CATSPER4	COG1	TMPRSS2	COMMD2
ROBO4	PHTF1	CNKSR1	FAM104A	RIPK4	COMMD5
HEPACAM	RSBN1	ZNF593	CPSF4L	PRDM15	COMMD8
CCDC15	PTPN22	EXTL1	CDC42EP4	C2CD2	COMMD9
SLC37A2	BCL2L15	SEPN1	SDK2	UMODL1	COMP
TMEM218	AP4B1	MAN1C1	RPL38	ABCG1	COMT
CHEK1	DCLRE1B	TMEM57	TTYH2	UBASH3A	COMTD1
PUS3	HIPK1	TMEM50A	DNAI2	RSPH1	COPA
DDX25	OLFML3	CLIC4	KIF19	SLC37A1	COPE
CDON	SYT6	NCMAP	BTBD17	PDE9A	COPS3
RPUSD4	TRIM33	PITHD1	GPRC5C	WDR4	COPS4
FAM118B	BCAS2	LYPLA2	CD300A	PKNOX1	COPS5
TIRAP	DENND2C	TCEB3	CD300E	CBS	COPS7A
DCPS	NRAS	KDM1A	RAB37	HSF2BP	COPS7B
KIRREL3	CSDE1	C1QC	CD300LF	RRP1B	COQ9
ARHGAP32	TSPAN2	EPHA8	NAT9	AGPAT3	CORIN
BARX2	NGF	ZBTB40	TMEM104	TRAPPC10	CORO1C
TMEM45B	VANGL1	LDLRAD2	GRIN2C	C21orf33	CORO6
NFRKB	CASQ2	ALPL	FDXR	CXorf36	CORO7
PRDM10	NHLH2	PINK1	FADS6	KDM6A	COTL1
APLP2	SLC22A15	CDA	OTOP2	FUNDC1	CPA6
ZBTB44	MAB21L3	UBXN10	USH1G	EFHC2	CPEB2
ADAMTS15	ATP1A1	PLA2G5	OTOP3	NDP	CPEB3
ADAMTS8	CD58	OTUD3	HID1	MAOB	CPEB4
SNX19	IGSF3	PQLC2	CDR2L	MROH2B	CPLX1
NTM	PTGFRN	MRTO4	ICT1	CASK	CPLX3
OPCML	CD101	IGSF21	ATP5H	GPR82	CPM
IGSF9B	TTF2	ARHGEF10L	KCTD2	GPR34	CPNE3
JAM3	TRIM45	PADI4	SLC16A5	NYX	CPNE8
NCAPD3	MAN1A2	PADI3	ARMC7	DDX3X	CPOX
VPS26B	FAM46C	NECAP2	NT5C	RPL8	CPQ
THYN1	GDAP2	CLCNKB	HN1	USP9X	CPS1
ACAD8	WDR3	C1orf64	SUMO2	MED14	CPSF2
GLB1L2	SPAG17	TMEM82	NUP85	ATP6AP2	CPSF3
GLB1L3	TBX15	SLC25A34	GGA3	BCOR	CPSF4
B3GAT1	WARS2	PLEKHM2	MRPS7	MID1IP1	CPT1A
ACER3	ZNF697	EFHD2	MIF4GD	SRPX	CPT2
B3GNT6	PHGDH	FHAD1	SLC25A19	SYTL5	CPXM2
CAPN5	HMGCS2	PRDM2	GRB2	DYNLT3	CRABP1
MYO7A	NOTCH2	TNFRSF1B	CASKIN2	CYBB	CRADD
GDPD4	SEC22B	TNFRSF8	TSEN54	XK	CRAT
PAK1	NBPF8	MFN2	LLGL2	LANCL3	CRB1
AQP11	FAM72B	CLCN6	RECQL5	PRRG1	CREB1
SIDT2	FAM72C	AGTRAP	SMIM5	CXorf22	CREB3
PAFAH1B2	NBPF8	FBXO44	SAP30BP	TMEM47	CREBBP
SIK3	FAM72C	UBIAD1	ITGB4	NR0B1	CREBL2
BUD13	NBPF8	ANGPTL7	GALK1	TAB3	CREG1
CADM1	GPR89A	TARDBP	H3F3A	GK	CREG2
REXO2	PDZK1	UBE4B	UNK	DMD	CREM
RBM7	CD160	TMEM201	UNC13D	IL1RAPL1	CRH
NNMT	RNF115	SPSB1	WBP2	POLA1	CRHBP
ZBTB16	POLR3C	H6PD	TRIM47	PCYT1B	CRHR1
USP28	NUDT17	SLC45A1	TRIM65	PDK3	CRHR2
ZW10	PIAS3	PER3	MRPL38	ZFX	CRISPLD1
TMPRSS5	ANKRD35	VAMP3	FBF1	EIF2S3	CRISPLD2
DRD2	ITGA10	THAP3	ACOX1	KLHL15	CRKL
TTC12	PEX11B	PHF13	TEN1	APOO	CRLF1
NCAM1	RBM8A	ZBTB48	EVPL	SAT1	CRLF3
PTS	LIX1L	KCNAB2	SRP68	ACOT9	CRMP1
BCO2	ANKRD34A	SMIM1	GALR2	PRDX4	CROT
SDHD	POLR3GL	TPRG1L	EXOC7	PTCHD1	CRTAC1
IL18	TXNIP	ARHGEF16	FOXJ1	PHEX	CRTAP
TIMM8B	HFE2	TNFRSF14	RNF157	SMS	CRTC1
PIH1D2	NBPF8	PLCH2	UBALD2	MBTPS2	CRY1
DLAT	NOTCH2NL	SKI	QRICH2	KLHL34	CRY2
DIXDC1	NBPF8	MMP23B	PRPSAP1	CNKSR2	CRYAB
CRYAB	PRKAB2	MIB2	SPHK1	RPS6KA3	CRYBA2
FDXACB1	FMO5	TAS1R3	UBE2O	EIF1AY	CRYBA4
ALG9	CHD1L	PUSL1	RHBDF2	MAP7D2	CRYL1
PPP2R1B	BCL9	TTLL10	CYGB	SH3KBP1	CRYM
SIK2	ACP6	AGRN	ST6GALNAC2	MAP3K15	CRYZ
LAYN	GPR89A	ISG15	ST6GALNAC1	PDHA1	CRYZL1
BTG4	NBPF8	PLEKHN1	JMJD6	PHKA2	CSAD
POU2AF1	PPIAL4G	RABL2B	METTL23	PPEF1	CSDE1
COLCA2	NBPF8	ARSA	SRSF2	RS1	CSE1L
ARHGAP20	PDE4DIP	CPT1B	IKZF1	CDKL5	CSF3R
FDX1	NBPF8	SYCE3	MFSD11	SCML2	CSGALNACT1
RDX	NBPF8	ODF3B	MGAT5B	RAI2	CSGALNACT2
ZC3H12C	FAM231D	TYMP	SEC14L1	NHS	CSK
EXPH5	FCGR1A	PLXNB2	2023-09-09	REPS2	CSMD3
ATM	HIST2H2BF	MAPK11	TNRC6C	RBBP7	CSNK1A1
NPAT	HIST2H3D	MAPK12	TMC6	TXLNG	CSNK1G1
CUL5	HIST2H4A	MLC1	TMC8	SYAP1	CSNK2A1
ACAT1	HIST2H2AA4	BRD1	SYNGR2	CTPS2	CSNK2A2
SLC35F2	HIST2H2BE	CERK	TK1	AP1S2	CSPG4
ELMOD1	HIST2H2AA4	CDPF1	AFMID	ZRSR2	CSPP1
ALKBH8	HIST2H4B	LDOC1L	BIRC5	TMEM27	CSRNP1
CWF19L2	HIST2H2AC	EFCAB6	TMEM235	PIGA	CSRNP3
GUCY1A2	HIST2H2AB	TTLL12	FIGNL1	ASB11	CSRP1
SNW1	BOLA1	MCAT	SOCS3	ASB9	CST3
AASDHPPT	SV2A	ARFGAP3	PGS1	MOSPD2	CSTF2
KBTBD3	SF3B4	A4GALT	DNAH17	FANCB	CSTF3
MSANTD4	MTMR11	RRP7A	CYTH1	GLRA2	CTBP1
GRIA4	OTUD7B	TCF20	DDC	GEMIN8	CTBP2
HINT1	VPS45	CENPM	USP36	GPM6B	CTBS
PDGFD	PLEKHO1	POLR3H	TIMP2	OFD1	CTCF
DYNC2H1	ANP32E	TOB2	LGALS3BP	TRAPPC2	CTDP1
DCUN1D5	CA14	RANGAP1	CANT1	RAB9A	CTDSPL2
MMP1	APH1A	DNAJB7	C1QTNF1	TCEANC	CTHRC1
MMP20	C1orf54	ST13	ENGASE	TLR7	CTNNA1
TMEM123	CIART	SLC25A17	CBX2	EGFL6	CTNNA2
BIRC2	MRPS21	RPS19BP1	CBX8	FRMPD4	CTNNA3
ANGPTL5	PRPF3	PDGFB	CBX4	MSL3	CTNNAL1
TRPC6	RPRD2	CBX7	TBC1D16	ARHGAP6	CTNNB1
PGR	TARS2	DNAL4	CCDC40	MID1	CTNNBIP1
ARHGAP42	ECM1	DDX17	GAA	CLCN4	CTNNBL1
CNTN5	ADAMTSL4	TMEM184B	EIF4A3	WWC3	CTNND1
CCDC82	MCL1	PLA2G6	GRB10	SHROOM2	CTNS
FAM76B	ENSA	BAIAP2L2	CARD14	TBL1X	CTR9
MTMR2	GOLPH3L	SLC16A8	SGSH	PNPLA4	CTRL
CEP57	HORMAD1	CARD10	SLC26A11	STS	CTSA
SESN3	CTSS	ELFN2	RNF213	PRKX	CTSB
ENDOD1	CTSK	RAC2	ENDOV	MXRA5	CTSC
CWC15	ARNT	SSTR3	NPTX1	GYG2	CTSD
AMOTL1	SETDB1	C1QTNF6	RPTOR	DHRSX	CTSH
PIWIL4	CERS2	TST	CHMP6	ZBED1	CTTN
FUT4	ANXA9	EIF3D	BAIAP2	AKAP17A	CTTNBP2
CALM2	FAM63A	FOXRED2	AATK	ASMTL	CTTNBP2NL
ANKRD49	PRUNE	RBFOX2	CEP131	SLC25A6	CTU2
GPR83	BNIPL	SYN3	ENTHD2	PPP2R3B	CUEDC2
PANX1	C1orf56	PIK3IP1	SLC38A10	GTPBP6	CUL1
MED17	CDC42SE1	PLA2G3	BAHCC1	PLCXD1	CUL2
VSTM5	MLLT11	MORC2	ACTG1	RGN	CUL3
ARL6IP1	GABPB2	DUSP18	FSCN2	RP2	CUL4B
TAF1D	SEMA6C	PES1	NPLOC4	SLC9A7	CUL5
SMCO4	TNFAIP8L2	GAL3ST1	TSPAN10	TUBGCP5	CUTC
SLC36A4	SCNM1	SEC14L3	PDE6G	CYFIP1	CWC15
MTNR1B	LYSMD1	SF3A1	OXLD1	NIPA2	CWC22
FAT3	VPS72	OSM	CCDC137	NIPA1	CWC25
CHORDC1	PIP5K1A	ASCC2	ARL16	HERC2	CWF19L1
NAALAD2	PSMD4	ZMAT5	HGS	OCA2	CWF19L2
FOLH1	ZNF687	AP1B1	MRPL12	GABRG3	CWH43
NOX4	PI4KB	RASL10A	SLC25A10	GABRA5	CXCL12
GRM5	RFX5	RHBDD3	GCGR	GABRB3	CXCR4
CTSC	SELENBP1	CHEK2	FAM195B	ATP10A	CXXC5
RAB38	PSMB4	TTC28	P4HB	UBE3A	CYFIP1
TMEM135	POGZ	PITPNB	ARHGDIA	CNGA3	CYFIP2
FZD4	CGN	MN1	ANAPC11	TMEM131	CYGB
PRSS23	TUFT1	HPS4	NPB	INPP4A	CYLD
PCMTD2	SNX27	SGSM1	PCYT2	COA5	CYTH1
MYT1	CELF3	CRYBB3	SIRT7	UNC50	CYTH4
SOX18	RIIAD1	GUCD1	MAFG	MGAT4A	CYTIP
PRPF6	MRPL9	ZNF280B	PYCR1	TSGA10	CYYR1
ZNF512B	OAZ3	TOP3B	MYADML2	LIPT1	DAAM1
UCKL1	TDRKH	PPM1F	NOTUM	MITD1	DAAM2
DNAJC5	LINGO4	MAPK1	ASPSCR1	TXNDC9	DAB1
ZBTB46	RORC	HIC2	STRA13	EIF5B	DAB2
LIME1	C2CD4D	TMEM191C	LRRC45	REV1	DAB2IP
ZGPAT	THEM4	SNAP29	RAC3	AFF3	DACT1
ARFRP1	S100A10	CRKL	DCXR	CHST10	DACT2
RTEL1	S100A11	AIFM3	RFNG	PDCL3	DAD1
STMN3	FLG	LZTR1	GPS1	NPAS2	DAG1
GMEB2	FLG2	P2RX6	DUS1L	RPL31	DALRD3
PTK6	SPRR3	KLHL22	FASN	TBC1D8	DAP
PPDPF	S100A9	SCARF2	CCDC57	RNF149	DAP3
EEF1A2	S100A8	RTN4R	SLC16A3	CREG2	DAPK3
KCNQ2	S100A7	TRMT2A	CSNK1D	RFX8	DAPP1
CHRNA4	S100A6	ARVCF	UTS2R	MAP4K4	DARS2
COL20A1	S100A4	TXNRD2	OGFOD3	IL1R1	DBF4
ARFGAP1	S100A3	CLTCL1	HEXDC	IL1RL1	DBI
YTHDF1	S100A2	DGCR14	NARF	SLC9A2	DBN1
SLCO4A1	S100A16	MICAL3	FOXK2	MFSD9	DBNDD1
CABLES2	S100A14	CECR5	WDR45B	MRPS9	DBR1
RPS21	S100A13	ZNF337	RAB40B	TGFBRAP1	DBT
LAMA5	S100A1	NANP	FN3KRP	C2orf49	DCAF10
ADRM1	CHTOP	ABHD12	FN3K	FHL2	DCAF12
OSBPL2	SNAPIN	ACSS1	TBCD	NCK2	DCAF4
HRH3	ILF2	APMAP	ZNF750	C2orf40	DCAF5
MTG2	NPR1	CST3	B3GNTL1	UXS1	DCAKD
SS18L1	INTS3	NAPB	METRNL	ST6GAL2	DCBLD1
PSMA7	SLC27A3	CD93	COBL	SLC5A7	DCBLD2
LSM14B	GATAD2B	THBD	VSTM2A	GCC2	DCDC2
TAF4	DENND4B	RALGAPA2	SEC61G	LIMS1	DCK
PPP1R3D	CRTC2	RBBP9	EGFR	EDAR	DCLK2
SYCP2	SLC39A1	DZANK1	FBXO48	SH3RF3	DCLRE1A
PHACTR3	CREB3L4	SNX5	PLEK	2023-09-10	DCN
TUBB1	JTB	BFSP1	CNRIP1	CHAMP1	DCP1B
CTSZ	RAB13	KIF16B	PPP3R1	UPF3A	DCP2
NELFCD	RPS27	FLRT3	WDR92	CDC16	DCT
GNAS	NUP210L	ESF1	PNO1	RASA3	DCTD
PIEZO2	TPM3	TASP1	C1D	GAS6	DCTN2
NPEPL1	C1orf189	MKKS	ETAA1	TFDP1	DCTN3
STX16	C1orf43	PAK7	SPRED2	TMCO3	DCTN4
VAPB	UBAP2L	TMX4	ACTR2	DCUN1D2	DCTN6
RAB22A	HAX1	TRMT6	RAB1A	GRTP1	DCUN1D1
ANKRD60	AQP10	GPCPD1	CEP68	LAMP1	DCUN1D4
PMEPA1	ATP8B2	PCNA	SLC1A4	CUL4A	DCUN1D5
ZBP1	IL6R	TMEM230	SERTAD2	MCF2L	DCX
PCK1	SHE	SPEF1	AFTPH	ATP11A	DCXR
CTCFL	TDRD10	C20orf27	LGALSL	TUBGCP3	DDAH1
RBM38	UBE2Q1	SIGLEC1	PELI1	MYO16	DDB2
RAE1	CHRNB2	C20orf194	VPS54	IRS2	DDC
BMP7	ADAR	SLC4A11	UGP2	COL4A1	DDHD1
TFAP2C	KCNN3	DDRGK1	MDH1	COL4A2	DDR2
FAM209A	PMVK	UBOX5	WDPCP	RAB20	DDRGK1
CSTF1	PBXIP1	AVP	OTX1	CARS2	DDX1
AURKA	PYGO2	IDH3B	EHBP1	ING1	DDX17
FAM210B	SHC1	ZNF343	TMEM17	ANKRD10	DDX23
CBLN4	CKS1B	SNRPB	B3GNT2	ARHGEF7	DDX24
DOK5	FLAD1	PDYN	COMMD1	TNFSF13B	DDX25
PFDN4	LENEP	NSFL1C	CCT4	ABHD13	DDX27
BCAS1	ZBTB7B	SCRT2	FAM161A	LIG4	DDX28
TSHZ2	DCST2	SRXN1	XPO1	FAM155A	DDX42
ZFP64	DCST1	CSNK2A1	USP34	ARGLU1	DDX43
SALL4	ADAM15	TBC1D20	PEX13	ERCC5	DDX47
ATP9A	EFNA4	ID1	PUS10	BIVM	DDX49
PARK7	EFNA3	TPX2	REL	KDELC1	DDX5
NFATC2	EFNA1	TM9SF4	PAPOLG	METTL21C	DDX54
MOCS3	SLC50A1	KIF3B	BCL11A	TPP2	DDX55
ADNP	DPM3	ASXL1	FANCL	ITGBL1	DDX60
BCAS4	KRTCAP2	DNMT3B	VRK2	NALCN	DECR1
PARD6B	TRIM46	MAPRE1	CCDC85A	TMTC4	DEDD
PTPN1	MUC1	CBFA2T2	EFEMP1	PCCA	DEF8
TMEM189	THBS3	ZNF341	PNPT1	ZIC2	DEGS1
UBE2V1	MTX1	RALY	SMEK2	CLYBL	DENND2C
SNAI1	GBA	MAP1LC3A	CCDC104	TM9SF2	DENND2D
RNF114	FAM189B	TP53INP2	CCDC88A	UBAC2	DENND4A
SPATA2	SCAMP3	ACSS2	MTIF2	GPR183	DENND5B
SLC9A8	CLK2	PROCR	RPS27A	GPR18	DEPDC1
B4GALT5	HCN3	MMP24	AUNIP	DOCK9	DEPDC1B
KCNB1	PKLR	CEP250	RTN4	STK24	DEPTOR
SBSPON	FDPS	ERGIC3	EML6	FARP1	DERL1
ZNFX1	RUSC1	SPAG4	SPTBN1	IPO5	DES
DDX27	ASH1L	ROMO1	ACYP2	RAP2A	DFFA
STAU1	MSTO1	PHF20	PSME4	MBNL2	DGKB
CSE1L	YY1AP1	EPB41L1	GPR75	HS6ST3	DGKD
ARFGEF2	DAP3	DLGAP4	ERLEC1	UGGT2	DGKG
PREX1	GON4L	TGIF2	GPR75-ASB3	DNAJC3	DGKH
SULF2	SYT11	C20orf24	CHAC2	DZIP1	DGKI
NCOA3	RIT1	RPN2	SFI1	CLDN10	DGKZ
ZMYND8	KIAA0907	MANBAL	STC2	ABCC4	DHCR24
EYA2	RXFP4	SRC	BOD1	GPR180	DHFR
SLC2A10	ARHGEF2	NNAT	CPEB4	TGDS	DHODH
TP53RK	SSR2	CTNNBL1	DRG1	DCT	DHRS3
OCSTAMP	UBQLN4	VSTM2L	HMP19	GPC6	DHRS4
SLC35C2	LAMTOR2	RPRD1B	EIF4ENIF1	GPC5	DHRS7B
ELMO2	RAB25	RALGAPB	IL9R	SLITRK5	DHX15
CDH22	MEX3A	SLC32A1	SNRNP25	SLITRK6	DHX29
CD40	LMNA	ACTR5	RHBDF1	SLITRK1	DHX35
NCOA5	SEMA4A	DHX35	NPRL3	SPRY2	DHX36
SLC12A5	SLC25A44	TOP1	MPG	NDFIP2	DHX37
MMP9	PMF1	PLCG1	SH3PXD2B	RBM26	DHX38
ZNF335	PMF1	LPIN3	UBTD2	RNF219	DHX57
PCIF1	BGLAP	IFT52	EFCAB9	EDNRB	DHX8
CTSA	PAQR6	TOX2	STK10	SLAIN1	DICER1
NEURL2	SMG5	GDAP1L1	FBXW11	MYCBP2	DIEXF
ZSWIM3	TMEM79	TTPAL	PATZ1	FBXL3	DIO1
ACOT8	CCT3	PKIG	FGF18	CLN5	DIO2
SNX21	TSACC	YWHAB	NPM1	LMO7	DIP2A
DNTTIP1	RHBG	STK4	RANBP17	UCHL3	DIRAS2
WFDC3	C1orf61	PI3	PIK3IP1	TBC1D4	DIS3
WFDC2	MEF2D	SYS1	LIMK2	KLF12	DISC1
SYS1	IQGAP3	PIGT	KCNIP1	KLF5	DISP1
PIGT	APOA1BP	WFDC2	KCNMB1	PIBF1	DIXDC1
TP53TG5	GPATCH4	DNTTIP1	LCP2	DIS3	DKC1
SDC4	HAPLN2	UBE2C	RNF185	BORA	DKK2
RBPJL	BCAN	ZSWIM3	DOCK2	MZT1	DKK3
MATN4	NES	CTSA	FAM196B	DACH1	DLC1
KCNS1	CRABP2	MMP9	SPDL1	KLHL1	DLD
STK4	ISG20L2	SLC12A5	PLA2G3	PCDH9	DLEC1
TOMM34	RRNAD1	CD40	INPP5J	PCDH20	DLG1
PABPC1L	MRPL24	SLC2A10	SLIT3	TDRD3	DLG3
YWHAB	HDGF	NCOA3	SELM	PCDH17	DLGAP3
RIMS4	PRCC	ARFGEF2	SMTN	PCDH8	DLGAP4
ADA	SH2D2A	CSE1L	PANK3	SUGT1	DLK1
PKIG	NTRK1	DDX27	RARS	ELF1	DLK2
SERINC3	INSRR	PSMA2	WWC1	WBP4	DLL4
TTPAL	PEAR1	SNAI1	TENM2	MTRF1	DLST
FITM2	ARHGEF11	PTPN1	MORC2	NAA16	DMBX1
OSER1	ETV3L	PARD6B	OSBP2	DGKH	DMTF1
GDAP1L1	ETV3	BCAS4	DUSP18	AKAP11	DMXL1
JPH2	FCRL2	MOCS3	SLC35E4	TNFSF11	DNA2
TOX2	KIRREL	TSHZ2	TCN2	EPSTI1	DNAH1
MYBL2	CD1D	PFDN4	PES1	DNAJC15	DNAH5
IFT52	SPTA1	DOK5	GAL3ST1	ENOX1	DNAH7
SGK2	MNDA	RTFDC1	SEC14L4	LACC1	DNAI1
L3MBTL1	PYHIN1	TFAP2C	MAT2B	TSC22D1	DNAI2
SRSF6	IFI16	RAE1	HMMR	GPALPP1	DNAJA2
PTPRT	AIM2	RBM38	NUDCD2	GTF2F2	DNAJA4
CHD6	CADM3	PCK1	CCNG1	KCTD4	DNAJB2
EMILIN3	FCER1A	RAB22A	MTFP1	TPT1	DNAJB9
ZHX3	APCS	STX16	SEC14L2	SLC25A30	DNAJC1
PLCG1	DUSP23	PHACTR3	RNF215	COG3	DNAJC10
TOP1	SLAMF8	CDH26	CCDC157	SPERT	DNAJC11
MAFB	VSIG8	LSM14B	SF3A1	SIAH3	DNAJC12
DHX35	TAGLN2	OSBPL2	TBC1D10A	LCP1	DNAJC13
PPP1R16B	IGSF9	ADRM1	GABRG2	ESD	DNAJC15
ACTR5	SLAMF9	RPS21	GABRA1	HTR2A	DNAJC17
ARHGAP40	PIGM	SLCO4A1	GATSL3	SUCLA2	DNAJC2
RALGAPB	KCNJ10	NTSR1	OSM	NUDT15	DNAJC24
KIAA1755	KCNJ9	OGFR	GABRB2	MED4	DNAJC27
RPRD1B	IGSF8	GID8	LIF	ITM2B	DNAJC30
TTI1	ATP1A2	BIRC7	ATP10B	RB1	DNAJC5
VSTM2L	ATP1A4	ARFGAP1	PTTG1	LPAR6	DNAJC5B
CTNNBL1	CASQ1	PPDPF	SLU7	RCBTB2	DNAJC6
BLCAP	PEA15	C20orf195	HORMAD2	FNDC3A	DNAJC7
SRC	DCAF8	ZGPAT	C1QTNF2	MLNR	DNAJC8
RPN2	PEX19	DNAJC5	PWWP2A	CDADC1	DNAL1
MROH8	COPA	TCEA2	TTC1	CAB39L	DNAL4
RBL1	NCSTN	MYT1	ADRA1B	SETDB2	DNALI1
SAMHD1	NHLH1	PCMTD2	UBLCP1	RCBTB1	DNASE1
TLDC2	VANGL2	NCAPH2	RNF145	ARL11	DNASE1L3
SOGA1	CD84	PPP6R2	EBF1	KPNA3	DNER
DSN1	CD48	PIM3	MTMR3	SPRYD7	DNLZ
NDRG3	SLAMF7	TRMU	CLINT1	TRIM13	DNM3
SLA2	LY9	PPARA	LSM11	KCNRG	DNMBP
DLGAP4	ITLN1	ATXN10	THG1L	RNASEH2B	DNMT1
EPB41L1	F11R	FBLN1	SOX30	FAM124A	DNMT3B
AAR2	TSTD1	NUP50	ADAM19	INTS6	DNPEP
PHF20	USF1	SAMM50	CYFIP2	WDFY2	DNTT
SCAND1	ARHGAP30	PNPLA3	FNDC9	DHRS12	DNTTIP1
RBM39	PVRL4	TSPO	ITK	ALG11	DOC2B
ROMO1	KLHDC9	BIK	ASCC2	NEK5	DOCK10
CPNE1	PFDN2	FAM109B	MED7	NEK3	DOCK3
SPAG4	NIT1	SREBF2	HAVCR2	CKAP2	DOCK4
ERGIC3	DEDD	CCDC134	SGCD	VPS36	DOCK5
ST3GAL2	UFC1	XRCC6	UQCR10	THSD1	DOCK7
CEP250	USP21	ACO2	ZMAT5	SLC25A15	DOCK9
GDF5	PPOX	ZC3H7B	CABP7	MRPS31	DOHH
UQCC1	B4GALT3	L3MBTL2	NF2	FOXO1	DOK4
EIF6	ADAMTS4	EP300	NIPSNAP1	COG6	DOK5
EEF1G	NDUFS2	MCHR1	GNB2L1	LHFP	DOK6
MMP24	FCER1G	SGSM3	TRIM41	NHLRC3	DOLK
PROCR	APOA2	TNRC6B	TRIM7	PROSER1	DONSON
EDEM2	TOMM40L	GRAP2	THOC5	STOML3	DOT1L
TRPC4AP	NR1I3	ATF4	ZFP62	FREM2	DPAGT1
MYH7B	PCP4L1	MGAT3	MGAT1	UFM1	DPH5
CENPK	MPZ	TAB1	NEFH	TRPC4	DPM1
GSS	SDHC	SYNGR1	FLT4	EXOSC8	DPP10
ACSS2	FCGR2A	APOBEC3G	SCGB3A1	ALG5	DPP4
GGT7	HSPA6	APOBEC3C	CNOT6	SMAD9	DPP8
PSMA5	FCGR3A	GTPBP1	GFPT2	SERTM1	DPY19L3
NCOA6	FCGR2B	TOMM22	MAPK9	CCNA1	DPY19L4
TP53INP2	FCRLA	KDELR3	AP1B1	SPG20	DPY30
PIGU	FCRLB	MAFF	RASGEF1C	CCDC169	DPYD
MAP1LC3A	DUSP12	PICK1	RNF130	DCLK1	DPYS
ITCH	ATF6	POLR2F	TBC1D9B	NBEA	DPYSL2
DYNLRB1	OLFML2B	EIF3L	SQSTM1	MAB21L1	DPYSL3
RPL7A	NOS1AP	GALR3	MGAT4B	RFC3	DQX1
AHCY	C1orf226	GCAT	LTC4S	STARD13	DR1
ASIP	UHMK1	NOL12	MAML1	KL	DRAM2
RALY	UAP1	LGALS1	CANX	PDS5B	DRD2
CHMP4B	DDR2	SH3BP1	CBY3	N4BP2L2	DRG2
ZNF341	HSD17B7	GGA1	HNRNPH1	N4BP2L1	DROSHA
PXMP4	RGS4	CDC42EP1	RUFY1	BRCA2	DRP2
CBFA2T2	NUF2	CYTH4	GAS2L1	ZAR1L	DSCAM
CDK5RAP1	PBX1	KCTD17	RASL10A	FRY	DSE
BPIFB1	RXRG	MPST	ADAMTS2	HSPH1	DSG2
BPIFA2	LRRC52	CSF2RB	ZNF354C	ALOX5AP	DSN1
DNMT3B	MGST3	HMOX1	ZNF879	USPL1	DSP
COMMD7	ALDH9A1	TOM1	GRM6	HMGB1	DSTYK
NOL4	TMCO1	HMGXB4	ZNF454	KATNAL1	DTD1
ASXL1	UCK2	TIMP3	ZFP2	UBL3	DTL
KIF3B	FAM78B	FBXO7	ZNF354B	SLC7A1	DTNA
POFUT1	POGK	YWHAH	RHBDD3	MTUS2	DTWD2
TM9SF4	TADA1	DRG1	ZNF354A	SLC46A3	DTX2
HCK	ILDR2	INPP5J	EMID1	POMP	DTX3L
CCM2L	MAEL	SMTN	CLK4	FLT1	DTX4
XKR7	GPA33	SLC35E4	COL23A1	PAN3	DUS1L
PDRG1	DUSP27	TCN2	PHYKPL	MTIF3	DUSP1
TTLL9	POU2F1	CCDC157	HNRNPAB	GTF3A	DUSP14
DUSP15	CD247	MTMR3	NHP2	RASL11A	DUSP16
BCL2L1	CREG1	NF2	RMND5B	RPL21	DUSP19
ID1	RCSD1	KREMEN1	N4BP3	USP12	DUSP22
HM13	MPZL1	ZNRF3	SEC24A	GPR12	DUSP23
DEFB119	ADCY10	HSCB	SAR1B	CDK8	DUSP26
ZCCHC3	MPC2	CRYBA4	KREMEN1	RNF6	DUSP5
NRSN2	DCAF6	ASPHD2	CDKN2AIPNL	ATP8A2	DUSP6
TRIB3	GPR161	MYO18B	UBE2B	SHISA2	DYNC1LI2
RBCK1	TIPRL	ADRBK2	CDKL3	MTMR6	DYNLRB2
TBC1D20	SFT2D2	SNRPD3	PPP2CA	SPATA13	DYNLT3
CSNK2A1	TBX19	ADORA2A	SKP1	MIPEP	DYRK1A
TCF15	DPT	BCR	VDAC1	TNFRSF19	DYRK2
SRXN1	ATP1B1	GNAZ	ZNRF3	SACS	DYSF
SCRT2	NME7	SDF2L1	FSTL4	SGCG	DYTN
FAM110A	BLZF1	UBE2L3	HSPA4	FGF9	DZANK1
ANGPT4	CCDC181	PI4KA	AFF4	ZDHHC20	DZIP1
PSMF1	SLC19A2	SLC7A4	LEAP2	SAP18	E2F1
TMEM74B	F5	ZNF74	UQCRQ	LATS2	E2F4
SNPH	C1orf112	ZDHHC8	GDF9	XPO4	E2F6
RAD21L1	SELL	RANBP1	SHROOM1	IFT88	E2F7
SDCBP2	SELE	DGCR8	SOWAHA	CRYL1	E2F8
FKBP1A	METTL18	COMT	2023-09-08	ZMYM2	E4F1
NSFL1C	SCYL3	2023-09-05	KIF3A	PSPC1	EAF1
SIRPB1	KIFAP3	CDC45	IL4	MPHOSPH8	EAF2
SIRPA	GORAB	MRPL40	RAD50	PARP4	EARS2
STK35	PRRX1	TSSK2	IL5	CENPJ	EBAG9
TGM3	FMO3	USP18	IRF1	RNF17	EBF2
SNRPB	FMO2	TUBA8	SLC22A5	ARHGAP20	EBNA1BP2
ZNF343	FMO4	PEX26	SLC22A4	FDX1	ECD
TMC2	PRRC2C	BCL2L13	PDLIM4	RDX	ECE1
NOP56	MYOC	IL17RA	P4HA2	ZC3H12C	ECE2
IDH3B	VAMP4	PYGB	ACSL6	C11orf87	ECH1
EBF4	METTL13	ENTPD6	FNIP1	DDX10	ECHDC1
CPXM1	DNM3	GZF1	RAPGEF6	KDELC2	ECHDC3
TMEM239	PIGC	NXT1	CDC42SE2	ATM	ECI2
PCED1A	C1orf105	XRN2	LYRM7	NPAT	ECT2
VPS16	SUCO	RIN2	HINT1	ACAT1	EDARADD
PTPRA	TNFSF18	SLC24A3	GPX3	CUL5	EDC3
OXT	TNFSF4	DTD1	TNIP1	SLC35F2	EDEM1
UBOX5	PRDX6	POLR3F	ANXA6	ELMOD1	EDEM2
FASTKD5	SLC9C2	CSRP2BP	GM2A	ALKBH8	EDEM3
LZTS3	ANKRD45	PET117	SLC36A1	CWF19L2	EDF1
DDRGK1	KLHL20	MGME1	XBP1	GUCY1A2	EDIL3
ITPA	CENPL	PCSK2	CCDC117	AASDHPPT	EDN1
SLC4A11	DARS2	SNRPB2	SPARC	KBTBD3	EDN2
ATRN	ZBTB37	MACROD2	ATOX1	MSANTD4	EDNRA
SPEF1	RC3H1	NDUFAF5	G3BP1	GRIA4	EDNRB
AP5S1	RABGAP1L	ISM1	GLRA1	PDGFD	EEA1
MAVS	CACYBP	BTBD3	NMUR2	DYNC2H1	EED
PANK2	MRPS14	SNAP25	GRIA1	DCUN1D5	EEF1B2
RNF24	KIAA0040	PLCB4	MRPS24	MMP13	EEF1E1
SMOX	TNR	PLCB1	URGCP	MMP27	EEF2
ADRA1D	RFWD2	BMP2	FAM114A2	BIRC2	EEF2K
RNF8	PAPPA2	MCM8	MFAP3	C11orf70	EEFSEC
RASSF2	ASTN1	CHGB	GALNT10	TRPC6	EEPD1
SLC23A2	BRINP2	C20orf196	SAP30L	PGR	EFCAB1
PCNA	SEC16B	PRNP	DBNL	ARHGAP42	EFCAB11
CDS2	RASAL2	MAVS	LARP1	CNTN5	EFCAB5
GPCPD1	RALGPS2	HSPA12B	PGAM2	CCDC82	EFCAB7
CHGB	ANGPTL1	ATRN	CNOT8	MTMR2	EFHC1
TRMT6	FAM20B	ITPA	GEMIN5	CEP57	EFHD1
MCM8	TOR3A	OXT	MRPL22	FAM76B	EFHD2
BMP2	ABL2	MRPS26	IRGM	SESN3	EFNA5
TMX4	SOAT1	GNRH2	POLM	ENDOD1	EFNB1
PLCB1	AXDND1	PTPRA	ZNF692	CWC15	EFNB2
PLCB4	TDRD5	VPS16	ZNF672	AMOTL1	EFTUD2
LAMP5	FAM163A	C20orf141	SH3BP5L	ANKRD49	EGF
ANKEF1	TOR1AIP2	TGM3	AEBP1	GPR83	EGFL6
SNAP25	TOR1AIP1	SNPH	POLD2	VSTM5	EGFL7
MKKS	CEP350	PSMF1	ZNF717	MED17	EGFLAM
SLX4IP	QSOX1	RBCK1	RNF187	C11orf54	EGFR
JAG1	LHX4	NRSN2	HIST1H2BD	SLC36A4	EGLN3
BTBD3	ACBD6	DEFB125	HIST3H2A	MTNR1B	EGR1
SPTLC3	XPR1	DEFB124	TRIM17	FAT3	EHBP1
ISM1	KIAA1614	BCL2L1	TRIM11	CHORDC1	EHD3
TASP1	STX6	PDRG1	OBSCN	NAALAD2	EHHADH
NDUFAF5	MR1	SNTA1	GCK	NOX4	EIF2A
MACROD2	IER5	E2F1	IBA57	GRM5	EIF2AK1
FLRT3	CACNA1E	EIF2S2	GJC2	CTSC	EIF2AK2
KIF16B	ZNF648	AHCY	GUK1	RAB38	EIF2AK3
PCSK2	TEDDM1	GGT7	ARF1	FZD4	EIF2AK4
BFSP1	RGSL1	EDEM2	WNT9A	PRSS23	EIF2B2
RRBP1	RNASEL	GDF5	PRSS38	ME3	EIF2B3
SNX5	RGS16	NFS1	SNAP47	FAM181B	EIF2B4
MGME1	RGS8	SLA2	JMJD4	PRCP	EIF2B5
OVOL2	NPL	DSN1	ZNF627	RAB30	EIF2D
ZNF133	DHX9	SOGA1	ZNF496	PCF11	EIF2S1
DZANK1	SHCBP1L	SAMHD1	YKT6	ANKRD42	EIF2S2
POLR3F	LAMC1	RBL1	MPRIP	CCDC90B	EIF3D
RBBP9	LAMC2	GHRH	CAMK2B	DLG2	EIF3F
SEC23B	NMNAT2	BLCAP	FLCN	TMEM126A	EIF3G
RPL23	SMG7	TTI1	COPS3	CCDC83	EIF3H
DTD1	NCF2	ZHX3	NT5M	PICALM	EIF3L
RIN2	ARPC5	PTPRT	MED9	EED	EIF3M
NAA20	RGL1	JPH2	RASD1	NARS2	EIF4A2
CRNKL1	COLGALT2	FITM2	PEMT	GAB2	EIF4A3
INSM1	TSEN15	SERINC3	RAI1	USP35	EIF4E
RALGAPA2	C1orf21	ADA	SREBF1	KCTD21	EIF4E3
KIZ	EDEM3	RIMS4	TOM1L2	ALG8	EIF4EBP1
GZF1	FAM129A	KCNS1	LRRC48	NDUFC2-KCTD14	EIF4G1
NAPB	RNF2	SLPI	ATPAF2	INTS4	EIF4G2
CST3	TRMT1L	MATN4	GID4	RSF1	EIF5A2
APMAP	SWT1	SDC4	DRG2	CLNS1A	EIF5B
ACSS1	IVNS1ABP	TNNC2	MYO15A	AQP11	ELAVL1
VSX1	HMCN1	ACOT8	ALKBH5	PAK1	ELAVL2
ENTPD6	TPR	NEURL2	LLGL1	MYO7A	ELAVL4
PYGB	C1orf27	PLTP	FLII	CAPN5	ELF1
ABHD12	PDC	NCOA5	MIEF2	OMP	ELFN2
GINS1	PTGS2	ELMO2	TOP3A	ACER3	ELK3
NINL	PLA2G4A	ZNF334	SMCR8	TSKU	ELK4
NANP	BRINP3	SLC13A3	SHMT1	LRRC32	ELL2
MATR3	RGS18	ZMYND8	DHRS7B	WNT11	ELMO1
MROH9	RGS1	SULF2	TMEM11	UVRAG	ELMO2
TMEM171	RGS13	PREX1	C17orf103	RNF121	ELMOD1
FCHO2	RGS2	STAU1	MAP2K3	NUMA1	ELMOD2
TNPO1	UCHL5	ZNFX1	KCNJ12	LAMTOR1	ELOVL1
ZNF366	TROVE2	KCNB1	NUDCD3	WDR73	ELOVL2
PTCD2	GLRX2	B4GALT5	TNFRSF13B	SLCO2B1	ELOVL4
MRPS27	CDC73	SPATA2	USP22	PGM2L1	ELOVL6
MAP1B	B3GALT2	TMEM189	ALDH3A1	KCNE3	ELOVL7
CARTPT	KCNT2	ADNP	ALDH3A2	POLD3	ELP3
MCCC2	CFH	DPM1	SLC47A1	CHRDL2	ELP4
BDP1	CFHR1	NFATC2	RNF112	RNF169	EMB
SMN1	ASPM	ATP9A	MFAP4	SPCS2	EMC1
NAIP	ZBTB41	ZNF217	MAPK7	NEU3	EMC2
GTF2H2	CRB1	CBLN4	B9D1	P4HA3	EME2
MARVELD2	DENND1B	AURKA	EPN2	PPME1	EMG1
RAD17	C1orf53	GCNT7	GRAP	C2CD3	EMILIN2
TAF9	LHX9	BMP7	PRPSAP2	UCP3	EML1
CCDC125	NEK7	ATP5E	ULK2	DNAJB13	EML5
CDK7	PTPRC	SYCP2	AKAP10	PAAF1	EML6
MRPS36	NR5A2	PPP1R3D	SPECC1	MRPL48	EMP1
CENPH	ZNF281	TAF4	NPC1L1	RAB6A	EMP2
PIK3R1	KIF14	HRH3	ADORA2B	PLEKHB1	ENDOD1
CD180	DDX59	CABLES2	ZSWIM7	FAM168A	ENO2
SREK1	CAMSAP2	DIDO1	TTC19	RELT	ENOX1
NLN	C1orf106	YTHDF1	NCOR1	ARHGEF17	ENOX2
SGTB	KIF21B	NKAIN4	PIGL	P2RY6	ENPP1
TRAPPC13	ASCL5	SRMS	CENPV	P2RY2	ENPP2
TRIM23	TMEM9	ARFRP1	TRPV2	FCHSD2	ENPP3
PPWD1	IGFN1	ZBTB46	DDX56	RPS3	ENPP4
ADAMTS6	PKP1	ZNF512B	FAM211A	SERPINH1	ENPP6
CWC27	TNNT2	SOX18	ZNF287	GDPD5	ENTPD3
C1D	LAD1	RGS19	TMED4	MAP6	ENTPD5
SREK1IP1	TNNI1	B4GALNT3	ZNF286A	MOGAT2	ENY2
RGS7BP	PHLDA3	LRTM2	TRIM16	DGAT2	EP300
RNF180	CSRP1	FKBP4	FBXW10	CHRNA10	EPAS1
IPO11	NAV1	ITFG2	TVP23B	NUP98	EPB41L1
DIMT1	IPO9	TULP3	OGDH	STIM1	EPB41L2
KIF2A	SHISA4	TSPAN9	CDRT4	RRM1	EPB41L3
ZSWIM6	LMOD1	RAD51AP1	PMP22	RPS11	EPB41L4B
ERCC8	TIMM17A	NDUFA9	HS3ST3B1	FAM160A2	EPB41L5
ELOVL7	RNPEP	KCNA6	ZMIZ2	CNGA4	EPC2
DEPDC1B	ELF3	KCNA1	COX10	CCKBR	EPHA1
PDE4D	GPR37L1	KCNA5	PPIA	SMPD1	EPHA2
RAB3C	ARL8A	NTF3	H2AFV	HPX	EPHA3
PRKAA1	PTPN7	MICB	HS3ST3A1	TRIM3	EPHA4
RPL32	LGR6	PLEKHG6	PURB	ARFIP2	EPHA5
MIER3	UBE2T	LTBR	ELAC2	RRP8	EPHA6
SETD9	PPP1R12B	CD27	ARHGAP44	ILK	EPHA8
MAP3K1	SYT2	TAPBPL	MYO1G	TPP1	EPHB1
ANKRD55	KDM5B	GAPDH	MYOCD	DCHS1	EPHX2
IL6ST	RABIF	COPS7A	CCM2	LCMT2	EPHX4
IL31RA	KLHL12	LAG3	MAP2K4	SMARCD3	EPM2A
DDX4	ADIPOR1	CD4	ZNF18	CHPF2	EPS15
SLC38A9	CYB5R1	GPR162	DNAH9	ABCF2	EPS15L1
DHX29	TMEM183A	GNB3	TBRG4	AGAP3	EPS8
CCNO	MYOG	USP5	SHISA6	TMUB1	EPYC
GPX8	ADORA1	TPI1	RAMP3	FASTK	ERAP1
CDC20B	CHI3L1	LRRC23	PIRT	SLC4A2	ERBB3
GZMA	CHIT1	ENO2	TMEM220	CDK5	ERC2
ESM1	BTG2	ATN1	ADPRM	ABCB8	ERCC3
CSPG4	FMOD	PTPN6	SCO1	RARRES2	ERCC5
SNX18	PRELP	EMG1	MYH8	LRRC61	ERG
HSPB3	OPTC	CLSTN3	MYH13	GIMAP1-GIMAP5	ERGIC1
ARL15	ATP2B4	ACSM4	GAS7	CDC25A	ERH
NDUFS4	LAX1	NECAP1	GLP2R	DHX30	ERI2
FST	ZC3H11A	CLEC4A	RCVRN	SMARCC1	ERI3
MOCS2	ZBED6	RIMKLB	LOC644070	SCAP	ERLEC1
ITGA2	SNRPE	PHC1	STX8	PTPN23	ERLIN1
ISL1	SOX13	GABARAPL1	NTN1	FAM188B	ERLIN2
PARP8	ETNK2	ETV6	PIK3R5	GHRHR	ERMP1
EMB	REN	CREBL2	PIK3R6	ADCYAP1R1	ERP29
HCN1	KISS1	CDKN1B	CCDC42	VIPR1	ERRFI1
MRPS30	GOLT1A	APOLD1	MYH10	SEC22C	ESAM
FGF10	PLEKHA6	DDX47	NDEL1	NKTR	ESCO1
NNT	PPP1R15B	GPRC5A	RNF222	HHATL	ESPL1
PAIP1	PIK3C2B	EMP1	RPL26	CCDC13	ESR1
HMGCS1	MDM4	ATF7IP	ODF4	HIGD1A	ESR2
ZNF131	NFASC	MGST1	SLC25A35	OBSCN	ESYT2
GHR	CNTN2	PDE3A	RANGRF	IBA57	ETF1
FBXO4	TMEM81	SLCO1C1	PFAS	GUK1	ETFA
OXCT1	RBBP5	SLCO1B3	CTC1	MRPL55	ETFDH
PLCXD3	DSTYK	SLCO1B1	AURKB	ARF1	ETNK1
C7	TMCC2	CMAS	TMEM107	WNT9A	ETNK2
CARD6	NUAK2	ETNK1	VAMP2	SNAP47	ETS1
PTGER4	KLHDC8A	LYRM5	PER1	JMJD4	ETS2
DAB2	LEMD1	RASSF8	HES7	ALS2CL	ETV5
RICTOR	CDK18	SSPN	ALOXE3	PTH1R	ETV6
OSMR	MFSD4	FGFR1OP2	ALOX12B	CCDC12	EVC
LIFR	ELK4	MED21	ALOX15B	NBEAL2	EVC2
EGFLAM	SLC45A3	STK38L	GUCY2D	SETD2	EVI5
GDNF	NUCKS1	ARNTL2	CNTROB	KIF9	EVL
WDR70	SLC41A1	MRPS35	TRAPPC1	KLHL18	EVPL
NUP155	PM20D1	CCDC91	KCNAB3	TBRG4	EXD2
NIPBL	RAB7B	TSPAN11	CHD3	CCM2	EXOC1
RANBP3L	FAM72A	LRRK2	TMEM88	CRHR2	EXOC2
SKP2	SRGAP2	MUC19	KDM6B	GARS	EXOC3
LMBRD2	IKBKE	CNTN1	DNAH2	CTDSPL	EXOC3L1
UGT3A2	RASSF5	IRAK4	EFNB3	VILL	EXOC4
CAPSL	EIF2D	TMEM117	WRAP53	PLCD1	EXOC5
SPEF2	DYRK3	ANO6	TP53	DLEC1	EXOC6
PRLR	MAPKAPK2	ARID2	ATP1B2	ACAA1	EXOC7
AGXT2	IL10	SLC48A1	SHBG	MYD88	EXOC8
DNAJC21	IL19	TMEM106C	SAT2	OXSR1	EXOG
TTC23L	IL20	CACNB3	FXR2	SLC22A13	EXOSC10
BRIX1	IL24	CCDC65	SOX15	SLC22A13	EXOSC2
RAD1	C1orf116	TROAP	MPDU1	CSRNP1	EXOSC7
RAI14	PFKFB2	DNAJC22	CD68	GORASP1	EXOSC9
C1QTNF3	YOD1	SPATS2	EIF4A1	WDR48	EXT2
AMACR	CD55	KCNH3	SENP3	SCN5A	EXTL2
ADAMTS12	CR1L	PRPF40B	TNFSF12	EXOG	EYA1
NPR3	CD46	TMBIM6	TNFSF13	ACVR2B	EYA3
ZFR	CD34	AQP5	POLR2A	XYLB	EZH1
MTMR12	PLXNA2	GPD1	SLC35G6	NUB1	EZH2
GOLPH3	CAMK1G	ATF1	ZBTB4	WDR86	EZR
PDZD2	LAMB3	TMPRSS12	CHRNB1	CRYGN	F13A1
DROSHA	G0S2	METTL7A	FGF11	RHEB	F2R
CDH6	HSD11B1	LETMD1	TMEM102	PRKAG2	F2RL1
CDH9	TRAF3IP3	SLC4A8	SPEM1	GALNT11	FA2H
CDH10	C1orf74	SCN8A	NLGN2	XRCC2	FABP4
CDH18	IRF6	ANKRD33	TMEM256	ACTR3B	FAF1
BASP1	DIEXF	ACVRL1	PLSCR3	DPP6	FAH
MYO10	SYT14	ACVR1B	TNK1	HTR5A	FAHD1
ANKH	SERTAD4	GRASP	TMEM95	INSIG1	FAIM
TAF7	HHAT	NR4A1	KCTD11	SHH	FAM102A
TRIO	KCNH1	KRT7	ACAP1	LMBR1	FAM102B
DNAH5	RCOR3	EIF4B	NEURL4	NOM1	FAM104A
CTNND2	TRAF5	SOAT2	GPS2	UBE3C	FAM107A
DAP	RD3	ZNF740	EIF5A	DNAJB6	FAM110B
CMBL	SLC30A1	MFSD5	YBX2	PTPRN2	FAM118B
CCT5	NEK2	ESPL1	SLC2A4	ESYT2	FAM120B
SEMA5A	LPGAT1	PFDN5	CLDN7	WDR60	FAM122B
MTRR	INTS7	C12orf10	ELP5	VIPR2	FAM126A
FASTKD3	DTL	SP1	CTDNEP1	ZMYND11	FAM126B
ADCY2	PPP2R5A	AMHR2	GABARAP	DIP2C	FAM131A
SRD5A1	TMEM206	TARBP2	PHF23	LARP4B	FAM131B
UBE2QL1	NENF	HNRNPA1	DVL2	GTPBP4	FAM149B1
MED10	ATF3	COPZ1	ACADVL	IDI1	FAM160A2
RPL10	FAM71A	NCKAP1L	DLG4	WDR37	FAM162A
IRX1	BATF3	PDE1B	ASGR1	ADARB2	FAM163A
IRX2	NSL1	NEUROD4	CLEC10A	PITRM1	FAM168B
IRX4	TATDN3	METTL7B	CLEC10A	KLF6	FAM172A
NDUFS6	SPATA45	BLOC1S1	SLC16A11	GJD4	FAM174A
MRPL36	FLVCR1	RDH5	SLC16A13	CCNY	FAM189A2
LPCAT1	VASH2	DGKA	BCL6B	CREM	FAM199X
CLPTM1L	ANGEL2	CDK2	RNASEK	CUL2	FAM20B
TERT	RPS6KC1	IKZF4	ALOX12	PARD3	FAM20C
SLC12A7	PROX1	ERBB3	PELP1	NRP1	FAM3C
TRIP13	SMYD2	ESYT1	ARRB2	ITGB1	FAM43A
BRD9	PTPN14	MYL6B	MED11	EPC1	FAM53B
ZDHHC11B	CENPF	MYL6	CXCL16	KIF5B	FAM76A
TPPP	KCNK2	IL23A	ZMYND15	ARHGAP12	FAM76B
CEP72	KCTD3	SPRYD4	TM4SF5	ZEB1	FAM78A
PDCD6	USH2A	RBMS2	VMO1	ZNF438	FAM81A
CCDC112	ESRRG	HSD17B6	PSMB6	SVIL	FAM83A
PGGT1B	GPATCH2	NAB2	PLD2	KIAA1462	FAM83B
TRIM36	SPATA17	NXPH4	MINK1	MTPAP	FAM98A
KCNN2	RRP15	SHMT2	CHRNE	MAP3K8	FAN1
YTHDC2	TGFB2	MARS	ADCY1	BAMBI	FANCB
MCC	LYPLAL1	KIF5A	GP1BA	WAC	FANCC
DCP2	SLC30A10	PIP4K2C	SLC25A11	MPP7	FANCE
REEP5	EPRS	OS9	RNF167	ARMC4	FANCG
APC	BPNT1	2023-03-09	PFN1	MKX	FANCI
SRP19	IARS2	METTL21B	ENO3	RAB18	FANCM
EPB41L4A	RAB3GAP2	TSFM	SPAG7	PTCHD3	FAR1
NREP	MARK1	SLC16A7	CAMTA2	YME1L1	FARP1
STARD4	C1orf115	USP15	INCA1	MASTL	FARSB
CAMK4	2023-03-02	TMEM5	KIF1C	ACBD5	FAS
WDR36	2023-03-01	SRGAP1	ZFP3	ABI1	FASN
TSLP	HLX	XPOT	SCIMP	PDSS1	FASTK
TMEM232	DUSP10	TBK1	RABEP1	GAD2	FASTKD2
MAN2A1	HHIPL2	TBC1D30	NUP88	MYO3A	FAT2
PJA2	TAF1A	LEMD3	RPAIN	GPR158	FAT3
FER	MIA3	MSRB3	C1QBP	THNSL1	FAT4
FBXL17	AIDA	IRAK3	DHX33	ENKUR	FBF1
EFNA5	BROX	HELB	DERL2	PRTFDC1	FBLN1
NUDT12	FAM177B	CAND1	MIS12	ARHGAP21	FBLN5
PPIP5K2	DISP1	DYRK2	NLRP1	KIAA1217	FBLN7
GIN1	TLR5	RAP1B	WSCD1	OTUD1	FBN1
PAM	SUSD4	NUP107	IGFBP1	PIP4K2A	FBXL13
SLCO6A1	CAPN8	SLC35E3	AIPL1	SPAG6	FBXL14
SLCO4C1	CAPN2	MDM2	FAM64A	COMMD3-BMI1	FBXL16
ST8SIA4	TP53BP2	LYZ	PITPNM3	DNAJC1	FBXL18
FAM174A	FBXO28	CCT2	IGFBP3	MLLT10	FBXL4
CHD1	DEGS1	RAB3IP	TXNDC17	PLXDC2	FBXL5
RGMB	NVL	LGR5	MED31	ARL5B	FBXO15
RPS20	CNIH4	THAP2	SLC13A5	NSUN6	FBXO21
CAST	WDR26	TMEM19	XAF1	CACNB2	FBXO25
LIX1	CNIH3	TBC1D15	TEKT1	STAM	FBXO28
LNPEP	DNAH14	TRHDE	SMTNL2	ST8SIA6	FBXO3
ERAP2	LBR	ZDHHC17	MYBBP1A	VIM	FBXO30
ERAP1	ENAH	SYT1	SPNS2	TRDMT1	FBXO31
PCSK1	SRP9	MYF6	SPNS3	RSU1	FBXO32
ELL2	EPHX1	TMTC2	UBE2G1	PTER	FBXO33
GLRX	TMEM63A	TMEM43	ANKFY1	FAM188A	FBXO34
RHOBTB3	LEFTY1	LSM3	CYB5D2	ITGA8	FBXO4
SPATA9	PYCR2	SLC6A6	ZZEF1	FAM171A1	FBXO41
RFESD	LEFTY2	CCDC174	ATP2A3	NMT2	FBXO42
ARSK	SDE2	FGD5	CAMKK1	RPP38	FBXO47
TTC37	H3F3A	NR2C2	ITGAE	ACBD7	FBXO48
FAM81B	ACBD3	TMCC1	GSG2	CROT	FBXO7
MCTP1	MIXL1	MBD4	P2RX5	ABCB4	FBXO8
KIAA0825	LIN9	ISY1-RAB43	EMC6	RUNDC3B	FBXO9
FAM172A	PARP1	RAB43	TAX1BP3	SLC25A40	FBXW2
NR2F1	C1orf95	RPN1	CTNS	DBF4	FBXW7
ARRDC3	ITPKB	RUVBL1	SHPK	ADAM22	FBXW8
LYSMD3	PSEN2	TPRA1	TRPV1	SRI	FCHO2
POLR3G	ADCK3	C12orf29	TRPV3	ZNF804B	FCHSD2
MBLAC2	CDC42BPA	NUDT4	ASPA	STEAP2	FDXR
CETN3	ZNF678	SOCS2	RAP1GAP2	GTPBP10	FECH
MEF2C	SNAP47	CRADD	CLUH	CLDN12	FEM1A
TMEM161B	JMJD4	PLXNC1	PAFAH1B1	PTTG1IP	FEM1B
CCNH	WNT9A	VEZT	METTL16	CDK14	FEM1C
RASA1	ARF1	METAP2	MNT	FZD1	FEN1
EDIL3	C1orf35	ELK3	SGSM2	AKAP9	FEZ1
HAPLN1	MRPL55	NEDD1	TSR1	CYP51A1	FEZF2
VCAN	GUK1	SLC25A3	SRR	KRIT1	FGD5
XRCC4	GJC2	ACTR6	SMG6	ANKIB1	FGD6
ATG10	OBSCN	GAS2L3	OVCA2	PEX1	FGF10
SLC25A6	TRIM11	ANO4	DPH1	EFCAB1	FGF12
SSBP2	TRIM17	UTP20	RTN4RL1	CDK6	FGF13
ACOT12	HIST3H2A	MYBPC1	RPA1	CALCR	FGF20
ZCCHC9	HIST3H2BB	DRAM1	SMYD4	TFPI2	FGF22
CKMT2	RNF187	ASCL1	SERPINF1	GNG11	FGF5
RASGRF2	RHOU	TDG	SERPINF2	BET1	FGF7
MSH3	RAB4A	HCFC2	WDR81	COL1A2	FGFR1OP
DHFR	CCSAP	CHST11	TLCD2	CASD1	FGFR1OP2
SERINC5	ACTA1	C12orf45	PRPF8	SGCE	FGFR3
THBS4	NUP133	TCP11L2	RILP	PPP1R9A	FGFR4
MTX3	ABCB10	POLR3B	SCARF1	PON2	FH
HOMER1	TAF5L	RFX4	SLC43A2	PDK4	FHDC1
JMY	URB2	BTBD11	PITPNA	DYNC1I1	FHIT
BHMT2	GALNT2	WSCD2	INPP5K	SLC25A13	FHL1
DMGDH	PGBD5	FICD	MYO1C	TAC1	FHL2
ARSB	COG2	ISCU	CRK	ASNS	FHL3
LHFPL2	AGT	USP30	YWHAE	C1GALT1	FHL5
SCAMP1	CAPN9	UNG	DOC2B	COL28A1	FHOD3
AP3B1	C1orf198	ACACB	RPH3AL	MIOS	FIBIN
WDR41	TTC13	UBE3B	FAM101B	RPA3	FICD
PDE8B	ARV1	FAM222A	VPS53	GLCCI1	FIG4
ZBED3	FAM89A	ANKRD13A	GLOD4	ICA1	FIGN
AGGF1	TRIM67	IFT81	FAM57A	NXPH1	FILIP1
F2R	RP5-1097F14.3	RAD9B	GEMIN4	NDUFA4	FILIP1L
IQGAP2	C1orf131	TCTN1	RNMTL1	PHF14	FKBP10
F2RL2	GNPAT	SH2B3	NXN	THSD7A	FKBP14
SV2C	EXOC8	ACAD10	TIMM22	TMEM106B	FKBP15
ANKDD1B	SPRTN	ALDH2	ABR	ARL4A	FKBP1B
POC5	EGLN1	MAPKAPK5	BHLHA9	ETV1	FKBP3
POLK	TSNAX	ERP29	TUSC5	DGKB	FKBP4
HMGCR	DISC1	TRAFD1	GOSR1	AGMO	FKBP7
ANKRD31	SIPA1L2	PTPN11	CPD	ISPD	FKBP8
GCNT4	MAP10	RPH3A	BLMH	SOSTDC1	FLAD1
FAM169A	NTPCR	OAS1	SLC6A4	LRRC72	FLCN
GFM2	PCNXL2	OAS3	NSRP1	ANKMY2	FLII
HEXB	KCNK1	TPCN1	EFCAB5	BZW2	FLRT2
MAGEB4	SLC35F3	PLBD2	SSH2	TSPAN13	FLRT3
UTP15	TARBP1	FBXW8	CORO6	AGR2	FLT1
ANKRA2	IRF2BP2	PEBP1	ANKRD13B	AHR	FLT4
FOXD1	TOMM20	SUDS3	GIT1	SNX13	FLVCR1
HS1BP3	RBM34	SRRM4	TP53I13	HDAC9	FMNL2
RHOB	ARID4B	HSPB8	ABHD15	TWISTNB	FMOD
PUM2	GGPS1	PRKAB1	TAOK1	TMEM196	FMR1
SDC1	TBCE	SIRT4	NUFIP2	ITGB8	FN1
LAPTM4A	B3GALNT2	DYNLL1	CRYBA1	SP4	FN3KRP
MATN3	GNG4	RNF10	MYO18A	CDCA7L	FNDC3B
TTC32	LYST	MLEC	PIPOX	RAPGEF5	FNDC4
NT5C1B	NID1	UNC119B	SEZ6	IL6	FNTB
RDH14	GPR137B	ACADS	PHF12	TOMM7	FOLR1
KCNS3	EDARADD	P2RX7	DHRS13	FAM126A	FOS
GEN1	LGALS8	RNF34	FLOT2	KLHL7	FOSL2
SMC6	HEATR1	ORAI1	ERAL1	NUPL2	FOXJ1
VSNL1	ACTN2	PSMD9	FAM222B	IGF2BP3	FOXK2
MYCN	MTR	WDR66	TRAF4	TRA2A	FOXN2
DDX1	RYR2	BCL7A	NEK8	STK31	FOXN4
NBAS	CHRM3	MLXIP	TLCD1	NPY	FOXO1
TRIB2	FMN2	B3GNT4	RAB34	MPP6	FOXO3
LPIN1	GREM2	KNTC1	PROCA1	DFNA5	FPGS
GREB1	RGS7	CCDC62	SUPT6H	OSBPL3	FREM1
E2F6	FH	HIP1R	SDF2	CYCS	FREM2
ROCK2	KMO	DDX55	SPAG5	NPVF	FRG1
KCNF1	OPN3	ZNF664	ALDOC	HNRNPA2B1	FRMD4B
ATP6V1C2	CHML	FAM101A	PIGS	CBX3	FRMD5
NOL10	PLD5	AACS	UNC119	SNX10	FRMD7
ODC1	CEP170	FZD10	SLC46A1	SKAP2	FRMPD1
HPCAL1	SDCCAG8	RAN	SARM1	HIBADH	FRMPD4
CYS1	AKT3	EP400	VTN	TAX1BP1	FRS3
KLF11	ZBTB18	NOC4L	SEBOX	JAZF1	FRYL
GRHL1	ADSS	PXMP2	TMEM199	CREB5	FRZB
TAF1B	C1orf101	ZNF26	POLDIP2	TRIL	FSCN2
YWHAQ	DESI2	ZNF84	TNFAIP1	CHN2	FSD2
ADAM17	COX20	ZNF140	IFT20	SCRN1	FST
CPSF3	HNRNPU	ZNF10	TMEM97	FKBP14	FSTL4
IAH1	EFCAB2	SLC6A12	NLK	PLEKHA8	FSTL5
ITGB1BP1	KIF26B	SLC6A13	FAM58A	COLQ	FTO
ASAP2	SMYD3	KDM5A	LYRM9	HACL1	FTSJ3
MBOAT2	TFB2M	FBXL14	NOS2	BTD	FUBP1
KIDINS220	CNST	CACNA2D4	LGALS9B	ANKRD28	FUCA1
ID2	SCCPDH	DCP1B	KSR1	DPH3	FUCA2
RNF144A	AHCTF1	FOXM1	WSB1	OXNAD1	FUNDC1
CMPK2	ZNF695	PARP11	NF1	RFTN1	FUNDC2
RSAD2	ZNF670	C12orf4	OMG	DAZ2	FUT10
SOX11	ZNF669	AKAP3	EVI2A	PLCL2	FUT11
RNASEH1	C1orf229	ANO2	RAB11FIP4	TBC1D5	FUT4
TRAPPC12	ZNF496	TNFRSF1A	SUZ12	KCNH8	FUT8
MYT1L	NLRP3	SCNN1A	CRLF3	RAB5A	FUT9
PXDN	GCSAML	VAMP1	ATAD5	KAT2B	FXN
TMEM18	TRIM58	MRPL51	TEFM	ZNF385D	FXR1
ACP1	OR2L13	IFFO1	ADAP2	UBE2E2	FXYD6
SH3YL1	OR2L8	NOP2	RNF135	UBE2E1	FYCO1
DNAJC27	OR2L2	LPAR5	RHOT1	NKIRAS1	FYN
ADCY3	OR2T33	ACRBP	RHBDL3	RPL15	FZD1
NCOA1	OR14I1	ZNF384	ZNF207	NR1D2	FZD2
ITSN2	LYPD8	PIANP	PSMD11	THRB	FZD3
FAM228B	SH3BP5L	MLF2	CDK5R1	RARB	FZD4
TP53I3	ZNF672	CDCA3	MYO1D	TOP2B	FZD6
FKBP1B	ZNF692	PHB2	TMEM98	NGLY1	FZD7
UBXN2A	PGBD2	RBP5	ASIC2	OXSM	G6PC3
ATAD2B	FAM110C	SLC2A3	CCL13	LRRC3B	GAB1
KLHL29	SH3YL1	C3AR1	CCL2	SLC4A7	GAB2
SPATA31A7	ACP1	M6PR	TMEM132E	EOMES	GAB3
SOWAHC	FAM150B	CD69	CCT6B	CMC1	GABARAPL2
SH3RF3	TMEM18	CLEC2B	ZNF830	AZI2	GABPA
CCDC138	SNTG2	CLEC7A	LIG3	RBMS3	GABPB1
RANBP2	TPO	OLR1	RFFL	TGFBR2	GABRA1
LIMS1	PXDN	MAGOHB	RAD51D	GADL1	GABRA2
GCC2	MYT1L	STYK1	FNDC8	STT3B	GABRA3
SULT1C4	TSSC1	MANSC1	NLE1	OSBPL10	GABRA4
SLC5A7	TRAPPC12	DUSP16	UNC45B	GPD1L	GABRA5
ST6GAL2	ADI1	GPR19	SLFN5	CMTM8	GABRB1
UXS1	RNASEH1	GPRC5D	SLFN13	CMTM7	GABRB2
FHL2	RPS7	HEBP1	SLFN13	CMTM6	GABRB3
TGFBRAP1	COLEC11	PLBD1	SLFN12L	DYNC1LI1	GABRG2
MRPS9	ALLC	GUCY2C	PEX12	CNOT10	GABRR1
POU3F3	SOX11	WBP11	RASL10B	TRIM71	GAD1
TMEM182	CMPK2	ART4	GAS2L2	TOPAZ1	GADD45A
MFSD9	RSAD2	MGP	MMP28	ABHD5	GADD45G
SLC9A2	RNF144A	ERP27	TAF15	ANO10	GADL1
IL18R1	ID2	RERG	CCL5	SNRK	GAK
IL1R1	KIDINS220	EPS8	CCL3L3	RPL14	GALC
MAP4K4	MBOAT2	RERGL	CCL4	ENTPD3	GALE
RFX8	ASAP2	SLCO1A2	HEATR6	GGCT	GALK1
CREG2	ITGB1BP1	RECQL	DDX52	NOD1	GALK2
RNF149	CPSF3	LDHB	SYNRG	ZNRF2	GALNT1
CNOT11	IAH1	KCNJ8	DUSP14	EAF1	GALNT10
TBC1D8	ADAM17	ABCC9	TADA2A	METTL6	GALNT11
NPAS2	YWHAQ	ST8SIA1	ACACA	SH3BP5	GALNT12
PDCL3	TAF1B	SOX5	TNS3	CAPN7	GALNT14
NMS	GRHL1	ITPR2	AATF	PIK3R4	GALNT3
CHST10	KLF11	TM7SF3	LHX1	ATP2C1	GALNT5
AFF3	CYS1	PTHLH	MRM1	ASTE1	GALNT6
REV1	RRM2	IPO8	GGNBP2	NEK11	GALNT7
TXNDC9	HPCAL1	CAPRIN2	PIGW	MRPL3	GALNT9
LYG1	ODC1	FAM60A	MYO19	CPNE4	GAN
MRPL30	NOL10	DENND5B	ZNHIT3	ACPP	GANC
LYG2	ATP6V1C2	CPNE8	CA4	DNAJC13	GAP43
LIPT1	PDIA6	KIF21A	USP32	ACAD11	GAPDH
MITD1	KCNF1	ABCD2	APPBP2	UBA5	GART
RSL1D1	C2orf50	SLC2A13	PPM1D	NPHP3	GAS2
TSGA10	PQLC3	GXYLT1	BCAS3	TMEM108	GAS2L3
KIAA1211L	ROCK2	YAF2	TBX2	BFSP2	GAS6
MGAT4A	E2F6	PRICKLE1	TBX4	CDV3	GAS8
UNC50	GREB1	PUS7L	BRIP1	TOPBP1	GATA3
COA5	NTSR2	NELL2	INTS2	FYCO1	GATAD2B
INPP4A	LPIN1	DBX2	MED13	LZTFL1	GATM
VWA3B	TRIB2	SCAF11	RNFT1	SLC6A20	GBA2
TMEM131	FAM84A	SLC38A1	RPS6KB1	SNRPD1	GBE1
ZAP70	NBAS	SLC38A2	TUBD1	SACM1L	GBF1
ACTR1B	DDX1	AMIGO2	VMP1	LIMD1	GBX2
COX5B	MYCN	RPAP3	PTRH2	LARS2	GCC1
FAM178B	FAM49A	RAPGEF3	CLTC	TMEM158	GCDH
ANKRD39	RAD51AP2	COL2A1	DHX40	CDCP1	GCH1
CNNM3	VSNL1	ZNF641	YPEL2	CLEC3B	GCK
LMAN2L	SMC6	CCNT1	GDPD1	EXOSC7	GCLC
FER1L5	GEN1	ADCY6	SMG8	ZDHHC3	GCNT1
KANSL3	KCNS3	DDX23	PRR11	TGM4	GCNT2
ARID5A	RDH14	WNT10B	SKA2	KIF15	GDAP1
ITPRIPL1	TTC32	DDN	TRIM37	KIAA1143	GDAP1L1
SNRNP200	WDR35	PRKAG1	PPM1E	CTNNB1	GDE1
CIAO1	MATN3	RHEBL1	RAD51C	ULK4	GDF10
TMEM127	LAPTM4A	LMBR1L	TEX14	TRAK1	GDI2
STARD7	SDC1	TUBA1B	2023-09-04	CCK	GDNF
GPAT2	PUM2	TUBA1A	MTMR4	EIF1B	GDPD2
FAHD2A	RHOB	MCRS1	HSF5	MYRIP	GDPD5
KCNIP3	HS1BP3	FMNL3	RNF43	RPSA	GEM
PROM2	GDF7	BCDIN3D	SUPT4H1	SLC25A38	GEMIN4
ZNF2	KLHL29	RACGAP1	BZRAP1	GLB1	GEMIN5
ZNF514	ATAD2B	LIMA1	LPO	CRTAP	GEMIN6
MRPS5	UBXN2A	SLC11A2	MKS1	FBXL2	GEN1
MAL	MFSD2B	TFCP2	DYNLL2	UBP1	GFER
NPHP1	C2orf44	BIN2	SRSF1	CLASP2	GFI1
BUB1	FKBP1B	GALNT6	VEZF1	PDCD6IP	GFM1
ACOXL	SF3B6	KRT80	CUEDC1	ARPP21	GFM2
ANAPC1	FAM228B	KRT8	MRPS23	STAC	GFOD1
MERTK	TP53I3	CSAD	MSI2	DCLK3	GFOD2
TMEM87B	PFN4	ITGB7	AKAP1	TRANK1	GFPT1
FBLN7	FAM228A	RARG	SCPEP1	MLH1	GGA1
ZC3H8	ITSN2	SP7	COIL	STARD3NL	GGA2
CD58	NCOA1	MAP3K12	TRIM25	EPDR1	GGA3
ZC3H6	PTRHD1	NPFF	DGKE	SFRP4	GGCT
TTL	CENPO	ATP5G2	C17orf67	ELMO1	GGH
POLR1B	ADCY3	CALCOCO1	NOG	AOAH	GGPS1
SLC20A1	DNAJC27	SMUG1	ANKFN1	ANLN	GGT7
CKAP2L	EFR3B	CBX5	HUS1	KIAA0895	GHITM
IL37	POMC	GPR84	PCTP	EEPD1	GHR
IL1RN	DNMT3A	ZNF385A	TMEM100	2023-09-07	GIGYF2
PSD4	DTNB	ITGA5	MMD	HERPUD2	GIN1
PAX8	ASXL2	PPP1R1A	HLF	TBX20	GINS2
RPIA	KIF3C	CD63	STXBP4	DPY19L1	GINS3
EIF2AK3	RAB10	PMEL	C7orf57	BMPER	GIT1
THNSL2	HADHA	SMARCC2	COX11	BBS9	GIT2
SMYD1	HADHB	RNF41	TOM1L1	NT5C3A	GJA1
KRCC1	EPT1	ANKRD52	UPP1	FKBP9	GJA10
CD8B	DRC1	STAT2	KIF2B	KBTBD2	GJC1
CD8A	OTOF	GLS2	ABCA13	AVL9	GK5
RNF103	CIB4	ATP5B	UTP18	PDE1C	GKAP1
KDM3A	KCNK3	PTGES3	MBTD1	PPP1R17	GLA
REEP1	SLC35F6	RDH16	NME2	CCDC129	GLB1L
IMMT	CENPA	ZBTB39	NME1	NEUROD6	GLCE
PTCD3	DPYSL5	TAC3	SPAG9	ITGA9	GLDC
POLR1A	MAPRE3	MYO1A	TOB1	GOLGA4	GLE1
USP39	TMEM214	STAT6	WFIKKN2	LRRFIP2	GLG1
ST3GAL5	AGBL5	NDUFA4L2	LUC7L3	TARP	GLI3
ATOH8	EMILIN1	STAC3	ANKRD40	AMPH	GLIPR2
TMEM150A	KHK	ARHGAP9	ABCC3	VPS41	GLIS3
VAMP5	CGREF1	DDIT3	CACNA1G	RALA	GLOD4
GGCX	ABHD1	DCTN2	SPATA20	CDK13	GLP2R
MAT2A	PREB	B4GALNT1	EPN3	INHBA	GLRA1
CAPG	TCF23	AGAP2	MYCBPAP	GLI3	GLRA2
SH2D6	SLC5A6	METTL1	RSAD1	PSMA2	GLRB
ELMOD3	ATRAID	AVIL	ACSF2	MRPL32	GLRX
RETSAT	CAD	LRIG3	CHAD	HECW1	GLRX2
TCF7L1	SLC30A3	PPM1H	LRRC59	STK17A	GLRX3
DNAH6	UCN	C12orf66	EME1	BLVRA	GLRX5
SUCLG1	MPV17	C12orf56	MRPL27	VOPP1	GLS
CTNNA2	GTF3C2	GNS	XYLT2	LANCL2	GLT8D1
LRRTM4	SNX17	LLPH	PPP1R9B	SEC61G	GLUD1
GCFC2	ZNF513	GRIP1	SAMD14	TPK1	GMDS
MRPL19	PPM1G	IL26	PDK2	CNTNAP2	GMIP
EVA1A	NRBP1	MDM1	ITGA3	CUL1	GMNN
TACR1	KRTCAP3	CPM	DLX3	EZH2	GMPPA
POLE4	IFT172	BEST3	KAT7	PDIA4	GNA11
HK2	FNDC4	PTPRB	FAM117A	RAMP3	GNA14
SEMA4F	GCKR	PTPRR	SLC35B1	ADCY1	GNAI3
M1AP	C2orf16	TSPAN8	SPOP	IGFBP1	GNAO1
HTRA2	ZNF512	ZFC3H1	NXPH3	IGFBP3	GNAQ
AUP1	CCDC121	KCNC2	NGFR	TNS3	GNAT1
PCGF1	GPN1	CAPS2	PHB	HUS1	GNAZ
TTC31	SUPT7L	KRR1	ZNF652	NFX1	GNE
CCDC142	SLC4A1AP	NAP1L1	ABI3	SLC12A7	GNG2
MOGS	MRPL33	BBS10	GNGT2	TRIP13	GNPAT
INO80B	RBKS	OSBPL8	IGF2BP1	BRD9	GNPDA2
WDR54	BRE	CSRP2	SNF8	TPPP	GNPTAB
DCTN1	FOSL2	E2F7	UBE2Z	SLC9A3	GNS
SLC4A5	PLB1	PAWR	ATP5G1	TGFBR1	GOLGA2
MTHFD2	PPP1CB	PPP1R12A	HOXB8	RECK	GOLGA4
MOB1A	SPDYA	PPFIA2	HOXB6	ADNP2	GOLGA5
TET3	TRMT61B	CCDC59	HOXB3	RBFA	GOLGA7
STAMBP	WDR43	RASSF10	HOXB2	TXNL4A	GOLGB1
DUSP11	FAM179A	CHCHD4	SKAP1	PQLC1	GOLPH3L
NAT8	C2orf71	XPC	SNX11	CTDP1	GOPC
ALMS1	CLIP4	GRIP2	CBX1	NFATC1	GORAB
FBXO41	ALK	MRPS25	NFE2L1	ATP9B	GORASP1
PRADC1	YPEL5	TRH	COPZ2	SALL3	GORASP2
SMYD5	LBH	RHO	CDK5RAP3	KIAA0319	GOSR1
RAB11FIP5	LCLAT1	ACAD9	PRR15L	ALDH5A1	GOSR2
SPR	GALNT14	RAB7A	PNPO	GPLD1	GOT2
EXOC6B	CAPN14	EEFSEC	SP2	MRS2	GPAM
DYSF	EHD3	SEC61A1	SP6	DCDC2	GPAT2
ZNF638	XDH	PODXL2	SCRN2	NRSN1	GPC1
PAIP2B	SRD5A2	MCM2	LRRC46	CDKAL1	GPC3
NAGK	MEMO1	CEP290	MRPL10	E2F3	GPC4
THUMPD3	DPY30	KITLG	OSBPL7	RNF144B	GPC5
ANKRD53	SPAST	DUSP6	TBX21	DEK	GPCPD1
ATP6V1B1	SLC30A6	POC1B	TBKBP1	TPMT	GPD2
VAX2	YIPF4	LUM	KPNB1	NHLRC1	GPHN
CD207	BIRC6	DCN	NPEPPS	KIF13A	GPM6A
NONO	TTC27	BTG1	MRPL45	SIRT5	GPM6B
ADD2	LTBP1	EEA1	GPR179	NOL7	GPN2
TGFA	RASGRP3	UBE2N	SOCS7	RANBP9	GPNMB
PCYOX1	FAM98A	NDUFA12	ARHGAP23	RNF182	GPR1
TIA1	CRIM1	FGD6	SRCIN1	JARID2	GPR12
PCBP1	FEZ2	USP44	MLLT6	DTNBP1	GPR137C
MXD1	VIT	NTN4	CISD3	MYLIP	GPR143
SNRNP27	STRN	HAL	PCGF2	GMPR	GPR153
ANXA4	HEATR5B	LTA4H	PSMB3	ATXN1	GPR155
AAK1	GPATCH11	CDK17	PIP4K2B	CAP2	GPR156
NFU1	EIF2AK2	IKBIP	CWC25	NUP153	GPR158
GFPT1	CEBPZ	ANKS1B	RPL23	PAK1IP1	GPR160
ANTXR1	NDUFAF7	UHRF1BP1L	LASP1	TMEM14C	GPR161
GKN1	PRKD3	SLC5A8	FBXO47	GFOD1	GPR176
ARHGAP25	QPCT	GNPTAB	PLXDC1	TBC1D7	GPR18
APLF	CDC42EP3	NUP37	ARL5C	PHACTR1	GPR180
FBXO48	RMDN2	IGF1	CACNB1	EDN1	GPR183
PLEK	CYP1B1	PAH	RPL19	HIVEP1	GPR21
CNRIP1	ATL2	NT5DC3	STAC2	TMEM170B	GPR22
PPP3R1	HNRNPLL	C12orf73	FBXL20	NEDD9	GPR26
PNO1	GALM	GLT8D2	MED1	ELOVL2	GPR37
WDR92	SRSF7	NFYB	CDK12	MAK	GPR37L1
MEIS1	DHX57	ALDH1L2	PPP1R1B	SLC35B3	GPR61
SPRED2	MORN2	CRY1	STARD3	EEF1E1	GPR63
ACTR2	ARHGEF33	PRDM4	TCAP	BLOC1S5	GPR75-ASB3
RPL39	SOS1	SART3	PNMT	TXNDC5	GPR82
CEP68	CDKL4	CORO1C	PGAP3	BMP6	GPR83
SLC1A4	MAP4K3	SSH1	ERBB2	DSP	GPR85
SMAP1	TMEM178A	SVOP	MIEN1	RIOK1	GPRC5B
SERTAD2	THUMPD2	ALKBH2	GRB7	SSR1	GPRC5C
AFTPH	SLC8A1	KCTD10	IKZF3	RREB1	GPX3
LGALSL	C2orf91	GIT2	ZPBP2	F13A1	GPX7
VPS54	EML4	ARPC3	GSDMA	FARS2	GPX8
UGP2	COX7A2L	PPTC7	PSMD3	LYRM4	GRAMD1B
WDPCP	KCNG3	PPP1CC	MED24	PPP1R3G	GRAP2
EHBP1	MTA3	BRAP	THRA	RPP40	GRB10
TMEM17	OXER1	RASAL1	NR1D1	CDYL	GREB1
COMMD1	HAAO	DDX54	MSL1	ECI2	GREB1L
B3GNT2	ZFP36L2	RBM19	CASC3	PRPF4B	GREM1
CCT4	THADA	TBX5	RAPGEFL1	SLC22A23	GREM2
USP34	PLEKHH2	TBX3	WIPF2	PSMG4	GRHL1
XPO1	DYNC2LI1	MED13L	CDC6	TUBB2B	GRIA1
[truncated: 14,794 more rows]
