# Supplementary material for: Cellular Characterization and Interspecies Evolution of the Tree Shrew Retina across Postnatal Lifespan
Source: Research (Wash D C). 2024 Nov 21;7:0536. doi: 10.34133/research.0536 (PMC11579486; doi:10.34133/research.0536)
Supplement: Supplementary 1 — Figs. S1 to S10 Tables S1 to S12 [file research.0536.f1.zip › Supplementary Table 12.xlsx]

## Sheet: Sheet1
Antibodies	Manufacturer	Catalog	Strain	Dilution
GFAP	Servicebio	GB12096	Mouse	1:2000
IBA1	Genetex	GTX100042	Rabbit	1:800
CA10	Proteintech	12953-1-AP	Rabbit	1:200
GRIK1	Bioss	bs-12031R	Rabbit	1:100
WIF1	Bioss	bs-3917R	Rabbit	1:200
RUNX1	Affinity	AF7842	Rabbit	1:400
CHAT	ABclonal	A2495	Rabbit	1:100
SLC6A9	Bioss	bs-11604R	Rabbit	1:100
TAC1	Servicebio	GB11412	Rabbit	1:500
TFAP2A	Abcam	ab108311	Rabbit	1:1500
RBPMS	GeneTex	GTX118619	Rabbit	1:1500
ONECUT1	Invitrogen	PA5-79770	Rabbit	1:100
ISL1	Abcam	ab20670	Rabbit	1:100
FOXP2	Abcam	ab16046	Rabbit	1:300
SLIT2	Proteintech	20217-1-AP	Rabbit	1:100
OPN1LW	Sigma	AB5405	Rabbit	1:200
OPN1SW	Sigma	AB5407	Rabbit	1:200
SPP1	Proteintech	22952-1-AP	Rabbit	1:200
PDE6C	Affinity	DF15448	Rabbit	1:100
PDE6A	Invitrogen	PA5-119904	Rabbit	1:50
CLUL1	GeneTex	GTX115840	Rabbit	1:150
MEGF11	Bioss	bs-18775R	Rabbit	1:50
ERBB4	Invitrogen	MA5-12888	Mouse	1:50
NETO1	Bioss	bs-8588R	Rabbit	1:100
Rhodopsin	Abcam	ab5417	Mouse	1:600
