# Supplementary material for: Cellular Characterization and Interspecies Evolution of the Tree Shrew Retina across Postnatal Lifespan
Source: Research (Wash D C). 2024 Nov 21;7:0536. doi: 10.34133/research.0536 (PMC11579486; doi:10.34133/research.0536)
Supplement: Supplementary 1 — Figs. S1 to S10 Tables S1 to S12 [file research.0536.f1.zip › Supplementary Table 2.xlsx]

## Sheet: FindAllMarkers-cluster
p_val	avg_log2FC	pct.1	pct.2	p_val_adj	cluster	gene
1.66229e-213	-1.24643	0.203	0.44	6.10708e-209	0	LINC-TENT5A-1
2.57714e-188	-0.94639	0.117	0.33	9.46815e-184	0	LINC-TENT5A-4
6.66594e-184	0.341903	0.996	0.929	2.449e-179	0	ARR3
1.85584e-168	-0.95724	0.167	0.367	6.81816e-164	0	DSCAM
1.25758e-162	0.40488	0.982	0.881	4.62024e-158	0	EYS
2.77261e-158	-0.749229	0.077	0.253	1.01863e-153	0	TAFA4
5.26571e-149	-1.36997	0.146	0.324	1.93457e-144	0	FGF12
7.32999e-149	0.435873	0.958	0.843	2.69296e-144	0	EYSli1
1.92079e-140	-0.929083	0.754	0.859	7.05677e-136	0	AGBL4
3.21735e-119	-1.22468	0.235	0.405	1.18202e-114	0	AUTS2
4.21476e-113	-1.05033	0.131	0.281	1.54846e-108	0	ADGRL2
2.94963e-104	-2.05955	0.179	0.321	1.08367e-99	0	SAG
3.30078e-102	0.341155	0.901	0.818	1.21267e-97	0	PDE6C
1.47381e-88	-0.411809	0.656	0.777	5.41463e-84	0	INPP4B
1.17597e-86	-0.272926	0.974	0.987	4.32041e-82	0	CADM2
1.8233e-85	0.319534	0.902	0.823	6.69863e-81	0	LRFN2
1.45333e-83	0.501292	0.377	0.238	5.3394e-79	0	HR
3.90192e-83	0.352671	0.875	0.766	1.43353e-78	0	THRB
7.15149e-83	-0.570665	0.143	0.276	2.62738e-78	0	LINC-HSPA8-34
5.1633e-82	0.301338	0.931	0.879	1.89694e-77	0	EYSli2
9.82e-81	0.259888	0.985	0.917	3.60777e-76	0	P3H3
5.71902e-78	-0.460007	0.166	0.302	2.10111e-73	0	ARHGAP28
2.13384e-73	0.342727	0.812	0.698	7.83951e-69	0	OPN1LW
3.42192e-73	-0.507764	0.479	0.614	1.25718e-68	0	IL1RAPL1
3.73004e-72	-0.329648	0.726	0.818	1.37038e-67	0	TLN2
8.97685e-68	-0.681574	0.275	0.404	3.29801e-63	0	QCCE-10352
1.40088e-65	-0.411566	0.304	0.437	5.1467e-61	0	MYLK
1.6708e-62	-0.478971	0.26	0.386	6.13837e-58	0	KCNMA1
2.12464e-60	-0.389942	0.313	0.447	7.8057e-56	0	FAM135B
4.48634e-60	-0.400453	0.152	0.264	1.64824e-55	0	OSBPL6
2.4791e-58	0.368676	0.576	0.456	9.10796e-54	0	LINC-BRINP1-8
2.61347e-58	0.424213	0.425	0.31	9.60162e-54	0	LINC-MRFAP1-5
2.73831e-54	0.329318	0.683	0.584	1.00603e-49	0	PDE8B
7.92561e-51	-0.332913	0.325	0.447	2.91179e-46	0	KANK1
3.36631e-47	0.263812	0.766	0.678	1.23675e-42	0	GRIP1
5.56573e-47	0.26579	0.811	0.757	2.04479e-42	0	LINC-RPL6-93
4.09432e-45	-0.37542	0.184	0.286	1.50421e-40	0	SEMA3E
1.22951e-44	-0.457185	0.452	0.555	4.51709e-40	0	NTM
6.85882e-44	-0.276008	0.806	0.861	2.51986e-39	0	GRIK2
1.89396e-42	-0.352867	0.928	0.955	6.95823e-38	0	DLG2
8.90992e-41	-1.71259	0.329	0.419	3.27342e-36	0	NRXN3
2.29976e-37	-0.31072	0.184	0.274	8.44908e-33	0	KALRN
2.64607e-37	-0.420519	0.167	0.252	9.72141e-33	0	SLC6A11
3.82616e-37	-0.28091	0.513	0.607	1.40569e-32	0	STK39
4.78087e-37	-0.297726	0.583	0.677	1.75645e-32	0	RSRP1
3.70454e-35	-0.395014	0.719	0.792	1.36101e-30	0	IGSF11
1.33739e-34	0.267663	0.826	0.769	4.91342e-30	0	PDE6H
1.06064e-33	-0.333038	0.26	0.352	3.89669e-29	0	TPK1
2.95666e-32	0.284619	0.765	0.737	1.08625e-27	0	RCVRN
6.56819e-32	0.259243	0.641	0.58	2.41309e-27	0	ANKRD27
1.42908e-31	-0.3132	0.468	0.564	5.25031e-27	0	SGMS1
3.1076e-31	-0.257008	0.783	0.843	1.1417e-26	0	ATP8A2li1
3.52529e-31	-0.305005	0.424	0.514	1.29516e-26	0	SPATA6
2.83815e-30	-0.350594	0.182	0.261	1.04271e-25	0	NRG1
3.10239e-30	0.480604	0.344	0.273	1.13979e-25	0	FTLli2
1.42758e-29	0.356127	0.27	0.197	5.24479e-25	0	VEGFC-AS-1
1.5015e-29	0.284581	0.506	0.427	5.51637e-25	0	TANC1
7.94556e-29	-0.362803	0.274	0.358	2.91912e-24	0	DIP2C
1.50619e-27	-0.263907	0.421	0.506	5.5336e-23	0	TMCC1
6.19322e-27	-0.250411	0.312	0.402	2.27533e-22	0	STK39-AS-1
5.02304e-26	0.269698	0.438	0.364	1.84542e-21	0	LORF2li26
1.69139e-25	-0.280383	0.259	0.339	6.21398e-21	0	SLC12A2
2.36102e-25	0.500799	0.288	0.228	8.67415e-21	0	SNCG
4.78228e-25	0.252791	0.324	0.253	1.75696e-20	0	KIF19
3.5756e-24	-0.27525	0.322	0.402	1.31364e-19	0	APOH
1.39629e-22	0.393001	0.518	0.472	5.12984e-18	0	FTH1li4
3.10079e-22	-0.315931	0.317	0.397	1.1392e-17	0	LINC-IGSF11-1
2.25591e-21	-0.287776	0.814	0.86	8.28797e-17	0	RALGPS2
1.85811e-20	0.275575	0.404	0.342	6.82652e-16	0	EDA
1.50605e-19	-0.272977	0.197	0.258	5.53308e-15	0	ICA1
3.71453e-17	0.259943	0.284	0.23	1.36468e-12	0	LINC-CCDC25-3
1.00062e-11	0.283435	0.348	0.309	3.67619e-07	0	RPLP1li2
7.72752e-08	0.422773	0.529	0.512	0.00283902	0	MT-ND1li1
5.28045e-161	0.33634	0.998	0.935	1.93999e-156	1	ARR3
2.54022e-112	-0.862044	0.173	0.346	9.3325e-108	1	DSCAM
9.63241e-108	0.337487	0.992	0.886	3.53885e-103	1	EYS
3.98446e-104	0.348159	0.965	0.851	1.46385e-99	1	EYSli1
1.39426e-103	-0.56711	0.471	0.622	5.12237e-99	1	FMN1
3.35639e-102	-1.0489	0.119	0.272	1.2331e-97	1	ADGRL2
6.15877e-101	-0.504566	0.52	0.67	2.26267e-96	1	RTN1
5.61003e-92	-1.27259	0.157	0.303	2.06107e-87	1	FGF12
7.37345e-92	0.264585	0.997	0.93	2.70893e-87	1	SPHKAP
6.02955e-88	-1.16075	0.233	0.389	2.2152e-83	1	AUTS2
2.92278e-86	0.495282	0.372	0.226	1.0738e-81	1	ITGA4
1.55956e-83	-0.851208	0.248	0.401	5.72966e-79	1	LINC-TENT5A-1
1.03001e-82	0.3095	0.941	0.88	3.78415e-78	1	EYSli2
1.53886e-80	0.411107	0.68	0.571	5.65361e-76	1	ANKRD27
2.03529e-79	-0.505377	0.125	0.263	7.47744e-75	1	OSBPL6
3.69313e-78	0.502931	0.351	0.213	1.35682e-73	1	SEMA3E
2.52071e-77	0.419869	0.712	0.582	9.26085e-73	1	PDE8B
2.02106e-72	0.298495	0.906	0.829	7.42516e-68	1	LRFN2
1.39212e-70	-0.469951	0.12	0.25	5.11452e-66	1	LINC-ZNF200-17
3.65895e-69	0.313628	0.887	0.772	1.34426e-64	1	THRB
4.01942e-65	0.474645	0.44	0.314	1.47669e-60	1	MARCH11-AS-1
3.11566e-64	0.468672	0.326	0.209	1.14466e-59	1	LINC-ATP1B4-1
1.61073e-61	0.433866	0.657	0.533	5.91768e-57	1	IL1RAPL1
1.00094e-59	-0.399502	0.384	0.527	3.67735e-55	1	PSD3
1.75657e-59	-0.492533	0.165	0.292	6.45348e-55	1	LINC-TENT5A-4
2.23771e-59	-0.442104	0.231	0.36	8.22113e-55	1	MDGA2
3.45333e-53	-0.396396	0.304	0.431	1.26872e-48	1	TIAM2
3.60119e-53	0.34041	0.728	0.637	1.32304e-48	1	PELI2
7.61203e-52	0.353382	0.501	0.382	2.79658e-47	1	TMEM117
1.49177e-51	-0.64088	0.273	0.393	5.4806e-47	1	QCCE-10352
5.02634e-51	-1.98831	0.203	0.298	1.84663e-46	1	SAG
1.7633e-47	0.265262	0.871	0.832	6.47817e-43	1	GRB10
1.1644e-43	0.255454	0.876	0.844	4.27791e-39	1	PRKD1
1.92892e-42	-0.728833	0.781	0.839	7.08665e-38	1	AGBL4
3.22961e-42	0.368604	0.393	0.286	1.18653e-37	1	NAF1-AS-2
5.63943e-42	-0.312377	0.167	0.272	2.07187e-37	1	KALRN
9.58952e-41	0.25544	0.77	0.685	3.52309e-36	1	GRIP1
8.51561e-40	-0.291964	0.449	0.565	3.12855e-35	1	PLCXD2
2.67829e-38	-1.81039	0.323	0.413	9.83978e-34	1	NRXN3
1.47029e-37	-0.377131	0.18	0.277	5.40169e-33	1	PTP4A1-AS-1
7.84791e-34	-0.300757	0.401	0.506	2.88324e-29	1	TMCC1
1.70142e-33	-0.32558	0.41	0.511	6.25084e-29	1	SPATA6
1.78599e-33	-0.320611	0.63	0.718	6.56153e-29	1	CPE
5.44154e-33	0.278859	0.529	0.444	1.99917e-28	1	COL19A1
5.90838e-31	0.31572	0.314	0.227	2.17068e-26	1	OPCML
6.56034e-31	0.253275	0.653	0.572	2.4102e-26	1	MARCHF11
6.14235e-30	0.258808	0.583	0.511	2.25664e-25	1	ABCC4
8.49766e-30	-0.277806	0.348	0.454	3.12196e-25	1	PHLDB2
9.70627e-30	0.328062	0.32	0.239	3.56599e-25	1	SDAD1-AS-1
7.45639e-28	0.290042	0.462	0.387	2.7394e-23	1	DOP1B
3.49781e-27	0.279466	0.417	0.336	1.28506e-22	1	RCAN2
3.91332e-27	0.270729	0.586	0.517	1.43771e-22	1	JAK1
3.97659e-26	0.278653	0.277	0.203	1.46096e-21	1	PEX5L
9.83116e-25	-0.252186	0.515	0.597	3.61187e-20	1	STK39
1.9401e-24	-0.387676	0.467	0.54	7.12775e-20	1	NTM
9.65697e-24	-0.250341	0.454	0.535	3.54787e-19	1	WDPCP
2.12688e-21	-0.291542	0.285	0.365	7.81393e-17	1	KCNMA1
1.11753e-20	0.266676	0.489	0.428	4.10568e-16	1	PPP2R2A-AS-1
8.07908e-19	0.268804	0.251	0.191	2.96817e-14	1	LINC-RPL5-40
4.0759e-18	0.267568	0.283	0.225	1.49744e-13	1	HECA
4.08834e-18	0.263899	0.348	0.288	1.50202e-13	1	ZNF827
1.87347e-17	-0.267201	0.256	0.325	6.88296e-13	1	GSTP1
9.77522e-17	-0.33518	0.204	0.266	3.59132e-12	1	SNCG
1.29611e-16	-0.31645	0.281	0.348	4.76177e-12	1	DIP2C
1.58794e-15	-0.285394	0.252	0.315	5.83391e-11	1	FTLli2
4.49439e-14	-0.359086	0.469	0.537	1.65119e-09	1	MT-ND1li1
2.36305e-11	-0.323026	0.521	0.587	8.68162e-07	1	TSORFli2504
2.01908e-10	-0.253776	0.276	0.328	7.41792e-06	1	ROM1
1.93176e-09	-0.479615	0.829	0.844	7.0971e-05	1	CST3
0	2.35243	0.492	0.093	0	2	LSM7-AS-1
0	1.61212	0.747	0.279	0	2	LINC-TENT5A-1
0	1.25004	0.601	0.187	0	2	LINC-TENT5A-4
0	1.15837	0.402	0.033	0	2	TPCN2liN
0	0.978862	0.543	0.16	0	2	OSBPL6
0	0.945845	0.367	0.065	0	2	HHIP
0	0.881728	0.281	0.036	0	2	LINC-KBTBD8-2
0	0.872226	0.321	0.053	0	2	ANAPC10
0	0.831885	0.253	0.033	0	2	LINC-HACE1-1
0	0.709397	0.268	0.025	0	2	TBX5
4.18001e-294	0.847182	0.84	0.528	1.5357e-289	2	FMN1
7.69705e-293	0.883969	0.273	0.051	2.82782e-288	2	FSTL4
3.11948e-265	0.912562	0.44	0.144	1.14607e-260	2	SLC35F4li1
3.02114e-252	0.660571	0.98	0.831	1.10994e-247	2	LINC-CELF4-5
2.18715e-251	0.738162	0.31	0.078	8.03538e-247	2	ENOX1
3.38251e-248	0.663339	0.348	0.096	1.2427e-243	2	SCRN1
4.60915e-234	1.49034	0.495	0.215	1.69335e-229	2	FGF12
5.86407e-233	0.660592	0.381	0.121	2.1544e-228	2	PPFIBP2
1.63594e-223	0.774818	0.663	0.341	6.01028e-219	2	TIAM2
6.29811e-223	0.490673	0.255	0.057	2.31386e-218	2	NR2F2
1.28116e-192	0.63091	0.406	0.149	4.70686e-188	2	TAFA4
5.76087e-183	0.724335	0.702	0.424	2.11648e-178	2	SDC2
1.37189e-175	0.45027	0.99	0.953	5.0402e-171	2	SH3GL2
1.55207e-168	0.62654	0.834	0.586	5.70216e-164	2	RTN1
1.23572e-165	0.416488	0.993	0.948	4.53992e-161	2	CACNA2D1
4.51558e-163	0.651007	0.521	0.253	1.65898e-158	2	DSCAM
1.33072e-158	0.696734	0.536	0.281	4.88892e-154	2	MDGA2
3.93797e-151	0.478481	0.258	0.08	1.44677e-146	2	LRP4
1.65875e-150	0.617591	0.409	0.174	6.09408e-146	2	LINC-ZNF200-17
1.54254e-148	0.553742	0.339	0.132	5.66714e-144	2	KLHL13
6.09026e-147	0.582407	0.403	0.175	2.2375e-142	2	TENT5A
2.16031e-136	0.517983	0.34	0.136	7.93678e-132	2	ZNF608
5.39631e-131	0.456102	0.383	0.167	1.98255e-126	2	TMEM245
5.26983e-127	0.528287	0.773	0.534	1.93608e-122	2	STK39
2.24461e-122	0.562035	0.709	0.472	8.24648e-118	2	WDPCP
8.05737e-118	0.495577	0.832	0.6	2.9602e-113	2	LINC-DECR1-1
3.25554e-117	0.503481	0.892	0.704	1.19605e-112	2	INPP4B
5.33467e-117	0.361665	0.974	0.924	1.95991e-112	2	MBNL1
6.50067e-117	0.539027	0.386	0.181	2.38828e-112	2	ARHGAP44
2.15035e-113	0.480897	0.873	0.713	7.90018e-109	2	DLG1
2.02165e-107	0.518817	0.525	0.3	7.42736e-103	2	MYO5B
1.44854e-106	0.469965	0.602	0.357	5.32181e-102	2	NOL4li1
2.90016e-102	0.380583	0.348	0.16	1.06549e-97	2	LRIG1
2.6698e-101	0.472593	0.488	0.269	9.80858e-97	2	LINC-CELF4-6
1.66988e-100	-0.720003	0.503	0.621	6.13496e-96	2	ANKRD27
2.94438e-97	-0.770378	0.579	0.687	1.08174e-92	2	HDAC9
6.07128e-97	0.461379	0.717	0.503	2.23053e-92	2	SMC5
2.96354e-96	0.478476	0.657	0.417	1.08878e-91	2	NHS
1.08031e-95	0.47081	0.844	0.644	3.96895e-91	2	TMEM178B
3.66754e-95	0.338827	0.978	0.903	1.34742e-90	2	GALNT13
2.70791e-94	0.445113	0.358	0.176	9.94859e-90	2	PRELID2
8.82008e-91	0.464523	0.714	0.496	3.24041e-86	2	PLCXD2
8.79258e-89	-0.75615	0.176	0.36	3.2303e-84	2	TAFA3
1.07742e-87	0.38866	0.937	0.823	3.95833e-83	2	GRIK2
5.42673e-87	0.448504	0.557	0.333	1.99373e-82	2	STK39-AS-1
6.55087e-86	0.429486	0.794	0.609	2.40672e-81	2	LCLAT1
6.93347e-86	0.434374	0.415	0.223	2.54729e-81	2	ARHGAP28
2.0933e-83	0.396291	0.335	0.165	7.69057e-79	2	GLDC
3.3853e-82	0.418194	0.793	0.601	1.24372e-77	2	ABCC5li1
5.99067e-82	0.368946	0.675	0.449	2.20091e-77	2	PSD3
1.63185e-80	0.391729	0.897	0.741	5.99526e-76	2	GOT2
4.61321e-79	-0.687314	0.271	0.444	1.69485e-74	2	TMEM117
2.10734e-78	0.383072	0.865	0.705	7.74215e-74	2	FRMPD2
2.16601e-77	0.405993	0.608	0.398	7.9577e-73	2	IQCJ-SCHIP1-AS-11
2.80061e-77	0.367911	0.328	0.164	1.02892e-72	2	ST8SIA1
2.99789e-77	0.275051	0.993	0.981	1.10139e-72	2	DMDli1
4.06098e-76	0.364279	0.392	0.213	1.49196e-71	2	KALRN
1.22107e-75	0.346809	0.586	0.363	4.4861e-71	2	FAM135B
2.62412e-75	-0.254121	0.995	0.943	9.64074e-71	2	ARR3
3.22383e-75	-0.652203	0.13	0.294	1.1844e-70	2	ITGA4
3.35623e-75	-2.2503	0.146	0.298	1.23304e-70	2	SAG
3.44308e-75	-0.812892	0.117	0.279	1.26495e-70	2	OPCML
4.35594e-74	0.312553	0.927	0.819	1.60033e-69	2	DENND1A
4.3136e-73	0.384064	0.515	0.314	1.58477e-68	2	PCSK5
4.4563e-69	0.341753	0.332	0.177	1.6372e-64	2	ELMO1
2.41179e-68	0.39729	0.65	0.457	8.86068e-64	2	CALB1
3.74468e-68	0.342088	0.862	0.707	1.37576e-63	2	EGFLAM
5.86994e-68	0.336361	0.483	0.291	2.15656e-63	2	DIPK2A
6.3688e-63	0.355605	0.8	0.636	2.33983e-58	2	YPEL2
4.57211e-62	0.293631	0.323	0.173	1.67975e-57	2	TAF1D-AS-2
5.91872e-61	-0.482376	0.942	0.947	2.17448e-56	2	DLG2
4.77718e-60	0.269259	0.985	0.902	1.75509e-55	2	TAFA2
8.02282e-60	-0.579087	0.495	0.598	2.9475e-55	2	IMPA1
4.08937e-59	-0.311084	0.923	0.917	1.50239e-54	2	SNX13
8.77072e-58	0.313665	0.499	0.322	3.22228e-53	2	JAG1
1.04544e-57	0.305961	0.542	0.356	3.84084e-53	2	HECTD1
5.56658e-57	0.334841	0.793	0.639	2.04511e-52	2	SNTB2
3.5496e-56	0.293218	0.879	0.753	1.30409e-51	2	SMARCA2
3.64041e-56	0.279999	0.957	0.854	1.33745e-51	2	NEDD4L
1.21062e-53	0.317277	0.687	0.509	4.44769e-49	2	CCDC148
1.42842e-53	0.275796	0.547	0.369	5.24786e-49	2	SIPA1L1
2.4791e-53	0.289126	0.434	0.266	9.10795e-49	2	IQCJ-SCHIP1-AS-1
3.11847e-53	0.315981	0.596	0.412	1.14569e-48	2	CACNA2D1-AS-6
7.38157e-52	0.3404	0.652	0.482	2.71192e-47	2	PKP4
3.90941e-51	0.29682	0.792	0.631	1.43628e-46	2	MFAP3L
2.06815e-50	0.25268	0.356	0.209	7.59816e-46	2	PTDSS1
3.69489e-50	0.289779	0.625	0.446	1.35747e-45	2	TMCC1
1.39288e-48	0.255135	0.275	0.152	5.11732e-44	2	RASSF9
5.03601e-48	0.283991	0.523	0.352	1.85018e-43	2	MIA3li3
3.91869e-45	-0.455304	0.672	0.716	1.43969e-40	2	GRIP1
6.23521e-44	-0.328791	0.917	0.893	2.29075e-39	2	EYSli2
1.03259e-43	0.260627	0.263	0.149	3.79365e-39	2	DISP3
2.05392e-43	0.277812	0.286	0.166	7.5459e-39	2	WNK3li1
8.77276e-43	-0.422102	0.675	0.718	3.22302e-38	2	TMEM244
2.63414e-42	-0.543105	0.213	0.336	9.67756e-38	2	NAF1-AS-2
3.89111e-42	0.259501	0.371	0.236	1.42956e-37	2	PRDM1
5.34022e-42	-0.351262	0.487	0.318	1.96194e-37	2	AUTS2
1.76914e-41	0.288706	0.377	0.242	6.49964e-37	2	LINC-KLHL29-10
6.00333e-41	0.278995	0.636	0.472	2.20556e-36	2	HACE1
1.51247e-40	0.25274	0.735	0.563	5.55665e-36	2	PHACTR2
5.82836e-40	0.274165	0.585	0.421	2.14128e-35	2	LIFR
5.11764e-39	0.289197	0.323	0.202	1.88017e-34	2	SLC6A11
1.49221e-38	0.250506	0.561	0.402	5.48224e-34	2	BTBD3
5.12579e-38	0.256339	0.766	0.601	1.88316e-33	2	GRIA3
8.62929e-34	-0.441692	0.497	0.56	3.17031e-29	2	FOXO3
1.20377e-33	-0.37427	0.657	0.688	4.42253e-29	2	PPFIA2
8.81416e-33	-0.450925	0.172	0.271	3.23823e-28	2	YWHAQ
1.52859e-32	-0.51138	0.492	0.583	5.6159e-28	2	IL1RAPL1
3.63353e-31	-0.332287	0.756	0.779	1.33492e-26	2	LINC-RPL6-93
9.27412e-30	-0.462403	0.165	0.257	3.40722e-25	2	LINC-ATP1B4-1
5.32448e-27	-0.316427	0.75	0.745	1.95616e-22	2	RCVRN
1.96544e-26	-0.476442	0.283	0.363	7.22083e-22	2	LINC-MRFAP1-5
3.95303e-26	-0.446848	0.353	0.419	1.4523e-21	2	DOP1B
5.01207e-26	-0.429102	0.235	0.318	1.84138e-21	2	MPP6
2.50982e-24	-0.455997	0.217	0.3	9.22084e-20	2	HR
1.08623e-23	-0.286256	0.946	0.869	3.9907e-19	2	EYSli1
1.68792e-23	-0.342872	0.682	0.68	6.20125e-19	2	NTNG2
1.13885e-21	-0.421619	0.382	0.443	4.18402e-17	2	ZBTB38-AS-1
1.16711e-20	-0.401319	0.51	0.542	4.28784e-16	2	JAK1
9.78296e-20	-0.37415	0.327	0.39	3.59416e-15	2	APP
1.55402e-19	-0.407923	0.783	0.764	5.70931e-15	2	IGSF11
3.49784e-19	-0.374328	0.375	0.429	1.28507e-14	2	TRAF3
4.9632e-19	-0.397145	0.341	0.4	1.82343e-14	2	AFF2
4.52264e-18	-0.375602	0.287	0.348	1.66157e-13	2	RAB3GAP2
1.25375e-17	-0.33905	0.532	0.562	4.60615e-13	2	SSBP2
1.50562e-17	-0.255005	0.904	0.882	5.53151e-13	2	RORB
1.15158e-16	-0.3747	0.351	0.401	4.23078e-12	2	LINC-L1RE1-80
6.42451e-16	-0.341105	0.527	0.541	2.3603e-11	2	SCAMP5
9.42724e-16	-0.269288	0.882	0.857	3.46347e-11	2	LHFPL3
1.36942e-15	-0.430977	0.445	0.472	5.03111e-11	2	COL19A1
4.25828e-15	-0.516782	0.711	0.703	1.56445e-10	2	RTBDN
1.29886e-14	-0.38784	0.215	0.271	4.77187e-10	2	SDAD1-AS-1
4.11168e-13	-0.346888	0.614	0.612	1.51059e-08	2	RORA
8.33655e-13	-0.334639	0.629	0.616	3.06276e-08	2	PDE8B
3.57491e-11	-0.326426	0.232	0.278	1.31338e-06	2	JADE3
3.89998e-11	-0.394036	0.325	0.365	1.43281e-06	2	RCAN2
1.58097e-10	-0.333257	0.274	0.317	5.80831e-06	2	MAP2
2.02783e-10	-0.283066	0.216	0.264	7.45005e-06	2	RIN2
4.79606e-10	-0.264919	0.529	0.534	1.76202e-05	2	ILDR2
4.86838e-10	-0.330128	0.337	0.368	1.78859e-05	2	TMEM98
1.01879e-09	-0.296543	0.277	0.313	3.74295e-05	2	RGS9BP
1.36671e-09	-0.289079	0.243	0.284	5.02115e-05	2	KIF19
2.8942e-09	-0.31238	0.262	0.302	0.00010633	2	ZC3H12B
4.38142e-09	-0.298922	0.345	0.373	0.000160969	2	L1RE1li53
1.56191e-08	-0.38903	0.287	0.319	0.00057383	2	ROM1
4.05768e-08	-0.415979	0.861	0.835	0.00149075	2	CST3
4.06497e-08	-0.286932	0.276	0.31	0.00149343	2	ZNF827
5.08097e-08	-0.30294	0.46	0.466	0.0018667	2	ZBTB20
6.67891e-08	-0.252287	0.571	0.55	0.00245377	2	NEUROD1
7.12322e-08	-0.256055	0.577	0.577	0.002617	2	LINC-RPL6-451
8.48665e-08	-0.28876	0.452	0.46	0.00311791	2	SLC1A7
1.19348e-07	-0.280187	0.41	0.428	0.00438473	2	LINC-RPL6-327
2.89027e-07	-0.315201	0.222	0.254	0.0106186	2	LINC-CCDC25-3
7.65656e-07	-0.261273	0.64	0.616	0.0281294	2	CHTOP-AS-2
1.78609e-06	-0.292677	0.313	0.334	0.065619	2	MCTP2-AS-2
5.30023e-06	-0.303887	0.49	0.487	0.194725	2	FTH1li4
1.35282e-05	-0.264777	0.388	0.395	0.497013	2	ZMYND8
5.37797e-05	-1.49641	0.388	0.388	1	2	NRXN3
0.000121446	-0.274113	0.52	0.497	1	2	HSP90AA1li9
0.000707293	-0.260249	0.295	0.304	1	2	SYNE2
0.00176984	-0.289465	0.238	0.251	1	2	SNCG
0.0019282	-0.281692	0.298	0.302	1	2	ADD3
0	2.24384	0.778	0.075	0	3	UNC5C
0	1.85167	0.652	0.032	0	3	TSORFli1254
2.95881e-145	1.09637	0.636	0.33	1.08704e-140	3	LINC-TENT5A-1
6.72135e-120	0.85865	0.503	0.231	2.46936e-115	3	LINC-TENT5A-4
1.42031e-93	0.584935	0.896	0.719	5.21807e-89	3	INPP4B
9.80485e-93	0.775996	0.337	0.139	3.6022e-88	3	EFNA5
2.85917e-80	0.549192	0.311	0.128	1.05043e-75	3	ZNF536
7.33295e-77	0.624966	0.615	0.378	2.69405e-72	3	FAM135B
1.46083e-71	0.606755	0.37	0.176	5.36693e-67	3	SLC35F4li1
3.14218e-66	0.66757	0.434	0.232	1.15441e-61	3	SEMA3E
1.97678e-58	0.41735	0.956	0.846	7.26249e-54	3	LINC-CELF4-5
2.04324e-52	0.439187	0.341	0.177	7.50667e-48	3	TAFA4
3.12083e-50	1.10134	0.404	0.248	1.14656e-45	3	FGF12
4.00314e-46	0.462812	0.406	0.239	1.47071e-41	3	ARHGAP28
1.1461e-41	0.396341	0.814	0.664	4.21066e-37	3	TMEM178B
2.5894e-41	-0.35074	0.904	0.923	9.51318e-37	3	JARID2
1.58661e-39	-0.454423	0.711	0.782	5.82905e-35	3	LINC-RPL6-93
6.70963e-38	0.386511	0.913	0.835	2.46505e-33	3	GRIK2
9.10604e-38	0.375405	0.289	0.158	3.34547e-33	3	ZNF608
1.1714e-35	0.263838	0.973	0.934	4.30359e-31	3	CD47
2.19309e-34	0.396646	0.271	0.149	8.05719e-30	3	AFF3
7.48838e-33	0.372745	0.535	0.381	2.75116e-28	3	TIAM2
1.06495e-30	0.434095	0.742	0.634	3.91251e-26	3	RSRP1
6.18866e-30	0.404357	0.338	0.211	2.27365e-25	3	SLC6A11
1.33677e-29	0.383375	0.328	0.202	4.91116e-25	3	TENT5A
4.19903e-29	0.341694	0.41	0.273	1.54268e-24	3	CLYBL
4.90039e-29	0.338588	0.33	0.202	1.80035e-24	3	LINC-ZNF200-17
6.00438e-29	0.333547	0.47	0.324	2.20595e-24	3	MYO5B
1.10257e-27	-0.499676	0.165	0.298	4.05073e-23	3	HR
2.22702e-27	0.317926	0.861	0.758	8.18184e-23	3	GOT2
4.44324e-26	0.299343	0.528	0.385	1.6324e-21	3	NOL4li1
1.14747e-25	0.385191	0.497	0.362	4.21568e-21	3	APOH
3.64822e-25	0.33451	0.331	0.214	1.34032e-20	3	OSBPL6
9.78575e-25	0.850331	0.25	0.151	3.59519e-20	3	LSM7-AS-1
9.53419e-24	0.282141	0.762	0.626	3.50277e-19	3	LINC-DECR1-1
1.20422e-23	0.317578	0.703	0.575	4.4242e-19	3	CD47-AS-2
2.44073e-22	0.281369	0.696	0.562	8.96699e-18	3	STK39
2.63031e-22	0.280137	0.564	0.42	9.66349e-18	3	IQCJ-SCHIP1-AS-11
1.57229e-21	0.287556	0.278	0.176	5.77642e-17	3	WNK3li1
1.61433e-21	0.28838	0.564	0.433	5.93089e-17	3	GALNT10
1.90183e-21	0.287635	0.314	0.206	6.98713e-17	3	ITGA6
3.88642e-21	-1.87353	0.187	0.281	1.42783e-16	3	SAG
2.20001e-19	0.304765	0.364	0.254	8.08261e-15	3	LINC-KLHL29-10
2.46063e-19	-0.265966	0.819	0.853	9.04012e-15	3	PER3
2.50612e-19	0.260051	0.431	0.313	9.20722e-15	3	MDGA2
6.34808e-18	0.301083	0.321	0.221	2.33222e-13	3	LINC-HSPA8-34
1.37184e-17	0.254555	0.508	0.394	5.04001e-13	3	KANK1
9.57644e-17	0.250834	0.3	0.207	3.51829e-12	3	ARHGAP44
1.56984e-16	0.267511	0.272	0.183	5.76744e-12	3	ST8SIA1
3.57235e-13	-0.316138	0.52	0.583	1.31245e-08	3	LINC-RPL6-451
3.96061e-13	0.275377	0.652	0.559	1.45509e-08	3	IL1RAPL1
4.03275e-13	0.253095	0.275	0.194	1.48159e-08	3	LINC-RWDD3-8
2.94136e-12	-0.471661	0.682	0.707	1.08063e-07	3	RTBDN
6.3221e-11	0.369938	0.266	0.195	2.32268e-06	3	LINC-MAGEE1-4
1.73131e-08	-0.294095	0.685	0.695	0.000636068	3	CPE
2.33164e-08	-0.270433	0.381	0.439	0.000856623	3	ZBTB38-AS-1
4.06277e-08	-0.384168	0.496	0.522	0.00149262	3	NTM
5.02814e-08	-0.277307	0.501	0.536	0.00184729	3	CYGB-AS-1
7.76126e-08	-0.267582	0.377	0.43	0.00285141	3	LINC-RPL6-327
1.7343e-07	-0.318246	0.283	0.334	0.00637165	3	TAFA3
2.86197e-07	-0.321965	0.304	0.355	0.0105146	3	LINC-MRFAP1-5
6.77148e-07	-0.350117	0.81	0.843	0.0248777	3	CST3
2.52673e-06	-0.312426	0.482	0.503	0.0928296	3	HSP90AA1li9
2.71386e-06	-0.287677	0.324	0.367	0.0997045	3	TMEM98
5.75374e-06	-0.250957	0.404	0.443	0.211387	3	RGS3
1.16454e-05	-0.25573	0.378	0.421	0.427839	3	SNTG1
1.41912e-05	-0.267727	0.252	0.3	0.521372	3	ZC3H12B
0.000103808	-1.56524	0.368	0.39	1	3	NRXN3
0.000276884	-0.442307	0.409	0.34	1	3	AUTS2
0	6.52594	0.982	0.037	0	4	CLUL1
0	4.88658	0.958	0.045	0	4	ST6GALNAC5
0	4.41203	0.934	0.004	0	4	TYMS-AS-1
0	4.29769	0.962	0.127	0	4	DSCAML1
0	4.19911	0.92	0.098	0	4	CADM1
0	4.17003	0.864	0.005	0	4	RPL7-AS-22
0	3.9477	0.9	0.066	0	4	PDE6A
0	3.90925	0.87	0.029	0	4	BICD1
0	3.81901	0.851	0.011	0	4	LYPD6
0	3.77457	0.615	0.049	0	4	DLGAP2
0	3.61555	0.98	0.226	0	4	SAG
0	3.48658	0.935	0.308	0	4	AUTS2
0	3.38581	0.8	0.009	0	4	PDE6B
0	3.30594	0.761	0.004	0	4	ESRRB
0	3.22918	0.663	0.007	0	4	NR2E3
0	3.15	0.714	0.042	0	4	CDH8
0	3.11773	0.857	0.155	0	4	HNRNPDL-AS-3
0	3.03298	0.625	0.011	0	4	LINC-PRRC1-3
0	2.94391	0.682	0.001	0	4	LINC-CCSER2-13
0	2.87557	0.992	0.812	0	4	AGBL4
0	2.86265	0.78	0.099	0	4	FRAS1
0	2.80157	0.716	0.065	0	4	SRGAP3
0	2.79462	0.661	0.029	0	4	LRRC4C
0	2.7823	0.744	0.136	0	4	GNB1
0	2.77976	0.656	0.03	0	4	NHSL1
0	2.76754	0.822	0.192	0	4	ADGRL2
0	2.6917	0.628	0.001	0	4	LINC-CCSER2-11
0	2.61354	0.644	0.038	0	4	EPB41L2
0	2.56044	0.638	0.043	0	4	RP9
0	2.5351	0.593	0.023	0	4	CDH8-AS-1
0	2.51579	0.606	0.017	0	4	GULP1
0	2.4921	0.628	0.047	0	4	TMEM196
0	2.45829	0.615	0.051	0	4	TOX
0	2.44854	0.629	0.058	0	4	FRMD3li1
0	2.42315	0.786	0.332	0	4	QCCE-10352
0	2.41973	0.3	0.003	0	4	LAMA2
0	2.3781	0.517	0.011	0	4	PRSS58
0	2.33527	0.598	0.053	0	4	NOVA1
0	2.32718	0.592	0.032	0	4	EYS-AS-9
0	2.31686	0.552	0.025	0	4	PRKCA
0	2.29066	0.55	0.013	0	4	PDE6A-AS-1
0	2.23777	0.534	0.003	0	4	NRL
0	2.22381	0.617	0.079	0	4	SORCS3
0	2.20127	0.697	0.198	0	4	REEP6
0	2.19942	0.565	0.019	0	4	SLC24A1
0	2.18261	0.687	0.145	0	4	CNGB1li1
0	2.17158	0.427	0.002	0	4	PON1
0	2.14444	0.505	0.001	0	4	LINC-CCSER2-15
0	2.1367	0.404	0.032	0	4	LINC-RP1-21O18.1-3
0	2.12243	0.516	0.005	0	4	RPE65
0	2.08127	0.647	0.157	0	4	NABP1
0	2.08081	0.544	0.067	0	4	NFIA
0	2.07556	0.556	0.055	0	4	POLli97
0	2.04619	0.492	0.016	0	4	NOS1AP
0	2.01191	0.537	0.095	0	4	KIAA1328
0	2.00352	0.444	0.001	0	4	LINC-HNRNPA1-25
0	1.95199	0.473	0.015	0	4	PTPRU
0	1.93524	0.957	0.755	0	4	IGSF11
0	1.87063	0.469	0.025	0	4	NFASC
0	1.84618	0.511	0.106	0	4	RP9li1
0	1.81374	0.463	0.084	0	4	TMTC2
0	1.81218	0.35	0.017	0	4	NEBL
0	1.79395	0.525	0.111	0	4	DLGAP4
0	1.75587	0.36	0.012	0	4	GLIS3
0	1.70832	0.966	0.836	0	4	RALGPS2
0	1.70048	0.392	0.021	0	4	RACGAP1
0	1.68852	0.388	0.009	0	4	PRSS58-AS-1
0	1.67744	0.378	0.031	0	4	AUTS2-AS-12
0	1.67533	0.995	0.943	0	4	DLG2
0	1.67252	0.314	0.006	0	4	LORF2li123
0	1.66704	0.444	0.05	0	4	PDE6A-AS-3
0	1.66316	0.445	0.076	0	4	PITPNC1
0	1.64682	0.387	0.02	0	4	MAGEB4
0	1.54513	0.368	0.019	0	4	GNAT1
0	1.50714	0.359	0.02	0	4	LACTBL1
0	1.49133	0.268	0.018	0	4	COLEC12
0	1.48083	0.273	0.002	0	4	LINC-KLF12-6
0	1.47287	0.365	0.042	0	4	EYS-AS-8
0	1.42532	0.349	0.037	0	4	AMOT
0	1.42031	0.353	0.019	0	4	MYO10
0	1.41215	0.376	0.052	0	4	ZNF319
0	1.39567	0.275	0.017	0	4	FAM171B
0	1.38539	0.298	0	0	4	LINC-CCSER2-8
0	1.33431	0.323	0.026	0	4	TJP2
0	1.31148	0.277	0.009	0	4	FRAS1-AS-3
0	1.30343	0.29	0.009	0	4	SRGAP3-AS-1
0	1.29834	0.269	0	0	4	LINC-CCSER2-9
0	1.2943	0.335	0.041	0	4	LINC-NUDT12-3
0	1.254	0.293	0.029	0	4	ZNF385B
0	1.24191	0.289	0.015	0	4	KIAA1671-AS-8
0	1.23041	0.282	0.01	0	4	TBC1D30
0	1.20594	0.259	0.005	0	4	ITGA9
0	1.20531	0.268	0.024	0	4	FMNL2
0	1.17334	0.278	0.013	0	4	RTN4RL1
0	1.12545	0.263	0.009	0	4	CADM1-AS-1
0	-1.71098	0.735	0.993	0	4	CADPS
0	-1.99643	0.256	0.889	0	4	SYNE1
0	-2.05456	0.582	0.979	0	4	CACNA2D1
0	-2.07213	0.253	0.897	0	4	KCNB2-AS-4
0	-2.09619	0.299	0.929	0	4	GPM6A
0	-2.13134	0.259	0.907	0	4	PDZD8li1
0	-2.19914	0.314	0.928	0	4	MTCL1
0	-2.21747	0.151	0.848	0	4	HIVEP3
0	-2.25975	0.316	0.954	0	4	GALNT13
0	-2.31017	0.071	0.795	0	4	SEMA6D
0	-2.33655	0.09	0.808	0	4	CSMD2
0	-2.34004	0.076	0.788	0	4	DACH2
0	-2.44611	0.109	0.855	0	4	MAML2
0	-2.46592	0.21	0.898	0	4	LINC-CELF4-5
0	-2.47503	0.152	0.907	0	4	IQGAP2
0	-2.58826	0.074	0.857	0	4	RHOBTB1
0	-2.62424	0.145	0.918	0	4	NEDD4L
0	-2.70506	0.107	0.888	0	4	GNAT2
0	-2.73054	0.089	0.895	0	4	PDE6C
0	-2.73141	0.693	0.999	0	4	KCNB2
0	-3.05163	0.092	0.964	0	4	MORC1
0	-3.25685	0.107	0.969	0	4	TAFA2
0	-3.27357	0.202	0.988	0	4	P3H3
0	-3.30964	0.08	0.934	0	4	EYSli1
0	-3.35767	0.179	0.993	0	4	SLC24A2
0	-3.59908	0.084	0.969	0	4	EYS
0	-3.63167	0.275	0.996	0	4	ARR3
0	-3.65892	0.215	0.996	0	4	SPHKAP
2.10543e-307	1.51283	0.37	0.054	7.73515e-303	4	SYBU
1.36671e-302	-2.32858	0.088	0.779	5.02114e-298	4	OPN1LW
2.59232e-298	-1.95352	0.349	0.883	9.52392e-294	4	LRFN2
1.93009e-295	-2.15198	0.144	0.808	7.09096e-291	4	GOT2
8.60336e-285	-2.10945	0.215	0.842	3.16079e-280	4	THRB
1.39567e-283	1.83659	0.526	0.133	5.12754e-279	4	ZNF330
2.03434e-277	-1.78513	0.304	0.863	7.47397e-273	4	AGAP1
2.62511e-276	1.88077	0.727	0.304	9.64438e-272	4	DIP2C
5.41256e-275	-1.9737	0.206	0.826	1.98852e-270	4	PDE6H
1.53975e-272	-1.77471	0.284	0.848	5.65688e-268	4	MTUS1
2.46903e-272	-1.34265	0.618	0.958	9.07096e-268	4	FRMD4B
3.43342e-270	-1.23803	0.711	0.975	1.2614e-265	4	WDR17
4.01196e-264	-2.08174	0.07	0.718	1.47396e-259	4	RPL7li83
1.9726e-263	-1.7419	0.263	0.847	7.24713e-259	4	NDUFAF6
3.61971e-263	1.8131	0.591	0.185	1.32985e-258	4	ITGA2
1.59714e-258	1.73348	0.882	0.655	5.86772e-254	4	HDAC9
2.8204e-257	-1.84912	0.189	0.808	1.03619e-252	4	MAPK4
3.35344e-253	-1.5089	0.364	0.918	1.23202e-248	4	ANK3
3.76808e-247	-2.06729	0.084	0.7	1.38435e-242	4	PELI2
4.89123e-246	1.6457	0.497	0.131	1.79699e-241	4	PLA2G4C
2.01811e-245	-1.77259	0.152	0.768	7.41435e-241	4	EML1
3.88244e-244	-2.25994	0.062	0.68	1.42637e-239	4	SAMD7
3.8855e-244	-1.95587	0.071	0.697	1.42749e-239	4	MFAP3L
7.4028e-244	2.14946	0.34	0.058	2.71972e-239	4	DNM3
2.01254e-242	-2.00357	0.05	0.677	7.39388e-238	4	LINC-DECR1-1
1.25353e-241	-1.96639	0.176	0.743	4.60533e-237	4	GRIP1
3.0424e-237	1.209	0.266	0.034	1.11775e-232	4	PCDH17
1.25863e-227	-1.03097	0.792	0.975	4.62409e-223	4	NSF
4.30764e-225	-2.03888	0.06	0.654	1.58258e-220	4	PDE8B
1.43055e-218	1.27597	0.95	0.855	5.2557e-214	4	LHFPL3
5.89403e-214	1.15548	0.279	0.041	2.16541e-209	4	ALX4-AS-1
1.70253e-211	1.3503	0.385	0.085	6.25493e-207	4	GATAD1
8.50155e-210	-1.66287	0.141	0.702	3.12338e-205	4	MLXIP
5.53333e-199	1.11469	0.254	0.037	2.03289e-194	4	TTYH1
1.8769e-198	-1.69578	0.099	0.648	6.89554e-194	4	GJD2
2.19383e-198	0.806152	0.994	0.987	8.05992e-194	4	HCN1
4.47708e-197	0.823058	0.994	0.981	1.64483e-192	4	CADM2
1.92896e-196	-1.06959	0.712	0.952	7.0868e-192	4	CD47
5.70338e-196	-1.66738	0.098	0.648	2.09537e-191	4	PRICKLE2
5.75722e-195	1.39058	0.416	0.107	2.11515e-190	4	USP53
6.38136e-195	-1.35513	0.362	0.846	2.34445e-190	4	NUBPL
4.44512e-194	1.60417	0.364	0.084	1.63309e-189	4	B3GALT1
2.31417e-189	1.26587	0.33	0.068	8.50204e-185	4	SMAD9
2.50826e-187	-1.64528	0.069	0.607	9.2151e-183	4	WNK3li3
2.05414e-183	-0.887788	0.855	0.981	7.54669e-179	4	FSTL5
2.28597e-182	1.15781	0.313	0.062	8.39842e-178	4	OXLD1
7.77056e-182	-1.57193	0.126	0.648	2.85483e-177	4	CACNA1D
3.78308e-180	-1.5978	0.063	0.591	1.38987e-175	4	COTL1
1.44861e-178	1.19222	0.343	0.078	5.32206e-174	4	CNTRL
1.64934e-177	-1.6435	0.044	0.563	6.05952e-173	4	ABCC4
3.29412e-172	-1.5831	0.146	0.652	1.21023e-167	4	CCDC85A
4.19855e-172	-1.62725	0.115	0.626	1.54251e-167	4	MARCHF11
1.10325e-169	1.21525	0.268	0.049	4.05324e-165	4	COL11A1
1.16081e-169	1.06906	0.951	0.882	4.2647e-165	4	RORB
7.01065e-168	-1.11635	0.464	0.875	2.57564e-163	4	ARHGEF4
1.62353e-167	1.42677	0.502	0.172	5.9647e-163	4	TAFA4
1.57155e-165	-1.83043	0.032	0.527	5.77371e-161	4	LINC-BRINP1-8
8.55684e-165	1.4294	0.76	0.516	3.1437e-160	4	SGMS1
2.36285e-163	-1.62138	0.034	0.523	8.68087e-159	4	LINC-KCNMB2-1
2.15912e-162	-1.4074	0.223	0.707	7.9324e-158	4	TMEM178B
5.39804e-162	-1.5578	0.053	0.541	1.98319e-157	4	ENTPD3
5.67118e-162	-1.25724	0.308	0.774	2.08353e-157	4	NRCAM
7.13385e-160	0.844083	0.94	0.911	2.6209e-155	4	ABCA4
1.66554e-159	-1.02274	0.599	0.904	6.11901e-155	4	CHD7
4.20401e-159	-1.16244	0.409	0.829	1.54451e-154	4	DAAM1
4.78342e-159	-1.49892	0.076	0.565	1.75738e-154	4	PFKP
2.166e-157	-1.37821	0.185	0.674	7.95766e-153	4	KSR2
7.86637e-157	-0.866924	0.738	0.951	2.89003e-152	4	CSPP1
1.4673e-156	-1.35976	0.19	0.66	5.39072e-152	4	DAP3
1.56343e-155	1.37585	0.407	0.123	5.7439e-151	4	SHANK3
5.3987e-153	1.40311	0.394	0.119	1.98343e-148	4	PCDHGA4
7.45732e-153	1.13986	0.897	0.818	2.73974e-148	4	ATP8A2li1
1.48181e-149	-1.45107	0.044	0.511	5.44402e-145	4	PRMT8
1.54922e-149	-1.25534	0.33	0.758	5.6917e-145	4	FRMPD2
3.30697e-148	-1.28083	0.233	0.7	1.21495e-143	4	CH037
2.14435e-147	1.50797	0.393	0.123	7.87814e-143	4	FRMD5
2.1896e-145	-1.42974	0.056	0.512	8.04439e-141	4	CELF3
1.05049e-144	-1.0777	0.518	0.875	3.85939e-140	4	PRKD1
1.45856e-144	1.08661	0.851	0.739	5.35861e-140	4	PPP6R3
9.77605e-143	-1.12778	0.367	0.779	3.59162e-138	4	LCA5
2.72719e-141	-0.737455	0.88	0.979	1.00194e-136	4	KTN1
3.44239e-140	-1.3039	0.122	0.581	1.2647e-135	4	MAP2K1
4.46085e-140	-1.41014	0.086	0.544	1.63887e-135	4	HIVEP2
7.83906e-140	-1.17734	0.35	0.765	2.87999e-135	4	ARHGAP24
7.92098e-139	-1.54763	0.051	0.494	2.91009e-134	4	COL19A1
3.10909e-138	-1.21457	0.174	0.634	1.14225e-133	4	VWA3B
1.03279e-137	-0.959474	0.628	0.908	3.79435e-133	4	AFF1
2.93208e-137	1.40854	0.505	0.213	1.07722e-132	4	ZCCHC2
9.84788e-137	1.06429	0.313	0.08	3.61801e-132	4	NMT2li1
8.88391e-135	-1.44758	0.044	0.481	3.26386e-130	4	TANC1
1.63957e-134	0.975055	0.266	0.059	6.02362e-130	4	RIC8B
2.25071e-134	-0.697428	0.875	0.983	8.26889e-130	4	PDE4Dli1
5.55245e-134	1.31438	0.394	0.13	2.03991e-129	4	BEND5-AS-2
2.17044e-132	-1.39977	0.136	0.576	7.97399e-128	4	GPM6A-AS-1
4.97041e-132	1.4809	0.504	0.217	1.82608e-127	4	NRG1
1.64016e-131	1.3381	0.511	0.219	6.0258e-127	4	ICA1
2.30929e-129	-0.931921	0.573	0.877	8.48409e-125	4	CORO2B
8.20523e-129	1.52448	0.642	0.352	3.01452e-124	4	LINC-IGSF11-1
1.09505e-128	-0.813148	0.753	0.948	4.0231e-124	4	VOPP1
2.52088e-128	1.19146	0.363	0.111	9.26145e-124	4	TMEM108
1.67163e-127	-1.45453	0.066	0.491	6.14142e-123	4	ADAMTS3
2.17729e-127	-1.02113	0.541	0.863	7.99913e-123	4	GRB10
5.45681e-127	-0.831903	0.668	0.923	2.00478e-122	4	CAMTA1
1.74364e-126	-1.40705	0.042	0.459	6.40597e-122	4	IQCJ-SCHIP1-AS-11
3.53882e-126	-0.687243	0.916	0.987	1.30013e-121	4	DMDli1
1.49194e-125	1.29674	0.502	0.218	5.48123e-121	4	ZBTB22
5.61331e-124	0.809636	0.954	0.905	2.06227e-119	4	USH2A
1.88804e-121	1.30853	0.411	0.15	6.93647e-117	4	PTPN13
1.91827e-121	-1.20739	0.233	0.655	7.04752e-117	4	GRIA3
4.07806e-121	-0.78969	0.795	0.953	1.49824e-116	4	NLK
1.28659e-120	1.59448	0.576	0.297	4.72678e-116	4	ROM1
2.07845e-120	1.24982	0.837	0.685	7.63602e-116	4	CPE
1.84466e-119	1.07107	0.322	0.093	6.7771e-115	4	SHTN1
5.32808e-118	-1.28908	0.089	0.496	1.95748e-113	4	SDC2
4.27433e-116	-0.963882	0.392	0.789	1.57035e-111	4	SMYD3
1.9364e-115	-1.16965	0.168	0.581	7.11413e-111	4	RYBP
4.30548e-115	-1.34175	0.055	0.448	1.58179e-110	4	SLC9A9
1.32162e-114	-1.07946	0.264	0.665	4.85549e-110	4	WASF1
4.43557e-114	-1.1304	0.088	0.496	1.62958e-109	4	ACTC1-AS-1
1.02787e-113	-1.2297	0.079	0.484	3.77629e-109	4	NT5DC1
1.27864e-113	-1.08254	0.203	0.618	4.6976e-109	4	PHACTR2
1.35555e-113	-1.0272	0.249	0.666	4.98016e-109	4	ARMH4
3.42818e-113	-1.1519	0.153	0.563	1.25948e-108	4	SOD3
5.5448e-113	-1.00866	0.337	0.717	2.03711e-108	4	GRK7
3.05483e-112	1.29221	0.558	0.296	1.12231e-107	4	SLC12A2
3.63783e-111	-1.24417	0.033	0.415	1.3365e-106	4	SMTN
2.09006e-110	-1.35856	0.094	0.481	7.67866e-106	4	NHS
8.95155e-110	-1.23934	0.168	0.56	3.28871e-105	4	JAK1
1.13081e-109	-1.17729	0.06	0.448	4.15449e-105	4	TMEM132C
1.65448e-109	-0.970362	0.299	0.704	6.0784e-105	4	SLC6A6
2.8391e-108	-1.22134	0.046	0.425	1.04306e-103	4	KCNMB2
6.86907e-107	-0.958154	0.347	0.711	2.52363e-102	4	AHCYL1
8.00295e-107	1.02878	0.266	0.071	2.9402e-102	4	ZNF581
1.13205e-106	-1.31235	0.039	0.412	4.15902e-102	4	LORF2li26
1.77837e-106	-1.04788	0.245	0.642	6.53355e-102	4	VCL
3.08132e-106	-0.877674	0.494	0.82	1.13205e-101	4	EEA1
3.56155e-106	-0.967422	0.296	0.676	1.30848e-101	4	CEP104li1
3.81871e-105	-1.02971	0.194	0.594	1.40295e-100	4	PPA1li2
4.9085e-105	-1.07973	0.168	0.564	1.80333e-100	4	LBH
7.18992e-105	-1.23126	0.06	0.437	2.6415e-100	4	SPRED1
8.40602e-105	-1.19335	0.068	0.449	3.08829e-100	4	MFSD5
1.9832e-104	0.477377	0.995	0.995	7.28608e-100	4	NEGR1
2.44841e-104	1.1688	0.71	0.517	8.99523e-100	4	PARD3
2.68436e-103	1.20526	0.419	0.172	9.86206e-99	4	NR6A1-AS-3
3.63538e-103	-0.873809	0.352	0.744	1.3356e-98	4	SLC12A5
5.87401e-103	1.07924	0.326	0.107	2.15805e-98	4	GLB1L2li1
2.86852e-102	-1.19718	0.087	0.457	1.05387e-97	4	LINC-GJD2-1
5.85212e-102	-0.677321	0.774	0.946	2.15001e-97	4	AKT3
5.98099e-102	-1.0435	0.141	0.53	2.19735e-97	4	TRIO
6.41782e-102	-1.06229	0.122	0.513	2.35784e-97	4	CALB1
1.1209e-101	-0.875218	0.376	0.755	4.11807e-97	4	FRY
1.17589e-101	-1.08235	0.128	0.51	4.32011e-97	4	SLC22A4
1.87023e-100	-0.904943	0.315	0.701	6.87103e-96	4	BIN1
8.03261e-99	-2.16518	0.028	0.38	2.9511e-94	4	LINC-TENT5A-1
9.02944e-99	-0.900916	0.375	0.736	3.31733e-94	4	SPAG9
1.25545e-98	-1.17624	0.14	0.512	4.6124e-94	4	KCNAB1li1
2.92434e-98	-1.07024	0.128	0.51	1.07437e-93	4	FRMD4B-AS-3
3.36436e-98	-1.1735	0.102	0.467	1.23603e-93	4	PPP2R2A-AS-1
3.72723e-98	-1.111	0.044	0.399	1.36935e-93	4	TRA
1.8753e-97	1.32873	0.547	0.306	6.88967e-93	4	TPK1
4.54482e-97	-1.14751	0.028	0.375	1.66972e-92	4	LINC-PRMT8-1
7.67617e-97	1.51787	0.329	0.117	2.82015e-92	4	TENM2
8.49068e-96	-1.08157	0.101	0.471	3.11939e-91	4	LIFR
8.8244e-96	-1.07303	0.046	0.396	3.242e-91	4	LINC-C1ORF100-7
3.97144e-95	-1.09364	0.05	0.403	1.45907e-90	4	DECR1
4.73631e-95	-0.892393	0.375	0.736	1.74007e-90	4	WIPF1
1.06008e-94	-0.917337	0.247	0.614	3.89461e-90	4	CILK1
1.1889e-94	-1.28999	0.029	0.369	4.36789e-90	4	MARCH11-AS-1
1.25334e-94	-0.759569	0.662	0.893	4.60463e-90	4	PBX3
2.52748e-94	1.13445	0.382	0.153	9.2857e-90	4	ATP11C
4.04477e-94	-1.08772	0.107	0.465	1.48601e-89	4	CACNA2D1-AS-6
1.47065e-93	-1.08674	0.046	0.388	5.40301e-89	4	MAP6
4.72641e-93	1.11661	0.697	0.521	1.73644e-88	4	FAM160A1
7.21693e-93	1.09007	0.354	0.132	2.65143e-88	4	ZNF536
1.43741e-92	-1.18527	0.036	0.373	5.2809e-88	4	GOT2-AS-2
2.21612e-92	-0.992911	0.147	0.509	8.1418e-88	4	TSORFli297
2.62312e-92	0.947297	0.301	0.098	9.6371e-88	4	LRP4
2.02113e-91	-0.605984	0.847	0.967	7.42543e-87	4	SH3GL2
4.63357e-91	1.05062	0.706	0.508	1.70233e-86	4	NTM
5.91868e-91	-0.87682	0.311	0.683	2.17446e-86	4	AATF
6.98142e-91	-1.13467	0.031	0.365	2.5649e-86	4	LINC-MFAP1A-5
1.1599e-90	0.701935	0.884	0.89	4.26136e-86	4	RGS9
4.34037e-90	1.12762	0.506	0.265	1.59461e-85	4	ANGPTL1
9.69562e-90	-0.783076	0.521	0.824	3.56207e-85	4	SLC44A1
3.29283e-89	-0.363724	0.994	0.997	1.20975e-84	4	RIMS2
4.28535e-89	-0.835289	0.36	0.722	1.5744e-84	4	FRMPD1
1.1284e-88	-1.19931	0.034	0.361	4.14563e-84	4	ASIC2-AS-4
2.01851e-88	-0.952946	0.116	0.475	7.41579e-84	4	ACSL3
5.69436e-88	-1.15649	0.03	0.352	2.09205e-83	4	LINC-EYS-3
2.46374e-87	-0.642729	0.718	0.925	9.05152e-83	4	PROM1
2.48373e-87	-0.978142	0.111	0.467	9.12498e-83	4	GALNT10
2.73631e-87	-0.938565	0.102	0.453	1.00529e-82	4	TOMM70
1.09199e-86	-0.922857	0.245	0.603	4.01186e-82	4	GPAM
1.3137e-86	-0.885505	0.316	0.661	4.82641e-82	4	LCLAT1
1.56133e-86	1.09436	0.665	0.49	5.73616e-82	4	SUPT20H
1.5643e-86	1.07716	0.667	0.488	5.74709e-82	4	TUSC3
1.81443e-86	1.14538	0.647	0.472	6.66602e-82	4	SPATA6
3.11881e-86	-0.964082	0.119	0.465	1.14582e-81	4	PLEKHA5
8.75391e-86	-0.881811	0.176	0.539	3.2161e-81	4	SUSD6
1.04539e-85	-0.690278	0.543	0.859	3.84067e-81	4	MAGI2li1
2.62979e-85	-1.14441	0.026	0.343	9.6616e-81	4	CNBD1
3.94861e-85	0.80286	0.878	0.814	1.45068e-80	4	PTPRB
4.36103e-84	-0.888901	0.315	0.657	1.6022e-79	4	PLEKHC1-AS-1
6.85592e-83	0.932992	0.762	0.655	2.5188e-78	4	EXT1
1.08094e-82	0.970972	0.335	0.129	3.97126e-78	4	EPB41
1.62219e-82	-0.833552	0.385	0.708	5.95978e-78	4	UBE2H
1.86041e-81	1.10294	0.399	0.179	6.83497e-77	4	NR3C1
2.86471e-81	-0.82476	0.37	0.705	1.05246e-76	4	ARHGAP17
6.99528e-81	-1.01594	0.031	0.336	2.57e-76	4	DACH2li1
1.01238e-80	-0.892846	0.302	0.642	3.71939e-76	4	SMIM24
1.20772e-80	-1.05574	0.035	0.342	4.43704e-76	4	DIPK2A
1.29103e-80	-0.818363	0.309	0.656	4.74311e-76	4	PACSIN1
2.36098e-80	-1.07373	0.056	0.369	8.67401e-76	4	LINC-MRFAP1-5
1.43245e-79	-1.0179	0.025	0.324	5.26269e-75	4	LINC-CELF4-6
3.06456e-79	0.983527	0.359	0.148	1.12589e-74	4	CSRNP3
1.48798e-78	-1.06347	0.043	0.348	5.46668e-74	4	TAFA3
2.00113e-77	1.08271	0.661	0.491	7.35194e-73	4	HSP90AA1li9
2.63071e-77	-1.06423	0.02	0.312	9.66495e-73	4	IQCJ-SCHIP1-AS-1
2.87985e-77	1.12293	0.546	0.333	1.05803e-72	4	TDRD7
2.89313e-77	-0.98886	0.023	0.313	1.06291e-72	4	CNGB3-AS-2
4.24302e-77	-0.96259	0.026	0.319	1.55884e-72	4	LINC-ZNF238-10
5.57679e-77	-0.542162	0.797	0.946	2.04886e-72	4	RERE
6.27841e-77	-1.17468	0.038	0.333	2.30663e-72	4	NAF1-AS-2
1.83582e-76	1.12788	0.3	0.113	6.74461e-72	4	KCNIP4
1.88536e-76	-0.967068	0.026	0.313	6.92662e-72	4	RHOBTB1-AS-1
2.55368e-76	-0.885571	0.124	0.451	9.38197e-72	4	PLS1
1.98153e-75	-0.557972	0.817	0.947	7.27995e-71	4	ATP2B1
2.01311e-75	1.1205	0.646	0.479	7.39596e-71	4	MAML3
5.86802e-75	-0.951299	0.092	0.402	2.15585e-70	4	PPM1H
7.39685e-75	-0.920168	0.116	0.434	2.71753e-70	4	TMEM117
1.06664e-74	1.10611	0.498	0.289	3.91871e-70	4	ADD3
1.39663e-74	-0.90864	0.193	0.519	5.13107e-70	4	ADPGK
6.37673e-74	-0.74195	0.344	0.678	2.34275e-69	4	RABGAP1L
7.76894e-74	-0.910331	0.062	0.36	2.85423e-69	4	ELOVL2
1.32832e-73	-0.822305	0.184	0.52	4.88013e-69	4	HACE1
1.33072e-73	-0.748006	0.419	0.742	4.88892e-69	4	MPP4
1.51255e-73	-0.595486	0.77	0.947	5.55695e-69	4	MLLT3
1.51491e-73	-0.782111	0.258	0.6	5.56561e-69	4	CRB1
2.54055e-73	-0.89779	0.085	0.392	9.33373e-69	4	PPARGC1A
7.51673e-73	-0.777811	0.258	0.587	2.76157e-68	4	FNDC3B
1.00557e-72	-1.0433	0.026	0.308	3.69435e-68	4	LINC-NHLRC2-1
2.19496e-72	0.681815	0.855	0.804	8.06405e-68	4	NBEA
2.30676e-72	-0.687226	0.75	0.907	8.47482e-68	4	EYSli2
2.52528e-72	-0.894957	0.035	0.321	9.27764e-68	4	CDYL2li1
2.55656e-72	-0.90165	0.024	0.299	9.39255e-68	4	ASIC4
2.88524e-72	-0.957323	0.073	0.366	1.06001e-67	4	PCSK5
3.61969e-72	-0.954688	0.018	0.294	1.32984e-67	4	KIF19
6.37042e-72	-0.45645	0.936	0.982	2.34043e-67	4	DST
6.58286e-72	-0.585077	0.743	0.927	2.41848e-67	4	OXR1
8.24344e-72	0.773585	0.827	0.796	3.02856e-67	4	DOCK9
1.95735e-71	-0.819274	0.188	0.517	7.1911e-67	4	LINC-HNRNPDL-11
2.20337e-71	1.1245	0.326	0.135	8.09497e-67	4	ITPKB
7.7266e-71	0.908919	0.29	0.109	2.83868e-66	4	AOAH
1.57083e-69	-0.84215	0.049	0.337	5.77106e-65	4	RARG-AS-1
1.62745e-69	-0.955793	0.062	0.346	5.97909e-65	4	MTCL1-AS-1
2.45298e-69	-0.844594	0.021	0.291	9.012e-65	4	CCDC177-AS-1
6.99632e-69	0.99755	0.637	0.477	2.57038e-64	4	PSD3
7.34861e-69	-0.87567	0.02	0.288	2.6998e-64	4	SLC24A2-AS-2
2.48069e-68	-0.744883	0.363	0.683	9.1138e-64	4	YPEL2
3.08722e-68	-0.632224	0.594	0.845	1.13422e-63	4	ANKRD17
3.11947e-68	-0.767785	0.192	0.518	1.14606e-63	4	BBS9
3.23943e-68	-0.887675	0.056	0.336	1.19013e-63	4	DIPK1A
7.62405e-68	-0.856387	0.083	0.372	2.801e-63	4	SPATA5
1.05006e-67	0.947725	0.314	0.13	3.85783e-63	4	ACVR1
1.0887e-67	-0.848955	0.129	0.429	3.99978e-63	4	LINC-SMIM13-2
1.09447e-67	-0.908819	0.062	0.346	4.02096e-63	4	TEAD3
1.28116e-67	-0.721115	0.348	0.657	4.70685e-63	4	FAM78B
1.38958e-67	-0.869459	0.029	0.297	5.10516e-63	4	RAX
1.4706e-67	-0.594141	0.825	0.957	5.40283e-63	4	ACTG1
3.32772e-67	-0.898816	0.124	0.418	1.22257e-62	4	FAM135B
3.38305e-67	-0.560811	0.681	0.9	1.2429e-62	4	PPM1E
5.46659e-66	-0.92653	0.049	0.323	2.00837e-61	4	VMN2R116li130
5.8122e-66	0.994095	0.386	0.189	2.13534e-61	4	NCOA3
2.56568e-65	-0.682069	0.34	0.658	9.42607e-61	4	ADK
2.76305e-65	-0.533054	0.757	0.935	1.01512e-60	4	TCF12
3.09814e-65	-0.860558	0.323	0.604	1.13822e-60	4	CD47-AS-2
3.51481e-65	-0.656733	0.525	0.79	1.29131e-60	4	SMARCA2
5.40713e-65	-0.758341	0.223	0.546	1.98653e-60	4	RGS7
1.39667e-64	1.06862	0.459	0.26	5.13124e-60	4	DHX8
1.42136e-64	0.906267	0.706	0.562	5.22194e-60	4	MPDZ
1.56107e-64	-0.657374	0.459	0.736	5.7352e-60	4	DDHD1
1.64421e-64	0.865937	0.701	0.59	6.04068e-60	4	DIP2B
2.68524e-64	-0.781829	0.13	0.426	9.86529e-60	4	DOP1B
2.88269e-64	-0.720064	0.152	0.46	1.05907e-59	4	ZNRF2
3.58451e-64	-0.790529	0.161	0.461	1.31691e-59	4	LINC-PTPRC-4
4.40531e-64	-0.804083	0.09	0.378	1.61847e-59	4	SPRED2
4.47988e-64	-0.702951	0.377	0.7	1.64586e-59	4	NTNG2
5.34967e-64	-0.744327	0.255	0.557	1.96542e-59	4	SMC5
5.44187e-64	1.06008	0.51	0.321	1.99929e-59	4	SIL1
6.17491e-64	-1.10679	0.016	0.266	2.2686e-59	4	SEMA3E
9.56164e-64	0.544944	0.922	0.921	3.51285e-59	4	JARID2
2.09455e-63	-1.19259	0.02	0.272	7.69517e-59	4	LINC-TENT5A-4
2.20184e-63	0.84817	0.749	0.643	8.08935e-59	4	ARHGAP26
7.16385e-63	-0.866432	0.068	0.336	2.63193e-58	4	TMEM43
1.14733e-62	-0.822436	0.133	0.418	4.21517e-58	4	EIF1Bli1
1.78207e-62	-0.625265	0.37	0.682	6.54713e-58	4	ITGB5
1.79777e-62	-0.920931	0.021	0.27	6.60484e-58	4	ARHGAP28
2.1394e-62	-0.712995	0.31	0.619	7.85994e-58	4	C2CD5
2.7249e-62	-0.78342	0.023	0.273	1.0011e-57	4	MACROH2A2
4.6544e-62	-0.779524	0.029	0.281	1.70998e-57	4	SNPH
5.07528e-62	-0.723491	0.209	0.51	1.86461e-57	4	SEC14L1
6.00617e-62	-0.814545	0.061	0.324	2.20661e-57	4	TPCN2
1.20709e-61	-0.584589	0.552	0.818	4.43474e-57	4	MYCBP2
1.27316e-61	0.984477	0.401	0.205	4.67746e-57	4	KCNB1
1.30138e-61	-0.792188	0.032	0.285	4.78114e-57	4	RPL6li124
1.67455e-61	-0.890636	0.03	0.28	6.15211e-57	4	LINC-KLHL29-10
2.67883e-61	-0.479377	0.798	0.936	9.84177e-57	4	MACF1
4.53834e-61	-0.654023	0.401	0.7	1.66734e-56	4	TXNL1
7.53697e-61	-0.832108	0.019	0.261	2.76901e-56	4	PDZD8
1.0734e-60	-0.869331	0.045	0.298	3.94355e-56	4	TLE1
1.75672e-60	-0.868819	0.017	0.259	6.454e-56	4	TLR3-AS-2
2.03602e-60	-0.782928	0.076	0.343	7.48012e-56	4	ZBTB18
2.07319e-60	-0.70992	0.206	0.509	7.61669e-56	4	AFF1-AS-2
2.20513e-60	0.965962	0.36	0.174	8.10142e-56	4	TBC1D5
2.3361e-60	-0.815258	0.106	0.381	8.58259e-56	4	SERPINI1
2.4571e-60	-0.777209	0.139	0.424	9.02713e-56	4	LORF2li247
2.70497e-60	-0.583455	0.723	0.918	9.9378e-56	4	DACH1
4.32773e-60	-0.911097	0.017	0.256	1.58997e-55	4	LINC-ATP1B4-1
5.38638e-60	-0.602396	0.6	0.847	1.9789e-55	4	GLCCI1
5.57926e-60	-0.913529	0.034	0.281	2.04976e-55	4	ITGA4
9.15631e-60	-0.693018	0.266	0.578	3.36394e-55	4	CACNA1H
1.39864e-59	-0.77291	0.048	0.302	5.13845e-55	4	PRDM5
3.03541e-59	-0.76206	0.134	0.414	1.11518e-54	4	MVK
1.29085e-58	-0.587109	0.74	0.924	4.74246e-54	4	N4BP2L2
1.46958e-58	-0.673962	0.164	0.455	5.39908e-54	4	RASSF8
2.05126e-58	-0.752683	0.119	0.396	7.53613e-54	4	APP
9.13158e-58	-0.720934	0.05	0.302	3.35485e-53	4	WNK3
1.11445e-57	1.00094	0.503	0.328	4.09436e-53	4	ARMC2
1.43781e-57	1.00715	0.404	0.221	5.28237e-53	4	HACD3
1.59063e-57	-0.768782	0.034	0.273	5.84382e-53	4	PRDM1
3.3111e-57	-0.550321	0.688	0.897	1.21647e-52	4	SLC4A4
3.58956e-57	-0.787269	0.138	0.413	1.31877e-52	4	TIAM2
4.76279e-57	0.447855	0.941	0.947	1.7498e-52	4	ATXN1
7.08001e-57	-0.741375	0.113	0.383	2.60112e-52	4	SLC39A10-AS-2
8.36673e-57	-0.776996	0.02	0.251	3.07385e-52	4	SLC29A4
1.22247e-56	-0.680368	0.182	0.466	4.49124e-52	4	SSX2IP
1.72457e-56	-0.710981	0.354	0.634	6.33588e-52	4	GUK1
2.24762e-56	-0.705011	0.091	0.353	8.25752e-52	4	RADIL
2.58805e-56	-0.830249	0.038	0.272	9.50825e-52	4	PDZD3
3.30935e-56	-0.711072	0.34	0.618	1.21582e-51	4	ANKRD27
4.02706e-56	-0.69179	0.188	0.477	1.4795e-51	4	DIAPH1
7.11135e-56	0.888831	0.621	0.489	2.61264e-51	4	MAP3K2
1.70516e-55	-0.718616	0.133	0.41	6.26458e-51	4	LINC-L1RE1-80
2.02183e-55	-0.603167	0.445	0.716	7.42798e-51	4	QKI
2.25105e-55	-0.694809	0.16	0.434	8.27011e-51	4	GTF3C1
2.72004e-55	-0.705059	0.103	0.365	9.99314e-51	4	ARID3B
3.03651e-55	-0.663135	0.279	0.571	1.11558e-50	4	NEUROD1
3.40188e-55	-0.745643	0.04	0.272	1.24982e-50	4	KBTBD11
4.69327e-55	-0.749297	0.023	0.25	1.72426e-50	4	LINC-KCNA4-19
7.03516e-55	-0.847296	0.048	0.284	2.58465e-50	4	JADE3
8.75184e-55	-0.635582	0.135	0.408	3.21534e-50	4	SLC16A7
1.09232e-54	-0.601349	0.418	0.703	4.01308e-50	4	ANK2
1.16719e-54	-0.789916	0.071	0.319	4.28815e-50	4	ZNF827
1.2892e-54	0.855667	0.658	0.536	4.7364e-50	4	TNPO1
1.68214e-54	-0.796759	0.03	0.258	6.18003e-50	4	PSMD8
1.72908e-54	-0.741491	0.028	0.255	6.35246e-50	4	SBK1
2.00566e-54	-0.721816	0.072	0.32	7.3686e-50	4	MINK1
2.12581e-54	-0.687945	0.121	0.388	7.81e-50	4	TSORFli2189
8.32327e-54	-0.674064	0.257	0.541	3.05789e-49	4	MAGI1
1.27453e-53	-0.55106	0.561	0.817	4.68248e-49	4	NME2
1.67069e-53	-0.721257	0.036	0.265	6.13796e-49	4	PBX4
2.88866e-53	-0.607781	0.403	0.7	1.06127e-48	4	SHROOM2
9.39019e-53	-0.652724	0.163	0.437	3.44986e-48	4	ME3
1.361e-52	0.891638	0.368	0.193	5.00019e-48	4	INPP4A
1.70289e-52	-0.667731	0.062	0.302	6.25624e-48	4	FAM92A
2.51316e-52	-0.567057	0.431	0.719	9.2331e-48	4	SV2B
3.13683e-52	-0.570861	0.463	0.741	1.15244e-47	4	MPPED2
3.22891e-52	-0.559244	0.491	0.749	1.18627e-47	4	EGFLAM
4.13042e-52	-0.634721	0.218	0.501	1.51748e-47	4	FSD1L
5.32844e-52	0.784571	0.269	0.114	1.95762e-47	4	GNAO1
8.26567e-52	-0.787358	0.065	0.301	3.03672e-47	4	DNER
8.84745e-52	-0.664764	0.14	0.409	3.25046e-47	4	GSDMD
2.0611e-51	-0.625982	0.254	0.532	7.57228e-47	4	HPCAL1
2.61393e-51	-0.826569	0.046	0.269	9.60333e-47	4	RIN2
3.16643e-51	-0.714678	0.044	0.27	1.16331e-46	4	VMN2R116li90
3.4711e-51	-0.471815	0.695	0.879	1.27525e-46	4	AHI1
3.64329e-51	0.958827	0.468	0.306	1.33851e-46	4	DPP8
3.78075e-51	-0.6904	0.048	0.277	1.38901e-46	4	LIN28B
4.47851e-51	-0.592781	0.376	0.65	1.64536e-46	4	ABCC5li1
5.32844e-51	-0.680324	0.07	0.306	1.95762e-46	4	CHSY1
2.12717e-50	-0.640773	0.09	0.332	7.81502e-46	4	KCTD1
3.19309e-50	-0.601276	0.28	0.556	1.17311e-45	4	SCUBE2
3.65562e-50	-0.581973	0.257	0.537	1.34304e-45	4	ANKRD10
4.23991e-50	-0.683788	0.141	0.4	1.5577e-45	4	C6ORF141
5.49475e-50	-0.473493	0.735	0.895	2.01872e-45	4	MEF2C
6.33801e-50	-0.643233	0.133	0.397	2.32852e-45	4	MIA3li3
7.17931e-50	-0.639171	0.199	0.471	2.63761e-45	4	ALG13
8.97135e-50	-0.690293	0.21	0.479	3.29599e-45	4	MYRIP
1.18642e-49	-0.598387	0.313	0.594	4.3588e-45	4	ZNF516li1
3.86107e-49	-0.608042	0.176	0.445	1.41852e-44	4	DGKD
3.96423e-49	-0.695047	0.235	0.499	1.45642e-44	4	GPCPD1
4.16248e-49	-0.621084	0.435	0.7	1.52925e-44	4	CSPP1-AS-3
4.43627e-49	-0.613216	0.119	0.368	1.62984e-44	4	ARFIP1
6.9506e-49	-0.619841	0.081	0.319	2.55358e-44	4	LIG4
7.25851e-49	0.568009	0.85	0.836	2.66671e-44	4	DENND1A
1.00429e-48	0.876346	0.36	0.193	3.68968e-44	4	PDCD4li1
1.28772e-48	-0.642921	0.133	0.384	4.73097e-44	4	GLT1D1
1.52311e-48	0.962199	0.312	0.153	5.59574e-44	4	THSD7A
1.53386e-48	-0.583858	0.33	0.605	5.63525e-44	4	PPP2R5C
3.61436e-48	-0.585668	0.287	0.56	1.32788e-43	4	DCUN1D2
4.63412e-48	-0.609349	0.183	0.445	1.70253e-43	4	BTBD3
4.80002e-48	-1.12151	0.389	0.579	1.76348e-43	4	IL1RAPL1
5.4497e-48	0.929217	0.516	0.362	2.00216e-43	4	GPM6B
5.52286e-48	-0.61387	0.229	0.494	2.02904e-43	4	PFKFB2
5.583e-48	-0.470843	0.751	0.916	2.05114e-43	4	HNRNPUli1
6.03045e-48	-0.615213	0.143	0.396	2.21553e-43	4	TMOD3
6.52811e-48	-0.583189	0.25	0.52	2.39836e-43	4	MCC
7.46859e-48	-0.532203	0.325	0.608	2.74389e-43	4	TMEM135
9.5217e-48	-0.533367	0.265	0.547	3.49818e-43	4	LINC-C19ORF77-1
1.3999e-47	-0.472953	0.46	0.739	5.14309e-43	4	TSNAX
1.57668e-47	-0.578873	0.182	0.452	5.79256e-43	4	MLF1
2.08704e-47	-0.593894	0.233	0.502	7.66759e-43	4	SPATS2
2.29716e-47	-0.561219	0.451	0.717	8.43952e-43	4	LRP2
5.0886e-47	-0.680252	0.062	0.285	1.8695e-42	4	FAAH-AS-1
6.07425e-47	-0.719552	0.043	0.254	2.23162e-42	4	HECA
2.45744e-46	0.900718	0.329	0.17	9.0284e-42	4	JAZF1
3.77767e-46	-0.703925	0.06	0.275	1.38788e-41	4	CCDC85A-AS-2
4.99091e-46	-0.530924	0.066	0.291	1.83361e-41	4	LINC-ZFP39-55
6.4393e-46	-0.649354	0.093	0.322	2.36573e-41	4	FAAH
1.0402e-45	0.803907	0.639	0.538	3.82159e-41	4	ARL13B
1.32189e-45	-0.559994	0.364	0.63	4.8565e-41	4	SGIP1
2.18361e-45	-0.521809	0.419	0.682	8.02236e-41	4	MIA2li1
3.39808e-45	-0.554	0.348	0.624	1.24842e-40	4	SLC25A26
8.0696e-45	-0.622283	0.11	0.345	2.96469e-40	4	SPART
1.02767e-44	-0.496097	0.642	0.85	3.77554e-40	4	SNAP25
1.62909e-44	-0.520797	0.226	0.488	5.98513e-40	4	CIT
2.09109e-44	-0.5588	0.347	0.608	7.68245e-40	4	FAM214A
2.82878e-44	-0.61672	0.118	0.353	1.03927e-39	4	POM121
3.6145e-44	0.995863	0.401	0.241	1.32793e-39	4	PTP4A1-AS-1
4.00979e-44	0.930531	0.29	0.143	1.47316e-39	4	PCP2
1.15643e-43	-0.529739	0.185	0.44	4.24862e-39	4	ANO6
1.77136e-43	-0.580142	0.065	0.278	6.50781e-39	4	PLCL2li1
1.81816e-43	-0.515993	0.255	0.516	6.67976e-39	4	CKMT1A
2.66586e-43	-0.560901	0.133	0.371	9.79409e-39	4	FADS6
2.76981e-43	-0.542591	0.207	0.46	1.0176e-38	4	FIP1L1
3.97032e-43	-0.588979	0.074	0.286	1.45865e-38	4	JCAD
6.28133e-43	-0.497995	0.606	0.821	2.3077e-38	4	NCOA1
8.37434e-43	-0.562304	0.292	0.542	3.07665e-38	4	NIM1K
1.43414e-42	-0.522655	0.268	0.522	5.26889e-38	4	TP53
1.9254e-42	-0.533545	0.285	0.545	7.07373e-38	4	TTC7B
2.26209e-42	-0.614247	0.065	0.27	8.31068e-38	4	VIPAS39
2.43854e-42	0.927003	0.57	0.451	8.95897e-38	4	GPR180
2.51331e-42	-0.495872	0.368	0.64	9.23364e-38	4	SLC38A1
2.73807e-42	0.474396	0.923	0.933	1.00594e-37	4	MBNL1
3.5231e-42	-0.567878	0.318	0.579	1.29435e-37	4	LINC-C2ORF71-1
4.27946e-42	-0.510469	0.228	0.487	1.57223e-37	4	LINC-MAP4K3-1
1.27312e-41	-0.587629	0.101	0.315	4.67732e-37	4	RIMBP2
1.27698e-41	-0.52795	0.299	0.558	4.69149e-37	4	ATP11A
2.2702e-41	-0.606493	0.165	0.397	8.34049e-37	4	SLC6A6-AS-5
2.3565e-41	-0.630282	0.091	0.303	8.65754e-37	4	ASIC2li1
2.51584e-41	-0.551336	0.087	0.303	9.24293e-37	4	RNF144B-AS-3
2.52777e-41	-0.544923	0.262	0.514	9.28679e-37	4	CFAP61
2.54031e-41	-0.474671	0.574	0.801	9.33286e-37	4	L1RE1li118
3.90556e-41	-0.60638	0.068	0.269	1.43486e-36	4	LINC-ATXN1-3
4.55068e-41	-0.567596	0.148	0.376	1.67188e-36	4	RXRG
4.64788e-41	0.870149	0.514	0.377	1.70759e-36	4	MAGI3
6.56649e-41	-0.576459	0.132	0.357	2.41246e-36	4	PTP4A1li3
1.82765e-40	-0.55877	0.233	0.48	6.71459e-36	4	FEM1C
1.97047e-40	-0.499498	0.475	0.717	7.23933e-36	4	RBM5
2.00576e-40	-0.512583	0.25	0.508	7.36895e-36	4	SATB1
2.60562e-40	-0.481886	0.292	0.555	9.57278e-36	4	SCAMP5
7.45048e-40	-0.518667	0.505	0.748	2.73723e-35	4	MSRA
1.01846e-39	0.840558	0.439	0.294	3.74173e-35	4	SYNE2
1.34312e-39	-0.61652	0.108	0.322	4.93448e-35	4	LINC-ATP2B1-2
1.35098e-39	-0.539198	0.255	0.504	4.96335e-35	4	PLEKHA7
1.78775e-39	-0.535356	0.07	0.271	6.56803e-35	4	RIMS3
2.21221e-39	-0.472646	0.518	0.762	8.12743e-35	4	SKA2
3.58224e-39	0.885157	0.338	0.192	1.31608e-34	4	SLC20A2
4.84773e-39	-0.478153	0.369	0.615	1.78101e-34	4	AP3B1
7.98378e-39	0.961192	0.492	0.35	2.93316e-34	4	RCAN2
1.63938e-38	-0.532433	0.255	0.49	6.0229e-34	4	RGS11
2.25457e-38	-0.508471	0.102	0.311	8.28307e-34	4	CLIP1
3.3066e-38	-0.416727	0.29	0.552	1.21481e-33	4	HSD17B12
3.45836e-38	0.860327	0.542	0.428	1.27057e-33	4	TFCP2
4.30635e-38	-0.357827	0.684	0.909	1.58211e-33	4	NCKAP5
6.64974e-38	-0.449611	0.196	0.429	2.44305e-33	4	SLC25A25
8.49794e-38	-0.447125	0.583	0.802	3.12206e-33	4	XYLT1
1.15321e-37	-0.563076	0.079	0.277	4.23677e-33	4	CRB1-AS-1
1.40822e-37	-0.616275	0.077	0.273	5.17367e-33	4	SDAD1-AS-1
1.716e-37	-0.537683	0.207	0.433	6.30441e-33	4	TRAF3
1.73743e-37	0.735594	0.638	0.567	6.38313e-33	4	CDH2
1.8854e-37	-0.483313	0.374	0.621	6.92677e-33	4	WWC2
2.4798e-37	-0.550447	0.194	0.421	9.11053e-33	4	BAIAP2L1li1
2.50116e-37	-0.53051	0.168	0.39	9.189e-33	4	MRPS9
2.54563e-37	-0.490936	0.362	0.62	9.35239e-33	4	LINC-SHROOM2-1
2.82929e-37	-0.543996	0.066	0.258	1.03945e-32	4	SGIP1-AS-5
2.98225e-37	-0.63023	0.1	0.298	1.09565e-32	4	HR
3.87003e-37	-0.566075	0.129	0.336	1.42181e-32	4	UBE2E1li1
9.02885e-37	-0.50152	0.086	0.283	3.31711e-32	4	FAXC
9.89845e-37	-0.562872	0.068	0.254	3.63659e-32	4	LGI2-AS-1
1.07306e-36	-0.409901	0.772	0.893	3.94231e-32	4	PCBP3
1.26044e-36	-0.343113	0.797	0.926	4.63072e-32	4	SNX13
1.29876e-36	-0.489128	0.324	0.576	4.7715e-32	4	SEMA3D
1.45538e-36	-0.377683	0.703	0.881	5.34692e-32	4	CCT4
1.55789e-36	-0.469517	0.07	0.26	5.72352e-32	4	LINC-JAM3-1
1.63982e-36	-0.508016	0.113	0.32	6.02454e-32	4	GNA12
2.138e-36	-0.807728	0.077	0.262	7.85478e-32	4	OPCML
2.94296e-36	-0.538273	0.132	0.34	1.08122e-31	4	NFATC2IP
3.14849e-36	-0.465912	0.121	0.333	1.15672e-31	4	PROM1-AS-2
5.40912e-36	-0.546009	0.116	0.318	1.98726e-31	4	PTPN1
5.78154e-36	-0.439358	0.432	0.685	2.12408e-31	4	MAP4
6.48328e-36	-0.538078	0.076	0.268	2.38189e-31	4	NDUFB1
7.04197e-36	-0.433039	0.36	0.591	2.58715e-31	4	CSNK1G1
9.89459e-36	-0.542665	0.162	0.377	3.63517e-31	4	KLHL32
1.36487e-35	-0.42142	0.214	0.46	5.01441e-31	4	RASGEF1B
1.55226e-35	-0.488591	0.072	0.26	5.70285e-31	4	LINC-DEK-1
2.48557e-35	-0.476518	0.328	0.566	9.13172e-31	4	KIAA0753
3.06157e-35	-0.522925	0.162	0.374	1.12479e-30	4	MCF2L
3.58787e-35	1.0131	0.337	0.198	1.31815e-30	4	PACRG
3.66111e-35	-0.444812	0.166	0.389	1.34505e-30	4	MFSD6
5.49734e-35	-0.53435	0.129	0.333	2.01967e-30	4	ETNK1
8.88925e-35	-0.471888	0.449	0.686	3.26582e-30	4	RPS6KA5
9.08024e-35	-0.454245	0.297	0.535	3.33599e-30	4	NEO1
1.5075e-34	-0.405032	0.561	0.79	5.53842e-30	4	DMD
1.81568e-34	0.847682	0.361	0.227	6.67061e-30	4	TSORFli815
2.11672e-34	-0.427636	0.552	0.777	7.77663e-30	4	ZNF609li1
2.34381e-34	0.622206	0.699	0.644	8.61094e-30	4	MBNL2
2.34826e-34	0.632618	0.417	0.253	8.62726e-30	4	FGF12
2.97534e-34	0.786899	0.523	0.407	1.09311e-29	4	AKTIP
4.26721e-34	-0.524593	0.104	0.298	1.56773e-29	4	KCNC3
4.52535e-34	-0.458879	0.254	0.48	1.66257e-29	4	ACSL6
7.13911e-34	0.699934	0.322	0.183	2.62284e-29	4	RP9-AS-1
1.08188e-33	-0.469631	0.096	0.287	3.97473e-29	4	PTPN9
1.11937e-33	-0.439926	0.386	0.623	4.11247e-29	4	SEC62li2
1.34579e-33	-0.445997	0.218	0.44	4.9443e-29	4	DTD1
3.06466e-33	0.774503	0.571	0.476	1.12593e-28	4	KANSL1L
3.45639e-33	0.73471	0.506	0.384	1.26984e-28	4	EHBP1
4.15712e-33	0.807583	0.26	0.136	1.52728e-28	4	DCX
4.97771e-33	-0.440938	0.444	0.658	1.82876e-28	4	PPP1R14C
5.21564e-33	0.726554	0.307	0.173	1.91617e-28	4	ASPH
7.2198e-33	-0.441222	0.215	0.436	2.65248e-28	4	POT1
9.12986e-33	-0.502714	0.095	0.282	3.35422e-28	4	LINC-MAP4K3-4
9.26218e-33	-0.482565	0.117	0.309	3.40283e-28	4	PEAK1
9.7666e-33	-0.466045	0.184	0.393	3.58815e-28	4	RALGAPA2
1.25252e-32	-0.540247	0.081	0.259	4.60163e-28	4	LINC-CCDC25-3
1.27548e-32	-0.447998	0.151	0.356	4.68597e-28	4	OGDHL
1.3661e-32	-0.44109	0.294	0.522	5.01892e-28	4	RC3H1
1.75293e-32	-0.39284	0.418	0.642	6.44007e-28	4	BTRC
1.81024e-32	-0.469407	0.089	0.274	6.65063e-28	4	PPP4C
1.81954e-32	-0.442971	0.426	0.648	6.68482e-28	4	STX3
1.94416e-32	0.819379	0.398	0.265	7.14265e-28	4	SLC30A9
2.03992e-32	-0.473523	0.139	0.336	7.49445e-28	4	KIN
2.50722e-32	-0.406199	0.327	0.559	9.21126e-28	4	LINC-EIF4E-4
4.28638e-32	-0.389019	0.511	0.731	1.57477e-27	4	ZEB1
5.51704e-32	-0.372835	0.506	0.733	2.02691e-27	4	TRIP12
6.21549e-32	0.495101	0.808	0.785	2.28351e-27	4	TLN2
8.12292e-32	0.752482	0.564	0.471	2.98428e-27	4	TMCC1
1.07571e-31	-0.476773	0.173	0.372	3.95206e-27	4	APPL2
1.14508e-31	-0.416603	0.299	0.528	4.20692e-27	4	SUGCT
1.5706e-31	0.991421	0.325	0.196	5.77024e-27	4	RALYL
1.76387e-31	-0.41495	0.177	0.391	6.48027e-27	4	LPP
2.36984e-31	-0.403516	0.419	0.666	8.70657e-27	4	KDM4C
2.61729e-31	-0.436367	0.343	0.564	9.61567e-27	4	IQCE
4.15741e-31	-0.409917	0.454	0.687	1.52739e-26	4	TULP4
4.80017e-31	-0.404164	0.19	0.401	1.76354e-26	4	ACACA
6.18527e-31	-0.370511	0.342	0.577	2.27241e-26	4	NDUFS7
6.674e-31	0.686995	0.596	0.524	2.45196e-26	4	MAK
7.2335e-31	-0.364716	0.305	0.53	2.65751e-26	4	TEAD1
7.27814e-31	-0.465681	0.114	0.298	2.67392e-26	4	LINC-PDE4D-1
1.1358e-30	-0.302461	0.857	0.956	4.17281e-26	4	CHD9
1.14377e-30	-0.352893	0.249	0.472	4.2021e-26	4	SLC1A7
1.61064e-30	0.779348	0.357	0.223	5.91735e-26	4	ADAM5
2.38577e-30	0.392633	0.97	0.976	8.76508e-26	4	PPP2R2B
2.78891e-30	-0.407306	0.531	0.738	1.02462e-25	4	SRRM3
2.93506e-30	-0.406537	0.469	0.678	1.07831e-25	4	SNTB2
3.01171e-30	-0.433239	0.096	0.272	1.10647e-25	4	ATL2
3.10931e-30	-0.384117	0.536	0.758	1.14233e-25	4	CPEB3
3.38565e-30	0.733778	0.272	0.149	1.24386e-25	4	NMNAT3
4.99737e-30	-0.443486	0.116	0.299	1.83598e-25	4	SLC25A36li1
5.31777e-30	-0.400272	0.373	0.59	1.95369e-25	4	BEND6
6.22898e-30	-0.412051	0.601	0.813	2.28846e-25	4	ZNF462li1
6.60088e-30	-0.451422	0.117	0.296	2.4251e-25	4	SCAF11-AS-1
8.0433e-30	-0.394386	0.297	0.522	2.95503e-25	4	PAK1
1.15312e-29	0.728322	0.33	0.207	4.23644e-25	4	PRPH2
1.45285e-29	0.781685	0.312	0.189	5.33764e-25	4	RSU1
1.81734e-29	-0.440489	0.102	0.275	6.67674e-25	4	TMEM192
5.21009e-29	0.871657	0.417	0.299	1.91414e-24	4	GSTP1
5.42714e-29	-0.416332	0.213	0.42	1.99388e-24	4	EXOC2
1.00014e-28	-0.406573	0.224	0.433	3.67441e-24	4	PLIN2
1.188e-28	-0.374415	0.148	0.339	4.36459e-24	4	SCOC-AS-1
1.28809e-28	-0.435128	0.089	0.257	4.73233e-24	4	ICK-AS-2
1.67304e-28	-0.427841	0.102	0.275	6.14657e-24	4	GAN
1.72032e-28	0.765158	0.339	0.219	6.32029e-24	4	GTF2IRD1
2.03683e-28	0.698461	0.567	0.48	7.48313e-24	4	PIK3R1
2.12266e-28	-0.382222	0.265	0.48	7.79843e-24	4	SAFB
2.76369e-28	-0.445125	0.204	0.399	1.01535e-23	4	MEF2D
5.07065e-28	0.962155	0.28	0.15	1.86291e-23	4	CRYBB2
5.89484e-28	-0.358397	0.543	0.753	2.16571e-23	4	DLG1
6.04338e-28	-0.419252	0.119	0.294	2.22028e-23	4	PPM1L-AS-5
6.07057e-28	-0.394716	0.275	0.488	2.23027e-23	4	STK35
6.72629e-28	-0.349767	0.148	0.335	2.47117e-23	4	ENDOD1
7.27423e-28	-0.377893	0.349	0.574	2.67248e-23	4	PSD
1.61237e-27	-0.395113	0.095	0.261	5.9237e-23	4	PXN
2.30628e-27	-0.362058	0.457	0.676	8.47303e-23	4	TCF4
2.32348e-27	0.723237	0.303	0.185	8.53625e-23	4	LRIG1
2.38577e-27	-0.37753	0.509	0.723	8.76509e-23	4	UBE2E2
4.218e-27	-0.400931	0.095	0.261	1.54965e-22	4	PABPC4
4.23185e-27	-0.343681	0.504	0.734	1.55474e-22	4	GPATCH8
4.93704e-27	0.757827	0.482	0.371	1.81382e-22	4	UNC79
6.66296e-27	-0.351781	0.223	0.432	2.44791e-22	4	CBFB
6.73714e-27	-0.362686	0.551	0.754	2.47516e-22	4	AMPH
7.37255e-27	0.56381	0.706	0.695	2.7086e-22	4	NDRG3
1.11423e-26	-0.352557	0.165	0.353	4.09357e-22	4	IMPDH1
1.67265e-26	-0.357178	0.255	0.461	6.14516e-22	4	NEK10
1.73083e-26	-0.388526	0.322	0.539	6.3589e-22	4	BCKDHB
1.90831e-26	0.765207	0.332	0.216	7.01093e-22	4	YWHAG
1.99944e-26	-0.281862	0.818	0.936	7.34573e-22	4	RGS20li1
2.26922e-26	-0.391647	0.104	0.27	8.3369e-22	4	ELFN1
2.51308e-26	-0.42978	0.099	0.26	9.2328e-22	4	ERCC2
2.60116e-26	-0.481031	0.209	0.394	9.55641e-22	4	GRIA3-AS-2
2.67041e-26	-0.390142	0.364	0.566	9.81081e-22	4	ATXN1-AS-8
2.79727e-26	-0.383229	0.19	0.374	1.02769e-21	4	CACNA1Fli1
2.89696e-26	-0.400441	0.093	0.251	1.06431e-21	4	NUP93
5.30549e-26	-0.389735	0.181	0.366	1.94918e-21	4	TTK
5.30649e-26	-0.390823	0.284	0.486	1.94955e-21	4	RAI14
5.43236e-26	-0.35934	0.151	0.335	1.99579e-21	4	ARL4Ali1
5.48194e-26	-0.373122	0.133	0.306	2.01401e-21	4	NECAP1
7.36602e-26	-0.338764	0.249	0.459	2.7062e-21	4	CR1
7.49131e-26	-0.393353	0.167	0.349	2.75223e-21	4	MYO5B
8.84748e-26	-0.352457	0.138	0.315	3.25047e-21	4	MPP6
1.1615e-25	-0.351648	0.295	0.506	4.26724e-21	4	ARL4D
1.24608e-25	0.687433	0.331	0.214	4.57798e-21	4	ELMOD1
1.25212e-25	-0.338072	0.446	0.671	4.60018e-21	4	TRPS1
1.30738e-25	-0.347152	0.429	0.648	4.80317e-21	4	CYTH3
1.428e-25	-0.335936	0.317	0.528	5.24631e-21	4	SLC38A3
1.62741e-25	-0.328755	0.62	0.813	5.97895e-21	4	CNST
1.63581e-25	-0.339653	0.241	0.441	6.0098e-21	4	ASGR1
1.8787e-25	-0.323045	0.404	0.621	6.90217e-21	4	KIAA1217
2.45804e-25	0.735488	0.345	0.226	9.03061e-21	4	SETBP1
2.77355e-25	-0.339146	0.488	0.703	1.01897e-20	4	DPF3
2.78836e-25	-0.387729	0.162	0.339	1.02442e-20	4	CEP295
2.86405e-25	-0.354351	0.242	0.442	1.05222e-20	4	NDUFAF5
3.48206e-25	-0.403675	0.108	0.269	1.27927e-20	4	JAK2
3.81603e-25	0.61388	0.63	0.576	1.40197e-20	4	HIPK1
4.23515e-25	-0.400767	0.139	0.309	1.55595e-20	4	ABCG1
5.46966e-25	0.63942	0.621	0.566	2.0095e-20	4	RNF2
6.78341e-25	-0.310375	0.804	0.938	2.49216e-20	4	SORBS2
7.30126e-25	0.394716	0.834	0.826	2.68241e-20	4	RASAL2
8.59388e-25	-0.349738	0.325	0.523	3.1573e-20	4	DTNB
8.90994e-25	-0.362113	0.099	0.256	3.27342e-20	4	ACTN4
8.95456e-25	-0.32294	0.482	0.704	3.28982e-20	4	HS3ST3B1
1.11074e-24	-0.415547	0.151	0.317	4.08073e-20	4	RGS9BP
1.25676e-24	-0.328986	0.159	0.337	4.6172e-20	4	MTPN
1.30198e-24	-0.350592	0.486	0.702	4.78336e-20	4	ANKS1A
1.56043e-24	0.659432	0.289	0.176	5.73287e-20	4	COL5A3
2.04159e-24	-0.369143	0.173	0.351	7.50061e-20	4	SIAH1
2.33484e-24	-0.345957	0.561	0.768	8.57796e-20	4	ATF2
2.74538e-24	-0.348012	0.473	0.682	1.00863e-19	4	SLTM
2.9814e-24	-0.347255	0.548	0.759	1.09534e-19	4	RCVRN
4.71747e-24	-0.355617	0.257	0.449	1.73315e-19	4	IRF2
5.24228e-24	-0.410976	0.146	0.312	1.92596e-19	4	CECR2
6.34556e-24	0.747969	0.326	0.212	2.3313e-19	4	ZNF507-AS-1
6.5363e-24	-0.370997	0.203	0.38	2.40137e-19	4	WWP1
6.64081e-24	-0.300946	0.21	0.396	2.43977e-19	4	SPCS3
1.10842e-23	-0.341235	0.141	0.308	4.07221e-19	4	CAMSAP1
1.17529e-23	-0.367279	0.17	0.343	4.31791e-19	4	AP3B1-AS-4
1.17657e-23	-0.37244	0.141	0.306	4.32261e-19	4	MARCHF5
1.55108e-23	-0.358772	0.192	0.374	5.69852e-19	4	EDA
1.67711e-23	-0.292651	0.275	0.475	6.16152e-19	4	GUCY2D
1.81514e-23	-0.329184	0.11	0.266	6.66863e-19	4	WDR47
1.95178e-23	0.785826	0.287	0.165	7.17066e-19	4	TBCCD1
2.27552e-23	-0.296011	0.31	0.526	8.36003e-19	4	CHCHD10
3.27556e-23	0.674618	0.345	0.234	1.20341e-18	4	WDFY2
3.43474e-23	-0.255501	0.402	0.624	1.26189e-18	4	FAM172A
3.69823e-23	-0.312289	0.153	0.323	1.35869e-18	4	CDS1
5.83731e-23	0.603305	0.608	0.547	2.14457e-18	4	PPP1R9A
5.84137e-23	0.633095	0.544	0.46	2.14606e-18	4	ZBTB20
6.94834e-23	0.68417	0.429	0.327	2.55275e-18	4	BCL2L13
7.10332e-23	-0.335585	0.257	0.441	2.60969e-18	4	CEP170
7.64114e-23	-0.353167	0.349	0.547	2.80728e-18	4	CLTA
1.30057e-22	-0.364411	0.191	0.361	4.77817e-18	4	RPTOR
1.40689e-22	-0.333037	0.107	0.257	5.16878e-18	4	TRAFD1
1.40756e-22	0.665042	0.333	0.223	5.17124e-18	4	LINC-LHFPL3-1
1.46714e-22	-0.364617	0.15	0.312	5.39011e-18	4	KRT10-AS-1
1.82078e-22	-0.34958	0.31	0.495	6.68936e-18	4	RREB1
1.87381e-22	-0.364509	0.144	0.305	6.88418e-18	4	ZC3H12B
1.95941e-22	-0.315709	0.212	0.392	7.19869e-18	4	CDC40
2.18716e-22	-0.302951	0.385	0.6	8.0354e-18	4	MYO1D
2.32642e-22	-0.349715	0.153	0.318	8.54704e-18	4	SCMH1
2.46332e-22	-0.310544	0.136	0.297	9.05e-18	4	NEXN
2.77404e-22	-0.322767	0.255	0.444	1.01916e-17	4	HS2ST1
2.95154e-22	-0.306924	0.638	0.826	1.08437e-17	4	FRYL
3.34562e-22	-0.323416	0.162	0.329	1.22915e-17	4	YTHDF3
4.45913e-22	-0.369764	0.104	0.25	1.63824e-17	4	SCRN2
4.9725e-22	-0.282697	0.54	0.743	1.82685e-17	4	RAB28
5.06385e-22	-0.329065	0.139	0.296	1.86041e-17	4	TRIM26
6.66238e-22	-0.357408	0.135	0.288	2.44769e-17	4	MRPS27
6.76782e-22	-0.348217	0.109	0.258	2.48643e-17	4	CSPP1-AS-1
6.80435e-22	0.709168	0.409	0.291	2.49985e-17	4	DSCAM
7.9277e-22	0.698044	0.285	0.183	2.91256e-17	4	TTC21B
8.05673e-22	-0.297457	0.23	0.413	2.95996e-17	4	MAPRE2
8.43528e-22	-0.281124	0.253	0.438	3.09904e-17	4	RPL4-AS-4
1.28474e-21	-0.263065	0.578	0.777	4.72001e-17	4	PPP3CA
1.3105e-21	-0.32949	0.272	0.453	4.81465e-17	4	MRTFB
1.60645e-21	-0.300716	0.358	0.549	5.90193e-17	4	GNB5
3.31911e-21	-0.298228	0.348	0.552	1.21941e-16	4	PDLIM5
3.59646e-21	-0.284613	0.356	0.551	1.3213e-16	4	NF1
3.64702e-21	-0.27344	0.138	0.297	1.33988e-16	4	LINC-NANOS1-1
3.7117e-21	-0.34024	0.206	0.378	1.36364e-16	4	L1RE1li53
3.73115e-21	0.675378	0.342	0.237	1.37079e-16	4	PROS1
4.53579e-21	0.757499	0.357	0.259	1.6664e-16	4	LINC-NRF1-2
5.16586e-21	-0.283665	0.12	0.267	1.89788e-16	4	RP1L1
6.24894e-21	-0.306306	0.114	0.259	2.2958e-16	4	ME1
6.75315e-21	-0.356609	0.193	0.353	2.48104e-16	4	KCNMA1
7.43707e-21	-0.323598	0.325	0.506	2.73231e-16	4	TNRC6C
7.46069e-21	-0.324497	0.264	0.447	2.74098e-16	4	DCDC1li1
8.43524e-21	-0.314802	0.149	0.306	3.09902e-16	4	AK2
8.61965e-21	-0.341312	0.144	0.295	3.16677e-16	4	TMEM63B
1.09299e-20	-0.287117	0.458	0.661	4.01553e-16	4	BDP1
1.23554e-20	-0.26449	0.254	0.443	4.53925e-16	4	NDUFB10
1.32533e-20	-0.345502	0.121	0.263	4.86914e-16	4	YWHAQ
1.45995e-20	-0.296021	0.128	0.275	5.36372e-16	4	CREBRF
3.34693e-20	-0.296884	0.443	0.645	1.22963e-15	4	MTDH
3.58806e-20	-0.268106	0.164	0.326	1.31822e-15	4	NDUFB4
4.25599e-20	-0.311956	0.51	0.695	1.56361e-15	4	PATJ
4.67686e-20	-0.26004	0.192	0.36	1.71823e-15	4	PTP4A2
4.77763e-20	0.699221	0.39	0.299	1.75525e-15	4	KCMF1li1
5.24983e-20	-0.35226	0.175	0.327	1.92874e-15	4	RNF165
5.63915e-20	-0.257234	0.155	0.315	2.07177e-15	4	RPS18li11
6.23513e-20	0.620326	0.519	0.45	2.29073e-15	4	CCDC91
6.34735e-20	0.638694	0.338	0.239	2.33195e-15	4	RAB2A
7.66827e-20	-0.292999	0.123	0.268	2.81725e-15	4	SIK2
7.767e-20	-0.332717	0.181	0.336	2.85352e-15	4	IFT57
7.99092e-20	-0.347348	0.126	0.269	2.93578e-15	4	OXR1-AS-3
1.02727e-19	-0.262376	0.322	0.506	3.77409e-15	4	FERMT2
1.21555e-19	0.356202	0.848	0.85	4.46581e-15	4	PER3
1.31717e-19	-0.304616	0.175	0.334	4.83913e-15	4	LORF2li252
1.3383e-19	-0.288438	0.199	0.362	4.91677e-15	4	SIRPA
1.70141e-19	-0.316693	0.136	0.278	6.25081e-15	4	PABPN1li1
2.6583e-19	-0.252107	0.26	0.445	9.76631e-15	4	SCAMP1
2.92936e-19	-0.290382	0.159	0.308	1.07622e-14	4	CDC5Lli1
2.93594e-19	0.627153	0.537	0.481	1.07863e-14	4	PPM1B
3.07849e-19	0.358401	0.782	0.812	1.13101e-14	4	AKAP9
3.73372e-19	-0.276461	0.555	0.741	1.37173e-14	4	XKR6
4.85503e-19	-0.262769	0.337	0.522	1.78369e-14	4	MAN1A2
4.85921e-19	-0.262511	0.33	0.522	1.78523e-14	4	ARHGEF12
5.09082e-19	-0.269683	0.204	0.367	1.87032e-14	4	RFC1
5.18327e-19	-0.296431	0.245	0.412	1.90428e-14	4	GOT1
5.19146e-19	-0.290743	0.31	0.492	1.90729e-14	4	DNAJC6
5.67362e-19	-0.287263	0.177	0.329	2.08443e-14	4	HIKESHI
5.87082e-19	-0.297215	0.263	0.435	2.15688e-14	4	PPP2R1A
6.45366e-19	-0.287965	0.502	0.695	2.37101e-14	4	ATR
8.62106e-19	-0.256755	0.198	0.358	3.16729e-14	4	DCUN1D5
9.45823e-19	-0.26915	0.173	0.323	3.47486e-14	4	COA1
9.54699e-19	-0.269705	0.433	0.622	3.50747e-14	4	CHD2
1.18094e-18	-0.317808	0.31	0.473	4.33867e-14	4	PAXBP1
1.27313e-18	-0.260783	0.268	0.433	4.67737e-14	4	MKKS
1.60686e-18	-0.297769	0.125	0.262	5.90346e-14	4	SH3D19
1.77016e-18	-0.256555	0.442	0.638	6.5034e-14	4	HMOX2li1
2.44715e-18	-0.270217	0.133	0.273	8.99059e-14	4	CD99L2
2.6657e-18	-0.252426	0.135	0.28	9.79351e-14	4	PIK3R3
3.10302e-18	-0.281234	0.118	0.252	1.14002e-13	4	KIF1A
4.25061e-18	0.701462	0.345	0.254	1.56163e-13	4	HIBADH
4.30763e-18	0.630123	0.415	0.33	1.58258e-13	4	SP3
6.4157e-18	-0.276889	0.143	0.283	2.35706e-13	4	GAB2
1.16938e-17	-0.268181	0.13	0.266	4.29618e-13	4	PDCD10
1.17953e-17	-0.259264	0.186	0.334	4.33349e-13	4	PFKM
1.40378e-17	-0.288701	0.168	0.313	5.15734e-13	4	TBC1D9
1.50867e-17	-0.260272	0.135	0.271	5.54272e-13	4	SNAP23li1
1.98689e-17	-0.322885	0.189	0.332	7.29964e-13	4	SMARCA2-AS-1
2.09021e-17	0.445139	0.688	0.688	7.67921e-13	4	ARMC9
2.32248e-17	-0.27441	0.422	0.593	8.53256e-13	4	CABP4
2.9212e-17	-0.296672	0.139	0.274	1.07322e-12	4	REPS2
3.51802e-17	0.568585	0.292	0.2	1.29248e-12	4	UBN1
4.52126e-17	-0.271931	0.433	0.612	1.66107e-12	4	UBR2
4.73505e-17	-0.264831	0.136	0.272	1.73961e-12	4	PTPRT
7.15664e-17	0.668325	0.463	0.395	2.62928e-12	4	SIPA1L1
7.34359e-17	0.598121	0.523	0.477	2.69796e-12	4	GTF2I
1.07108e-16	0.449012	0.289	0.186	3.93504e-12	4	LINC-HNRNPDL-4
1.51276e-16	-0.276585	0.144	0.276	5.55772e-12	4	LINC-HERC3-1
1.60918e-16	-0.273756	0.137	0.268	5.91197e-12	4	ABHD18
1.6335e-16	0.630196	0.283	0.194	6.00133e-12	4	KSR1
1.72863e-16	-0.256087	0.197	0.346	6.3508e-12	4	G3BP1
3.58927e-16	-0.251154	0.186	0.328	1.31866e-11	4	DNMT3A
3.59263e-16	-0.273033	0.205	0.349	1.3199e-11	4	RBM4B
3.79299e-16	-0.265877	0.547	0.714	1.39351e-11	4	LRCH1
3.82747e-16	-0.254466	0.158	0.293	1.40618e-11	4	LRRC28li1
4.39883e-16	0.507319	0.549	0.512	1.61609e-11	4	ADD1
5.33286e-16	-0.251336	0.129	0.255	1.95924e-11	4	AKAP11
5.58738e-16	-0.25325	0.176	0.314	2.05275e-11	4	PISD
6.02803e-16	-0.256368	0.134	0.261	2.21464e-11	4	TARS3
6.81194e-16	0.573015	0.527	0.48	2.50264e-11	4	PDZD2
7.03814e-16	-0.28646	0.132	0.258	2.58574e-11	4	LINC-EIF4E-5
9.68119e-16	-0.292219	0.22	0.362	3.55677e-11	4	NCKAP5-AS-3
1.24788e-15	-0.279702	0.452	0.63	4.5846e-11	4	RASGRF2-AS-1
1.55068e-15	-0.283336	0.154	0.284	5.69704e-11	4	FBXO15
1.97161e-15	-0.257068	0.167	0.301	7.24349e-11	4	FRA10AC1
2.72559e-15	0.556927	0.565	0.531	1.00135e-10	4	CYGB-AS-1
3.6657e-15	0.381713	0.743	0.764	1.34674e-10	4	MEIS1
4.11401e-15	0.280327	0.841	0.892	1.51145e-10	4	MCTP2
1.04031e-14	0.625392	0.341	0.258	3.822e-10	4	PLCH2
1.07071e-14	-0.25123	0.158	0.285	3.93367e-10	4	CDYLli2
1.82491e-14	0.607191	0.374	0.302	6.70454e-10	4	LPGAT1
2.57548e-14	0.552536	0.25	0.169	9.46206e-10	4	ETV6
3.19638e-14	-0.270702	0.137	0.256	1.17432e-09	4	PLCD4
3.66384e-14	0.595401	0.478	0.422	1.34606e-09	4	FAM168A
5.12866e-14	0.515326	0.4	0.316	1.88422e-09	4	RPL21li85
5.28628e-14	0.619217	0.602	0.567	1.94213e-09	4	TSORFli2504
5.87411e-14	0.526614	0.567	0.531	2.15809e-09	4	RBM25
9.79793e-14	-0.254944	0.244	0.38	3.59966e-09	4	KTN1-AS-3
1.60934e-13	0.535869	0.552	0.53	5.91257e-09	4	FAM13Ali1
2.22751e-13	0.614636	0.479	0.412	8.18364e-09	4	SNTG1
3.27455e-13	0.554911	0.477	0.433	1.20304e-08	4	KDM5A
3.74276e-13	0.590832	0.435	0.382	1.37505e-08	4	SCAF11li1
7.33965e-13	0.674138	0.433	0.375	2.69651e-08	4	SCG5
1.08887e-12	0.388265	0.688	0.682	4.0004e-08	4	PPFIA2
1.40387e-12	0.544843	0.442	0.388	5.1577e-08	4	MYLK
1.90389e-12	0.593306	0.32	0.25	6.99469e-08	4	RDH8
1.91656e-12	0.503418	0.544	0.522	7.04126e-08	4	CFAP54
2.9723e-12	0.548926	0.496	0.461	1.09199e-07	4	HADHB
3.65397e-12	0.507888	0.275	0.203	1.34243e-07	4	PSPC1
3.86928e-12	0.531563	0.452	0.397	1.42153e-07	4	ABHD17B
7.42309e-12	0.582168	0.301	0.23	2.72717e-07	4	SSH2
9.7617e-12	0.62693	0.352	0.287	3.58635e-07	4	PCDHA1
1.28038e-11	0.59056	0.43	0.377	4.704e-07	4	SLC17A7
2.29743e-11	1.82718	0.775	0.844	8.44053e-07	4	CST3
2.81174e-11	0.559405	0.32	0.25	1.033e-06	4	CXXC4
3.27913e-11	0.373703	0.666	0.691	1.20472e-06	4	SNAP91
4.4878e-11	0.531459	0.298	0.232	1.64877e-06	4	NCOA7
6.04612e-11	0.491449	0.517	0.493	2.22128e-06	4	PLXDC1
1.13321e-10	0.50758	0.3	0.234	4.16329e-06	4	MPP5
1.26068e-10	0.514545	0.319	0.251	4.63162e-06	4	UBE2U
1.40127e-10	0.592284	0.326	0.264	5.14813e-06	4	PTPRR-AS-2
1.71438e-10	0.547069	0.475	0.442	6.29846e-06	4	EPAS1
2.50867e-10	0.521446	0.327	0.264	9.21661e-06	4	HIP1
3.06049e-10	0.557586	0.504	0.473	1.12439e-05	4	NDFIP1
3.41005e-10	0.408039	0.287	0.217	1.25282e-05	4	CCDC88A
4.02557e-10	0.535037	0.267	0.203	1.47895e-05	4	CHST10
4.1835e-10	0.54741	0.31	0.247	1.53698e-05	4	SLC7A6
4.70054e-10	0.578751	0.556	0.516	1.72693e-05	4	MT-ND1li1
4.93112e-10	0.290472	0.838	0.901	1.81164e-05	4	MEIS2
7.83108e-10	0.357034	0.688	0.712	2.87706e-05	4	PDE6D
9.44548e-10	0.425231	0.611	0.6	3.47017e-05	4	NELL2
1.57176e-09	0.487933	0.52	0.499	5.77447e-05	4	SETD2
1.62541e-09	0.426567	0.589	0.597	5.97161e-05	4	ATF7IP
2.18769e-09	0.42081	0.548	0.547	8.03737e-05	4	LSM14A
2.21003e-09	0.264519	0.766	0.807	8.11943e-05	4	PTPRA
2.49781e-09	0.505001	0.487	0.469	9.17669e-05	4	AQR
2.69042e-09	0.478081	0.287	0.224	9.88434e-05	4	LORF2li16
3.64304e-09	0.447678	0.253	0.191	0.000133842	4	STAT5B
5.22169e-09	0.346877	0.668	0.698	0.00019184	4	KANSL1
6.10367e-09	0.544514	0.398	0.355	0.000224243	4	ASAP1
7.19923e-09	0.536503	0.319	0.263	0.000264493	4	MBNL1-AS-2
8.56236e-09	0.471934	0.335	0.283	0.000314573	4	NDUFAF2li1
1.62981e-08	0.471202	0.312	0.258	0.000598774	4	LINC-MVB12B-1
1.97719e-08	0.481322	0.263	0.204	0.0007264	4	PIK3CA
2.93511e-08	0.531008	0.358	0.317	0.00107833	4	FBXL4
4.30962e-08	0.39538	0.589	0.601	0.00158331	4	ZDHHC2
4.57104e-08	0.303172	0.742	0.797	0.00167935	4	FHOD3
8.00253e-08	0.426821	0.327	0.275	0.00294005	4	ATP2C1
1.16558e-07	0.555605	0.25	0.194	0.00428223	4	GRIK1li1
1.48003e-07	0.429754	0.525	0.521	0.00543747	4	RNF11
1.53274e-07	0.520428	0.271	0.218	0.00563115	4	SPIDR
1.56233e-07	1.18872	0.638	0.709	0.00573984	4	RTBDN
2.28274e-07	0.497206	0.251	0.202	0.00838656	4	MTSS1
2.62422e-07	0.444623	0.307	0.254	0.00964113	4	KIF6
3.47434e-07	0.547211	0.318	0.267	0.0127644	4	NPDC1-AS-1
3.87349e-07	0.452831	0.453	0.438	0.0142308	4	ZRANB1
4.93069e-07	0.432054	0.281	0.233	0.0181149	4	NREP
6.09453e-07	0.455724	0.463	0.443	0.0223907	4	PTEN
6.57302e-07	0.372642	0.588	0.611	0.0241486	4	LRRC8B
8.51752e-07	0.447479	0.339	0.297	0.0312925	4	ATG2B
9.27335e-07	0.476569	0.322	0.282	0.0340694	4	ANKRD6
1.13531e-06	0.322494	0.63	0.66	0.0417101	4	FNIP1
1.18344e-06	0.409093	0.572	0.575	0.0434784	4	R3HDM1
1.304e-06	0.384752	0.572	0.571	0.0479078	4	ANKRD44
1.54168e-06	0.398695	0.317	0.271	0.0566398	4	MAP3K4
2.0823e-06	0.461375	0.292	0.249	0.0765016	4	RSRC1li1
2.41165e-06	0.414871	0.431	0.403	0.0886015	4	KANK1
3.96338e-06	0.444803	0.375	0.349	0.145611	4	TAGLN2
3.96966e-06	0.412243	0.424	0.402	0.145841	4	ERI3
4.92302e-06	0.409399	0.443	0.426	0.180867	4	KIAA0408
6.47949e-06	0.352469	0.618	0.663	0.23805	4	STXBP5
8.56307e-06	0.373273	0.436	0.415	0.314599	4	CWF19L2
1.37564e-05	0.36879	0.563	0.578	0.505395	4	LINC-RPL6-451
1.38016e-05	0.293952	0.701	0.75	0.507056	4	TAOK3
1.45783e-05	0.362636	0.574	0.598	0.535593	4	VTI1A
1.72078e-05	0.343437	0.527	0.541	0.632196	4	HDAC8
1.8401e-05	0.466495	0.259	0.221	0.676034	4	SP4
3.29866e-05	0.445398	0.308	0.278	1	4	SPPL3
5.3911e-05	0.377449	0.364	0.341	1	4	VEZT
6.5604e-05	0.372107	0.355	0.332	1	4	FASTKD1
9.5769e-05	0.374469	0.533	0.546	1	4	RNF150li1
0.000101216	0.424818	0.385	0.372	1	4	FER
0.000110198	0.433252	0.283	0.254	1	4	HSF2li2
0.000137034	0.350038	0.263	0.228	1	4	ZNF347
0.000188194	0.276379	0.626	0.67	1	4	SRRM2
0.00022681	0.414224	0.252	0.222	1	4	CEP126
0.000257845	0.329084	0.547	0.575	1	4	PIAS1
0.000261338	0.446333	0.337	0.32	1	4	IQSEC1
0.000278755	0.308205	0.509	0.53	1	4	NUDT3
0.000279149	0.437922	0.317	0.295	1	4	CCDC50
0.000304821	0.441323	0.397	0.394	1	4	COMMD1
0.000312551	0.448096	0.358	0.345	1	4	RAB30
0.00037848	0.314296	0.626	0.672	1	4	ARL15
0.000428859	0.332824	0.497	0.513	1	4	LNX2
0.000434136	0.407578	0.347	0.331	1	4	TRPC1
0.000461711	0.391449	0.313	0.294	1	4	CDKAL1
0.000468074	0.365945	0.411	0.407	1	4	RAB3GAP1
0.000471654	0.414748	0.285	0.26	1	4	RPS6KC1li1
0.000515904	0.352412	0.289	0.263	1	4	CBLB
0.000624148	0.358013	0.279	0.25	1	4	AZI2
0.000640492	0.388433	0.441	0.438	1	4	AGPAT3
0.000702689	0.32625	0.437	0.423	1	4	PHLDB2
0.00072973	0.468811	0.37	0.366	1	4	DGKE
0.000759507	0.317352	0.464	0.462	1	4	TRA2A
0.000868924	0.290827	0.566	0.582	1	4	IMPA1
0.000951225	0.329523	0.254	0.223	1	4	KCNRG
0.000964347	0.308948	0.437	0.441	1	4	PRRC2C
0.00102079	0.397776	0.395	0.384	1	4	NR1D2
0.00102136	0.470188	0.292	0.271	1	4	EML4
0.00112087	0.41172	0.263	0.242	1	4	MPP7
0.0013547	0.385468	0.27	0.247	1	4	SIKE1
0.00146284	0.365844	0.295	0.276	1	4	FNBP1L
0.00151336	0.485179	0.339	0.334	1	4	METTL15
0.0016034	0.38474	0.297	0.279	1	4	DDX6
0.00168321	0.405196	0.295	0.274	1	4	SLC10A7
0.00187828	0.359754	0.409	0.408	1	4	PTMA
0.00215176	0.279568	0.582	0.624	1	4	RALGAPA1
0.00226763	0.448609	0.29	0.275	1	4	ELOVL4
0.00291477	0.3518	0.523	0.568	1	4	SAMD12
0.00298797	0.369587	0.417	0.423	1	4	RNF180
0.00352444	0.332665	0.374	0.372	1	4	PSIP1
0.00353997	0.390215	0.259	0.242	1	4	CEP57L1
0.00429876	0.275404	0.599	0.638	1	4	TUT4
0.00456238	0.30405	0.444	0.452	1	4	METAP1D
0.00459177	0.313086	0.596	0.636	1	4	FHIT
0.00548344	0.38473	0.407	0.416	1	4	ANKIB1
0.00594629	0.365234	0.383	0.388	1	4	HECTD1
0.00609614	0.361412	0.275	0.261	1	4	GALNT1
0.00642467	0.349324	0.427	0.437	1	4	WHRN
0.00650384	0.360944	0.382	0.382	1	4	SCN8A
0.00671802	0.350227	0.358	0.357	1	4	RAP1GDS1
0.00689579	0.319368	0.278	0.261	1	4	MBD2
0.00748776	0.375887	0.354	0.353	1	4	PWWP2A
0.00764158	0.348385	0.314	0.301	1	4	MICU3
0.0078309	0.359557	0.417	0.431	1	4	GDPD5
0.0085522	0.339968	0.487	0.522	1	4	TTC28li1
0.00940904	0.378397	0.301	0.288	1	4	AASDHPPT
0	4.75991	0.996	0.353	0	5	NRXN3
0	3.50389	0.936	0.102	0	5	ADGRL3
0	3.13955	0.939	0.185	0	5	CTNNA2
0	2.85553	0.806	0.066	0	5	PLXDC2
0	2.84239	0.969	0.232	0	5	SAG
0	2.37325	0.749	0.031	0	5	NRXN3-AS-1
0	2.27092	0.683	0.038	0	5	NRXN3-AS-3
0	2.24239	0.787	0.119	0	5	ENVli78
0	1.95216	0.581	0.002	0	5	OPN1SW
0	1.82807	0.795	0.27	0	5	DSCAM
0	1.76012	0.74	0.201	0	5	LINC-HSPA8-34
0	1.70409	0.528	0.077	0	5	CALU
0	1.631	0.494	0.019	0	5	VAV3
0	1.63015	0.776	0.199	0	5	ADGRL2
0	1.53658	0.505	0.053	0	5	MON1B-AS-2
0	1.49194	0.439	0.044	0	5	SLC8A3li1
0	1.45099	0.482	0.013	0	5	CCDC136
0	1.28774	0.397	0.004	0	5	EIF3H-AS-4
0	1.22957	0.429	0.038	0	5	TENM4
0	1.2213	0.453	0.061	0	5	DOCK7
0	1.19711	0.327	0.005	0	5	EPHA10
0	1.17408	0.404	0.039	0	5	NECAB2
0	0.966028	0.27	0.009	0	5	C12ORF40
1.70717e-305	1.72934	0.927	0.497	6.27199e-301	5	NTM
4.2614e-285	1.66071	0.816	0.316	1.56559e-280	5	KCNMA1
6.39111e-267	1.47482	0.644	0.177	2.34803e-262	5	LINC-RWDD3-8
6.92152e-249	-2.04946	0.208	0.837	2.5429e-244	5	THRB
2.63619e-240	-1.68158	0.515	0.919	9.68512e-236	5	EYSli2
1.10672e-236	-1.65246	0.708	0.927	4.06597e-232	5	EYS
2.97263e-234	0.72577	0.258	0.028	1.09211e-229	5	XKR7
1.00211e-218	-1.93392	0.185	0.768	3.68166e-214	5	OPN1LW
1.68991e-211	1.30008	0.961	0.545	6.20857e-207	5	IL1RAPL1
3.66582e-210	-1.58278	0.502	0.87	1.34678e-205	5	LRFN2
1.66062e-208	1.09059	0.492	0.12	6.10096e-204	5	SHANK3
5.05313e-208	1.22124	0.544	0.149	1.85647e-203	5	ZNF608
7.00178e-208	-1.62806	0.561	0.901	2.57238e-203	5	EYSli1
5.39425e-180	1.19618	0.718	0.307	1.98179e-175	5	TAFA3
2.17671e-165	0.745998	0.269	0.045	7.99703e-161	5	SORD
6.18918e-159	1.04193	0.488	0.146	2.27384e-154	5	PPFIBP2
4.46676e-158	0.71294	0.293	0.054	1.64104e-153	5	LINC-GPRIN3-2
4.16337e-152	1.24983	0.7	0.321	1.52958e-147	5	ASIC2-AS-4
1.2906e-149	-1.69796	0.146	0.62	4.74154e-145	5	MARCHF11
2.57309e-149	1.24133	0.797	0.449	9.45327e-145	5	COL19A1
1.13155e-147	-0.758343	0.989	0.95	4.15718e-143	5	ARR3
6.73066e-142	1.34747	0.545	0.204	2.47278e-137	5	SLC6A11
3.26172e-140	-1.49038	0.226	0.663	1.19832e-135	5	LINC-DECR1-1
5.94532e-137	0.634467	0.996	0.953	2.18425e-132	5	CACNA2D1
2.15046e-134	0.85837	0.396	0.111	7.90057e-130	5	LACTB
3.65698e-132	1.04426	0.66	0.301	1.34354e-127	5	ETNK1
1.55159e-131	-1.28525	0.397	0.751	5.7004e-127	5	FRMPD2
4.42457e-119	0.976739	0.613	0.268	1.62554e-114	5	DNER
8.60939e-117	1.02868	0.588	0.252	3.163e-112	5	JADE3
3.00606e-112	-1.56222	0.111	0.519	1.1044e-107	5	LINC-BRINP1-8
9.85957e-111	-0.996935	0.682	0.852	3.62231e-106	5	GRB10
7.34714e-110	0.885091	0.341	0.098	2.69927e-105	5	LDLRAD4
5.54823e-109	1.18739	0.439	0.145	2.03836e-104	5	LSM7-AS-1
1.67083e-106	1.07158	0.553	0.234	6.13845e-102	5	OPCML
1.26243e-105	0.957867	0.556	0.238	4.63804e-101	5	ARHGAP28
4.22327e-100	0.71516	0.285	0.071	1.55159e-95	5	CDH8
9.64255e-100	0.884903	0.528	0.227	3.54258e-95	5	KALRN
8.19041e-95	-1.27947	0.354	0.659	3.00908e-90	5	SAMD7
1.43839e-94	-1.37977	0.107	0.478	5.28449e-90	5	NHS
4.02037e-94	0.884054	0.521	0.228	1.47704e-89	5	PSMD8
2.11029e-92	-1.18718	0.176	0.53	7.75298e-88	5	DTNB
3.33086e-91	0.734087	0.37	0.125	1.22372e-86	5	SCRN1
1.46219e-90	0.734621	0.252	0.066	5.37194e-86	5	LINC-RPL6-159
2.29729e-89	-1.17001	0.278	0.637	8.44002e-85	5	PDE8B
4.37197e-88	0.867317	0.674	0.374	1.60622e-83	5	AFF2
7.04879e-88	0.785967	0.476	0.198	2.58966e-83	5	SIK3
5.13275e-87	-1.0935	0.277	0.61	1.88572e-82	5	PHACTR2
8.61746e-87	0.561176	0.992	0.912	3.16597e-82	5	TAFA2
5.99767e-84	0.772484	0.837	0.609	2.20348e-79	5	CCDC85A
1.62222e-77	-0.701162	0.801	0.904	5.95989e-73	5	DMDli2
1.28363e-76	-1.14819	0.148	0.472	4.71594e-72	5	TANC1
2.11646e-75	-0.693399	0.811	0.896	7.77567e-71	5	AFF1
7.99143e-74	0.777223	0.574	0.304	2.93597e-69	5	DIPK1A
1.16888e-73	0.818416	0.569	0.307	4.29436e-69	5	LARGE1
1.78536e-73	0.673248	0.918	0.735	6.55924e-69	5	DACH2
2.90447e-72	-1.16156	0.096	0.406	1.06707e-67	5	LORF2li26
5.53989e-72	-0.573128	0.885	0.943	2.0353e-67	5	CAMK1D
2.62539e-71	0.551791	0.965	0.862	9.64543e-67	5	PDZD8li1
4.23794e-71	-1.121	0.109	0.417	1.55698e-66	5	FAM135B
1.21709e-69	-0.48386	0.979	0.988	4.47146e-65	5	HCN1
1.43424e-69	0.819014	0.255	0.08	5.26924e-65	5	LINC-DDX10-8
1.24782e-68	-0.52058	0.912	0.939	4.58438e-64	5	CSPP1
1.46032e-68	0.789103	0.628	0.378	5.36508e-64	5	MYLK
3.29685e-67	0.726264	0.452	0.208	1.21123e-62	5	CCDC88A
1.16534e-65	0.457533	0.987	0.942	4.28136e-61	5	CELF2li1
1.28084e-64	0.676737	0.349	0.137	4.70567e-60	5	SYCE2
2.50542e-64	-1.14222	0.08	0.364	9.20467e-60	5	MARCH11-AS-1
3.83018e-63	-0.855216	0.455	0.664	1.40717e-58	5	CEP104li1
1.52931e-58	0.550257	0.266	0.093	5.61854e-54	5	KALRN-AS-14
2.21678e-56	-0.690005	0.662	0.796	8.14422e-52	5	XYLT1
4.67547e-55	-0.886023	0.209	0.469	1.71772e-50	5	ALG13
6.82197e-55	0.636002	0.266	0.098	2.50632e-50	5	TMTC2
5.9335e-54	0.67543	0.588	0.351	2.17991e-49	5	SERPINI1
7.13279e-54	-0.882671	0.289	0.546	2.62052e-49	5	FAM160A1
1.85551e-53	0.533266	0.856	0.685	6.81694e-49	5	CPE
3.73373e-53	0.62746	0.72	0.494	1.37174e-48	5	TRIO
8.11533e-53	0.647112	0.685	0.452	2.98149e-48	5	ZBTB20
2.5494e-52	0.624028	0.432	0.211	9.36625e-48	5	PEX5L
3.18145e-52	0.632773	0.692	0.471	1.16883e-47	5	SPATA6
7.61733e-52	0.616842	0.396	0.189	2.79853e-47	5	ETNK2
3.02558e-51	0.600621	0.798	0.61	1.11157e-46	5	MAP3K13
2.40725e-49	0.582094	0.414	0.204	8.84398e-45	5	PARM1
6.43002e-49	-1.07386	0.191	0.429	2.36232e-44	5	SNTG1
6.23618e-48	0.553236	0.794	0.606	2.29111e-43	5	CACNA1D
3.49911e-47	0.635933	0.461	0.244	1.28554e-42	5	RIN2
9.23363e-47	0.528918	0.28	0.114	3.39234e-42	5	RUNX1T1
7.47318e-46	-0.820288	0.149	0.391	2.74557e-41	5	LPP
3.28671e-45	0.586506	0.535	0.315	1.2075e-40	5	IFT57
8.73865e-45	0.555201	0.511	0.294	3.21049e-40	5	PTPN1
8.93197e-45	0.846757	0.262	0.109	3.28152e-40	5	CNTNAP2
1.21986e-44	0.586906	0.665	0.454	4.48165e-40	5	AOPEP
2.78895e-44	-0.672369	0.536	0.695	1.02463e-39	5	RPGRIP1
3.49355e-44	-0.74214	0.34	0.556	1.2835e-39	5	FARP1
9.09725e-43	0.634124	0.692	0.478	3.34224e-38	5	KCNAB1li1
9.87169e-43	-0.299838	0.99	0.941	3.62676e-38	5	SLC24A2
2.18487e-42	0.684735	0.381	0.189	8.02701e-38	5	C2CD6
1.16805e-41	0.52969	0.437	0.235	4.2913e-37	5	PDZD8
3.16344e-40	-0.617051	0.674	0.781	1.16221e-35	5	LINC-RPL6-93
3.67234e-40	0.486208	0.251	0.104	1.34918e-35	5	CYB5R3
6.77549e-40	0.369861	0.967	0.918	2.48925e-35	5	JARID2
1.95605e-38	0.510874	0.726	0.515	7.18632e-34	5	RGS7
2.36056e-38	0.497814	0.364	0.187	8.67247e-34	5	SPTBN1
2.44227e-38	0.498808	0.288	0.131	8.97265e-34	5	LINC-AFF2-3
5.77104e-38	0.589619	0.466	0.272	2.12022e-33	5	TLE1
9.36283e-38	0.50844	0.315	0.149	3.43981e-33	5	EFNA5
1.58795e-37	-0.809402	0.149	0.356	5.83395e-33	5	LINC-MFAP1A-5
6.02553e-36	0.533841	0.312	0.154	2.21372e-31	5	THSD7A
7.42447e-36	0.590562	0.539	0.342	2.72768e-31	5	GOT2-AS-2
1.81756e-35	-0.64639	0.063	0.251	6.67754e-31	5	SBK1
2.28024e-35	-0.804507	0.15	0.343	8.37737e-31	5	LINC-EYS-3
2.75849e-35	0.523736	0.453	0.264	1.01344e-30	5	GAB2
4.12454e-35	-0.713973	0.082	0.272	1.51532e-30	5	LINC-MVB12B-1
4.44418e-35	-0.768388	0.524	0.677	1.63275e-30	5	HDAC9
6.22831e-35	0.468241	0.484	0.274	2.28822e-30	5	HR
7.11488e-34	0.446797	0.396	0.219	2.61393e-29	5	LORF2li16
1.00255e-33	0.501577	0.631	0.432	3.68329e-29	5	LINC-PTPRC-4
2.10467e-33	-0.497557	0.774	0.835	7.73233e-29	5	GLCCI1
2.19907e-33	0.485215	0.401	0.225	8.07916e-29	5	TSORFli815
2.96769e-33	0.450474	0.574	0.368	1.0903e-28	5	APP
4.14409e-33	0.294937	0.982	0.962	1.5225e-28	5	GPHN
5.45925e-33	-0.84055	0.079	0.261	2.00567e-28	5	SEMA3E
1.26054e-32	-0.646359	0.161	0.359	4.6311e-28	5	PCSK5
2.49082e-32	0.429557	0.286	0.137	9.15104e-28	5	FZD3
4.46089e-32	0.538253	0.479	0.298	1.63889e-27	5	TPCN2
4.60488e-32	0.512605	0.608	0.432	1.69179e-27	5	ZNRF2
5.07483e-32	0.432096	0.86	0.726	1.86444e-27	5	EGFLAM
4.21617e-31	-0.374313	0.926	0.938	1.54898e-26	5	CD47
6.56638e-31	-0.636749	0.642	0.741	2.41242e-26	5	INPP4B
5.82769e-30	0.535306	0.418	0.253	2.14103e-25	5	CCDC85A-AS-2
7.91814e-30	-0.640204	0.103	0.279	2.90905e-25	5	RPL6li124
1.06138e-29	-0.756233	0.107	0.275	3.89942e-25	5	ITGA4
3.44208e-29	0.483904	0.608	0.434	1.26459e-24	5	CACNA2D1-AS-6
4.87812e-29	-0.558133	0.564	0.674	1.79217e-24	5	MLXIP
5.28238e-29	-0.389324	0.849	0.888	1.94069e-24	5	PCBP3
5.95853e-29	-0.647189	0.314	0.472	2.1891e-24	5	PAXBP1
6.26392e-29	0.441492	0.507	0.326	2.3013e-24	5	AP3S1li1
8.90389e-29	0.448676	0.277	0.141	3.2712e-24	5	CCDC85A-AS-1
1.26881e-28	-0.58157	0.43	0.589	4.66148e-24	5	FMN1
1.42383e-28	-0.490265	0.782	0.866	5.231e-24	5	LHFPL3
2.48957e-28	-0.420365	0.875	0.908	9.14644e-24	5	DACH1
2.70616e-28	0.43211	0.706	0.539	9.94218e-24	5	HMGN3
8.40063e-28	0.393424	0.317	0.171	3.08631e-23	5	SLC29A4-AS-1
1.35958e-27	-0.582113	0.54	0.647	4.99496e-23	5	WASF1
2.09622e-27	0.43542	0.544	0.369	7.70131e-23	5	PAFAH2
2.42032e-27	0.443014	0.679	0.519	8.892e-23	5	NIM1K
2.77753e-27	-0.362885	0.861	0.891	1.02044e-22	5	MCTP2
3.07868e-27	-0.628974	0.265	0.438	1.13108e-22	5	DGKD
3.1897e-27	0.255768	0.982	0.944	1.17186e-22	5	DLG2
1.40808e-26	-0.58147	0.413	0.546	5.17315e-22	5	SMC5
1.51516e-26	-0.399109	0.834	0.847	5.56656e-22	5	PDE6C
1.77795e-26	0.307812	0.975	0.941	6.53202e-22	5	CCSER1
2.13904e-26	0.359282	0.892	0.79	7.85863e-22	5	WWOX
8.52411e-26	0.438204	0.645	0.477	3.13167e-21	5	PIK3R1
1.9886e-25	0.44004	0.738	0.592	7.30592e-21	5	C2CD5
2.06476e-25	0.379739	0.625	0.436	7.58571e-21	5	GALNT10
2.553e-25	0.431902	0.482	0.306	9.37945e-21	5	NAF1-AS-2
1.21148e-24	-0.251562	0.989	0.977	4.45085e-20	5	CADPS
1.77267e-24	0.453647	0.467	0.309	6.51262e-20	5	DACH2li1
2.37281e-24	0.41946	0.4	0.246	8.71746e-20	5	YWHAQ
3.2549e-24	0.440557	0.323	0.186	1.19582e-19	5	LHX4
4.08163e-24	-0.322856	0.936	0.944	1.49955e-19	5	NLK
7.2234e-24	-0.586004	0.247	0.409	2.65381e-19	5	EIF1Bli1
8.30893e-24	0.459071	0.785	0.704	3.05262e-19	5	GRIP1
8.50417e-24	0.571483	0.746	0.604	3.12435e-19	5	RORA
9.65324e-24	-0.619764	0.454	0.584	3.54651e-19	5	LINC-RPL6-451
1.08459e-23	0.368848	0.282	0.151	3.98467e-19	5	IGSF21
1.8992e-23	-0.555291	0.197	0.35	6.97745e-19	5	ELOVL2
3.23002e-23	-0.508303	0.588	0.689	1.18668e-18	5	CSPP1-AS-3
4.42169e-23	0.380414	0.412	0.258	1.62448e-18	5	REPS2
5.2274e-23	0.411749	0.551	0.396	1.9205e-18	5	SESN3
5.32297e-23	0.394894	0.253	0.135	1.95561e-18	5	RDH10
5.4878e-23	0.378259	0.324	0.186	2.01616e-18	5	GPHN-AS-4
6.23862e-23	-0.569952	0.421	0.54	2.29201e-18	5	RRP1B
6.42377e-23	0.37722	0.3	0.168	2.36003e-18	5	LINC-MPZL2-1
7.01398e-23	0.379507	0.529	0.363	2.57686e-18	5	TSORFli2189
7.49132e-23	-0.600478	0.232	0.392	2.75224e-18	5	CHST10-AS-2
7.69832e-23	0.385848	0.769	0.631	2.82829e-18	5	ADK
8.11886e-23	-0.352507	0.857	0.886	2.98279e-18	5	SLC4A4
1.05906e-22	0.394884	0.484	0.322	3.89086e-18	5	SPART
1.25476e-22	0.270695	0.989	0.982	4.60987e-18	5	CADM2
1.46994e-22	-0.414516	0.73	0.804	5.4004e-18	5	EEA1
5.10859e-22	0.310885	0.916	0.804	1.87685e-17	5	MAML2
5.36886e-22	0.375227	0.257	0.138	1.97247e-17	5	TMEM205
2.01445e-21	-0.463394	0.587	0.688	7.4009e-17	5	ATR
2.3116e-21	0.359723	0.832	0.693	8.4926e-17	5	FRMPD1
2.39043e-21	0.392611	0.37	0.23	8.7822e-17	5	SLC29A4
3.31418e-21	0.29424	0.916	0.817	1.2176e-16	5	ATP8A2li1
3.36941e-21	0.320809	0.746	0.571	1.23789e-16	5	IMPA1
3.71406e-21	0.406537	0.751	0.622	1.36451e-16	5	GRIA3
4.16509e-21	-0.416192	0.72	0.777	1.53021e-16	5	SMARCA2
7.46537e-21	-0.609741	0.318	0.452	2.7427e-16	5	PPP2R2A-AS-1
7.54558e-21	-0.565642	0.277	0.418	2.77217e-16	5	LINC-SMIM13-2
1.04869e-20	0.321275	0.828	0.732	3.85277e-16	5	KIF21A
1.12251e-20	-0.510729	0.126	0.266	4.12398e-16	5	MACROH2A2
1.85071e-20	-0.518169	0.128	0.265	6.79933e-16	5	VIPAS39
1.87072e-20	0.364111	0.726	0.593	6.87283e-16	5	AP3B1
2.09113e-20	-0.502139	0.447	0.577	7.68259e-16	5	PPA1li2
2.6504e-20	0.384731	0.508	0.36	9.73729e-16	5	MAP6
3.48954e-20	0.398351	0.255	0.14	1.28202e-15	5	NALCNli1
3.70442e-20	-0.500994	0.444	0.556	1.36097e-15	5	IQCE
4.03959e-20	-0.49611	0.122	0.261	1.48411e-15	5	SH3D19
4.21566e-20	-0.513164	0.467	0.591	1.54879e-15	5	AANAT
4.58442e-20	-0.535601	0.211	0.352	1.68427e-15	5	ETFA
5.17725e-20	-0.519885	0.39	0.518	1.90207e-15	5	ARHGEF26
5.23522e-20	-0.308905	0.942	0.936	1.92337e-15	5	VOPP1
5.67257e-20	0.377743	0.609	0.466	2.08405e-15	5	RAI14
5.83447e-20	0.411425	0.321	0.196	2.14353e-15	5	PDCD4li1
6.45494e-20	-0.539546	0.358	0.498	2.37148e-15	5	AFF1-AS-2
8.66303e-20	-0.418817	0.639	0.714	3.18271e-15	5	PDE6D
8.81255e-20	-0.366809	0.82	0.855	3.23764e-15	5	PRKD1
1.21973e-19	0.399069	0.378	0.243	4.48118e-15	5	ME1
1.3561e-19	-0.352569	0.788	0.815	4.98216e-15	5	MTUS1
1.43375e-19	0.389983	0.338	0.208	5.26744e-15	5	LINC-LYPLAL1-1
1.62388e-19	0.308303	0.335	0.2	5.96596e-15	5	SPECC1
2.05954e-19	-0.4445	0.539	0.655	7.56653e-15	5	ARHGAP26
2.32185e-19	0.335055	0.747	0.622	8.53023e-15	5	RTN1
4.62912e-19	0.333432	0.475	0.322	1.70069e-14	5	PTPDC1
4.64062e-19	-0.54055	0.159	0.293	1.70492e-14	5	KCNC3
8.24384e-19	-0.476655	0.438	0.56	3.02871e-14	5	MAP2K1
1.43708e-18	0.278427	0.271	0.156	5.27968e-14	5	NUSAP1li3
1.4552e-18	0.357955	0.46	0.316	5.34625e-14	5	ARL4Ali1
4.48057e-18	0.402314	0.443	0.315	1.64612e-13	5	RPL21li85
5.71656e-18	0.270072	0.895	0.825	2.10021e-13	5	AGAP1
6.43805e-18	-0.439298	0.586	0.667	2.36527e-13	5	TCF4
1.22679e-17	-0.491745	0.384	0.498	4.50711e-13	5	SATB1
1.2352e-17	0.359768	0.343	0.221	4.53801e-13	5	SHROOM3li1
1.94006e-17	0.264359	0.906	0.812	7.12757e-13	5	PTPRB
2.38009e-17	-0.29017	0.887	0.889	8.74421e-13	5	RGS9
3.14005e-17	-0.493338	0.272	0.406	1.15362e-12	5	NOL4li1
3.35612e-17	0.347025	0.777	0.667	1.233e-12	5	TULP4
4.67875e-17	0.323433	0.709	0.57	1.71893e-12	5	CSNK1G1
6.00779e-17	0.280072	0.28	0.167	2.2072e-12	5	DHRS7li1
7.9403e-17	0.312367	0.685	0.555	2.91719e-12	5	MIB1
8.39143e-17	0.338917	0.281	0.171	3.08293e-12	5	PRKAR2Bli1
9.67374e-17	0.332496	0.381	0.257	3.55404e-12	5	LINC-COPG2-3
3.22779e-16	0.359746	0.499	0.362	1.18586e-11	5	THADA
3.83162e-16	-0.478169	0.361	0.477	1.4077e-11	5	SDC2
3.90188e-16	-0.493202	0.22	0.346	1.43351e-11	5	POM121
4.13843e-16	-0.506942	0.145	0.268	1.52042e-11	5	SDAD1-AS-1
7.13553e-16	0.327485	0.683	0.55	2.62152e-11	5	SSBP2
1.23904e-15	-0.548267	0.36	0.471	4.55212e-11	5	ADAMTS3
1.35911e-15	0.293497	0.725	0.612	4.99324e-11	5	VCL
1.48301e-15	-0.42797	0.431	0.537	5.44842e-11	5	ABCC4
1.58786e-15	0.352479	0.559	0.431	5.83365e-11	5	RASSF8
2.00745e-15	0.317975	0.638	0.501	7.37516e-11	5	PTPRO
2.43307e-15	0.364152	0.482	0.356	8.93887e-11	5	SIRPA-AS-3
2.80986e-15	0.273515	0.695	0.551	1.03231e-10	5	CACNA1H
2.95463e-15	0.300249	0.383	0.262	1.0855e-10	5	HIP1
3.93654e-15	0.302713	0.742	0.625	1.44625e-10	5	DAP3
4.24132e-15	0.314307	0.364	0.245	1.55822e-10	5	PBX4
4.28112e-15	-0.466606	0.355	0.463	1.57284e-10	5	GALNT11
4.89722e-15	0.318667	0.513	0.387	1.79919e-10	5	ZMYND8
8.83487e-15	0.302861	0.28	0.176	3.24584e-10	5	ATP8A1
9.22769e-15	0.306201	0.369	0.251	3.39016e-10	5	EML2li1
1.23255e-14	-0.418302	0.424	0.529	4.52825e-10	5	MAGI1
1.25424e-14	0.305666	0.69	0.568	4.60795e-10	5	WNK3li3
1.36185e-14	0.318539	0.628	0.5	5.00331e-10	5	TP53
1.64475e-14	0.299711	0.695	0.581	6.04263e-10	5	AKAP13
1.67403e-14	-0.339518	0.631	0.698	6.15022e-10	5	GRK7
1.71204e-14	0.304017	0.276	0.173	6.28987e-10	5	NCBP1
1.8887e-14	0.296483	0.323	0.214	6.9389e-10	5	CADM3
2.67494e-14	0.299617	0.674	0.567	9.82746e-10	5	PIAS1
3.52645e-14	-0.348787	0.632	0.708	1.29558e-09	5	LRCH1
4.508e-14	-0.393638	0.461	0.556	1.6562e-09	5	PPP1R9A
4.51456e-14	0.304131	0.764	0.638	1.6586e-09	5	RSRP1
4.76004e-14	0.294226	0.505	0.373	1.74879e-09	5	RALGAPA2
4.9245e-14	0.261743	0.432	0.305	1.80921e-09	5	SLC12A2
6.27542e-14	-0.320121	0.764	0.807	2.30553e-09	5	CKB
7.54258e-14	0.329793	0.42	0.304	2.77107e-09	5	BEST3
8.08529e-14	-0.445752	0.16	0.269	2.97045e-09	5	DDIT4
1.12928e-13	-0.472609	0.349	0.45	4.14887e-09	5	EPAS1
1.4235e-13	-0.346757	0.741	0.772	5.2298e-09	5	MAPK4
1.47794e-13	0.26959	0.754	0.661	5.42979e-09	5	VPS13A
1.79909e-13	-0.365438	0.565	0.637	6.60967e-09	5	MTDH
2.48281e-13	0.29793	0.692	0.572	9.12161e-09	5	LUC7L3
2.67738e-13	-0.256752	0.912	0.916	9.83643e-09	5	OXR1
3.64308e-13	0.257284	0.26	0.164	1.33843e-08	5	EFHC1
3.65935e-13	-0.264767	0.86	0.858	1.34441e-08	5	CORO2B
3.92837e-13	-0.437769	0.19	0.298	1.44324e-08	5	ZNRF3
4.23877e-13	0.28103	0.493	0.368	1.55728e-08	5	LINC-C1ORF100-7
5.42817e-13	0.266824	0.311	0.206	1.99425e-08	5	L1RE1li78
6.55849e-13	0.281815	0.472	0.351	2.40952e-08	5	TSC22D1
6.9646e-13	-0.431971	0.188	0.291	2.55872e-08	5	TMEM63B
7.44664e-13	-0.450558	0.344	0.439	2.73582e-08	5	IQCJ-SCHIP1-AS-11
1.00392e-12	-0.364145	0.648	0.691	3.68829e-08	5	UBE2H
1.11967e-12	0.296316	0.662	0.545	4.11357e-08	5	KIAA0753
1.54036e-12	0.305356	0.387	0.279	5.65914e-08	5	LRRC28li1
1.61508e-12	0.277348	0.515	0.392	5.93363e-08	5	CPEB2
1.82156e-12	0.271899	0.344	0.236	6.69225e-08	5	CSE1L
2.11692e-12	0.293978	0.364	0.259	7.77736e-08	5	LINC-NRF1-2
2.34396e-12	0.29018	0.668	0.554	8.61148e-08	5	PSD
2.69811e-12	0.273216	0.301	0.202	9.9126e-08	5	LINC-TOB1-1
3.43622e-12	0.258973	0.763	0.664	1.26243e-07	5	ARL15
4.12396e-12	0.275801	0.478	0.364	1.5151e-07	5	LMBRD1
4.58151e-12	-0.328342	0.717	0.741	1.6832e-07	5	DLG1
5.38091e-12	-0.381103	0.495	0.579	1.97689e-07	5	STK39
5.84944e-12	0.301168	0.645	0.534	2.14903e-07	5	SCUBE2
6.51962e-12	0.285216	0.588	0.478	2.39524e-07	5	FSD1L
7.33646e-12	0.255363	0.264	0.171	2.69534e-07	5	CHD1L
1.70149e-11	-0.412735	0.324	0.43	6.25111e-07	5	LINC-RPL6-327
1.77976e-11	0.275663	0.594	0.481	6.53866e-07	5	TSORFli297
2.36803e-11	0.252556	0.448	0.331	8.69989e-07	5	N4BP2
3.3195e-11	-0.406293	0.41	0.505	1.21955e-06	5	SLC25A33
3.39598e-11	0.277502	0.63	0.527	1.24765e-06	5	EIF4G2
4.42011e-11	0.259103	0.346	0.247	1.6239e-06	5	INSR
4.75967e-11	0.260599	0.616	0.5	1.74866e-06	5	SRSF5
4.76321e-11	-0.436997	0.329	0.43	1.74996e-06	5	PHLDB2
5.42829e-11	0.295416	0.372	0.271	1.9943e-06	5	FBXO15
6.21108e-11	-0.346591	0.494	0.568	2.28189e-06	5	GRTP1
7.47507e-11	-0.538999	0.272	0.363	2.74627e-06	5	RCAN2
7.85452e-11	-0.407389	0.264	0.36	2.88567e-06	5	TTK
8.02339e-11	-0.620352	0.274	0.364	2.94771e-06	5	QCCE-10352
1.00482e-10	-0.364426	0.268	0.362	3.69159e-06	5	RFC1
1.24877e-10	0.251421	0.398	0.292	4.58787e-06	5	PEAK1
1.51978e-10	-0.353738	0.162	0.256	5.58351e-06	5	PXN
1.62031e-10	0.27099	0.419	0.312	5.95286e-06	5	RNF165
1.95813e-10	0.289162	0.361	0.266	7.19398e-06	5	PIK3R3
2.38758e-10	-0.37703	0.431	0.521	8.77175e-06	5	TEAD1
2.73046e-10	-0.338702	0.615	0.664	1.00314e-05	5	EXT1
3.22037e-10	0.284778	0.523	0.414	1.18313e-05	5	ME3
4.13788e-10	0.272144	0.356	0.257	1.52022e-05	5	RIPK2-AS-3
4.60853e-10	-0.380373	0.458	0.525	1.69313e-05	5	BBS5
4.62763e-10	-0.348447	0.544	0.611	1.70015e-05	5	SLC25A26
5.06899e-10	0.274356	0.58	0.478	1.86229e-05	5	GPX4
9.16691e-10	-0.415067	0.238	0.328	3.36783e-05	5	DIPK2A
9.41743e-10	0.256495	0.447	0.346	3.45987e-05	5	IBTK
1.0604e-09	0.361354	0.285	0.197	3.8958e-05	5	LINC-MAGEE1-4
1.22772e-09	0.296672	0.37	0.28	4.51053e-05	5	RETREG1
1.78922e-09	-0.318319	0.413	0.496	6.57343e-05	5	SEC14L1
1.96939e-09	-0.378151	0.427	0.493	7.23533e-05	5	CALB1
3.32671e-09	-0.342661	0.54	0.605	0.00012222	5	ANKRD27
3.63912e-09	0.253477	0.712	0.63	0.000133698	5	CYTH3
4.79145e-09	-0.278557	0.561	0.63	0.000176033	5	HMOX2li1
5.07644e-09	0.253225	0.349	0.26	0.000186503	5	GAN
7.62068e-09	0.252371	0.531	0.438	0.000279976	5	SCAF8
9.21325e-09	-0.33164	0.406	0.492	0.000338486	5	PSD3
1.333e-08	-0.285147	0.62	0.665	0.000489729	5	ITGB5
1.99819e-08	-0.393666	0.288	0.368	0.000734117	5	EDA
2.61228e-08	-0.293281	0.597	0.643	0.000959725	5	PCMTD2
3.52548e-08	-0.327363	0.433	0.504	0.00129523	5	HACE1
8.92131e-08	-0.298589	0.487	0.552	0.0032776	5	TNKS2
9.17371e-08	-0.34108	0.477	0.536	0.00337033	5	PLCXD2
1.05669e-07	-0.326983	0.253	0.327	0.00388216	5	ENDOD1
1.19026e-07	-0.354428	0.317	0.388	0.00437291	5	C6ORF141
1.2497e-07	-0.52756	0.804	0.842	0.00459127	5	CST3
1.28581e-07	-0.310101	0.527	0.585	0.00472392	5	GPAM
1.64497e-07	-0.275552	0.682	0.678	0.00604346	5	RPL7li83
1.70311e-07	-0.276326	0.378	0.459	0.00625705	5	CCDC91
1.72532e-07	-0.324782	0.294	0.372	0.00633864	5	L1RE1li53
2.17488e-07	-0.333421	0.358	0.428	0.00799028	5	SLC9A9
2.27799e-07	-0.325292	0.288	0.364	0.00836912	5	APPL2
3.89629e-07	-0.294981	0.584	0.639	0.0143146	5	PLEKHC1-AS-1
5.78203e-07	-0.296295	0.483	0.538	0.0212426	5	PFKP
5.91315e-07	-0.288701	0.191	0.263	0.0217243	5	LINC-RPL6-512
6.33802e-07	-0.263942	0.452	0.514	0.0232852	5	BMP2K
1.06104e-06	-0.300489	0.271	0.341	0.0389814	5	RAB3GAP2
1.33155e-06	-0.318073	0.401	0.459	0.0489199	5	ACADM
1.51475e-06	-0.272005	0.412	0.475	0.0556505	5	ACTC1-AS-1
1.61189e-06	-0.262944	0.502	0.555	0.0592192	5	GNAQli1
1.93193e-06	-0.325902	0.23	0.298	0.070977	5	IQCJ-SCHIP1-AS-1
2.18128e-06	-0.296715	0.352	0.417	0.080138	5	MED17
2.21767e-06	-0.291837	0.47	0.517	0.081475	5	SLC38A3
2.78805e-06	-0.320735	0.31	0.374	0.10243	5	GPM6B
3.93542e-06	-0.27962	0.62	0.665	0.144583	5	LAPTM4B
3.94479e-06	-0.256759	0.611	0.64	0.144927	5	FAM78B
4.23817e-06	-0.278291	0.262	0.324	0.155706	5	CTNND1
5.2632e-06	-0.300549	0.513	0.556	0.193365	5	NEUROD1
5.96199e-06	-0.257036	0.199	0.267	0.219037	5	PLCH2
6.09911e-06	-0.276307	0.432	0.497	0.224075	5	ARL4D
7.05774e-06	-0.27453	0.237	0.301	0.259294	5	CLIP1
8.89195e-06	-0.29668	0.291	0.353	0.326681	5	LINC-MRFAP1-5
1.56907e-05	-0.294813	0.415	0.466	0.576461	5	LDHBli12
2.35818e-05	-0.25768	0.31	0.375	0.866371	5	STK39-AS-1
3.81893e-05	-0.345079	0.667	0.707	1	5	RTBDN
4.20748e-05	-0.269418	0.251	0.307	1	5	CDYL2li1
5.08878e-05	-0.256196	0.455	0.502	1	5	ADPGK
5.55484e-05	-0.301772	0.252	0.302	1	5	CAMK1D-AS-1
8.04408e-05	-0.253675	0.34	0.396	1	5	LINC-L1RE1-80
9.65118e-05	-0.280286	0.329	0.381	1	5	UNC79
0.000101782	-0.256282	0.327	0.383	1	5	LRCH1-AS-1
0.000121642	-0.411871	0.425	0.342	1	5	AUTS2
0.000129315	-0.264339	0.571	0.588	1	5	CD47-AS-2
0.000142253	-0.272221	0.314	0.366	1	5	KLHL32
0.000177303	-0.278749	0.378	0.422	1	5	PHLPP2
0.000224119	-0.258237	0.51	0.538	1	5	JAK1
0.000262629	-0.251678	0.308	0.357	1	5	LINC-PRMT8-1

## Sheet: FindAllMarkers-celltype
p_val	avg_log2FC	pct.1	pct.2	p_val_adj	cluster	gene
0	2.45344	0.985	0.377	0	L-Cone	EYS
0	2.36219	0.957	0.306	0	L-Cone	EYSli1
0	2.2004	0.815	0.134	0	L-Cone	OPN1LW
0	2.1502	0.88	0.212	0	L-Cone	THRB
0	1.83231	0.906	0.421	0	L-Cone	LRFN2
0	1.80457	0.705	0.133	0	L-Cone	LINC-DECR1-1
0	1.78376	0.7	0.199	0	L-Cone	SAMD7
0	1.723	0.996	0.611	0	L-Cone	ARR3
0	1.72207	0.655	0.13	0	L-Cone	MARCHF11
0	1.62914	0.677	0.163	0	L-Cone	PDE8B
0	1.28485	0.993	0.56	0	L-Cone	SLC24A2
0	1.26784	0.899	0.439	0	L-Cone	PDE6C
0	1.08565	0.999	0.837	0	L-Cone	KCNB2
0	0.897051	0.993	0.854	0	L-Cone	CADPS
0	-0.999897	0.033	0.267	0	L-Cone	LINC-NUDT12-3
0	-1.20777	0.016	0.266	0	L-Cone	VAV3
0	-1.22898	0.002	0.273	0	L-Cone	OPN1SW
0	-1.24585	0.94	0.989	0	L-Cone	DLG2
0	-1.26263	0.025	0.258	0	L-Cone	NFASC
0	-1.32949	0.015	0.258	0	L-Cone	PTPRU
0	-1.37858	0.1	0.447	0	L-Cone	SHANK3
0	-1.40883	0.017	0.268	0	L-Cone	NOS1AP
0	-1.41582	0.056	0.315	0	L-Cone	POLli97
0	-1.47057	0.005	0.275	0	L-Cone	RPE65
0	-1.47137	0.065	0.334	0	L-Cone	NFIA
0	-1.48921	0.073	0.371	0	L-Cone	TMTC2
0	-1.49376	0.001	0.268	0	L-Cone	LINC-CCSER2-15
0	-1.56433	0.482	0.81	0	L-Cone	NTM
0	-1.56862	0.035	0.365	0	L-Cone	NRXN3-AS-3
0	-1.57022	0.003	0.285	0	L-Cone	NRL
0	-1.60197	0.015	0.343	0	L-Cone	SLC24A1
0	-1.61202	0.013	0.296	0	L-Cone	PDE6A-AS-1
0	-1.62686	0.029	0.387	0	L-Cone	NRXN3-AS-1
0	-1.62934	0.033	0.318	0	L-Cone	EYS-AS-9
0	-1.63322	0.025	0.301	0	L-Cone	PRKCA
0	-1.64062	0.053	0.338	0	L-Cone	NOVA1
0	-1.75333	0.051	0.35	0	L-Cone	TOX
0	-1.77963	0.005	0.327	0	L-Cone	PRSS58
0	-1.79154	0.046	0.362	0	L-Cone	TMEM196
0	-1.80577	0.018	0.327	0	L-Cone	GULP1
0	-1.81338	0.054	0.391	0	L-Cone	FRMD3li1
0	-1.84854	0.043	0.36	0	L-Cone	RP9
0	-1.89972	0.038	0.361	0	L-Cone	EPB41L2
0	-1.96132	0.001	0.333	0	L-Cone	LINC-CCSER2-11
0	-1.977	0.067	0.409	0	L-Cone	PLXDC2
0	-2.04187	0.03	0.363	0	L-Cone	NHSL1
0	-2.0443	0.03	0.358	0	L-Cone	LRRC4C
0	-2.04641	0.134	0.469	0	L-Cone	GNB1
0	-2.05868	0.011	0.419	0	L-Cone	CDH8-AS-1
0	-2.06007	0.065	0.41	0	L-Cone	SRGAP3
0	-2.10172	0.099	0.457	0	L-Cone	FRAS1
0	-2.18596	0.001	0.362	0	L-Cone	LINC-CCSER2-13
0	-2.22653	0.187	0.524	0	L-Cone	CTNNA2
0	-2.25912	0.012	0.333	0	L-Cone	LINC-PRRC1-3
0	-2.3644	0.153	0.548	0	L-Cone	HNRNPDL-AS-3
0	-2.44371	0.007	0.356	0	L-Cone	NR2E3
0	-2.5138	0.004	0.405	0	L-Cone	ESRRB
0	-2.57514	0.101	0.5	0	L-Cone	ADGRL3
0	-2.5902	0.009	0.43	0	L-Cone	PDE6B
0	-2.66118	0.027	0.512	0	L-Cone	CDH8
0	-2.69182	0.156	0.8	0	L-Cone	ADGRL2
0	-2.72649	0.301	0.695	0	L-Cone	AUTS2
0	-2.94015	0.05	0.344	0	L-Cone	DLGAP2
0	-2.99209	0.011	0.457	0	L-Cone	LYPD6
0	-3.08142	0.028	0.482	0	L-Cone	BICD1
0	-3.10827	0.066	0.505	0	L-Cone	PDE6A
0	-3.32226	0.005	0.459	0	L-Cone	RPL7-AS-22
0	-3.3783	0.095	0.554	0	L-Cone	CADM1
0	-3.40826	0.131	0.538	0	L-Cone	DSCAML1
0	-3.55385	0.004	0.495	0	L-Cone	TYMS-AS-1
0	-3.92138	0.342	0.742	0	L-Cone	NRXN3
0	-4.04771	0.042	0.559	0	L-Cone	ST6GALNAC5
0	-4.39605	0.181	0.974	0	L-Cone	SAG
0	-5.61462	0.038	0.53	0	L-Cone	CLUL1
9.57978e-299	1.12375	0.93	0.64	3.51951e-294	L-Cone	EYSli2
8.46943e-297	1.3226	0.779	0.362	3.11158e-292	L-Cone	FRMPD2
6.53776e-292	1.76147	0.553	0.069	2.40191e-287	L-Cone	LINC-BRINP1-8
2.37705e-286	1.08008	0.908	0.497	8.73303e-282	L-Cone	IQGAP2
2.95831e-284	-1.53112	0.081	0.35	1.08685e-279	L-Cone	SORCS3
6.19754e-271	0.99545	0.964	0.503	2.27691e-266	L-Cone	MORC1
9.76724e-270	-2.13673	0.809	0.931	3.58838e-265	L-Cone	AGBL4
7.03696e-261	-1.38779	0.75	0.901	2.58531e-256	L-Cone	IGSF11
2.15795e-257	-1.52933	0.144	0.439	7.92811e-253	L-Cone	CNGB1li1
5.01651e-257	0.952476	0.988	0.572	1.84301e-252	L-Cone	P3H3
4.05514e-251	1.05569	0.874	0.607	1.48982e-246	L-Cone	GRB10
1.47254e-250	1.01788	0.889	0.471	5.40998e-246	L-Cone	GNAT2
2.17277e-250	-1.46798	0.26	0.591	7.98255e-246	L-Cone	DSCAM
3.00919e-245	-1.18495	0.071	0.312	1.10555e-240	L-Cone	PITPNC1
7.90758e-245	1.04717	0.9	0.518	2.90516e-240	L-Cone	LINC-CELF4-5
5.72022e-237	0.989175	0.851	0.521	2.10155e-232	L-Cone	MTUS1
2.7593e-232	0.994093	0.899	0.539	1.01374e-227	L-Cone	KCNB2-AS-4
1.76979e-230	0.729512	0.953	0.82	6.50203e-226	L-Cone	CSPP1
1.80566e-228	0.92083	0.918	0.511	6.63382e-224	L-Cone	NEDD4L
5.28624e-227	-1.09529	0.05	0.256	1.94211e-222	L-Cone	PDE6A-AS-3
2.67611e-225	0.899911	0.995	0.584	9.83175e-221	L-Cone	SPHKAP
1.20324e-224	0.855055	0.954	0.614	4.42057e-220	L-Cone	GALNT13
3.10005e-221	0.868721	0.914	0.714	1.13893e-216	L-Cone	AFF1
6.60416e-220	1.35376	0.501	0.093	2.4263e-215	L-Cone	TANC1
2.2791e-217	0.741951	0.958	0.774	8.37318e-213	L-Cone	FRMD4B
4.44817e-217	-0.92722	0.054	0.26	1.63421e-212	L-Cone	MON1B-AS-2
7.27512e-216	1.42423	0.504	0.1	2.67281e-211	L-Cone	NHS
1.71373e-214	-1.34039	0.177	0.46	6.29609e-210	L-Cone	ITGA2
1.93582e-212	1.09244	0.711	0.34	7.11199e-208	L-Cone	MLXIP
5.86665e-211	1.13599	0.638	0.238	2.15535e-206	L-Cone	PHACTR2
3.87414e-210	1.00816	0.812	0.448	1.42332e-205	L-Cone	MAPK4
3.33347e-206	0.739395	0.954	0.812	1.22468e-201	L-Cone	CD47
5.27716e-197	-1.37864	0.096	0.325	1.93878e-192	L-Cone	KIAA1328
1.73771e-194	1.0214	0.72	0.357	6.38416e-190	L-Cone	RPL7li83
2.49633e-193	-1.3503	0.127	0.376	9.17127e-189	L-Cone	ENVli78
8.78766e-193	-1.14086	0.836	0.911	3.2285e-188	L-Cone	RALGPS2
5.0352e-192	0.868384	0.808	0.426	1.84988e-187	L-Cone	CSMD2
5.89173e-190	-0.630571	0.981	0.991	2.16456e-185	L-Cone	CADM2
8.05143e-188	0.920242	0.827	0.486	2.95802e-183	L-Cone	PDE6H
2.6763e-187	1.29224	0.431	0.065	9.83245e-183	L-Cone	LORF2li26
7.08707e-182	-1.40706	0.158	0.411	2.60372e-177	L-Cone	NABP1
1.84369e-177	-1.03313	0.674	0.846	6.77353e-173	L-Cone	CPE
3.81193e-176	0.956585	0.689	0.371	1.40047e-171	L-Cone	CEP104li1
1.31903e-174	-1.51415	0.199	0.458	4.846e-170	L-Cone	REEP6
3.21608e-174	0.72971	0.927	0.609	1.18156e-169	L-Cone	MTCL1
2.48705e-168	0.835141	0.794	0.418	9.13717e-164	L-Cone	SEMA6D
4.01855e-168	0.72209	0.919	0.619	1.47638e-163	L-Cone	ANK3
1.35719e-167	-1.0444	0.079	0.278	4.98617e-163	L-Cone	CALU
3.32188e-166	1.27081	0.387	0.053	1.22042e-161	L-Cone	MARCH11-AS-1
2.2391e-164	0.739067	0.888	0.562	8.22624e-160	L-Cone	SYNE1
4.56551e-160	0.998036	0.571	0.226	1.67732e-155	L-Cone	ABCC4
3.76339e-159	-1.18444	0.112	0.325	1.38263e-154	L-Cone	DLGAP4
6.93698e-159	-1.29514	0.301	0.549	2.54858e-154	L-Cone	DIP2C
1.86816e-158	0.58375	0.975	0.838	6.86343e-154	L-Cone	WDR17
2.18967e-158	0.791176	0.847	0.538	8.04463e-154	L-Cone	NDUFAF6
2.21378e-158	0.904726	0.698	0.358	8.13321e-154	L-Cone	MFAP3L
2.40994e-158	-1.23012	0.106	0.316	8.85389e-154	L-Cone	RP9li1
2.02046e-157	0.749671	0.855	0.459	7.42298e-153	L-Cone	RHOBTB1
1.1407e-155	0.551765	0.98	0.917	4.19083e-151	L-Cone	FSTL5
2.14132e-155	0.693012	0.928	0.601	7.867e-151	L-Cone	GPM6A
2.67105e-155	0.935342	0.701	0.36	9.81316e-151	L-Cone	PELI2
3.7749e-154	-0.857765	0.812	0.906	1.38686e-149	L-Cone	ATP8A2li1
1.13399e-150	-1.24556	0.132	0.347	4.16618e-146	L-Cone	ZNF330
3.26544e-145	0.738374	0.878	0.659	1.19969e-140	L-Cone	PRKD1
9.22807e-145	1.04481	0.437	0.117	3.3903e-140	L-Cone	FAM135B
1.35532e-144	-1.11536	0.129	0.341	4.97932e-140	L-Cone	PLA2G4C
4.92156e-144	-1.00545	0.459	0.669	1.80813e-139	L-Cone	SPATA6
2.61875e-143	-1.68128	0.336	0.545	9.62101e-139	L-Cone	QCCE-10352
7.01858e-143	0.777841	0.768	0.438	2.57856e-138	L-Cone	EML1
4.62499e-140	0.707738	0.846	0.495	1.69918e-135	L-Cone	HIVEP3
6.74185e-140	0.901106	0.59	0.271	2.47689e-135	L-Cone	MAP2K1
1.71374e-138	0.753774	0.806	0.468	6.29611e-134	L-Cone	GOT2
1.60024e-135	0.865671	0.673	0.393	5.87911e-131	L-Cone	WASF1
5.35291e-135	0.582014	0.955	0.861	1.9666e-130	L-Cone	NLK
1.63116e-133	0.585114	0.948	0.842	5.99274e-129	L-Cone	VOPP1
1.02118e-129	1.01812	0.378	0.086	3.75172e-125	L-Cone	LINC-MFAP1A-5
6.83104e-125	0.479252	0.987	0.951	2.50966e-120	L-Cone	DMDli1
8.92467e-125	-0.72772	0.88	0.93	3.27884e-120	L-Cone	RORB
2.61949e-124	0.795498	0.65	0.34	9.62375e-120	L-Cone	GJD2
2.7092e-124	0.620606	0.851	0.488	9.95332e-120	L-Cone	MAML2
3.23502e-124	1.02617	0.365	0.086	1.18852e-119	L-Cone	LINC-EYS-3
4.03523e-124	0.857868	0.57	0.267	1.4825e-119	L-Cone	PFKP
4.79052e-124	-0.995371	0.167	0.384	1.75999e-119	L-Cone	TAFA4
5.24439e-124	1.00687	0.499	0.204	1.92674e-119	L-Cone	ADAMTS3
6.3527e-124	-0.887024	0.083	0.256	2.33392e-119	L-Cone	GATAD1
1.62533e-120	0.675725	0.826	0.605	5.9713e-116	L-Cone	EEA1
4.63995e-120	0.613227	0.878	0.708	1.70467e-115	L-Cone	CORO2B
7.31177e-119	0.588383	0.905	0.736	2.68627e-114	L-Cone	CHD7
1.34445e-118	0.446132	0.984	0.924	4.93936e-114	L-Cone	PDE4Dli1
2.71719e-118	-0.982122	0.212	0.428	9.98269e-114	L-Cone	ICA1
5.80565e-118	0.895942	0.504	0.217	2.13294e-113	L-Cone	SDC2
2.71882e-117	0.925863	0.466	0.184	9.98868e-113	L-Cone	IQCJ-SCHIP1-AS-11
5.71586e-117	0.653304	0.83	0.6	2.09995e-112	L-Cone	DAAM1
5.64003e-116	0.796837	0.603	0.313	2.07209e-111	L-Cone	PPA1li2
5.44153e-113	0.757657	0.709	0.435	1.99916e-108	L-Cone	TMEM178B
1.49703e-111	-0.983159	0.512	0.679	5.49992e-107	L-Cone	SGMS1
3.15358e-111	0.924771	0.476	0.204	1.15859e-106	L-Cone	PPP2R2A-AS-1
6.38236e-111	0.691846	0.723	0.475	2.34481e-106	L-Cone	GRK7
2.06099e-109	-0.955441	0.287	0.499	7.57186e-105	L-Cone	SLC12A2
2.95073e-109	0.787459	0.487	0.204	1.08407e-104	L-Cone	ALG13
7.67258e-109	-0.903529	0.106	0.28	2.81883e-104	L-Cone	USP53
9.69434e-109	0.723171	0.544	0.255	3.5616e-104	L-Cone	DTNB
1.6125e-108	0.670713	0.775	0.52	5.92415e-104	L-Cone	NRCAM
2.50174e-107	-0.5001	0.918	0.943	9.19115e-103	L-Cone	JARID2
2.07898e-106	0.842481	0.378	0.114	7.63796e-102	L-Cone	PCSK5
2.24285e-106	0.697611	0.768	0.521	8.24e-102	L-Cone	ARHGAP24
2.25094e-102	0.661586	0.647	0.362	8.26974e-98	L-Cone	PRICKLE2
2.72103e-102	-0.353962	0.994	0.997	9.99679e-98	L-Cone	NEGR1
4.33054e-100	0.49426	0.967	0.522	1.591e-95	L-Cone	TAFA2
2.59798e-99	0.49587	0.923	0.784	9.54472e-95	L-Cone	CAMTA1
3.65384e-99	1.02089	0.278	0.045	1.34238e-94	L-Cone	SEMA3E
2.33232e-97	0.573519	0.847	0.584	8.5687e-93	L-Cone	NUBPL
1.6643e-96	0.586081	0.81	0.62	6.11446e-92	L-Cone	XYLT1
6.00053e-96	0.581429	0.851	0.682	2.20453e-91	L-Cone	GLCCI1
7.27013e-96	0.82489	0.454	0.197	2.67097e-91	L-Cone	SLC9A9
1.71919e-95	0.69183	0.675	0.412	6.31614e-91	L-Cone	KSR2
3.11035e-95	0.276098	0.997	0.995	1.14271e-90	L-Cone	RIMS2
3.31664e-95	0.769828	0.37	0.126	1.2185e-90	L-Cone	ELOVL2
4.8065e-95	-0.614468	0.808	0.891	1.76586e-90	L-Cone	PTPRB
2.92453e-94	-0.532513	0.91	0.936	1.07444e-89	L-Cone	ABCA4
4.57085e-94	0.523229	0.861	0.582	1.67929e-89	L-Cone	AGAP1
7.14735e-94	0.644929	0.636	0.372	2.62587e-89	L-Cone	VWA3B
4.57019e-93	0.731149	0.267	0.044	1.67904e-88	L-Cone	SBK1
5.06352e-93	0.754859	0.296	0.065	1.86028e-88	L-Cone	RPL6li124
8.48947e-93	0.701984	0.502	0.24	3.11895e-88	L-Cone	ACTC1-AS-1
7.41896e-92	0.738525	0.518	0.265	2.72565e-87	L-Cone	CALB1
2.39487e-91	0.877924	0.292	0.068	8.79853e-87	L-Cone	ITGA4
5.2582e-91	0.639213	0.701	0.445	1.93181e-86	L-Cone	CH037
5.7643e-91	0.699535	0.566	0.329	2.11774e-86	L-Cone	SMC5
6.79078e-90	0.531761	0.921	0.795	2.49486e-85	L-Cone	DACH1
8.40122e-90	-1.04097	0.347	0.54	3.08652e-85	L-Cone	LINC-IGSF11-1
1.25344e-88	0.658004	0.589	0.32	4.605e-84	L-Cone	COTL1
1.13916e-87	-0.839306	0.143	0.312	4.18516e-83	L-Cone	THSD7A
1.36015e-87	0.54658	0.778	0.562	4.99706e-83	L-Cone	LCA5
3.65996e-86	0.744934	0.438	0.198	1.34463e-81	L-Cone	LINC-SMIM13-2
4.10105e-86	0.742313	0.428	0.186	1.50668e-81	L-Cone	EIF1Bli1
2.32874e-85	-0.702839	0.737	0.814	8.55557e-81	L-Cone	PPP6R3
1.51401e-84	0.626262	0.712	0.508	5.56232e-80	L-Cone	UBE2H
2.10594e-84	0.567639	0.795	0.617	7.73702e-80	L-Cone	SMARCA2
2.22967e-84	0.663914	0.54	0.289	8.19157e-80	L-Cone	ENTPD3
9.82159e-84	-0.809312	0.511	0.665	3.60835e-79	L-Cone	PARD3
4.39825e-83	0.736585	0.563	0.329	1.61587e-78	L-Cone	JAK1
6.40526e-83	-0.927374	0.299	0.481	2.35323e-78	L-Cone	TPK1
1.86116e-82	0.48615	0.873	0.67	6.83773e-78	L-Cone	ARHGEF4
2.64842e-81	0.682504	0.282	0.071	9.73004e-77	L-Cone	MACROH2A2
5.48719e-81	0.381531	0.979	0.931	2.01594e-76	L-Cone	KTN1
4.45921e-80	-1.08893	0.293	0.472	1.63827e-75	L-Cone	ROM1
7.60238e-80	0.479002	0.899	0.767	2.79304e-75	L-Cone	SLC4A4
1.27437e-79	-0.98235	0.214	0.386	4.68192e-75	L-Cone	NRG1
4.85095e-79	0.623478	0.405	0.164	1.78219e-74	L-Cone	LPP
6.07617e-79	0.662571	0.514	0.277	2.23232e-74	L-Cone	SLC22A4
1.35698e-78	0.659857	0.518	0.277	4.98541e-74	L-Cone	AFF1-AS-2
1.48939e-78	0.359318	0.975	0.883	5.47187e-74	L-Cone	NSF
4.17291e-78	0.649818	0.456	0.218	1.53309e-73	L-Cone	DGKD
1.57478e-77	-0.916065	0.119	0.265	5.78558e-73	L-Cone	PCDHGA4
1.90412e-77	0.445416	0.928	0.822	6.99554e-73	L-Cone	OXR1
2.52615e-77	-0.981127	0.123	0.269	9.28083e-73	L-Cone	FRMD5
3.09873e-77	0.757707	0.348	0.131	1.13844e-72	L-Cone	DIPK2A
9.37742e-77	0.636185	0.608	0.377	3.44517e-72	L-Cone	GPAM
1.29512e-76	-0.954413	0.324	0.486	4.75813e-72	L-Cone	KCNMA1
2.00009e-75	0.537903	0.712	0.512	7.34815e-71	L-Cone	AHCYL1
3.12006e-75	0.65064	0.521	0.281	1.14628e-70	L-Cone	LINC-KCNMB2-1
3.16248e-75	-0.763784	0.483	0.628	1.16186e-70	L-Cone	TUSC3
1.51181e-74	0.696068	0.379	0.159	5.55426e-70	L-Cone	LINC-PRMT8-1
2.72556e-74	-0.69249	0.446	0.611	1.00134e-69	L-Cone	ZBTB20
6.78983e-74	-0.916401	0.212	0.374	2.49452e-69	L-Cone	ZCCHC2
9.40459e-74	0.611938	0.661	0.441	3.45515e-69	L-Cone	PLEKHC1-AS-1
4.70812e-73	0.59688	0.706	0.507	1.72972e-68	L-Cone	CSPP1-AS-3
5.48387e-73	0.409568	0.924	0.818	2.01472e-68	L-Cone	PROM1
1.10724e-71	0.508498	0.747	0.52	4.0679e-67	L-Cone	SLC12A5
4.36749e-71	0.676427	0.459	0.244	1.60457e-66	L-Cone	LINC-GJD2-1
1.15543e-70	0.40919	0.74	0.462	4.24495e-66	L-Cone	GRIP1
3.41275e-70	-0.742945	0.216	0.38	1.25381e-65	L-Cone	TSORFli815
3.61642e-70	-0.720102	0.374	0.529	1.32863e-65	L-Cone	MYLK
5.5609e-69	-0.807868	0.169	0.323	2.04302e-64	L-Cone	NR6A1-AS-3
1.05888e-68	0.59999	0.526	0.301	3.89022e-64	L-Cone	HACE1
1.94172e-68	-0.727648	0.185	0.342	7.13368e-64	L-Cone	PDCD4li1
5.751e-68	0.411973	0.948	0.844	2.11286e-63	L-Cone	MLLT3
6.01364e-68	0.361546	0.903	0.591	2.20935e-63	L-Cone	PDZD8li1
7.12653e-68	0.561303	0.663	0.46	2.61822e-63	L-Cone	LCLAT1
7.20258e-68	0.422491	0.896	0.808	2.64615e-63	L-Cone	PCBP3
8.51215e-68	-0.798003	0.13	0.274	3.12728e-63	L-Cone	ITPKB
8.62425e-68	0.565596	0.509	0.279	3.16846e-63	L-Cone	PRMT8
1.0721e-67	0.693828	0.373	0.166	3.9388e-63	L-Cone	LINC-MRFAP1-5
1.17238e-67	0.602498	0.512	0.286	4.30721e-63	L-Cone	FRMD4B-AS-3
1.18119e-67	0.63723	0.44	0.218	4.33957e-63	L-Cone	SPRED1
2.45924e-67	0.526843	0.666	0.445	9.03502e-63	L-Cone	ARMH4
2.74465e-67	0.707717	0.317	0.119	1.00836e-62	L-Cone	IQCJ-SCHIP1-AS-1
3.09048e-67	0.581601	0.565	0.347	1.13541e-62	L-Cone	LBH
1.07227e-66	-0.662933	0.153	0.306	3.9394e-62	L-Cone	ZNF608
6.12432e-66	0.501114	0.701	0.495	2.25001e-61	L-Cone	BIN1
1.04522e-65	0.505437	0.736	0.541	3.84004e-61	L-Cone	SPAG9
1.26791e-65	-0.813201	0.13	0.269	4.65816e-61	L-Cone	BEND5-AS-2
1.34883e-65	-0.825616	0.218	0.372	4.95548e-61	L-Cone	ZBTB22
3.69653e-65	0.577625	0.548	0.335	1.35807e-60	L-Cone	MAGI1
7.12859e-65	-1.03309	0.663	0.714	2.61897e-60	L-Cone	HDAC9
1.18877e-64	-0.611178	0.203	0.364	4.36741e-60	L-Cone	CCDC88A
4.41631e-64	0.458401	0.754	0.557	1.62251e-59	L-Cone	FRY
4.9147e-64	-0.777592	0.328	0.486	1.80561e-59	L-Cone	TDRD7
6.4471e-64	0.528695	0.543	0.31	2.3686e-59	L-Cone	HIVEP2
2.49219e-63	0.598231	0.279	0.095	9.15605e-59	L-Cone	VIPAS39
5.4928e-63	0.581453	0.451	0.234	2.018e-58	L-Cone	MFSD5
8.41393e-63	0.547668	0.516	0.305	3.09119e-58	L-Cone	SEC14L1
1.0672e-61	0.597792	0.523	0.316	3.9208e-57	L-Cone	ADPGK
1.99487e-61	0.48102	0.686	0.487	7.32896e-57	L-Cone	ITGB5
6.48347e-61	-0.468232	0.8	0.858	2.38196e-56	L-Cone	NBEA
1.10456e-60	0.460871	0.602	0.36	4.05803e-56	L-Cone	WNK3li3
2.20428e-60	0.599564	0.325	0.136	8.09831e-56	L-Cone	CDYL2li1
2.27844e-60	0.568842	0.573	0.364	8.37076e-56	L-Cone	GPM6A-AS-1
2.99547e-60	-0.887371	0.213	0.358	1.10051e-55	L-Cone	LINC-HSPA8-34
6.42283e-60	0.578626	0.483	0.276	2.35968e-55	L-Cone	NT5DC1
9.79465e-60	0.511843	0.659	0.472	3.59846e-55	L-Cone	FAM78B
1.14708e-59	0.349649	0.966	0.907	4.21427e-55	L-Cone	SH3GL2
2.8098e-59	0.586853	0.361	0.166	1.03229e-54	L-Cone	POM121
2.28771e-58	0.597563	0.251	0.081	8.40482e-54	L-Cone	PDZRN3li1
2.75591e-58	-0.815204	0.15	0.285	1.01249e-53	L-Cone	PTPN13
6.68118e-58	0.529796	0.515	0.313	2.4546e-53	L-Cone	SATB1
6.99523e-58	0.555114	0.623	0.434	2.56998e-53	L-Cone	ANKRD27
2.2561e-57	0.547078	0.447	0.245	8.28869e-53	L-Cone	TMEM132C
8.87402e-57	0.517621	0.415	0.213	3.26023e-52	L-Cone	SMTN
2.40093e-56	0.356914	0.91	0.812	8.82079e-52	L-Cone	DMDli2
2.45483e-56	-0.706694	0.86	0.871	9.01881e-52	L-Cone	LHFPL3
9.2008e-56	-0.626899	0.47	0.604	3.38028e-51	L-Cone	PIK3R1
7.65953e-55	0.470045	0.657	0.464	2.81404e-50	L-Cone	PACSIN1
1.15964e-54	-0.514023	0.792	0.839	4.2604e-50	L-Cone	DOCK9
3.20733e-54	0.581054	0.606	0.439	1.17834e-49	L-Cone	CD47-AS-2
4.5568e-54	0.579897	0.297	0.123	1.67412e-49	L-Cone	KIF19
6.66989e-54	0.327754	0.945	0.858	2.45045e-49	L-Cone	AKT3
7.53909e-54	0.56042	0.306	0.13	2.76979e-49	L-Cone	KCNC3
1.31005e-53	0.539575	0.424	0.232	4.81298e-49	L-Cone	KCNMB2
2.54272e-53	0.59362	0.281	0.109	9.34171e-49	L-Cone	SDAD1-AS-1
3.77133e-53	0.289089	0.78	0.471	1.38555e-48	L-Cone	DACH2
4.96665e-53	-0.680521	0.186	0.322	1.8247e-48	L-Cone	NCOA3
7.38527e-53	0.49883	0.579	0.382	2.71327e-48	L-Cone	RYBP
8.45518e-53	0.317477	0.947	0.866	3.10635e-48	L-Cone	RERE
1.74555e-52	-0.659826	0.17	0.305	6.41298e-48	L-Cone	TBC1D5
1.8096e-52	0.491851	0.571	0.391	6.64828e-48	L-Cone	IQCE
2.19463e-52	-0.413862	0.244	0.407	8.06286e-48	L-Cone	FGF12
1.36898e-51	0.595446	0.344	0.165	5.02948e-47	L-Cone	CNBD1
1.60516e-51	0.346655	0.899	0.79	5.89719e-47	L-Cone	PPM1E
7.86114e-51	0.478784	0.629	0.44	2.8881e-46	L-Cone	SLC25A26
9.35829e-51	0.2776	0.978	0.777	3.43814e-46	L-Cone	CACNA2D1
1.18121e-50	0.508259	0.575	0.389	4.33966e-46	L-Cone	NEUROD1
1.26748e-50	-0.603896	0.556	0.681	4.65658e-46	L-Cone	MPDZ
2.68036e-50	0.548069	0.405	0.224	9.84736e-46	L-Cone	C6ORF141
3.21322e-50	0.364423	0.892	0.778	1.1805e-45	L-Cone	PBX3
1.00089e-49	0.314184	0.936	0.859	3.67718e-45	L-Cone	MACF1
2.27441e-49	0.477322	0.507	0.311	8.35597e-45	L-Cone	CELF3
3.76112e-49	0.412805	0.702	0.505	1.3818e-44	L-Cone	SLC6A6
5.64109e-49	-0.682176	0.488	0.604	2.07248e-44	L-Cone	HSP90AA1li9
6.74132e-49	0.521669	0.417	0.24	2.47669e-44	L-Cone	MVK
1.25339e-48	0.407222	0.705	0.545	4.60482e-44	L-Cone	RPGRIP1
2.03494e-48	-0.626989	0.147	0.27	7.47617e-44	L-Cone	CSRNP3
2.16206e-48	-0.704085	0.264	0.399	7.94317e-44	L-Cone	ANGPTL1
2.42861e-48	-0.556623	0.197	0.335	8.92246e-44	L-Cone	SIK3
3.29074e-48	0.498866	0.29	0.126	1.20898e-43	L-Cone	SLC24A2-AS-2
4.81785e-48	0.508899	0.414	0.23	1.77003e-43	L-Cone	LINC-L1RE1-80
8.228e-48	-0.629002	0.287	0.424	3.02288e-43	L-Cone	SYNE2
8.73714e-48	0.48954	0.483	0.312	3.20994e-43	L-Cone	PAXBP1
1.42717e-47	0.557234	0.349	0.176	5.24328e-43	L-Cone	TEAD3
2.249e-47	-0.662868	0.443	0.571	8.26259e-43	L-Cone	GPR180
3.39632e-47	0.385388	0.655	0.449	1.24777e-42	L-Cone	DAP3
3.90577e-47	0.469821	0.56	0.374	1.43494e-42	L-Cone	SOD3
4.20627e-47	0.52252	0.401	0.227	1.54534e-42	L-Cone	DECR1
5.03775e-47	0.472608	0.47	0.284	1.85082e-42	L-Cone	LIFR
8.19642e-47	0.525577	0.276	0.121	3.01128e-42	L-Cone	PRDM1
9.15211e-47	0.496446	0.398	0.22	3.36239e-42	L-Cone	TRA
2.26885e-46	-0.438782	0.904	0.94	8.33553e-42	L-Cone	USH2A
2.55822e-46	0.387154	0.824	0.664	9.39866e-42	L-Cone	SLC44A1
3.49238e-46	-0.677776	0.489	0.594	1.28307e-41	L-Cone	SUPT20H
4.18468e-46	-0.703579	0.318	0.445	1.53741e-41	L-Cone	SIL1
5.38584e-46	0.420133	0.681	0.517	1.9787e-41	L-Cone	TCF4
1.12147e-44	0.308437	0.947	0.874	4.12018e-40	L-Cone	ATP2B1
5.14873e-44	-0.712002	0.477	0.582	1.89159e-39	L-Cone	MAML3
8.50448e-44	0.506072	0.275	0.123	3.12446e-39	L-Cone	PDZD3
7.87609e-43	-0.695827	0.287	0.411	2.8936e-38	L-Cone	ADD3
2.8361e-42	-0.673911	0.188	0.309	1.04195e-37	L-Cone	LINC-RWDD3-8
3.15253e-42	-0.534258	0.587	0.677	1.15821e-37	L-Cone	DIP2B
5.14631e-42	-0.690616	0.154	0.266	1.8907e-37	L-Cone	ATP11C
7.53563e-42	-0.521844	0.135	0.251	2.76852e-37	L-Cone	SYCE2
9.36666e-42	0.338784	0.845	0.712	3.44122e-37	L-Cone	ANKRD17
1.05103e-41	0.386463	0.716	0.572	3.86139e-37	L-Cone	QKI
4.10255e-41	0.448742	0.412	0.241	1.50724e-36	L-Cone	GSDMD
4.45674e-41	0.469832	0.28	0.131	1.63736e-36	L-Cone	LIN28B
5.9955e-41	-0.561005	0.464	0.574	2.20269e-36	L-Cone	TMCC1
6.16865e-41	0.34024	0.792	0.652	2.2663e-36	L-Cone	DMD
6.40788e-41	0.388862	0.701	0.542	2.35419e-36	L-Cone	ATR
1.27351e-40	-0.55348	0.533	0.624	4.67874e-36	L-Cone	ARL13B
1.98717e-40	0.413606	0.474	0.292	7.30068e-36	L-Cone	ACSL3
3.83896e-40	0.511181	0.261	0.118	1.41039e-35	L-Cone	TLR3-AS-2
6.30024e-40	-0.544782	0.168	0.284	2.31464e-35	L-Cone	ASPH
1.22987e-39	0.434061	0.337	0.18	4.51843e-35	L-Cone	RARG-AS-1
1.35654e-39	0.402104	0.523	0.355	4.98379e-35	L-Cone	MCC
1.67701e-39	0.391366	0.536	0.364	6.16116e-35	L-Cone	TEAD1
2.48004e-39	0.363743	0.755	0.625	9.11143e-35	L-Cone	DLG1
3.54261e-39	0.409738	0.27	0.124	1.30152e-34	L-Cone	SH3D19
5.85233e-39	-0.498952	0.214	0.338	2.15009e-34	L-Cone	LORF2li16
6.31943e-39	0.396318	0.641	0.476	2.3217e-34	L-Cone	SMIM24
7.79611e-39	0.507641	0.257	0.118	2.86421e-34	L-Cone	HECA
8.35695e-39	0.34566	0.565	0.39	3.07026e-34	L-Cone	FARP1
9.57112e-39	0.361539	0.611	0.441	3.51634e-34	L-Cone	CILK1
2.48513e-38	0.393562	0.75	0.608	9.1301e-34	L-Cone	MSRA
3.26706e-38	0.29656	0.895	0.811	1.20028e-33	L-Cone	MEF2C
4.56988e-38	0.451047	0.282	0.14	1.67893e-33	L-Cone	SNPH
4.65666e-38	0.416076	0.315	0.165	1.71081e-33	L-Cone	CLIP1
6.90991e-38	0.41888	0.313	0.164	2.53863e-33	L-Cone	RHOBTB1-AS-1
7.56837e-38	0.418405	0.517	0.345	2.78054e-33	L-Cone	LINC-HNRNPDL-11
8.58761e-38	0.329283	0.787	0.598	3.155e-33	L-Cone	SMYD3
8.83285e-38	0.446038	0.259	0.121	3.2451e-33	L-Cone	LGI2-AS-1
8.84454e-38	0.444653	0.299	0.155	3.2494e-33	L-Cone	ASIC4
1.74735e-37	0.465273	0.344	0.194	6.41958e-33	L-Cone	ZBTB18
1.80948e-37	0.359026	0.681	0.501	6.64785e-33	L-Cone	AATF
4.5187e-37	0.376682	0.599	0.427	1.66012e-32	L-Cone	CRB1
5.42191e-37	0.318267	0.817	0.683	1.99195e-32	L-Cone	MYCBP2
6.00457e-37	0.44818	0.321	0.173	2.20602e-32	L-Cone	ZNF827
6.85679e-37	0.396617	0.267	0.127	2.51912e-32	L-Cone	PXN
2.73008e-36	0.412645	0.323	0.175	1.003e-31	L-Cone	LINC-CELF4-6
5.53025e-36	0.350667	0.741	0.591	2.03176e-31	L-Cone	MPPED2
6.01614e-36	0.408576	0.391	0.235	2.21027e-31	L-Cone	PPARGC1A
6.05848e-36	0.42022	0.372	0.22	2.22582e-31	L-Cone	TTK
1.1156e-35	-0.536773	0.144	0.25	4.09859e-31	L-Cone	NMNAT3
1.3166e-35	0.444648	0.312	0.169	4.83706e-31	L-Cone	CNGB3-AS-2
1.36159e-35	0.426154	0.377	0.227	5.00235e-31	L-Cone	APPL2
1.44805e-35	-0.655817	0.259	0.371	5.31998e-31	L-Cone	DHX8
1.79625e-35	0.400873	0.448	0.284	6.59925e-31	L-Cone	BTBD3
1.02284e-34	0.384203	0.748	0.636	3.75782e-30	L-Cone	INPP4B
1.829e-34	0.449138	0.345	0.202	6.71958e-30	L-Cone	MTCL1-AS-1
1.90393e-34	0.365402	0.503	0.347	6.99486e-30	L-Cone	SPATS2
2.04112e-34	-0.584307	0.204	0.317	7.49888e-30	L-Cone	KCNB1
2.19017e-34	0.341909	0.537	0.362	8.04646e-30	L-Cone	SUSD6
2.56282e-34	0.322979	0.851	0.735	9.41556e-30	L-Cone	SNAP25
7.23269e-34	-0.507632	0.562	0.641	2.65722e-29	L-Cone	CDH2
7.56503e-34	0.439236	0.336	0.194	2.77931e-29	L-Cone	TMEM43
8.13901e-34	0.347574	0.65	0.5	2.99019e-29	L-Cone	MTDH
1.05229e-33	0.404822	0.301	0.164	3.86602e-29	L-Cone	TMEM63B
1.85834e-33	0.432387	0.38	0.233	6.82735e-29	L-Cone	KLHL32
2.06018e-33	-0.520573	0.23	0.342	7.56891e-29	L-Cone	KALRN
2.13033e-33	-0.59778	0.252	0.36	7.82662e-29	L-Cone	LINC-NRF1-2
4.61803e-33	0.358306	0.34	0.197	1.69662e-28	L-Cone	ENDOD1
4.68683e-33	0.312158	0.821	0.705	1.7219e-28	L-Cone	NCOA1
5.05979e-33	0.402046	0.371	0.225	1.85892e-28	L-Cone	SPATA5
7.27292e-33	0.40889	0.296	0.16	2.672e-28	L-Cone	RAX
7.95075e-33	0.338845	0.698	0.552	2.92103e-28	L-Cone	TXNL1
8.20151e-33	0.347047	0.687	0.536	3.01315e-28	L-Cone	MAP4
1.98609e-32	0.359742	0.597	0.45	7.29669e-28	L-Cone	FMN1
2.26e-32	0.355542	0.532	0.382	8.303e-28	L-Cone	HPCAL1
2.29114e-32	0.305384	0.735	0.592	8.41742e-28	L-Cone	DDHD1
2.68672e-32	0.3208	0.733	0.568	9.87075e-28	L-Cone	WIPF1
3.3547e-32	0.379918	0.385	0.24	1.23248e-27	L-Cone	GLT1D1
4.65062e-32	-0.498376	0.309	0.42	1.70859e-27	L-Cone	RPL21li85
4.96859e-32	0.398151	0.413	0.263	1.82541e-27	L-Cone	TIAM2
1.21479e-31	-0.308239	0.846	0.874	4.463e-27	L-Cone	PER3
1.28905e-31	-0.512108	0.534	0.616	4.73584e-27	L-Cone	TNPO1
1.53863e-31	0.318555	0.739	0.626	5.65279e-27	L-Cone	SRRM3
1.74421e-31	0.265938	0.916	0.831	6.40806e-27	L-Cone	HNRNPUli1
2.19495e-31	0.263595	0.938	0.866	8.06403e-27	L-Cone	SORBS2
2.68162e-31	-0.555558	0.192	0.293	9.852e-27	L-Cone	INPP4A
4.65429e-31	0.252491	0.934	0.844	1.70994e-26	L-Cone	TCF12
7.12471e-31	0.409794	0.322	0.183	2.61755e-26	L-Cone	VMN2R116li130
8.36991e-31	0.344481	0.63	0.485	3.07502e-26	L-Cone	SGIP1
1.49694e-30	0.359483	0.265	0.137	5.4996e-26	L-Cone	ERCC2
1.61063e-30	0.315559	0.645	0.501	5.91728e-26	L-Cone	BTRC
1.7308e-30	0.321913	0.719	0.587	6.35877e-26	L-Cone	LRCH1
1.77122e-30	0.396189	0.38	0.237	6.50729e-26	L-Cone	EDA
2.14416e-30	0.325602	0.585	0.428	7.87742e-26	L-Cone	FNDC3B
2.3869e-30	0.429188	0.499	0.357	8.76921e-26	L-Cone	GPCPD1
2.42319e-30	0.386655	0.342	0.21	8.90255e-26	L-Cone	NFATC2IP
2.42903e-30	-0.532286	0.488	0.57	8.924e-26	L-Cone	MAP3K2
2.56602e-30	0.458845	0.255	0.134	9.4273e-26	L-Cone	LINC-ATP1B4-1
3.16315e-30	0.304564	0.762	0.63	1.16211e-25	L-Cone	SKA2
4.8416e-30	0.363093	0.398	0.252	1.77876e-25	L-Cone	MIA3li3
6.12541e-30	0.343933	0.415	0.269	2.25041e-25	L-Cone	NOL4li1
6.22519e-30	0.374487	0.307	0.177	2.28707e-25	L-Cone	CHSY1
9.12243e-30	0.373014	0.377	0.234	3.35149e-25	L-Cone	SPRED2
1.98785e-29	0.331596	0.373	0.234	7.30318e-25	L-Cone	RFC1
2.86228e-29	0.379825	0.479	0.333	1.05157e-24	L-Cone	MYRIP
2.87968e-29	0.357752	0.306	0.171	1.05796e-24	L-Cone	LINC-NHLRC2-1
3.19991e-29	0.34137	0.449	0.298	1.17562e-24	L-Cone	TOMM70
3.64743e-29	-0.597208	0.328	0.422	1.34003e-24	L-Cone	ARMC2
4.45713e-29	0.333115	0.531	0.389	1.63751e-24	L-Cone	SLC38A3
5.56206e-29	0.303318	0.554	0.404	2.04345e-24	L-Cone	HSD17B12
7.2683e-29	0.34688	0.29	0.161	2.6703e-24	L-Cone	CCDC177-AS-1
1.20188e-28	-0.592813	0.22	0.318	4.41559e-24	L-Cone	HACD3
1.54213e-28	0.288551	0.675	0.521	5.66562e-24	L-Cone	RABGAP1L
1.92345e-28	-0.466773	0.556	0.658	7.06654e-24	L-Cone	IL1RAPL1
1.98625e-28	0.313619	0.761	0.635	7.2973e-24	L-Cone	RCVRN
1.99783e-28	0.333864	0.511	0.359	7.33982e-24	L-Cone	ARL4D
4.41775e-28	0.303232	0.68	0.537	1.62304e-23	L-Cone	YPEL2
4.42588e-28	-0.41148	0.64	0.7	1.62602e-23	L-Cone	MBNL2
4.96409e-28	-0.500193	0.232	0.333	1.82376e-23	L-Cone	PROS1
5.61212e-28	-0.585894	0.295	0.392	2.06184e-23	L-Cone	GSTP1
6.06598e-28	-0.517619	0.185	0.281	2.22858e-23	L-Cone	RSU1
6.97944e-28	-0.267375	0.976	0.977	2.56418e-23	L-Cone	PPP2R2B
1.19433e-27	-0.546017	0.425	0.511	4.38786e-23	L-Cone	TFCP2
1.28918e-27	0.262858	0.649	0.476	4.73631e-23	L-Cone	GRIA3
2.02149e-27	-0.334352	0.76	0.787	7.42675e-23	L-Cone	MEIS1
2.06805e-27	0.331906	0.285	0.161	7.59781e-23	L-Cone	FAXC
2.34814e-27	0.382797	0.398	0.266	8.62684e-23	L-Cone	SLC6A6-AS-5
2.85826e-27	0.294457	0.516	0.359	1.0501e-22	L-Cone	BBS9
3.0987e-27	0.309305	0.46	0.316	1.13843e-22	L-Cone	PLEKHA5
4.13497e-27	0.351944	0.384	0.247	1.51915e-22	L-Cone	L1RE1li53
4.27612e-27	0.29347	0.637	0.471	1.571e-22	L-Cone	VCL
5.17861e-27	0.351382	0.43	0.296	1.90257e-22	L-Cone	TMEM117
5.4148e-27	-0.616762	0.239	0.335	1.98934e-22	L-Cone	PTP4A1-AS-1
6.61156e-27	0.333528	0.447	0.306	2.42902e-22	L-Cone	PLS1
7.72208e-27	0.282464	0.643	0.497	2.83702e-22	L-Cone	HMOX2li1
9.23068e-27	0.304193	0.462	0.316	3.39126e-22	L-Cone	RASGEF1B
9.71893e-27	-0.475935	0.38	0.473	3.57064e-22	L-Cone	AFF2
1.04276e-26	0.291985	0.718	0.574	3.83099e-22	L-Cone	SV2B
1.33693e-26	0.292299	0.36	0.226	4.91174e-22	L-Cone	ETFA
1.4292e-26	0.309176	0.68	0.556	5.25073e-22	L-Cone	MIA2li1
1.5639e-26	-0.320993	0.781	0.826	5.74563e-22	L-Cone	TLN2
2.13009e-26	-0.475094	0.31	0.403	7.82575e-22	L-Cone	LARGE1
2.57635e-26	0.35871	0.422	0.29	9.46524e-22	L-Cone	BAIAP2L1li1
2.7529e-26	-0.547379	0.191	0.283	1.01139e-21	L-Cone	SLC20A2
3.99435e-26	-0.627707	0.182	0.269	1.46748e-21	L-Cone	NR3C1
5.09015e-26	0.261479	0.816	0.688	1.87007e-21	L-Cone	NME2
6.38332e-26	0.286926	0.504	0.357	2.34517e-21	L-Cone	TSORFli297
6.40261e-26	0.288826	0.698	0.555	2.35225e-21	L-Cone	SHROOM2
9.15676e-26	-0.571654	0.306	0.392	3.3641e-21	L-Cone	DPP8
1.60138e-25	0.310807	0.391	0.256	5.88333e-21	L-Cone	LINC-C1ORF100-7
2.43729e-25	0.322919	0.579	0.441	8.95437e-21	L-Cone	LINC-C2ORF71-1
2.57651e-25	0.321945	0.301	0.179	9.46586e-21	L-Cone	FAM92A
2.68205e-25	0.313469	0.44	0.307	9.85358e-21	L-Cone	ANO6
4.47069e-25	0.287559	0.697	0.55	1.64249e-20	L-Cone	NTNG2
4.70785e-25	0.322667	0.494	0.359	1.72962e-20	L-Cone	PFKFB2
4.8447e-25	-0.452251	0.257	0.353	1.7799e-20	L-Cone	HIP1
4.91542e-25	0.361076	0.259	0.147	1.80588e-20	L-Cone	SGIP1-AS-5
5.23458e-25	0.321884	0.358	0.23	1.92313e-20	L-Cone	PTP4A1li3
5.85594e-25	0.307441	0.3	0.179	2.15141e-20	L-Cone	PRDM5
6.73931e-25	0.320283	0.358	0.231	2.47596e-20	L-Cone	OGDHL
8.23887e-25	0.3438	0.32	0.203	3.02688e-20	L-Cone	RGS9BP
8.47018e-25	0.319842	0.315	0.193	3.11186e-20	L-Cone	LINC-ZNF238-10
8.69445e-25	0.342035	0.352	0.23	3.19426e-20	L-Cone	MYO5B
9.00182e-25	0.250052	0.733	0.613	3.30718e-20	L-Cone	TRIP12
9.28848e-25	0.286165	0.356	0.227	3.4125e-20	L-Cone	IMPDH1
9.95359e-25	0.315426	0.395	0.266	3.65685e-20	L-Cone	TMOD3
3.31067e-24	0.326643	0.513	0.383	1.21631e-19	L-Cone	CFAP61
3.41516e-24	-0.483226	0.28	0.377	1.25469e-19	L-Cone	PCDHA1
4.03997e-24	-0.477733	0.381	0.467	1.48424e-19	L-Cone	EHBP1
4.08575e-24	-0.469614	0.204	0.293	1.50106e-19	L-Cone	PRPH2
4.19577e-24	0.293912	0.536	0.397	1.54148e-19	L-Cone	ANKRD10
5.35985e-24	-0.423476	0.523	0.593	1.96915e-19	L-Cone	FAM13Ali1
5.54846e-24	-0.474061	0.23	0.322	2.03845e-19	L-Cone	WDFY2
5.62916e-24	0.326049	0.398	0.269	2.0681e-19	L-Cone	PPM1H
5.84148e-24	0.358819	0.277	0.164	2.1461e-19	L-Cone	LINC-KLHL29-10
6.89466e-24	0.270128	0.46	0.326	2.53303e-19	L-Cone	FIP1L1
9.14337e-24	0.318319	0.423	0.291	3.35918e-19	L-Cone	DOP1B
9.7759e-24	-0.339656	0.988	0.987	3.59157e-19	L-Cone	HCN1
1.00123e-23	0.28062	0.716	0.6	3.67841e-19	L-Cone	RBM5
1.17697e-23	-0.429771	0.521	0.587	4.32407e-19	L-Cone	MAK
1.24667e-23	-0.309024	0.793	0.808	4.58015e-19	L-Cone	WWOX
1.30156e-23	0.315448	0.338	0.218	4.7818e-19	L-Cone	KIN
1.51309e-23	0.308119	0.316	0.199	5.55893e-19	L-Cone	RIMBP2
1.61065e-23	-0.481017	0.657	0.693	5.91736e-19	L-Cone	EXT1
1.9408e-23	0.384487	0.261	0.153	7.13031e-19	L-Cone	LINC-CCDC25-3
2.10317e-23	-0.526147	0.376	0.457	7.72682e-19	L-Cone	MAGI3
2.30713e-23	0.268004	0.815	0.726	8.47615e-19	L-Cone	CKB
2.5681e-23	-0.274882	0.932	0.935	9.43496e-19	L-Cone	MBNL1
2.69132e-23	0.294671	0.55	0.419	9.88762e-19	L-Cone	CLTA
3.31522e-23	0.362617	0.3	0.189	1.21798e-18	L-Cone	LINC-PDE4D-1
4.84749e-23	0.300216	0.62	0.483	1.78092e-18	L-Cone	LINC-SHROOM2-1
5.41669e-23	0.276804	0.812	0.709	1.99004e-18	L-Cone	ZNF462li1
6.01354e-23	-0.402515	0.571	0.641	2.20931e-18	L-Cone	HIPK1
6.69501e-23	0.306989	0.401	0.277	2.45968e-18	L-Cone	MEF2D
6.69537e-23	0.299679	0.438	0.309	2.45981e-18	L-Cone	POT1
9.3224e-23	0.280941	0.306	0.189	3.42496e-18	L-Cone	ZNRF3
1.01106e-22	0.298019	0.381	0.255	3.71452e-18	L-Cone	SLC39A10-AS-2
1.28276e-22	0.286794	0.7	0.565	4.71275e-18	L-Cone	ARHGAP17
1.29759e-22	0.291429	0.371	0.248	4.76723e-18	L-Cone	FADS6
1.49187e-22	0.288462	0.592	0.458	5.48096e-18	L-Cone	ZNF516li1
1.575e-22	0.270979	0.567	0.434	5.7864e-18	L-Cone	GNAQli1
1.70033e-22	0.281675	0.607	0.477	6.24683e-18	L-Cone	FAM214A
1.8697e-22	-0.425146	0.165	0.25	6.86908e-18	L-Cone	ETV6
1.93847e-22	0.263633	0.604	0.47	7.12173e-18	L-Cone	PPP2R5C
2.86122e-22	0.284663	0.49	0.366	1.05119e-17	L-Cone	RGS11
3.03734e-22	0.261396	0.738	0.602	1.11589e-17	L-Cone	MPP4
6.80098e-22	0.296041	0.45	0.321	2.49861e-17	L-Cone	MLF1
7.29507e-22	0.255947	0.554	0.429	2.68013e-17	L-Cone	RNF38
1.05219e-21	0.265906	0.394	0.269	3.86565e-17	L-Cone	LRCH1-AS-1
1.17562e-21	0.293536	0.474	0.346	4.31912e-17	L-Cone	DIAPH1
1.38885e-21	-0.631789	0.213	0.294	5.10248e-17	L-Cone	SLC6A11
1.9062e-21	0.280705	0.261	0.154	7.00319e-17	L-Cone	CSPP1-AS-1
1.91875e-21	-0.471434	0.39	0.469	7.04928e-17	L-Cone	SIPA1L1
2.41414e-21	-0.50642	0.263	0.347	8.86931e-17	L-Cone	SLC30A9
3.03777e-21	0.258383	0.29	0.18	1.11605e-16	L-Cone	LINC-ZFP39-55
4.2187e-21	0.255134	0.564	0.433	1.54991e-16	L-Cone	TNKS2
4.99795e-21	-0.485604	0.209	0.294	1.8362e-16	L-Cone	ZNF507-AS-1
5.42119e-21	0.289219	0.376	0.262	1.99169e-16	L-Cone	CACNA1Fli1
9.66222e-21	0.281402	0.278	0.171	3.5498e-16	L-Cone	PLCL2li1
1.03732e-20	0.258582	0.704	0.587	3.81101e-16	L-Cone	HS3ST3B1
1.05539e-20	0.300301	0.39	0.273	3.87741e-16	L-Cone	MRPS9
2.6226e-20	0.286838	0.431	0.312	9.63517e-16	L-Cone	GTF3C1
2.96644e-20	0.254247	0.677	0.572	1.08984e-15	L-Cone	SNTB2
3.31423e-20	0.262352	0.648	0.533	1.21761e-15	L-Cone	STX3
3.86296e-20	-0.327072	0.572	0.65	1.41921e-15	L-Cone	IMPA1
3.97197e-20	0.277393	0.462	0.341	1.45926e-15	L-Cone	SSX2IP
6.09747e-20	-0.327145	0.89	0.886	2.24015e-15	L-Cone	RGS9
6.85599e-20	0.258011	0.487	0.36	2.51882e-15	L-Cone	CIT
7.66472e-20	0.297783	0.268	0.166	2.81594e-15	L-Cone	NDUFB1
1.01488e-19	-0.532243	0.482	0.528	3.72857e-15	L-Cone	PSD3
1.23225e-19	0.27585	0.298	0.193	4.52717e-15	L-Cone	WNK3
2.21516e-19	-0.357456	0.693	0.719	8.13829e-15	L-Cone	NDRG3
2.83266e-19	0.287418	0.267	0.168	1.04069e-14	L-Cone	VMN2R116li90
3.91851e-19	0.268948	0.421	0.301	1.43962e-14	L-Cone	EXOC2
4.6767e-19	0.299867	0.335	0.231	1.71817e-14	L-Cone	SMARCA2-AS-1
5.04906e-19	0.260805	0.302	0.197	1.85497e-14	L-Cone	RNF144B-AS-3
5.20177e-19	0.321327	0.335	0.231	1.91108e-14	L-Cone	UBE2E1li1
5.52183e-19	0.251333	0.476	0.36	2.02867e-14	L-Cone	LDHBli12
5.72265e-19	-0.293021	0.835	0.85	2.10244e-14	L-Cone	DENND1A
7.65835e-19	-0.613344	0.196	0.271	2.8136e-14	L-Cone	RALYL
1.64285e-18	0.257787	0.349	0.24	6.03565e-14	L-Cone	RADIL
1.74926e-18	-0.625716	0.198	0.272	6.42662e-14	L-Cone	PACRG
1.76572e-18	0.27906	0.317	0.213	6.48708e-14	L-Cone	MINK1
1.96956e-18	-0.314554	0.677	0.724	7.23596e-14	L-Cone	PPFIA2
2.3202e-18	0.274846	0.633	0.518	8.52418e-14	L-Cone	RASGRF2-AS-1
2.84162e-18	-0.278092	0.792	0.803	1.04398e-13	L-Cone	FHOD3
3.99723e-18	0.283722	0.283	0.182	1.46854e-13	L-Cone	FAAH-AS-1
5.11661e-18	-0.291462	0.746	0.761	1.87979e-13	L-Cone	TAOK3
5.3576e-18	0.250787	0.317	0.211	1.96833e-13	L-Cone	LIG4
6.69121e-18	0.273291	0.252	0.158	2.45828e-13	L-Cone	NUP93
1.28455e-17	0.258589	0.546	0.436	4.71929e-13	L-Cone	PLCXD2
1.92502e-17	0.265189	0.307	0.209	7.07231e-13	L-Cone	MARCHF5
2.57496e-17	-0.460893	0.223	0.3	9.46016e-13	L-Cone	ADAM5
6.68741e-17	0.264827	0.286	0.192	2.45689e-12	L-Cone	PTPN9
6.76587e-17	0.263203	0.373	0.271	2.48571e-12	L-Cone	MCF2L
1.14796e-16	0.250905	0.484	0.373	4.21751e-12	L-Cone	LINC-MAP4K3-1
3.23451e-16	0.252566	0.276	0.181	1.18833e-11	L-Cone	CRB1-AS-1
3.2694e-16	-0.39913	0.243	0.318	1.20115e-11	L-Cone	SLC7A6
3.52668e-16	0.254647	0.319	0.222	1.29567e-11	L-Cone	FAAH
4.16523e-16	-0.338077	0.569	0.607	1.53026e-11	L-Cone	PIAS1
5.21738e-16	0.633769	0.367	0.29	1.91681e-11	L-Cone	LINC-TENT5A-1
6.89635e-16	-0.421658	0.313	0.378	2.53365e-11	L-Cone	ETNK1
8.95061e-16	0.25204	0.259	0.168	3.28836e-11	L-Cone	PLCD4
1.03352e-15	-0.400515	0.298	0.37	3.79705e-11	L-Cone	LPGAT1
1.0545e-15	0.253085	0.312	0.218	3.87412e-11	L-Cone	CECR2
1.12903e-15	-0.303526	0.684	0.717	4.14795e-11	L-Cone	ARMC9
1.24363e-15	-0.400305	0.213	0.283	4.56899e-11	L-Cone	ELMOD1
1.96341e-15	-0.326186	0.592	0.628	7.21339e-11	L-Cone	ATF7IP
2.2266e-15	-0.379303	0.564	0.608	8.18029e-11	L-Cone	RNF2
2.43222e-15	-0.441968	0.219	0.284	8.93573e-11	L-Cone	GTF2IRD1
2.75722e-15	0.262279	0.281	0.192	1.01297e-10	L-Cone	LINC-MAP4K3-4
9.56756e-15	0.261325	0.271	0.184	3.51503e-10	L-Cone	OXR1-AS-3
1.20429e-14	-0.336304	0.489	0.542	4.42442e-10	L-Cone	PLXDC1
1.3624e-14	-0.37845	0.474	0.525	5.00532e-10	L-Cone	GTF2I
2.46906e-14	0.462086	0.266	0.188	9.07109e-10	L-Cone	LINC-TENT5A-4
3.01511e-14	-0.437848	0.252	0.317	1.10772e-09	L-Cone	HIBADH
3.0162e-14	-0.483908	0.365	0.419	1.10812e-09	L-Cone	GPM6B
3.07183e-14	-0.309086	0.666	0.69	1.12856e-09	L-Cone	ARL15
3.13437e-14	-0.428986	0.408	0.463	1.15153e-09	L-Cone	AKTIP
3.40761e-14	-0.41667	0.26	0.327	1.25192e-09	L-Cone	PTPRR-AS-2
4.67266e-14	-0.317883	0.566	0.615	1.71669e-09	L-Cone	ANKRD44
8.44918e-14	-0.365528	0.238	0.304	3.10415e-09	L-Cone	RAB2A
1.163e-13	-0.377323	0.328	0.393	4.27275e-09	L-Cone	SP3
1.69164e-13	-0.392884	0.222	0.287	6.21492e-09	L-Cone	LINC-LHFPL3-1
1.80839e-13	-0.369815	0.468	0.525	6.64383e-09	L-Cone	NDFIP1
1.89706e-13	-0.274222	0.184	0.256	6.96961e-09	L-Cone	LINC-HNRNPDL-4
3.28839e-13	-0.32972	0.328	0.395	1.20812e-08	L-Cone	AP3S1li1
3.32795e-13	-0.414254	0.247	0.309	1.22266e-08	L-Cone	RDH8
3.43655e-13	-0.392897	0.326	0.387	1.26255e-08	L-Cone	BCL2L13
3.78223e-13	-0.374335	0.457	0.505	1.38955e-08	L-Cone	HADHB
5.94245e-13	-0.353225	0.25	0.314	2.1832e-08	L-Cone	KIF6
7.74169e-13	-0.378858	0.48	0.52	2.84422e-08	L-Cone	PPM1B
1.03008e-12	-0.39911	0.313	0.369	3.78441e-08	L-Cone	FBXL4
7.37877e-12	-0.411867	0.478	0.514	2.71089e-07	L-Cone	KANSL1L
1.01568e-11	-0.296965	0.372	0.429	3.7315e-07	L-Cone	PAFAH2
1.57205e-11	-0.307176	0.509	0.548	5.77554e-07	L-Cone	ADD1
3.66702e-11	-0.390826	0.298	0.353	1.34723e-06	L-Cone	KCMF1li1
3.95292e-11	-0.320911	0.232	0.29	1.45226e-06	L-Cone	MPP5
5.63014e-11	-0.304006	0.516	0.561	2.06846e-06	L-Cone	RNF11
5.95289e-11	-0.360342	0.247	0.306	2.18703e-06	L-Cone	CXXC4
1.12008e-10	-0.406722	0.217	0.27	4.11506e-06	L-Cone	YWHAG
1.29461e-10	-0.331742	0.273	0.329	4.75625e-06	L-Cone	SPPL3
1.29676e-10	-0.320799	0.529	0.565	4.76415e-06	L-Cone	CYGB-AS-1
2.94655e-10	-0.287333	0.54	0.586	1.08253e-05	L-Cone	RNF150li1
3.98621e-10	-0.322582	0.433	0.482	1.46449e-05	L-Cone	AGPAT3
4.61587e-10	-0.363112	0.279	0.33	1.69583e-05	L-Cone	RETREG1
4.86964e-10	-0.383644	0.649	0.65	1.78906e-05	L-Cone	ARHGAP26
5.05854e-10	-0.323398	0.24	0.294	1.85846e-05	L-Cone	GABRB3
6.01524e-10	-0.393733	0.325	0.36	2.20994e-05	L-Cone	TAFA3
8.94091e-10	-0.349903	0.199	0.25	3.2848e-05	L-Cone	MTSS1
9.80235e-10	-0.293593	0.268	0.322	3.60128e-05	L-Cone	MAP3K4
1.2245e-09	-0.359713	0.245	0.301	4.49869e-05	L-Cone	OPCML
1.66619e-09	-0.332537	0.431	0.468	6.12142e-05	L-Cone	KDM5A
2.21549e-09	-0.361682	0.381	0.42	8.1395e-05	L-Cone	SCAF11li1
2.31131e-09	-0.312109	0.434	0.472	8.49154e-05	L-Cone	ZRANB1
3.49215e-09	-0.281203	0.251	0.304	0.000128298	L-Cone	EML2li1
3.83537e-09	-0.298208	0.386	0.434	0.000140908	L-Cone	ARHGEF11
5.01953e-09	-0.306864	0.403	0.441	0.000184413	L-Cone	RAB3GAP1
5.68077e-09	-0.318056	0.249	0.301	0.000208706	L-Cone	UBE2U
5.68633e-09	-0.325088	0.23	0.278	0.00020891	L-Cone	NCOA7
8.43968e-09	-0.335089	0.238	0.285	0.000310065	L-Cone	MPP7
1.62559e-08	-0.332756	0.267	0.317	0.000597225	L-Cone	EML4
1.63476e-08	-0.379647	0.61	0.624	0.000600593	L-Cone	RORA
1.79997e-08	-0.327922	0.346	0.387	0.000661291	L-Cone	TAGLN2
2.10931e-08	-0.253009	0.544	0.569	0.00077494	L-Cone	LSM14A
2.19118e-08	-0.347436	0.229	0.276	0.000805017	L-Cone	SSH2
2.36179e-08	-0.339278	0.375	0.42	0.0008677	L-Cone	SLC17A7
3.59125e-08	-0.323159	0.513	0.554	0.00131939	L-Cone	MT-ND1li1
3.84748e-08	-0.250547	0.554	0.581	0.00141352	L-Cone	SSBP2
5.11678e-08	-0.321442	0.467	0.493	0.00187985	L-Cone	AQR
5.48728e-08	-0.283574	0.521	0.546	0.00201597	L-Cone	CFAP54
6.37067e-08	-0.291008	0.281	0.326	0.00234052	L-Cone	NDUFAF2li1
8.07363e-08	-0.279727	0.275	0.321	0.00296617	L-Cone	LRRC31
9.24466e-08	-0.295661	0.4	0.435	0.00339639	L-Cone	SESN3
1.0368e-07	-0.298118	0.566	0.591	0.0038091	L-Cone	TSORFli2504
1.07413e-07	-0.370876	0.374	0.41	0.00394624	L-Cone	UNC79
1.08988e-07	-0.265118	0.246	0.294	0.0040041	L-Cone	AZI2
1.13174e-07	-0.274492	0.572	0.596	0.0041579	L-Cone	R3HDM1
1.38473e-07	-0.263919	0.508	0.537	0.00508736	L-Cone	LNX2
2.42695e-07	-0.442375	0.354	0.389	0.00891637	L-Cone	RCAN2
2.44922e-07	-0.281275	0.418	0.454	0.00899817	L-Cone	RNF180
3.57393e-07	-0.273372	0.53	0.556	0.0131303	L-Cone	RBM25
3.86681e-07	-0.292197	0.282	0.322	0.0142063	L-Cone	DNER
4.41381e-07	-0.289129	0.441	0.47	0.0162159	L-Cone	PTEN
8.39235e-07	-0.267744	0.396	0.433	0.0308327	L-Cone	ABHD17B
1.33721e-06	-0.316182	0.422	0.454	0.0491277	L-Cone	FAM168A
2.12819e-06	-0.269041	0.272	0.311	0.0781874	L-Cone	FNBP1L
2.16728e-06	-0.27265	0.295	0.335	0.0796236	L-Cone	ATG2B
2.37539e-06	-0.268994	0.209	0.251	0.0872694	L-Cone	LINC-ZNF200-17
2.47949e-06	-0.286094	0.375	0.408	0.0910939	L-Cone	USP25
3.18417e-06	-0.372505	0.375	0.403	0.116983	L-Cone	SCG5
3.51436e-06	-0.322964	0.216	0.255	0.129114	L-Cone	SPIDR
4.10012e-06	-0.284913	0.329	0.362	0.150634	L-Cone	TRPC1
4.86473e-06	-0.315122	0.266	0.302	0.178725	L-Cone	JADE3
5.7347e-06	-0.282952	0.369	0.401	0.210687	L-Cone	FER
6.15077e-06	-0.27183	0.359	0.393	0.225973	L-Cone	SIRPA-AS-3
7.95983e-06	-0.305794	0.363	0.395	0.292436	L-Cone	DGKE
8.28556e-06	-0.285384	0.48	0.502	0.304403	L-Cone	PDZD2
1.07806e-05	-0.480792	0.535	0.505	0.396069	L-Cone	FAM160A1
2.26938e-05	-0.260916	0.245	0.279	0.833749	L-Cone	SIKE1
2.70976e-05	-0.257887	0.413	0.437	0.995537	L-Cone	ANKIB1
3.02978e-05	-0.303778	0.22	0.25	1	L-Cone	SP4
3.04708e-05	-0.258611	0.275	0.309	1	L-Cone	CCDC186
3.39771e-05	-0.279636	0.281	0.311	1	L-Cone	ANKRD6
0.000142669	-0.267108	0.467	0.478	1	L-Cone	CDAN1
0.000176156	-0.251179	0.248	0.278	1	L-Cone	RSRC1li1
0.000206504	-0.256164	0.294	0.32	1	L-Cone	CCDC50
0.000278691	-0.407898	0.341	0.347	1	L-Cone	ASIC2-AS-4
0.000293564	-0.268675	0.263	0.291	1	L-Cone	MBNL1-AS-2
0.00136009	-0.251997	0.344	0.363	1	L-Cone	RAB30
0.00162382	-0.274171	0.455	0.453	1	L-Cone	CCDC91
0.00466315	-0.30649	0.247	0.264	1	L-Cone	ATP6V0B
0.00948973	-0.284813	0.262	0.274	1	L-Cone	PLCH2
0	4.75991	0.996	0.353	0	S-Cone	NRXN3
0	3.50389	0.936	0.102	0	S-Cone	ADGRL3
0	3.13955	0.939	0.185	0	S-Cone	CTNNA2
0	2.85553	0.806	0.066	0	S-Cone	PLXDC2
0	2.84239	0.969	0.232	0	S-Cone	SAG
0	2.37325	0.749	0.031	0	S-Cone	NRXN3-AS-1
0	2.27092	0.683	0.038	0	S-Cone	NRXN3-AS-3
0	2.24239	0.787	0.119	0	S-Cone	ENVli78
0	1.95216	0.581	0.002	0	S-Cone	OPN1SW
0	1.82807	0.795	0.27	0	S-Cone	DSCAM
0	1.76012	0.74	0.201	0	S-Cone	LINC-HSPA8-34
0	1.70409	0.528	0.077	0	S-Cone	CALU
0	1.631	0.494	0.019	0	S-Cone	VAV3
0	1.63015	0.776	0.199	0	S-Cone	ADGRL2
0	1.53658	0.505	0.053	0	S-Cone	MON1B-AS-2
0	1.49194	0.439	0.044	0	S-Cone	SLC8A3li1
0	1.45099	0.482	0.013	0	S-Cone	CCDC136
0	1.28774	0.397	0.004	0	S-Cone	EIF3H-AS-4
0	1.22957	0.429	0.038	0	S-Cone	TENM4
0	1.2213	0.453	0.061	0	S-Cone	DOCK7
0	1.19711	0.327	0.005	0	S-Cone	EPHA10
0	1.17408	0.404	0.039	0	S-Cone	NECAB2
0	0.966028	0.27	0.009	0	S-Cone	C12ORF40
1.70717e-305	1.72934	0.927	0.497	6.27199e-301	S-Cone	NTM
4.2614e-285	1.66071	0.816	0.316	1.56559e-280	S-Cone	KCNMA1
6.39111e-267	1.47482	0.644	0.177	2.34803e-262	S-Cone	LINC-RWDD3-8
6.92152e-249	-2.04946	0.208	0.837	2.5429e-244	S-Cone	THRB
2.63619e-240	-1.68158	0.515	0.919	9.68512e-236	S-Cone	EYSli2
1.10672e-236	-1.65246	0.708	0.927	4.06597e-232	S-Cone	EYS
2.97263e-234	0.72577	0.258	0.028	1.09211e-229	S-Cone	XKR7
1.00211e-218	-1.93392	0.185	0.768	3.68166e-214	S-Cone	OPN1LW
1.68991e-211	1.30008	0.961	0.545	6.20857e-207	S-Cone	IL1RAPL1
3.66582e-210	-1.58278	0.502	0.87	1.34678e-205	S-Cone	LRFN2
1.66062e-208	1.09059	0.492	0.12	6.10096e-204	S-Cone	SHANK3
5.05313e-208	1.22124	0.544	0.149	1.85647e-203	S-Cone	ZNF608
7.00178e-208	-1.62806	0.561	0.901	2.57238e-203	S-Cone	EYSli1
5.39425e-180	1.19618	0.718	0.307	1.98179e-175	S-Cone	TAFA3
2.17671e-165	0.745998	0.269	0.045	7.99703e-161	S-Cone	SORD
6.18918e-159	1.04193	0.488	0.146	2.27384e-154	S-Cone	PPFIBP2
4.46676e-158	0.71294	0.293	0.054	1.64104e-153	S-Cone	LINC-GPRIN3-2
4.16337e-152	1.24983	0.7	0.321	1.52958e-147	S-Cone	ASIC2-AS-4
1.2906e-149	-1.69796	0.146	0.62	4.74154e-145	S-Cone	MARCHF11
2.57309e-149	1.24133	0.797	0.449	9.45327e-145	S-Cone	COL19A1
1.13155e-147	-0.758343	0.989	0.95	4.15718e-143	S-Cone	ARR3
6.73066e-142	1.34747	0.545	0.204	2.47278e-137	S-Cone	SLC6A11
3.26172e-140	-1.49038	0.226	0.663	1.19832e-135	S-Cone	LINC-DECR1-1
5.94532e-137	0.634467	0.996	0.953	2.18425e-132	S-Cone	CACNA2D1
2.15046e-134	0.85837	0.396	0.111	7.90057e-130	S-Cone	LACTB
3.65698e-132	1.04426	0.66	0.301	1.34354e-127	S-Cone	ETNK1
1.55159e-131	-1.28525	0.397	0.751	5.7004e-127	S-Cone	FRMPD2
4.42457e-119	0.976739	0.613	0.268	1.62554e-114	S-Cone	DNER
8.60939e-117	1.02868	0.588	0.252	3.163e-112	S-Cone	JADE3
3.00606e-112	-1.56222	0.111	0.519	1.1044e-107	S-Cone	LINC-BRINP1-8
9.85957e-111	-0.996935	0.682	0.852	3.62231e-106	S-Cone	GRB10
7.34714e-110	0.885091	0.341	0.098	2.69927e-105	S-Cone	LDLRAD4
5.54823e-109	1.18739	0.439	0.145	2.03836e-104	S-Cone	LSM7-AS-1
1.67083e-106	1.07158	0.553	0.234	6.13845e-102	S-Cone	OPCML
1.26243e-105	0.957867	0.556	0.238	4.63804e-101	S-Cone	ARHGAP28
4.22327e-100	0.71516	0.285	0.071	1.55159e-95	S-Cone	CDH8
9.64255e-100	0.884903	0.528	0.227	3.54258e-95	S-Cone	KALRN
8.19041e-95	-1.27947	0.354	0.659	3.00908e-90	S-Cone	SAMD7
1.43839e-94	-1.37977	0.107	0.478	5.28449e-90	S-Cone	NHS
4.02037e-94	0.884054	0.521	0.228	1.47704e-89	S-Cone	PSMD8
2.11029e-92	-1.18718	0.176	0.53	7.75298e-88	S-Cone	DTNB
3.33086e-91	0.734087	0.37	0.125	1.22372e-86	S-Cone	SCRN1
1.46219e-90	0.734621	0.252	0.066	5.37194e-86	S-Cone	LINC-RPL6-159
2.29729e-89	-1.17001	0.278	0.637	8.44002e-85	S-Cone	PDE8B
4.37197e-88	0.867317	0.674	0.374	1.60622e-83	S-Cone	AFF2
7.04879e-88	0.785967	0.476	0.198	2.58966e-83	S-Cone	SIK3
5.13275e-87	-1.0935	0.277	0.61	1.88572e-82	S-Cone	PHACTR2
8.61746e-87	0.561176	0.992	0.912	3.16597e-82	S-Cone	TAFA2
5.99767e-84	0.772484	0.837	0.609	2.20348e-79	S-Cone	CCDC85A
1.62222e-77	-0.701162	0.801	0.904	5.95989e-73	S-Cone	DMDli2
1.28363e-76	-1.14819	0.148	0.472	4.71594e-72	S-Cone	TANC1
2.11646e-75	-0.693399	0.811	0.896	7.77567e-71	S-Cone	AFF1
7.99143e-74	0.777223	0.574	0.304	2.93597e-69	S-Cone	DIPK1A
1.16888e-73	0.818416	0.569	0.307	4.29436e-69	S-Cone	LARGE1
1.78536e-73	0.673248	0.918	0.735	6.55924e-69	S-Cone	DACH2
2.90447e-72	-1.16156	0.096	0.406	1.06707e-67	S-Cone	LORF2li26
5.53989e-72	-0.573128	0.885	0.943	2.0353e-67	S-Cone	CAMK1D
2.62539e-71	0.551791	0.965	0.862	9.64543e-67	S-Cone	PDZD8li1
4.23794e-71	-1.121	0.109	0.417	1.55698e-66	S-Cone	FAM135B
1.21709e-69	-0.48386	0.979	0.988	4.47146e-65	S-Cone	HCN1
1.43424e-69	0.819014	0.255	0.08	5.26924e-65	S-Cone	LINC-DDX10-8
1.24782e-68	-0.52058	0.912	0.939	4.58438e-64	S-Cone	CSPP1
1.46032e-68	0.789103	0.628	0.378	5.36508e-64	S-Cone	MYLK
3.29685e-67	0.726264	0.452	0.208	1.21123e-62	S-Cone	CCDC88A
1.16534e-65	0.457533	0.987	0.942	4.28136e-61	S-Cone	CELF2li1
1.28084e-64	0.676737	0.349	0.137	4.70567e-60	S-Cone	SYCE2
2.50542e-64	-1.14222	0.08	0.364	9.20467e-60	S-Cone	MARCH11-AS-1
3.83018e-63	-0.855216	0.455	0.664	1.40717e-58	S-Cone	CEP104li1
1.52931e-58	0.550257	0.266	0.093	5.61854e-54	S-Cone	KALRN-AS-14
2.21678e-56	-0.690005	0.662	0.796	8.14422e-52	S-Cone	XYLT1
4.67547e-55	-0.886023	0.209	0.469	1.71772e-50	S-Cone	ALG13
6.82197e-55	0.636002	0.266	0.098	2.50632e-50	S-Cone	TMTC2
5.9335e-54	0.67543	0.588	0.351	2.17991e-49	S-Cone	SERPINI1
7.13279e-54	-0.882671	0.289	0.546	2.62052e-49	S-Cone	FAM160A1
1.85551e-53	0.533266	0.856	0.685	6.81694e-49	S-Cone	CPE
3.73373e-53	0.62746	0.72	0.494	1.37174e-48	S-Cone	TRIO
8.11533e-53	0.647112	0.685	0.452	2.98149e-48	S-Cone	ZBTB20
2.5494e-52	0.624028	0.432	0.211	9.36625e-48	S-Cone	PEX5L
3.18145e-52	0.632773	0.692	0.471	1.16883e-47	S-Cone	SPATA6
7.61733e-52	0.616842	0.396	0.189	2.79853e-47	S-Cone	ETNK2
3.02558e-51	0.600621	0.798	0.61	1.11157e-46	S-Cone	MAP3K13
2.40725e-49	0.582094	0.414	0.204	8.84398e-45	S-Cone	PARM1
6.43002e-49	-1.07386	0.191	0.429	2.36232e-44	S-Cone	SNTG1
6.23618e-48	0.553236	0.794	0.606	2.29111e-43	S-Cone	CACNA1D
3.49911e-47	0.635933	0.461	0.244	1.28554e-42	S-Cone	RIN2
9.23363e-47	0.528918	0.28	0.114	3.39234e-42	S-Cone	RUNX1T1
7.47318e-46	-0.820288	0.149	0.391	2.74557e-41	S-Cone	LPP
3.28671e-45	0.586506	0.535	0.315	1.2075e-40	S-Cone	IFT57
8.73865e-45	0.555201	0.511	0.294	3.21049e-40	S-Cone	PTPN1
8.93197e-45	0.846757	0.262	0.109	3.28152e-40	S-Cone	CNTNAP2
1.21986e-44	0.586906	0.665	0.454	4.48165e-40	S-Cone	AOPEP
2.78895e-44	-0.672369	0.536	0.695	1.02463e-39	S-Cone	RPGRIP1
3.49355e-44	-0.74214	0.34	0.556	1.2835e-39	S-Cone	FARP1
9.09725e-43	0.634124	0.692	0.478	3.34224e-38	S-Cone	KCNAB1li1
9.87169e-43	-0.299838	0.99	0.941	3.62676e-38	S-Cone	SLC24A2
2.18487e-42	0.684735	0.381	0.189	8.02701e-38	S-Cone	C2CD6
1.16805e-41	0.52969	0.437	0.235	4.2913e-37	S-Cone	PDZD8
3.16344e-40	-0.617051	0.674	0.781	1.16221e-35	S-Cone	LINC-RPL6-93
3.67234e-40	0.486208	0.251	0.104	1.34918e-35	S-Cone	CYB5R3
6.77549e-40	0.369861	0.967	0.918	2.48925e-35	S-Cone	JARID2
1.95605e-38	0.510874	0.726	0.515	7.18632e-34	S-Cone	RGS7
2.36056e-38	0.497814	0.364	0.187	8.67247e-34	S-Cone	SPTBN1
2.44227e-38	0.498808	0.288	0.131	8.97265e-34	S-Cone	LINC-AFF2-3
5.77104e-38	0.589619	0.466	0.272	2.12022e-33	S-Cone	TLE1
9.36283e-38	0.50844	0.315	0.149	3.43981e-33	S-Cone	EFNA5
1.58795e-37	-0.809402	0.149	0.356	5.83395e-33	S-Cone	LINC-MFAP1A-5
6.02553e-36	0.533841	0.312	0.154	2.21372e-31	S-Cone	THSD7A
7.42447e-36	0.590562	0.539	0.342	2.72768e-31	S-Cone	GOT2-AS-2
1.81756e-35	-0.64639	0.063	0.251	6.67754e-31	S-Cone	SBK1
2.28024e-35	-0.804507	0.15	0.343	8.37737e-31	S-Cone	LINC-EYS-3
2.75849e-35	0.523736	0.453	0.264	1.01344e-30	S-Cone	GAB2
4.12454e-35	-0.713973	0.082	0.272	1.51532e-30	S-Cone	LINC-MVB12B-1
4.44418e-35	-0.768388	0.524	0.677	1.63275e-30	S-Cone	HDAC9
6.22831e-35	0.468241	0.484	0.274	2.28822e-30	S-Cone	HR
7.11488e-34	0.446797	0.396	0.219	2.61393e-29	S-Cone	LORF2li16
1.00255e-33	0.501577	0.631	0.432	3.68329e-29	S-Cone	LINC-PTPRC-4
2.10467e-33	-0.497557	0.774	0.835	7.73233e-29	S-Cone	GLCCI1
2.19907e-33	0.485215	0.401	0.225	8.07916e-29	S-Cone	TSORFli815
2.96769e-33	0.450474	0.574	0.368	1.0903e-28	S-Cone	APP
4.14409e-33	0.294937	0.982	0.962	1.5225e-28	S-Cone	GPHN
5.45925e-33	-0.84055	0.079	0.261	2.00567e-28	S-Cone	SEMA3E
1.26054e-32	-0.646359	0.161	0.359	4.6311e-28	S-Cone	PCSK5
2.49082e-32	0.429557	0.286	0.137	9.15104e-28	S-Cone	FZD3
4.46089e-32	0.538253	0.479	0.298	1.63889e-27	S-Cone	TPCN2
4.60488e-32	0.512605	0.608	0.432	1.69179e-27	S-Cone	ZNRF2
5.07483e-32	0.432096	0.86	0.726	1.86444e-27	S-Cone	EGFLAM
4.21617e-31	-0.374313	0.926	0.938	1.54898e-26	S-Cone	CD47
6.56638e-31	-0.636749	0.642	0.741	2.41242e-26	S-Cone	INPP4B
5.82769e-30	0.535306	0.418	0.253	2.14103e-25	S-Cone	CCDC85A-AS-2
7.91814e-30	-0.640204	0.103	0.279	2.90905e-25	S-Cone	RPL6li124
1.06138e-29	-0.756233	0.107	0.275	3.89942e-25	S-Cone	ITGA4
3.44208e-29	0.483904	0.608	0.434	1.26459e-24	S-Cone	CACNA2D1-AS-6
4.87812e-29	-0.558133	0.564	0.674	1.79217e-24	S-Cone	MLXIP
5.28238e-29	-0.389324	0.849	0.888	1.94069e-24	S-Cone	PCBP3
5.95853e-29	-0.647189	0.314	0.472	2.1891e-24	S-Cone	PAXBP1
6.26392e-29	0.441492	0.507	0.326	2.3013e-24	S-Cone	AP3S1li1
8.90389e-29	0.448676	0.277	0.141	3.2712e-24	S-Cone	CCDC85A-AS-1
1.26881e-28	-0.58157	0.43	0.589	4.66148e-24	S-Cone	FMN1
1.42383e-28	-0.490265	0.782	0.866	5.231e-24	S-Cone	LHFPL3
2.48957e-28	-0.420365	0.875	0.908	9.14644e-24	S-Cone	DACH1
2.70616e-28	0.43211	0.706	0.539	9.94218e-24	S-Cone	HMGN3
8.40063e-28	0.393424	0.317	0.171	3.08631e-23	S-Cone	SLC29A4-AS-1
1.35958e-27	-0.582113	0.54	0.647	4.99496e-23	S-Cone	WASF1
2.09622e-27	0.43542	0.544	0.369	7.70131e-23	S-Cone	PAFAH2
2.42032e-27	0.443014	0.679	0.519	8.892e-23	S-Cone	NIM1K
2.77753e-27	-0.362885	0.861	0.891	1.02044e-22	S-Cone	MCTP2
3.07868e-27	-0.628974	0.265	0.438	1.13108e-22	S-Cone	DGKD
3.1897e-27	0.255768	0.982	0.944	1.17186e-22	S-Cone	DLG2
1.40808e-26	-0.58147	0.413	0.546	5.17315e-22	S-Cone	SMC5
1.51516e-26	-0.399109	0.834	0.847	5.56656e-22	S-Cone	PDE6C
1.77795e-26	0.307812	0.975	0.941	6.53202e-22	S-Cone	CCSER1
2.13904e-26	0.359282	0.892	0.79	7.85863e-22	S-Cone	WWOX
8.52411e-26	0.438204	0.645	0.477	3.13167e-21	S-Cone	PIK3R1
1.9886e-25	0.44004	0.738	0.592	7.30592e-21	S-Cone	C2CD5
2.06476e-25	0.379739	0.625	0.436	7.58571e-21	S-Cone	GALNT10
2.553e-25	0.431902	0.482	0.306	9.37945e-21	S-Cone	NAF1-AS-2
1.21148e-24	-0.251562	0.989	0.977	4.45085e-20	S-Cone	CADPS
1.77267e-24	0.453647	0.467	0.309	6.51262e-20	S-Cone	DACH2li1
2.37281e-24	0.41946	0.4	0.246	8.71746e-20	S-Cone	YWHAQ
3.2549e-24	0.440557	0.323	0.186	1.19582e-19	S-Cone	LHX4
4.08163e-24	-0.322856	0.936	0.944	1.49955e-19	S-Cone	NLK
7.2234e-24	-0.586004	0.247	0.409	2.65381e-19	S-Cone	EIF1Bli1
8.30893e-24	0.459071	0.785	0.704	3.05262e-19	S-Cone	GRIP1
8.50417e-24	0.571483	0.746	0.604	3.12435e-19	S-Cone	RORA
9.65324e-24	-0.619764	0.454	0.584	3.54651e-19	S-Cone	LINC-RPL6-451
1.08459e-23	0.368848	0.282	0.151	3.98467e-19	S-Cone	IGSF21
1.8992e-23	-0.555291	0.197	0.35	6.97745e-19	S-Cone	ELOVL2
3.23002e-23	-0.508303	0.588	0.689	1.18668e-18	S-Cone	CSPP1-AS-3
4.42169e-23	0.380414	0.412	0.258	1.62448e-18	S-Cone	REPS2
5.2274e-23	0.411749	0.551	0.396	1.9205e-18	S-Cone	SESN3
5.32297e-23	0.394894	0.253	0.135	1.95561e-18	S-Cone	RDH10
5.4878e-23	0.378259	0.324	0.186	2.01616e-18	S-Cone	GPHN-AS-4
6.23862e-23	-0.569952	0.421	0.54	2.29201e-18	S-Cone	RRP1B
6.42377e-23	0.37722	0.3	0.168	2.36003e-18	S-Cone	LINC-MPZL2-1
7.01398e-23	0.379507	0.529	0.363	2.57686e-18	S-Cone	TSORFli2189
7.49132e-23	-0.600478	0.232	0.392	2.75224e-18	S-Cone	CHST10-AS-2
7.69832e-23	0.385848	0.769	0.631	2.82829e-18	S-Cone	ADK
8.11886e-23	-0.352507	0.857	0.886	2.98279e-18	S-Cone	SLC4A4
1.05906e-22	0.394884	0.484	0.322	3.89086e-18	S-Cone	SPART
1.25476e-22	0.270695	0.989	0.982	4.60987e-18	S-Cone	CADM2
1.46994e-22	-0.414516	0.73	0.804	5.4004e-18	S-Cone	EEA1
5.10859e-22	0.310885	0.916	0.804	1.87685e-17	S-Cone	MAML2
5.36886e-22	0.375227	0.257	0.138	1.97247e-17	S-Cone	TMEM205
2.01445e-21	-0.463394	0.587	0.688	7.4009e-17	S-Cone	ATR
2.3116e-21	0.359723	0.832	0.693	8.4926e-17	S-Cone	FRMPD1
2.39043e-21	0.392611	0.37	0.23	8.7822e-17	S-Cone	SLC29A4
3.31418e-21	0.29424	0.916	0.817	1.2176e-16	S-Cone	ATP8A2li1
3.36941e-21	0.320809	0.746	0.571	1.23789e-16	S-Cone	IMPA1
3.71406e-21	0.406537	0.751	0.622	1.36451e-16	S-Cone	GRIA3
4.16509e-21	-0.416192	0.72	0.777	1.53021e-16	S-Cone	SMARCA2
7.46537e-21	-0.609741	0.318	0.452	2.7427e-16	S-Cone	PPP2R2A-AS-1
7.54558e-21	-0.565642	0.277	0.418	2.77217e-16	S-Cone	LINC-SMIM13-2
1.04869e-20	0.321275	0.828	0.732	3.85277e-16	S-Cone	KIF21A
1.12251e-20	-0.510729	0.126	0.266	4.12398e-16	S-Cone	MACROH2A2
1.85071e-20	-0.518169	0.128	0.265	6.79933e-16	S-Cone	VIPAS39
1.87072e-20	0.364111	0.726	0.593	6.87283e-16	S-Cone	AP3B1
2.09113e-20	-0.502139	0.447	0.577	7.68259e-16	S-Cone	PPA1li2
2.6504e-20	0.384731	0.508	0.36	9.73729e-16	S-Cone	MAP6
3.48954e-20	0.398351	0.255	0.14	1.28202e-15	S-Cone	NALCNli1
3.70442e-20	-0.500994	0.444	0.556	1.36097e-15	S-Cone	IQCE
4.03959e-20	-0.49611	0.122	0.261	1.48411e-15	S-Cone	SH3D19
4.21566e-20	-0.513164	0.467	0.591	1.54879e-15	S-Cone	AANAT
4.58442e-20	-0.535601	0.211	0.352	1.68427e-15	S-Cone	ETFA
5.17725e-20	-0.519885	0.39	0.518	1.90207e-15	S-Cone	ARHGEF26
5.23522e-20	-0.308905	0.942	0.936	1.92337e-15	S-Cone	VOPP1
5.67257e-20	0.377743	0.609	0.466	2.08405e-15	S-Cone	RAI14
5.83447e-20	0.411425	0.321	0.196	2.14353e-15	S-Cone	PDCD4li1
6.45494e-20	-0.539546	0.358	0.498	2.37148e-15	S-Cone	AFF1-AS-2
8.66303e-20	-0.418817	0.639	0.714	3.18271e-15	S-Cone	PDE6D
8.81255e-20	-0.366809	0.82	0.855	3.23764e-15	S-Cone	PRKD1
1.21973e-19	0.399069	0.378	0.243	4.48118e-15	S-Cone	ME1
1.3561e-19	-0.352569	0.788	0.815	4.98216e-15	S-Cone	MTUS1
1.43375e-19	0.389983	0.338	0.208	5.26744e-15	S-Cone	LINC-LYPLAL1-1
1.62388e-19	0.308303	0.335	0.2	5.96596e-15	S-Cone	SPECC1
2.05954e-19	-0.4445	0.539	0.655	7.56653e-15	S-Cone	ARHGAP26
2.32185e-19	0.335055	0.747	0.622	8.53023e-15	S-Cone	RTN1
4.62912e-19	0.333432	0.475	0.322	1.70069e-14	S-Cone	PTPDC1
4.64062e-19	-0.54055	0.159	0.293	1.70492e-14	S-Cone	KCNC3
8.24384e-19	-0.476655	0.438	0.56	3.02871e-14	S-Cone	MAP2K1
1.43708e-18	0.278427	0.271	0.156	5.27968e-14	S-Cone	NUSAP1li3
1.4552e-18	0.357955	0.46	0.316	5.34625e-14	S-Cone	ARL4Ali1
4.48057e-18	0.402314	0.443	0.315	1.64612e-13	S-Cone	RPL21li85
5.71656e-18	0.270072	0.895	0.825	2.10021e-13	S-Cone	AGAP1
6.43805e-18	-0.439298	0.586	0.667	2.36527e-13	S-Cone	TCF4
1.22679e-17	-0.491745	0.384	0.498	4.50711e-13	S-Cone	SATB1
1.2352e-17	0.359768	0.343	0.221	4.53801e-13	S-Cone	SHROOM3li1
1.94006e-17	0.264359	0.906	0.812	7.12757e-13	S-Cone	PTPRB
2.38009e-17	-0.29017	0.887	0.889	8.74421e-13	S-Cone	RGS9
3.14005e-17	-0.493338	0.272	0.406	1.15362e-12	S-Cone	NOL4li1
3.35612e-17	0.347025	0.777	0.667	1.233e-12	S-Cone	TULP4
4.67875e-17	0.323433	0.709	0.57	1.71893e-12	S-Cone	CSNK1G1
6.00779e-17	0.280072	0.28	0.167	2.2072e-12	S-Cone	DHRS7li1
7.9403e-17	0.312367	0.685	0.555	2.91719e-12	S-Cone	MIB1
8.39143e-17	0.338917	0.281	0.171	3.08293e-12	S-Cone	PRKAR2Bli1
9.67374e-17	0.332496	0.381	0.257	3.55404e-12	S-Cone	LINC-COPG2-3
3.22779e-16	0.359746	0.499	0.362	1.18586e-11	S-Cone	THADA
3.83162e-16	-0.478169	0.361	0.477	1.4077e-11	S-Cone	SDC2
3.90188e-16	-0.493202	0.22	0.346	1.43351e-11	S-Cone	POM121
4.13843e-16	-0.506942	0.145	0.268	1.52042e-11	S-Cone	SDAD1-AS-1
7.13553e-16	0.327485	0.683	0.55	2.62152e-11	S-Cone	SSBP2
1.23904e-15	-0.548267	0.36	0.471	4.55212e-11	S-Cone	ADAMTS3
1.35911e-15	0.293497	0.725	0.612	4.99324e-11	S-Cone	VCL
1.48301e-15	-0.42797	0.431	0.537	5.44842e-11	S-Cone	ABCC4
1.58786e-15	0.352479	0.559	0.431	5.83365e-11	S-Cone	RASSF8
2.00745e-15	0.317975	0.638	0.501	7.37516e-11	S-Cone	PTPRO
2.43307e-15	0.364152	0.482	0.356	8.93887e-11	S-Cone	SIRPA-AS-3
2.80986e-15	0.273515	0.695	0.551	1.03231e-10	S-Cone	CACNA1H
2.95463e-15	0.300249	0.383	0.262	1.0855e-10	S-Cone	HIP1
3.93654e-15	0.302713	0.742	0.625	1.44625e-10	S-Cone	DAP3
4.24132e-15	0.314307	0.364	0.245	1.55822e-10	S-Cone	PBX4
4.28112e-15	-0.466606	0.355	0.463	1.57284e-10	S-Cone	GALNT11
4.89722e-15	0.318667	0.513	0.387	1.79919e-10	S-Cone	ZMYND8
8.83487e-15	0.302861	0.28	0.176	3.24584e-10	S-Cone	ATP8A1
9.22769e-15	0.306201	0.369	0.251	3.39016e-10	S-Cone	EML2li1
1.23255e-14	-0.418302	0.424	0.529	4.52825e-10	S-Cone	MAGI1
1.25424e-14	0.305666	0.69	0.568	4.60795e-10	S-Cone	WNK3li3
1.36185e-14	0.318539	0.628	0.5	5.00331e-10	S-Cone	TP53
1.64475e-14	0.299711	0.695	0.581	6.04263e-10	S-Cone	AKAP13
1.67403e-14	-0.339518	0.631	0.698	6.15022e-10	S-Cone	GRK7
1.71204e-14	0.304017	0.276	0.173	6.28987e-10	S-Cone	NCBP1
1.8887e-14	0.296483	0.323	0.214	6.9389e-10	S-Cone	CADM3
2.67494e-14	0.299617	0.674	0.567	9.82746e-10	S-Cone	PIAS1
3.52645e-14	-0.348787	0.632	0.708	1.29558e-09	S-Cone	LRCH1
4.508e-14	-0.393638	0.461	0.556	1.6562e-09	S-Cone	PPP1R9A
4.51456e-14	0.304131	0.764	0.638	1.6586e-09	S-Cone	RSRP1
4.76004e-14	0.294226	0.505	0.373	1.74879e-09	S-Cone	RALGAPA2
4.9245e-14	0.261743	0.432	0.305	1.80921e-09	S-Cone	SLC12A2
6.27542e-14	-0.320121	0.764	0.807	2.30553e-09	S-Cone	CKB
7.54258e-14	0.329793	0.42	0.304	2.77107e-09	S-Cone	BEST3
8.08529e-14	-0.445752	0.16	0.269	2.97045e-09	S-Cone	DDIT4
1.12928e-13	-0.472609	0.349	0.45	4.14887e-09	S-Cone	EPAS1
1.4235e-13	-0.346757	0.741	0.772	5.2298e-09	S-Cone	MAPK4
1.47794e-13	0.26959	0.754	0.661	5.42979e-09	S-Cone	VPS13A
1.79909e-13	-0.365438	0.565	0.637	6.60967e-09	S-Cone	MTDH
2.48281e-13	0.29793	0.692	0.572	9.12161e-09	S-Cone	LUC7L3
2.67738e-13	-0.256752	0.912	0.916	9.83643e-09	S-Cone	OXR1
3.64308e-13	0.257284	0.26	0.164	1.33843e-08	S-Cone	EFHC1
3.65935e-13	-0.264767	0.86	0.858	1.34441e-08	S-Cone	CORO2B
3.92837e-13	-0.437769	0.19	0.298	1.44324e-08	S-Cone	ZNRF3
4.23877e-13	0.28103	0.493	0.368	1.55728e-08	S-Cone	LINC-C1ORF100-7
5.42817e-13	0.266824	0.311	0.206	1.99425e-08	S-Cone	L1RE1li78
6.55849e-13	0.281815	0.472	0.351	2.40952e-08	S-Cone	TSC22D1
6.9646e-13	-0.431971	0.188	0.291	2.55872e-08	S-Cone	TMEM63B
7.44664e-13	-0.450558	0.344	0.439	2.73582e-08	S-Cone	IQCJ-SCHIP1-AS-11
1.00392e-12	-0.364145	0.648	0.691	3.68829e-08	S-Cone	UBE2H
1.11967e-12	0.296316	0.662	0.545	4.11357e-08	S-Cone	KIAA0753
1.54036e-12	0.305356	0.387	0.279	5.65914e-08	S-Cone	LRRC28li1
1.61508e-12	0.277348	0.515	0.392	5.93363e-08	S-Cone	CPEB2
1.82156e-12	0.271899	0.344	0.236	6.69225e-08	S-Cone	CSE1L
2.11692e-12	0.293978	0.364	0.259	7.77736e-08	S-Cone	LINC-NRF1-2
2.34396e-12	0.29018	0.668	0.554	8.61148e-08	S-Cone	PSD
2.69811e-12	0.273216	0.301	0.202	9.9126e-08	S-Cone	LINC-TOB1-1
3.43622e-12	0.258973	0.763	0.664	1.26243e-07	S-Cone	ARL15
4.12396e-12	0.275801	0.478	0.364	1.5151e-07	S-Cone	LMBRD1
4.58151e-12	-0.328342	0.717	0.741	1.6832e-07	S-Cone	DLG1
5.38091e-12	-0.381103	0.495	0.579	1.97689e-07	S-Cone	STK39
5.84944e-12	0.301168	0.645	0.534	2.14903e-07	S-Cone	SCUBE2
6.51962e-12	0.285216	0.588	0.478	2.39524e-07	S-Cone	FSD1L
7.33646e-12	0.255363	0.264	0.171	2.69534e-07	S-Cone	CHD1L
1.70149e-11	-0.412735	0.324	0.43	6.25111e-07	S-Cone	LINC-RPL6-327
1.77976e-11	0.275663	0.594	0.481	6.53866e-07	S-Cone	TSORFli297
2.36803e-11	0.252556	0.448	0.331	8.69989e-07	S-Cone	N4BP2
3.3195e-11	-0.406293	0.41	0.505	1.21955e-06	S-Cone	SLC25A33
3.39598e-11	0.277502	0.63	0.527	1.24765e-06	S-Cone	EIF4G2
4.42011e-11	0.259103	0.346	0.247	1.6239e-06	S-Cone	INSR
4.75967e-11	0.260599	0.616	0.5	1.74866e-06	S-Cone	SRSF5
4.76321e-11	-0.436997	0.329	0.43	1.74996e-06	S-Cone	PHLDB2
5.42829e-11	0.295416	0.372	0.271	1.9943e-06	S-Cone	FBXO15
6.21108e-11	-0.346591	0.494	0.568	2.28189e-06	S-Cone	GRTP1
7.47507e-11	-0.538999	0.272	0.363	2.74627e-06	S-Cone	RCAN2
7.85452e-11	-0.407389	0.264	0.36	2.88567e-06	S-Cone	TTK
8.02339e-11	-0.620352	0.274	0.364	2.94771e-06	S-Cone	QCCE-10352
1.00482e-10	-0.364426	0.268	0.362	3.69159e-06	S-Cone	RFC1
1.24877e-10	0.251421	0.398	0.292	4.58787e-06	S-Cone	PEAK1
1.51978e-10	-0.353738	0.162	0.256	5.58351e-06	S-Cone	PXN
1.62031e-10	0.27099	0.419	0.312	5.95286e-06	S-Cone	RNF165
1.95813e-10	0.289162	0.361	0.266	7.19398e-06	S-Cone	PIK3R3
2.38758e-10	-0.37703	0.431	0.521	8.77175e-06	S-Cone	TEAD1
2.73046e-10	-0.338702	0.615	0.664	1.00314e-05	S-Cone	EXT1
3.22037e-10	0.284778	0.523	0.414	1.18313e-05	S-Cone	ME3
4.13788e-10	0.272144	0.356	0.257	1.52022e-05	S-Cone	RIPK2-AS-3
4.60853e-10	-0.380373	0.458	0.525	1.69313e-05	S-Cone	BBS5
4.62763e-10	-0.348447	0.544	0.611	1.70015e-05	S-Cone	SLC25A26
5.06899e-10	0.274356	0.58	0.478	1.86229e-05	S-Cone	GPX4
9.16691e-10	-0.415067	0.238	0.328	3.36783e-05	S-Cone	DIPK2A
9.41743e-10	0.256495	0.447	0.346	3.45987e-05	S-Cone	IBTK
1.0604e-09	0.361354	0.285	0.197	3.8958e-05	S-Cone	LINC-MAGEE1-4
1.22772e-09	0.296672	0.37	0.28	4.51053e-05	S-Cone	RETREG1
1.78922e-09	-0.318319	0.413	0.496	6.57343e-05	S-Cone	SEC14L1
1.96939e-09	-0.378151	0.427	0.493	7.23533e-05	S-Cone	CALB1
3.32671e-09	-0.342661	0.54	0.605	0.00012222	S-Cone	ANKRD27
3.63912e-09	0.253477	0.712	0.63	0.000133698	S-Cone	CYTH3
4.79145e-09	-0.278557	0.561	0.63	0.000176033	S-Cone	HMOX2li1
5.07644e-09	0.253225	0.349	0.26	0.000186503	S-Cone	GAN
7.62068e-09	0.252371	0.531	0.438	0.000279976	S-Cone	SCAF8
9.21325e-09	-0.33164	0.406	0.492	0.000338486	S-Cone	PSD3
1.333e-08	-0.285147	0.62	0.665	0.000489729	S-Cone	ITGB5
1.99819e-08	-0.393666	0.288	0.368	0.000734117	S-Cone	EDA
2.61228e-08	-0.293281	0.597	0.643	0.000959725	S-Cone	PCMTD2
3.52548e-08	-0.327363	0.433	0.504	0.00129523	S-Cone	HACE1
8.92131e-08	-0.298589	0.487	0.552	0.0032776	S-Cone	TNKS2
9.17371e-08	-0.34108	0.477	0.536	0.00337033	S-Cone	PLCXD2
1.05669e-07	-0.326983	0.253	0.327	0.00388216	S-Cone	ENDOD1
1.19026e-07	-0.354428	0.317	0.388	0.00437291	S-Cone	C6ORF141
1.2497e-07	-0.52756	0.804	0.842	0.00459127	S-Cone	CST3
1.28581e-07	-0.310101	0.527	0.585	0.00472392	S-Cone	GPAM
1.64497e-07	-0.275552	0.682	0.678	0.00604346	S-Cone	RPL7li83
1.70311e-07	-0.276326	0.378	0.459	0.00625705	S-Cone	CCDC91
1.72532e-07	-0.324782	0.294	0.372	0.00633864	S-Cone	L1RE1li53
2.17488e-07	-0.333421	0.358	0.428	0.00799028	S-Cone	SLC9A9
2.27799e-07	-0.325292	0.288	0.364	0.00836912	S-Cone	APPL2
3.89629e-07	-0.294981	0.584	0.639	0.0143146	S-Cone	PLEKHC1-AS-1
5.78203e-07	-0.296295	0.483	0.538	0.0212426	S-Cone	PFKP
5.91315e-07	-0.288701	0.191	0.263	0.0217243	S-Cone	LINC-RPL6-512
6.33802e-07	-0.263942	0.452	0.514	0.0232852	S-Cone	BMP2K
1.06104e-06	-0.300489	0.271	0.341	0.0389814	S-Cone	RAB3GAP2
1.33155e-06	-0.318073	0.401	0.459	0.0489199	S-Cone	ACADM
1.51475e-06	-0.272005	0.412	0.475	0.0556505	S-Cone	ACTC1-AS-1
1.61189e-06	-0.262944	0.502	0.555	0.0592192	S-Cone	GNAQli1
1.93193e-06	-0.325902	0.23	0.298	0.070977	S-Cone	IQCJ-SCHIP1-AS-1
2.18128e-06	-0.296715	0.352	0.417	0.080138	S-Cone	MED17
2.21767e-06	-0.291837	0.47	0.517	0.081475	S-Cone	SLC38A3
2.78805e-06	-0.320735	0.31	0.374	0.10243	S-Cone	GPM6B
3.93542e-06	-0.27962	0.62	0.665	0.144583	S-Cone	LAPTM4B
3.94479e-06	-0.256759	0.611	0.64	0.144927	S-Cone	FAM78B
4.23817e-06	-0.278291	0.262	0.324	0.155706	S-Cone	CTNND1
5.2632e-06	-0.300549	0.513	0.556	0.193365	S-Cone	NEUROD1
5.96199e-06	-0.257036	0.199	0.267	0.219037	S-Cone	PLCH2
6.09911e-06	-0.276307	0.432	0.497	0.224075	S-Cone	ARL4D
7.05774e-06	-0.27453	0.237	0.301	0.259294	S-Cone	CLIP1
8.89195e-06	-0.29668	0.291	0.353	0.326681	S-Cone	LINC-MRFAP1-5
1.56907e-05	-0.294813	0.415	0.466	0.576461	S-Cone	LDHBli12
2.35818e-05	-0.25768	0.31	0.375	0.866371	S-Cone	STK39-AS-1
3.81893e-05	-0.345079	0.667	0.707	1	S-Cone	RTBDN
4.20748e-05	-0.269418	0.251	0.307	1	S-Cone	CDYL2li1
5.08878e-05	-0.256196	0.455	0.502	1	S-Cone	ADPGK
5.55484e-05	-0.301772	0.252	0.302	1	S-Cone	CAMK1D-AS-1
8.04408e-05	-0.253675	0.34	0.396	1	S-Cone	LINC-L1RE1-80
9.65118e-05	-0.280286	0.329	0.381	1	S-Cone	UNC79
0.000101782	-0.256282	0.327	0.383	1	S-Cone	LRCH1-AS-1
0.000121642	-0.411871	0.425	0.342	1	S-Cone	AUTS2
0.000129315	-0.264339	0.571	0.588	1	S-Cone	CD47-AS-2
0.000142253	-0.272221	0.314	0.366	1	S-Cone	KLHL32
0.000177303	-0.278749	0.378	0.422	1	S-Cone	PHLPP2
0.000224119	-0.258237	0.51	0.538	1	S-Cone	JAK1
0.000262629	-0.251678	0.308	0.357	1	S-Cone	LINC-PRMT8-1
0	6.52594	0.982	0.037	0	Rod	CLUL1
0	4.88658	0.958	0.045	0	Rod	ST6GALNAC5
0	4.41203	0.934	0.004	0	Rod	TYMS-AS-1
0	4.29769	0.962	0.127	0	Rod	DSCAML1
0	4.19911	0.92	0.098	0	Rod	CADM1
0	4.17003	0.864	0.005	0	Rod	RPL7-AS-22
0	3.9477	0.9	0.066	0	Rod	PDE6A
0	3.90925	0.87	0.029	0	Rod	BICD1
0	3.81901	0.851	0.011	0	Rod	LYPD6
0	3.77457	0.615	0.049	0	Rod	DLGAP2
0	3.61555	0.98	0.226	0	Rod	SAG
0	3.48658	0.935	0.308	0	Rod	AUTS2
0	3.38581	0.8	0.009	0	Rod	PDE6B
0	3.30594	0.761	0.004	0	Rod	ESRRB
0	3.22918	0.663	0.007	0	Rod	NR2E3
0	3.15	0.714	0.042	0	Rod	CDH8
0	3.11773	0.857	0.155	0	Rod	HNRNPDL-AS-3
0	3.03298	0.625	0.011	0	Rod	LINC-PRRC1-3
0	2.94391	0.682	0.001	0	Rod	LINC-CCSER2-13
0	2.87557	0.992	0.812	0	Rod	AGBL4
0	2.86265	0.78	0.099	0	Rod	FRAS1
0	2.80157	0.716	0.065	0	Rod	SRGAP3
0	2.79462	0.661	0.029	0	Rod	LRRC4C
0	2.7823	0.744	0.136	0	Rod	GNB1
0	2.77976	0.656	0.03	0	Rod	NHSL1
0	2.76754	0.822	0.192	0	Rod	ADGRL2
0	2.6917	0.628	0.001	0	Rod	LINC-CCSER2-11
0	2.61354	0.644	0.038	0	Rod	EPB41L2
0	2.56044	0.638	0.043	0	Rod	RP9
0	2.5351	0.593	0.023	0	Rod	CDH8-AS-1
0	2.51579	0.606	0.017	0	Rod	GULP1
0	2.4921	0.628	0.047	0	Rod	TMEM196
0	2.45829	0.615	0.051	0	Rod	TOX
0	2.44854	0.629	0.058	0	Rod	FRMD3li1
0	2.42315	0.786	0.332	0	Rod	QCCE-10352
0	2.41973	0.3	0.003	0	Rod	LAMA2
0	2.3781	0.517	0.011	0	Rod	PRSS58
0	2.33527	0.598	0.053	0	Rod	NOVA1
0	2.32718	0.592	0.032	0	Rod	EYS-AS-9
0	2.31686	0.552	0.025	0	Rod	PRKCA
0	2.29066	0.55	0.013	0	Rod	PDE6A-AS-1
0	2.23777	0.534	0.003	0	Rod	NRL
0	2.22381	0.617	0.079	0	Rod	SORCS3
0	2.20127	0.697	0.198	0	Rod	REEP6
0	2.19942	0.565	0.019	0	Rod	SLC24A1
0	2.18261	0.687	0.145	0	Rod	CNGB1li1
0	2.17158	0.427	0.002	0	Rod	PON1
0	2.14444	0.505	0.001	0	Rod	LINC-CCSER2-15
0	2.1367	0.404	0.032	0	Rod	LINC-RP1-21O18.1-3
0	2.12243	0.516	0.005	0	Rod	RPE65
0	2.08127	0.647	0.157	0	Rod	NABP1
0	2.08081	0.544	0.067	0	Rod	NFIA
0	2.07556	0.556	0.055	0	Rod	POLli97
0	2.04619	0.492	0.016	0	Rod	NOS1AP
0	2.01191	0.537	0.095	0	Rod	KIAA1328
0	2.00352	0.444	0.001	0	Rod	LINC-HNRNPA1-25
0	1.95199	0.473	0.015	0	Rod	PTPRU
0	1.93524	0.957	0.755	0	Rod	IGSF11
0	1.87063	0.469	0.025	0	Rod	NFASC
0	1.84618	0.511	0.106	0	Rod	RP9li1
0	1.81374	0.463	0.084	0	Rod	TMTC2
0	1.81218	0.35	0.017	0	Rod	NEBL
0	1.79395	0.525	0.111	0	Rod	DLGAP4
0	1.75587	0.36	0.012	0	Rod	GLIS3
0	1.70832	0.966	0.836	0	Rod	RALGPS2
0	1.70048	0.392	0.021	0	Rod	RACGAP1
0	1.68852	0.388	0.009	0	Rod	PRSS58-AS-1
0	1.67744	0.378	0.031	0	Rod	AUTS2-AS-12
0	1.67533	0.995	0.943	0	Rod	DLG2
0	1.67252	0.314	0.006	0	Rod	LORF2li123
0	1.66704	0.444	0.05	0	Rod	PDE6A-AS-3
0	1.66316	0.445	0.076	0	Rod	PITPNC1
0	1.64682	0.387	0.02	0	Rod	MAGEB4
0	1.54513	0.368	0.019	0	Rod	GNAT1
0	1.50714	0.359	0.02	0	Rod	LACTBL1
0	1.49133	0.268	0.018	0	Rod	COLEC12
0	1.48083	0.273	0.002	0	Rod	LINC-KLF12-6
0	1.47287	0.365	0.042	0	Rod	EYS-AS-8
0	1.42532	0.349	0.037	0	Rod	AMOT
0	1.42031	0.353	0.019	0	Rod	MYO10
0	1.41215	0.376	0.052	0	Rod	ZNF319
0	1.39567	0.275	0.017	0	Rod	FAM171B
0	1.38539	0.298	0	0	Rod	LINC-CCSER2-8
0	1.33431	0.323	0.026	0	Rod	TJP2
0	1.31148	0.277	0.009	0	Rod	FRAS1-AS-3
0	1.30343	0.29	0.009	0	Rod	SRGAP3-AS-1
0	1.29834	0.269	0	0	Rod	LINC-CCSER2-9
0	1.2943	0.335	0.041	0	Rod	LINC-NUDT12-3
0	1.254	0.293	0.029	0	Rod	ZNF385B
0	1.24191	0.289	0.015	0	Rod	KIAA1671-AS-8
0	1.23041	0.282	0.01	0	Rod	TBC1D30
0	1.20594	0.259	0.005	0	Rod	ITGA9
0	1.20531	0.268	0.024	0	Rod	FMNL2
0	1.17334	0.278	0.013	0	Rod	RTN4RL1
0	1.12545	0.263	0.009	0	Rod	CADM1-AS-1
0	-1.71098	0.735	0.993	0	Rod	CADPS
0	-1.99643	0.256	0.889	0	Rod	SYNE1
0	-2.05456	0.582	0.979	0	Rod	CACNA2D1
0	-2.07213	0.253	0.897	0	Rod	KCNB2-AS-4
0	-2.09619	0.299	0.929	0	Rod	GPM6A
0	-2.13134	0.259	0.907	0	Rod	PDZD8li1
0	-2.19914	0.314	0.928	0	Rod	MTCL1
0	-2.21747	0.151	0.848	0	Rod	HIVEP3
0	-2.25975	0.316	0.954	0	Rod	GALNT13
0	-2.31017	0.071	0.795	0	Rod	SEMA6D
0	-2.33655	0.09	0.808	0	Rod	CSMD2
0	-2.34004	0.076	0.788	0	Rod	DACH2
0	-2.44611	0.109	0.855	0	Rod	MAML2
0	-2.46592	0.21	0.898	0	Rod	LINC-CELF4-5
0	-2.47503	0.152	0.907	0	Rod	IQGAP2
0	-2.58826	0.074	0.857	0	Rod	RHOBTB1
0	-2.62424	0.145	0.918	0	Rod	NEDD4L
0	-2.70506	0.107	0.888	0	Rod	GNAT2
0	-2.73054	0.089	0.895	0	Rod	PDE6C
0	-2.73141	0.693	0.999	0	Rod	KCNB2
0	-3.05163	0.092	0.964	0	Rod	MORC1
0	-3.25685	0.107	0.969	0	Rod	TAFA2
0	-3.27357	0.202	0.988	0	Rod	P3H3
0	-3.30964	0.08	0.934	0	Rod	EYSli1
0	-3.35767	0.179	0.993	0	Rod	SLC24A2
0	-3.59908	0.084	0.969	0	Rod	EYS
0	-3.63167	0.275	0.996	0	Rod	ARR3
0	-3.65892	0.215	0.996	0	Rod	SPHKAP
2.10543e-307	1.51283	0.37	0.054	7.73515e-303	Rod	SYBU
1.36671e-302	-2.32858	0.088	0.779	5.02114e-298	Rod	OPN1LW
2.59232e-298	-1.95352	0.349	0.883	9.52392e-294	Rod	LRFN2
1.93009e-295	-2.15198	0.144	0.808	7.09096e-291	Rod	GOT2
8.60336e-285	-2.10945	0.215	0.842	3.16079e-280	Rod	THRB
1.39567e-283	1.83659	0.526	0.133	5.12754e-279	Rod	ZNF330
2.03434e-277	-1.78513	0.304	0.863	7.47397e-273	Rod	AGAP1
2.62511e-276	1.88077	0.727	0.304	9.64438e-272	Rod	DIP2C
5.41256e-275	-1.9737	0.206	0.826	1.98852e-270	Rod	PDE6H
1.53975e-272	-1.77471	0.284	0.848	5.65688e-268	Rod	MTUS1
2.46903e-272	-1.34265	0.618	0.958	9.07096e-268	Rod	FRMD4B
3.43342e-270	-1.23803	0.711	0.975	1.2614e-265	Rod	WDR17
4.01196e-264	-2.08174	0.07	0.718	1.47396e-259	Rod	RPL7li83
1.9726e-263	-1.7419	0.263	0.847	7.24713e-259	Rod	NDUFAF6
3.61971e-263	1.8131	0.591	0.185	1.32985e-258	Rod	ITGA2
1.59714e-258	1.73348	0.882	0.655	5.86772e-254	Rod	HDAC9
2.8204e-257	-1.84912	0.189	0.808	1.03619e-252	Rod	MAPK4
3.35344e-253	-1.5089	0.364	0.918	1.23202e-248	Rod	ANK3
3.76808e-247	-2.06729	0.084	0.7	1.38435e-242	Rod	PELI2
4.89123e-246	1.6457	0.497	0.131	1.79699e-241	Rod	PLA2G4C
2.01811e-245	-1.77259	0.152	0.768	7.41435e-241	Rod	EML1
3.88244e-244	-2.25994	0.062	0.68	1.42637e-239	Rod	SAMD7
3.8855e-244	-1.95587	0.071	0.697	1.42749e-239	Rod	MFAP3L
7.4028e-244	2.14946	0.34	0.058	2.71972e-239	Rod	DNM3
2.01254e-242	-2.00357	0.05	0.677	7.39388e-238	Rod	LINC-DECR1-1
1.25353e-241	-1.96639	0.176	0.743	4.60533e-237	Rod	GRIP1
3.0424e-237	1.209	0.266	0.034	1.11775e-232	Rod	PCDH17
1.25863e-227	-1.03097	0.792	0.975	4.62409e-223	Rod	NSF
4.30764e-225	-2.03888	0.06	0.654	1.58258e-220	Rod	PDE8B
1.43055e-218	1.27597	0.95	0.855	5.2557e-214	Rod	LHFPL3
5.89403e-214	1.15548	0.279	0.041	2.16541e-209	Rod	ALX4-AS-1
1.70253e-211	1.3503	0.385	0.085	6.25493e-207	Rod	GATAD1
8.50155e-210	-1.66287	0.141	0.702	3.12338e-205	Rod	MLXIP
5.53333e-199	1.11469	0.254	0.037	2.03289e-194	Rod	TTYH1
1.8769e-198	-1.69578	0.099	0.648	6.89554e-194	Rod	GJD2
2.19383e-198	0.806152	0.994	0.987	8.05992e-194	Rod	HCN1
4.47708e-197	0.823058	0.994	0.981	1.64483e-192	Rod	CADM2
1.92896e-196	-1.06959	0.712	0.952	7.0868e-192	Rod	CD47
5.70338e-196	-1.66738	0.098	0.648	2.09537e-191	Rod	PRICKLE2
5.75722e-195	1.39058	0.416	0.107	2.11515e-190	Rod	USP53
6.38136e-195	-1.35513	0.362	0.846	2.34445e-190	Rod	NUBPL
4.44512e-194	1.60417	0.364	0.084	1.63309e-189	Rod	B3GALT1
2.31417e-189	1.26587	0.33	0.068	8.50204e-185	Rod	SMAD9
2.50826e-187	-1.64528	0.069	0.607	9.2151e-183	Rod	WNK3li3
2.05414e-183	-0.887788	0.855	0.981	7.54669e-179	Rod	FSTL5
2.28597e-182	1.15781	0.313	0.062	8.39842e-178	Rod	OXLD1
7.77056e-182	-1.57193	0.126	0.648	2.85483e-177	Rod	CACNA1D
3.78308e-180	-1.5978	0.063	0.591	1.38987e-175	Rod	COTL1
1.44861e-178	1.19222	0.343	0.078	5.32206e-174	Rod	CNTRL
1.64934e-177	-1.6435	0.044	0.563	6.05952e-173	Rod	ABCC4
3.29412e-172	-1.5831	0.146	0.652	1.21023e-167	Rod	CCDC85A
4.19855e-172	-1.62725	0.115	0.626	1.54251e-167	Rod	MARCHF11
1.10325e-169	1.21525	0.268	0.049	4.05324e-165	Rod	COL11A1
1.16081e-169	1.06906	0.951	0.882	4.2647e-165	Rod	RORB
7.01065e-168	-1.11635	0.464	0.875	2.57564e-163	Rod	ARHGEF4
1.62353e-167	1.42677	0.502	0.172	5.9647e-163	Rod	TAFA4
1.57155e-165	-1.83043	0.032	0.527	5.77371e-161	Rod	LINC-BRINP1-8
8.55684e-165	1.4294	0.76	0.516	3.1437e-160	Rod	SGMS1
2.36285e-163	-1.62138	0.034	0.523	8.68087e-159	Rod	LINC-KCNMB2-1
2.15912e-162	-1.4074	0.223	0.707	7.9324e-158	Rod	TMEM178B
5.39804e-162	-1.5578	0.053	0.541	1.98319e-157	Rod	ENTPD3
5.67118e-162	-1.25724	0.308	0.774	2.08353e-157	Rod	NRCAM
7.13385e-160	0.844083	0.94	0.911	2.6209e-155	Rod	ABCA4
1.66554e-159	-1.02274	0.599	0.904	6.11901e-155	Rod	CHD7
4.20401e-159	-1.16244	0.409	0.829	1.54451e-154	Rod	DAAM1
4.78342e-159	-1.49892	0.076	0.565	1.75738e-154	Rod	PFKP
2.166e-157	-1.37821	0.185	0.674	7.95766e-153	Rod	KSR2
7.86637e-157	-0.866924	0.738	0.951	2.89003e-152	Rod	CSPP1
1.4673e-156	-1.35976	0.19	0.66	5.39072e-152	Rod	DAP3
1.56343e-155	1.37585	0.407	0.123	5.7439e-151	Rod	SHANK3
5.3987e-153	1.40311	0.394	0.119	1.98343e-148	Rod	PCDHGA4
7.45732e-153	1.13986	0.897	0.818	2.73974e-148	Rod	ATP8A2li1
1.48181e-149	-1.45107	0.044	0.511	5.44402e-145	Rod	PRMT8
1.54922e-149	-1.25534	0.33	0.758	5.6917e-145	Rod	FRMPD2
3.30697e-148	-1.28083	0.233	0.7	1.21495e-143	Rod	CH037
2.14435e-147	1.50797	0.393	0.123	7.87814e-143	Rod	FRMD5
2.1896e-145	-1.42974	0.056	0.512	8.04439e-141	Rod	CELF3
1.05049e-144	-1.0777	0.518	0.875	3.85939e-140	Rod	PRKD1
1.45856e-144	1.08661	0.851	0.739	5.35861e-140	Rod	PPP6R3
9.77605e-143	-1.12778	0.367	0.779	3.59162e-138	Rod	LCA5
2.72719e-141	-0.737455	0.88	0.979	1.00194e-136	Rod	KTN1
3.44239e-140	-1.3039	0.122	0.581	1.2647e-135	Rod	MAP2K1
4.46085e-140	-1.41014	0.086	0.544	1.63887e-135	Rod	HIVEP2
7.83906e-140	-1.17734	0.35	0.765	2.87999e-135	Rod	ARHGAP24
7.92098e-139	-1.54763	0.051	0.494	2.91009e-134	Rod	COL19A1
3.10909e-138	-1.21457	0.174	0.634	1.14225e-133	Rod	VWA3B
1.03279e-137	-0.959474	0.628	0.908	3.79435e-133	Rod	AFF1
2.93208e-137	1.40854	0.505	0.213	1.07722e-132	Rod	ZCCHC2
9.84788e-137	1.06429	0.313	0.08	3.61801e-132	Rod	NMT2li1
8.88391e-135	-1.44758	0.044	0.481	3.26386e-130	Rod	TANC1
1.63957e-134	0.975055	0.266	0.059	6.02362e-130	Rod	RIC8B
2.25071e-134	-0.697428	0.875	0.983	8.26889e-130	Rod	PDE4Dli1
5.55245e-134	1.31438	0.394	0.13	2.03991e-129	Rod	BEND5-AS-2
2.17044e-132	-1.39977	0.136	0.576	7.97399e-128	Rod	GPM6A-AS-1
4.97041e-132	1.4809	0.504	0.217	1.82608e-127	Rod	NRG1
1.64016e-131	1.3381	0.511	0.219	6.0258e-127	Rod	ICA1
2.30929e-129	-0.931921	0.573	0.877	8.48409e-125	Rod	CORO2B
8.20523e-129	1.52448	0.642	0.352	3.01452e-124	Rod	LINC-IGSF11-1
1.09505e-128	-0.813148	0.753	0.948	4.0231e-124	Rod	VOPP1
2.52088e-128	1.19146	0.363	0.111	9.26145e-124	Rod	TMEM108
1.67163e-127	-1.45453	0.066	0.491	6.14142e-123	Rod	ADAMTS3
2.17729e-127	-1.02113	0.541	0.863	7.99913e-123	Rod	GRB10
5.45681e-127	-0.831903	0.668	0.923	2.00478e-122	Rod	CAMTA1
1.74364e-126	-1.40705	0.042	0.459	6.40597e-122	Rod	IQCJ-SCHIP1-AS-11
3.53882e-126	-0.687243	0.916	0.987	1.30013e-121	Rod	DMDli1
1.49194e-125	1.29674	0.502	0.218	5.48123e-121	Rod	ZBTB22
5.61331e-124	0.809636	0.954	0.905	2.06227e-119	Rod	USH2A
1.88804e-121	1.30853	0.411	0.15	6.93647e-117	Rod	PTPN13
1.91827e-121	-1.20739	0.233	0.655	7.04752e-117	Rod	GRIA3
4.07806e-121	-0.78969	0.795	0.953	1.49824e-116	Rod	NLK
1.28659e-120	1.59448	0.576	0.297	4.72678e-116	Rod	ROM1
2.07845e-120	1.24982	0.837	0.685	7.63602e-116	Rod	CPE
1.84466e-119	1.07107	0.322	0.093	6.7771e-115	Rod	SHTN1
5.32808e-118	-1.28908	0.089	0.496	1.95748e-113	Rod	SDC2
4.27433e-116	-0.963882	0.392	0.789	1.57035e-111	Rod	SMYD3
1.9364e-115	-1.16965	0.168	0.581	7.11413e-111	Rod	RYBP
4.30548e-115	-1.34175	0.055	0.448	1.58179e-110	Rod	SLC9A9
1.32162e-114	-1.07946	0.264	0.665	4.85549e-110	Rod	WASF1
4.43557e-114	-1.1304	0.088	0.496	1.62958e-109	Rod	ACTC1-AS-1
1.02787e-113	-1.2297	0.079	0.484	3.77629e-109	Rod	NT5DC1
1.27864e-113	-1.08254	0.203	0.618	4.6976e-109	Rod	PHACTR2
1.35555e-113	-1.0272	0.249	0.666	4.98016e-109	Rod	ARMH4
3.42818e-113	-1.1519	0.153	0.563	1.25948e-108	Rod	SOD3
5.5448e-113	-1.00866	0.337	0.717	2.03711e-108	Rod	GRK7
3.05483e-112	1.29221	0.558	0.296	1.12231e-107	Rod	SLC12A2
3.63783e-111	-1.24417	0.033	0.415	1.3365e-106	Rod	SMTN
2.09006e-110	-1.35856	0.094	0.481	7.67866e-106	Rod	NHS
8.95155e-110	-1.23934	0.168	0.56	3.28871e-105	Rod	JAK1
1.13081e-109	-1.17729	0.06	0.448	4.15449e-105	Rod	TMEM132C
1.65448e-109	-0.970362	0.299	0.704	6.0784e-105	Rod	SLC6A6
2.8391e-108	-1.22134	0.046	0.425	1.04306e-103	Rod	KCNMB2
6.86907e-107	-0.958154	0.347	0.711	2.52363e-102	Rod	AHCYL1
8.00295e-107	1.02878	0.266	0.071	2.9402e-102	Rod	ZNF581
1.13205e-106	-1.31235	0.039	0.412	4.15902e-102	Rod	LORF2li26
1.77837e-106	-1.04788	0.245	0.642	6.53355e-102	Rod	VCL
3.08132e-106	-0.877674	0.494	0.82	1.13205e-101	Rod	EEA1
3.56155e-106	-0.967422	0.296	0.676	1.30848e-101	Rod	CEP104li1
3.81871e-105	-1.02971	0.194	0.594	1.40295e-100	Rod	PPA1li2
4.9085e-105	-1.07973	0.168	0.564	1.80333e-100	Rod	LBH
7.18992e-105	-1.23126	0.06	0.437	2.6415e-100	Rod	SPRED1
8.40602e-105	-1.19335	0.068	0.449	3.08829e-100	Rod	MFSD5
1.9832e-104	0.477377	0.995	0.995	7.28608e-100	Rod	NEGR1
2.44841e-104	1.1688	0.71	0.517	8.99523e-100	Rod	PARD3
2.68436e-103	1.20526	0.419	0.172	9.86206e-99	Rod	NR6A1-AS-3
3.63538e-103	-0.873809	0.352	0.744	1.3356e-98	Rod	SLC12A5
5.87401e-103	1.07924	0.326	0.107	2.15805e-98	Rod	GLB1L2li1
2.86852e-102	-1.19718	0.087	0.457	1.05387e-97	Rod	LINC-GJD2-1
5.85212e-102	-0.677321	0.774	0.946	2.15001e-97	Rod	AKT3
5.98099e-102	-1.0435	0.141	0.53	2.19735e-97	Rod	TRIO
6.41782e-102	-1.06229	0.122	0.513	2.35784e-97	Rod	CALB1
1.1209e-101	-0.875218	0.376	0.755	4.11807e-97	Rod	FRY
1.17589e-101	-1.08235	0.128	0.51	4.32011e-97	Rod	SLC22A4
1.87023e-100	-0.904943	0.315	0.701	6.87103e-96	Rod	BIN1
8.03261e-99	-2.16518	0.028	0.38	2.9511e-94	Rod	LINC-TENT5A-1
9.02944e-99	-0.900916	0.375	0.736	3.31733e-94	Rod	SPAG9
1.25545e-98	-1.17624	0.14	0.512	4.6124e-94	Rod	KCNAB1li1
2.92434e-98	-1.07024	0.128	0.51	1.07437e-93	Rod	FRMD4B-AS-3
3.36436e-98	-1.1735	0.102	0.467	1.23603e-93	Rod	PPP2R2A-AS-1
3.72723e-98	-1.111	0.044	0.399	1.36935e-93	Rod	TRA
1.8753e-97	1.32873	0.547	0.306	6.88967e-93	Rod	TPK1
4.54482e-97	-1.14751	0.028	0.375	1.66972e-92	Rod	LINC-PRMT8-1
7.67617e-97	1.51787	0.329	0.117	2.82015e-92	Rod	TENM2
8.49068e-96	-1.08157	0.101	0.471	3.11939e-91	Rod	LIFR
8.8244e-96	-1.07303	0.046	0.396	3.242e-91	Rod	LINC-C1ORF100-7
3.97144e-95	-1.09364	0.05	0.403	1.45907e-90	Rod	DECR1
4.73631e-95	-0.892393	0.375	0.736	1.74007e-90	Rod	WIPF1
1.06008e-94	-0.917337	0.247	0.614	3.89461e-90	Rod	CILK1
1.1889e-94	-1.28999	0.029	0.369	4.36789e-90	Rod	MARCH11-AS-1
1.25334e-94	-0.759569	0.662	0.893	4.60463e-90	Rod	PBX3
2.52748e-94	1.13445	0.382	0.153	9.2857e-90	Rod	ATP11C
4.04477e-94	-1.08772	0.107	0.465	1.48601e-89	Rod	CACNA2D1-AS-6
1.47065e-93	-1.08674	0.046	0.388	5.40301e-89	Rod	MAP6
4.72641e-93	1.11661	0.697	0.521	1.73644e-88	Rod	FAM160A1
7.21693e-93	1.09007	0.354	0.132	2.65143e-88	Rod	ZNF536
1.43741e-92	-1.18527	0.036	0.373	5.2809e-88	Rod	GOT2-AS-2
2.21612e-92	-0.992911	0.147	0.509	8.1418e-88	Rod	TSORFli297
2.62312e-92	0.947297	0.301	0.098	9.6371e-88	Rod	LRP4
2.02113e-91	-0.605984	0.847	0.967	7.42543e-87	Rod	SH3GL2
4.63357e-91	1.05062	0.706	0.508	1.70233e-86	Rod	NTM
5.91868e-91	-0.87682	0.311	0.683	2.17446e-86	Rod	AATF
6.98142e-91	-1.13467	0.031	0.365	2.5649e-86	Rod	LINC-MFAP1A-5
1.1599e-90	0.701935	0.884	0.89	4.26136e-86	Rod	RGS9
4.34037e-90	1.12762	0.506	0.265	1.59461e-85	Rod	ANGPTL1
9.69562e-90	-0.783076	0.521	0.824	3.56207e-85	Rod	SLC44A1
3.29283e-89	-0.363724	0.994	0.997	1.20975e-84	Rod	RIMS2
4.28535e-89	-0.835289	0.36	0.722	1.5744e-84	Rod	FRMPD1
1.1284e-88	-1.19931	0.034	0.361	4.14563e-84	Rod	ASIC2-AS-4
2.01851e-88	-0.952946	0.116	0.475	7.41579e-84	Rod	ACSL3
5.69436e-88	-1.15649	0.03	0.352	2.09205e-83	Rod	LINC-EYS-3
2.46374e-87	-0.642729	0.718	0.925	9.05152e-83	Rod	PROM1
2.48373e-87	-0.978142	0.111	0.467	9.12498e-83	Rod	GALNT10
2.73631e-87	-0.938565	0.102	0.453	1.00529e-82	Rod	TOMM70
1.09199e-86	-0.922857	0.245	0.603	4.01186e-82	Rod	GPAM
1.3137e-86	-0.885505	0.316	0.661	4.82641e-82	Rod	LCLAT1
1.56133e-86	1.09436	0.665	0.49	5.73616e-82	Rod	SUPT20H
1.5643e-86	1.07716	0.667	0.488	5.74709e-82	Rod	TUSC3
1.81443e-86	1.14538	0.647	0.472	6.66602e-82	Rod	SPATA6
3.11881e-86	-0.964082	0.119	0.465	1.14582e-81	Rod	PLEKHA5
8.75391e-86	-0.881811	0.176	0.539	3.2161e-81	Rod	SUSD6
1.04539e-85	-0.690278	0.543	0.859	3.84067e-81	Rod	MAGI2li1
2.62979e-85	-1.14441	0.026	0.343	9.6616e-81	Rod	CNBD1
3.94861e-85	0.80286	0.878	0.814	1.45068e-80	Rod	PTPRB
4.36103e-84	-0.888901	0.315	0.657	1.6022e-79	Rod	PLEKHC1-AS-1
6.85592e-83	0.932992	0.762	0.655	2.5188e-78	Rod	EXT1
1.08094e-82	0.970972	0.335	0.129	3.97126e-78	Rod	EPB41
1.62219e-82	-0.833552	0.385	0.708	5.95978e-78	Rod	UBE2H
1.86041e-81	1.10294	0.399	0.179	6.83497e-77	Rod	NR3C1
2.86471e-81	-0.82476	0.37	0.705	1.05246e-76	Rod	ARHGAP17
6.99528e-81	-1.01594	0.031	0.336	2.57e-76	Rod	DACH2li1
1.01238e-80	-0.892846	0.302	0.642	3.71939e-76	Rod	SMIM24
1.20772e-80	-1.05574	0.035	0.342	4.43704e-76	Rod	DIPK2A
1.29103e-80	-0.818363	0.309	0.656	4.74311e-76	Rod	PACSIN1
2.36098e-80	-1.07373	0.056	0.369	8.67401e-76	Rod	LINC-MRFAP1-5
1.43245e-79	-1.0179	0.025	0.324	5.26269e-75	Rod	LINC-CELF4-6
3.06456e-79	0.983527	0.359	0.148	1.12589e-74	Rod	CSRNP3
1.48798e-78	-1.06347	0.043	0.348	5.46668e-74	Rod	TAFA3
2.00113e-77	1.08271	0.661	0.491	7.35194e-73	Rod	HSP90AA1li9
2.63071e-77	-1.06423	0.02	0.312	9.66495e-73	Rod	IQCJ-SCHIP1-AS-1
2.87985e-77	1.12293	0.546	0.333	1.05803e-72	Rod	TDRD7
2.89313e-77	-0.98886	0.023	0.313	1.06291e-72	Rod	CNGB3-AS-2
4.24302e-77	-0.96259	0.026	0.319	1.55884e-72	Rod	LINC-ZNF238-10
5.57679e-77	-0.542162	0.797	0.946	2.04886e-72	Rod	RERE
6.27841e-77	-1.17468	0.038	0.333	2.30663e-72	Rod	NAF1-AS-2
1.83582e-76	1.12788	0.3	0.113	6.74461e-72	Rod	KCNIP4
1.88536e-76	-0.967068	0.026	0.313	6.92662e-72	Rod	RHOBTB1-AS-1
2.55368e-76	-0.885571	0.124	0.451	9.38197e-72	Rod	PLS1
1.98153e-75	-0.557972	0.817	0.947	7.27995e-71	Rod	ATP2B1
2.01311e-75	1.1205	0.646	0.479	7.39596e-71	Rod	MAML3
5.86802e-75	-0.951299	0.092	0.402	2.15585e-70	Rod	PPM1H
7.39685e-75	-0.920168	0.116	0.434	2.71753e-70	Rod	TMEM117
1.06664e-74	1.10611	0.498	0.289	3.91871e-70	Rod	ADD3
1.39663e-74	-0.90864	0.193	0.519	5.13107e-70	Rod	ADPGK
6.37673e-74	-0.74195	0.344	0.678	2.34275e-69	Rod	RABGAP1L
7.76894e-74	-0.910331	0.062	0.36	2.85423e-69	Rod	ELOVL2
1.32832e-73	-0.822305	0.184	0.52	4.88013e-69	Rod	HACE1
1.33072e-73	-0.748006	0.419	0.742	4.88892e-69	Rod	MPP4
1.51255e-73	-0.595486	0.77	0.947	5.55695e-69	Rod	MLLT3
1.51491e-73	-0.782111	0.258	0.6	5.56561e-69	Rod	CRB1
2.54055e-73	-0.89779	0.085	0.392	9.33373e-69	Rod	PPARGC1A
7.51673e-73	-0.777811	0.258	0.587	2.76157e-68	Rod	FNDC3B
1.00557e-72	-1.0433	0.026	0.308	3.69435e-68	Rod	LINC-NHLRC2-1
2.19496e-72	0.681815	0.855	0.804	8.06405e-68	Rod	NBEA
2.30676e-72	-0.687226	0.75	0.907	8.47482e-68	Rod	EYSli2
2.52528e-72	-0.894957	0.035	0.321	9.27764e-68	Rod	CDYL2li1
2.55656e-72	-0.90165	0.024	0.299	9.39255e-68	Rod	ASIC4
2.88524e-72	-0.957323	0.073	0.366	1.06001e-67	Rod	PCSK5
3.61969e-72	-0.954688	0.018	0.294	1.32984e-67	Rod	KIF19
6.37042e-72	-0.45645	0.936	0.982	2.34043e-67	Rod	DST
6.58286e-72	-0.585077	0.743	0.927	2.41848e-67	Rod	OXR1
8.24344e-72	0.773585	0.827	0.796	3.02856e-67	Rod	DOCK9
1.95735e-71	-0.819274	0.188	0.517	7.1911e-67	Rod	LINC-HNRNPDL-11
2.20337e-71	1.1245	0.326	0.135	8.09497e-67	Rod	ITPKB
7.7266e-71	0.908919	0.29	0.109	2.83868e-66	Rod	AOAH
1.57083e-69	-0.84215	0.049	0.337	5.77106e-65	Rod	RARG-AS-1
1.62745e-69	-0.955793	0.062	0.346	5.97909e-65	Rod	MTCL1-AS-1
2.45298e-69	-0.844594	0.021	0.291	9.012e-65	Rod	CCDC177-AS-1
6.99632e-69	0.99755	0.637	0.477	2.57038e-64	Rod	PSD3
7.34861e-69	-0.87567	0.02	0.288	2.6998e-64	Rod	SLC24A2-AS-2
2.48069e-68	-0.744883	0.363	0.683	9.1138e-64	Rod	YPEL2
3.08722e-68	-0.632224	0.594	0.845	1.13422e-63	Rod	ANKRD17
3.11947e-68	-0.767785	0.192	0.518	1.14606e-63	Rod	BBS9
3.23943e-68	-0.887675	0.056	0.336	1.19013e-63	Rod	DIPK1A
7.62405e-68	-0.856387	0.083	0.372	2.801e-63	Rod	SPATA5
1.05006e-67	0.947725	0.314	0.13	3.85783e-63	Rod	ACVR1
1.0887e-67	-0.848955	0.129	0.429	3.99978e-63	Rod	LINC-SMIM13-2
1.09447e-67	-0.908819	0.062	0.346	4.02096e-63	Rod	TEAD3
1.28116e-67	-0.721115	0.348	0.657	4.70685e-63	Rod	FAM78B
1.38958e-67	-0.869459	0.029	0.297	5.10516e-63	Rod	RAX
1.4706e-67	-0.594141	0.825	0.957	5.40283e-63	Rod	ACTG1
3.32772e-67	-0.898816	0.124	0.418	1.22257e-62	Rod	FAM135B
3.38305e-67	-0.560811	0.681	0.9	1.2429e-62	Rod	PPM1E
5.46659e-66	-0.92653	0.049	0.323	2.00837e-61	Rod	VMN2R116li130
5.8122e-66	0.994095	0.386	0.189	2.13534e-61	Rod	NCOA3
2.56568e-65	-0.682069	0.34	0.658	9.42607e-61	Rod	ADK
2.76305e-65	-0.533054	0.757	0.935	1.01512e-60	Rod	TCF12
3.09814e-65	-0.860558	0.323	0.604	1.13822e-60	Rod	CD47-AS-2
3.51481e-65	-0.656733	0.525	0.79	1.29131e-60	Rod	SMARCA2
5.40713e-65	-0.758341	0.223	0.546	1.98653e-60	Rod	RGS7
1.39667e-64	1.06862	0.459	0.26	5.13124e-60	Rod	DHX8
1.42136e-64	0.906267	0.706	0.562	5.22194e-60	Rod	MPDZ
1.56107e-64	-0.657374	0.459	0.736	5.7352e-60	Rod	DDHD1
1.64421e-64	0.865937	0.701	0.59	6.04068e-60	Rod	DIP2B
2.68524e-64	-0.781829	0.13	0.426	9.86529e-60	Rod	DOP1B
2.88269e-64	-0.720064	0.152	0.46	1.05907e-59	Rod	ZNRF2
3.58451e-64	-0.790529	0.161	0.461	1.31691e-59	Rod	LINC-PTPRC-4
4.40531e-64	-0.804083	0.09	0.378	1.61847e-59	Rod	SPRED2
4.47988e-64	-0.702951	0.377	0.7	1.64586e-59	Rod	NTNG2
5.34967e-64	-0.744327	0.255	0.557	1.96542e-59	Rod	SMC5
5.44187e-64	1.06008	0.51	0.321	1.99929e-59	Rod	SIL1
6.17491e-64	-1.10679	0.016	0.266	2.2686e-59	Rod	SEMA3E
9.56164e-64	0.544944	0.922	0.921	3.51285e-59	Rod	JARID2
2.09455e-63	-1.19259	0.02	0.272	7.69517e-59	Rod	LINC-TENT5A-4
2.20184e-63	0.84817	0.749	0.643	8.08935e-59	Rod	ARHGAP26
7.16385e-63	-0.866432	0.068	0.336	2.63193e-58	Rod	TMEM43
1.14733e-62	-0.822436	0.133	0.418	4.21517e-58	Rod	EIF1Bli1
1.78207e-62	-0.625265	0.37	0.682	6.54713e-58	Rod	ITGB5
1.79777e-62	-0.920931	0.021	0.27	6.60484e-58	Rod	ARHGAP28
2.1394e-62	-0.712995	0.31	0.619	7.85994e-58	Rod	C2CD5
2.7249e-62	-0.78342	0.023	0.273	1.0011e-57	Rod	MACROH2A2
4.6544e-62	-0.779524	0.029	0.281	1.70998e-57	Rod	SNPH
5.07528e-62	-0.723491	0.209	0.51	1.86461e-57	Rod	SEC14L1
6.00617e-62	-0.814545	0.061	0.324	2.20661e-57	Rod	TPCN2
1.20709e-61	-0.584589	0.552	0.818	4.43474e-57	Rod	MYCBP2
1.27316e-61	0.984477	0.401	0.205	4.67746e-57	Rod	KCNB1
1.30138e-61	-0.792188	0.032	0.285	4.78114e-57	Rod	RPL6li124
1.67455e-61	-0.890636	0.03	0.28	6.15211e-57	Rod	LINC-KLHL29-10
2.67883e-61	-0.479377	0.798	0.936	9.84177e-57	Rod	MACF1
4.53834e-61	-0.654023	0.401	0.7	1.66734e-56	Rod	TXNL1
7.53697e-61	-0.832108	0.019	0.261	2.76901e-56	Rod	PDZD8
1.0734e-60	-0.869331	0.045	0.298	3.94355e-56	Rod	TLE1
1.75672e-60	-0.868819	0.017	0.259	6.454e-56	Rod	TLR3-AS-2
2.03602e-60	-0.782928	0.076	0.343	7.48012e-56	Rod	ZBTB18
2.07319e-60	-0.70992	0.206	0.509	7.61669e-56	Rod	AFF1-AS-2
2.20513e-60	0.965962	0.36	0.174	8.10142e-56	Rod	TBC1D5
2.3361e-60	-0.815258	0.106	0.381	8.58259e-56	Rod	SERPINI1
2.4571e-60	-0.777209	0.139	0.424	9.02713e-56	Rod	LORF2li247
2.70497e-60	-0.583455	0.723	0.918	9.9378e-56	Rod	DACH1
4.32773e-60	-0.911097	0.017	0.256	1.58997e-55	Rod	LINC-ATP1B4-1
5.38638e-60	-0.602396	0.6	0.847	1.9789e-55	Rod	GLCCI1
5.57926e-60	-0.913529	0.034	0.281	2.04976e-55	Rod	ITGA4
9.15631e-60	-0.693018	0.266	0.578	3.36394e-55	Rod	CACNA1H
1.39864e-59	-0.77291	0.048	0.302	5.13845e-55	Rod	PRDM5
3.03541e-59	-0.76206	0.134	0.414	1.11518e-54	Rod	MVK
1.29085e-58	-0.587109	0.74	0.924	4.74246e-54	Rod	N4BP2L2
1.46958e-58	-0.673962	0.164	0.455	5.39908e-54	Rod	RASSF8
2.05126e-58	-0.752683	0.119	0.396	7.53613e-54	Rod	APP
9.13158e-58	-0.720934	0.05	0.302	3.35485e-53	Rod	WNK3
1.11445e-57	1.00094	0.503	0.328	4.09436e-53	Rod	ARMC2
1.43781e-57	1.00715	0.404	0.221	5.28237e-53	Rod	HACD3
1.59063e-57	-0.768782	0.034	0.273	5.84382e-53	Rod	PRDM1
3.3111e-57	-0.550321	0.688	0.897	1.21647e-52	Rod	SLC4A4
3.58956e-57	-0.787269	0.138	0.413	1.31877e-52	Rod	TIAM2
4.76279e-57	0.447855	0.941	0.947	1.7498e-52	Rod	ATXN1
7.08001e-57	-0.741375	0.113	0.383	2.60112e-52	Rod	SLC39A10-AS-2
8.36673e-57	-0.776996	0.02	0.251	3.07385e-52	Rod	SLC29A4
1.22247e-56	-0.680368	0.182	0.466	4.49124e-52	Rod	SSX2IP
1.72457e-56	-0.710981	0.354	0.634	6.33588e-52	Rod	GUK1
2.24762e-56	-0.705011	0.091	0.353	8.25752e-52	Rod	RADIL
2.58805e-56	-0.830249	0.038	0.272	9.50825e-52	Rod	PDZD3
3.30935e-56	-0.711072	0.34	0.618	1.21582e-51	Rod	ANKRD27
4.02706e-56	-0.69179	0.188	0.477	1.4795e-51	Rod	DIAPH1
7.11135e-56	0.888831	0.621	0.489	2.61264e-51	Rod	MAP3K2
1.70516e-55	-0.718616	0.133	0.41	6.26458e-51	Rod	LINC-L1RE1-80
2.02183e-55	-0.603167	0.445	0.716	7.42798e-51	Rod	QKI
2.25105e-55	-0.694809	0.16	0.434	8.27011e-51	Rod	GTF3C1
2.72004e-55	-0.705059	0.103	0.365	9.99314e-51	Rod	ARID3B
3.03651e-55	-0.663135	0.279	0.571	1.11558e-50	Rod	NEUROD1
3.40188e-55	-0.745643	0.04	0.272	1.24982e-50	Rod	KBTBD11
4.69327e-55	-0.749297	0.023	0.25	1.72426e-50	Rod	LINC-KCNA4-19
7.03516e-55	-0.847296	0.048	0.284	2.58465e-50	Rod	JADE3
8.75184e-55	-0.635582	0.135	0.408	3.21534e-50	Rod	SLC16A7
1.09232e-54	-0.601349	0.418	0.703	4.01308e-50	Rod	ANK2
1.16719e-54	-0.789916	0.071	0.319	4.28815e-50	Rod	ZNF827
1.2892e-54	0.855667	0.658	0.536	4.7364e-50	Rod	TNPO1
1.68214e-54	-0.796759	0.03	0.258	6.18003e-50	Rod	PSMD8
1.72908e-54	-0.741491	0.028	0.255	6.35246e-50	Rod	SBK1
2.00566e-54	-0.721816	0.072	0.32	7.3686e-50	Rod	MINK1
2.12581e-54	-0.687945	0.121	0.388	7.81e-50	Rod	TSORFli2189
8.32327e-54	-0.674064	0.257	0.541	3.05789e-49	Rod	MAGI1
1.27453e-53	-0.55106	0.561	0.817	4.68248e-49	Rod	NME2
1.67069e-53	-0.721257	0.036	0.265	6.13796e-49	Rod	PBX4
2.88866e-53	-0.607781	0.403	0.7	1.06127e-48	Rod	SHROOM2
9.39019e-53	-0.652724	0.163	0.437	3.44986e-48	Rod	ME3
1.361e-52	0.891638	0.368	0.193	5.00019e-48	Rod	INPP4A
1.70289e-52	-0.667731	0.062	0.302	6.25624e-48	Rod	FAM92A
2.51316e-52	-0.567057	0.431	0.719	9.2331e-48	Rod	SV2B
3.13683e-52	-0.570861	0.463	0.741	1.15244e-47	Rod	MPPED2
3.22891e-52	-0.559244	0.491	0.749	1.18627e-47	Rod	EGFLAM
4.13042e-52	-0.634721	0.218	0.501	1.51748e-47	Rod	FSD1L
5.32844e-52	0.784571	0.269	0.114	1.95762e-47	Rod	GNAO1
8.26567e-52	-0.787358	0.065	0.301	3.03672e-47	Rod	DNER
8.84745e-52	-0.664764	0.14	0.409	3.25046e-47	Rod	GSDMD
2.0611e-51	-0.625982	0.254	0.532	7.57228e-47	Rod	HPCAL1
2.61393e-51	-0.826569	0.046	0.269	9.60333e-47	Rod	RIN2
3.16643e-51	-0.714678	0.044	0.27	1.16331e-46	Rod	VMN2R116li90
3.4711e-51	-0.471815	0.695	0.879	1.27525e-46	Rod	AHI1
3.64329e-51	0.958827	0.468	0.306	1.33851e-46	Rod	DPP8
3.78075e-51	-0.6904	0.048	0.277	1.38901e-46	Rod	LIN28B
4.47851e-51	-0.592781	0.376	0.65	1.64536e-46	Rod	ABCC5li1
5.32844e-51	-0.680324	0.07	0.306	1.95762e-46	Rod	CHSY1
2.12717e-50	-0.640773	0.09	0.332	7.81502e-46	Rod	KCTD1
3.19309e-50	-0.601276	0.28	0.556	1.17311e-45	Rod	SCUBE2
3.65562e-50	-0.581973	0.257	0.537	1.34304e-45	Rod	ANKRD10
4.23991e-50	-0.683788	0.141	0.4	1.5577e-45	Rod	C6ORF141
5.49475e-50	-0.473493	0.735	0.895	2.01872e-45	Rod	MEF2C
6.33801e-50	-0.643233	0.133	0.397	2.32852e-45	Rod	MIA3li3
7.17931e-50	-0.639171	0.199	0.471	2.63761e-45	Rod	ALG13
8.97135e-50	-0.690293	0.21	0.479	3.29599e-45	Rod	MYRIP
1.18642e-49	-0.598387	0.313	0.594	4.3588e-45	Rod	ZNF516li1
3.86107e-49	-0.608042	0.176	0.445	1.41852e-44	Rod	DGKD
3.96423e-49	-0.695047	0.235	0.499	1.45642e-44	Rod	GPCPD1
4.16248e-49	-0.621084	0.435	0.7	1.52925e-44	Rod	CSPP1-AS-3
4.43627e-49	-0.613216	0.119	0.368	1.62984e-44	Rod	ARFIP1
6.9506e-49	-0.619841	0.081	0.319	2.55358e-44	Rod	LIG4
7.25851e-49	0.568009	0.85	0.836	2.66671e-44	Rod	DENND1A
1.00429e-48	0.876346	0.36	0.193	3.68968e-44	Rod	PDCD4li1
1.28772e-48	-0.642921	0.133	0.384	4.73097e-44	Rod	GLT1D1
1.52311e-48	0.962199	0.312	0.153	5.59574e-44	Rod	THSD7A
1.53386e-48	-0.583858	0.33	0.605	5.63525e-44	Rod	PPP2R5C
3.61436e-48	-0.585668	0.287	0.56	1.32788e-43	Rod	DCUN1D2
4.63412e-48	-0.609349	0.183	0.445	1.70253e-43	Rod	BTBD3
4.80002e-48	-1.12151	0.389	0.579	1.76348e-43	Rod	IL1RAPL1
5.4497e-48	0.929217	0.516	0.362	2.00216e-43	Rod	GPM6B
5.52286e-48	-0.61387	0.229	0.494	2.02904e-43	Rod	PFKFB2
5.583e-48	-0.470843	0.751	0.916	2.05114e-43	Rod	HNRNPUli1
6.03045e-48	-0.615213	0.143	0.396	2.21553e-43	Rod	TMOD3
6.52811e-48	-0.583189	0.25	0.52	2.39836e-43	Rod	MCC
7.46859e-48	-0.532203	0.325	0.608	2.74389e-43	Rod	TMEM135
9.5217e-48	-0.533367	0.265	0.547	3.49818e-43	Rod	LINC-C19ORF77-1
1.3999e-47	-0.472953	0.46	0.739	5.14309e-43	Rod	TSNAX
1.57668e-47	-0.578873	0.182	0.452	5.79256e-43	Rod	MLF1
2.08704e-47	-0.593894	0.233	0.502	7.66759e-43	Rod	SPATS2
2.29716e-47	-0.561219	0.451	0.717	8.43952e-43	Rod	LRP2
5.0886e-47	-0.680252	0.062	0.285	1.8695e-42	Rod	FAAH-AS-1
6.07425e-47	-0.719552	0.043	0.254	2.23162e-42	Rod	HECA
2.45744e-46	0.900718	0.329	0.17	9.0284e-42	Rod	JAZF1
3.77767e-46	-0.703925	0.06	0.275	1.38788e-41	Rod	CCDC85A-AS-2
4.99091e-46	-0.530924	0.066	0.291	1.83361e-41	Rod	LINC-ZFP39-55
6.4393e-46	-0.649354	0.093	0.322	2.36573e-41	Rod	FAAH
1.0402e-45	0.803907	0.639	0.538	3.82159e-41	Rod	ARL13B
1.32189e-45	-0.559994	0.364	0.63	4.8565e-41	Rod	SGIP1
2.18361e-45	-0.521809	0.419	0.682	8.02236e-41	Rod	MIA2li1
3.39808e-45	-0.554	0.348	0.624	1.24842e-40	Rod	SLC25A26
8.0696e-45	-0.622283	0.11	0.345	2.96469e-40	Rod	SPART
1.02767e-44	-0.496097	0.642	0.85	3.77554e-40	Rod	SNAP25
1.62909e-44	-0.520797	0.226	0.488	5.98513e-40	Rod	CIT
2.09109e-44	-0.5588	0.347	0.608	7.68245e-40	Rod	FAM214A
2.82878e-44	-0.61672	0.118	0.353	1.03927e-39	Rod	POM121
3.6145e-44	0.995863	0.401	0.241	1.32793e-39	Rod	PTP4A1-AS-1
4.00979e-44	0.930531	0.29	0.143	1.47316e-39	Rod	PCP2
1.15643e-43	-0.529739	0.185	0.44	4.24862e-39	Rod	ANO6
1.77136e-43	-0.580142	0.065	0.278	6.50781e-39	Rod	PLCL2li1
1.81816e-43	-0.515993	0.255	0.516	6.67976e-39	Rod	CKMT1A
2.66586e-43	-0.560901	0.133	0.371	9.79409e-39	Rod	FADS6
2.76981e-43	-0.542591	0.207	0.46	1.0176e-38	Rod	FIP1L1
3.97032e-43	-0.588979	0.074	0.286	1.45865e-38	Rod	JCAD
6.28133e-43	-0.497995	0.606	0.821	2.3077e-38	Rod	NCOA1
8.37434e-43	-0.562304	0.292	0.542	3.07665e-38	Rod	NIM1K
1.43414e-42	-0.522655	0.268	0.522	5.26889e-38	Rod	TP53
1.9254e-42	-0.533545	0.285	0.545	7.07373e-38	Rod	TTC7B
2.26209e-42	-0.614247	0.065	0.27	8.31068e-38	Rod	VIPAS39
2.43854e-42	0.927003	0.57	0.451	8.95897e-38	Rod	GPR180
2.51331e-42	-0.495872	0.368	0.64	9.23364e-38	Rod	SLC38A1
2.73807e-42	0.474396	0.923	0.933	1.00594e-37	Rod	MBNL1
3.5231e-42	-0.567878	0.318	0.579	1.29435e-37	Rod	LINC-C2ORF71-1
4.27946e-42	-0.510469	0.228	0.487	1.57223e-37	Rod	LINC-MAP4K3-1
1.27312e-41	-0.587629	0.101	0.315	4.67732e-37	Rod	RIMBP2
1.27698e-41	-0.52795	0.299	0.558	4.69149e-37	Rod	ATP11A
2.2702e-41	-0.606493	0.165	0.397	8.34049e-37	Rod	SLC6A6-AS-5
2.3565e-41	-0.630282	0.091	0.303	8.65754e-37	Rod	ASIC2li1
2.51584e-41	-0.551336	0.087	0.303	9.24293e-37	Rod	RNF144B-AS-3
2.52777e-41	-0.544923	0.262	0.514	9.28679e-37	Rod	CFAP61
2.54031e-41	-0.474671	0.574	0.801	9.33286e-37	Rod	L1RE1li118
3.90556e-41	-0.60638	0.068	0.269	1.43486e-36	Rod	LINC-ATXN1-3
4.55068e-41	-0.567596	0.148	0.376	1.67188e-36	Rod	RXRG
4.64788e-41	0.870149	0.514	0.377	1.70759e-36	Rod	MAGI3
6.56649e-41	-0.576459	0.132	0.357	2.41246e-36	Rod	PTP4A1li3
1.82765e-40	-0.55877	0.233	0.48	6.71459e-36	Rod	FEM1C
1.97047e-40	-0.499498	0.475	0.717	7.23933e-36	Rod	RBM5
2.00576e-40	-0.512583	0.25	0.508	7.36895e-36	Rod	SATB1
2.60562e-40	-0.481886	0.292	0.555	9.57278e-36	Rod	SCAMP5
7.45048e-40	-0.518667	0.505	0.748	2.73723e-35	Rod	MSRA
1.01846e-39	0.840558	0.439	0.294	3.74173e-35	Rod	SYNE2
1.34312e-39	-0.61652	0.108	0.322	4.93448e-35	Rod	LINC-ATP2B1-2
1.35098e-39	-0.539198	0.255	0.504	4.96335e-35	Rod	PLEKHA7
1.78775e-39	-0.535356	0.07	0.271	6.56803e-35	Rod	RIMS3
2.21221e-39	-0.472646	0.518	0.762	8.12743e-35	Rod	SKA2
3.58224e-39	0.885157	0.338	0.192	1.31608e-34	Rod	SLC20A2
4.84773e-39	-0.478153	0.369	0.615	1.78101e-34	Rod	AP3B1
7.98378e-39	0.961192	0.492	0.35	2.93316e-34	Rod	RCAN2
1.63938e-38	-0.532433	0.255	0.49	6.0229e-34	Rod	RGS11
2.25457e-38	-0.508471	0.102	0.311	8.28307e-34	Rod	CLIP1
3.3066e-38	-0.416727	0.29	0.552	1.21481e-33	Rod	HSD17B12
3.45836e-38	0.860327	0.542	0.428	1.27057e-33	Rod	TFCP2
4.30635e-38	-0.357827	0.684	0.909	1.58211e-33	Rod	NCKAP5
6.64974e-38	-0.449611	0.196	0.429	2.44305e-33	Rod	SLC25A25
8.49794e-38	-0.447125	0.583	0.802	3.12206e-33	Rod	XYLT1
1.15321e-37	-0.563076	0.079	0.277	4.23677e-33	Rod	CRB1-AS-1
1.40822e-37	-0.616275	0.077	0.273	5.17367e-33	Rod	SDAD1-AS-1
1.716e-37	-0.537683	0.207	0.433	6.30441e-33	Rod	TRAF3
1.73743e-37	0.735594	0.638	0.567	6.38313e-33	Rod	CDH2
1.8854e-37	-0.483313	0.374	0.621	6.92677e-33	Rod	WWC2
2.4798e-37	-0.550447	0.194	0.421	9.11053e-33	Rod	BAIAP2L1li1
2.50116e-37	-0.53051	0.168	0.39	9.189e-33	Rod	MRPS9
2.54563e-37	-0.490936	0.362	0.62	9.35239e-33	Rod	LINC-SHROOM2-1
2.82929e-37	-0.543996	0.066	0.258	1.03945e-32	Rod	SGIP1-AS-5
2.98225e-37	-0.63023	0.1	0.298	1.09565e-32	Rod	HR
3.87003e-37	-0.566075	0.129	0.336	1.42181e-32	Rod	UBE2E1li1
9.02885e-37	-0.50152	0.086	0.283	3.31711e-32	Rod	FAXC
9.89845e-37	-0.562872	0.068	0.254	3.63659e-32	Rod	LGI2-AS-1
1.07306e-36	-0.409901	0.772	0.893	3.94231e-32	Rod	PCBP3
1.26044e-36	-0.343113	0.797	0.926	4.63072e-32	Rod	SNX13
1.29876e-36	-0.489128	0.324	0.576	4.7715e-32	Rod	SEMA3D
1.45538e-36	-0.377683	0.703	0.881	5.34692e-32	Rod	CCT4
1.55789e-36	-0.469517	0.07	0.26	5.72352e-32	Rod	LINC-JAM3-1
1.63982e-36	-0.508016	0.113	0.32	6.02454e-32	Rod	GNA12
2.138e-36	-0.807728	0.077	0.262	7.85478e-32	Rod	OPCML
2.94296e-36	-0.538273	0.132	0.34	1.08122e-31	Rod	NFATC2IP
3.14849e-36	-0.465912	0.121	0.333	1.15672e-31	Rod	PROM1-AS-2
5.40912e-36	-0.546009	0.116	0.318	1.98726e-31	Rod	PTPN1
5.78154e-36	-0.439358	0.432	0.685	2.12408e-31	Rod	MAP4
6.48328e-36	-0.538078	0.076	0.268	2.38189e-31	Rod	NDUFB1
7.04197e-36	-0.433039	0.36	0.591	2.58715e-31	Rod	CSNK1G1
9.89459e-36	-0.542665	0.162	0.377	3.63517e-31	Rod	KLHL32
1.36487e-35	-0.42142	0.214	0.46	5.01441e-31	Rod	RASGEF1B
1.55226e-35	-0.488591	0.072	0.26	5.70285e-31	Rod	LINC-DEK-1
2.48557e-35	-0.476518	0.328	0.566	9.13172e-31	Rod	KIAA0753
3.06157e-35	-0.522925	0.162	0.374	1.12479e-30	Rod	MCF2L
3.58787e-35	1.0131	0.337	0.198	1.31815e-30	Rod	PACRG
3.66111e-35	-0.444812	0.166	0.389	1.34505e-30	Rod	MFSD6
5.49734e-35	-0.53435	0.129	0.333	2.01967e-30	Rod	ETNK1
8.88925e-35	-0.471888	0.449	0.686	3.26582e-30	Rod	RPS6KA5
9.08024e-35	-0.454245	0.297	0.535	3.33599e-30	Rod	NEO1
1.5075e-34	-0.405032	0.561	0.79	5.53842e-30	Rod	DMD
1.81568e-34	0.847682	0.361	0.227	6.67061e-30	Rod	TSORFli815
2.11672e-34	-0.427636	0.552	0.777	7.77663e-30	Rod	ZNF609li1
2.34381e-34	0.622206	0.699	0.644	8.61094e-30	Rod	MBNL2
2.34826e-34	0.632618	0.417	0.253	8.62726e-30	Rod	FGF12
2.97534e-34	0.786899	0.523	0.407	1.09311e-29	Rod	AKTIP
4.26721e-34	-0.524593	0.104	0.298	1.56773e-29	Rod	KCNC3
4.52535e-34	-0.458879	0.254	0.48	1.66257e-29	Rod	ACSL6
7.13911e-34	0.699934	0.322	0.183	2.62284e-29	Rod	RP9-AS-1
1.08188e-33	-0.469631	0.096	0.287	3.97473e-29	Rod	PTPN9
1.11937e-33	-0.439926	0.386	0.623	4.11247e-29	Rod	SEC62li2
1.34579e-33	-0.445997	0.218	0.44	4.9443e-29	Rod	DTD1
3.06466e-33	0.774503	0.571	0.476	1.12593e-28	Rod	KANSL1L
3.45639e-33	0.73471	0.506	0.384	1.26984e-28	Rod	EHBP1
4.15712e-33	0.807583	0.26	0.136	1.52728e-28	Rod	DCX
4.97771e-33	-0.440938	0.444	0.658	1.82876e-28	Rod	PPP1R14C
5.21564e-33	0.726554	0.307	0.173	1.91617e-28	Rod	ASPH
7.2198e-33	-0.441222	0.215	0.436	2.65248e-28	Rod	POT1
9.12986e-33	-0.502714	0.095	0.282	3.35422e-28	Rod	LINC-MAP4K3-4
9.26218e-33	-0.482565	0.117	0.309	3.40283e-28	Rod	PEAK1
9.7666e-33	-0.466045	0.184	0.393	3.58815e-28	Rod	RALGAPA2
1.25252e-32	-0.540247	0.081	0.259	4.60163e-28	Rod	LINC-CCDC25-3
1.27548e-32	-0.447998	0.151	0.356	4.68597e-28	Rod	OGDHL
1.3661e-32	-0.44109	0.294	0.522	5.01892e-28	Rod	RC3H1
1.75293e-32	-0.39284	0.418	0.642	6.44007e-28	Rod	BTRC
1.81024e-32	-0.469407	0.089	0.274	6.65063e-28	Rod	PPP4C
1.81954e-32	-0.442971	0.426	0.648	6.68482e-28	Rod	STX3
1.94416e-32	0.819379	0.398	0.265	7.14265e-28	Rod	SLC30A9
2.03992e-32	-0.473523	0.139	0.336	7.49445e-28	Rod	KIN
2.50722e-32	-0.406199	0.327	0.559	9.21126e-28	Rod	LINC-EIF4E-4
4.28638e-32	-0.389019	0.511	0.731	1.57477e-27	Rod	ZEB1
5.51704e-32	-0.372835	0.506	0.733	2.02691e-27	Rod	TRIP12
6.21549e-32	0.495101	0.808	0.785	2.28351e-27	Rod	TLN2
8.12292e-32	0.752482	0.564	0.471	2.98428e-27	Rod	TMCC1
1.07571e-31	-0.476773	0.173	0.372	3.95206e-27	Rod	APPL2
1.14508e-31	-0.416603	0.299	0.528	4.20692e-27	Rod	SUGCT
1.5706e-31	0.991421	0.325	0.196	5.77024e-27	Rod	RALYL
1.76387e-31	-0.41495	0.177	0.391	6.48027e-27	Rod	LPP
2.36984e-31	-0.403516	0.419	0.666	8.70657e-27	Rod	KDM4C
2.61729e-31	-0.436367	0.343	0.564	9.61567e-27	Rod	IQCE
4.15741e-31	-0.409917	0.454	0.687	1.52739e-26	Rod	TULP4
4.80017e-31	-0.404164	0.19	0.401	1.76354e-26	Rod	ACACA
6.18527e-31	-0.370511	0.342	0.577	2.27241e-26	Rod	NDUFS7
6.674e-31	0.686995	0.596	0.524	2.45196e-26	Rod	MAK
7.2335e-31	-0.364716	0.305	0.53	2.65751e-26	Rod	TEAD1
7.27814e-31	-0.465681	0.114	0.298	2.67392e-26	Rod	LINC-PDE4D-1
1.1358e-30	-0.302461	0.857	0.956	4.17281e-26	Rod	CHD9
1.14377e-30	-0.352893	0.249	0.472	4.2021e-26	Rod	SLC1A7
1.61064e-30	0.779348	0.357	0.223	5.91735e-26	Rod	ADAM5
2.38577e-30	0.392633	0.97	0.976	8.76508e-26	Rod	PPP2R2B
2.78891e-30	-0.407306	0.531	0.738	1.02462e-25	Rod	SRRM3
2.93506e-30	-0.406537	0.469	0.678	1.07831e-25	Rod	SNTB2
3.01171e-30	-0.433239	0.096	0.272	1.10647e-25	Rod	ATL2
3.10931e-30	-0.384117	0.536	0.758	1.14233e-25	Rod	CPEB3
3.38565e-30	0.733778	0.272	0.149	1.24386e-25	Rod	NMNAT3
4.99737e-30	-0.443486	0.116	0.299	1.83598e-25	Rod	SLC25A36li1
5.31777e-30	-0.400272	0.373	0.59	1.95369e-25	Rod	BEND6
6.22898e-30	-0.412051	0.601	0.813	2.28846e-25	Rod	ZNF462li1
6.60088e-30	-0.451422	0.117	0.296	2.4251e-25	Rod	SCAF11-AS-1
8.0433e-30	-0.394386	0.297	0.522	2.95503e-25	Rod	PAK1
1.15312e-29	0.728322	0.33	0.207	4.23644e-25	Rod	PRPH2
1.45285e-29	0.781685	0.312	0.189	5.33764e-25	Rod	RSU1
1.81734e-29	-0.440489	0.102	0.275	6.67674e-25	Rod	TMEM192
5.21009e-29	0.871657	0.417	0.299	1.91414e-24	Rod	GSTP1
5.42714e-29	-0.416332	0.213	0.42	1.99388e-24	Rod	EXOC2
1.00014e-28	-0.406573	0.224	0.433	3.67441e-24	Rod	PLIN2
1.188e-28	-0.374415	0.148	0.339	4.36459e-24	Rod	SCOC-AS-1
1.28809e-28	-0.435128	0.089	0.257	4.73233e-24	Rod	ICK-AS-2
1.67304e-28	-0.427841	0.102	0.275	6.14657e-24	Rod	GAN
1.72032e-28	0.765158	0.339	0.219	6.32029e-24	Rod	GTF2IRD1
2.03683e-28	0.698461	0.567	0.48	7.48313e-24	Rod	PIK3R1
2.12266e-28	-0.382222	0.265	0.48	7.79843e-24	Rod	SAFB
2.76369e-28	-0.445125	0.204	0.399	1.01535e-23	Rod	MEF2D
5.07065e-28	0.962155	0.28	0.15	1.86291e-23	Rod	CRYBB2
5.89484e-28	-0.358397	0.543	0.753	2.16571e-23	Rod	DLG1
6.04338e-28	-0.419252	0.119	0.294	2.22028e-23	Rod	PPM1L-AS-5
6.07057e-28	-0.394716	0.275	0.488	2.23027e-23	Rod	STK35
6.72629e-28	-0.349767	0.148	0.335	2.47117e-23	Rod	ENDOD1
7.27423e-28	-0.377893	0.349	0.574	2.67248e-23	Rod	PSD
1.61237e-27	-0.395113	0.095	0.261	5.9237e-23	Rod	PXN
2.30628e-27	-0.362058	0.457	0.676	8.47303e-23	Rod	TCF4
2.32348e-27	0.723237	0.303	0.185	8.53625e-23	Rod	LRIG1
2.38577e-27	-0.37753	0.509	0.723	8.76509e-23	Rod	UBE2E2
4.218e-27	-0.400931	0.095	0.261	1.54965e-22	Rod	PABPC4
4.23185e-27	-0.343681	0.504	0.734	1.55474e-22	Rod	GPATCH8
4.93704e-27	0.757827	0.482	0.371	1.81382e-22	Rod	UNC79
6.66296e-27	-0.351781	0.223	0.432	2.44791e-22	Rod	CBFB
6.73714e-27	-0.362686	0.551	0.754	2.47516e-22	Rod	AMPH
7.37255e-27	0.56381	0.706	0.695	2.7086e-22	Rod	NDRG3
1.11423e-26	-0.352557	0.165	0.353	4.09357e-22	Rod	IMPDH1
1.67265e-26	-0.357178	0.255	0.461	6.14516e-22	Rod	NEK10
1.73083e-26	-0.388526	0.322	0.539	6.3589e-22	Rod	BCKDHB
1.90831e-26	0.765207	0.332	0.216	7.01093e-22	Rod	YWHAG
1.99944e-26	-0.281862	0.818	0.936	7.34573e-22	Rod	RGS20li1
2.26922e-26	-0.391647	0.104	0.27	8.3369e-22	Rod	ELFN1
2.51308e-26	-0.42978	0.099	0.26	9.2328e-22	Rod	ERCC2
2.60116e-26	-0.481031	0.209	0.394	9.55641e-22	Rod	GRIA3-AS-2
2.67041e-26	-0.390142	0.364	0.566	9.81081e-22	Rod	ATXN1-AS-8
2.79727e-26	-0.383229	0.19	0.374	1.02769e-21	Rod	CACNA1Fli1
2.89696e-26	-0.400441	0.093	0.251	1.06431e-21	Rod	NUP93
5.30549e-26	-0.389735	0.181	0.366	1.94918e-21	Rod	TTK
5.30649e-26	-0.390823	0.284	0.486	1.94955e-21	Rod	RAI14
5.43236e-26	-0.35934	0.151	0.335	1.99579e-21	Rod	ARL4Ali1
5.48194e-26	-0.373122	0.133	0.306	2.01401e-21	Rod	NECAP1
7.36602e-26	-0.338764	0.249	0.459	2.7062e-21	Rod	CR1
7.49131e-26	-0.393353	0.167	0.349	2.75223e-21	Rod	MYO5B
8.84748e-26	-0.352457	0.138	0.315	3.25047e-21	Rod	MPP6
1.1615e-25	-0.351648	0.295	0.506	4.26724e-21	Rod	ARL4D
1.24608e-25	0.687433	0.331	0.214	4.57798e-21	Rod	ELMOD1
1.25212e-25	-0.338072	0.446	0.671	4.60018e-21	Rod	TRPS1
1.30738e-25	-0.347152	0.429	0.648	4.80317e-21	Rod	CYTH3
1.428e-25	-0.335936	0.317	0.528	5.24631e-21	Rod	SLC38A3
1.62741e-25	-0.328755	0.62	0.813	5.97895e-21	Rod	CNST
1.63581e-25	-0.339653	0.241	0.441	6.0098e-21	Rod	ASGR1
1.8787e-25	-0.323045	0.404	0.621	6.90217e-21	Rod	KIAA1217
2.45804e-25	0.735488	0.345	0.226	9.03061e-21	Rod	SETBP1
2.77355e-25	-0.339146	0.488	0.703	1.01897e-20	Rod	DPF3
2.78836e-25	-0.387729	0.162	0.339	1.02442e-20	Rod	CEP295
2.86405e-25	-0.354351	0.242	0.442	1.05222e-20	Rod	NDUFAF5
3.48206e-25	-0.403675	0.108	0.269	1.27927e-20	Rod	JAK2
3.81603e-25	0.61388	0.63	0.576	1.40197e-20	Rod	HIPK1
4.23515e-25	-0.400767	0.139	0.309	1.55595e-20	Rod	ABCG1
5.46966e-25	0.63942	0.621	0.566	2.0095e-20	Rod	RNF2
6.78341e-25	-0.310375	0.804	0.938	2.49216e-20	Rod	SORBS2
7.30126e-25	0.394716	0.834	0.826	2.68241e-20	Rod	RASAL2
8.59388e-25	-0.349738	0.325	0.523	3.1573e-20	Rod	DTNB
8.90994e-25	-0.362113	0.099	0.256	3.27342e-20	Rod	ACTN4
8.95456e-25	-0.32294	0.482	0.704	3.28982e-20	Rod	HS3ST3B1
1.11074e-24	-0.415547	0.151	0.317	4.08073e-20	Rod	RGS9BP
1.25676e-24	-0.328986	0.159	0.337	4.6172e-20	Rod	MTPN
1.30198e-24	-0.350592	0.486	0.702	4.78336e-20	Rod	ANKS1A
1.56043e-24	0.659432	0.289	0.176	5.73287e-20	Rod	COL5A3
2.04159e-24	-0.369143	0.173	0.351	7.50061e-20	Rod	SIAH1
2.33484e-24	-0.345957	0.561	0.768	8.57796e-20	Rod	ATF2
2.74538e-24	-0.348012	0.473	0.682	1.00863e-19	Rod	SLTM
2.9814e-24	-0.347255	0.548	0.759	1.09534e-19	Rod	RCVRN
4.71747e-24	-0.355617	0.257	0.449	1.73315e-19	Rod	IRF2
5.24228e-24	-0.410976	0.146	0.312	1.92596e-19	Rod	CECR2
6.34556e-24	0.747969	0.326	0.212	2.3313e-19	Rod	ZNF507-AS-1
6.5363e-24	-0.370997	0.203	0.38	2.40137e-19	Rod	WWP1
6.64081e-24	-0.300946	0.21	0.396	2.43977e-19	Rod	SPCS3
1.10842e-23	-0.341235	0.141	0.308	4.07221e-19	Rod	CAMSAP1
1.17529e-23	-0.367279	0.17	0.343	4.31791e-19	Rod	AP3B1-AS-4
1.17657e-23	-0.37244	0.141	0.306	4.32261e-19	Rod	MARCHF5
1.55108e-23	-0.358772	0.192	0.374	5.69852e-19	Rod	EDA
1.67711e-23	-0.292651	0.275	0.475	6.16152e-19	Rod	GUCY2D
1.81514e-23	-0.329184	0.11	0.266	6.66863e-19	Rod	WDR47
1.95178e-23	0.785826	0.287	0.165	7.17066e-19	Rod	TBCCD1
2.27552e-23	-0.296011	0.31	0.526	8.36003e-19	Rod	CHCHD10
3.27556e-23	0.674618	0.345	0.234	1.20341e-18	Rod	WDFY2
3.43474e-23	-0.255501	0.402	0.624	1.26189e-18	Rod	FAM172A
3.69823e-23	-0.312289	0.153	0.323	1.35869e-18	Rod	CDS1
5.83731e-23	0.603305	0.608	0.547	2.14457e-18	Rod	PPP1R9A
5.84137e-23	0.633095	0.544	0.46	2.14606e-18	Rod	ZBTB20
6.94834e-23	0.68417	0.429	0.327	2.55275e-18	Rod	BCL2L13
7.10332e-23	-0.335585	0.257	0.441	2.60969e-18	Rod	CEP170
7.64114e-23	-0.353167	0.349	0.547	2.80728e-18	Rod	CLTA
1.30057e-22	-0.364411	0.191	0.361	4.77817e-18	Rod	RPTOR
1.40689e-22	-0.333037	0.107	0.257	5.16878e-18	Rod	TRAFD1
1.40756e-22	0.665042	0.333	0.223	5.17124e-18	Rod	LINC-LHFPL3-1
1.46714e-22	-0.364617	0.15	0.312	5.39011e-18	Rod	KRT10-AS-1
1.82078e-22	-0.34958	0.31	0.495	6.68936e-18	Rod	RREB1
1.87381e-22	-0.364509	0.144	0.305	6.88418e-18	Rod	ZC3H12B
1.95941e-22	-0.315709	0.212	0.392	7.19869e-18	Rod	CDC40
2.18716e-22	-0.302951	0.385	0.6	8.0354e-18	Rod	MYO1D
2.32642e-22	-0.349715	0.153	0.318	8.54704e-18	Rod	SCMH1
2.46332e-22	-0.310544	0.136	0.297	9.05e-18	Rod	NEXN
2.77404e-22	-0.322767	0.255	0.444	1.01916e-17	Rod	HS2ST1
2.95154e-22	-0.306924	0.638	0.826	1.08437e-17	Rod	FRYL
3.34562e-22	-0.323416	0.162	0.329	1.22915e-17	Rod	YTHDF3
4.45913e-22	-0.369764	0.104	0.25	1.63824e-17	Rod	SCRN2
4.9725e-22	-0.282697	0.54	0.743	1.82685e-17	Rod	RAB28
5.06385e-22	-0.329065	0.139	0.296	1.86041e-17	Rod	TRIM26
6.66238e-22	-0.357408	0.135	0.288	2.44769e-17	Rod	MRPS27
6.76782e-22	-0.348217	0.109	0.258	2.48643e-17	Rod	CSPP1-AS-1
6.80435e-22	0.709168	0.409	0.291	2.49985e-17	Rod	DSCAM
7.9277e-22	0.698044	0.285	0.183	2.91256e-17	Rod	TTC21B
8.05673e-22	-0.297457	0.23	0.413	2.95996e-17	Rod	MAPRE2
8.43528e-22	-0.281124	0.253	0.438	3.09904e-17	Rod	RPL4-AS-4
1.28474e-21	-0.263065	0.578	0.777	4.72001e-17	Rod	PPP3CA
1.3105e-21	-0.32949	0.272	0.453	4.81465e-17	Rod	MRTFB
1.60645e-21	-0.300716	0.358	0.549	5.90193e-17	Rod	GNB5
3.31911e-21	-0.298228	0.348	0.552	1.21941e-16	Rod	PDLIM5
3.59646e-21	-0.284613	0.356	0.551	1.3213e-16	Rod	NF1
3.64702e-21	-0.27344	0.138	0.297	1.33988e-16	Rod	LINC-NANOS1-1
3.7117e-21	-0.34024	0.206	0.378	1.36364e-16	Rod	L1RE1li53
3.73115e-21	0.675378	0.342	0.237	1.37079e-16	Rod	PROS1
4.53579e-21	0.757499	0.357	0.259	1.6664e-16	Rod	LINC-NRF1-2
5.16586e-21	-0.283665	0.12	0.267	1.89788e-16	Rod	RP1L1
6.24894e-21	-0.306306	0.114	0.259	2.2958e-16	Rod	ME1
6.75315e-21	-0.356609	0.193	0.353	2.48104e-16	Rod	KCNMA1
7.43707e-21	-0.323598	0.325	0.506	2.73231e-16	Rod	TNRC6C
7.46069e-21	-0.324497	0.264	0.447	2.74098e-16	Rod	DCDC1li1
8.43524e-21	-0.314802	0.149	0.306	3.09902e-16	Rod	AK2
8.61965e-21	-0.341312	0.144	0.295	3.16677e-16	Rod	TMEM63B
1.09299e-20	-0.287117	0.458	0.661	4.01553e-16	Rod	BDP1
1.23554e-20	-0.26449	0.254	0.443	4.53925e-16	Rod	NDUFB10
1.32533e-20	-0.345502	0.121	0.263	4.86914e-16	Rod	YWHAQ
1.45995e-20	-0.296021	0.128	0.275	5.36372e-16	Rod	CREBRF
3.34693e-20	-0.296884	0.443	0.645	1.22963e-15	Rod	MTDH
3.58806e-20	-0.268106	0.164	0.326	1.31822e-15	Rod	NDUFB4
4.25599e-20	-0.311956	0.51	0.695	1.56361e-15	Rod	PATJ
4.67686e-20	-0.26004	0.192	0.36	1.71823e-15	Rod	PTP4A2
4.77763e-20	0.699221	0.39	0.299	1.75525e-15	Rod	KCMF1li1
5.24983e-20	-0.35226	0.175	0.327	1.92874e-15	Rod	RNF165
5.63915e-20	-0.257234	0.155	0.315	2.07177e-15	Rod	RPS18li11
6.23513e-20	0.620326	0.519	0.45	2.29073e-15	Rod	CCDC91
6.34735e-20	0.638694	0.338	0.239	2.33195e-15	Rod	RAB2A
7.66827e-20	-0.292999	0.123	0.268	2.81725e-15	Rod	SIK2
7.767e-20	-0.332717	0.181	0.336	2.85352e-15	Rod	IFT57
7.99092e-20	-0.347348	0.126	0.269	2.93578e-15	Rod	OXR1-AS-3
1.02727e-19	-0.262376	0.322	0.506	3.77409e-15	Rod	FERMT2
1.21555e-19	0.356202	0.848	0.85	4.46581e-15	Rod	PER3
1.31717e-19	-0.304616	0.175	0.334	4.83913e-15	Rod	LORF2li252
1.3383e-19	-0.288438	0.199	0.362	4.91677e-15	Rod	SIRPA
1.70141e-19	-0.316693	0.136	0.278	6.25081e-15	Rod	PABPN1li1
2.6583e-19	-0.252107	0.26	0.445	9.76631e-15	Rod	SCAMP1
2.92936e-19	-0.290382	0.159	0.308	1.07622e-14	Rod	CDC5Lli1
2.93594e-19	0.627153	0.537	0.481	1.07863e-14	Rod	PPM1B
3.07849e-19	0.358401	0.782	0.812	1.13101e-14	Rod	AKAP9
3.73372e-19	-0.276461	0.555	0.741	1.37173e-14	Rod	XKR6
4.85503e-19	-0.262769	0.337	0.522	1.78369e-14	Rod	MAN1A2
4.85921e-19	-0.262511	0.33	0.522	1.78523e-14	Rod	ARHGEF12
5.09082e-19	-0.269683	0.204	0.367	1.87032e-14	Rod	RFC1
5.18327e-19	-0.296431	0.245	0.412	1.90428e-14	Rod	GOT1
5.19146e-19	-0.290743	0.31	0.492	1.90729e-14	Rod	DNAJC6
5.67362e-19	-0.287263	0.177	0.329	2.08443e-14	Rod	HIKESHI
5.87082e-19	-0.297215	0.263	0.435	2.15688e-14	Rod	PPP2R1A
6.45366e-19	-0.287965	0.502	0.695	2.37101e-14	Rod	ATR
8.62106e-19	-0.256755	0.198	0.358	3.16729e-14	Rod	DCUN1D5
9.45823e-19	-0.26915	0.173	0.323	3.47486e-14	Rod	COA1
9.54699e-19	-0.269705	0.433	0.622	3.50747e-14	Rod	CHD2
1.18094e-18	-0.317808	0.31	0.473	4.33867e-14	Rod	PAXBP1
1.27313e-18	-0.260783	0.268	0.433	4.67737e-14	Rod	MKKS
1.60686e-18	-0.297769	0.125	0.262	5.90346e-14	Rod	SH3D19
1.77016e-18	-0.256555	0.442	0.638	6.5034e-14	Rod	HMOX2li1
[truncated: 190 more rows]

## Sheet: Celltype number
	Celltype number					Celltype proportion
	Infancy	Mature	Senile			Infancy	Mature	Senile
L-Cone	3728	4739	5155		L-Cone	86.1567	87.971	90.9652
Rod	386	367	180		Rod	8.92073	6.8127	3.17628
S-Cone	213	281	332		S-Cone	4.92258	5.21626	5.85848

## Sheet: TFs
	Regulon	CellType	RelativeActivity
5	NR2F1_extended (12g)	L-Cone	0.62192
6	EP300_extended (21g)	L-Cone	0.929322
7	ATF2_extended (30g)	L-Cone	0.888212
11	CTCF_extended (16g)	L-Cone	0.132722
12	SP2 (21g)	L-Cone	0.324292
16	TAF1_extended (12g)	L-Cone	0.273198
29	ARNT2 (12g)	Rod	1.13923
30	NFYA (10g)	Rod	1.1547
31	EZH2 (15g)	Rod	1.09455
37	SIX5_extended (16g)	Rod	1.1473
38	ETV3_extended (10g)	Rod	1.05787
39	CTCF_extended (16g)	Rod	0.927011
40	SP2 (21g)	Rod	0.797607
41	PPARA_extended (11g)	Rod	1.15433
42	RFX7 (20g)	Rod	1.12703
43	CREB3L2_extended (20g)	Rod	1.02552
44	TAF1_extended (12g)	Rod	0.835009
45	SMARCA4_extended (16g)	Rod	1.12431
46	SRF_extended (24g)	Rod	1.09641
47	XBP1 (15g)	Rod	1.13545
48	FOXO3_extended (20g)	Rod	1.09052
49	KDM5B_extended (41g)	Rod	1.13887
50	YY1_extended (19g)	Rod	1.11863
51	SOX5 (33g)	Rod	1.10874
52	FOXO1 (23g)	Rod	1.11396
53	ETV6_extended (20g)	Rod	1.15369
54	NRL_extended (19g)	Rod	1.15439
55	PAX6 (12g)	Rod	1.15365
56	FOXP1 (16g)	Rod	1.14862
60	PPARGC1A_extended (18g)	S-Cone	1.03859
61	NR2F1_extended (12g)	S-Cone	0.531603
62	EP300_extended (21g)	S-Cone	0.128863
63	ATF2_extended (30g)	S-Cone	0.194885
64	PRDM1_extended (11g)	S-Cone	1.14112

## Sheet: Retinal disease gene set
Retinitis pigmentosa		Congenital stationary night blindness		Leber’s congenital amaurosis		Color blindness		Cone dystrophy
C8ORf37		RHO		CRB1		CNGA3		POMZP3
PDE6A		TRPM1		RPE65		CNGB3		RPGR
PDE6B		GRM6		CRX		GNAT2		CNGA3
CRX		GNAT1		RPGRIP1		ATF6		GUCY2D
RPGR		PDE6B		NMNAT1		PDE6H		PRPH2
RPE65		GPR179		AIPL1		OPA1		PDE6H
PDE6G		LRIT3		CEP290		PINK1		CERKL
LRAT		SLC24A1		IQCB1		SNCA		BBS2
ABCA4		SAG		LCA5		SLC52A2		CABP4
RHO		NYX		SPATA7		NMNAT1		SRD5A3
ROM1		CACNA1F		TULP1		SOX10		NMNAT1
CRB1		CABP4		KCNJ13		ELOVL4		CFAP410
IMPDH1		CACNA2D4		LRAT		SEMA4A		PITPNM3
USH2A		GNB3		IMPDH1		RPGR		ARL6
EYS		GRK1		RD3		PROK2		RAB28
MERTK		RDH5		GUCY2D		FEZF1		GUCA1A
RP2		RBP4		RDH12		IL17RD		ABHD12
RPGRIP1		TRAPPC9		GDF6		VPS13C		ABCA4
GUCY2D		USH2A		USP45		CHD7		CNNM4
CNGB1		RPGR		MERTK		WDR11		BBS5
NRL		RBP3		PCYT1A		RPGRIP1		KCNV2
RDH12		FGFR2		IFT140		OPN1LW		ERG
CLRN1		ABCA4		MPP5		PRPH2		RDH5
RBP3		ERG		ABCA4		RLBP1		POC1B
SPATA7		GRK7		AHI1		TACR3		COG4
SAG		RPE65		CDHR1		TULP1		CNGB3
CNGA1		GPR34		RGS9		HESX1		AIPL1
ARL6		GNAZ		CNGB3		FGF17		TSPAN7
AIPL1		GUCY2D		USH2A		PROM1		TST
REEP6		USP11		PDE6A		UNC119		NYX
RGR		BBS1		RP2		CDHR1		CDHR1
DHX38		SOCS2		ZFYVE26		MFN2		CACNA2D4
GUCA1B				SLC38A8		CACNA2D4		COD2
IDH3A				CLUAP1		RAB28		RLBP1
OFD1				NR2E3		HS6ST1		VAX2
IDH3B				GRM6		ADAM9		GNB3
RP1				GIGYF2		RAX2		GUCA1B
FAM161A				CRB2		UCHL1		GNAT2
TULP1				LCA10		BEST1		IL2RG
SNRNP200				PTPRC		CFAP410		OPN1MW
PRPF31				CLTA		CA4		ARR3
PRPF8				OTX2		CACNA1F		TTLL5
CERKL				MYO7A		SPRY4		PDE6C
NR2E3				CNGA3		PITPNM3		PRPH
CA4				GUCA1A		KISS1R		ARRB1
MAK				CCT2		OFD1		OPN1LW
PRCD				PRPH2		DNAJC6		GNGT2
PRPF3				RPGR		PODXL		RP1L1
PROM1				EGF		OPN1MW
RLBP1				ENO2		CNNM4
PCARE				SP4		NSMF
CHM				ELOVL4		ABCA4
ARL2BP				TUB		SLC52A3
DHDDS				ADH7		AIPL1
CYP4V2				PNPLA6		TTLL5
TOPORS				LPCAT1		RIMS1
KLHL7				PRPF8		DRAM2
BEST1				FST		FGFR1
BBS1				TAP2		PROKR2
IFT140				HSD17B6		CRX
BBS2				SLC19A2		FGF8
HGSNAT				BCL2		DUSP6
IMPG2				SLC7A14		TIMM8A
PRPF6				IMPG2		DCC
SCAPER				NRL		FLRT3
TTC8				MEF2C		HTRA2
CLN3				MEF2A		PDE6C
AHI1				MIR204		PCYT1A
IFT172				GUCY2F		IMPG2
				GUCY2EP		PRKN
				IMPG1		LRRK2
				RPGRIP1L		DNM1L
				PDE6B		SEMA3A
				NUB1		ANOS1
				PSMD13		C8orf37
				CILK1		IMPG1
				CABP4		GUCY2D
				PRPH		GUCA1A
				NINL		PARK7
				CNTLN		CCDC141
				ND4		POC1B
				SERPINF1		OPN1SW
				GUCA1B		SART3
						OAS3
						CUX1
						DYRK3
						ASCC2
						TPX2
						AMN
						SND1
						PMEL
						IK
						MYP1
						NFKB2

## Sheet: Mfuzz
	Infancy	Mature	Senile	cluster
FXR1	1.15415	-0.546276	-0.607877	5
DNAJC19	-0.498929	-0.652369	1.1513	2
TSORF	-0.800395	-0.320584	1.12098	3
LORF2li14	0.00960031	-1.00477	0.995165	2
MCCC1	-0.964849	1.03179	-0.0669391	1
MCF2L2	-1.14469	0.703755	0.440932	4
ABCC5li1	-0.211859	1.08895	-0.877095	1
TBCCD1	1.12821	-0.35114	-0.777071	5
OPA1	-0.971608	-0.0545501	1.02616	3
FGF12	-0.730508	1.1397	-0.409193	1
RPL35A	0.576817	-1.1547	0.577884	6
HEG1	-0.751293	1.13503	-0.383741	1
ITGB5	-1.1515	0.501322	0.650176	4
KALRN	-0.726327	1.14055	-0.414228	1
MYLK	-0.853553	1.10026	-0.24671	1
GOLGB1	0.404744	0.734184	-1.13893	5
STXBP5L	-1.14671	0.690799	0.45591	4
NDUFB4	-0.196808	-0.886964	1.08377	2
IGSF11	0.252663	0.849436	-1.1021	1
PHLDB2	0.976568	-1.02189	0.0453233	6
MORC1	-0.302705	-0.813675	1.11638	2
IFT57	-0.994236	-0.0114299	1.00567	3
CD47	-1.0876	0.207885	0.879718	3
BBX	-1.15313	0.524456	0.628675	4
SENP7	-0.131188	-0.927931	1.05912	2
IMPG2	-0.0507018	-0.973685	1.02439	2
TOMM70	-0.461703	-0.685731	1.14743	2
ARL6	-0.151002	-0.915912	1.06691	2
CADM2	-1.10036	0.24702	0.85334	3
ROBO2	-0.363753	1.13096	-0.767209	1
USP25	-0.877545	-0.211179	1.08872	3
EURL	1.00265	-0.997333	-0.00531237	6
ATP5PF	0.0838295	-1.03928	0.955446	2
GRIK1li1	0.838359	0.268473	-1.10683	5
SYNJ1	-0.419929	-0.721564	1.14149	2
SON	0.559519	0.595	-1.15452	5
ITSN1	-1.14726	0.686951	0.460312	4
DOP1B	-0.940972	1.05008	-0.109107	1
TTC3	-1.12922	0.355693	0.773528	3
DYRK1A	-0.185256	-0.894418	1.07967	2
PCP4	1.08636	-0.882104	-0.204253	6
DSCAM	-1.1335	0.37601	0.757491	3
ZBTB21	0.130789	-1.05896	0.92817	2
ABCG1	-0.949134	1.04409	-0.0949581	1
RRP1B	1.02608	-0.0543797	-0.971701	5
PCBP3	-0.22326	1.09276	-0.8695	1
YBEY	-0.202612	1.08579	-0.883179	1
ARHGEF4	-1.15273	0.517993	0.634739	4
WDR33	-0.884525	-0.200553	1.08508	3
BIN1	-1.124	0.332953	0.79105	3
CLASP1	-1.14965	0.481363	0.668283	4
PTPN4	-0.893071	-0.187355	1.08043	3
DBI	1.1544	-0.554553	-0.599852	5
DDX18	0.633696	0.519108	-1.1528	5
NCKAP5	1.08169	-0.890791	-0.190897	6
RAB3GAP1	0.167313	-1.0731	0.90579	2
R3HDM1	0.238633	0.859096	-1.09773	1
MBD5	-1.06318	0.141408	0.921769	3
EPC2	-0.986514	-0.0264476	1.01296	3
LYPD6	0.379249	0.754901	-1.13415	5
GALNT13	-1.08083	0.18849	0.892342	3
CCDC148	-0.758638	1.13321	-0.374572	1
PKP4	-0.440944	1.14469	-0.703745	1
TANC1	-0.625867	-0.527434	1.1533	2
LORF2li26	-0.491035	-0.659559	1.15059	2
BAZ2Bli2	-0.864458	-0.230744	1.0952	3
RBMS1	-1.1547	0.578633	0.576067	4
GCA	-1.1393	0.406862	0.732436	4
CSRNP3	1.12287	-0.328258	-0.794612	5
STK39	-0.995726	1.00422	-0.00849367	4
LRP2	-0.906604	-0.166014	1.07262	3
FASTKD1	0.829018	-1.1106	0.281585	6
BBS5	1.05368	-0.117802	-0.935882	5
MYO3B	-1.13091	0.363492	0.767415	3
TLK1	-0.940416	-0.110062	1.05048	3
SLC25A12	-0.412067	-0.728124	1.14019	2
METAP1D	-0.203425	1.08607	-0.882647	1
ITGA6	0.546171	-1.15415	0.607978	6
WIPF1	-0.854703	1.09974	-0.245041	1
ATF2	0.240949	-1.09846	0.857512	2
HNRNPA3	1.14363	-0.433641	-0.709984	5
OSBPL6	0.7299	0.409928	-1.13983	5
UBE2E3	0.202607	-1.08579	0.883183	2
ITGA4	-0.608214	-0.545926	1.15414	2
NEUROD1	1.14331	-0.711743	-0.431571	5
NCKAP1	-0.821987	1.11331	-0.291326	1
GULP1	0.811556	0.305582	-1.11714	5
MFSD6	-0.880917	-0.206062	1.08698	3
NEMP2	-0.606233	-0.547978	1.15421	2
GLS	-0.435306	-0.708566	1.14387	2
STAT1	0.516661	-1.15264	0.635983	6
NABP1	-0.494563	1.15092	-0.656353	1
ANKRD44	-1.05976	0.926971	0.132789	4
SF3B1	-1.14399	0.436125	0.707867	4
HSPE1	0.203194	-1.08599	0.882799	2
MAIP1	1.13199	-0.368639	-0.763351	5
NDUFB3	0.180554	-1.07798	0.897423	2
RPL7li12	0.105952	-1.04876	0.942805	2
C2CD6	1.14298	-0.71362	-0.429358	5
MPP4	-0.429062	-0.71387	1.14293	2
PARD3B	-1.10542	0.263687	0.841734	3
CREB1	-0.792728	-0.330744	1.12347	3
CRYGEliN	1.15469	-0.572224	-0.582462	5
CRYGB	1.15469	-0.572664	-0.582024	5
CRYGA	1.1547	-0.577802	-0.576898	5
MAP2	1.13104	-0.364142	-0.766902	5
KANSL1L	1.14783	-0.68287	-0.464956	5
SPAG16	-0.445812	1.14537	-0.699557	1
ACSL3	1.00431	-0.00867489	-0.995634	5
OTOS	-1.15332	0.527827	0.625496	4
AGAP1	-0.917349	1.06601	-0.148658	1
DGKD	-1.05635	0.932029	0.124317	4
SAG	1.03622	-0.0768698	-0.959347	5
DIS3L2	-0.601393	1.15436	-0.552969	1
PDE6D	-0.0155964	1.00771	-0.992111	1
PTMA	0.0922659	-1.04294	0.95067	2
ARMC9	-0.351418	1.12827	-0.776855	1
TRIP12	-1.11864	0.807292	0.311343	4
DNER	-1.1482	0.468109	0.680088	4
SPHKAP	-0.994222	1.00568	-0.0114572	4
ME3	-0.94672	1.04589	-0.0991706	1
HIKESHI	0.844133	-1.1044	0.260267	6
DLG2	-0.574274	-0.580421	1.1547	2
GAB2	-1.14658	0.691676	0.454905	4
CEP164	-0.717738	1.14222	-0.424482	1
DSCAML1	0.419603	0.721837	-1.14144	5
TTC36	-0.383427	1.13497	-0.751546	1
HSPA8li1	1.07668	-0.899683	-0.176998	6
USP2	-0.21652	1.09052	-0.874002	1
RPS25	0.330353	-1.12338	0.793025	6
ARHGAP32	-0.981735	1.01732	-0.0355801	4
NTM	-0.0225315	1.01108	-0.988544	1
OPCML	-0.153378	1.06783	-0.91445	1
JAM3	-1.12044	0.802004	0.318437	4
PAK1	-1.08294	0.194425	0.88851	3
SIK3	-1.06592	0.148421	0.917494	3
CADM1	0.587741	0.566897	-1.15464	5
NCAM1	-1.06736	0.915202	0.152156	4
SIK2	-0.650513	-0.500954	1.15147	3
CUL5	-0.488321	-0.662017	1.15034	2
CWF19L2	0.763488	0.368466	-1.13195	5
AASDHPPT	0.860028	-1.0973	0.237267	6
DCUN1D5	0.265579	-1.10598	0.840401	6
MAML2	-1.08983	0.214446	0.87538	3
CEP295	1.02822	-0.0590683	-0.969157	5
CHORDC1	-0.30935	-0.808771	1.11812	2
TMEM135	-0.586823	-0.567826	1.15465	2
PCMTD2	-1.11536	0.816485	0.298874	4
DNAJC5	-0.301376	1.11603	-0.814651	1
STMN3	0.931385	-1.05679	0.125402	6
PTPN1	-1.13103	0.364095	0.76694	3
KCNB1	0.598308	0.556136	-1.15444	5
SLC12A5	-0.503821	-0.64788	1.1517	2
SRSF6	-0.958399	1.03697	-0.0785671	1
PTPRT	-1.1547	0.576777	0.577923	4
CHD6	-0.25971	1.10423	-0.844524	1
NDRG3	0.45581	0.690886	-1.1467	5
SUB1li2	-0.307157	1.11755	-0.810393	1
ASXL1	-1.09996	0.854227	0.245733	4
DUSP15	-0.905683	-0.167484	1.07317	3
SNPH	-0.169171	1.0738	-0.904624	1
SIRPA	-1.07604	0.90079	0.175251	4
STK35	-0.302302	1.11627	-0.813971	1
PTPRA	-0.341356	1.12598	-0.784627	1
GPCPD1	-0.566711	-0.587924	1.15464	2
PLCB4	1.11001	-0.279479	-0.830528	5
SNAP25	-0.841945	-0.263386	1.10533	3
MKKS	-0.517919	-0.634808	1.15273	2
TASP1	0.383859	-1.13506	0.751198	6
ESF1li1	1.06233	-0.139247	-0.923079	5
NDUFAF5	-0.475256	1.149	-0.673744	1
MACROD2	-1.15467	0.570589	0.584086	4
SNRPB2	-1.15412	0.608754	0.545367	4
BFSP1	0.825795	0.286064	-1.11186	5
DTD1	-1.13523	0.384736	0.750492	3
RIN2	0.867822	0.225759	-1.09358	5
CFAP61	0.538517	0.615331	-1.15385	5
RALGAPA2	-1.00941	0.990314	0.0190987	4
CST3	0.960007	-1.03569	0.0756858	6
BDP1	-0.831895	1.10946	-0.277567	1
PIK3R1	-0.985965	-0.0275026	1.01347	3
SREK1	-1.10629	0.839673	0.266613	4
LORF2li42	-0.22477	-0.868486	1.09326	2
RPL6li41	-1.1521	0.509019	0.643085	4
PDE4Dli1	-0.882071	-0.204303	1.08637	3
GPBP1li1	-0.0396196	-0.979601	1.01922	2
MAP3K1	0.117345	-1.0535	0.93615	2
PLPP1	-1.04801	0.104179	0.943832	3
ARL15	-0.955921	1.03891	-0.0829855	1
NDUFS4	-0.573053	-0.581637	1.15469	2
HCN1	-0.62123	-0.532329	1.15356	2
NIM1K	0.145032	0.919565	-1.0646	1
C7	0.402232	0.736251	-1.13848	5
LIFR	-1.13538	0.749843	0.385539	4
EGFLAM	-1.14878	0.675519	0.473262	4
CPLANE1	-0.756588	1.13373	-0.37714	1
NIPBL	-0.613591	-0.540334	1.15393	2
SKP2	-0.882151	1.08633	-0.204183	1
RAI14	-0.200683	1.08512	-0.88444	1
ZFR	-0.868006	1.09349	-0.225485	1
PDZD2	-0.771111	1.12989	-0.358784	1
RETREG1	0.749601	0.385839	-1.13544	5
MARCHF11	-1.15315	0.628415	0.524733	4
ANKH	-0.960336	1.03543	-0.0750948	1
TRIO	-0.994489	1.00542	-0.0109315	4
TSORFli297	-0.750864	1.13514	-0.384273	1
MARCHF6	-0.441823	-0.70299	1.14481	2
SDHAli1	-0.694638	1.14614	-0.451498	1
MCC	-0.573757	1.15469	-0.580936	1
NREP	0.895564	0.183466	-1.07903	5
FBXL17	-1.01023	0.989449	0.0207778	4
EFNA5	-1.0704	0.160123	0.910277	3
CAST	-0.748455	-0.387258	1.13571	3
KIAA0825	-0.819132	-0.295251	1.11438	3
FAM172A	-0.984734	1.0146	-0.0298638	4
ADGRV1li1	-1.1205	0.80184	0.318656	4
MEF2C	0.125684	-1.0569	0.931217	2
CCNH	0.582899	-1.15468	0.571784	6
RASA1li1	-0.458597	-0.688452	1.14705	2
RPS23li2	0.42378	-1.14211	0.718329	6
SSBP2	1.12372	-0.791959	-0.331757	5
RASGRF2	-1.1215	0.79881	0.322694	4
HOMER1	-0.790698	-0.333415	1.12411	3
AP3B1	-0.435365	1.14388	-0.708516	1
PDE8B	-0.899922	-0.176621	1.07654	3
IQGAP2	-1.09188	0.220589	0.871289	3
CERT1	-0.714879	-0.42787	1.14275	3
PUM2	-0.993932	-0.0120279	1.00596	3
HPCAL1	-0.667822	1.1497	-0.481877	1
YWHAQ	-0.444519	-0.700672	1.14519	2
KIDINS220	-1.15259	0.51592	0.636674	4
TRAPPC12	-0.901534	1.07561	-0.174075	1
NCOA1	-1.12342	0.330539	0.792884	3
ITSN2	-1.1269	0.781564	0.345335	4
WDCP	1.01855	-0.980359	-0.0381885	6
UXS1	0.612312	0.541668	-1.15398	5
MRPS9	-0.787939	1.12497	-0.337032	1
AFF3	-1.05622	0.124015	0.932208	3
MITD1	1.154	-0.611736	-0.542268	5
TSGA10	1.10475	-0.261429	-0.843319	5
VWA3B	-0.496263	-0.654804	1.15107	2
COX5B	0.115654	-1.0528	0.937144	2
STARD7	-0.306605	1.11741	-0.810801	1
ZC3H6	-1.02108	0.0435848	0.977495	3
REEP1	-0.988654	1.01097	-0.022318	4
PTCD3	-0.711134	-0.432289	1.14342	3
CTNNA2	0.905194	0.168263	-1.07346	5
EXOC6B	-1.14817	0.680298	0.467871	4
ZNF638	-1.13243	0.370768	0.761663	3
AAK1	-0.312933	1.11904	-0.80611	1
PPP3R1	-0.629771	-0.523292	1.15306	2
MEIS1	-0.743101	1.13696	-0.393858	1
SPRED2	-0.947886	-0.0971384	1.04502	3
VPS54	-1.03947	0.0842708	0.955198	3
MDH1li1	0.419074	-1.14135	0.72228	6
WDPCP	-0.608305	1.15414	-0.545832	1
CCT4	-0.972144	1.0257	-0.0535595	4
CCDC85A	-1.04116	0.088167	0.952997	3
EFEMP1	-0.861551	-0.23503	1.09658	3
RPS27Ali1	-0.112374	-0.939066	1.05144	2
RTN4	0.862591	-1.09609	0.2335	6
EML6	0.0537684	0.972031	-1.0258	1
TSORFli426	1.03815	-0.956886	-0.0812693	6
TSORFli427	-0.703438	-0.441302	1.14474	3
STPG4	-0.0989571	-0.946842	1.0458	2
EPAS1	-1.10996	0.830643	0.279318	4
PRKCE	-1.1429	0.714034	0.428869	4
CAMKMT	0.457561	0.689358	-1.14692	5
PPM1B	-1.02528	0.052645	0.972638	3
TMEM178A	-0.302946	-0.813497	1.11644	2
SOS1	-1.13363	0.75699	0.376637	4
ATL2	-0.548669	-0.605564	1.15423	2
CRIM1	-0.809289	-0.308649	1.11794	3
BIRC6	-0.998371	-0.00324912	1.00162	3
LBH	-0.395291	1.13722	-0.741934	1
PCARE	0.0045228	0.997731	-1.00225	1
BABAM2	-0.903787	-0.170502	1.07429	3
OST4	-0.152287	-0.915122	1.06741	2
DPYSL5	-0.816547	1.11534	-0.298789	1
HADHB	0.323266	0.79838	-1.12165	5
DTNB	-1.07379	0.904634	0.169155	4
DNMT3A	-0.526361	1.15324	-0.62688	1
RNF152	1.00289	-0.99709	-0.00579566	6
PHLPP1	-1.05875	0.130279	0.928475	3
BCL2	-1.13683	0.393158	0.743671	3
FBXO15	0.669014	-1.14956	0.480548	6
ZNF407	-1.05249	0.937588	0.114898	4
ZNF516li1	-1.0317	0.964952	0.0667508	4
RAX	-0.910646	1.07017	-0.159528	1
NEDD4L	-1.14311	0.430197	0.712909	4
WDR7	-1.14023	0.412295	0.727934	4
TXNL1	-0.724479	-0.416443	1.14092	3
TCF4	-1.12671	0.782208	0.3445	4
MAPK4	-1.09407	0.227259	0.866812	3
MYO5B	-0.971404	1.02633	-0.0549275	4
RPL17li8	0.346203	-1.1271	0.780894	6
RNF165	-0.996664	1.0033	-0.00663807	4
SETBP1	0.677737	0.470764	-1.1485	5
KIAA1328	1.08812	-0.209415	-0.878709	5
FHOD3	-0.992025	1.00779	-0.0157633	4
MAPRE2	-0.789338	-0.3352	1.12454	3
TRAPPC8	-0.793138	-0.330204	1.12334	3
DSG2	-1.15394	0.540739	0.613203	4
CDH2	-1.09649	0.861748	0.234741	4
ANKRD29	-0.75321	-0.381357	1.13457	3
CABLES1li1	-0.247135	1.1004	-0.85326	1
MIB1	-0.422044	-0.719789	1.14183	2
ROCK1	-0.476793	-0.672373	1.14917	2
THOC1	0.219772	-1.09161	0.871834	2
CLUL1	1.08999	-0.214934	-0.875056	5
ARHGAP28	-0.164935	1.07221	-0.907278	1
MTCL1	-1.06999	0.910956	0.15903	4
VAPA	-0.929959	-0.127795	1.05775	3
RNMT	1.06401	-0.14354	-0.920474	5
GNB1	0.571255	0.583424	-1.15468	5
PRKCZ	-0.540318	1.15393	-0.613607	1
CEP104li1	-0.970922	1.02674	-0.055817	4
CAMTA1	-1.01505	0.984239	0.0308107	4
PER3	-1.10334	0.256731	0.846605	3
RERE	-1.15469	0.573616	0.581076	4
SLC25A33	1.15353	-0.621867	-0.531658	5
KIF1B	-0.0608939	1.02906	-0.968162	1
CASZ1	-1.02643	0.971283	0.0551517	4
VPS13D	-0.574932	1.1547	-0.579765	1
PADI2	-1.1129	0.823072	0.289829	4
IGSF21	-0.962695	1.03354	-0.0708427	1
HP1BP3	-1.09704	0.236451	0.860584	3
EIF4G3	-0.910391	1.07033	-0.159939	1
HNRNPR	-0.481858	-0.667839	1.1497	2
RPL11	0.773435	-1.12925	0.355811	6
NIPAL3	-0.7518	1.13491	-0.38311	1
RCAN3	-0.599135	1.15442	-0.555288	1
RSRP1	-1.12364	0.792205	0.331433	4
MACO1B	-0.788025	1.12495	-0.33692	1
PAFAH2	0.521127	0.631804	-1.15293	5
DHDDS	-0.366951	-0.764686	1.13164	2
ARID1A	-0.688775	1.147	-0.458228	1
ZNF34	-0.239122	-0.858762	1.09788	2
CYHR1	-0.456617	-0.690183	1.1468	2
GSDMD	-1.03621	0.959352	0.0768613	4
PTK2	-0.931724	1.05655	-0.12483	1
MT-ND1li1	-0.022508	-0.988556	1.01106	2
FAM135B	-0.591935	1.15458	-0.562642	1
ZFAT	-1.13697	0.393903	0.743064	3
EFR3A	-1.05279	0.115644	0.93715	3
CYRIB	-1.13641	0.390905	0.745502	3
LRATD2	0.000710931	-1.00036	0.999644	2
NSMCE2	-1.12576	0.340406	0.785356	3
SAMD12	-0.775272	1.12873	-0.353455	1
EXT1	-1.1547	0.575655	0.579044	4
TRPS1	-1.00986	0.0200109	0.989844	3
EIF3Eli1	-0.586558	-0.568093	1.15465	2
OXR1	-0.229865	-0.865053	1.09492	2
RIMS2	-0.700567	-0.444641	1.14521	3
YWHAZ	-0.743631	-0.393208	1.13684	3
RGS22	0.12994	-1.05862	0.928678	2
VPS13B	-0.898065	-0.179545	1.07761	3
STK3	-1.11129	0.827273	0.284013	4
LAPTM4B	0.955332	-1.03937	0.0840337	6
MTDH	-0.0651795	1.031	-0.965816	1
SDC2	-0.998283	1.00171	-0.00342591	4
PTDSS1	-1.1538	0.616484	0.537312	4
MTERF3	-0.300455	-0.815326	1.11578	2
CH037	0.454959	-1.14659	0.691628	6
NDUFAF6	0.317549	-1.12022	0.802668	6
RAD54B	-0.624963	-0.52839	1.15335	2
GEM	1.15254	-0.637386	-0.515156	5
RUNX1T1	-1.0917	0.220056	0.871645	3
DECR1	0.486275	-1.15014	0.663864	6
CNBD1	-0.637757	-0.514758	1.15251	2
WWP1	0.171295	-1.07458	0.903288	2
RALYL	0.0272004	0.986122	-1.01332	1
SNX16	0.0608251	-1.02902	0.968199	2
IMPA1	1.1381	-0.400103	-0.737999	5
FABP5li2	1.09554	-0.231792	-0.863749	5
PKIA	-1.15114	0.497117	0.654025	4
KCNB2	-0.992884	-0.0140825	1.00697	3
NCOA2	-1.03824	0.0814615	0.956778	3
SLCO5A1	1.12594	-0.784778	-0.341159	5
ARFGEF1	-0.213056	1.08936	-0.876302	1
YTHDF3	0.244847	-1.09968	0.854837	2
CHD7	-1.03958	0.955053	0.0845274	4
TOX	0.489414	0.661027	-1.15044	5
TGS1	0.156691	0.912405	-1.0691	1
XKR4	1.15219	-0.510178	-0.642012	5
RGS20li1	0.152018	0.915287	-1.06731	1
ATP6V1H	-0.520409	1.15289	-0.632477	1
ST18	1.07136	-0.162668	-0.908693	5
SNTG1	-0.278234	1.10965	-0.831419	1
TAMM41	0.962596	0.0710209	-1.03362	5
ATP5PO	0.00212828	-1.00106	0.998934	2
UBTD1	-0.800812	1.12084	-0.320027	1
GOT1	-0.769248	1.13041	-0.36116	1
SEC31B	-0.677769	-0.470728	1.1485	3
BTRC	-0.94693	-0.098805	1.04573	3
NPM3	-1.03729	0.957993	0.0792933	4
ARL3li1	0.376241	0.757306	-1.13355	5
CNNM2	-1.05517	0.933742	0.121426	4
SORCS3	0.803263	0.316754	-1.12002	5
ADD3	0.923544	0.138477	-1.06202	5
GPAM	1.11348	-0.291932	-0.821547	5
VTI1A	-1.13326	0.374805	0.758452	3
ATRNL1	-1.14052	0.726485	0.414038	4
SHTN1	-0.926856	1.05984	-0.132981	1
PDZD8li1	-1.06652	0.149975	0.916542	3
PDZD8	-0.83077	-0.27914	1.10991	3
HTRA1	-0.0110244	1.00547	-0.994442	1
LHPP	-0.849242	1.10218	-0.252942	1
CTBP2	-0.930101	1.05766	-0.127558	1
BNIP3	-0.936445	-0.116844	1.05329	3
GUK1	1.00851	-0.991265	-0.0172461	6
KCNMA1	-0.641144	1.15226	-0.511113	1
KAT6B	-0.988236	-0.023127	1.01136	3
ADK	-1.12359	0.331234	0.792356	3
VCL	-0.975077	-0.0481092	1.02319	3
CAMK2G	-0.326215	1.12237	-0.796156	1
MSS51	1.12206	-0.797102	-0.324963	5
P4HA1	-0.939655	-0.111366	1.05102	3
DDIT4	0.823174	-1.11286	0.28969	6
PPA1li2	-0.588618	-0.566008	1.15463	2
MACROH2A2	-0.985921	1.01351	-0.0275873	4
HK1	0.17275	0.902371	-1.07512	1
TET1	1.15119	-0.653495	-0.497697	5
NRBF2	0.456533	-1.14679	0.690256	6
RHOBTB1	-1.03829	0.0815842	0.956709	3
ANK3	-1.10441	0.260286	0.84412	3
UBE2D1	0.522342	-1.15301	0.630664	6
CISD1	0.111567	-1.0511	0.939538	2
PCDH15	-1.1185	0.3108	0.807695	3
SGMS1	-0.454612	1.14654	-0.691931	1
PCGF5	-1.02423	0.0503587	0.973869	3
CPEB3	-1.1095	0.277689	0.831808	3
PDE6C	0.52147	0.631482	-1.15295	5
FRA10AC1	1.08505	-0.884568	-0.200487	6
OGDHL	-1.02542	0.0529416	0.972478	3
FRMPD2	-0.754967	1.13413	-0.379166	1
SNCG	-0.151601	-0.915544	1.06714	2
WAPL	-0.402163	1.13847	-0.736308	1
CDHR1	-0.638623	1.15245	-0.513827	1
LUC7L3	0.0135661	0.993148	-1.00671	1
SPAG9	-0.99828	-0.00343144	1.00171	3
NME2	0.333972	-1.12425	0.790274	6
CA10	0.76706	0.363942	-1.131	5
MSI2	-0.970981	1.02669	-0.0557097	4
CUEDC1	-0.344478	1.1267	-0.782224	1
SKA2	1.02668	-0.97099	-0.0556929	6
PPM1E	-0.726472	1.14053	-0.414053	1
YPEL2	-1.14806	0.681142	0.466916	4
CLTC	0.0709534	-1.03359	0.962634	2
USP32	-0.369004	-0.763062	1.13207	2
CA4	0.56496	-1.15461	0.589653	6
AATF	-1.14629	0.693627	0.452662	4
ACACA	-1.05791	0.128182	0.929728	3
ASIC2li1	-1.1055	0.841535	0.263968	4
MYO1D	-1.14736	0.686241	0.461121	4
NF1	-1.09525	0.230897	0.864355	3
KSR1	-0.314302	1.11939	-0.805092	1
NLK	-0.173173	-0.902104	1.07528	2
UNC119	0.00413364	-1.00206	0.997927	2
MYO18A	-0.713652	1.14297	-0.429321	1
TAOK1	-1.00718	0.992666	0.0145108	4
SSH2	0.316455	0.803486	-1.11994	5
NXN	0.66257	0.487708	-1.15028	5
DOC2B	-1.11401	0.820142	0.293864	4
PRPF8	1.06334	-0.141833	-0.921511	5
LORF2li91	-1.06508	0.146261	0.918815	3
KIAA0753	-0.451595	-0.694554	1.14615	2
RABEP1	-1.02848	0.059619	0.968857	3
MINK1	-1.14549	0.446656	0.698829	4
BAP18	0.242896	-1.09907	0.856177	2
ATP1B2	-0.0307905	-0.984249	1.01504	2
TP53	-1.14065	0.725856	0.414793	4
GUCY2D	-0.870732	-0.221421	1.09215	3
RCVRN	-0.695059	-0.451013	1.14607	3
ARHGAP44	-1.07317	0.905671	0.167503	4
COX10	-1.1489	0.674574	0.474324	4
HS3ST3B1	-1.0429	0.95071	0.0921951	4
ENVli15	-0.584371	1.15467	-0.570301	1
UBB	-0.0599012	-0.968703	1.0286	2
NCOR1	-0.824151	1.11249	-0.28834	1
SPECC1	-1.08034	0.893235	0.1871	4
MPRIP	-0.335388	1.12458	-0.789195	1
USP22	-1.11286	0.289687	0.823176	3
ZNF705BliN	-0.974098	-0.0499338	1.02403	3
ACTG1	0.868228	0.225154	-1.09338	5
RPTOR	-0.794372	1.12295	-0.328575	1
NPTX1	0.0732232	-1.0346	0.961376	2
TNRC6C	-0.326884	1.12254	-0.795651	1
MXRA7	-0.905579	-0.16765	1.07323	3
AANAT	0.00792099	-1.00394	0.996016	2
HIS3.3Ali1	-1.12178	0.323814	0.797967	3
SUMO2	-0.139949	-0.922654	1.0626	2
FADS6	-0.533616	1.15362	-0.620006	1
KIF19	-1.13757	0.740412	0.397154	4
RPL38li2	0.756309	-1.1338	0.37749	6
ABCA5	-1.13875	0.403732	0.735018	3
RGS9	0.685559	0.461899	-1.14746	5
PITPNC1	0.984478	0.0303533	-1.01483	5
BPTF	-0.696387	1.14587	-0.44948	1
SMURF2	-0.881582	-0.20505	1.08663	3
ERN1	-1.1446	0.440349	0.704255	4
MAP3K3	-0.721898	1.14143	-0.419531	1
KANSL1	-0.678031	-0.470432	1.14846	3
NSF	-0.83241	-0.276846	1.10926	3
GPATCH8	-0.17652	-0.899986	1.07651	2
DHX8	-0.81722	1.11509	-0.29787	1
ARL4D	-1.0619	0.923734	0.138164	4
RPL27li4	0.411033	-1.14002	0.728983	6
EIF1li2	0.719773	-1.14184	0.422063	6
KRT10	0.449054	-1.14581	0.696757	6
CDK12	-0.397256	1.13759	-0.740329	1
RPL19li1	0.222491	-1.09251	0.870016	2
PLXDC1	-1.1038	0.845527	0.258274	4
NPEPPS	-1.11062	0.281649	0.828972	3
CCDC181	-0.615062	-0.538799	1.15386	2
DCAF6	-0.591628	1.15458	-0.562954	1
ODR4li1	0.775324	-1.12871	0.353387	6
RNF2	1.14103	-0.723944	-0.417084	5
RC3H1	-1.08165	0.190787	0.890862	3
RABGAP1L	-1.05801	0.128441	0.929574	3
COP1	-0.855793	-0.243455	1.09925	3
ASTN1	1.12403	-0.33307	-0.790961	5
RASAL2	-0.146661	-0.91857	1.06523	2
RALGPS2	0.598887	0.555542	-1.15443	5
ANGPTL1	1.08853	-0.87792	-0.210611	6
LHX4	-1.04177	0.952208	0.0895597	4
XPR1	-0.831992	-0.277431	1.10942	3
DNM3	-0.972043	1.02579	-0.0537466	4
PRRC2C	-0.187482	1.08047	-0.89299	1
SDCCAG8	-1.07639	0.176211	0.900182	3
AKT3	-0.832796	-0.276305	1.1091	3
HNRNPUli1	-0.41915	-0.722217	1.14137	2
EFCAB2	-0.822671	-0.290383	1.11305	3
SMYD3	0.542577	-1.15402	0.611439	6
CNST	-0.895412	1.07912	-0.183704	1
AHCTF1	-1.11563	0.299888	0.815743	3
PARP1li1	-0.478553	1.14935	-0.670801	1
ENAH	-1.0273	0.0570338	0.970263	3
RRP15	0.84346	0.261228	-1.10469	5
GPATCH2	-1.01645	0.9827	0.0337451	4
USH2A	0.628635	0.524499	-1.15313	5
PPP2R5A	-1.08107	0.189165	0.891908	3
TSORFli815	1.04213	-0.0904094	-0.951725	5
CR1	-0.878529	-0.209688	1.08822	3
PFKFB2	-0.983268	-0.0326632	1.01593	3
PLEKHA5	-0.738418	1.13801	-0.399592	1
ETNK2	-0.943317	1.04839	-0.10507	1
KDM5B	-0.950323	-0.092874	1.0432	3
PPP1R12B	-0.99079	1.00896	-0.0181721	4
NEK7	-1.11987	0.316191	0.803682	3
CRB1	0.249526	-1.10114	0.851609	2
TSNAX	-1.13172	0.367357	0.764365	3
RYR2	-0.578777	1.1547	-0.575922	1
EIF4G2	-1.14997	0.665436	0.484531	4
TEAD1	-1.05798	0.929633	0.128342	4
ARNTL	-0.708063	1.14396	-0.435896	1
PLEKHA7	-1.00968	0.990028	0.0196545	4
RPS13li1	-0.50174	-0.649793	1.15153	2
LGR4	-0.709844	1.14365	-0.433805	1
MPPED2	-0.311423	1.11866	-0.807233	1
DCDC1li1	-1.1483	0.468997	0.679302	4
ELP4	-1.07612	0.900659	0.175459	4
CSTF3	-0.571233	-0.583446	1.15468	2
PAMR1	0.865902	-1.09451	0.228608	6
SBF2	-1.11834	0.310181	0.808154	3
SCUBE2	-1.15402	0.54262	0.611397	4
TUB	0.287016	0.825108	-1.11212	5
PPFIBP2	-0.352087	1.12842	-0.776336	1
LRRC4C	0.568744	0.585914	-1.15466	5
HSD17B12	-0.595392	-0.559119	1.15451	2
PHF21A	-0.910622	1.07019	-0.159568	1
AMBRA1	-0.805558	1.11923	-0.313675	1
LRP4	-0.732278	1.13933	-0.407054	1
QCCE-10352	0.906219	0.166629	-1.07285	5
STIM1	-0.598767	1.15443	-0.555665	1
FAM168A	1.0712	-0.908958	-0.162243	6
PLEKHB1	1.0436	-0.0938139	-0.949787	5
GDPD5	0.00953135	0.9952	-1.00473	1
MAP6	-0.565741	1.15462	-0.588882	1
TPCN2	-0.808381	-0.309875	1.11826	3
CPT1A	-0.260596	1.1045	-0.843903	1
GSTP1	0.712149	-1.14324	0.431094	6
CABP4	-0.245107	1.09976	-0.854658	1
KDM2A	-0.883446	-0.202204	1.08565	3
FAUli1	-0.281361	-0.829179	1.11054	2
PYGM	-0.717783	-0.424428	1.14221	3
OTUB1	0.0496528	-1.0239	0.974249	2
ROM1	0.889484	-1.0824	0.192921	6
FTH1li4	-0.00848502	-0.99573	1.00422	2
CPSF7	-0.410141	-0.729722	1.13986	2
ZDHHC5	-1.15455	0.593398	0.561152	4
FEM1C	1.12413	-0.333476	-0.790652	5
AP3S1li1	0.844781	-1.10412	0.259342	6
COMMD10li1	-1.14283	0.428379	0.714449	4
DMXL1	-1.08467	0.199394	0.885281	3
ZNF608	1.14207	-0.423514	-0.718553	5
FBN2	-0.685981	1.1474	-0.461417	1
FNIP1	-0.798162	-0.323555	1.12172	3
SLC22A4	-0.890024	-0.192086	1.08211	3
TXNDC17li1	0.00904683	-1.00449	0.995446	2
FSTL4	-1.08659	0.881655	0.204937	4
UBE2Bli1	-0.437663	-0.706554	1.14422	2
DDX46	-0.543842	1.15406	-0.610222	1
MACROH2A1	0.635668	0.516998	-1.15267	5
PURA	-1.15073	0.658177	0.492557	4
PCDHGA4	1.02875	-0.0602202	-0.968529	5
DIAPH1	-1.14634	0.45306	0.693281	4
NDFIP1	0.801614	-1.12057	0.318958	6
ARHGAP26	-0.938116	1.05211	-0.113997	1
PPP2R2B	-1.05442	0.934823	0.119597	4
PPARGC1B	-0.27429	1.10852	-0.834233	1
PDE6A	0.868208	0.225184	-1.09339	5
G3BP1	-0.524207	-0.62891	1.15312	2
GALNT10	-0.947573	1.04526	-0.0976847	1
TENM2	0.24972	0.851475	-1.1012	1
SLIT3	-0.962032	-0.0720407	1.03407	3
RANBP17	-1.12077	0.31975	0.80102	3
CPEB4	-0.444297	-0.700863	1.14516	2
ZNF346	-0.756247	1.13381	-0.377566	1
NSD1	-0.757007	1.13362	-0.376616	1
CECR2	-1.14442	0.705381	0.439035	4
PARD3	-0.542054	1.154	-0.611941	1
ZEB1	-1.1539	0.539803	0.614101	4
ZNF438	-0.475274	-0.673728	1.149	2
JCAD	-0.870277	1.09238	-0.222101	1
MAP3K8	0.37438	0.758791	-1.13317	5
MPP7	-0.99959	1.00041	-0.000819699	4
ANKRD26li6	0.689373	0.457544	-1.14692	5
ABI1	-0.255564	-0.847418	1.10298	2
KIAA1217	-0.366265	1.13149	-0.765228	1
COMMD3	0.56658	-1.15463	0.588054	6
NEBL	-0.808166	1.11833	-0.310166	1
CACNB2li1	-1.13352	0.376118	0.757405	3
CACNB2	0.353352	-1.1287	0.775352	6
RSU1	0.938516	0.113315	-1.05183	5
PTER	1.12656	-0.343873	-0.782691	5
CAMK1D	-1.14957	0.668984	0.480582	4
CELF2li1	-1.15447	0.597312	0.557156	4
TAF3	-0.880127	-0.207263	1.08739	3
PFKP	-0.947164	-0.0983972	1.04556	3
ADARB2	0.344235	0.782412	-1.12665	5
DIP2C	-0.981973	1.0171	-0.0351274	4
FAM20C	-0.534405	1.15366	-0.619256	1
ELFN1	-0.736656	1.1384	-0.40174	1
GNA12	-0.64367	-0.508386	1.15206	2
SLC29A4	-0.72843	-0.411698	1.14013	3
ACTB	-0.12557	1.05685	-0.931284	1
CYTH3	-1.13456	0.753252	0.381305	4
RPL6li124	1.15389	-0.614431	-0.539458	5
ATP5MFli7	-0.17381	-0.901701	1.07551	2
SRRM3	-0.77537	1.1287	-0.353329	1
HIP1	0.964477	0.0676142	-1.03209	5
GTF2IRD1	-0.197438	1.08399	-0.886554	1
AUTS2	1.02735	-0.0571543	-0.970197	5
TPST1	-1.14379	0.70901	0.434785	4
FUS	-1.05517	0.933744	0.121423	4
SBK1	-1.08931	0.876401	0.212908	4
XPO6	-0.944944	1.0472	-0.102255	1
GTF3C1	-1.12692	0.78148	0.345444	4
ARHGAP17	-0.243213	-0.85596	1.09917	2
TNRC6A	-1.15423	0.605538	0.548696	4
CRYM	1.1532	-0.525551	-0.627644	5
IQCK	-0.130807	-0.928159	1.05897	2
XYLT1	-0.766348	1.13119	-0.364845	1
ABCC1	-0.475328	1.14901	-0.67368	1
MRTFB	-0.963595	1.03281	-0.0692146	1
CLEC16A	-0.794296	1.12297	-0.328676	1
HMOX2li1	0.214083	0.875621	-1.0897	1
TFAP4	0.281249	-1.11051	0.829259	6
SRRM2	-0.331	1.12353	-0.792534	1
ATP6V0C	0.567005	-1.15464	0.587634	6
NDUFB10	0.239015	-1.09785	0.858835	2
CACNA1H	0.585971	-1.15466	0.568686	6
ANTKMT	-0.766975	-0.364049	1.13102	3
JMJD8	1.00766	-0.992156	-0.0155074	6
MCRIP2	0.0403913	-1.01958	0.979192	2
RGS11	-0.85625	1.09904	-0.24279	1
CRB2	-1.07075	0.909709	0.161037	4
DENND1A	-0.0805684	1.03785	-0.957279	1
RPL35li9	0.314056	-1.11933	0.805275	6
HSPA5	0.770106	-1.13017	0.360066	6
GAPVD1	-0.652896	-0.498352	1.15125	3
MAPKAP1	-1.14534	0.699735	0.445606	4
PBX3	-0.962815	-0.070626	1.03344	3
STXBP1	-0.457552	1.14692	-0.689366	1
SLC25A25	-1.15285	0.633001	0.51985	4
DNM1li1	-1.00874	0.991027	0.0177115	4
KYAT1	-0.379855	1.13427	-0.754415	1
NTNG2	-0.7667	-0.364399	1.1311	3
CAMSAP1	-0.89689	1.07828	-0.18139	1
EHMT1	-0.884914	1.08487	-0.199957	1
TTLL11	-0.356685	1.12944	-0.772753	1
MEGF9	-1.04446	0.948641	0.0958197	4
WHRN	-0.871214	1.09191	-0.220701	1
RGS3	0.987251	0.0250276	-1.01228	5
WDR31	-1.11971	0.315559	0.804154	3
ECPAS	-0.627897	1.15318	-0.525283	1
AKAP2	-0.843336	-0.261405	1.10474	3
PTPN3	-1.10549	0.841577	0.263909	4
EPB41L4B	-1.0616	0.924185	0.137417	4
ZNF462li1	-0.884274	-0.200938	1.08521	3
FSD1L	-0.7538	1.13442	-0.380622	1
SLC44A1	-1.14474	0.441291	0.703447	4
TDRD7	-0.501113	1.15148	-0.650367	1
FRMPD1	-0.991653	-0.0164892	1.00814	3
ASNSli1	0.777995	-1.12794	0.34995	6
RNF38	-1.10398	0.845112	0.258869	4
RUSC2	-1.02063	0.978007	0.0426239	4
IFT74li1	1.02404	-0.0499545	-0.974086	5
FOCAD	-1.15179	0.646895	0.504892	4
MLLT3	-0.870704	-0.221464	1.09217	3
SLC24A2	-1.15392	0.540219	0.613702	4
RPL7li83	-0.81674	-0.298527	1.11527	3
DENND4C	-0.970336	1.02723	-0.0568979	1
PLIN2	-1.06779	0.914512	0.153278	4
SH3GL2	-1.11822	0.808486	0.309734	4
CNTLN	-1.14829	0.679346	0.468947	4
PSIP1	-0.586951	1.15465	-0.567696	1
MPDZ	1.14365	-0.709813	-0.433841	5
PTPRD	1.12538	-0.338785	-0.786599	5
KDM4C	-0.987184	-0.0251575	1.01234	3
RIC1	-0.185259	-0.894416	1.07968	2
PLGRKT	0.489126	-1.15041	0.661288	6
JAK2	-0.996842	-0.00628573	1.00313	3
SMARCA2	-0.80254	-0.31772	1.12026	3
KANK1	0.0358836	0.981575	-1.01746	1
PTAR1	0.377419	-1.13378	0.756365	6
SMC5	-0.626128	1.15329	-0.527158	1
TRPM3	-0.895238	1.07921	-0.183976	1
ABHD17B	0.564631	-1.15461	0.589977	6
CI085	0.0818243	-1.0384	0.956574	2
C9ORF57	1.0745	-0.90343	-0.171069	6
RORB	-0.982185	-0.034726	1.01691	3
PCSK5	0.885427	0.199169	-1.0846	5
VPS13A	-1.1547	0.577887	0.576813	4
GNAQli1	-1.15407	0.610068	0.544003	4
TLE1	-1.14138	0.419258	0.722126	4
FRMD3li1	0.949921	0.0935797	-1.0435	5
GKAP1	0.394806	0.742329	-1.13714	5
HNRNPKli3	-0.0717232	-0.962207	1.03393	2
CDC14B	-1.15123	0.653096	0.498133	4
AOPEP	-1.13179	0.367674	0.764114	3
RNF7	0.323081	-1.1216	0.798519	6
FAM120A	-1.12185	0.797768	0.324078	4
MFAP3L	-0.908436	1.07152	-0.163081	1
HPF1	0.274463	-1.10857	0.834109	6
CLCN3	-0.0512757	-0.973376	1.02465	2
CPE	0.804217	-1.11969	0.315475	6
RPL21li85	0.816847	-1.11523	0.298379	6
PPP2R2A	-0.0587313	-0.96934	1.02807	2
ZNF395	-0.888292	1.08305	-0.194762	1
TSORFli1224	-0.264984	1.1058	-0.840821	1
MSRA	-0.937775	1.05235	-0.11458	1
RP1L1	0.0713814	0.962397	-1.03378	1
XKR6	-0.86032	1.09716	-0.236839	1
RPL10li2	-0.876681	-0.212485	1.08917	3
KBTBD11	-0.484955	1.15001	-0.665054	1
DLGAP2	-0.985261	1.01411	-0.0288536	4
KAT6A	-1.09436	0.866203	0.228162	4
NSD3	-0.809425	1.11789	-0.308465	1
UNC5D	-0.470508	1.14847	-0.677964	1
NRG1	-1.04276	0.950907	0.0918491	4
WRNli1	-0.6818	1.14797	-0.46617	1
TNKS	-0.718745	1.14203	-0.423285	1
MICU3	-0.806306	1.11898	-0.31267	1
ZDHHC2	-1.14425	0.706337	0.437917	4
MTUS1	-0.756342	1.13379	-0.377448	1
PCM1	-0.762805	1.13213	-0.369328	1
SORBS2	-0.836059	-0.271719	1.10778	3
STOX2	-0.896675	1.0784	-0.181726	1
WWC2	-1.15366	0.534361	0.619298	4
TENM3	1.07205	-0.164497	-0.907552	5
SPCS3	0.782043	0.344714	-1.12676	5
WDR17	0.0216168	-1.01063	0.989016	2
GPM6A	-0.830421	-0.279629	1.11005	3
GLRA3li1	-0.491195	1.15061	-0.659414	1
ANKRD17	-1.00727	0.0147061	0.992566	3
PARM1	-0.973321	1.0247	-0.0513773	4
NAAA	-0.778892	-0.348792	1.12768	3
FRAS1	1.01504	-0.0307966	-0.984246	5
BMP2K	-0.783468	-0.342863	1.12633	3
ENOPH1li1	-0.903745	1.07431	-0.170569	1
TMEM150C	-1.05323	0.936535	0.116691	4
ARHGAP24	-0.996079	-0.00779671	1.00388	3
AFF1	-1.15325	0.626803	0.526443	4
KLHL8	-0.941549	-0.108117	1.04967	3
FAM13Ali1	1.06697	-0.915827	-0.151139	6
CCSER1	-0.850967	-0.250454	1.10142	3
PDLIM5	-1.08245	0.193047	0.889402	3
UNC5C	-0.989017	1.01063	-0.0216149	4
TSPAN5	-0.773409	-0.355844	1.12925	3
PPP3CA	-1.12666	0.3443	0.782362	3
NFKB1	-1.07373	0.904738	0.16899	4
UBE2D3li1	0.186676	-1.08018	0.893507	2
CXXC4	-1.06049	0.134622	0.92587	3
PPA2	-0.885662	1.08447	-0.198808	1
ANK2	-1.13044	0.769137	0.361301	4
RALGDSli7	0.35028	-1.12802	0.777739	6
SPTLC1li2	-0.757184	-0.376394	1.13358	3
FRYL	-1.12101	0.800306	0.320702	4
SCFD2	-0.845668	1.10374	-0.258072	1
AASDH	-0.841844	1.10537	-0.263529	1
YTHDC1	-0.964245	-0.0680354	1.03228	3
RUFY3	-0.663451	-0.486734	1.15018	3
SLC4A4	-0.958774	-0.0778953	1.03667	3
ADAMTS3	-1.00561	0.0113182	0.994293	3
CDH8	-0.786558	1.1254	-0.338837	1
RRAD	1.07645	-0.176353	-0.900092	5
CBFB	-1.07595	0.174997	0.900951	3
ATP6V0D1	-1.02322	0.975042	0.0481754	4
CTCF	-0.915758	-0.151252	1.06701	3
SNTB2	-1.03758	0.957615	0.0799679	4
PHLPP2	-0.79859	1.12158	-0.322986	1
CFDP1	0.483739	0.666149	-1.14989	5
WWOX	-1.15441	0.599492	0.554922	4
CDYL2li1	-1.13163	0.366938	0.764696	3
GAN	-1.00002	0.999981	3.73372e-05	4
COTL1	-0.995111	1.00482	-0.00970674	4
COX4I1	-0.243947	-0.855455	1.0994	2
TSORFli1401	-0.281231	-0.829272	1.1105	2
CTU2	1.10619	-0.266273	-0.839912	5
LIN37	1.13624	-0.746234	-0.390002	5
COX6B1li6	0.461125	-1.14736	0.686238	6
GAPDHS	0.83055	-1.11	0.279448	6
LSM14A	-0.0435008	-0.97754	1.02104	2
RHPN2	-1.12932	0.356152	0.773169	3
ANKRD27	-1.08213	0.889979	0.192155	4
ZNF507	-1.14573	0.448427	0.697299	4
ZNF536	-0.958891	1.03658	-0.0776872	1
URI1li1	0.0985166	-1.04561	0.947095	2
LONP2	-1.15373	0.535843	0.617886	4
CYLD	-0.75968	-0.373263	1.13294	3
CHD9	0.47975	-1.14948	0.66973	6
FTO	-1.11381	0.293155	0.820658	3
MT3	-0.640616	-0.511683	1.1523	2
NUP93	-1.07555	0.173907	0.90164	3
KIFC3	-0.898072	1.07761	-0.179533	1
CNGB1li1	0.670043	0.479399	-1.14944	5
GOT2	-0.943155	1.0485	-0.105349	1
MRPL40li1	1.00638	-0.993499	-0.0128769	6
MAPK1	-1.06995	0.158942	0.91101	3
CHCHD10	-0.326142	-0.796212	1.12235	2
MED13L	-0.823257	-0.289574	1.11283	3
KSR2	-1.1326	0.371563	0.761032	3
TAOK3	-1.1502	0.663305	0.486895	4
SRRM4	-0.809379	1.11791	-0.308528	1
CIT	-1.02523	0.0525223	0.972704	3
BICDL1li1	-1.13969	0.730556	0.409136	4
PXN	-1.06252	0.922774	0.13975	4
MSI1	-0.0619597	1.02954	-0.96758	1
COX6A1li1	0.344006	-1.12659	0.782588	6
MVK	-0.261639	1.10481	-0.843172	1
KIAA1671	-0.538022	1.15383	-0.615805	1
CRYBB2	1.09235	-0.222031	-0.870324	5
TTC28li1	-1.1488	0.675358	0.473443	4
UQCR10	-0.369346	-0.762791	1.13214	2
SMTN	-0.600392	-0.553997	1.15439	2
HECTD4	-0.683061	1.1478	-0.464739	1
PPP1CCli1	-0.472546	-0.676155	1.1487	2
MLXIP	-0.471976	1.14864	-0.676662	1
VPS37B	0.545305	0.608813	-1.15412	5
TMEM132C	-0.811847	1.11703	-0.305187	1
ZNF26	-0.545584	-0.608544	1.15413	2
TJP1	-0.548743	1.15424	-0.605492	1
UBE3A	-0.991758	1.00804	-0.0162857	4
GABRB3	-0.474795	1.14895	-0.674154	1
NR2E3	0.581782	0.572907	-1.15469	5
ADPGK	-0.774197	1.12903	-0.354834	1
NEO1	-1.03959	0.955044	0.0845433	4
ARID3B	-1.0294	0.967751	0.0616466	4
COX5Ali2	-0.206143	-0.880864	1.08701	2
SCAMP5	-0.0398768	-0.979465	1.01934	2
ETFA	-1.13863	0.403054	0.735575	3
FSD2	-1.05929	0.927672	0.13162	4
AKAP13	-1.06579	0.917687	0.148107	4
CHD2	-0.53506	-0.618632	1.15369	2
MCTP2	0.147258	0.918206	-1.06546	1
LRRC28li1	1.06496	-0.145953	-0.919003	5
MEF2A	0.227283	0.866796	-1.09408	1
SELENOS	1.11552	-0.816042	-0.299479	6
THAP12li1	-0.860353	-0.23679	1.09714	3
RYBP	-0.841653	-0.263802	1.10545	3
PDZRN3li1	-1.10687	0.838267	0.268603	4
ITPR1	-1.15445	0.556417	0.598034	4
SRGAP3	0.571343	0.583337	-1.15468	5
SETD5	-0.942622	1.04889	-0.106269	1
SLC6A11	1.0186	-0.980302	-0.038295	6
TMEM43	-0.50076	-0.650691	1.15145	2
SLC6A6	-0.742353	-0.394777	1.13713	3
IQSEC1	0.834613	0.273755	-1.10837	5
SACM1L	-0.863143	1.09583	-0.232686	1
FYCO1	-0.611667	1.15401	-0.542339	1
MAP4	-0.867861	1.09356	-0.2257	1
SETD2	-0.365148	1.13126	-0.76611	1
IP6K2	-0.0783226	1.03686	-0.958536	1
RBM5	-0.969908	1.0276	-0.0576874	1
SLC38A3	-1.08076	0.188292	0.892469	3
SPCS1	0.355692	-1.12922	0.773528	6
CACNA1D	-1.08809	0.878785	0.2093	4
ERC2	-0.950966	1.04271	-0.0917448	1
TASOR	-1.07515	0.172821	0.902326	3
DNAH12	-0.25718	-0.846292	1.10347	2
ABHD6	-0.121264	1.0551	-0.933839	1
FAM107Ali1	-0.496313	1.15107	-0.654758	1
FHIT	0.61985	-1.15363	0.533781	6
CADPS	-0.873306	-0.217566	1.09087	3
PRICKLE2	-0.934346	-0.120405	1.05475	3
SLC25A26	0.447338	-1.14558	0.698241	6
LRIG1	0.0135209	0.993171	-1.00669	1
TAFA4	-0.248685	-0.852191	1.10088	2
ARL6IP5	0.977742	-1.02086	0.04312	6
FRMD4B	-1.10412	0.259343	0.84478	3
MITF	-1.07293	0.90608	0.166851	4
PEX5L	-1.15456	0.561698	0.592862	4
USP13	-0.898723	-0.17851	1.07723	3
KCNMB2	-1.10085	0.248595	0.852253	3
TBL1XR1	-1.08284	0.888688	0.19415	4
NAALADL2	-0.956098	-0.082672	1.03877	3
FNDC3B	-0.737966	1.13811	-0.400143	1
SEC62li2	0.738958	0.398932	-1.13789	5
SAMD7	-1.04336	0.950103	0.0932608	4
MLF1	0.931615	-1.05663	0.125014	6
LEKR1	0.180093	-1.07781	0.897716	2
SSR3	0.654706	-1.15108	0.496371	6
KCNAB1li1	-0.687702	-0.459454	1.14716	3
ARHGEF26	-1.01354	0.0276441	0.985891	3
MBNL1	-1.1309	0.363453	0.767445	3
HLTF	-1.08916	0.212467	0.876693	3
DIPK2A	-0.856778	-0.24202	1.0988	3
SLC9A9	-0.92002	-0.144285	1.0643	3
TRPC1	-1.04347	0.949956	0.0935181	4
PLS1	-1.14464	0.704059	0.440578	4
ATR	-0.942566	-0.106365	1.04893	3
GRK7	0.552763	0.601593	-1.15436	5
SPSB4	-0.255383	1.10293	-0.847544	1
SLC25A36li1	-0.874864	-0.215223	1.09009	3
STAG1	-1.00512	0.0103208	0.9948	3
BFSP2	0.983519	0.0321852	-1.0157	5
RAPGEF2	-1.00679	0.993064	0.0137306	4
FSTL5	-1.15304	0.630188	0.522849	4
HR	0.610535	-1.15405	0.543517	6
PSD3	-0.617428	1.15375	-0.536322	1
CAMK2D	-1.12115	0.799872	0.321281	4
LORF2li148	1.14861	-0.471752	-0.67686	5
PDE5Ali1	0.584885	-1.15467	0.569783	6
SPATA5	-0.0172775	-0.991249	1.00853	2
ABHD18	-1.0965	0.234766	0.861731	3
JADE1	-1.12399	0.791091	0.332899	4
SCLT1	-0.708203	-0.435732	1.14393	3
ELF2	-0.697679	-0.447987	1.14567	3
NAA15	-1.12206	0.324934	0.797123	3
MAML3	1.06562	-0.147662	-0.917959	5
TBC1D9	-1.15255	0.637227	0.515327	4
RNF150li1	-1.12252	0.32684	0.795685	3
ZNF330	1.1509	-0.494352	-0.656545	5
INPP4B	-1.13146	0.366093	0.765364	3
HHIP	-0.997321	1.00266	-0.00533691	4
ANAPC10	-1.00092	0.999075	0.00184776	4
ZNF827	-1.15333	0.52804	0.625294	4
NR3C2	-1.15144	0.500664	0.650779	4
LRBA	-1.13722	0.395263	0.741957	3
RPS3Ali40	-0.529244	-0.624156	1.1534	2
SH3D19	-0.880284	1.08731	-0.207026	1
FAM160A1	-0.878412	1.08828	-0.209865	1
L1RE1li118	-1.13461	0.381598	0.753016	3
KDM5D	-0.147652	-0.917965	1.06562	2
TSPY3	-0.251418	-0.850299	1.10172	2
MIA3li2	-1.12076	0.319712	0.801049	3
ZFP39li20	-0.473654	-0.67517	1.14882	2
ZFP39li22	-1.05423	0.119138	0.935094	3
ZFP39li8	-1.13691	0.393578	0.743329	3
ZFP39li23	-1.04089	0.0875366	0.953354	3
VMN2R116li13	-1.10409	0.259218	0.844867	3
OR4P4li2	1.13642	-0.390992	-0.745431	5
VMN2R116li18	-1.13511	0.384138	0.750973	3
MIA3li3	-1.13265	0.37181	0.760836	3
POLli54	-1.13824	0.400878	0.737363	3
SPTLC1li7	-0.749826	-0.385562	1.13539	3
GOLGA2li6	-0.851181	-0.250144	1.10133	3
LORF2li165	-0.592655	-0.561909	1.15456	2
VMN2R116li59	-1.07935	0.184355	0.894995	3
ENVli44	-1.05401	0.118606	0.935408	3
ZFP809li4	-1.1059	0.265318	0.840585	3
LORF2li161	-1.05219	0.114188	0.938004	3
NDUFA13	0.234561	-1.09643	0.86187	2
AKAP8	-0.901276	-0.174483	1.07576	3
BRD4	-0.843326	1.10475	-0.261419	1
TECR	0.724183	-1.14098	0.416798	6
CALR	0.967423	-1.02967	0.0622454	6
RTBDN	0.657109	-1.15084	0.493732	6
PRDX2	0.285602	-1.11173	0.826128	6
SMARCA4	-1.07514	0.902342	0.172796	4
PIN1	0.0461648	-1.02228	0.976118	2
NDUFA7	0.290639	-1.11312	0.822485	6
INSR	-0.815718	1.11564	-0.299921	1
NDUFA11	-0.363916	-0.76708	1.131	2
RPL36li10	0.878307	-1.08833	0.210026	6
SAFB	-0.189971	1.08136	-0.891388	1
SAFB2	-0.285746	1.11177	-0.826024	1
KDM4B	-0.933185	1.05555	-0.122368	1
RPS15li1	0.752644	-1.13471	0.382061	6
NDUFS7	0.706058	-1.1443	0.438244	6
GPX4	-0.766644	-0.36447	1.13111	3
RPS11li8	-0.198712	-0.885725	1.08444	2
LIM2li1	1.11338	-0.291554	-0.821822	5
PPP2R1A	-1.07003	0.910889	0.159137	4
ZNF347	-1.06701	0.151245	0.915762	3
NDUFA3	0.00875109	-1.00435	0.995596	2
LORF2li173	0.00757121	-1.00376	0.996193	2
ZNF8	-0.852676	1.10066	-0.247982	1
A1BGli1	-0.885378	1.08462	-0.199245	1
BCKDHA	0.29533	-1.1144	0.819074	6
DMAC2	-1.04403	0.949215	0.0948159	4
ZNF45	1.14211	-0.718345	-0.423762	5
TOMM40	-0.949667	-0.0940251	1.04369	3
TSORFli1844	0.996139	-1.00382	0.00767684	6
FTLli2	0.360397	-1.13024	0.769846	6
PLA2G4C	1.03271	-0.0689886	-0.963719	5
CRX	-0.419398	1.14141	-0.722008	1
ENTPD3	-0.86576	1.09458	-0.228819	1
EIF1Bli1	0.391466	-1.13651	0.745046	6
MYRIP	-0.580948	1.15469	-0.573745	1
STAC	-0.67921	1.14831	-0.4691	1
PDCD6IP	-0.235226	-0.861418	1.09664	2
CLASP2	-1.01894	0.0390257	0.979916	3
TSORFli1881	1.09889	-0.242298	-0.856588	5
SLC4A7	-0.637147	-0.515412	1.15256	2
NEK10	-0.816567	1.11533	-0.298763	1
TOP2B	-1.12681	0.781851	0.344963	4
THRB	-1.13226	0.369933	0.762326	3
UBE2E1li1	-0.930676	-0.126592	1.05727	3
UBE2E2	-0.971274	1.02644	-0.0551673	4
KAT2B	-1.13405	0.378757	0.755295	3
SATB1	-1.12853	0.352579	0.775953	3
PLCL2li1	-0.610948	1.15404	-0.543088	1
ANKRD28	-0.820485	1.11388	-0.293393	1
DNAJC13	-1.115	0.817454	0.29755	4
PUDPli1	-1.15025	0.66281	0.487443	4
TBL1X	-0.943786	1.04805	-0.104259	1
SHROOM2	1.13988	-0.729663	-0.410213	5
DDX3Y	-0.285863	-0.82594	1.1118	2
EIF1AXli2	-0.432084	-0.711308	1.14339	2
MSL3	-1.1547	0.578359	0.576341	4
GPM6B	0.0350886	0.981994	-1.01708	1
REPS2	-1.03139	0.0660612	0.965332	3
NHS	0.227629	0.866563	-1.09419	1
IL1RAPL1	-1.12204	0.324868	0.797173	3
GK	-0.626843	-0.5264	1.15324	2
DMD	-1.14578	0.448844	0.696938	4
DMDli1	-1.05868	0.130092	0.928588	3
DMDli2	-0.413825	-0.726662	1.14049	2
KDM6A	-0.329664	1.12321	-0.793548	1
JADE3	-1.13275	0.372318	0.760432	3
ZC3H12B	-1.14991	0.484005	0.66591	4
ARR3	-0.105719	1.04866	-0.94294	1
HDAC8	0.976713	-1.02176	0.0450505	6
TPT1li6	0.476018	0.673064	-1.14908	5
TSORFli1919	-0.906813	1.07249	-0.16568	1
DACH2	0.344864	-1.12679	0.781928	6
DACH2li1	-1.09686	0.2359	0.86096	3
AMMECR1	-1.15296	0.521568	0.631391	4
GRIA3	-1.10181	0.850096	0.251711	4
MRPS31li3	0.591901	-1.15458	0.562677	6
ZNF589	0.808403	-1.11825	0.309846	6
ZNF844li2	-0.0111773	-0.994364	1.00554	2
FAM184B	-0.736419	1.13845	-0.402028	1
PPARGC1A	-0.801729	-0.318804	1.12053	3
SOD3	-1.154	0.542169	0.611831	4
RBPJ	-1.10488	0.261872	0.843008	3
ARAP2	-1.13767	0.397733	0.73994	3
RPL9li30	0.144293	-1.06431	0.920015	2
N4BP2	-1.13651	0.745039	0.391476	4
LIMCH1	-0.476599	1.14915	-0.672546	1
PRPF4B	0.711859	0.431434	-1.14329	5
CDYLli2	-0.911567	1.06961	-0.158043	1
FARS2	-0.839045	-0.267502	1.10655	3
RREB1	-0.827303	1.11127	-0.283971	1
TMEM14C	0.415703	-1.1408	0.725097	6
MAK	-1.02602	0.0542378	0.971777	3
JARID2	0.883359	0.202337	-1.0857	5
ATXN1	-0.775544	1.12865	-0.353104	1
RNF144B	-0.975053	1.02321	-0.0481545	4
CDKAL1	-0.846781	1.10326	-0.256478	1
AFDN	-0.703915	1.14466	-0.440745	1
QKI	-1.08444	0.198709	0.885727	3
PACRG	-1.1406	0.726118	0.414479	4
PRKN	-1.08144	0.891248	0.190189	4
TULP4	-0.854522	1.09983	-0.245305	1
ZDHHC14	-0.934763	1.05446	-0.119699	1
ARID1B	-0.883769	1.08548	-0.20171	1
TIAM2	-0.100171	1.04632	-0.946145	1
SCAF8	-0.918809	-0.14627	1.06508	3
SYNE1	-1.14674	0.690565	0.456179	4
PPP1R14C	-0.0670609	1.03184	-0.964782	1
STXBP5	-0.722202	-0.419167	1.14137	3
PHACTR2	-0.963137	-0.0700426	1.03318	3
HIVEP2	0.491884	-1.15067	0.658789	6
HECA	-0.46194	-0.685522	1.14746	2
NHSL1	0.393105	0.743714	-1.13682	5
AHI1	-0.647288	1.15175	-0.504465	1
EPB41L2	0.871734	0.219923	-1.09166	5
L3MBTL3	-1.1159	0.814997	0.300904	4
TMEM244	0.245599	-1.09992	0.854319	2
LAMA2	0.478853	0.670532	-1.14939	5
KIAA0408	0.713516	0.429481	-1.143	5
SERINC1	0.357561	-1.12963	0.772068	6
NT5DC1	-0.643714	-0.508338	1.15205	2
WASF1	-1.06147	0.924388	0.13708	4
FOXO3	-1.15243	0.638843	0.513591	4
LIN28B	-1.14569	0.448192	0.697502	4
HACE1	-1.04208	0.0902886	0.951794	3
GRIK2	-1.11011	0.830257	0.279857	4
ASCC3	-1.02068	0.0427317	0.977949	3
USP45	-1.12576	0.340406	0.785356	3
FAXC	-0.901876	1.07541	-0.173534	1
KLHL32	-1.12697	0.345664	0.78131	3
ANKRD6	0.191721	0.890259	-1.08198	1
RRAGD	-0.959152	-0.0772184	1.03637	3
PM20D2	1.15112	-0.654224	-0.496898	5
ZNF292	-0.530665	-0.622809	1.15347	2
SYNCRIP	0.673061	-1.14908	0.476022	6
SNAP91	-0.926089	-0.134257	1.06035	3
ME1	-0.526336	-0.626903	1.15324	2
IBTK	0.160561	-1.07057	0.910005	2
TENT5A	-1.07553	0.901669	0.173862	4
BCKDHB	0.424691	0.717562	-1.14225	5
TTK	0.732978	-1.13918	0.406206	6
LCA5	0.929038	-1.05838	0.129337	6
PHIP	-0.923551	-0.138466	1.06202	3
IMPG1	-0.706196	-0.438082	1.14428	3
MYO6	-1.00327	0.0065803	0.996694	3
COL19A1	-0.895374	1.07914	-0.183763	1
EYS	-0.361969	-0.768612	1.13058	2
EYSli1	-0.0761051	-0.959773	1.03588	2
EYSli2	0.479607	-1.14946	0.669857	6
PTP4A1li3	0.493046	-1.15078	0.657733	6
BEND6	-0.531465	-0.62205	1.15352	2
DST	-1.14627	0.693776	0.452491	4
FBXO9	0.892813	-1.08057	0.187757	6
CILK1	-0.882944	1.08592	-0.202971	1
C6ORF141	0.341591	0.784446	-1.12604	5
RCAN2	-1.15469	0.581745	0.572944	4
SUPT3H	-1.08922	0.212646	0.876574	3
PRPH2	-0.78637	1.12545	-0.339084	1
UBR2	-1.15209	0.643269	0.508819	4
LRFN2	-0.523748	1.15309	-0.629342	1
BTBD9	-1.13809	0.738041	0.400052	4
ZFAND3	-1.11355	0.292182	0.821366	3
TBC1D22B	-0.353821	1.12881	-0.774987	1
TEAD3	-1.12511	0.337616	0.787493	3
PPARD	-0.695679	1.14598	-0.450297	1
ANKS1A	-1.14741	0.461482	0.685924	4
PACSIN1	-1.10826	0.834872	0.273391	4
NUDT3	-0.260759	1.10455	-0.843789	1
RPS18li11	1.02922	-0.96797	-0.0612454	6
BTN1A1li5	0.507039	-1.15195	0.644915	6
PPP1R10	0.963901	-1.03256	0.0686593	6
RALGAPA1	-0.930208	-0.127379	1.05759	3
SLC25A21	-1.1412	0.418154	0.72305	4
TRAPPC6B	-0.405172	-0.733831	1.139	2
MIA2li1	-0.95502	-0.0845867	1.03961	3
MDGA2	0.719532	0.42235	-1.14188	5
FERMT2	-0.850764	-0.250747	1.10151	3
KTN1	-1.15398	0.612373	0.541605	4
PELI2	-1.12779	0.778542	0.349244	4
EXOC5	-0.24925	-0.8518	1.10105	2
SLC35F4li1	-1.15465	0.568244	0.586409	4
ARMH4	-0.42649	-0.716045	1.14253	2
DAAM1	-0.725646	-0.415044	1.14069	3
RTN1	-1.09083	0.217441	0.873389	3
LRRC9	-0.0660148	-0.965357	1.03137	2
PPM1A	-1.09549	0.231638	0.863854	3
FUT8	-0.714199	-0.428673	1.14287	3
GPHN	-0.856655	-0.2422	1.09885	3
RDH12	1.14712	-0.459123	-0.687992	5
RAD51B	-0.956546	-0.0818748	1.03842	3
SUSD6	-1.06442	0.919839	0.144581	4
SRSF5	0.684395	-1.14762	0.463223	6
TSORFli2189	-0.888558	-0.194351	1.08291	3
TTC9	-0.493599	-0.657231	1.15083	2
SIPA1L1	-1.1031	0.847155	0.255942	4
DPF3	-0.857675	1.09839	-0.240711	1
RBM25	-1.10735	0.837103	0.270247	4
FCF1li8	-0.849863	-0.252047	1.10191	3
FOS	1.14016	-0.728268	-0.411893	5
ESRRB	0.591727	0.562853	-1.15458	5
VIPAS39	-0.805764	-0.313399	1.11916	3
NRXN3	-0.904684	1.07376	-0.169075	1
EML5	-0.822381	1.11316	-0.290783	1
TTC8	-1.14882	0.675236	0.47358	4
FOXN3	-1.03958	0.955055	0.0845247	4
EFCAB11	-1.14799	0.466326	0.681662	4
TTC7B	-0.483104	1.14982	-0.66672	1
RPS6KA5	-0.574202	-0.580493	1.15469	2
NDUFB1	0.191811	-1.08201	0.890201	2
BTBD7	-0.158508	-0.911279	1.06979	2
UNC79	-1.01154	0.0234889	0.988049	3
PAPOLA	-0.638175	-0.514309	1.15248	2
EML1	-1.15387	0.614891	0.538977	4
EVL	-1.13503	0.38374	0.751294	3
YY1	-1.0895	0.876025	0.213475	4
PPP2R5C	-0.465364	1.14787	-0.68251	1
HSP90AA1li9	1.1492	-0.477093	-0.672105	5
TECPR2	-0.811353	1.11721	-0.305857	1
CDC42BPB	-1.02638	0.971345	0.0550362	4
MARK3	-1.11356	0.82134	0.292217	4
CKB	-0.197705	-0.886381	1.08409	2
PPP1R13B	-0.0851801	1.03987	-0.954685	1
RPLP1li2	0.593931	-1.15454	0.560609	6
GLCE	-0.156683	1.06909	-0.91241	1
CORO2B	-0.780267	1.12728	-0.347014	1
PIAS1	-1.07584	0.174709	0.901133	3
MAP2K1	-1.0369	0.958479	0.0784236	4
SLC24A1	0.974837	0.048556	-1.02339	5
CSNK1G1	-1.03808	0.0810973	0.956982	3
HERC1	-1.11841	0.310452	0.807953	3
TLN2	-1.07383	0.90456	0.169273	4
VPS13C	-0.793581	1.1232	-0.32962	1
RORA	-1.13928	0.406733	0.732543	4
MINDY2	0.401343	-1.13832	0.736981	6
SLTM	-0.710442	-0.433102	1.14354	3
ADAM10	-1.02729	0.0570178	0.970271	3
TCF12	-0.739057	-0.398811	1.13787	3
ZNF280D	-0.550865	-0.603437	1.1543	2
GNB5	-0.979044	1.01971	-0.0406705	4
TMOD3	-1.10864	0.83393	0.274714	4
USP8	0.959296	0.0769604	-1.03626	5
MYEF2	-1.02564	0.0534151	0.972222	3
SEMA6D	-0.717837	-0.424365	1.1422	3
SERF2li1	0.0562987	-1.02696	0.970661	2
CDAN1	-0.988907	1.01074	-0.0218292	4
SPTBN5	-0.931926	1.05642	-0.124491	1
L1RE1li205	-0.534268	-0.619387	1.15365	2
SPRED1	-0.951608	-0.0906167	1.04222	3
MEIS2	-1.05507	0.121187	0.933884	3
GJD2	-0.751548	-0.383424	1.13497	3
SCG5	1.08499	-0.884694	-0.200294	6
FMN1	1.15408	-0.609892	-0.544185	5
RYR3	-0.87441	-0.215908	1.09032	3
EMC7	0.724768	-1.14087	0.416097	6
HNRNPCli11	-0.209155	-0.878881	1.08804	2
RPGRIP1	-0.350421	1.12805	-0.777629	1
TRA	-1.13252	0.761334	0.371183	4
DAD1	0.439117	-1.14443	0.705311	6
PABPN1li1	-0.23213	1.09565	-0.86352	1
NRL	0.964117	0.0682683	-1.03238	5
NOVA1	0.937045	0.115823	-1.05287	5
NUBPL	-0.787839	-0.337164	1.125	3
ZNRF2	-0.795996	-0.326428	1.12242	3
SCRN1	-1.02935	0.967809	0.0615388	4
HNRNPA2B1li12	1.09391	-0.867134	-0.226781	6
CYCSli12	0.104732	-1.04824	0.943512	2
TRA2A	0.893521	-1.08018	0.186655	6
PPIAli29	0.378098	-1.13392	0.755822	6
GRB10	-0.97006	1.02747	-0.0574068	1
COBL	0.383898	-1.13506	0.751166	6
VOPP1	-1.07371	0.904767	0.168944	4
COA1	0.141999	-1.06341	0.921411	2
SUGCT	-1.11349	0.291982	0.821511	3
CDK13	-0.898507	-0.17885	1.07736	3
AMPH	-0.61328	1.15394	-0.540659	1
ELMO1	1.15305	-0.523157	-0.629898	5
RP9	0.545686	0.608446	-1.15413	5
ESYT2	-0.639109	-0.513305	1.15241	2
LMBR1	-1.10572	0.84103	0.264686	4
TSORFli2281	1.15408	-0.544377	-0.609707	5
ACTR3B	-0.645524	1.1519	-0.506379	1
KMT2C	-0.90299	1.07476	-0.171769	1
TPK1	-0.339152	-0.786317	1.12547	2
PRSS58	1.15334	-0.52817	-0.625172	5
TMEM178B	0.139243	0.923081	-1.06232	1
HIPK2	-0.876916	1.08905	-0.212129	1
UBN2	-1.04001	0.0855071	0.954501	3
MTPN	-1.15469	0.580923	0.573771	4
EXOC4	-0.924614	-0.136706	1.06132	3
CHCHD3	-0.827353	-0.283901	1.11125	3
MKLN1	-0.639406	-0.512986	1.15239	2
RPL21li155	-1.14385	0.708683	0.435169	4
UBE2H	0.38473	0.750496	-1.13523	5
SND1	-1.0264	0.971325	0.0550739	4
WASL	-1.11873	0.311704	0.807024	3
EEF1A1li56	-0.628356	-0.524796	1.15315	2
BMT2	-0.847633	1.10289	-0.255255	1
IMMP2Lli1	-0.866244	-0.228101	1.09434	3
NRCAM	-0.905265	-0.168151	1.07342	3
LHFPL3	-0.113606	1.05195	-0.938345	1
RSBN1L	-1.11541	0.816349	0.29906	4
MAGI2li1	-1.1448	0.441755	0.703048	4
LORF2li252	0.475426	-1.14902	0.673593	6
CACNA2D1	-1.1091	0.276308	0.832794	3
PCLO	0.55522	0.599201	-1.15442	5
SEMA3E	-0.592446	-0.562122	1.15457	2
SEMA3D	-0.532346	-0.621214	1.15356	2
DMTF1	0.863518	-1.09565	0.232133	6
ABCB4	-1.14746	0.685521	0.461942	4
ZNF804B	0.196027	0.887471	-1.0835	1
AKAP9	-0.619794	1.15363	-0.533839	1
PPP1R9A	-0.30785	1.11773	-0.809881	1
PON1	1.03276	-0.0691015	-0.963657	5
SLC25A13	-0.863135	1.09583	-0.232698	1
RFC1li1	-0.900562	-0.175611	1.07617	3
GLCCI1	0.244402	-1.09954	0.855143	2
ICA1	-1.07603	0.175219	0.900811	3
TMEM106B	-0.186442	-0.893658	1.0801	2
VWDE	-0.297052	-0.817817	1.11487	2
POLli91	-0.193233	-0.889282	1.08252	2
ANKMY2	-0.749927	1.13536	-0.385435	1
RPS19li5	0.553321	-1.15437	0.60105	6
SNX13	0.100895	-1.04662	0.945728	2
HDAC9	-1.14525	0.700308	0.444941	4
TMEM196	1.00101	-0.00201588	-0.998991	5
IL6	-0.530106	-0.62334	1.15345	2
ANO6	0.456355	-1.14677	0.690411	6
NELL2	1.12922	-0.355708	-0.773516	5
TMEM117	-0.982881	-0.0334015	1.01628	3
SLC2A13	-0.494432	1.1509	-0.656473	1
ENVli78	-0.583494	1.15468	-0.571185	1
KIF21A	-1.09786	0.858806	0.239057	4
BICD1	0.505022	0.646775	-1.1518	5
DENND5B	-1.13784	0.739191	0.398647	4
ITPR2	-1.05944	0.927452	0.131988	4
RASSF8	-1.13616	0.746574	0.389583	4
ETNK1	-0.757436	-0.376079	1.13351	3
C2CD5	-0.915165	-0.152217	1.06738	3
LDHBli12	-0.0588928	-0.969252	1.02814	2
PLEKHA5liN	-1.13853	0.402505	0.736027	3
PTPRO	1.07367	-0.168843	-0.90483	5
PDE6H	-0.453145	-0.693207	1.14635	2
ATF7IP	-0.347735	-0.77971	1.12745	2
NECAP1	0.218124	-1.09106	0.872934	2
CLEC4A	-0.974977	-0.048295	1.02327	3
TPI1li1	-0.267836	-0.838809	1.10665	2
P3H3	0.648661	-1.15163	0.502972	6
NCAPD2	0.591695	-1.15458	0.562886	6
PRMT8	-0.907964	1.0718	-0.163837	1
TEAD4	-0.843462	1.10469	-0.261225	1
KDM5A	-0.232011	1.09561	-0.863601	1
WNK1	-1.0884	0.210226	0.878174	3
ERC1	-0.818624	1.11457	-0.295948	1
CACNA2D4li1	-0.262157	1.10497	-0.842808	1
RPL21li159	-1.05274	0.937223	0.11552	4
NACAli3	-0.405503	-0.733558	1.13906	2
ZC3H10	0.461402	-1.1474	0.685995	6
RPS26li12	0.0819091	-1.03844	0.956526	2
HNRNPA1li25	0.521869	-1.15298	0.631108	6
MFSD5	0.30011	-1.11569	0.81558	6
NR4A1	1.15469	-0.58234	-0.572346	5
SCN8A	-1.09134	0.872369	0.218972	4
TFCP2	-1.03601	0.959606	0.0764044	4
DIP2B	-0.330049	1.1233	-0.793255	1
RACGAP1	1.12244	-0.326485	-0.795953	5
SPATS2	-0.734078	1.13895	-0.404872	1
SLC38A1	-0.904108	1.0741	-0.169992	1
ARID2	-0.520934	-0.631985	1.15292	2
SLC16A7	-1.02667	0.0556576	0.971009	3
TAFA2	-1.10343	0.257033	0.846394	3
MON2	-1.13687	0.393354	0.743512	3
PPM1H	-1.11357	0.821295	0.29228	4
GRIP1	0.948467	-1.04459	0.0961242	6
BEST3	-0.00249232	-0.998752	1.00124	2
CNOT2	-0.4709	-0.677616	1.14852	2
PTPRB	0.839936	-1.10618	0.26624	6
SYT1	-0.81959	-0.294623	1.11421	3
PPP1R12A	-0.0530929	-0.972396	1.02549	2
PPFIA2	-0.996713	-0.00654244	1.00326	3
TMTC2	0.481944	0.667762	-1.14971	5
ATP2B1	-0.822847	-0.29014	1.11299	3
EEA1	-0.43316	-0.710393	1.14355	2
UBE2Nli2	0.461201	-1.14737	0.686171	6
MRPL42li11	-1.07167	0.163478	0.908188	3
CRADD	-0.801579	-0.319004	1.12058	3
CDK17	-0.975157	-0.047961	1.02312	3
CFAP54	-1.00803	0.99177	0.0162618	4
CHPT1	1.10156	-0.250891	-0.850664	5
TNRC6B	-0.349895	1.12793	-0.778038	1
DDX17	-0.551805	-0.602524	1.15433	2
LARGE1	0.0840181	0.95534	-1.03936	1
PRDM4	1.09931	-0.243655	-0.855656	5
EVI5	-1.15169	0.503695	0.647996	4
RPAP2	-1.07617	0.175609	0.900563	3
GLMNli1	1.06696	-0.151128	-0.915834	5
ZNF644li2	0.249167	-1.10102	0.851857	2
ZNF326	-0.4848	-0.665194	1.14999	2
HS2ST1	-0.890528	-0.191305	1.08183	3
SELENOF	0.591817	-1.15458	0.562762	6
PRKACB	-0.0291628	-0.9851	1.01426	2
ADGRL2	0.699562	0.445806	-1.14537	5
GIPC2	-1.14236	0.425347	0.717009	4
DNAJB4li2	-0.925788	-0.134757	1.06055	3
FUBP1	-0.912984	-0.155754	1.06874	3
NEXN	-0.331353	-0.792266	1.12362	2
ST6GALNAC5	0.93938	0.111838	-1.05122	5
ACADM	0.204903	-1.08658	0.881678	2
NEGR1	-1.10858	0.274492	0.834088	3
ZRANB2	0.735653	0.40296	-1.13861	5
SRSF11	-0.81027	-0.307323	1.11759	3
SGIP1	-1.15444	0.556036	0.598406	4
DNAJC6	-0.908675	-0.162698	1.07137	3
JAK1	-1.02258	0.975782	0.0467932	4
UBE2U	1.15469	-0.572979	-0.58171	5
PATJ	-0.777843	1.12799	-0.350146	1
NFIA	0.152824	0.914791	-1.06762	1
HOOK1	-0.648581	-0.503058	1.15164	3
FGGY	-1.04954	0.107815	0.941724	3
USP24	-1.14081	0.415742	0.725065	4
LRP8	-1.14861	0.676866	0.471745	4
SLC1A7	-1.04371	0.949645	0.0940635	4
TUT4	-0.245549	1.0999	-0.854353	1
ZFYVE9	-1.00187	0.00375232	0.998119	3
OSBPL9li1	-1.01193	0.0243109	0.987623	3
FAF1	-1.00381	0.007664	0.996146	3
AGBL4	-0.915665	1.06707	-0.151404	1
SPATA6	0.885824	0.198561	-1.08438	5
FAAH	0.398213	0.739547	-1.13776	5
FAAHli1	-0.23417	1.09631	-0.862136	1
ERI3	-0.630341	1.15303	-0.522686	1
CCDC24	1.14477	-0.70327	-0.441497	5
ATP6V0B	0.943687	-1.04812	0.10443	6
HIVEP3	-1.03925	0.0837591	0.955486	3
SCMH1	-1.15029	0.662455	0.487836	4
MACF1	-0.561241	1.15455	-0.593311	1
C1ORF122	-0.00227394	-0.998861	1.00114	2
CSMD2	-0.437168	1.14414	-0.706977	1
PHC2	-0.368843	1.13203	-0.763189	1
PUM1	-0.545377	1.15412	-0.608744	1
ATP5IF1	-0.290079	-0.822892	1.11297	2
IFI6	0.777934	-1.12796	0.350028	6
RASSF7	-0.620774	-0.53281	1.15358	2
ILDR2	-0.4187	1.14129	-0.722593	1
FAM78B	-0.79547	1.12259	-0.327124	1
RXRG	-0.74619	1.13625	-0.390057	1
PBX1	-0.276914	1.10928	-0.832362	1
NOS1AP	0.386976	0.748683	-1.13566	5
ARHGEF11	0.879604	0.208058	-1.08766	5
MEF2D	-0.493591	1.15083	-0.657238	1
DAP3	1.14031	-0.412757	-0.727551	5
ASH1L	-0.713618	1.14298	-0.42936	1
GATAD2B	-0.845444	1.10384	-0.258393	1
CHTOP	-0.173274	-0.90204	1.07531	2
S100A13	0.204	-1.08627	0.88227	2
POGZ	-1.12627	0.34258	0.783686	3
H2BC21	0.936218	-1.05345	0.117231	6
SPAG17	-1.08807	0.209243	0.878823	3
SIKE1	0.808001	-1.11839	0.310388	6
HIPK1	-1.12456	0.335287	0.789272	3
TAFA3	-0.0987366	-0.946969	1.04571	2
LRIF1	0.785716	-1.12565	0.339937	6
SLC16A4	-0.00760807	-0.996174	1.00378	2
AHCYL1	-0.802581	1.12025	-0.317666	1
GNAT2	0.064529	0.966173	-1.0307	1
SORT1	-1.14886	0.674889	0.47397	4
GPSM2	-0.093801	-0.949795	1.0436	2
PTBP2	0.303053	-1.11647	0.813419	6
ABCA4	-0.0917307	1.0427	-0.950974	1
RUBCNL	-1.1465	0.6922	0.454302	4
LRCH1	-1.02032	0.0419649	0.978357	3
HTR2A	-0.826333	-0.285318	1.11165	3
ITM2B	0.378739	-1.13405	0.755309	6
RPS3Ali71	-0.892398	-0.188403	1.0808	3
KCNRG	-0.132923	-0.926891	1.05981	2
ATP7B	-1.10905	0.276116	0.832931	3
COG6	-1.11005	0.830419	0.27963	4
SMAD9	0.796346	0.325965	-1.12231	5
SPART	-0.849558	-0.252487	1.10204	3
NBEA	-1.11408	0.294117	0.819959	3
STARD13	-0.906826	-0.165658	1.07248	3
N4BP2L2	0.596976	-1.15448	0.557499	6
FRY	-1.09817	0.240025	0.858144	3
HSPH1	-0.285688	-0.826066	1.11175	2
USPL1li1	0.211428	-1.08881	0.87738	2
KATNAL1	-1.15264	0.516637	0.636005	4
UBL3	-0.149654	-0.916739	1.06639	2
PAN3li1	-0.888915	-0.1938	1.08272	3
LNX2	-1.01641	0.982736	0.0336781	4
RPL21li189	0.136373	-1.06119	0.924815	2
USP12	-0.715544	-0.427083	1.14263	3
ATP8A2li1	-0.923094	1.06232	-0.139221	1
ZMYM2	-1.15417	0.607523	0.546642	4
PDE6B	0.726976	0.413448	-1.14042	5
ATP5ME	0.265716	-1.10602	0.840305	6
NSD2	-1.09292	0.869171	0.22375	4
FAM193A	-1.08498	0.884713	0.200266	4
HTT	-1.10521	0.842237	0.262971	4
PPP2R2C	-1.06108	0.1361	0.92498	3
CRMP1	0.0776163	0.95893	-1.03655	1
RAB28	-0.775187	-0.353563	1.12875	3
CPEB2	-1.04449	0.0958921	0.9486	3
CC2D2A	-0.20177	-0.88373	1.0855	2
PROM1	-0.689773	-0.457086	1.14686	3
ENVli83	0.978978	0.0407955	-1.01977	5
DCUN1D2	0.288464	-1.11253	0.824061	6
GRTP1	-1.12609	0.784279	0.341809	4
MCF2L	-1.1528	0.519024	0.633774	4
ATP11A	-1.05513	0.933794	0.121339	4
ANKRD10	-0.983726	-0.0317907	1.01552	3
LIG4	-0.841522	-0.263988	1.10551	3
NALCN	0.98417	-1.01511	0.0309412	6
NALCNli1	0.96359	-1.03281	0.0692221	6
TMTC4	-0.937142	1.0528	-0.115658	1
PCCA	-1.14684	0.689884	0.456959	4
CLYBL	-0.758593	1.13322	-0.374629	1
DOCK9	-0.675982	1.14872	-0.472741	1
FARP1	-0.848191	1.10264	-0.254454	1
ABCC4	-0.681303	1.14804	-0.466733	1
GPR180	-0.925747	1.06057	-0.134826	1
NDFIP2	1.09134	-0.872373	-0.218965	6
MYCBP2	-1.03014	0.966858	0.0632791	4
KLF12	-0.969264	-0.0588702	1.02813	3
DACH1	-1.00727	0.0147086	0.992565	3
TDRD3	-0.884943	-0.199913	1.08486	3
WNK3li1	-0.283371	1.11111	-0.827735	1
BRCC3li2	-0.521564	-0.631394	1.15296	2
ANKRD26li12	-0.775406	-0.353282	1.12869	3
CACNA1F	-0.101287	1.04679	-0.945502	1
TSORFli2489	1.13204	-0.763162	-0.368878	5
RSL1D1li4	1.14729	-0.686726	-0.460569	5
GRAMD1B	-0.60048	1.15439	-0.553907	1
ZFP809li9	-1.07619	0.175669	0.900525	3
DUSP2	-0.32973	-0.793498	1.12323	2
TSORFli2504	1.14567	-0.447983	-0.697683	5
TESli1	1.15286	-0.520018	-0.632844	5
CACNA1Fli1	-0.693164	-0.453195	1.14636	3
BSG	0.610255	-1.15406	0.543808	6
VMN2R116li90	-1.07152	0.163092	0.908429	3
ZFP39li40	-1.10175	0.251522	0.850227	3
ZFP809li11	-1.0772	0.178414	0.898784	3
ZFP39li41	-1.09973	0.245001	0.854731	3
POLli117	-1.07062	0.160715	0.909909	3
MAGED2	-1.02554	0.972342	0.0531935	4
NLRC3li1	1.10816	-0.83513	-0.273028	6
SFSWAP	-0.567153	1.15464	-0.587488	1
UTYli1	-0.370172	-0.762136	1.13231	2
REEP6	0.651484	-1.15138	0.499895	6
OPN1LW	-1.11993	0.80353	0.316396	4
VMN2R26li4	-0.963327	-0.0696998	1.03303	3
MECP2	-0.430567	1.14316	-0.712595	1
RBM46li2	-1.14928	0.477878	0.671404	4
MPHOSPH10	-0.47009	1.14842	-0.678334	1
RPS24li32	-1.01732	0.981728	0.0355934	4
PCSK1N	1.0955	-0.863837	-0.231663	6
VMN2R116li130	-1.11114	0.283494	0.827646	3
MPC1	-1.04737	0.10267	0.944704	3
RS1	0.567023	-1.15464	0.587616	6
AIFM1	-1.13157	0.366633	0.764938	3
SMIM24	0.747355	-1.13597	0.388618	6
TXLNGli1	-0.422299	-0.719575	1.14187	2
XIAPli1	-1.07618	0.175634	0.900547	3
WNK3li3	-1.02224	0.0460737	0.976167	3
UGGT2li3	-1.15468	0.57184	0.582843	4
TAMM41li3	-1.0737	0.904789	0.168909	4
TSORFli2591	1.15413	-0.608605	-0.545521	5
LORF2li312	1.15348	-0.622638	-0.530846	5
SLC25A5li8	-0.255243	-0.847642	1.10288	2
LIN1li55	-1.10013	0.246265	0.853861	3
ABCC5-AS-6	1.14227	-0.424824	-0.71745	5
LINC-HTR3E-1	-0.934096	-0.120828	1.05492	3
GSK3B-AS-2	0.67341	-1.14904	0.47563	6
LINC-IGSF11-1	0.0133142	0.993276	-1.00659	1
GUCA1C-AS-1	0.991547	-1.00824	0.0166971	6
CD47-AS-1	1.11817	-0.808627	-0.309543	6
CD47-AS-2	-1.09334	0.22501	0.868325	3
LINC-ATP5MF-3	1.15459	-0.591432	-0.563154	5
LINC-DDX10-8	-1.06922	0.157026	0.912198	3
DDX10-AS-4	-1.07506	0.172572	0.902483	3
LINC-DDX10-4	-0.939419	-0.11177	1.05119	3
NCKAP5-AS-3	0.806124	-1.11904	0.312915	6
LINC-NCKAP5-6	1.15465	-0.56799	-0.58666	5
UBXN4-AS-2	0.687385	-1.1472	0.459817	6
STK39-AS-1	-0.229251	-0.865468	1.09472	2
LINC-PTMA-2	-0.992311	1.00752	-0.0152046	4
LINC-RAB30-1	-0.382778	-0.752068	1.13485	2
LINC-UBE4A-1	-0.68788	-0.459251	1.14713	3
LINC-JAM3-1	-1.13093	0.767345	0.36358	4
RBM39-AS-1	0.645204	-1.15193	0.506726	6
CBFA2T2-AS-3	0.914352	-1.06789	0.153537	6
SIRPA-AS-3	-1.08786	0.208651	0.879214	3
SLC30A5-AS-1	-1.12429	0.334176	0.790119	3
LINC-PDE4D-1	-0.0829785	-0.955925	1.0389	2
GPBP1-AS-2	0.854273	-1.09994	0.245666	6
MAP3K1-AS-1	0.549384	-1.15426	0.604872	6
OSMR-AS-1	-1.13959	0.408546	0.731044	4
NIPBL-AS-1	0.881546	-1.08665	0.205105	6
MARCH11-AS-1	0.24174	0.85697	-1.09871	1
FBXL17-AS-6	-0.295213	-0.81916	1.11437	2
LINC-ST8SIA4-10	-0.836229	1.10771	-0.27148	1
LINC-FAM174A-6	-0.884082	1.08531	-0.201232	1
LINC-FAM174A-10	-0.856745	-0.242069	1.09881	3
LINC-CHD1-1	-0.611136	-0.542893	1.15403	2
TAF1D-AS-2	-1.13558	0.749015	0.386566	4
LINC-MFAP1A-5	-1.14152	0.420117	0.721406	4
RASGRF2-AS-1	-0.153293	-0.914502	1.0678	2
AP3B1-AS-4	0.751785	-1.13491	0.38313	6
LINC-KLHL29-10	1.06854	-0.155243	-0.9133	5
CHST10-AS-2	-0.539418	-0.61447	1.15389	2
MEIS1-AS-1	1.13781	-0.398496	-0.739315	5
RPL4-AS-4	0.182824	-1.0788	0.895974	2
CCDC85A-AS-1	0.0876117	-1.04092	0.953312	2
LINC-STON1-1	-0.100533	-0.945936	1.04647	2
RPL31-AS-9	-0.9437	-0.104407	1.04811	3
LINC-MAP4K3-4	0.212654	-1.08922	0.876568	2
LINC-MAP4K3-1	-0.160736	-0.909896	1.07063	2
LINC-C2ORF71-1	1.14801	-0.466525	-0.681487	5
LINC-FBXO15-9	0.0443091	-1.02142	0.977109	2
LINC-RAX-1	-1.12282	0.794754	0.328071	4
TXNL1-AS-1	0.367322	-1.13171	0.764393	6
LINC-CELF4-6	-0.861201	-0.235545	1.09675	3
LINC-CELF4-5	-0.800345	-0.320651	1.121	3
LINC-RPL5-118	-1.1152	0.816929	0.298268	4
TYMS-AS-1	1.02203	-0.045625	-0.976407	5
SMCHD1-AS-1	0.786065	-1.12555	0.339481	6
MTCL1-AS-1	0.80776	-1.11847	0.310713	6
ANKRD12-AS-2	1.00599	-0.993897	-0.0120955	6
HNRNPR-AS-1	-0.120791	-0.934118	1.05491	2
L1RE1-AS-7	0.329987	-1.12329	0.793303	6
EXT1-AS-1	1.06089	-0.925265	-0.135625	6
LINC-TTC35-1	-0.570885	-0.583791	1.15468	2
OXR1-AS-3	-0.265353	-0.840561	1.10591	2
GEM-AS-1	1.1547	-0.575109	-0.579588	5
LINC-DECR1-1	-0.468006	-0.680179	1.14818	2
RIPK2-AS-3	-1.10145	0.250534	0.850912	3
CNGB3-AS-2	0.395119	-1.13719	0.742074	6
SNX16-AS-1	1.07718	-0.898824	-0.178351	6
MRPS28-AS-3	-0.182788	-0.895997	1.07879	2
KCNB2-AS-4	0.652894	-1.15125	0.498354	6
KCNB2-AS-2	0.841945	-1.10533	0.263386	6
CSPP1-AS-1	-0.378124	-0.755801	1.13393	2
CSPP1-AS-3	0.937208	-1.05275	0.115546	6
CSPP1-AS-2	-0.25079	-0.850734	1.10152	2
LINC-RPL6-93	0.17715	-1.07674	0.899587	2
LINC-RPL6-327	-0.615627	-0.538208	1.15384	2
LINC-RPL6-451	0.967254	-1.02981	0.0625542	6
LINC-RPL6-512	-0.433135	-0.710415	1.14355	2
LINC-OR10D4P-1	1.1397	-0.730528	-0.409169	5
C10ORF12-AS-2	0.724596	-1.1409	0.416304	6
DYM-AS-1	-0.959004	-0.0774845	1.03649	3
LINC-NHLRC2-1	0.912226	0.15698	-1.06921	5
ATRNL1-AS-5	-0.432941	-0.71058	1.14352	2
LINC-NANOS1-1	0.952012	0.0899052	-1.04192	5
LINC-RPL6-116	1.1545	-0.59574	-0.558763	5
ANK3-AS-1	-0.100982	-0.945678	1.04666	2
LINC-ZWINT-2	-1.0749	0.172151	0.902749	3
LINC-WSB1-16	-1.12879	0.35373	0.775057	3
LINC-WSB1-12	1.15213	-0.642756	-0.509374	5
LINC-HSPA8-21	1.1056	-0.841308	-0.264291	6
LINC-TOB1-1	0.13457	-1.06047	0.925901	2
SPAG9-AS-2	-0.208248	-0.879479	1.08773	2
NME1-AS-2	0.605306	-1.15424	0.548936	6
ACACA-AS-4	-0.027647	-0.98589	1.01354	2
TAF15-AS-1	0.382757	-1.13484	0.752084	6
ASIC2-AS-4	-0.863536	-0.232107	1.09564	3
RPL7-AS-22	0.64127	0.510978	-1.15225	5
CYGB-AS-1	0.944158	-1.04777	0.103616	6
DDX5-AS-1	0.215636	-1.09023	0.87459	2
KRT10-AS-1	0.245541	-1.0999	0.854359	2
RASAL2-AS-4	-0.166408	-0.906357	1.07277	2
LINC-ZNF238-10	-0.69045	-0.45631	1.14676	3
LINC-C1ORF100-7	-1.14516	0.700866	0.444293	4
LINC-C1ORF100-5	-0.403313	-0.735362	1.13868	2
CNST-AS-3	0.482907	-1.1498	0.666897	6
LINC-LYPLAL1-1	-1.01754	0.0360575	0.981484	3
LINC-PTPRC-4	-1.04479	0.0965837	0.948204	3
LINC-EIF4G2-3	-0.872981	-0.218054	1.09103	3
LINC-EIF4G2-4	-0.65855	-0.492147	1.1507	3
LINC-KCNA4-19	0.361177	-1.13041	0.769234	6
LINC-KCNA4-14	1.08495	-0.200195	-0.884759	5
LINC-ADM-2	-0.806834	-0.311959	1.11879	3
LINC-LARP7-4	1.1547	-0.579888	-0.574808	5
CPT1A-AS-3	1.04177	-0.0895652	-0.952205	5
RBM4B-AS-3	-0.574615	-0.580082	1.1547	2
LINC-FRMD8-1	0.965911	0.0650065	-1.03092	5
LINC-SCYL1-1	0.75587	-1.13391	0.378038	6
CTNND1-AS-1	0.35831	-1.12979	0.771482	6
LINC-ZNF200-17	1.13402	-0.37859	-0.755428	5
LINC-RPL6-503	-0.579637	-0.57506	1.1547	2
LINC-PRRC1-3	1.14468	-0.440853	-0.703822	5
HDAC3-AS-1	0.424734	-1.14226	0.717526	6
PDE6A-AS-3	1.04699	-0.101773	-0.945222	5
PDE6A-AS-1	1.02012	-0.0415378	-0.978584	5
DOCK2-AS-4	-0.777684	-0.35035	1.12803	3
CAMK1D-AS-1	0.391754	-1.13657	0.744812	6
SLC29A4-AS-1	-0.955656	-0.0834579	1.03911	3
AUTS2-AS-12	1.13254	-0.37132	-0.761225	5
ARHGAP17-AS-1	0.84499	-1.10403	0.259043	6
MAPKAP1-AS-1	-0.528197	-0.625146	1.15334	2
LINC-MVB12B-1	1.02922	-0.0612634	-0.96796	5
STXBP1-AS-3	1.02432	-0.973761	-0.0505591	6
NPDC1-AS-1	-1.13964	0.730818	0.408818	4
LINC-BRINP1-8	1.10559	-0.84134	-0.264246	6
FKTN-AS-2	-0.0071426	-0.99641	1.00355	2
UNC13B-AS-1	1.15436	-0.601592	-0.552764	5
SLC24A2-AS-2	0.0277596	-1.01359	0.985831	2
PCSK5-AS-5	-0.569633	-0.585033	1.15467	2
LINC-TRPM6-4	-0.575784	-0.578915	1.1547	2
VPS13A-AS-1	-0.0704514	-0.962911	1.03336	2
ZNF367-AS-1	-1.01775	0.0365024	0.981249	3
RNF7-AS-2	0.456477	-1.14678	0.690304	6
PPP2R2A-AS-1	0.757346	-1.13354	0.376192	6
MSR1-AS-1	0.493414	-1.15081	0.657399	6
FAM149A-AS-3	-0.170861	-0.903561	1.07442	2
TLR3-AS-2	-0.223353	-0.869438	1.09279	2
SORBS2-AS-5	0.162727	-1.07138	0.908656	2
SORBS2-AS-1	-1.15004	0.66477	0.485271	4
SORBS2-AS-6	0.026905	-1.01318	0.986276	2
VEGFC-AS-1	1.12743	-0.347679	-0.779754	5
GPM6A-AS-1	0.608382	-1.15413	0.545752	6
SDAD1-AS-1	0.869365	-1.09283	0.223462	6
HELQ-AS-1	-0.580168	-0.574528	1.1547	2
AFF1-AS-2	-0.239075	-0.858794	1.09787	2
LINC-HERC3-1	0.425593	-1.14239	0.716802	6
LINC-EIF4E-5	0.0305442	-1.01492	0.984378	2
LINC-EIF4E-4	-0.677096	-0.471486	1.14858	3
LINC-EIF4E-3	-0.660576	-0.489913	1.15049	3
LINC-FRYL-3	0.00976938	-1.00485	0.99508	2
SLC4A4-AS-4	0.742295	-1.13714	0.394848	6
SLC4A4-AS-1	0.070352	-1.03332	0.962966	2
ZFP82-AS-1	-0.947538	-0.0977456	1.04528	3
ZNF507-AS-1	0.984419	-1.01488	0.0304649	6
RPSA-AS-9	-0.942832	-0.105905	1.04874	3
LINC-RPL21-113	1.1389	-0.40458	-0.734319	5
LINC-RPL21-197	1.13759	-0.740321	-0.397266	5
CHD9-AS-6	1.09068	-0.873691	-0.216988	6
GOT2-AS-2	0.352477	-1.12851	0.776032	6
LINC-SLC2A11-1	-0.621909	-0.531614	1.15352	2
CCDC64-AS-2	0.919937	-1.06436	0.144421	6
MTMR3-AS-2	0.909712	-1.07074	0.161033	6
LINC-BBS4-1	-0.137531	-0.924116	1.06165	2
LINC-HMG20A-4	-0.294513	-0.81967	1.11418	2
SV2B-AS-1	0.242225	-1.09886	0.856638	2
MCTP2-AS-2	1.113	-0.822819	-0.290179	6
LINC-RPL31-44	0.0650559	0.965884	-1.03094	1
SETD5-AS-5	0.397309	-1.13759	0.740286	6
LINC-KBTBD8-2	1.15466	-0.568967	-0.585693	5
FRMD4B-AS-3	0.368313	-1.13192	0.763609	6
FRMD4B-AS-4	0.61111	-1.15403	0.542919	6
LINC-KCNMB2-1	-1.15272	0.634844	0.51788	4
IQCJ-SCHIP1-AS-11	-0.688369	-0.458693	1.14706	3
IQCJ-SCHIP1-AS-6	-0.619162	-0.534504	1.15367	2
IQCJ-SCHIP1-AS-1	-0.966577	-0.0637915	1.03037	3
RPL27-AS-2	-0.444782	-0.700445	1.14523	2
MBNL1-AS-2	1.15398	-0.612261	-0.541721	5
LINC-C3ORF58-3	-1.01597	0.0327453	0.983225	3
ZBTB38-AS-1	0.882667	-1.08606	0.203394	6
LINC-NAF1-8	-0.566943	-0.587695	1.15464	2
NAF1-AS-2	-0.449854	-0.696063	1.14592	2
OTUD4-AS-1	-0.198495	-0.885867	1.08436	2
ANKRD26-AS-14	-0.752749	-0.38193	1.13468	3
LINC-CDKN2AIP-2	-1.01878	0.0386885	0.980094	3
VMN2R116-AS-21	-0.695215	-0.450833	1.14605	3
LINC-VMN2R116-3	-1.15469	0.573593	0.581099	4
LINC-VMN2R116-11	-1.10737	0.270304	0.837063	3
LINC-ENV-14	-1.03369	0.0711836	0.962506	3
GOLGA2-AS-11	-1.05235	0.114569	0.937781	3
VMN2R116-AS-4	-0.856587	-0.242298	1.09889	3
ZFP39-AS-22	-0.960409	-0.0749632	1.03537	3
LINC-ZFP39-55	-0.980565	-0.0377974	1.01836	3
MUC16-AS-3	-1.09035	0.216006	0.874345	3
NKTR-AS-4	0.361705	-1.13052	0.768819	6
LINC-UBE2E1-2	-1.02082	0.0430392	0.977786	3
LINC-SHROOM2-1	1.10288	-0.847654	-0.255225	6
KDM6A-AS-4	0.323966	-1.12182	0.797853	6
LINC-ESD-3	1.13276	-0.760378	-0.372386	5
LINC-RPL6-288	-0.0686409	1.03255	-0.963911	1
LINC-RPL6-197	0.114834	0.937625	-1.05246	1
LINC-MAGEE1-4	1.09994	-0.245676	-0.854266	5
LINC-ATP1B4-1	-0.94514	-0.101915	1.04705	3
GRIA3-AS-2	0.101981	-1.04708	0.945102	2
LINC-MRS2-3	-0.906338	1.07278	-0.166438	1
LINC-SMIM13-2	0.581818	0.572871	-1.15469	5
ATXN1-AS-8	-0.264486	-0.841171	1.10566	2
RNF144B-AS-3	-0.299428	-0.81608	1.11551	2
LINC-SYNE1-1	0.0812821	-1.03816	0.956878	2
ADGB-AS-6	1.11487	-0.817818	-0.297051	6
LINC-MYB-1	0.0332748	-1.01622	0.982947	2
RPL6-AS-45	1.13708	-0.394509	-0.742571	5
LINC-HACE1-1	-0.444562	1.1452	-0.700635	1
LSM7-AS-1	-0.508983	1.1521	-0.643118	1
C6ORF167-AS-2	-0.0107208	-0.994597	1.00532	2
GABRR1-AS-2	1.05627	-0.932138	-0.124133	6
LINC-TENT5A-4	-1.14727	0.460376	0.686894	4
LINC-TENT5A-1	-1.15421	0.6062	0.548011	4
LINC-EYS-3	0.636239	-1.15263	0.516387	6
EYS-AS-2	0.836533	-1.10758	0.271051	6
EYS-AS-9	1.04614	-0.0997554	-0.946384	5
PTP4A1-AS-1	-1.06527	0.146754	0.918514	3
LINC-PACSIN1-1	-0.851827	-0.249212	1.10104	3
C14ORF28-AS-2	-1.11769	0.307693	0.809997	3
ARF6-AS-1	0.62484	-1.15336	0.528521	6
PLEKHC1-AS-1	-0.959542	-0.0765195	1.03606	3
KTN1-AS-3	0.602439	-1.15433	0.551893	6
PELI2-AS-5	-0.0445123	-0.977001	1.02151	2
LINC-OTX2-4	0.928142	-1.05898	0.130837	6
GPHN-AS-4	-0.608542	-0.545586	1.15413	2
TTLL5-AS-2	-0.0549589	-0.971387	1.02635	2
MAP2K1-AS-1	-1.10662	0.267736	0.83888	3
CSNK1G1-AS-1	0.342394	-1.12622	0.783829	6
LINC-SNW1-8	1.1132	-0.822287	-0.290913	6
PPIP5K1-AS-1	0.724905	-1.14084	0.415933	6
ACTC1-AS-1	-1.01303	0.986443	0.026584	4
LINC-GJD2-1	0.626289	-1.15328	0.526987	6
FMN1-AS-4	1.14497	-0.702036	-0.442934	5
C15ORF29-AS-1	-0.136521	-0.924726	1.06125	2
LINC-RPL5-40	-0.0124185	-0.993733	1.00615	2
NUBPL-AS-1	-0.211399	-0.877399	1.0888	2
NACA-AS-5	-0.189129	-0.891931	1.08106	2
LINC-STK31-1	-0.148475	-0.917461	1.06594	2
LINC-GALNT11-1	0.979281	0.0402246	-1.01951	5
CNTNAP2-AS-14	1.09652	-0.861679	-0.234843	6
PRSS58-AS-1	1.05511	-0.121279	-0.93383	5
UBN2-AS-3	-0.151461	-0.91563	1.06709	2
EXOC4-AS-3	-0.23682	-0.860332	1.09715	2
LINC-COPG2-6	0.384326	-1.13515	0.750822	6
LINC-KMT2E-2	0.194513	-1.08297	0.888453	2
LINC-LHFPL3-1	1.00327	-0.00657326	-0.996697	5
CACNA2D1-AS-6	0.466211	-1.14797	0.681763	6
LINC-PHF14-1	0.439248	-1.14445	0.705198	6
ANKMY2-AS-1	0.639969	-1.15235	0.512379	6
RASSF8-AS-5	0.589713	-1.15461	0.564898	6
LINC-PRMT8-1	-1.06436	0.919931	0.144432	4
LINC-SLC4A8-1	1.08794	-0.879065	-0.208876	6
SCAF11-AS-1	0.535888	-1.15373	0.617842	6
PPM1H-AS-10	-0.4664	-0.681597	1.148	2
LINC-PPM1H-1	-0.302717	-0.813666	1.11638	2
LINC-PPM1H-4	0.0681824	-1.03235	0.964164	2
LINC-RPL6-104	1.13663	-0.744534	-0.392097	5
CNOT2-AS-2	0.704032	-1.14464	0.440608	6
PTPRR-AS-2	0.855986	-1.09916	0.243175	6
SYT1-AS-1	0.829245	-1.11051	0.281268	6
LINC-ATP2B1-2	-0.426025	-0.716437	1.14246	2
HNRNPDL-AS-3	1.10848	-0.274149	-0.834333	5
LINC-HNRNPDL-4	1.12681	-0.781854	-0.344959	5
LINC-HNRNPDL-11	-0.300221	-0.815498	1.11572	2
LINC-HNRNPDL-12	0.720297	-1.14174	0.421439	6
LINC-TNRC6B-3	-0.683069	-0.46473	1.1478	3
LRRC8B-AS-2	0.497444	-1.15117	0.653725	6
ZRANB2-AS-1	0.602305	-1.15434	0.552031	6
SGIP1-AS-5	-0.826376	1.11163	-0.285259	1
BTF3L4-AS-1	-1.08663	0.205043	0.881586	3
FAAH-AS-1	0.98053	0.0378646	-1.01839	5
LINC-SLC6A9-4	1.12914	-0.355326	-0.773814	5
RPS3A-AS-7	0.200722	-1.08514	0.884414	2
CHTOP-AS-2	-0.296261	-0.818396	1.11466	2
CHTOP-AS-1	-0.868395	-0.224907	1.0933	3
MAN1A2-AS-2	0.700473	-1.14522	0.44475	6
LINC-HSPA8-34	1.15469	-0.581043	-0.57365	5
LINC-RWDD3-8	1.14569	-0.697536	-0.448152	5
GCLM-AS-2	-0.175221	-0.900809	1.07603	2
LRCH1-AS-1	-0.682596	-0.465266	1.14786	3
HTR2A-AS-1	-1.03418	0.0722894	0.961894	3
LINC-COG6-3	-0.321455	-0.799741	1.1212	2
FRY-AS-7	0.500912	-1.15146	0.650552	6
USPL1-AS-1	-0.373911	-0.759164	1.13308	2
USP12-AS-2	1.0882	-0.878558	-0.209644	6
PROM1-AS-2	0.931936	-1.05641	0.124474	6
TM9SF2-AS-2	0.648057	-1.15169	0.503628	6
ABCC4-AS-2	0.263481	-1.10536	0.841878	6
LINC-DACH1-1	-0.0631032	-0.966954	1.03006	2
DACH1-AS-2	-0.808348	-0.30992	1.11827	3
LINC-MRPL42-8	-0.863738	-0.231808	1.09555	3
LINC-RPS6-38	-0.949724	-0.093924	1.04365	3
NA-242-1	-1.13703	0.39424	0.74279	3
LINC-ZFP39-6	-1.0342	0.072321	0.961876	3
LINC-MRFAP1-5	-0.307035	-0.810483	1.11752	2
MRPS31-AS-2	-1.04441	0.0957051	0.948707	3
NA-609-1	-0.95155	-0.0907179	1.04227	3
HNRNPA1-AS-1	-1.11371	0.292772	0.820937	3
NA-709-1	-0.827343	-0.283915	1.11126	3
NA-830-1	0.154016	-1.06807	0.914057	2
LINC-VMN2R116-53	-1.12496	0.336981	0.787979	3
LINC-UHRF1-1	-1.0483	0.94343	0.104875	4
NA-1115-1	-0.974807	-0.0486137	1.02342	3
LINC-CCDC25-3	0.718953	-1.14199	0.423038	6
NA-1317-1	-0.869713	-0.222943	1.09266	3
LINC-C19ORF77-1	0.710315	-1.14357	0.433252	6
LINC-TXLNG-1	-0.395405	-0.74184	1.13725	2
LINC-ZMPSTE24-3	-1.15338	0.52884	0.624538	4
LINC-ZFP39-5	-1.11075	0.282107	0.828643	3
NA-1404-1	-0.960913	-0.0740563	1.03497	3
CRYAA	1.11896	-0.31261	-0.806351	5
S100A4	0.846384	0.257047	-1.10343	5
LINC-MRGPRX2-1	0.0426544	0.97799	-1.02064	1
CRYGC	1.15466	-0.568549	-0.586107	5
GRIFIN	1.11458	-0.295995	-0.81859	5
CRYBB1	1.15294	-0.521285	-0.631656	5
CRYBA4	1.14386	-0.43522	-0.708639	5

## Sheet: Cone-Venn
MAML2
LINC-CELF4-5
WNK3li3
LINC-CELF4-6
SLC4A4
AKT3
CACNA2D1
NUP93
DAAM1
IQCJ-SCHIP1-AS-1
BIN1
VMN2R116li90
IQGAP2
KCNMB2
PROM1
PPARGC1A
HACE1
PBX3
SLC6A6
LINC-ZNF238-10
TEAD3
UBE2E1li1
TCF12
LINC-ATP1B4-1
CIT
GJD2
PDZD8li1
KCNB2
RYBP
FRY
RIMS2
DACH1
ZNF462li1
SEMA6D
FRMD4B
SLC9A9
PFKFB2
ANKRD17
RHOBTB1
ANKRD10
SLC38A3
QKI
LRCH1
SNAP25
ETFA
ADAMTS3
MIA3li3
PHACTR2
KSR2
MLLT3
SPAG9
RCVRN
TXNL1
TAFA2
MIA2li1
VIPAS39
PFKP
CD47-AS-2
BTRC
RPL7li83
ANK3
INPP4B
SLC22A4
GPM6A
HIVEP3
NTNG2
RABGAP1L
SMARCA2
ATR
CACNA1Fli1
NCOA1
CD47
PLEKHC1-AS-1
SATB1
IQCJ-SCHIP1-AS-11
PRICKLE2
NUBPL
SORBS2
GALNT13
LRCH1-AS-1
KLHL32
OGDHL
NRCAM
PDE8B
NSF
LIG4
CDYL2li1
VCL
ARHGAP24
TMEM117
THRB
SPRED2
SPRED1
VMN2R116li130
LINC-ZFP39-55
DIPK2A
PDE4Dli1
MAPK4
CADPS
ATP2B1
DMDli1

## Sheet: Cone-Venn-GO
ONTOLOGY	ID	Description	GeneRatio	BgRatio	pvalue	p.adjust	qvalue	geneID	Count
BP	GO:0001508	action potential	6/75	143/18800	2.28025e-05	0.0199797	0.0175716	CACNA2D1/BIN1/KCNMB2/GJD2/ANK3/NRCAM	6
BP	GO:0043517	positive regulation of DNA damage response, signal transduction by p53 class mediator	3/75	15/18800	2.68066e-05	0.0199797	0.0175716	ATR/SPRED2/SPRED1	3
BP	GO:0035637	multicellular organismal signaling	6/75	164/18800	4.92445e-05	0.0199797	0.0175716	CACNA2D1/BIN1/KCNMB2/ANK3/NRCAM/ATP2B1	6
BP	GO:0006813	potassium ion transport	7/75	243/18800	5.19628e-05	0.0199797	0.0175716	BIN1/KCNMB2/KCNB2/SLC9A9/SNAP25/ANK3/NSF	7
BP	GO:0003407	neural retina development	4/75	70/18800	0.000175494	0.0451478	0.0397063	PROM1/GPM6A/THRB/ATP2B1	4
BP	GO:1901798	positive regulation of signal transduction by p53 class mediator	3/75	28/18800	0.000185941	0.0451478	0.0397063	ATR/SPRED2/SPRED1	3
BP	GO:0071805	potassium ion transmembrane transport	6/75	219/18800	0.000240539	0.0451478	0.0397063	BIN1/KCNMB2/KCNB2/SLC9A9/SNAP25/ANK3	6
BP	GO:0042391	regulation of membrane potential	8/75	425/18800	0.000286745	0.0451478	0.0397063	SLC4A4/CACNA2D1/BIN1/KCNMB2/GJD2/RIMS2/ANK3/NRCAM	8
BP	GO:0048588	developmental cell growth	6/75	227/18800	0.000291642	0.0451478	0.0397063	RIMS2/SEMA6D/SPAG9/SORBS2/NRCAM/VCL	6
BP	GO:0006096	glycolytic process	4/75	81/18800	0.000308077	0.0451478	0.0397063	SLC4A4/PFKFB2/PFKP/OGDHL	4
BP	GO:0006757	ATP generation from ADP	4/75	82/18800	0.000322904	0.0451478	0.0397063	SLC4A4/PFKFB2/PFKP/OGDHL	4
BP	GO:0043516	regulation of DNA damage response, signal transduction by p53 class mediator	3/75	36/18800	0.000396076	0.0492417	0.0433068	ATR/SPRED2/SPRED1	3
BP	GO:0046031	ADP metabolic process	4/75	90/18800	0.000460522	0.0492417	0.0433068	SLC4A4/PFKFB2/PFKP/OGDHL	4
BP	GO:0006814	sodium ion transport	6/75	249/18800	0.000477013	0.0492417	0.0433068	SLC4A4/SLC6A6/SLC9A9/SLC38A3/ANK3/SLC22A4	6
BP	GO:0045666	positive regulation of neuron differentiation	4/75	91/18800	0.000480251	0.0492417	0.0433068	TCF12/SPAG9/NCOA1/NRCAM	4
BP	GO:1990138	neuron projection extension	5/75	172/18800	0.00062241	0.0523653	0.046054	RIMS2/SEMA6D/SPAG9/NRCAM/VCL	5
BP	GO:0006165	nucleoside diphosphate phosphorylation	4/75	99/18800	0.000660364	0.0523653	0.046054	SLC4A4/PFKFB2/PFKP/OGDHL	4
BP	GO:0046939	nucleotide phosphorylation	4/75	100/18800	0.000685817	0.0523653	0.046054	SLC4A4/PFKFB2/PFKP/OGDHL	4
BP	GO:0045981	positive regulation of nucleotide metabolic process	3/75	44/18800	0.000718058	0.0523653	0.046054	SLC4A4/PPARGC1A/RCVRN	3
BP	GO:1900544	positive regulation of purine nucleotide metabolic process	3/75	44/18800	0.000718058	0.0523653	0.046054	SLC4A4/PPARGC1A/RCVRN	3
BP	GO:0009135	purine nucleoside diphosphate metabolic process	4/75	103/18800	0.000766345	0.0523653	0.046054	SLC4A4/PFKFB2/PFKP/OGDHL	4
BP	GO:0009179	purine ribonucleoside diphosphate metabolic process	4/75	103/18800	0.000766345	0.0523653	0.046054	SLC4A4/PFKFB2/PFKP/OGDHL	4
BP	GO:0001654	eye development	7/75	379/18800	0.000783097	0.0523653	0.046054	PROM1/PBX3/GPM6A/THRB/SPRED2/SPRED1/ATP2B1	7
BP	GO:0150063	visual system development	7/75	383/18800	0.000832721	0.0524976	0.0461703	PROM1/PBX3/GPM6A/THRB/SPRED2/SPRED1/ATP2B1	7
BP	GO:0006090	pyruvate metabolic process	4/75	106/18800	0.000853341	0.0524976	0.0461703	SLC4A4/PFKFB2/PFKP/OGDHL	4
BP	GO:0048880	sensory system development	7/75	389/18800	0.000911795	0.0539362	0.0474355	PROM1/PBX3/GPM6A/THRB/SPRED2/SPRED1/ATP2B1	7
BP	GO:0006163	purine nucleotide metabolic process	7/75	394/18800	0.000982125	0.0555727	0.0488748	SLC4A4/PPARGC1A/PFKFB2/RCVRN/PFKP/OGDHL/PDE8B	7
BP	GO:0045664	regulation of neuron differentiation	5/75	192/18800	0.0010206	0.0555727	0.0488748	BIN1/TCF12/SPAG9/NCOA1/NRCAM	5
BP	GO:0009185	ribonucleoside diphosphate metabolic process	4/75	112/18800	0.00104786	0.0555727	0.0488748	SLC4A4/PFKFB2/PFKP/OGDHL	4
BP	GO:0060071	Wnt signaling pathway, planar cell polarity pathway	3/75	53/18800	0.00123786	0.0634609	0.0558122	DAAM1/MLLT3/PRICKLE2	3
BP	GO:0072521	purine-containing compound metabolic process	7/75	416/18800	0.00134406	0.0666829	0.0586459	SLC4A4/PPARGC1A/PFKFB2/RCVRN/PFKP/OGDHL/PDE8B	7
BP	GO:0018210	peptidyl-threonine modification	4/75	124/18800	0.00152686	0.0700596	0.0616156	CIT/GALNT13/SPRED2/SPRED1	4
BP	GO:0090175	regulation of establishment of planar polarity	3/75	57/18800	0.00152858	0.0700596	0.0616156	DAAM1/MLLT3/PRICKLE2	3
BP	GO:0032328	alanine transport	2/75	15/18800	0.00159433	0.0700596	0.0616156	SLC6A6/SLC38A3	2
BP	GO:1902514	regulation of calcium ion transmembrane transport via high voltage-gated calcium channel	2/75	15/18800	0.00159433	0.0700596	0.0616156	CACNA2D1/BIN1	2
BP	GO:0090311	regulation of protein deacetylation	3/75	60/18800	0.00177247	0.0754795	0.0663823	FRY/SPRED2/SPRED1	3
BP	GO:0009132	nucleoside diphosphate metabolic process	4/75	130/18800	0.00181583	0.0754795	0.0663823	SLC4A4/PFKFB2/PFKP/OGDHL	4
BP	GO:0043010	camera-type eye development	6/75	330/18800	0.00203655	0.0810173	0.0712526	PROM1/GPM6A/THRB/SPRED2/SPRED1/ATP2B1	6
BP	GO:0061577	calcium ion transmembrane transport via high voltage-gated calcium channel	2/75	17/18800	0.0020544	0.0810173	0.0712526	CACNA2D1/BIN1	2
BP	GO:0060560	developmental growth involved in morphogenesis	5/75	234/18800	0.00243473	0.0936152	0.0823322	RIMS2/SEMA6D/SPAG9/NRCAM/VCL	5
BP	GO:0010801	negative regulation of peptidyl-threonine phosphorylation	2/75	19/18800	0.00256981	0.0941002	0.0827587	SPRED2/SPRED1	2
BP	GO:0098657	import into cell	5/75	238/18800	0.00261961	0.0941002	0.0827587	CACNA2D1/SLC6A6/SLC9A9/SNAP25/SLC22A4	5
BP	GO:0006007	glucose catabolic process	2/75	20/18800	0.00284799	0.0941002	0.0827587	PFKFB2/PFKP	2
BP	GO:0060041	retina development in camera-type eye	4/75	149/18800	0.00297834	0.0941002	0.0827587	PROM1/GPM6A/THRB/ATP2B1	4
BP	GO:0001736	establishment of planar polarity	3/75	72/18800	0.0029853	0.0941002	0.0827587	DAAM1/MLLT3/PRICKLE2	3
BP	GO:0007164	establishment of tissue polarity	3/75	72/18800	0.0029853	0.0941002	0.0827587	DAAM1/MLLT3/PRICKLE2	3
BP	GO:0030330	DNA damage response, signal transduction by p53 class mediator	3/75	72/18800	0.0029853	0.0941002	0.0827587	ATR/SPRED2/SPRED1	3
BP	GO:0035567	non-canonical Wnt signaling pathway	3/75	72/18800	0.0029853	0.0941002	0.0827587	DAAM1/MLLT3/PRICKLE2	3
BP	GO:0019226	transmission of nerve impulse	3/75	73/18800	0.00310439	0.0941002	0.0827587	KCNMB2/ANK3/NRCAM	3
BP	GO:0016049	cell growth	7/75	484/18800	0.00315246	0.0941002	0.0827587	RIMS2/SEMA6D/SPAG9/SMARCA2/SORBS2/NRCAM/VCL	7
BP	GO:0016052	carbohydrate catabolic process	4/75	152/18800	0.00319936	0.0941002	0.0827587	SLC4A4/PFKFB2/PFKP/OGDHL	4
BP	GO:0009117	nucleotide metabolic process	7/75	487/18800	0.00326172	0.0941002	0.0827587	SLC4A4/PPARGC1A/PFKFB2/RCVRN/PFKP/OGDHL/PDE8B	7
BP	GO:0090066	regulation of anatomical structure size	7/75	487/18800	0.00326172	0.0941002	0.0827587	AKT3/BIN1/KCNMB2/CIT/SEMA6D/NRCAM/ATP2B1	7
BP	GO:0009150	purine ribonucleotide metabolic process	6/75	366/18800	0.00340303	0.0941002	0.0827587	SLC4A4/PPARGC1A/PFKFB2/PFKP/OGDHL/PDE8B	6
BP	GO:0086012	membrane depolarization during cardiac muscle cell action potential	2/75	22/18800	0.00344475	0.0941002	0.0827587	CACNA2D1/ANK3	2
BP	GO:0051271	negative regulation of cellular component movement	6/75	369/18800	0.00354177	0.0941002	0.0827587	BIN1/DACH1/SEMA6D/LRCH1/VCL/SPRED1	6
BP	GO:0006753	nucleoside phosphate metabolic process	7/75	495/18800	0.00356728	0.0941002	0.0827587	SLC4A4/PPARGC1A/PFKFB2/RCVRN/PFKP/OGDHL/PDE8B	7
BP	GO:0030856	regulation of epithelial cell differentiation	4/75	157/18800	0.00359218	0.0941002	0.0827587	PROM1/VCL/SPRED2/SPRED1	4
BP	GO:0086001	cardiac muscle cell action potential	3/75	77/18800	0.00360982	0.0941002	0.0827587	CACNA2D1/BIN1/ANK3	3
BP	GO:1903522	regulation of blood circulation	5/75	260/18800	0.00382352	0.0980095	0.0861969	CACNA2D1/BIN1/KCNMB2/THRB/ATP2B1	5
CC	GO:0098945	intrinsic component of presynaptic active zone membrane	3/76	17/19594	3.66702e-05	0.00716323	0.00551882	GPM6A/NTNG2/ATP2B1	3
CC	GO:0043194	axon initial segment	3/76	20/19594	6.09637e-05	0.00716323	0.00551882	BIN1/ANK3/NRCAM	3
CC	GO:0097060	synaptic membrane	8/76	373/19594	9.76368e-05	0.00764821	0.00589247	SLC6A6/RIMS2/SNAP25/ANK3/GPM6A/NTNG2/NRCAM/ATP2B1	8
CC	GO:0048787	presynaptic active zone membrane	3/76	29/19594	0.000190559	0.007965	0.00613653	GPM6A/NTNG2/ATP2B1	3
CC	GO:0048786	presynaptic active zone	4/76	75/19594	0.000206193	0.007965	0.00613653	RIMS2/GPM6A/NTNG2/ATP2B1	4
CC	GO:0042734	presynaptic membrane	5/76	143/19594	0.000235207	0.007965	0.00613653	RIMS2/SNAP25/GPM6A/NTNG2/ATP2B1	5
CC	GO:0098978	glutamatergic synapse	7/76	319/19594	0.000237255	0.007965	0.00613653	BIN1/SNAP25/GPM6A/NTNG2/NRCAM/CADPS/ATP2B1	7
CC	GO:0099240	intrinsic component of synaptic membrane	5/76	160/19594	0.000394899	0.0116002	0.00893719	SLC6A6/GPM6A/NTNG2/NRCAM/ATP2B1	5
CC	GO:0030315	T-tubule	3/76	51/19594	0.00102153	0.0266734	0.0205502	CACNA2D1/BIN1/ANK3	3
CC	GO:0099059	integral component of presynaptic active zone membrane	2/76	14/19594	0.00131091	0.0288716	0.0222437	GPM6A/ATP2B1	2
CC	GO:0033268	node of Ranvier	2/76	15/19594	0.00150879	0.0288716	0.0222437	BIN1/ANK3	2
CC	GO:0042383	sarcolemma	4/76	131/19594	0.00168783	0.0288716	0.0222437	CACNA2D1/BIN1/ANK3/VCL	4
CC	GO:0044304	main axon	3/76	61/19594	0.00171709	0.0288716	0.0222437	BIN1/ANK3/NRCAM	3
CC	GO:0043034	costamere	2/76	16/19594	0.00172001	0.0288716	0.0222437	ANK3/VCL	2
CC	GO:0016323	basolateral plasma membrane	5/76	226/19594	0.00185603	0.0290779	0.0224026	SLC4A4/SLC6A6/SLC38A3/ANK3/ATP2B1	5
CC	GO:0043025	neuronal cell body	7/76	482/19594	0.00264373	0.0318672	0.0245516	SLC6A6/CIT/KCNB2/RCVRN/GPM6A/SORBS2/ATP2B1	7
CC	GO:0016324	apical plasma membrane	6/76	358/19594	0.00266316	0.0318672	0.0245516	PROM1/SLC6A6/SLC38A3/SLC22A4/SORBS2/ATP2B1	6
CC	GO:0005667	transcription regulator complex	7/76	483/19594	0.00267439	0.0318672	0.0245516	BIN1/PBX3/TEAD3/TCF12/DACH1/NCOA1/THRB	7
CC	GO:0099699	integral component of synaptic membrane	4/76	149/19594	0.0026958	0.0318672	0.0245516	SLC6A6/GPM6A/NRCAM/ATP2B1	4
CC	GO:0009925	basal plasma membrane	5/76	251/19594	0.00292348	0.0318672	0.0245516	SLC4A4/SLC6A6/SLC38A3/ANK3/ATP2B1	5
CC	GO:0098793	presynapse	7/76	492/19594	0.00296284	0.0318672	0.0245516	BIN1/RIMS2/SNAP25/GPM6A/NTNG2/CADPS/ATP2B1	7
CC	GO:0098889	intrinsic component of presynaptic membrane	3/76	74/19594	0.00298331	0.0318672	0.0245516	GPM6A/NTNG2/ATP2B1	3
CC	GO:0045178	basal part of cell	5/76	269/19594	0.00392763	0.0401302	0.0309178	SLC4A4/SLC6A6/SLC38A3/ANK3/ATP2B1	5
CC	GO:0031528	microvillus membrane	2/76	26/19594	0.00454297	0.0444832	0.0342715	PROM1/SLC6A6	2
CC	GO:0005902	microvillus	3/76	90/19594	0.00517264	0.0475191	0.0366104	IQGAP2/PROM1/SLC6A6	3
CC	GO:0032809	neuronal cell body membrane	2/76	28/19594	0.00525743	0.0475191	0.0366104	KCNB2/ATP2B1	2
CC	GO:0045177	apical part of cell	6/76	424/19594	0.00605647	0.0527137	0.0406126	PROM1/SLC6A6/SLC38A3/SLC22A4/SORBS2/ATP2B1	6
CC	GO:0044298	cell body membrane	2/76	31/19594	0.00641911	0.0538746	0.041507	KCNB2/ATP2B1	2
CC	GO:0030667	secretory granule membrane	5/76	312/19594	0.00729054	0.0590785	0.0455162	IQGAP2/SNAP25/PHACTR2/CD47/CADPS	5
CC	GO:0016605	PML body	3/76	105/19594	0.00791934	0.0620348	0.0477939	PPARGC1A/ATR/SATB1	3
CC	GO:0098858	actin-based cell projection	4/76	217/19594	0.0100872	0.0764673	0.0589133	IQGAP2/PROM1/SLC6A6/GPM6A	4
CC	GO:0030016	myofibril	4/76	228/19594	0.0119253	0.0875767	0.0674723	BIN1/ANK3/SORBS2/VCL	4
CC	GO:0030018	Z disc	3/76	127/19594	0.0132568	0.0944048	0.0727329	BIN1/ANK3/SORBS2	3
CC	GO:0043292	contractile fiber	4/76	238/19594	0.0137723	0.0951908	0.0733385	BIN1/ANK3/SORBS2/VCL	4
MF	GO:0046873	metal ion transmembrane transporter activity	9/76	428/18410	6.55199e-05	0.0161834	0.0126212	SLC4A4/CACNA2D1/KCNMB2/SLC6A6/KCNB2/SLC9A9/SNAP25/GPM6A/ATP2B1	9
MF	GO:0030291	protein serine/threonine kinase inhibitor activity	3/76	33/18410	0.000337418	0.0302638	0.0236023	CIT/SPRED2/SPRED1	3
MF	GO:0030165	PDZ domain binding	4/76	82/18410	0.000367577	0.0302638	0.0236023	CIT/SLC22A4/NSF/ATP2B1	4
MF	GO:0022858	alanine transmembrane transporter activity	2/76	12/18410	0.00108068	0.0465227	0.0362823	SLC6A6/SLC38A3	2
MF	GO:0086080	protein binding involved in heterotypic cell-cell adhesion	2/76	12/18410	0.00108068	0.0465227	0.0362823	CD47/NRCAM	2
MF	GO:0004857	enzyme inhibitor activity	7/76	390/18410	0.00113011	0.0465227	0.0362823	BIN1/IQGAP2/CIT/FRY/PHACTR2/SPRED2/SPRED1	7
MF	GO:0051020	GTPase binding	6/76	298/18410	0.00144707	0.051061	0.0398217	DAAM1/BIN1/IQGAP2/HACE1/RIMS2/RABGAP1L	6
MF	GO:0015293	symporter activity	4/76	144/18410	0.00297842	0.0618243	0.0482158	SLC4A4/SLC6A6/SLC38A3/SLC22A4	4
MF	GO:0004860	protein kinase inhibitor activity	3/76	70/18410	0.00303458	0.0618243	0.0482158	CIT/SPRED2/SPRED1	3
MF	GO:0017075	syntaxin-1 binding	2/76	20/18410	0.00304522	0.0618243	0.0482158	SNAP25/NSF	2
MF	GO:0015291	secondary active transmembrane transporter activity	5/76	240/18410	0.00314611	0.0618243	0.0482158	SLC4A4/SLC6A6/SLC9A9/SLC38A3/SLC22A4	5
MF	GO:0019200	carbohydrate kinase activity	2/76	21/18410	0.0033568	0.0618243	0.0482158	PFKFB2/PFKP	2
MF	GO:0019210	kinase inhibitor activity	3/76	74/18410	0.00355151	0.0618243	0.0482158	CIT/SPRED2/SPRED1	3
MF	GO:0008093	cytoskeletal anchor activity	2/76	22/18410	0.00368264	0.0618243	0.0482158	ANK3/SORBS2	2
MF	GO:0015079	potassium ion transmembrane transporter activity	4/76	154/18410	0.00378779	0.0618243	0.0482158	KCNMB2/KCNB2/SLC9A9/SNAP25	4
MF	GO:0022853	active ion transmembrane transporter activity	5/76	254/18410	0.00400481	0.0618243	0.0482158	SLC4A4/SLC6A6/SLC9A9/SLC22A4/ATP2B1	5
MF	GO:0031267	small GTPase binding	5/76	267/18410	0.0049419	0.0695573	0.0542467	DAAM1/IQGAP2/HACE1/RIMS2/RABGAP1L	5
MF	GO:0015171	amino acid transmembrane transporter activity	3/76	84/18410	0.00506895	0.0695573	0.0542467	SLC6A6/SLC38A3/SLC22A4	3
MF	GO:0015491	cation:cation antiporter activity	2/76	27/18410	0.0055216	0.0717809	0.0559808	SLC9A9/SLC22A4	2
MF	GO:0015297	antiporter activity	3/76	89/18410	0.0059533	0.0735233	0.0573397	SLC9A9/SLC38A3/SLC22A4	3
MF	GO:0022804	active transmembrane transporter activity	6/76	404/18410	0.00646483	0.0760387	0.0593014	SLC4A4/SLC6A6/SLC9A9/SLC38A3/SLC22A4/ATP2B1	6
MF	GO:0030674	protein-macromolecule adaptor activity	5/76	305/18410	0.00856252	0.0961337	0.0749732	SNAP25/SPAG9/BTRC/ANK3/SORBS2	5
MF	GO:0015298	solute:cation antiporter activity	2/76	35/18410	0.00916285	0.0984011	0.0767415	SLC9A9/SLC22A4	2
KEGG	hsa04919	Thyroid hormone signaling pathway	5/44	121/8164	0.000450325	0.0747539	0.0747539	AKT3/PFKFB2/PFKP/NCOA1/THRB	5

## Sheet: Rod-Venn
LINC-LHFPL3-1
MAML3
TSORFli815
TMTC2
LYPD6
HSP90AA1li9
RACGAP1
EPB41L2
RSU1
TSORFli2504
CADM1
TMEM196
CSRNP3
HIP1
NHSL1
JARID2
RALGPS2
CLUL1
RPL7-AS-22
SORCS3
GRIK1li1
HADHB
LINC-HNRNPDL-4
DSCAML1
QCCE-10352
KANSL1L
KCNB1
CRYBB2
ADGRL2
CNGB1li1
ZNF330
NRL
PRSS58-AS-1
RGS9
TBCCD1
PRSS58
HNRNPDL-AS-3
TOX
NDRG3
AUTS2-AS-12
NREP
SPATA6
SRGAP3
LRRC4C
MPDZ
AUTS2
ESRRB
SMAD9
SSH2
GULP1
GNB1
UBE2U
LINC-PRRC1-3
BICD1
NR2E3
PITPNC1
MBNL1-AS-2
PCDHGA4
PLA2G4C
FRMD3li1
SETBP1
NOS1AP
SAG
RP9
EYS-AS-9
ST6GALNAC5
PDE6A-AS-1
SLC24A1
LAMA2
PON1
ADD3
RNF2
TYMS-AS-1
PDE6A-AS-3
KIAA1328
PDE6B
PDE6A
USH2A
NELL2
FRAS1
NOVA1
LINC-MVB12B-1

## Sheet: Rod-Venn-GO
ONTOLOGY	ID	Description	GeneRatio	BgRatio	pvalue	p.adjust	qvalue	geneID	Count
BP	GO:0007601	visual perception	8/57	217/18800	2.81495e-07	0.000140415	0.000130096	PDE6A/PDE6B/NR2E3/NRL/SLC24A1/CRYBB2/USH2A/RGS9	8
BP	GO:0050953	sensory perception of light stimulus	8/57	221/18800	3.23537e-07	0.000140415	0.000130096	PDE6A/PDE6B/NR2E3/NRL/SLC24A1/CRYBB2/USH2A/RGS9	8
BP	GO:0060041	retina development in camera-type eye	5/57	149/18800	8.78457e-05	0.0219659	0.0203516	PDE6A/PDE6B/NR2E3/GNB1/NRL	5
BP	GO:0060292	long-term synaptic depression	3/57	30/18800	0.000101225	0.0219659	0.0203516	SORCS3/SLC24A1/KCNB1	3
BP	GO:0007602	phototransduction	3/57	49/18800	0.000440976	0.0690835	0.0640066	SAG/PDE6B/NR2E3	3
BP	GO:0043010	camera-type eye development	6/57	330/18800	0.000477536	0.0690835	0.0640066	PDE6A/PDE6B/NR2E3/GNB1/NRL/CRYBB2	6
BP	GO:1900452	regulation of long-term synaptic depression	2/57	13/18800	0.00068952	0.0813718	0.0753917	SORCS3/KCNB1	2
BP	GO:0001654	eye development	6/57	379/18800	0.000983807	0.0813718	0.0753917	PDE6A/PDE6B/NR2E3/GNB1/NRL/CRYBB2	6
BP	GO:0150063	visual system development	6/57	383/18800	0.00103852	0.0813718	0.0753917	PDE6A/PDE6B/NR2E3/GNB1/NRL/CRYBB2	6
BP	GO:0009642	response to light intensity	2/57	16/18800	0.00105462	0.0813718	0.0753917	SLC24A1/RGS9	2
BP	GO:0009583	detection of light stimulus	3/57	67/18800	0.00110318	0.0813718	0.0753917	SAG/PDE6B/NR2E3	3
BP	GO:0048880	sensory system development	6/57	389/18800	0.00112496	0.0813718	0.0753917	PDE6A/PDE6B/NR2E3/GNB1/NRL/CRYBB2	6
BP	GO:0050805	negative regulation of synaptic transmission	3/57	71/18800	0.00130496	0.0871314	0.0807281	SORCS3/SLC24A1/KCNB1	3
BP	GO:0007603	phototransduction, visible light	2/57	19/18800	0.00149408	0.0926332	0.0858256	SAG/PDE6B	2
CC	GO:0097733	photoreceptor cell cilium	5/59	121/19594	3.16962e-05	0.00286012	0.00232401	PDE6A/SAG/PDE6B/GNB1/USH2A	5
CC	GO:0097731	9+0 non-motile cilium	5/59	132/19594	4.80906e-05	0.00286012	0.00232401	PDE6A/SAG/PDE6B/GNB1/USH2A	5
CC	GO:0097381	photoreceptor disc membrane	3/59	24/19594	5.01776e-05	0.00286012	0.00232401	PDE6A/PDE6B/GNB1	3
CC	GO:0097730	non-motile cilium	5/59	166/19594	0.000142159	0.00607728	0.00493814	PDE6A/SAG/PDE6B/GNB1/USH2A	5
CC	GO:0001750	photoreceptor outer segment	4/59	94/19594	0.000184727	0.00631768	0.00513348	PDE6A/SAG/PDE6B/GNB1	4
CC	GO:0014069	postsynaptic density	6/59	318/19594	0.000381099	0.010113	0.00821742	CADM1/LRRC4C/SORCS3/ADD3/MPDZ/RGS9	6
CC	GO:0032279	asymmetric synapse	6/59	323/19594	0.000413983	0.010113	0.00821742	CADM1/LRRC4C/SORCS3/ADD3/MPDZ/RGS9	6
CC	GO:0099572	postsynaptic specialization	6/59	341/19594	0.000551152	0.0114756	0.00932463	CADM1/LRRC4C/SORCS3/ADD3/MPDZ/RGS9	6
CC	GO:0098984	neuron to neuron synapse	6/59	347/19594	0.000603982	0.0114756	0.00932463	CADM1/LRRC4C/SORCS3/ADD3/MPDZ/RGS9	6
CC	GO:0042622	photoreceptor outer segment membrane	2/59	16/19594	0.001041	0.017801	0.0144644	PDE6A/PDE6B	2
CC	GO:0045211	postsynaptic membrane	5/59	271/19594	0.00132767	0.0206392	0.0167705	LRRC4C/SORCS3/KCNB1/RGS9/HIP1	5
CC	GO:0098839	postsynaptic density membrane	3/59	89/19594	0.00245072	0.0349228	0.0283768	LRRC4C/SORCS3/RGS9	3
CC	GO:0098978	glutamatergic synapse	5/59	319/19594	0.00270448	0.0355744	0.0289062	LRRC4C/SORCS3/NOS1AP/RGS9/HIP1	5
CC	GO:0005604	basement membrane	3/59	95/19594	0.00294915	0.0360218	0.0292698	FRAS1/LAMA2/USH2A	3
CC	GO:0031234	extrinsic component of cytoplasmic side of plasma membrane	3/59	99/19594	0.00331363	0.0377754	0.0306947	GNB1/RACGAP1/HIP1	3
CC	GO:0031519	PcG protein complex	2/59	34/19594	0.00470028	0.049888	0.0405369	RNF2/JARID2	2
CC	GO:0099634	postsynaptic specialization membrane	3/59	116/19594	0.00516493	0.049888	0.0405369	LRRC4C/SORCS3/RGS9	3
CC	GO:0097060	synaptic membrane	5/59	373/19594	0.00525137	0.049888	0.0405369	LRRC4C/SORCS3/KCNB1/RGS9/HIP1	5
CC	GO:0042383	sarcolemma	3/59	131/19594	0.00722784	0.0650506	0.0528574	LAMA2/NOS1AP/KCNB1	3
CC	GO:0099061	integral component of postsynaptic density membrane	2/59	51/19594	0.0103385	0.088394	0.0718252	LRRC4C/SORCS3	2
CC	GO:0099146	intrinsic component of postsynaptic density membrane	2/59	54/19594	0.0115367	0.093942	0.0763333	LRRC4C/SORCS3	2
KEGG	hsa04744	Phototransduction	6/26	29/8164	2.5384e-10	1.75149e-08	1.68336e-08	PDE6A/SAG/PDE6B/GNB1/SLC24A1/RGS9	6

[truncated: 1 more sheets: MAST_DEGs_L-Cone_Rod]
