# Supplementary material for: Cellular Characterization and Interspecies Evolution of the Tree Shrew Retina across Postnatal Lifespan
Source: Research (Wash D C). 2024 Nov 21;7:0536. doi: 10.34133/research.0536 (PMC11579486; doi:10.34133/research.0536)
Supplement: Supplementary 1 — Figs. S1 to S10 Tables S1 to S12 [file research.0536.f1.zip › Supplementary Table 3.xlsx]

## Sheet: FindAllMarkers-cluster
p_val	avg_log2FC	pct.1	pct.2	p_val_adj	cluster	gene
0	3.42599	0.721	0.071	0	0	NCAM2
0	3.16097	0.877	0.148	0	0	TRPM3
0	2.85403	0.968	0.258	0	0	COL19A1
0	2.70996	0.672	0.042	0	0	NELL1
0	2.50947	0.924	0.285	0	0	LRFN5
0	2.48138	0.748	0.129	0	0	PTPN13
0	2.39935	0.657	0.15	0	0	PCDH15
0	2.37499	0.999	0.573	0	0	GRIK1li1
0	2.33251	0.743	0.135	0	0	KCND3
0	2.28687	0.953	0.236	0	0	PTPRM
0	2.26104	0.644	0.063	0	0	PDE11A
0	2.14051	0.966	0.35	0	0	SPHKAP
0	2.1116	0.474	0.012	0	0	LINC-KCNJ2-4
0	2.10619	0.882	0.252	0	0	TAFA4
0	2.03665	0.45	0.057	0	0	LINC-C3ORF58-3
0	1.98197	0.912	0.368	0	0	MAN1A1
0	1.95536	0.702	0.159	0	0	PLCL1
0	1.89222	0.925	0.45	0	0	PLXDC2
0	1.87569	0.568	0.108	0	0	LINC-ARHGAP24-1
0	1.85954	0.66	0.122	0	0	TRPC7
0	1.81953	0.369	0.033	0	0	LINC-QKI-29
0	1.80407	0.37	0.053	0	0	LINC-RPS24-22
0	1.75516	0.363	0.012	0	0	LINC-KCNJ2-3
0	1.74545	0.398	0.021	0	0	OSBPL3
0	1.7429	0.526	0.073	0	0	LINC-ZDHHC21-1
0	1.70791	0.989	0.316	0	0	DSCAM
0	1.67703	0.959	0.574	0	0	PRICKLE2
0	1.65184	0.557	0.098	0	0	FNDC1
0	1.6377	0.461	0.068	0	0	LHFPL2
0	1.60968	0.419	0.069	0	0	RGSL1
0	1.60464	0.339	0.053	0	0	OPCML
0	1.60147	0.583	0.17	0	0	LSM7-AS-1
0	1.58084	0.352	0.019	0	0	ANTXR1
0	1.57122	0.661	0.262	0	0	NAP1L1-AS-5
0	1.56894	0.837	0.365	0	0	GABRB2
0	1.56767	0.492	0.105	0	0	VSNL1
0	1.56083	0.821	0.268	0	0	CI085-AS-1
0	1.49111	0.905	0.523	0	0	CDH2
0	1.46412	0.43	0.085	0	0	CDH6
0	1.4612	0.473	0.103	0	0	GRIK1-AS-2
0	1.46032	0.619	0.191	0	0	BCAT1
0	1.44738	0.8	0.282	0	0	PLD5
0	1.43953	0.675	0.201	0	0	CNTN4-AS-4
0	1.41394	0.331	0.026	0	0	SERTM1
0	1.4139	0.617	0.199	0	0	LINC-YIPF5-2
0	1.4134	0.589	0.185	0	0	RASSF8
0	1.40313	0.568	0.184	0	0	PLCD4
0	1.39929	0.286	0.017	0	0	PGM5
0	1.37593	0.305	0.012	0	0	DPP4
0	1.35173	0.53	0.162	0	0	CDH7
0	1.33708	0.3	0.025	0	0	MAGEB4
0	1.32716	0.322	0.032	0	0	MYO16li1
0	1.29701	0.634	0.245	0	0	MAD2L1-AS-1
0	1.29314	0.647	0.254	0	0	ZFHX3
0	1.28073	0.634	0.257	0	0	TSORFli149
0	1.28035	0.775	0.213	0	0	SOX6
0	1.2799	0.292	0.015	0	0	COL5A3
0	1.27964	0.483	0.136	0	0	TMEM200C
0	1.26229	0.348	0.051	0	0	LRP2
0	1.25953	0.861	0.573	0	0	ITSN2
0	1.25647	0.445	0.116	0	0	PKP2
0	1.2527	0.937	0.593	0	0	ADGRL3
0	1.24665	0.706	0.298	0	0	GSG1
0	1.24006	0.979	0.398	0	0	KCND2
0	1.2388	0.516	0.141	0	0	LINC-DSCAM-3
0	1.23404	0.713	0.329	0	0	SPON1
0	1.23359	0.61	0.247	0	0	DRD1
0	1.22257	0.47	0.144	0	0	GABRA6
0	1.21369	0.385	0.087	0	0	KCNG3
0	1.21265	0.687	0.322	0	0	PDE5Ali1
0	1.20643	0.844	0.329	0	0	SLC1A3
0	1.19915	0.313	0.075	0	0	FBXL7-AS-1
0	1.19611	0.989	0.68	0	0	TENM3
0	1.18968	0.331	0.07	0	0	DNER
0	1.18187	0.326	0.079	0	0	FBXL7li1
0	1.18109	0.313	0.052	0	0	ABCA1
0	1.1629	0.458	0.154	0	0	KCNIP2
0	1.16044	0.967	0.662	0	0	KHDRBS2
0	1.13166	0.668	0.321	0	0	TMCC3
0	1.11942	0.457	0.16	0	0	RAI14
0	1.11907	0.842	0.531	0	0	PBX1
0	1.09167	0.327	0.069	0	0	TOM1L1
0	1.08286	0.299	0.057	0	0	BANK1
0	1.08044	0.599	0.327	0	0	KIAA1328
0	1.07905	0.974	0.588	0	0	GRM7
0	1.06422	0.368	0.106	0	0	ZDHHC21
0	1.06183	0.561	0.229	0	0	ASIC2-AS-4
0	1.06075	0.312	0.068	0	0	VSTM2B-AS-1
0	1.05705	0.585	0.31	0	0	APBA1
0	1.05524	0.716	0.331	0	0	CABP1
0	1.05193	0.949	0.71	0	0	CCSER1
0	1.03678	0.28	0.049	0	0	LINC-GPRIN3-2
0	1.02222	0.37	0.115	0	0	CHST11
0	1.02118	0.355	0.114	0	0	PCDH10-AS-2
0	1.0194	0.356	0.13	0	0	GMDSli1
0	1.0188	0.32	0.066	0	0	LINC-PABPC4L-3
0	1.0048	0.433	0.157	0	0	KCNA3
0	0.997879	0.419	0.162	0	0	RAPH1
0	0.995883	0.458	0.188	0	0	DTNA
0	0.986099	0.794	0.535	0	0	TMEM178B
0	0.983951	0.41	0.107	0	0	FHOD3
0	0.970491	0.733	0.436	0	0	DOCK4
0	0.969409	0.252	0.067	0	0	LINC-NAP1L1-25
0	0.961694	0.604	0.296	0	0	ADGRV1li1
0	0.948563	0.488	0.194	0	0	GNG2
0	0.945091	0.326	0.101	0	0	LNX2
0	0.940339	0.653	0.216	0	0	SOX5
0	0.933866	0.482	0.204	0	0	PIP5K1B
0	0.933347	0.917	0.57	0	0	DMDli2
0	0.91792	0.694	0.366	0	0	GPM6A
0	0.907296	0.594	0.236	0	0	LINC-BTF3-4
0	0.90442	0.457	0.175	0	0	FAM107B
0	0.903638	0.324	0.108	0	0	LINC-BTF3-13
0	0.895552	0.393	0.14	0	0	SLC1A3-AS-5
0	0.891481	0.73	0.351	0	0	GABRR3
0	0.88835	0.715	0.428	0	0	GABRG2
0	0.881306	0.571	0.234	0	0	TPST1
0	0.87503	0.288	0.087	0	0	DCLK1
0	0.862019	0.783	0.471	0	0	ASTN2
0	0.860994	0.26	0.066	0	0	SLC7A8
0	0.852294	0.558	0.207	0	0	ENOX1
0	0.835699	0.682	0.287	0	0	GRIK2
0	0.80916	0.843	0.645	0	0	OXR1
0	0.80471	0.877	0.654	0	0	NCKAP5
0	0.785892	0.833	0.305	0	0	DCC
0	0.78436	0.992	0.671	0	0	CNTN4
0	0.782043	0.83	0.415	0	0	NFIB
0	0.774211	0.957	0.827	0	0	MAGI2li1
0	0.759756	0.861	0.61	0	0	PTPRB
0	0.738247	0.846	0.551	0	0	PRR16
0	0.700314	0.862	0.584	0	0	CAMK4
0	0.680666	0.775	0.487	0	0	ADCY2li1
0	0.67561	0.808	0.469	0	0	ABLIM1
0	0.623812	0.978	0.891	0	0	PDE4Dli1
0	0.622455	0.685	0.28	0	0	TENM1
0	0.525183	0.981	0.909	0	0	ANK3
0	0.468487	0.99	0.966	0	0	SYT1
0	0.450005	0.994	0.965	0	0	NEGR1
0	0.393038	0.999	1	0	0	NRXN3
0	0.39299	0.997	0.993	0	0	DLG2
0	-0.500232	0.98	0.991	0	0	CADPS
0	-0.670902	0.802	0.899	0	0	RERE
0	-0.96266	0.782	0.911	0	0	PCLO
0	-1.03794	0.736	0.865	0	0	FRMD3li1
0	-1.084	0.553	0.799	0	0	TCF4
0	-1.1549	0.411	0.668	0	0	PLEKHA5liN
0	-1.21394	0.281	0.559	0	0	CAMK1D
0	-1.23132	0.522	0.792	0	0	FAM135B
0	-1.23481	0.339	0.626	0	0	GLS
0	-1.26958	0.891	0.967	0	0	FGF12
0	-1.41213	0.079	0.378	0	0	SHANK3
0	-1.49257	0.065	0.358	0	0	ADGRL2-AS-2
0	-1.54155	0.379	0.681	0	0	KCNH5
0	-1.5475	0.413	0.791	0	0	ATP2B1
0	-1.5717	0.158	0.518	0	0	APOH
0	-1.58637	0.062	0.35	0	0	PDE3A-AS-3
0	-1.63217	0.039	0.325	0	0	EFR3Bli1
0	-1.64378	0.202	0.547	0	0	TANC2
0	-1.66116	0.026	0.317	0	0	ISL1
0	-1.66463	0.062	0.413	0	0	XYLT1
0	-1.67141	0.065	0.416	0	0	GAREM1
0	-1.67473	0.259	0.561	0	0	FRY
0	-1.70381	0.119	0.427	0	0	LINC-SLITRK3-3
0	-1.72926	0.225	0.548	0	0	NLGN4X
0	-1.75606	0.544	0.791	0	0	HCN1
0	-1.78039	0.061	0.421	0	0	GRIA3
0	-1.96329	0.117	0.598	0	0	SRGAP3
0	-2.05821	0.041	0.484	0	0	PROX1
0	-2.08561	0.028	0.364	0	0	GNAO1-AS-4
0	-2.10589	0.044	0.49	0	0	HECW1
0	-2.12832	0.049	0.511	0	0	TRPM1
0	-2.17356	0.142	0.61	0	0	LRRN1
0	-2.17477	0.057	0.389	0	0	TOX
0	-2.22171	0.278	0.706	0	0	GNAO1
0	-2.23921	0.165	0.539	0	0	GRM5
0	-2.26863	0.06	0.403	0	0	SCN1Ali2
0	-2.29661	0.256	0.547	0	0	KCNB2
0	-2.30711	0.062	0.467	0	0	ST18
0	-2.39195	0.246	0.655	0	0	LINC-SLITRK3-1
0	-2.41602	0.043	0.45	0	0	PRKCQ
0	-2.43856	0.346	0.668	0	0	LHFPL3
0	-2.46688	0.061	0.458	0	0	ZFHX4
0	-2.54211	0.061	0.454	0	0	FAT3
0	-2.54635	0.065	0.429	0	0	RELN
0	-2.74509	0.592	0.933	0	0	ADGRL2
0	-2.79692	0.071	0.652	0	0	DSCAML1
0	-2.82433	0.033	0.334	0	0	ADARB2-AS-6
0	-2.91068	0.024	0.293	0	0	PTPRQ
0	-3.10084	0.08	0.473	0	0	UNC5D
0	-3.13996	0.179	0.444	0	0	LINC-PLIN3-8
0	-3.83087	0.09	0.579	0	0	GPC6
0	-4.06999	0.177	0.735	0	0	ROBO2
0	-4.08495	0.123	0.427	0	0	ADARB2
3.90084e-305	0.766347	0.723	0.455	1.57812e-300	0	ST7
9.91739e-305	-1.49229	0.019	0.281	4.01218e-300	0	PRKCQ-AS-2
2.00499e-303	0.99738	0.381	0.151	8.1114e-299	0	CACNA1C
3.41023e-302	0.726357	0.776	0.485	1.37964e-297	0	DMDli1
7.68077e-301	0.801324	0.366	0.135	3.10733e-296	0	ADAMTSL1
1.20273e-300	0.827019	0.415	0.172	4.86575e-296	0	ALDH1L2
4.52731e-298	0.780001	0.695	0.415	1.83157e-293	0	FIGN
1.79443e-297	0.928239	0.341	0.126	7.25954e-293	0	PDZD2
1.51037e-296	0.857788	0.306	0.105	6.11035e-292	0	KLHL32
2.25663e-295	-1.41551	0.436	0.669	9.12942e-291	0	B3GALT1
2.70078e-295	0.899093	0.476	0.222	1.09263e-290	0	SDC2
1.27912e-293	0.910416	0.619	0.378	5.17479e-289	0	ITCH
1.35755e-291	-1.42948	0.015	0.268	5.4921e-287	0	ROBO2-AS-3
1.72618e-286	-1.49434	0.207	0.47	6.98344e-282	0	PTPRZ1
8.05669e-286	-1.17598	0.152	0.427	3.25942e-281	0	SRRM3
2.32574e-283	-1.31393	0.335	0.586	9.40899e-279	0	RCAN2
6.88919e-275	-1.29262	0.036	0.288	2.78709e-270	0	INSYN2A
2.06039e-271	-2.70762	0.038	0.282	8.33551e-267	0	PDE1A
1.24897e-268	-1.14677	0.143	0.417	5.05285e-264	0	ETV6
1.5906e-267	0.854659	0.316	0.118	6.43492e-263	0	NPHS1
5.9147e-267	-1.67238	0.097	0.351	2.39285e-262	0	PPARGC1A
3.1977e-266	0.735639	0.756	0.551	1.29366e-261	0	NCAM1
1.42509e-262	0.400693	0.923	0.479	5.76535e-258	0	CNTNAP5li1
6.42089e-260	-1.19565	0.225	0.477	2.59763e-255	0	P3H3
3.62166e-259	0.60761	0.605	0.317	1.46518e-254	0	PRKG1
2.70758e-257	0.572642	0.431	0.183	1.09538e-252	0	UTRN
3.06781e-257	-1.28322	0.062	0.308	1.24111e-252	0	GNAO1-AS-5
9.58223e-253	0.638887	0.783	0.529	3.87659e-248	0	PRKCB
1.06074e-251	-1.18514	0.107	0.36	4.29131e-247	0	FAM160A1
3.45733e-250	0.747406	0.253	0.084	1.3987e-245	0	RNASEL
2.7023e-248	0.842124	0.428	0.201	1.09324e-243	0	SERPINI1
1.44299e-247	0.65559	0.799	0.583	5.83774e-243	0	DGKI
3.35321e-243	-1.00076	0.351	0.582	1.35657e-238	0	EML6
3.63339e-243	-1.07258	0.359	0.584	1.46993e-238	0	RPL6li208
8.65858e-242	-1.62193	0.038	0.264	3.50291e-237	0	NPAS3
9.61456e-241	-1.0982	0.23	0.48	3.88967e-236	0	MARCHF11
2.12018e-239	-3.25641	0.039	0.261	8.57742e-235	0	NTNG1
2.69105e-239	0.927026	0.416	0.202	1.08869e-234	0	SASH1
3.38091e-238	-3.97404	0.087	0.315	1.36778e-233	0	KCNH7
6.67078e-238	0.775763	0.57	0.335	2.69873e-233	0	AFF1
7.7775e-238	-0.394898	0.967	0.983	3.14647e-233	0	KCNMA1
2.23184e-237	-1.40436	0.149	0.388	9.02912e-233	0	SLC24A4
5.72162e-236	0.741246	0.563	0.315	2.31474e-231	0	PROS1
4.31132e-235	-1.22542	0.048	0.276	1.74419e-230	0	SCN3A
9.30593e-230	0.805805	0.424	0.203	3.76481e-225	0	KHDRBS2-AS-2
5.01131e-229	0.47244	0.796	0.532	2.02738e-224	0	TMEM196
2.38069e-226	-1.24652	0.225	0.46	9.63131e-222	0	VWC2
7.31712e-225	-0.893869	0.499	0.684	2.96021e-220	0	GABRR1-AS-2
8.69316e-225	0.780881	0.602	0.38	3.51691e-220	0	PHYHIPL
1.10049e-224	0.711675	0.7	0.497	4.45213e-220	0	CACNA1D
2.53213e-223	-1.38827	0.119	0.35	1.0244e-218	0	PRKCA
1.37263e-222	1.1209	0.418	0.209	5.55312e-218	0	EPHA6
6.0212e-220	-1.46716	0.091	0.315	2.43594e-215	0	HS3ST5
1.65113e-219	0.818495	0.403	0.195	6.6798e-215	0	DLC1
1.68729e-218	0.787702	0.359	0.163	6.8261e-214	0	RHOJ
2.14562e-217	0.404464	0.901	0.66	8.68034e-213	0	THSD7A
2.21471e-217	0.79462	0.324	0.139	8.95984e-213	0	FAM13Ali1
5.27577e-217	0.718838	0.27	0.102	2.13437e-212	0	TMEM150C
1.52854e-215	0.633772	0.734	0.548	6.18385e-211	0	SPIRE1
2.4906e-213	0.800692	0.386	0.187	1.0076e-208	0	LNX1
1.00959e-212	-2.88802	0.101	0.311	4.08439e-208	0	HS3ST4
1.04754e-210	0.732796	0.493	0.272	4.23795e-206	0	EPS8
6.12688e-210	0.589751	0.785	0.575	2.47869e-205	0	ZEB2
5.76145e-209	-1.10037	0.122	0.348	2.33085e-204	0	TJP2
2.47954e-208	0.712084	0.355	0.158	1.00312e-203	0	PBX3
1.39052e-202	0.462327	0.567	0.315	5.62549e-198	0	LINC-RPS12-14
1.03851e-198	0.724306	0.434	0.227	4.20138e-194	0	AKAP7
3.35147e-196	0.627091	0.363	0.165	1.35587e-191	0	FAT4
8.35736e-196	-0.935695	0.265	0.496	3.38105e-191	0	CAMKMT
4.53779e-195	0.711796	0.331	0.149	1.83581e-190	0	GPM6A-AS-1
1.43731e-194	0.700318	0.478	0.263	5.81476e-190	0	RGS8
2.71828e-194	0.632114	0.528	0.303	1.09971e-189	0	SLC4A8
5.71139e-193	0.644341	0.602	0.381	2.3106e-188	0	TAFA3
4.62765e-192	0.640475	0.33	0.145	1.87216e-187	0	CHRM3
1.41782e-189	0.684463	0.254	0.098	5.73594e-185	0	ST8SIA1
3.04216e-189	-1.21808	0.091	0.297	1.23074e-184	0	DGKH
2.08139e-187	-0.903284	0.206	0.434	8.42048e-183	0	ZEB1
8.3758e-186	-1.45605	0.505	0.591	3.38852e-181	0	DAB1
1.1966e-185	-0.754983	0.421	0.623	4.84098e-181	0	KIF21A
1.70944e-185	-0.942386	0.164	0.39	6.91572e-181	0	STAT1
4.24755e-185	-0.880621	0.205	0.427	1.71839e-180	0	DENND5B
5.40029e-183	-2.1289	0.087	0.28	2.18474e-178	0	SNTG1
9.86632e-182	0.589895	0.759	0.599	3.99152e-177	0	JARID2
1.78529e-181	0.661747	0.564	0.363	7.22256e-177	0	CELF4
1.95892e-181	0.694879	0.301	0.13	7.92501e-177	0	PCDH10
2.26878e-178	-1.13152	0.101	0.302	9.17857e-174	0	EPB41L2
3.73261e-177	0.268762	0.719	0.418	1.51006e-172	0	NFIA
1.36018e-175	0.557952	0.312	0.137	5.50276e-171	0	DIPK1A
2.42397e-175	-1.51705	0.107	0.299	9.80643e-171	0	KCNIP4
1.48645e-171	0.664734	0.334	0.158	6.01357e-167	0	VSTM2B
9.00218e-169	0.668331	0.31	0.145	3.64192e-164	0	FNDC3B
1.68621e-165	-1.21364	0.195	0.393	6.82173e-161	0	PCP2
1.97265e-165	-0.866106	0.23	0.433	7.98055e-161	0	ASAP2
3.78887e-164	0.558772	0.457	0.249	1.53283e-159	0	IMPA1
4.64265e-163	-0.877742	0.206	0.408	1.87823e-158	0	TBC1D9
2.55457e-162	0.763934	0.526	0.33	1.03348e-157	0	LRTM1
5.89287e-162	0.657037	0.59	0.403	2.38402e-157	0	CADM3
2.84879e-157	0.662549	0.331	0.164	1.15251e-152	0	NTM
6.1527e-157	0.671927	0.388	0.212	2.48914e-152	0	CHD7
1.43374e-156	-0.835976	0.284	0.472	5.80035e-152	0	RGS11
1.6655e-155	-1.07816	0.232	0.434	6.73793e-151	0	LAPTM4B
3.75933e-155	-0.656824	0.558	0.701	1.52087e-150	0	SH3GL2
4.20578e-155	0.668118	0.454	0.265	1.70149e-150	0	XKR4
6.35107e-155	0.707179	0.285	0.132	2.56939e-150	0	LINC-RPL6-451
1.56636e-154	0.642751	0.294	0.138	6.33686e-150	0	SH3D19
1.98412e-154	-1.00404	0.436	0.575	8.02695e-150	0	DLG1
1.20303e-153	-0.843619	0.16	0.358	4.86697e-149	0	TLN2
2.31784e-150	-0.923493	0.104	0.29	9.37705e-146	0	ELMOD1
1.07475e-148	0.637156	0.285	0.135	4.34801e-144	0	LINC-PDE4D-6
2.16105e-148	0.658422	0.381	0.21	8.74274e-144	0	NUAK1
1.1856e-147	-0.939509	0.17	0.357	4.79646e-143	0	CD2APli1
1.26696e-147	0.654108	0.302	0.149	5.1256e-143	0	RECK
2.14541e-147	0.581461	0.652	0.464	8.67947e-143	0	GRIN2B
7.55502e-147	-0.788704	0.344	0.524	3.05646e-142	0	ASAP1
9.80476e-147	-0.932439	0.092	0.271	3.96661e-142	0	MCTP2
5.74865e-146	0.641845	0.279	0.129	2.32568e-141	0	GRM7-AS-2
6.44135e-145	-0.418938	0.873	0.917	2.60591e-140	0	GPHN
1.70779e-144	-0.735864	0.381	0.564	6.90903e-140	0	MBNL1
1.83866e-144	-0.800293	0.115	0.299	7.43848e-140	0	EPN2
3.56509e-142	-0.769393	0.085	0.26	1.44229e-137	0	MBOAT2
2.65563e-141	0.640881	0.35	0.188	1.07436e-136	0	SERINC5
4.33952e-141	-0.664507	0.461	0.627	1.7556e-136	0	TULP4
7.27614e-141	0.50399	0.523	0.32	2.94364e-136	0	PHACTR1
2.14524e-139	0.673448	0.291	0.141	8.67877e-135	0	LORF2li91
5.24626e-139	0.672328	0.271	0.127	2.12243e-134	0	LINC-AKAP7-1
5.24672e-138	-0.81963	0.255	0.44	2.12261e-133	0	CSNK1G1
1.09519e-135	-0.950427	0.084	0.25	4.4307e-131	0	RYR3
2.35253e-133	-0.961149	0.12	0.289	9.5174e-129	0	PRKAR2Bli1
2.45193e-133	0.397178	0.859	0.765	9.91952e-129	0	CACNB2li1
1.26508e-132	0.625339	0.4	0.23	5.11799e-128	0	FAM3C
1.91176e-132	-1.39787	0.398	0.533	7.7342e-128	0	KIAA1217
7.37778e-132	0.60217	0.532	0.359	2.98476e-127	0	LORF2li252
1.50288e-130	0.584189	0.363	0.203	6.08003e-126	0	RCVRN
7.86549e-130	0.614653	0.293	0.147	3.18206e-125	0	PSD
1.03337e-129	-1.25261	0.155	0.322	4.18059e-125	0	SLC8A1
1.19268e-129	-0.551805	0.604	0.731	4.82512e-125	0	NR3C2
2.66944e-129	0.439896	0.829	0.695	1.07995e-124	0	MAML2
3.91305e-129	-0.792022	0.196	0.377	1.58307e-124	0	PPM1E
6.04728e-128	0.272432	0.996	0.831	2.44649e-123	0	ZNF804B
1.77769e-126	0.57357	0.618	0.468	7.19183e-122	0	ROCK1
2.77707e-125	-0.727905	0.403	0.564	1.12349e-120	0	HDAC9
1.8803e-124	-0.865456	0.156	0.327	7.60694e-120	0	TTC28li1
8.77761e-124	0.44859	0.791	0.666	3.55107e-119	0	CELF2li1
1.05721e-123	-0.694287	0.224	0.404	4.27707e-119	0	ADAM5
3.55561e-122	0.578473	0.542	0.371	1.43846e-117	0	MLLT3
4.07616e-122	-0.497984	0.783	0.838	1.64905e-117	0	DOK6
4.42635e-122	-0.922619	0.397	0.534	1.79072e-117	0	INPP4B
5.14662e-122	-0.443534	0.736	0.811	2.08212e-117	0	TSORFli1224
8.17329e-121	0.451272	0.815	0.705	3.30659e-116	0	NRXN3-AS-3
8.22905e-121	-0.802238	0.155	0.327	3.32914e-116	0	SCG3
8.0636e-120	-0.682957	0.244	0.421	3.26221e-115	0	MAGI1
1.32985e-119	0.565987	0.339	0.188	5.38004e-115	0	TRIM9
2.55459e-117	-0.689826	0.205	0.377	1.03349e-112	0	DDHD1
1.56883e-116	-0.681221	0.136	0.301	6.34684e-112	0	ANK1
2.17218e-116	-0.734005	0.343	0.499	8.78778e-112	0	PARD3
2.34597e-115	-0.776933	0.401	0.557	9.49085e-111	0	GALNT13
2.47925e-115	-0.597639	0.357	0.528	1.00301e-110	0	SNAP91
3.58357e-115	-0.753212	0.445	0.583	1.44977e-110	0	PARP8
1.09447e-114	0.387546	0.681	0.486	4.42777e-110	0	LINC-USP25-14
4.49095e-114	0.498561	0.581	0.413	1.81686e-109	0	ITPR1
6.73351e-114	0.519075	0.385	0.225	2.72411e-109	0	PRR16-AS-2
3.46331e-111	0.463	0.732	0.595	1.40112e-106	0	GABRA1
8.70271e-111	0.341731	0.65	0.453	3.52077e-106	0	QKI
3.99883e-109	-0.769073	0.395	0.536	1.61777e-104	0	ASPH
7.26549e-109	0.566776	0.348	0.203	2.93932e-104	0	PDK1
7.41336e-109	-0.599659	0.501	0.627	2.99915e-104	0	FMN1
1.58153e-108	0.520441	0.563	0.405	6.39826e-104	0	NFASC
6.13493e-103	0.549882	0.376	0.231	2.48195e-98	0	NCKAP5-AS-3
5.60313e-102	-0.749921	0.171	0.326	2.2668e-97	0	NDFIP2
3.94644e-101	-0.71598	0.629	0.693	1.59657e-96	0	ZNF521
5.04856e-101	-0.663154	0.143	0.297	2.04244e-96	0	KIAA1958
8.51536e-101	-0.728777	0.151	0.302	3.44498e-96	0	SPTB
2.1045e-100	-0.748095	0.173	0.325	8.51396e-96	0	CCDC148
3.38458e-100	0.422569	0.341	0.193	1.36926e-95	0	PHACTR2
3.97956e-100	-0.622378	0.279	0.439	1.60997e-95	0	PRUNE2
5.2184e-100	0.498308	0.424	0.271	2.11116e-95	0	CFL2
2.14707e-99	0.515319	0.385	0.24	8.68617e-95	0	GPM6B
3.7084e-99	-0.688646	0.179	0.331	1.50027e-94	0	STAT5B
1.86632e-98	-0.559652	0.455	0.598	7.55036e-94	0	SV2B
4.43329e-98	0.593468	0.311	0.18	1.79353e-93	0	TMEM106B
5.80655e-98	-0.699518	0.138	0.285	2.3491e-93	0	TLE1
2.05834e-97	-0.730204	0.496	0.602	8.32722e-93	0	AHCYL2
8.24776e-97	-0.503358	0.506	0.636	3.33672e-92	0	MAP4
1.4307e-96	-0.762568	0.172	0.32	5.78806e-92	0	PLPP1
9.38087e-96	0.519216	0.422	0.278	3.79513e-91	0	ARL13B
1.90516e-95	0.252359	0.709	0.482	7.70753e-91	0	GRIA4
1.03972e-94	-0.797608	0.203	0.351	4.20631e-90	0	ANKS1B
4.77392e-94	-0.512549	0.522	0.641	1.93134e-89	0	MSI2
1.45047e-93	-0.692406	0.133	0.275	5.86803e-89	0	TMEM117
4.50861e-92	0.485721	0.255	0.136	1.824e-87	0	PTPRR-AS-2
1.00301e-91	0.497502	0.333	0.198	4.05777e-87	0	GABBR2
1.9811e-91	0.503453	0.344	0.208	8.01473e-87	0	HIVEP2
4.82344e-91	-0.570577	0.348	0.493	1.95137e-86	0	ARHGEF11
8.48032e-90	0.287671	0.542	0.354	3.4308e-85	0	TNR
4.17401e-89	0.513617	0.421	0.28	1.68864e-84	0	GSTP1
2.92924e-88	-0.702887	0.253	0.396	1.18505e-83	0	LPGAT1
5.73422e-88	-0.660449	0.523	0.617	2.31984e-83	0	LARGE1
8.99214e-88	-0.589561	0.21	0.359	3.63786e-83	0	KSR2
2.34127e-87	-0.658456	0.132	0.272	9.47184e-83	0	SYT4
1.68892e-86	-0.416569	0.656	0.743	6.83271e-82	0	PCBP3
2.26142e-86	0.486754	0.338	0.208	9.1488e-82	0	WASF3
3.455e-85	-0.490054	0.615	0.717	1.39775e-80	0	MACROD2
4.2005e-84	0.37372	0.738	0.617	1.69935e-79	0	AFF3
4.33375e-84	-0.76967	0.174	0.305	1.75326e-79	0	CNTNAP4
4.63074e-84	-0.627056	0.207	0.35	1.87341e-79	0	PAK3
5.98151e-84	-0.871658	0.812	0.673	2.41988e-79	0	PCDH9
1.40251e-83	0.516504	0.311	0.188	5.674e-79	0	TET1
3.92174e-83	-0.657066	0.247	0.383	1.58658e-78	0	KLF12
2.139e-82	-0.633664	0.17	0.305	8.65355e-78	0	SFMBT2
1.20263e-81	-0.536995	0.265	0.411	4.86536e-77	0	UBL3
1.7305e-81	-0.702802	0.348	0.477	7.0009e-77	0	TMEM200A
6.94052e-81	-0.753668	0.281	0.414	2.80786e-76	0	ERC2
3.51495e-80	-0.503885	0.446	0.571	1.42201e-75	0	PLXDC1
6.97003e-80	0.300678	0.786	0.668	2.8198e-75	0	AAK1
2.99244e-79	-0.765489	0.163	0.291	1.21062e-74	0	SIPA1L1
3.46009e-79	0.459804	0.382	0.25	1.39982e-74	0	PDZD8li1
3.57609e-79	0.480463	0.369	0.243	1.44674e-74	0	RNF2
2.64337e-78	0.524799	0.28	0.167	1.0694e-73	0	EXOC5
9.59997e-78	-0.624991	0.178	0.31	3.88377e-73	0	TTLL7
2.18084e-77	0.456825	0.499	0.37	8.8228e-73	0	MTMR7
3.11946e-77	-0.556896	0.21	0.344	1.26201e-72	0	PARP4
1.84681e-76	-0.551154	0.145	0.274	7.47147e-72	0	MTHFD1L
2.44026e-76	0.462317	0.362	0.235	9.87233e-72	0	CNKSR2
4.9644e-76	0.520178	0.325	0.202	2.0084e-71	0	TMEM176B
6.00804e-76	0.4838	0.263	0.152	2.43061e-71	0	SNRPB2
7.34085e-76	-0.40819	0.667	0.748	2.96981e-71	0	AGAP1
7.84305e-75	0.395911	0.373	0.238	3.17299e-70	0	CACNA1G
3.3625e-73	-0.509642	0.244	0.38	1.36033e-68	0	ITSN1
4.42989e-73	0.364747	0.545	0.4	1.79215e-68	0	REPS2
5.09034e-73	0.476295	0.505	0.383	2.05935e-68	0	ME3
6.82193e-72	-0.514203	0.331	0.463	2.75988e-67	0	USP12
1.44517e-71	-0.560579	0.17	0.297	5.84657e-67	0	IQCJ-SCHIP1-AS-11
2.91317e-71	0.429193	0.287	0.176	1.17855e-66	0	KCNAB3
3.58384e-71	-0.454248	0.469	0.589	1.44988e-66	0	VOPP1
4.88204e-70	-0.562236	0.159	0.284	1.97508e-65	0	SKA2
9.45774e-70	0.344119	0.687	0.557	3.82622e-65	0	CADM1
1.55682e-69	-0.526885	0.301	0.428	6.29827e-65	0	OSBPL9li1
5.6854e-69	0.378974	0.468	0.329	2.30008e-64	0	ASTN1
8.63346e-69	0.427058	0.255	0.149	3.49275e-64	0	STXBP4
6.68266e-68	0.296832	0.78	0.651	2.70354e-63	0	ST6GALNAC5
1.38773e-66	0.421263	0.505	0.386	5.61421e-62	0	NCOR1
1.39955e-66	-0.49724	0.2	0.327	5.66201e-62	0	SPTBN1
5.28324e-66	-0.682217	0.166	0.288	2.13739e-61	0	ADGB-AS-6
9.25422e-66	-0.498038	0.152	0.273	3.74389e-61	0	MGAT4A
9.57276e-66	0.458808	0.533	0.412	3.87276e-61	0	GTDC1
1.21181e-65	-1.13373	0.383	0.449	4.90251e-61	0	CSMD3
2.22442e-65	-0.32562	0.726	0.794	8.99913e-61	0	KIF1B
9.95343e-65	0.427498	0.351	0.236	4.02676e-60	0	TRAF3
1.03269e-64	-0.515406	0.201	0.324	4.17786e-60	0	ANKH
2.21337e-63	-0.607597	0.215	0.333	8.9544e-59	0	DOCK9
5.39951e-63	-0.462286	0.387	0.506	2.18443e-58	0	ZNF609li1
1.03345e-62	-0.480567	0.283	0.404	4.18093e-58	0	ZDHHC17
1.41343e-61	0.371541	0.308	0.195	5.71818e-57	0	LRRC38li1
2.53565e-61	0.4115	0.312	0.203	1.02582e-56	0	CACNA1A
3.43398e-61	0.366116	0.454	0.329	1.38925e-56	0	ZNF608
1.50759e-60	-0.497376	0.3	0.416	6.0991e-56	0	DIP2B
2.2777e-60	0.434549	0.284	0.182	9.21468e-56	0	ATR
8.72027e-60	0.348753	0.587	0.464	3.52787e-55	0	LRP8
3.39994e-59	0.396112	0.33	0.222	1.37548e-54	0	DPYSL5
7.1412e-59	0.262927	0.487	0.35	2.88905e-54	0	MFAP3L
1.04155e-58	-0.452062	0.348	0.466	4.21371e-54	0	SOBP
2.76391e-58	-0.514088	0.276	0.391	1.11817e-53	0	SLC23A2
1.15172e-57	-0.700841	0.41	0.49	4.6594e-53	0	TMTC2
2.19708e-57	-0.435647	0.371	0.486	8.8885e-53	0	FAF1
2.41426e-57	0.327592	0.393	0.269	9.76713e-53	0	TMEM132C
4.23315e-57	-0.451414	0.231	0.35	1.71256e-52	0	FCHSD2
1.73032e-56	-0.496812	0.153	0.26	7.00017e-52	0	VGLL4
1.74719e-56	-0.481959	0.268	0.385	7.06841e-52	0	PPP1R9A
2.62193e-56	-0.466773	0.626	0.662	1.06073e-51	0	SORCS2
2.01556e-55	-0.514897	0.151	0.259	8.15416e-51	0	HECTD2
3.41401e-55	0.431666	0.3	0.201	1.38117e-50	0	AMMECR1
8.69409e-55	0.419213	0.419	0.31	3.51728e-50	0	ANK3-AS-1
2.66109e-54	-0.739637	0.465	0.504	1.07657e-49	0	LINC-RPL6-63
4.13503e-54	0.282216	0.777	0.695	1.67287e-49	0	XKR6
4.51558e-54	-0.466536	0.153	0.257	1.82682e-49	0	YME1L1
7.86639e-54	-0.631292	0.257	0.357	3.18243e-49	0	GRID1
1.48696e-53	-0.4581	0.148	0.251	6.01565e-49	0	ABCC5li1
1.8358e-53	-0.487078	0.217	0.324	7.42691e-49	0	PPIP5K2
1.97566e-53	-0.403556	0.44	0.548	7.99273e-49	0	ADGRB3
3.90295e-53	-0.45484	0.256	0.371	1.57898e-48	0	TRIO
1.80118e-52	-0.506318	0.169	0.271	7.28685e-48	0	SUSD4
4.58624e-52	-0.370765	0.591	0.677	1.85541e-47	0	LINC-PTPRC-4
1.6654e-51	-0.586652	0.516	0.611	6.73753e-47	0	NPDC1-AS-1
2.07473e-51	0.337566	0.395	0.282	8.39353e-47	0	CBLB
7.87441e-51	-0.433707	0.266	0.377	3.18567e-46	0	BTRC
1.73662e-50	-0.547628	0.169	0.272	7.02567e-46	0	PCDH17
2.97123e-49	0.378094	0.268	0.176	1.20204e-44	0	KIF16B
9.97744e-49	-0.427982	0.21	0.316	4.03647e-44	0	ATP2C1
1.25516e-48	-0.416204	0.694	0.728	5.07787e-44	0	EPB41L3
3.58002e-48	-0.432454	0.442	0.533	1.44833e-43	0	MACF1
1.31041e-47	0.323802	0.645	0.549	5.30138e-43	0	RAB3IP
1.37643e-47	-0.451355	0.26	0.366	5.5685e-43	0	RTN4
1.38746e-47	0.304223	0.412	0.298	5.61311e-43	0	TMEM108
2.60568e-47	-0.392159	0.404	0.504	1.05415e-42	0	CYRIB
2.88925e-47	0.31968	0.278	0.183	1.16888e-42	0	PPP2R2C
3.19581e-47	-0.400172	0.609	0.668	1.2929e-42	0	MAGI3
4.07122e-47	-0.413542	0.166	0.267	1.64705e-42	0	PLGRKT
5.97877e-47	-0.439005	0.185	0.286	2.41877e-42	0	APC
7.12116e-47	0.342315	0.589	0.492	2.88094e-42	0	ZNF462li1
8.7236e-47	-0.438269	0.405	0.496	3.52922e-42	0	DENND1A
1.69701e-46	0.299172	0.395	0.283	6.8654e-42	0	DMD
1.89594e-46	-0.383462	0.435	0.532	7.6702e-42	0	ZFAT
5.06247e-46	-0.438786	0.209	0.312	2.04807e-41	0	KANSL1L
5.07834e-46	0.334763	0.261	0.172	2.05449e-41	0	IGDCC3
6.82765e-46	-0.425936	0.208	0.311	2.76219e-41	0	SPRED2
2.33795e-45	-0.424737	0.27	0.374	9.4584e-41	0	PPM1B
2.90363e-45	-0.257082	0.798	0.838	1.17469e-40	0	FOXN3
4.08439e-45	0.301486	0.655	0.571	1.65238e-40	0	YU005
5.82357e-45	-0.396188	0.294	0.4	2.35598e-40	0	RASA1li1
8.62156e-45	-0.392196	0.788	0.805	3.48794e-40	0	EXT1
1.39518e-44	-0.40698	0.582	0.653	5.64435e-40	0	RUNX1T1
4.0664e-44	0.342532	0.519	0.426	1.6451e-39	0	PTPN4
1.60262e-43	-0.351533	0.158	0.255	6.48357e-39	0	RNF157
1.42347e-42	-0.418397	0.308	0.405	5.7588e-38	0	TMEM65
1.53358e-42	-0.427631	0.337	0.43	6.20424e-38	0	TBC1D1
1.69708e-42	-0.44843	0.186	0.283	6.86569e-38	0	PRKD1
1.50219e-41	-0.854151	0.312	0.379	6.07726e-37	0	KALRN
2.44251e-41	-0.401899	0.194	0.289	9.88142e-37	0	VPS13C
3.80581e-41	0.380481	0.311	0.223	1.53968e-36	0	SSBP3
6.74707e-41	-0.436812	0.268	0.363	2.72959e-36	0	MEF2C
6.88228e-41	-0.388058	0.196	0.292	2.78429e-36	0	SMURF2
1.60265e-40	0.296857	0.641	0.559	6.48368e-36	0	NCOA2
1.63621e-39	-0.345026	0.432	0.53	6.61943e-35	0	KTN1
1.86864e-39	0.289289	0.614	0.527	7.55977e-35	0	PTPRA
3.73296e-39	-0.347623	0.246	0.344	1.51021e-34	0	NRG2
4.94484e-39	0.280872	0.29	0.201	2.00048e-34	0	NRG1
6.30573e-39	0.293367	0.277	0.191	2.55105e-34	0	SMPD3li1
7.68619e-39	0.34854	0.401	0.312	3.10953e-34	0	ANKRD12-AS-2
9.00616e-39	0.355861	0.372	0.285	3.64353e-34	0	CFDP1
1.96456e-38	0.349813	0.312	0.225	7.94782e-34	0	VPS13A
3.70283e-38	0.338399	0.289	0.203	1.49802e-33	0	LINC-USP25-13
6.63144e-38	0.261636	0.267	0.181	2.68282e-33	0	KANK1
6.63364e-38	-0.350952	0.301	0.4	2.68371e-33	0	UNC79
8.12218e-38	0.281576	0.649	0.579	3.28591e-33	0	NIPBL
1.15521e-37	-0.396297	0.447	0.521	4.67352e-33	0	RSRP1
3.65179e-37	-0.384455	0.25	0.343	1.47737e-32	0	CLN6
3.9125e-37	0.338696	0.372	0.283	1.58284e-32	0	MAGOH-AS-2
4.72751e-37	-0.365852	0.316	0.414	1.91256e-32	0	CALM1li2
1.21124e-36	-0.349532	0.171	0.258	4.90019e-32	0	ACTR3B
1.26145e-36	-0.265538	0.983	0.979	5.10332e-32	0	MDGA2
2.04017e-36	-0.350244	0.332	0.425	8.2537e-32	0	PCDHA1
3.02636e-36	-0.354202	0.19	0.28	1.22434e-31	0	RPS6KC1li1
1.4148e-35	0.330914	0.333	0.249	5.72371e-31	0	CACNB2
2.07363e-35	-0.324794	0.382	0.473	8.38907e-31	0	FRYL
6.13611e-35	-0.596805	0.437	0.49	2.48243e-30	0	ZNF385D
6.82849e-35	-0.388997	0.199	0.283	2.76253e-30	0	MAP2K1
1.41631e-34	-0.273049	0.614	0.679	5.72982e-30	0	NRCAM
1.74694e-34	-0.479307	0.186	0.264	7.06743e-30	0	PLA2G4C
1.78592e-34	-0.351999	0.26	0.351	7.22513e-30	0	CAMSAP2
3.08966e-34	-0.352196	0.225	0.312	1.24995e-29	0	DENND4A
6.31378e-34	-0.353021	0.237	0.327	2.5543e-29	0	SHOC2
8.6024e-34	-0.325484	0.344	0.434	3.48019e-29	0	SMARCA2
9.62835e-34	-0.351397	0.263	0.351	3.89524e-29	0	XPO6
1.52759e-33	-0.453714	0.363	0.442	6.18002e-29	0	CSRNP3
1.90421e-33	-0.305379	0.517	0.596	7.70366e-29	0	NR6A1-AS-3
2.90861e-33	-0.388955	0.284	0.366	1.17671e-28	0	MTSS1
2.98754e-33	-0.352279	0.172	0.254	1.20864e-28	0	ZMIZ1
3.91829e-33	-0.394784	0.32	0.401	1.58518e-28	0	CEP170
4.42468e-33	-0.859595	0.311	0.365	1.79005e-28	0	CCDC85A-AS-2
1.87976e-32	-0.348835	0.181	0.262	7.60474e-28	0	KIF5C
3.78286e-32	-0.3782	0.216	0.302	1.53039e-27	0	APLP2
5.17301e-32	-0.33456	0.202	0.286	2.09279e-27	0	NPTNli1
6.45681e-32	-0.372438	0.191	0.271	2.61217e-27	0	ACVR1
7.66131e-32	-0.371199	0.319	0.399	3.09946e-27	0	ARHGAP32
8.67878e-32	-0.333773	0.252	0.337	3.51109e-27	0	DCUN1D2
9.1255e-32	0.297987	0.301	0.223	3.69181e-27	0	THADA
1.20045e-31	0.298122	0.458	0.377	4.85654e-27	0	HIF1A
1.47976e-31	-0.355033	0.175	0.254	5.98651e-27	0	CYP27A1
2.1942e-31	-0.257451	0.543	0.617	8.87687e-27	0	MYCBP2
3.23605e-31	0.281946	0.438	0.352	1.30918e-26	0	SESN3
3.56807e-31	-0.340956	0.251	0.336	1.4435e-26	0	KIDINS220
4.64224e-31	0.317396	0.252	0.18	1.87806e-26	0	RPL21li85
7.53988e-31	0.270785	0.403	0.317	3.05033e-26	0	RAB3C
8.07833e-31	-0.269137	0.54	0.617	3.26817e-26	0	ZFAND3
1.2906e-30	-0.367073	0.474	0.533	5.22125e-26	0	LIMCH1
2.5428e-30	-0.278161	0.477	0.556	1.02872e-25	0	CORO2B
2.85623e-29	-0.35629	0.491	0.549	1.15551e-24	0	FRMD4B
3.81501e-29	-0.312708	0.352	0.433	1.5434e-24	0	FNIP1
8.0878e-29	-0.333938	0.43	0.505	3.272e-24	0	LRBA
8.74454e-29	-0.292852	0.375	0.458	3.53769e-24	0	ZNF705BliN
1.17876e-28	-0.329115	0.194	0.273	4.7688e-24	0	HSD17B12
2.0012e-28	-0.308945	0.358	0.44	8.09606e-24	0	SUPT3H
2.0083e-28	-0.315821	0.339	0.419	8.12477e-24	0	MAP6
3.46971e-28	-0.310354	0.367	0.449	1.40371e-23	0	PRKACB
6.2363e-28	-0.323978	0.331	0.421	2.52296e-23	0	ATP1B2
8.97077e-28	-0.302521	0.302	0.382	3.62922e-23	0	AGFG1
9.91116e-28	-0.277667	0.477	0.554	4.00966e-23	0	ARHGEF9
1.27381e-27	-0.285329	0.371	0.45	5.15333e-23	0	R3HDM1
2.05892e-27	-0.255986	0.588	0.655	8.32955e-23	0	TSORFli1919
4.19953e-27	-0.309841	0.269	0.348	1.69896e-22	0	MINDY2
4.3398e-27	0.287803	0.279	0.208	1.75571e-22	0	SLC44A1
5.9624e-27	-0.313801	0.235	0.311	2.41215e-22	0	CSNK1A1
7.06039e-27	-0.313551	0.206	0.28	2.85635e-22	0	MED12L
1.25975e-26	-0.297841	0.214	0.291	5.09644e-22	0	RNF13
1.40693e-26	0.259618	0.376	0.297	5.69189e-22	0	SMIM24
2.40113e-26	0.264266	0.402	0.328	9.71403e-22	0	PWWP2A
2.61404e-26	0.258459	0.439	0.359	1.05754e-21	0	HLF
2.76706e-26	-0.276797	0.314	0.394	1.11944e-21	0	ANK2
2.82381e-26	-0.317902	0.215	0.29	1.1424e-21	0	HOOK1
4.49731e-26	-0.261324	0.591	0.649	1.81943e-21	0	AKT3
6.57299e-26	-0.378393	0.507	0.575	2.65917e-21	0	ITM2B
1.74768e-25	-0.343907	0.266	0.343	7.07043e-21	0	NDUFA13
1.79574e-25	-0.298546	0.234	0.309	7.26485e-21	0	SOS1
2.53837e-25	-0.292208	0.315	0.391	1.02692e-20	0	UBR2
3.05383e-25	-0.361944	0.202	0.273	1.23546e-20	0	MSRA
7.11286e-25	-0.277386	0.336	0.412	2.87758e-20	0	UNC119
8.9313e-25	0.265234	0.443	0.373	3.61325e-20	0	CELF3
9.28485e-25	-0.327747	0.241	0.314	3.75628e-20	0	MGARP
2.17638e-24	-0.337525	0.357	0.434	8.80475e-20	0	SCG5
2.30336e-24	-0.303176	0.355	0.426	9.31848e-20	0	EHBP1
2.56949e-24	0.273653	0.448	0.376	1.03951e-19	0	PPP1R12B
3.88877e-24	-0.289882	0.296	0.371	1.57324e-19	0	PHF14
3.89424e-24	-0.283097	0.318	0.391	1.57545e-19	0	HECTD4
5.02928e-24	-0.300001	0.213	0.283	2.03465e-19	0	SRPK2
6.77275e-24	0.254831	0.284	0.216	2.73998e-19	0	RPS3Ali71
1.68361e-23	-0.280836	0.325	0.399	6.81121e-19	0	STAU2
1.75564e-23	-0.289548	0.454	0.513	7.10262e-19	0	PITPNC1
3.62402e-23	-0.304925	0.371	0.437	1.46613e-18	0	EPHA7
1.18016e-22	-0.281803	0.313	0.385	4.77447e-18	0	LCA5
1.6761e-22	-0.305882	0.298	0.365	6.78083e-18	0	HECTD1
2.00685e-22	-0.319225	0.392	0.468	8.11891e-18	0	ATP6V0C
3.21248e-21	-0.882846	0.483	0.474	1.29964e-16	0	CCDC85A
3.28308e-21	-0.250049	0.32	0.393	1.3282e-16	0	DMXL2
3.71023e-21	-0.281929	0.274	0.342	1.50101e-16	0	SAP30
3.87219e-21	-0.269205	0.275	0.345	1.56653e-16	0	BMPR2
6.46648e-21	-0.273338	0.315	0.386	2.61608e-16	0	SMYD3
9.7778e-21	-0.357507	0.441	0.477	3.95571e-16	0	GLRA1
1.04835e-20	-0.270814	0.238	0.306	4.2412e-16	0	ASCC3
1.08445e-20	-0.508695	0.216	0.272	4.38725e-16	0	ASIC2li1
2.50048e-20	-0.273049	0.267	0.334	1.01159e-15	0	MICU3
3.45899e-20	-0.268443	0.316	0.383	1.39937e-15	0	CASK
3.81253e-20	-0.250773	0.333	0.4	1.5424e-15	0	FUBP1
7.59963e-20	-0.260514	0.636	0.668	3.07451e-15	0	STXBP5L
9.30275e-20	-0.262999	0.273	0.339	3.76352e-15	0	CSPP1
1.98064e-19	-0.268736	0.329	0.39	8.01288e-15	0	STX3
2.01656e-19	-0.252916	0.261	0.326	8.15821e-15	0	KAT6A
7.56448e-19	-0.250979	0.365	0.431	3.06029e-14	0	IGSF21
8.15548e-19	-0.304979	0.367	0.423	3.29938e-14	0	MYT1L
8.96003e-19	-0.259528	0.245	0.308	3.62487e-14	0	RABGAP1L
6.20386e-18	-0.277127	0.301	0.362	2.50983e-13	0	TMEM260
9.00738e-18	-0.265966	0.235	0.296	3.64403e-13	0	NDUFS7
1.21132e-17	-0.257214	0.282	0.345	4.90053e-13	0	BTBD9
5.88484e-17	-0.251484	0.207	0.265	2.38077e-12	0	UBE2D1
1.72992e-16	-0.270916	0.825	0.813	6.99856e-12	0	RASGRF2
1.52412e-15	-0.250509	0.311	0.367	6.16596e-11	0	UBN2
4.34166e-15	-0.290837	0.286	0.338	1.75646e-10	0	MMP16
6.89566e-15	-0.310708	0.653	0.536	2.78971e-10	0	PCP4
9.27521e-15	-0.269557	0.498	0.527	3.75238e-10	0	ZNF536
9.99244e-15	-0.257303	0.253	0.308	4.04254e-10	0	CNOT2-AS-2
3.72638e-14	-0.341862	0.302	0.343	1.50755e-09	0	TMEM132D
1.07738e-13	-0.315213	0.575	0.618	4.35863e-09	0	CST3
1.99171e-13	-0.302791	0.29	0.333	8.05767e-09	0	OSBPL6
7.10341e-12	-0.261997	0.204	0.25	2.87375e-07	0	RTBDN
1.18918e-11	-0.624358	0.522	0.529	4.81095e-07	0	TSORFli2591
1.60917e-09	-0.251641	0.369	0.404	6.51006e-05	0	RASGRF2-AS-1
8.78312e-09	-0.315178	0.247	0.278	0.00035533	0	WDR17
7.17983e-08	-0.29659	0.343	0.365	0.00290467	0	PRKCE
1.38136e-07	-0.4079	0.287	0.308	0.00558843	0	TSORFli2489
7.95904e-07	-0.329817	0.23	0.255	0.0321991	0	ARHGAP44
0.000141179	-0.324985	0.466	0.445	1	0	PSD3
0.00762347	-0.271781	0.559	0.526	1	0	PPP2R2B
0	3.08133	0.955	0.138	0	1	PDE1A
0	2.97865	0.997	0.288	0	1	ADARB2
0	2.95196	0.926	0.15	0	1	PTPRQ
0	2.79244	0.815	0.089	0	1	NWD2
0	2.73053	0.946	0.189	0	1	ADARB2-AS-6
0	2.68473	0.997	0.563	0	1	LHFPL3
0	2.56764	0.673	0.061	0	1	SULF1
0	2.2393	0.684	0.074	0	1	LINC-PELO-5
0	2.21234	0.516	0.033	0	1	TSHR
0	2.17012	0.978	0.536	0	1	LINC-SLITRK3-1
0	2.13755	0.559	0.062	0	1	PDE1A-AS-4
0	1.89327	0.782	0.321	0	1	LINC-SLITRK3-3
0	1.80963	0.548	0.106	0	1	CPNE4
0	1.77995	0.516	0.146	0	1	LIN1li19
0	1.67156	0.922	0.407	0	1	NFIB
0	1.65631	0.693	0.266	0	1	FNTB
0	1.62674	0.658	0.229	0	1	CNTNAP4
0	1.61632	0.466	0.076	0	1	VAT1L
0	1.61333	0.443	0.068	0	1	GTF2IRD2
0	1.58618	0.839	0.342	0	1	ST18
0	1.57374	0.834	0.481	0	1	TSORFli2591
0	1.54602	0.925	0.416	0	1	GRM5
0	1.51736	0.58	0.263	0	1	TSORFli2489
0	1.48293	0.982	0.802	0	1	SLC4A10
0	1.47695	0.453	0.098	0	1	COL4A4
0	1.45417	0.704	0.319	0	1	MFAP3L
0	1.45148	0.344	0.041	0	1	PTPRQ-AS-2
0	1.42906	0.342	0.039	0	1	SLITRK5
0	1.42363	0.8	0.429	0	1	TMTC2
0	1.42357	0.915	0.606	0	1	PTPRB
0	1.41715	0.869	0.543	0	1	AHCYL2
0	1.38329	0.763	0.374	0	1	VWC2
0	1.37388	0.988	0.725	0	1	RALYL
0	1.35289	0.812	0.448	0	1	TANC2
0	1.34277	0.815	0.325	0	1	PRKCQ
0	1.31829	0.818	0.487	0	1	PPP2R2B
0	1.31358	0.684	0.259	0	1	PRKCA
0	1.28335	0.972	0.826	0	1	FRMD3li1
0	1.28046	0.325	0.06	0	1	SLC1A7
0	1.27498	0.382	0.111	0	1	NELL2
0	1.27362	0.587	0.211	0	1	LINC-YIPF5-2
0	1.27038	0.479	0.181	0	1	SMURF1
0	1.23201	0.391	0.13	0	1	RALGDS-AS-9
0	1.22164	0.992	0.77	0	1	GRID2
0	1.20543	0.481	0.161	0	1	MYLIP
0	1.20247	0.641	0.305	0	1	PHACTR1
0	1.20063	0.436	0.157	0	1	SLC6A15li1
0	1.19571	0.461	0.19	0	1	ARHGAP21-AS-3
0	1.19077	0.293	0.051	0	1	GIPC2
0	1.17752	0.612	0.294	0	1	SLC4A8
0	1.16625	0.352	0.106	0	1	CPOX
0	1.1464	0.334	0.073	0	1	LRRK1
0	1.09986	0.923	0.525	0	1	DAB1
0	1.09843	0.382	0.136	0	1	HS3ST5-AS-1
0	1.09012	0.526	0.199	0	1	PRKCQ-AS-2
0	1.08677	0.499	0.226	0	1	ELMOD1
0	1.08236	0.577	0.291	0	1	ANKS1B
0	1.07878	0.294	0.072	0	1	B3GALT5
0	1.06473	0.564	0.299	0	1	SHANK3
0	1.06432	0.53	0.268	0	1	CCDC148
0	1.05985	0.869	0.601	0	1	KCNH5
0	1.04568	0.69	0.301	0	1	SLC24A4
0	1.04455	0.382	0.127	0	1	EYSli2
0	1.03573	0.825	0.614	0	1	RUNX1T1
0	1.0354	0.319	0.093	0	1	SH3BGR
0	1.0293	0.575	0.237	0	1	HS3ST5
0	0.980338	0.413	0.164	0	1	KCNA3
0	0.973505	0.303	0.095	0	1	SSX2IP
0	0.970583	0.75	0.382	0	1	PTPRZ1
0	0.964113	0.836	0.655	0	1	CCDC88A
0	0.955324	0.902	0.603	0	1	GNAO1
0	0.935356	0.699	0.41	0	1	PSD3
0	0.932834	0.675	0.432	0	1	APOH
0	0.914645	0.626	0.267	0	1	GNAO1-AS-4
0	0.903281	0.811	0.603	0	1	PLEKHA5liN
0	0.892128	0.946	0.798	0	1	CACNA2D1
0	0.860064	0.637	0.192	0	1	SNTG1
0	0.850712	0.996	0.865	0	1	ADGRL2
0	0.840696	0.969	0.88	0	1	PCLO
0	0.817191	0.619	0.325	0	1	PCP2
0	0.810603	0.961	0.729	0	1	SLC24A2
0	0.741954	0.873	0.503	0	1	UNC13Cli1
0	0.735272	0.947	0.67	0	1	KHDRBS2
0	0.723366	0.98	0.916	0	1	ATRNL1
0	0.68104	0.717	0.347	0	1	FAT3
0	0.639811	0.995	0.966	0	1	NEGR1
0	0.488052	0.721	0.323	0	1	RELN
0	-0.67678	0.982	0.995	0	1	DLG2
0	-0.953883	0.72	0.868	0	1	PLCB4
0	-0.969218	0.483	0.75	0	1	MAML2
0	-1.0176	0.83	0.96	0	1	RIMS2
0	-1.30968	0.196	0.512	0	1	GABRG2
0	-1.31219	0.538	0.776	0	1	CCSER1
0	-1.36858	0.11	0.44	0	1	MLLT3
0	-1.38163	0.088	0.403	0	1	CLVS1
0	-1.5099	0.017	0.318	0	1	ASIC2-AS-4
0	-1.52078	0.659	0.735	0	1	TENM3
0	-1.53452	0.03	0.34	0	1	DMD
0	-1.61885	0.036	0.354	0	1	ZFHX3
0	-1.66734	0.042	0.397	0	1	ASTN1
0	-1.66818	0.051	0.409	0	1	PRKCE
0	-1.66904	0.091	0.464	0	1	GPM6A
0	-1.67402	0.032	0.355	0	1	TSORFli149
0	-1.67966	0.245	0.628	0	1	PBX1
0	-1.81501	0.019	0.341	0	1	KCNH8
0	-1.81799	0.198	0.562	0	1	INPP4B
0	-1.87391	0.016	0.33	0	1	LINC-BTF3-4
0	-1.89058	0.076	0.537	0	1	RTN1
0	-1.89337	0.046	0.438	0	1	SPON1
0	-1.90375	0.072	0.395	0	1	LINC-RPS12-14
0	-1.94463	0.262	0.552	0	1	KIAA1217
0	-1.97428	0.044	0.355	0	1	PPARGC1A
0	-2.16887	0.041	0.434	0	1	TNR
0	-2.19328	0.072	0.386	0	1	GRIK2
0	-2.24176	0.111	0.56	0	1	NLGN4X
0	-2.26999	0.274	0.685	0	1	PRICKLE2
0	-2.31566	0.032	0.336	0	1	SOX6
0	-2.32476	0.035	0.398	0	1	CI085-AS-1
0	-2.32933	0.11	0.692	0	1	DGKI
0	-2.33739	0.033	0.521	0	1	FIGN
0	-2.37886	0.045	0.385	0	1	TENM1
0	-2.40343	0.097	0.58	0	1	GRIA4
0	-2.44932	0.107	0.582	0	1	ABLIM1
0	-2.46109	0.059	0.598	0	1	SLC4A7
0	-2.48376	0.052	0.429	0	1	LRFN5
0	-2.5011	0.052	0.459	0	1	SLC1A3
0	-2.58517	0.126	0.489	0	1	SPHKAP
0	-2.60237	0.035	0.455	0	1	ZFHX4
0	-2.66199	0.052	0.601	0	1	DMDli1
0	-2.71146	0.065	0.523	0	1	NFIA
0	-2.72229	0.032	0.57	0	1	LINC-RPL6-63
0	-2.72305	0.047	0.646	0	1	PRKCB
0	-2.82169	0.042	0.388	0	1	PTPRM
0	-2.83461	0.032	0.413	0	1	COL19A1
0	-3.04005	0.101	0.463	0	1	UNC5D
0	-3.30099	0.072	0.431	0	1	DCC
0	-3.3909	0.06	0.706	0	1	DMDli2
0	-3.71238	0.092	0.453	0	1	LINC-PLIN3-8
0	-3.87084	0.055	0.62	0	1	CNTNAP5li1
0	-3.93137	0.075	0.546	0	1	KCND2
0	-4.01353	0.091	0.464	0	1	DSCAM
0	-4.04855	0.116	0.782	0	1	PCDH9
0	-5.19461	0.231	0.698	0	1	GRIK1li1
1.98745e-306	-1.63307	0.011	0.292	8.04042e-302	1	PLXNA4
2.42637e-306	0.565878	0.951	0.904	9.81613e-302	1	GPHN
1.4875e-302	-1.58587	0.048	0.342	6.01782e-298	1	MAD2L1-AS-1
2.56533e-301	0.887556	0.516	0.237	1.03783e-296	1	ISL1
1.02801e-298	0.721949	0.822	0.527	4.15891e-294	1	DSCAML1
5.42814e-294	0.805717	0.725	0.453	2.19601e-289	1	IGSF11
7.9677e-293	-1.11045	0.259	0.565	3.22341e-288	1	LIMCH1
8.44706e-293	0.900218	0.597	0.329	3.41734e-288	1	GAREM1
3.25879e-292	-2.18664	0.039	0.317	1.31838e-287	1	SOX5
1.76341e-291	-1.49278	0.027	0.303	7.13407e-287	1	GALNT10
1.00266e-280	-1.17974	0.104	0.406	4.05638e-276	1	CHN1
1.25565e-280	0.887607	0.682	0.47	5.07987e-276	1	ASAP1
1.09789e-275	-1.805	0.036	0.307	4.44162e-271	1	CNTN4-AS-4
1.33863e-275	-1.18991	0.165	0.461	5.41556e-271	1	REPS2
1.59544e-271	-1.79786	0.057	0.326	6.45451e-267	1	DACH1
1.18635e-270	0.484389	0.957	0.606	4.79951e-266	1	ROBO2
1.9747e-267	0.722782	0.695	0.4	7.98886e-263	1	CSMD3
9.28871e-264	-1.31253	0.626	0.775	3.75784e-259	1	HCN1
9.85051e-264	0.541533	0.962	0.81	3.98512e-259	1	NLGN1
3.33241e-263	0.914263	0.547	0.305	1.34816e-258	1	TMEM132D
1.2191e-262	-1.39495	0.023	0.279	4.93201e-258	1	MCTP2
2.45572e-260	0.942954	0.559	0.318	9.93485e-256	1	PPM1E
3.12699e-259	-0.885747	0.484	0.717	1.26506e-254	1	AAK1
1.2822e-258	1.00568	0.295	0.107	5.18729e-254	1	NUDT5
2.44117e-258	-1.30736	0.136	0.412	9.87599e-254	1	PDE5Ali1
3.74043e-258	-1.27367	0.008	0.253	1.51323e-253	1	LINC-RPL6-236
3.90449e-258	0.625388	0.854	0.612	1.5796e-253	1	ADGRL3
6.96609e-257	0.928418	0.372	0.155	2.8182e-252	1	VSTM2B
3.12266e-256	0.629963	0.76	0.523	1.2633e-251	1	DLG1
1.34394e-255	0.839972	0.251	0.077	5.43705e-251	1	EYS-AS-9
4.19154e-255	-1.73039	0.039	0.292	1.69573e-250	1	ENOX1
2.80844e-254	0.929387	0.506	0.267	1.13618e-249	1	PLPP1
7.67781e-252	-1.27855	0.034	0.286	3.10614e-247	1	PLA2G4C
1.64773e-250	-2.88919	0.021	0.263	6.66606e-246	1	LSM7-AS-1
3.50525e-250	-1.15982	0.28	0.551	1.41809e-245	1	LINC-USP25-14
4.88699e-248	0.829046	0.639	0.409	1.97708e-243	1	P3H3
4.25098e-246	-1.37473	0.054	0.308	1.71978e-241	1	GRIK4
3.09976e-245	0.553106	0.945	0.857	1.25404e-240	1	CTNNA2
2.88008e-244	-1.3775	0.026	0.27	1.16517e-239	1	GNG2
1.13178e-243	0.637607	0.847	0.704	4.57871e-239	1	EPB41L3
4.57089e-243	-1.34655	0.038	0.287	1.8492e-238	1	BCAT1
3.61995e-241	-1.29107	0.054	0.308	1.46449e-236	1	WDR17
3.85715e-237	-1.10884	0.136	0.405	1.56045e-232	1	AFF1
2.24397e-233	-1.37437	0.05	0.296	9.07822e-229	1	ASIC2li1
3.70829e-231	-1.41298	0.069	0.317	1.50022e-226	1	TPST1
7.90425e-230	-3.25321	0.03	0.259	3.19774e-225	1	NTNG1
1.47438e-229	0.875026	0.484	0.257	5.96476e-225	1	TMEM132C
2.365e-228	-1.22087	0.043	0.283	9.56784e-224	1	INSYN2A
3.43939e-225	-1.90624	0.039	0.27	1.39144e-220	1	PLCL1
8.28676e-224	0.790533	0.702	0.512	3.35249e-219	1	MBNL1
1.19513e-223	-1.73216	0.138	0.387	4.835e-219	1	TMEFF2
1.22545e-222	-1.30965	0.067	0.312	4.95768e-218	1	IMPA1
2.18371e-220	-1.14275	0.029	0.256	8.8344e-216	1	DLC1
6.43191e-220	-1.14162	0.425	0.621	2.60209e-215	1	PRR16
8.14455e-219	0.84631	0.315	0.129	3.29496e-214	1	SNTB2
1.31795e-218	-1.03354	0.415	0.632	5.33191e-214	1	LARGE1
2.03208e-218	-1.81537	0.335	0.53	8.22097e-214	1	KCNB2
8.61297e-217	0.859832	0.315	0.128	3.48447e-212	1	PTPRR-AS-2
1.67025e-215	-0.728182	0.755	0.86	6.75716e-211	1	MAGI2li1
1.26473e-214	-2.94582	0.084	0.31	5.1166e-210	1	HS3ST4
1.67914e-213	-1.47471	0.033	0.254	6.79311e-209	1	KCND3
8.69614e-209	-1.03411	0.484	0.646	3.51811e-204	1	CAMK4
1.81773e-208	-4.13936	0.088	0.311	7.3538e-204	1	KCNH7
6.63855e-207	0.779364	0.275	0.103	2.68569e-202	1	KITLG
1.97788e-205	-1.62378	0.098	0.328	8.00172e-201	1	SLC8A1
1.42776e-204	0.675878	0.65	0.411	5.77615e-200	1	TRPM1
5.62287e-204	0.768081	0.619	0.402	2.27479e-199	1	CSRNP3
1.62846e-203	0.757101	0.4	0.189	6.58809e-199	1	FAM107B
2.53122e-203	0.763485	0.65	0.457	1.02403e-198	1	DENND1A
4.12174e-203	-1.17859	0.039	0.257	1.66749e-198	1	DTNA
1.88443e-202	0.447133	0.943	0.875	7.62366e-198	1	RERE
3.23669e-201	-0.950485	0.18	0.434	1.30943e-196	1	RGS20li1
8.44521e-201	0.681134	0.77	0.62	3.41659e-196	1	LIN7A
2.85792e-198	0.698496	0.705	0.498	1.1562e-193	1	FRMD4A
2.86575e-197	0.825377	0.574	0.384	1.15937e-192	1	OSBPL9li1
1.09914e-194	-0.507334	0.968	0.981	4.44668e-190	1	MDGA2
2.34706e-194	0.793305	0.384	0.186	9.49526e-190	1	NUP93
1.35707e-190	-0.709734	0.72	0.829	5.49015e-186	1	RASGRF2
1.79264e-190	-1.08242	0.045	0.256	7.2523e-186	1	HIVEP2
2.49569e-190	-1.6368	0.085	0.299	1.00966e-185	1	KCNIP4
2.77669e-190	-0.894092	0.448	0.677	1.12334e-185	1	CPE
3.42552e-187	-1.0438	0.098	0.323	1.38583e-182	1	CFL2
1.21145e-185	0.546402	0.632	0.372	4.90105e-181	1	GABRR3
1.04534e-182	-1.13571	0.063	0.273	4.22902e-178	1	PIP5K1B
4.67485e-182	0.749445	0.262	0.104	1.89126e-177	1	MAPK6li2
6.68931e-180	-1.12846	0.152	0.389	2.70623e-175	1	GSG1
1.35794e-178	0.607054	0.802	0.699	5.49368e-174	1	NR3C2
2.75243e-178	0.778639	0.49	0.288	1.11352e-173	1	TJP2
5.0029e-178	0.808076	0.46	0.264	2.02397e-173	1	TTLL7
2.07047e-176	0.395021	0.933	0.846	8.37629e-172	1	TENM2
1.6318e-175	0.652203	0.417	0.214	6.60162e-171	1	LRRC4C
1.46831e-174	0.680701	0.608	0.396	5.94021e-170	1	HECW1
1.63948e-172	0.456271	0.825	0.662	6.63266e-168	1	ZNF521
3.75664e-171	-0.85182	0.219	0.449	1.51979e-166	1	BICD1
6.04759e-169	-0.932475	0.063	0.265	2.44661e-164	1	CHD7
8.15571e-167	-1.08007	0.109	0.321	3.29947e-162	1	XKR4
1.00109e-166	0.724688	0.271	0.114	4.05e-162	1	GARNL3
1.52105e-163	0.754398	0.56	0.376	6.15357e-159	1	ZEB1
1.74152e-158	-0.742238	0.399	0.607	7.04549e-154	1	SGMS1
3.00954e-158	0.751348	0.277	0.124	1.21754e-153	1	AHCYL2-AS-4
2.51505e-157	0.77093	0.509	0.335	1.01749e-152	1	PPM1B
8.77898e-157	0.643198	0.459	0.257	3.55162e-152	1	UNC13C
1.35728e-156	-0.977603	0.139	0.344	5.49101e-152	1	FAM20A
2.66464e-154	0.743222	0.337	0.168	1.07801e-149	1	GRID2-AS-11
2.8465e-154	0.735478	0.535	0.364	1.15158e-149	1	ZDHHC17
3.02424e-153	-0.708691	0.437	0.642	1.22349e-148	1	GABRA1
3.99788e-153	0.500202	0.86	0.748	1.61738e-148	1	TCF4
3.44644e-152	-0.892986	0.337	0.543	1.39429e-147	1	ASPH
3.8536e-151	-0.90717	0.363	0.561	1.55901e-146	1	GALNT13
1.10429e-150	0.696328	0.479	0.29	4.46753e-146	1	NXN
4.13631e-150	-0.259907	0.999	0.999	1.67339e-145	1	NRXN3
6.30741e-150	-1.06704	0.219	0.414	2.55173e-145	1	CABP1
4.94582e-147	-1.58217	0.077	0.257	2.00088e-142	1	SASH1
2.26581e-144	0.675464	0.391	0.211	9.16655e-140	1	SERPINI1
4.17473e-144	0.704994	0.469	0.283	1.68893e-139	1	PDE3A-AS-3
1.98859e-143	0.681815	0.429	0.248	8.04505e-139	1	GNAO1-AS-5
6.63523e-143	0.517943	0.806	0.649	2.68435e-138	1	ST6GALNAC5
2.29539e-142	-0.758287	0.348	0.546	9.28621e-138	1	MACF1
4.85361e-142	0.308227	0.977	0.968	1.96358e-137	1	SYT1
4.69655e-141	0.466759	0.349	0.17	1.90004e-136	1	EDIL3
2.17608e-140	-0.802425	0.227	0.443	8.80356e-136	1	SLC38A1
2.46014e-140	-0.791208	0.124	0.321	9.95273e-136	1	MEGF9
1.67097e-139	-1.08857	0.37	0.539	6.76007e-135	1	FRY
8.29829e-139	0.661808	0.503	0.316	3.35715e-134	1	LRRC3B
1.925e-138	0.635003	0.479	0.29	7.7878e-134	1	ADGRL2-AS-2
3.61801e-137	0.752414	0.366	0.197	1.4637e-132	1	LINC-IGSF11-1
1.20528e-136	0.75436	0.345	0.186	4.87609e-132	1	FRMD3-AS-2
1.79865e-135	-0.769243	0.241	0.441	7.2766e-131	1	MYT1L
3.24962e-135	0.678253	0.304	0.149	1.31466e-130	1	MARCHF3
7.52166e-135	-0.808726	0.397	0.575	3.04296e-130	1	RPL6li208
2.15893e-134	-0.620458	0.383	0.603	8.73415e-130	1	MRPS28-AS-3
3.52575e-134	0.713709	0.48	0.307	1.42638e-129	1	RAB3C
3.58008e-130	-0.624941	0.62	0.751	1.44836e-125	1	HMGN3
4.52074e-129	-0.781421	0.16	0.356	1.82891e-124	1	MMP16
6.78954e-128	-0.687132	0.427	0.599	2.74678e-123	1	SPIRE1
2.29101e-127	0.727336	0.321	0.171	9.2685e-123	1	ZNF581
2.19624e-125	-0.7036	0.242	0.443	8.88509e-121	1	TBC1D1
5.04189e-125	-0.844704	0.448	0.599	2.03975e-120	1	CDH2
2.34827e-124	-0.649895	0.538	0.695	9.50016e-120	1	OXR1
5.89745e-123	0.722818	0.31	0.165	2.38587e-118	1	ACTR3
1.16877e-122	0.730447	0.402	0.245	4.72836e-118	1	SKA2
6.31708e-122	-1.46571	0.114	0.277	2.55564e-117	1	TRPM3
2.14717e-121	-1.22023	0.209	0.382	8.68658e-117	1	PRKG1
9.0031e-119	0.975424	0.306	0.169	3.64229e-114	1	MID1
9.10273e-118	0.571301	0.403	0.236	3.6826e-113	1	CACNA1G
9.69242e-117	0.654975	0.502	0.349	3.92117e-112	1	SLC20A2
4.85421e-116	-0.517854	0.539	0.707	1.96382e-111	1	CELF2li1
5.52329e-115	0.528351	0.707	0.587	2.2345e-110	1	TULP4
1.2471e-113	-0.849206	0.115	0.282	5.04529e-109	1	SDC2
6.89968e-112	0.44902	0.263	0.126	2.79134e-107	1	THRB
3.83236e-111	0.628872	0.273	0.138	1.55042e-106	1	PCDH10
7.42828e-111	-1.25154	0.213	0.365	3.00519e-106	1	TAFA4
7.73657e-111	-0.545794	0.648	0.768	3.12991e-106	1	KCNAB1li1
1.94758e-110	0.56741	0.445	0.28	7.87912e-106	1	TTC28li1
6.31209e-110	0.455547	0.8	0.708	2.55362e-105	1	SYNE1
3.62136e-109	0.602728	0.475	0.318	1.46506e-104	1	RPL7li83
1.74866e-108	0.442619	0.802	0.726	7.07436e-104	1	AGAP1
3.13618e-108	-0.678962	0.437	0.594	1.26877e-103	1	TMEM178B
1.47971e-107	0.448897	0.785	0.689	5.98631e-103	1	PPP3CA
5.04365e-107	-0.49394	0.671	0.781	2.04046e-102	1	TCF12
6.43669e-106	-1.27134	0.106	0.26	2.60403e-101	1	EPHA6
1.4781e-105	-0.759796	0.099	0.257	5.97979e-101	1	LRCH1
1.14432e-104	-0.736626	0.117	0.279	4.62945e-100	1	AKAP7
1.35786e-104	-0.546376	0.554	0.695	5.49336e-100	1	MTCL1
1.72513e-104	-0.782167	0.105	0.261	6.9792e-100	1	PLCD4
2.19599e-104	0.601123	0.255	0.128	8.88408e-100	1	NSG2
1.50547e-99	-0.722899	0.115	0.269	6.09052e-95	1	PRR16-AS-2
3.39417e-99	-0.560125	0.479	0.628	1.37315e-94	1	FMN1
1.10868e-98	0.643424	0.317	0.184	4.48529e-94	1	PLCH2
2.45434e-98	0.43161	0.632	0.457	9.92929e-94	1	DOCK4
2.56131e-98	0.26052	0.996	0.834	1.03621e-93	1	ZNF804B
2.63292e-98	0.453023	0.745	0.651	1.06518e-93	1	STXBP5L
2.874e-98	0.332999	0.349	0.189	1.16271e-93	1	L1RE1li231
1.83021e-97	0.635147	0.287	0.16	7.4043e-93	1	PRKCZ
2.91818e-97	-0.554126	0.382	0.554	1.18058e-92	1	SLCO3A1
1.03706e-96	-0.755842	0.131	0.284	4.19553e-92	1	KLHL29
1.13779e-96	-0.862435	0.117	0.264	4.60303e-92	1	RASSF8
4.73715e-96	0.358801	0.437	0.259	1.91646e-91	1	EFR3Bli1
8.57618e-95	0.62287	0.418	0.281	3.46958e-90	1	DENND4A
5.4309e-93	-0.832023	0.434	0.567	2.19712e-88	1	RCAN2
7.71616e-93	0.539066	0.452	0.304	3.12165e-88	1	FAM160A1
7.9143e-93	0.598634	0.308	0.176	3.20181e-88	1	PRDM5
1.07378e-92	-0.670385	0.135	0.29	4.3441e-88	1	PDZD8li1
4.47522e-92	-0.768918	0.208	0.363	1.81049e-87	1	GRID1
2.86659e-91	0.602137	0.485	0.352	1.15971e-86	1	RALGPS2
1.07933e-90	0.25135	0.883	0.608	4.36655e-86	1	GRM7
4.28106e-90	-0.61083	0.108	0.255	1.73195e-85	1	NUAK1
1.35092e-89	0.493583	0.612	0.473	5.4653e-85	1	GRIN2B
2.84295e-88	0.536074	0.521	0.385	1.15014e-83	1	ASAP2
3.84375e-88	-0.626577	0.254	0.406	1.55503e-83	1	SRRM3
4.59839e-88	-0.64128	0.125	0.275	1.86032e-83	1	FAM3C
2.5783e-87	0.589479	0.495	0.362	1.04308e-82	1	SORT1
3.26009e-87	-0.581391	0.191	0.357	1.3189e-82	1	SLC17A7
1.02569e-86	-0.378631	0.761	0.843	4.14952e-82	1	FOXN3
1.05979e-86	-0.545373	0.246	0.411	4.28747e-82	1	STXBP1
9.62624e-86	-0.608965	0.257	0.421	3.89439e-81	1	RASGRF2-AS-1
3.89509e-85	0.596411	0.428	0.296	1.5758e-80	1	SHOC2
3.93607e-85	0.549111	0.546	0.42	1.59238e-80	1	PRKACB
4.31189e-85	-0.596621	0.219	0.377	1.74442e-80	1	CD47
1.70529e-83	-0.587817	0.51	0.632	6.89892e-79	1	ITSN2
7.55754e-83	-0.418943	0.665	0.774	3.05748e-78	1	CAMTA1
8.56198e-83	0.542684	0.33	0.202	3.46384e-78	1	ARHGEF4
1.43338e-81	-0.672782	0.174	0.323	5.79887e-77	1	NDFIP2
1.17008e-80	-0.37227	0.711	0.815	4.73366e-76	1	NBEA
3.06481e-80	0.332032	0.815	0.742	1.2399e-75	1	FAM135B
4.93235e-80	0.619575	0.29	0.174	1.99543e-75	1	LRRC1-AS-5
4.01516e-79	-0.442092	0.495	0.64	1.62437e-74	1	ATXN1
5.22285e-79	-0.70843	0.179	0.319	2.11296e-74	1	DRD1
1.17699e-78	0.533702	0.442	0.311	4.76163e-74	1	TLN2
2.93631e-77	0.573464	0.487	0.369	1.18791e-72	1	RASA1li1
4.08785e-77	0.625007	0.4	0.272	1.65378e-72	1	APLP2
6.24718e-76	-0.499125	0.452	0.595	2.52736e-71	1	CADM1
1.07711e-75	-0.786275	0.324	0.451	4.35754e-71	1	GABRB2
4.38153e-75	-0.607679	0.19	0.335	1.77259e-70	1	DOCK9
8.45792e-75	0.518355	0.299	0.182	3.42174e-70	1	LHX4
1.11536e-74	0.416241	0.718	0.634	4.5123e-70	1	PKP4
2.43905e-74	0.566967	0.376	0.256	9.86743e-70	1	EPN2
2.56191e-74	-0.543981	0.182	0.326	1.03645e-69	1	MAP4K4
5.04834e-73	0.448428	0.412	0.277	2.04236e-68	1	RGS8
3.45454e-72	0.542653	0.36	0.238	1.39757e-67	1	TMEM117
2.02376e-71	0.481877	0.623	0.518	8.18731e-67	1	SLC8A3li1
2.22281e-71	0.511935	0.53	0.412	8.99259e-67	1	EPHA7
2.52256e-71	0.33766	0.613	0.462	1.02052e-66	1	QKI
3.33093e-70	0.543013	0.329	0.215	1.34756e-65	1	NDRG3
5.64894e-70	-0.646349	0.275	0.413	2.28534e-65	1	ERC2
7.59032e-70	0.507953	0.309	0.192	3.07074e-65	1	ALDH1L2
1.11029e-68	-0.527728	0.29	0.443	4.49178e-64	1	SCG5
1.1813e-66	0.546412	0.348	0.233	4.77907e-62	1	SLC12A2
6.60069e-65	-0.757193	0.14	0.258	2.67038e-60	1	CALN1
1.82308e-63	0.527539	0.426	0.315	7.37546e-59	1	PCNX1
2.26061e-63	0.446602	0.42	0.298	9.14551e-59	1	SYT9
2.8842e-63	-0.442184	0.327	0.47	1.16683e-58	1	FBXW7
6.81875e-63	-0.471613	0.232	0.371	2.75859e-58	1	CXXC4
1.74764e-62	-0.712136	0.317	0.433	7.07025e-58	1	PTPRG
1.56624e-61	-0.635698	0.44	0.529	6.33638e-57	1	ASTN2
1.97191e-61	-0.422994	0.486	0.61	7.97754e-57	1	KIF21A
2.74284e-61	0.500945	0.316	0.21	1.10964e-56	1	SLITRK3
2.45349e-60	-0.428953	0.262	0.399	9.92586e-56	1	STX3
4.64283e-60	-0.467137	0.167	0.293	1.8783e-55	1	ANK1
4.67105e-60	0.514578	0.311	0.204	1.88972e-55	1	NBEAL1
6.11091e-59	-0.466374	0.396	0.523	2.47223e-54	1	ZNF462li1
1.3893e-58	0.509661	0.369	0.264	5.62054e-54	1	MYH10
1.50179e-58	0.418235	0.519	0.41	6.07563e-54	1	MGAT5
1.92842e-58	0.361432	0.666	0.58	7.80162e-54	1	AKAP6
5.94223e-58	-0.515775	0.544	0.615	2.40399e-53	1	ZEB2
7.13686e-58	0.521294	0.305	0.203	2.88729e-53	1	CACNA2D1-AS-6
5.0426e-57	0.448446	0.494	0.392	2.04003e-52	1	LORF2li312
1.89664e-56	0.388575	0.657	0.586	7.67305e-52	1	SRRM4
2.71945e-56	0.473438	0.401	0.292	1.10018e-51	1	PRTG
2.79555e-56	0.503262	0.345	0.241	1.13097e-51	1	EMC2
1.06721e-55	-0.405571	0.291	0.428	4.31752e-51	1	MAPRE2
1.38425e-55	-0.292471	0.821	0.877	5.60013e-51	1	DST
2.19948e-55	0.389674	0.648	0.573	8.8982e-51	1	YU005
2.48058e-55	-0.481791	0.275	0.401	1.00354e-50	1	LORF2li252
2.93904e-55	-0.371138	0.393	0.534	1.18902e-50	1	NSF
5.57427e-54	-0.468478	0.175	0.294	2.25513e-49	1	IQCJ-SCHIP1-AS-11
1.33135e-53	-0.410629	0.169	0.29	5.38613e-49	1	SGCEli1
1.88592e-53	0.34558	0.732	0.679	7.62968e-49	1	LINC-YU005-1
5.43179e-53	0.472827	0.327	0.222	2.19748e-48	1	KHDRBS2-AS-2
5.64568e-53	0.457923	0.398	0.29	2.28401e-48	1	EPS8
1.88412e-52	0.474902	0.305	0.209	7.62238e-48	1	ABHD6
2.40517e-52	-0.431375	0.153	0.269	9.73036e-48	1	TRAF3
5.588e-52	-0.443157	0.259	0.383	2.26068e-47	1	KIAA1328
1.00399e-51	0.447254	0.445	0.348	4.06175e-47	1	BTRC
1.81018e-51	0.441145	0.512	0.416	7.32328e-47	1	CTTNBP2
2.09494e-51	0.424226	0.354	0.252	8.47527e-47	1	LINC-EPB41L3-3
3.20822e-51	-0.435527	0.576	0.669	1.29792e-46	1	GABRR1-AS-2
3.63507e-51	0.503804	0.307	0.211	1.4706e-46	1	STT3Bli27
5.68287e-51	-0.359475	0.611	0.716	2.29906e-46	1	MACROD2
2.5143e-50	-0.373317	0.642	0.733	1.01718e-45	1	NRXN3-AS-3
3.61694e-50	0.413855	0.566	0.48	1.46327e-45	1	AHI1
5.05075e-50	-0.325146	0.71	0.79	2.04333e-45	1	CACNB2li1
1.09643e-49	0.391801	0.367	0.259	4.43571e-45	1	NRP2
2.12247e-49	-0.415573	0.191	0.31	8.58665e-45	1	CYTH3
2.21449e-49	0.365741	0.323	0.216	8.95893e-45	1	ROBO2-AS-3
5.37829e-49	0.466568	0.325	0.229	2.17584e-44	1	YME1L1
4.54568e-48	-0.47279	0.251	0.366	1.839e-43	1	APBA1
4.82311e-48	-0.513181	0.251	0.367	1.95124e-43	1	PROS1
6.90512e-48	0.47477	0.325	0.232	2.79354e-43	1	VGLL4
9.06784e-48	-0.417306	0.46	0.562	3.66848e-43	1	EML6
1.11896e-47	-0.441895	0.218	0.335	4.52686e-43	1	PCDHB14
1.27475e-47	-0.361798	0.361	0.484	5.15713e-43	1	PLEKHA5
1.46547e-47	-0.39847	0.269	0.388	5.92869e-43	1	ACTG1
1.58582e-47	0.485953	0.298	0.205	6.41559e-43	1	RALGDSli7
1.7497e-47	0.433001	0.372	0.272	7.07857e-43	1	SFMBT2
5.7593e-47	-0.379344	0.388	0.512	2.32998e-42	1	RGS7
6.32678e-47	0.566043	0.663	0.587	2.55956e-42	1	NPDC1-AS-1
1.52392e-46	-0.489909	0.244	0.356	6.16516e-42	1	ADGRV1li1
2.86828e-46	-0.34462	0.528	0.638	1.16039e-41	1	MSI2
4.79189e-45	0.42408	0.292	0.2	1.93861e-40	1	LINC00472
6.08616e-45	0.39708	0.299	0.206	2.46222e-40	1	GABBR2
6.21187e-45	-0.300922	0.687	0.77	2.51307e-40	1	MBD5
7.40586e-45	0.454221	0.295	0.206	2.99611e-40	1	ANKRD13C
1.57335e-44	-0.394807	0.329	0.444	6.36514e-40	1	NFASC
2.2221e-44	0.471171	0.267	0.18	8.98973e-40	1	JAZF1
4.61982e-44	-0.624985	0.223	0.328	1.86899e-39	1	TMEM108
4.53074e-43	0.440475	0.358	0.267	1.83295e-38	1	JAKMIP3
7.43173e-43	0.285517	0.473	0.356	3.00658e-38	1	TMCC3
9.89373e-43	0.250362	0.358	0.25	4.00261e-38	1	PRKAR2Bli1
1.24683e-42	-0.32547	0.472	0.593	5.04419e-38	1	PCDHGA4
2.82119e-42	-0.336116	0.206	0.318	1.14134e-37	1	TSC22D1
3.82623e-42	-0.392069	0.291	0.402	1.54794e-37	1	ARHGAP32
4.3754e-42	0.325321	0.694	0.638	1.77011e-37	1	CNTN1
4.61124e-42	-0.430673	0.285	0.392	1.86552e-37	1	TBC1D9
7.89358e-42	-0.345734	0.148	0.25	3.19343e-37	1	SSBP3
2.26874e-41	0.40548	0.266	0.181	9.17843e-37	1	C1ORF21
2.45416e-41	0.423186	0.258	0.176	9.92854e-37	1	CSNK1G3
1.92014e-39	-0.321773	0.441	0.555	7.76814e-35	1	PTPRA
7.18668e-39	-0.369265	0.224	0.33	2.90744e-34	1	HDAC8
1.25022e-38	0.415291	0.35	0.267	5.05788e-34	1	SMURF2
7.11374e-38	-0.574635	0.412	0.493	2.87793e-33	1	ZNF385D
1.24534e-37	-0.328404	0.303	0.416	5.03815e-33	1	ME3
2.6881e-37	-0.31339	0.159	0.259	1.0875e-32	1	PRKN
3.96408e-37	-0.395054	0.173	0.269	1.60371e-32	1	SUSD4
1.72344e-36	-0.33051	0.157	0.251	6.97233e-32	1	CLIP1
6.1134e-36	0.391779	0.398	0.31	2.47324e-31	1	NHS
8.23612e-36	-0.317701	0.367	0.474	3.332e-31	1	FRYL
1.45383e-35	-0.405136	0.294	0.39	5.88163e-31	1	ETV6
1.93518e-35	-0.32875	0.767	0.808	7.82896e-31	1	EXT1
2.21643e-35	-0.456714	0.17	0.26	8.96678e-31	1	GALNTL6-AS-4
2.44531e-35	-0.552185	0.177	0.262	9.89275e-31	1	ARHGAP44
3.36762e-35	0.342301	0.533	0.451	1.3624e-30	1	CAMKMT
4.01906e-35	-0.366185	0.287	0.388	1.62595e-30	1	SLC23A2
4.05042e-35	0.355288	0.526	0.447	1.63864e-30	1	SETBP1
5.74283e-35	-0.464103	0.29	0.383	2.32332e-30	1	NMNAT2
8.29649e-35	-0.336969	0.219	0.319	3.35643e-30	1	ZCCHC7
2.73884e-34	0.404987	0.294	0.215	1.10803e-29	1	ATRNL1-AS-5
4.308e-33	0.410589	0.446	0.369	1.74284e-28	1	GABRR1
2.54364e-32	-0.310249	0.249	0.346	1.02905e-27	1	STRBP
1.88967e-31	-0.295761	0.264	0.365	7.64483e-27	1	CLSTN3
2.66295e-31	-0.330719	0.184	0.273	1.07732e-26	1	GPM6B
3.84344e-31	-0.304415	0.393	0.495	1.5549e-26	1	LRP8
5.45896e-31	-0.271193	0.43	0.528	2.20848e-26	1	GNAQli1
7.21683e-31	-0.322219	0.239	0.331	2.91964e-26	1	ZMYND8
1.75634e-30	0.257481	0.546	0.465	7.10544e-26	1	PARD3
1.79348e-30	-0.300761	0.233	0.325	7.25568e-26	1	RHBDL3
1.82713e-30	0.40133	0.257	0.189	7.39185e-26	1	FAM160B1
1.84229e-30	0.375911	0.252	0.182	7.45318e-26	1	ATXN7
2.71936e-30	-0.312919	0.272	0.366	1.10015e-25	1	TMEM260
3.31855e-30	0.40068	0.312	0.241	1.34255e-25	1	FUT8
4.74331e-30	-0.279813	0.167	0.254	1.91896e-25	1	CYP27A1
1.80823e-29	-0.35365	0.317	0.409	7.31538e-25	1	GALNT7li1
2.2242e-29	-0.34227	0.269	0.36	8.99823e-25	1	ZNF608
3.9788e-29	-0.277982	0.471	0.565	1.60966e-24	1	PLXDC1
4.16445e-29	-0.359585	0.475	0.551	1.68477e-24	1	HDAC9
6.46989e-29	-0.27009	0.182	0.269	2.61746e-24	1	HR
6.49103e-29	0.341684	0.275	0.202	2.62601e-24	1	LRRC38li1
6.51775e-29	-0.335926	0.313	0.403	2.63682e-24	1	TMEM65
2.59941e-28	0.254098	0.34	0.255	1.05162e-23	1	DGKH
2.91467e-28	0.391082	0.32	0.251	1.17916e-23	1	DNAJB4li2
2.92044e-28	-0.256649	0.176	0.262	1.18149e-23	1	PACSIN1
3.39873e-28	0.354896	0.26	0.192	1.37499e-23	1	ATP11B
3.71954e-28	-0.268941	0.317	0.412	1.50478e-23	1	UVRAG
4.03214e-28	-0.256382	0.273	0.367	1.63124e-23	1	SREK1
4.6425e-28	-0.362451	0.668	0.678	1.87817e-23	1	MTUS2
5.77182e-28	0.333155	0.421	0.351	2.33505e-23	1	GLCE
1.17741e-27	-0.267069	0.244	0.338	4.76331e-23	1	PKIA
3.71708e-27	0.307427	0.488	0.422	1.50378e-22	1	CADM3
6.08468e-27	-0.270885	0.296	0.389	2.46162e-22	1	MTDH
2.48089e-26	-0.287649	0.199	0.282	1.00367e-21	1	APC
2.54207e-26	-0.334642	0.192	0.273	1.02842e-21	1	MSRA
3.74052e-26	0.339947	0.275	0.207	1.51326e-21	1	NUBPL
4.02169e-26	0.328486	0.392	0.323	1.62701e-21	1	SAP30
1.19889e-25	-0.432517	0.543	0.622	4.85022e-21	1	CST3
2.11371e-25	0.351881	0.323	0.257	8.55124e-21	1	DNMT3A
3.54829e-25	0.454537	0.389	0.323	1.4355e-20	1	NDUFA13
7.05051e-25	-0.377596	0.262	0.34	2.85236e-20	1	CD2APli1
1.02069e-24	0.330113	0.409	0.343	4.12929e-20	1	DDHD1
3.66117e-24	0.334235	0.423	0.362	1.48116e-19	1	AGFG1
7.07334e-24	-0.251723	0.2	0.279	2.86159e-19	1	MRTFB
1.95703e-23	0.309807	0.425	0.363	7.91736e-19	1	HLF
2.03155e-23	0.330017	0.379	0.316	8.21885e-19	1	PARP4
2.95038e-23	0.318574	0.394	0.329	1.19361e-18	1	LINC-LIG4-7
3.51954e-23	0.296613	0.415	0.346	1.42387e-18	1	HECTD1
3.7568e-23	0.298286	0.502	0.447	1.51985e-18	1	SAMSN1
8.1006e-23	-0.260297	0.193	0.27	3.27718e-18	1	STPG4
1.19563e-22	0.293651	0.355	0.288	4.83706e-18	1	KANSL1L
1.33675e-22	0.306191	0.385	0.32	5.40797e-18	1	CLN6
3.07922e-22	0.32589	0.289	0.227	1.24573e-17	1	ANKMY2
9.31216e-22	0.292551	0.45	0.391	3.76733e-17	1	DIP2B
2.38803e-21	0.307692	0.458	0.403	9.66103e-17	1	ZRANB1
3.6436e-21	0.279331	0.308	0.242	1.47405e-16	1	SYT4
4.87239e-21	-0.500652	0.441	0.48	1.97118e-16	1	NETO1
6.31916e-21	0.284819	0.286	0.226	2.55648e-16	1	SCMH1
7.92435e-21	-0.261823	0.231	0.306	3.20587e-16	1	MAGOH-AS-2
1.45447e-20	0.300581	0.295	0.236	5.88419e-16	1	CUL1
2.16512e-20	0.300862	0.408	0.346	8.75921e-16	1	MTSS1
2.58019e-20	0.271926	0.489	0.439	1.04384e-15	1	ZNF705BliN
3.02475e-20	0.304678	0.331	0.272	1.22369e-15	1	MAPK8
3.64579e-20	-0.343882	0.303	0.37	1.47494e-15	1	XYLT1
6.36369e-20	0.275301	0.512	0.462	2.57449e-15	1	FAF1
9.59589e-20	0.321602	0.372	0.314	3.88211e-15	1	CCNH
4.29519e-19	0.325569	0.332	0.276	1.73766e-14	1	CPSF6li1
7.70576e-19	-0.253892	0.238	0.308	3.11744e-14	1	CBLB
2.10103e-18	0.303487	0.283	0.227	8.49994e-14	1	CCT4
4.21381e-18	0.291905	0.306	0.249	1.70474e-13	1	UBE2D1
1.96259e-17	0.3083	0.419	0.369	7.93987e-13	1	SMYD3
2.94215e-17	-0.321859	0.191	0.25	1.19028e-12	1	SCN3A
1.05121e-16	-0.380539	0.224	0.28	4.25276e-12	1	EPB41L2
1.57208e-16	0.259657	0.421	0.372	6.35999e-12	1	KIAA1107
3.15011e-16	0.304324	0.285	0.235	1.27441e-11	1	TSGA10
4.1683e-16	0.275432	0.427	0.381	1.68633e-11	1	UBE2E3
5.58742e-16	0.313074	0.376	0.326	2.26045e-11	1	HS2ST1
1.2729e-15	0.284203	0.258	0.21	5.14966e-11	1	GRAMD1B
1.40912e-15	-0.268066	0.981	0.678	5.70075e-11	1	CNTN4
2.29386e-15	0.271596	0.436	0.388	9.28003e-11	1	MAGI1
4.93761e-15	0.261597	0.418	0.371	1.99756e-10	1	ADAM5
9.07245e-15	-0.276915	0.262	0.32	3.67035e-10	1	ARMC2
1.347e-14	0.259913	0.337	0.287	5.44941e-10	1	TTC39Bli1
1.65384e-14	0.270224	0.267	0.219	6.69077e-10	1	RB1CC1
4.42695e-14	0.266139	0.251	0.204	1.79097e-09	1	FAM171B
7.14679e-14	-0.29797	0.212	0.264	2.89131e-09	1	PCDH17
7.60129e-14	0.262489	0.363	0.318	3.07518e-09	1	MICU3
1.12272e-13	0.27754	0.376	0.332	4.54209e-09	1	UBR5
2.13389e-13	0.252766	0.338	0.294	8.63288e-09	1	CSNK1A1
1.53996e-12	0.264634	0.339	0.297	6.23007e-08	1	SCN8A
3.38667e-12	-0.612918	0.348	0.36	1.37011e-07	1	PLD5
2.18968e-11	0.257778	0.4	0.362	8.85855e-07	1	PPP1R9A
6.62793e-11	0.276394	0.259	0.221	2.6814e-06	1	PDCD4li1
6.82106e-11	0.276723	0.277	0.239	2.75953e-06	1	DROSHA
7.79439e-11	0.255915	0.334	0.295	3.1533e-06	1	ATP2C1
8.95633e-11	0.251101	0.298	0.26	3.62337e-06	1	WDR87-AS-2
1.71345e-10	0.267304	0.35	0.316	6.93192e-06	1	ZFR
2.63265e-10	0.261284	0.365	0.331	1.06507e-05	1	ANKRD26li6
9.03447e-10	-0.250199	0.414	0.465	3.65499e-05	1	TMEM200A
3.41281e-07	-0.524488	0.33	0.342	0.0138069	1	TOX
6.68391e-06	-0.507684	0.47	0.444	0.270404	1	MAN1A1
0.00141962	-0.310977	0.689	0.627	1	1	B3GALT1
0.00186667	-0.32723	0.778	0.683	1	1	THSD7A
0.00518399	-0.326632	0.606	0.565	1	1	TMEM196
0.00805263	-0.350638	0.55	0.515	1	1	PLXDC2
0	3.87977	0.924	0.058	0	2	MEIS2
0	2.26761	0.949	0.414	0	2	CCDC85A
0	2.25498	0.997	0.589	0	2	GRIK1li1
0	2.11119	0.995	0.34	0	2	DSCAM
0	2.10124	0.837	0.295	0	2	CCDC85A-AS-2
0	2.08935	0.757	0.223	0	2	TPST1
0	1.98103	0.589	0.095	0	2	FHOD3
0	1.9225	0.533	0.089	0	2	CSMD2
0	1.87594	0.667	0.184	0	2	PLCL1
0	1.86003	0.557	0.111	0	2	DIPK1A
0	1.83417	0.842	0.286	0	2	CI085-AS-1
0	1.77383	0.825	0.228	0	2	SOX6
0	1.76247	0.999	0.682	0	2	CNTN4
0	1.74145	0.373	0.009	0	2	GRB14li2
0	1.73547	0.699	0.225	0	2	IMPA1
0	1.73467	0.716	0.214	0	2	CNTN4-AS-4
0	1.69965	0.555	0.115	0	2	FNDC1
0	1.62423	0.892	0.482	0	2	ADCY2li1
0	1.59827	0.397	0.103	0	2	SLC30A5-AS-1
0	1.59585	0.637	0.192	0	2	CALN1
0	1.57682	0.817	0.354	0	2	GABRR3
0	1.56164	0.71	0.327	0	2	NMNAT2
0	1.56034	0.476	0.114	0	2	ARFGEF3
0	1.54579	0.542	0.149	0	2	FAT4
0	1.5419	0.296	0.021	0	2	L1RE1li170
0	1.53834	0.478	0.106	0	2	FAM163A
0	1.53393	0.767	0.299	0	2	SLC24A4
0	1.53147	0.915	0.526	0	2	TMEM196
0	1.51806	0.538	0.173	0	2	PHACTR2
0	1.51613	0.381	0.06	0	2	CYP2J2li1
0	1.45711	0.676	0.239	0	2	LINC-BTF3-4
0	1.4297	0.291	0.006	0	2	GRB14li1
0	1.41714	0.712	0.312	0	2	GSG1
0	1.40526	0.45	0.151	0	2	CACNA1C
0	1.3961	0.538	0.152	0	2	LINC-DSCAM-3
0	1.38177	0.574	0.202	0	2	RASSF8
0	1.36043	0.981	0.331	0	2	LINC-PLIN3-8
0	1.35516	0.384	0.108	0	2	LINC-BTF3-13
0	1.31792	0.578	0.186	0	2	LSM7-AS-1
0	1.3028	0.654	0.313	0	2	PROS1
0	1.2891	0.791	0.456	0	2	ST7
0	1.27787	0.426	0.122	0	2	GRIK1-AS-2
0	1.27544	0.645	0.302	0	2	ADGRV1li1
0	1.26524	0.289	0.035	0	2	TEX15
0	1.26176	0.501	0.147	0	2	DACH2
0	1.20877	0.643	0.356	0	2	HIP1
0	1.17583	0.433	0.168	0	2	CYP7B1
0	1.16125	0.489	0.181	0	2	CDH7
0	1.15486	0.898	0.381	0	2	CSMD3
0	1.1337	0.313	0.063	0	2	NA-12-1
0	1.13355	0.4	0.106	0	2	LINC-ZDHHC21-1
0	1.12954	0.414	0.141	0	2	CHRM3
0	1.12129	0.861	0.411	0	2	NFIA
0	1.10053	0.899	0.464	0	2	KIAA1217
0	1.09478	0.316	0.076	0	2	SOX6-AS-1
0	1.07172	0.982	0.81	0	2	NLGN1
0	1.06673	0.957	0.662	0	2	THSD7A
0	1.06083	0.495	0.204	0	2	GNG2
0	1.03881	0.518	0.22	0	2	BCAT1
0	1.0343	0.914	0.731	0	2	KCNAB1li1
0	1.02527	0.291	0.074	0	2	HS3ST2
0	1.01709	0.282	0.071	0	2	MPDZ
0	1.003	0.494	0.164	0	2	LINC-PLIN3-9
0	1.0018	0.252	0.063	0	2	LINC-PLXNA4-3
0	1.00123	0.95	0.797	0	2	RASGRF2
0	0.970645	0.904	0.7	0	2	EPB41L3
0	0.938189	0.983	0.692	0	2	TENM3
0	0.930134	0.569	0.263	0	2	KCNH8
0	0.926087	0.921	0.582	0	2	DMDli2
0	0.817395	0.956	0.675	0	2	KHDRBS2
0	0.794013	0.953	0.492	0	2	CNTNAP5li1
0	0.475192	1	0.999	0	2	NRXN3
0	-0.748717	0.963	0.992	0	2	CADPS
0	-0.780983	0.881	0.938	0	2	PTPRD
0	-0.833795	0.894	0.969	0	2	AUTS2
0	-1.06231	0.612	0.827	0	2	EXT1
0	-1.37962	0.193	0.557	0	2	MAML3
0	-1.42554	0.861	0.885	0	2	ADGRL2
0	-1.53111	0.146	0.506	0	2	APOH
0	-1.53533	0.204	0.534	0	2	TANC2
0	-1.55237	0.259	0.587	0	2	RCAN2
0	-1.55676	0.025	0.351	0	2	SYT9
0	-1.84392	0.042	0.41	0	2	GRIA3
0	-1.87083	0.173	0.542	0	2	NLGN4X
0	-1.88999	0.067	0.471	0	2	HECW1
0	-1.92435	0.05	0.412	0	2	HHIP
0	-2.01917	0.027	0.351	0	2	GNAO1-AS-4
0	-2.04365	0.061	0.498	0	2	PSD3
0	-2.14495	0.468	0.842	0	2	GRID2
0	-2.18973	0.059	0.464	0	2	PTPRG
0	-2.24774	0.035	0.476	0	2	VWC2
0	-2.27637	0.245	0.694	0	2	GNAO1
0	-2.30439	0.027	0.386	0	2	TAFA4
0	-2.35517	0.042	0.399	0	2	PLD5
0	-2.38282	0.04	0.435	0	2	PRKCQ
0	-2.40465	0.034	0.456	0	2	ST18
0	-2.49102	0.053	0.44	0	2	FAT3
0	-2.50967	0.055	0.417	0	2	RELN
0	-2.5847	0.037	0.446	0	2	ZFHX4
0	-2.68111	0.032	0.559	0	2	LINC-RPL6-63
0	-2.74545	0.171	0.547	0	2	KCNB2
0	-2.82382	0.217	0.7	0	2	GRM7
0	-2.83506	0.043	0.38	0	2	PTPRM
0	-2.86309	0.053	0.632	0	2	DSCAML1
0	-2.88612	0.057	0.539	0	2	GRM5
0	-2.95233	0.129	0.636	0	2	DAB1
0	-3.12035	0.06	0.615	0	2	UNC13Cli1
0	-3.34371	0.047	0.462	0	2	UNC5D
0	-3.37916	0.059	0.425	0	2	DCC
0	-3.86907	0.078	0.536	0	2	KCND2
0	-3.88757	0.124	0.767	0	2	PCDH9
0	-3.89534	0.068	0.564	0	2	GPC6
0	-4.06768	0.157	0.717	0	2	ROBO2
2.19092e-304	-1.56066	0.049	0.378	8.8636e-300	2	LRRC3B
3.32808e-296	-1.73081	0.03	0.343	1.34641e-291	2	PDE3A-AS-3
8.95774e-295	1.13031	0.481	0.227	3.62394e-290	2	SUSD4
1.09816e-293	0.779951	0.851	0.699	4.44272e-289	2	CTNND2
1.62904e-291	-1.60961	0.106	0.424	6.59046e-287	2	CABP1
7.21758e-290	-4.00127	0.116	0.416	2.91995e-285	2	ADARB2
7.39689e-287	1.01464	0.552	0.271	2.99249e-282	2	MAD2L1-AS-1
3.24853e-286	-0.567295	0.933	0.974	1.31423e-281	2	SYT1
6.56885e-286	0.522447	0.999	0.837	2.65749e-281	2	ZNF804B
3.52756e-284	-1.04545	0.745	0.872	1.42711e-279	2	TENM2
4.02479e-284	-2.11338	0.074	0.38	1.62827e-279	2	GRIK2
4.26209e-284	-1.30876	0.31	0.599	1.72427e-279	2	PRKCB
9.06568e-284	-1.55226	0.039	0.347	3.66761e-279	2	ZFHX3
1.93969e-282	0.892378	0.284	0.084	7.84721e-278	2	TOM1L1
3.80585e-281	-1.42534	0.209	0.517	1.53969e-276	2	QKI
3.61723e-279	-1.30381	0.23	0.552	1.46338e-274	2	LINC-USP25-14
4.25244e-279	-1.61186	0.021	0.318	1.72037e-274	2	UNC13C
1.04991e-273	-2.15656	0.06	0.354	4.24752e-269	2	NAP1L1-AS-5
1.09276e-273	-1.34297	0.261	0.569	4.42088e-269	2	GALNT13
2.22015e-272	0.827797	0.773	0.497	8.98182e-268	2	DMDli1
2.40835e-272	-2.7308	0.032	0.323	9.74322e-268	2	ADARB2-AS-6
2.69145e-268	0.939918	0.59	0.319	1.08885e-263	2	PHACTR1
3.8554e-268	0.880244	0.435	0.177	1.55974e-263	2	LINC-BTF3-16
2.56989e-266	0.843793	0.749	0.554	1.03968e-261	2	SPIRE1
7.06122e-266	-1.41013	0.019	0.306	2.85669e-261	2	NRP2
3.03073e-264	-1.72189	0.272	0.561	1.22611e-259	2	TSORFli2591
6.4467e-264	0.734389	0.771	0.483	2.60808e-259	2	GRIA4
8.81047e-264	-2.04874	0.08	0.373	3.56436e-259	2	TENM1
1.19617e-259	0.618128	0.805	0.433	4.83921e-255	2	NFIB
2.82526e-255	0.945836	0.491	0.233	1.14299e-250	2	ELMOD1
5.34144e-254	-1.52461	0.027	0.306	2.16093e-249	2	GRIK4
2.77746e-252	-1.56914	0.027	0.306	1.12365e-247	2	ISL1
9.28145e-252	0.971034	0.331	0.122	3.7549e-247	2	DCBLD2
5.21744e-249	1.18256	0.261	0.079	2.11077e-244	2	LINC-RPS24-22
6.20385e-246	-1.36317	0.105	0.398	2.50983e-241	2	GAREM1
9.08892e-243	-1.56881	0.029	0.297	3.67701e-238	2	DGKH
3.38877e-242	0.655953	0.877	0.767	1.37096e-237	2	CACNB2li1
5.54723e-242	0.856491	0.703	0.454	2.24419e-237	2	ZNF385D
8.40515e-242	-2.77657	0.019	0.283	3.40039e-237	2	PTPRQ
2.59379e-239	-0.791794	0.708	0.845	1.04934e-234	2	DOK6
5.67243e-239	-1.47622	0.012	0.272	2.29484e-234	2	PRKCQ-AS-2
1.07891e-237	-1.52877	0.042	0.314	4.36482e-233	2	EFR3Bli1
1.00423e-234	1.03961	0.428	0.199	4.0627e-230	2	RYR3
1.2012e-231	0.910296	0.435	0.201	4.85957e-227	2	DTNA
2.87651e-228	0.35394	0.773	0.398	1.16372e-223	2	SPHKAP
1.15157e-224	-1.1197	0.279	0.557	4.65881e-220	2	FRMD4A
3.09729e-224	-1.39568	0.011	0.259	1.25304e-219	2	ROBO2-AS-3
7.16118e-220	0.870142	0.256	0.085	2.89713e-215	2	RND3
1.06057e-219	0.754788	0.768	0.603	4.29063e-215	2	JARID2
4.29171e-217	-1.22164	0.203	0.474	1.73626e-212	2	TRPM1
8.93154e-217	-1.17621	0.198	0.471	3.61334e-212	2	P3H3
9.63226e-217	-1.66497	0.136	0.399	3.89683e-212	2	KALRN
2.18578e-216	-2.71397	0.03	0.274	8.84278e-212	2	PDE1A
5.13686e-216	-1.06089	0.206	0.49	2.07817e-211	2	SETBP1
5.75777e-214	0.930166	0.435	0.216	2.32936e-209	2	FCHO2
6.19277e-213	-1.33799	0.291	0.543	2.50535e-208	2	INPP4B
1.56902e-212	0.869275	0.402	0.182	6.34761e-208	2	ALDH1L2
6.46763e-212	0.923618	0.326	0.13	2.61654e-207	2	CHST11
8.10281e-210	-1.68128	0.067	0.32	3.27807e-205	2	DACH1
3.64192e-209	0.879641	0.603	0.373	1.47337e-204	2	RASGRF2-AS-1
5.26032e-208	0.871142	0.58	0.349	2.12811e-203	2	PDE5Ali1
1.82152e-207	-1.22468	0.091	0.354	7.36913e-203	2	GALNT18
6.24312e-204	0.83583	0.606	0.388	2.52572e-199	2	TAFA3
6.64538e-204	-1.01975	0.507	0.706	2.68846e-199	2	ZNF521
7.95053e-201	-1.30042	0.067	0.314	3.21647e-196	2	CNTNAP4
7.95723e-200	-0.830006	0.751	0.858	3.21918e-195	2	FRMD3li1
5.84673e-199	0.809598	0.341	0.142	2.36535e-194	2	PKP2
9.35347e-198	-3.30642	0.027	0.255	3.78404e-193	2	NTNG1
3.63766e-197	-1.63209	0.027	0.257	1.47165e-192	2	NPAS3
6.51773e-197	-0.586607	0.808	0.894	2.63681e-192	2	RERE
7.44411e-196	0.772271	0.507	0.274	3.01159e-191	2	DRD1
5.76158e-194	-1.78928	0.138	0.382	2.3309e-189	2	TMEFF2
2.96852e-192	-1.2248	0.06	0.3	1.20095e-187	2	GNAO1-AS-5
5.59742e-192	-1.11218	0.1	0.352	2.26449e-187	2	FAM160A1
1.80371e-191	0.442442	0.693	0.368	7.29708e-187	2	SLC1A3
2.58082e-191	-1.08734	0.104	0.358	1.0441e-186	2	TLN2
9.56395e-191	0.894205	0.446	0.236	3.86919e-186	2	STPG4
4.21691e-190	-0.583108	0.859	0.928	1.70599e-185	2	FSTL5
1.63411e-189	0.820326	0.601	0.388	6.61096e-185	2	PHYHIPL
2.91354e-186	0.634449	0.767	0.553	1.1787e-181	2	PBX1
4.65291e-180	-1.18431	0.052	0.277	1.88238e-175	2	INSYN2A
3.70521e-178	0.482503	0.905	0.724	1.49898e-173	2	CCSER1
2.00269e-176	-1.06396	0.131	0.375	8.10208e-172	2	ZNF608
7.04979e-175	0.674714	0.693	0.495	2.85206e-170	2	CAMK1D
9.11389e-175	-0.777033	0.571	0.756	3.68712e-170	2	ATP2B1
3.44756e-173	0.682203	0.658	0.43	1.39475e-168	2	FIGN
2.79039e-172	-1.79076	0.045	0.258	1.12888e-167	2	SASH1
6.80337e-172	0.77698	0.268	0.105	2.75237e-167	2	BEND7
1.59618e-169	-1.01138	0.343	0.551	6.45752e-165	2	SLC4A7
4.79638e-168	-1.57001	0.101	0.323	1.94042e-163	2	SLC8A1
1.49495e-166	0.800822	0.398	0.204	6.04798e-162	2	DLC1
3.39935e-163	0.599457	0.751	0.598	1.37524e-158	2	ITSN2
3.4383e-163	0.509856	0.415	0.195	1.391e-158	2	PTPN13
4.15475e-163	0.517311	0.836	0.619	1.68085e-158	2	ADGRL3
4.58879e-163	-1.37101	0.464	0.612	1.85644e-158	2	LINC-SLITRK3-1
1.67406e-159	0.800566	0.338	0.16	6.77259e-155	2	MAST2
1.40708e-156	-0.953047	0.169	0.404	5.6925e-152	2	ETV6
6.44594e-155	-2.81777	0.104	0.303	2.60777e-150	2	HS3ST4
3.02358e-154	-1.6512	0.091	0.294	1.22322e-149	2	KCNIP4
7.02632e-153	-0.974457	0.343	0.555	2.84257e-148	2	PPP2R2B
2.74399e-152	0.823269	0.346	0.171	1.11011e-147	2	RHOJ
1.86773e-150	0.700557	0.5	0.288	7.55608e-146	2	TSORFli149
6.66957e-150	-1.38685	0.151	0.364	2.69824e-145	2	TOX
3.14488e-149	0.771625	0.421	0.231	1.27229e-144	2	PLA2G4C
7.33112e-148	-3.6463	0.108	0.304	2.96588e-143	2	KCNH7
1.90888e-147	-0.874049	0.154	0.378	7.72258e-143	2	ELMO1
1.77604e-145	-0.815536	0.339	0.567	7.18515e-141	2	HDAC9
9.75628e-145	0.789232	0.499	0.316	3.947e-140	2	PIK3R1
6.46684e-143	0.705114	0.259	0.108	2.61622e-138	2	CSMD3-AS-2
2.87565e-142	0.866371	0.314	0.15	1.16337e-137	2	KCNA5
1.98604e-140	-0.671013	0.466	0.668	8.03472e-136	2	PKP4
5.98665e-139	0.599924	0.575	0.361	2.42196e-134	2	SPON1
7.66628e-139	-0.904477	0.158	0.373	3.10147e-134	2	MEF2C
1.90126e-138	-0.837233	0.089	0.294	7.69176e-134	2	SIK3
1.5974e-137	-0.619907	0.629	0.768	6.46245e-133	2	FAM135B
9.67268e-137	-0.830917	0.224	0.439	3.91318e-132	2	MYT1L
1.17998e-135	-0.931727	0.375	0.563	4.77373e-131	2	LRRN1
2.54924e-134	-2.02555	0.088	0.273	1.03132e-129	2	SNTG1
1.23576e-128	0.758666	0.376	0.211	4.99941e-124	2	LHFPL4
1.45243e-128	0.438886	0.829	0.657	5.87594e-124	2	MTUS2
7.25691e-128	0.50971	0.745	0.558	2.93586e-123	2	CDH2
6.32918e-127	0.695805	0.418	0.238	2.56053e-122	2	CACNA1G
2.55479e-126	-0.768155	0.425	0.604	1.03356e-121	2	GLS
1.96879e-125	0.744973	0.338	0.179	7.96493e-121	2	GOLGB1
2.10281e-125	-1.13176	0.211	0.404	8.50711e-121	2	LINC-SLITRK3-3
9.8516e-124	0.740439	0.386	0.215	3.98556e-119	2	SERPINI1
1.7786e-123	0.581182	0.7	0.563	7.19549e-119	2	SGMS1
3.74665e-123	-0.821499	0.193	0.398	1.51574e-118	2	SLC23A2
5.492e-121	0.725972	0.348	0.189	2.22184e-116	2	RETREG1
6.27949e-121	0.383282	0.943	0.736	2.54043e-116	2	SLC24A2
3.77806e-120	0.550825	0.75	0.632	1.52845e-115	2	CNTN1
2.48229e-119	0.906073	0.388	0.221	1.00424e-114	2	EPHA6
5.20742e-119	-1.05072	0.137	0.327	2.10671e-114	2	TSORFli2489
2.49479e-118	0.643134	0.52	0.343	1.00929e-113	2	KLF12
1.21265e-117	0.730295	0.41	0.247	4.9059e-113	2	LINC-EPB41L3-3
2.37373e-117	0.502845	0.757	0.586	9.60316e-113	2	ZEB2
3.1776e-117	0.476236	0.788	0.672	1.28553e-112	2	AAK1
3.92906e-117	-1.08452	0.37	0.535	1.58954e-112	2	FRY
1.96127e-116	-0.832562	0.196	0.399	7.93451e-112	2	LPGAT1
1.54989e-114	-0.920039	0.15	0.337	6.27021e-110	2	ADGRL2-AS-2
1.39665e-113	-0.937224	0.318	0.499	5.65029e-109	2	TMTC2
1.45531e-113	-0.842274	0.134	0.324	5.88762e-109	2	CCDC148
2.35496e-112	-0.863468	0.426	0.619	9.52722e-108	2	NPDC1-AS-1
3.47941e-112	0.670004	0.333	0.18	1.40763e-107	2	LHX4
3.98648e-110	0.515817	0.778	0.684	1.61277e-105	2	ZNF385B
4.03584e-110	-0.67019	0.424	0.603	1.63274e-105	2	RALGAPA2
3.5382e-109	0.643369	0.407	0.24	1.43142e-104	2	SDC2
5.72619e-109	0.505427	0.803	0.711	2.31659e-104	2	NRXN3-AS-3
7.58494e-109	0.732393	0.328	0.18	3.06856e-104	2	CFAP61
2.87817e-105	0.591717	0.384	0.222	1.16439e-100	2	PLCD4
3.29664e-105	-0.588338	0.762	0.825	1.33369e-100	2	CACNA2D1
1.14329e-104	0.487971	0.676	0.493	4.62529e-100	2	LINC-TEX47-7
3.01444e-104	-0.875681	0.145	0.322	1.21952e-99	2	TTC28li1
6.1523e-104	0.431442	0.734	0.587	2.48897e-99	2	LARGE1
9.35209e-104	0.701266	0.355	0.202	3.78348e-99	2	PCSK2
3.14275e-102	-0.765439	0.446	0.604	1.27143e-97	2	AHCYL2
3.62678e-101	0.48526	0.769	0.668	1.46725e-96	2	SH3GL2
1.08739e-100	-0.918884	0.123	0.292	4.39914e-96	2	EPB41L2
2.16289e-100	0.688939	0.348	0.202	8.75021e-96	2	ARHGEF4
7.53428e-99	0.436595	0.487	0.303	3.04807e-94	2	KCNJ2
1.30827e-97	-0.656467	0.263	0.45	5.29274e-93	2	CTTNBP2
1.41401e-97	-0.474466	0.847	0.898	5.72052e-93	2	PCLO
4.00029e-96	0.519604	0.648	0.507	1.61836e-91	2	ZNF536
4.47471e-96	0.610573	0.393	0.24	1.81029e-91	2	AKAP7
3.87871e-93	0.593984	0.37	0.218	1.56917e-88	2	KHDRBS2-AS-2
4.81947e-93	0.494653	0.614	0.454	1.94976e-88	2	GLRA1
2.41009e-92	-0.932932	0.164	0.334	9.75026e-88	2	TMEM108
4.07068e-92	0.64057	0.256	0.13	1.64683e-87	2	ZDHHC21
6.0595e-92	0.450761	0.791	0.711	2.45143e-87	2	SYNE1
9.40855e-92	-0.729674	0.151	0.321	3.80632e-87	2	CRYBG3
1.15921e-91	0.582952	0.29	0.153	4.68969e-87	2	ADAMTSL1
1.23064e-91	0.665346	0.323	0.187	4.97867e-87	2	DNM3
2.94206e-91	0.346306	0.79	0.617	1.19024e-86	2	KCNH5
3.87486e-91	0.57985	0.596	0.467	1.56761e-86	2	LRP8
6.63125e-91	0.523003	0.52	0.353	2.68274e-86	2	TMCC3
2.39622e-90	-0.834805	0.437	0.57	9.69415e-86	2	DLG1
5.19725e-90	0.681923	0.288	0.158	2.1026e-85	2	AIG1
5.04895e-88	-0.360749	0.858	0.917	2.0426e-83	2	GPHN
5.83453e-88	0.624428	0.313	0.179	2.36042e-83	2	ARHGEF3
1.37783e-87	0.456573	0.569	0.395	5.57415e-83	2	GPM6A
3.5596e-87	0.322165	0.611	0.408	1.44007e-82	2	PTPRZ1
3.40038e-86	-0.552601	0.595	0.716	1.37566e-81	2	PPP3CA
5.20948e-86	-0.562409	0.424	0.596	2.10755e-81	2	SV2B
9.64744e-86	0.637944	0.381	0.239	3.90297e-81	2	FAM3C
1.06638e-85	0.603924	0.479	0.34	4.31415e-81	2	HECTD1
3.14067e-85	-0.748418	0.173	0.334	1.27059e-80	2	DOCK9
3.32466e-85	-0.474343	0.671	0.775	1.34502e-80	2	TCF4
5.88418e-85	-0.878781	0.305	0.451	2.3805e-80	2	GABRB2
1.67579e-84	0.645265	0.256	0.134	6.77959e-80	2	LINC-AKAP7-1
2.30439e-81	0.495599	0.676	0.578	9.32264e-77	2	NIPBL
2.37904e-81	-0.641133	0.183	0.348	9.62465e-77	2	PAK3
3.92587e-80	-0.333556	0.93	0.918	1.58825e-75	2	ANK3
4.05101e-80	-0.606391	0.256	0.423	1.63888e-75	2	AUTS2-AS-12
2.00081e-79	0.555942	0.488	0.345	8.09448e-75	2	CLVS1
2.70403e-79	-0.839328	0.124	0.268	1.09394e-74	2	ARHGAP44
5.06629e-79	0.611159	0.389	0.254	2.04962e-74	2	PDZD8li1
6.58682e-79	0.533498	0.631	0.526	2.66476e-74	2	CTBP2
3.19983e-78	-0.713695	0.157	0.31	1.29452e-73	2	XKR4
5.58624e-78	0.58687	0.384	0.248	2.25997e-73	2	TLE1
6.07289e-78	-0.576094	0.383	0.538	2.45685e-73	2	MACF1
1.50713e-77	-0.5405	0.55	0.674	6.09724e-73	2	MAGI3
1.76901e-77	0.555992	0.424	0.283	7.15672e-73	2	DMD
9.28871e-77	-0.489915	0.455	0.615	3.75784e-72	2	AMPH
1.17987e-76	0.475406	0.481	0.333	4.77328e-72	2	ASTN1
3.78108e-76	-0.560614	0.244	0.408	1.52967e-71	2	MTMR7
6.01039e-75	-0.615803	0.124	0.27	2.43156e-70	2	CNKSR2
6.0345e-75	-0.571974	0.499	0.639	2.44132e-70	2	PTPRO
9.26855e-75	-0.550466	0.52	0.658	3.74969e-70	2	RUNX1T1
3.2637e-74	-0.768945	0.123	0.261	1.32036e-69	2	MCTP2
5.92381e-73	-0.678984	0.228	0.379	2.39654e-68	2	XYLT1
2.21884e-71	0.539698	0.323	0.197	8.97653e-67	2	LRRC38li1
3.92106e-71	-0.702009	0.2	0.346	1.58631e-66	2	CD2APli1
2.75781e-70	0.483926	0.663	0.573	1.1157e-65	2	LORF2li11
8.36642e-70	-0.640117	0.172	0.32	3.38472e-65	2	NDFIP2
5.01884e-69	-0.52595	0.232	0.388	2.03042e-64	2	AGFG1
5.81977e-69	-0.539936	0.273	0.427	2.35444e-64	2	OSBPL9li1
1.03601e-68	-0.442658	0.687	0.776	4.19129e-64	2	TCF12
1.56011e-66	0.58698	0.404	0.285	6.31158e-62	2	ARL13B
1.83877e-66	-0.561271	0.168	0.311	7.43892e-62	2	RAPGEF5
4.31131e-65	-0.910998	0.448	0.567	1.74418e-60	2	PCP4
5.25896e-63	-0.583188	0.284	0.429	2.12757e-58	2	CSNK1G1
1.59536e-62	0.470013	0.269	0.156	6.45417e-58	2	HS3ST5-AS-1
2.40896e-62	-0.666783	0.27	0.411	9.74569e-58	2	ERC2
2.50949e-62	-0.579168	0.209	0.35	1.01524e-57	2	SHANK3
3.66345e-62	-0.546406	0.185	0.325	1.48209e-57	2	STAT5B
3.66385e-62	-0.534628	0.389	0.525	1.48225e-57	2	RSRP1
1.3437e-61	-0.867754	0.552	0.646	5.43608e-57	2	B3GALT1
1.45436e-61	-0.539962	0.322	0.46	5.88375e-57	2	RGS11
2.08753e-61	0.413806	0.633	0.528	8.44533e-57	2	FRMD4B
3.62039e-60	0.436771	0.549	0.429	1.46466e-55	2	MARCHF11
3.77878e-60	-0.550763	0.229	0.373	1.52874e-55	2	STAT1
1.45861e-59	-0.556587	0.188	0.323	5.90095e-55	2	MAP4K4
3.90544e-59	-0.532037	0.157	0.289	1.57999e-54	2	KIAA1958
3.50309e-58	0.507985	0.521	0.413	1.41721e-53	2	LINC-CWC22-8
6.28014e-58	-0.447732	0.643	0.746	2.54069e-53	2	HMGN3
9.98765e-58	-0.484443	0.125	0.25	4.0406e-53	2	ABCC5li1
1.14892e-57	-0.832005	0.248	0.374	4.64805e-53	2	PRKG1
1.68371e-57	-0.603063	0.199	0.33	6.8116e-53	2	NXN
2.14267e-57	0.434103	0.655	0.584	8.6684e-53	2	MAP3K13
2.3098e-57	0.488612	0.514	0.404	9.34454e-53	2	TBC1D1
2.89411e-57	-0.492692	0.239	0.38	1.17084e-52	2	SESN3
3.48584e-57	0.505911	0.33	0.217	1.41023e-52	2	APBB2
7.02233e-56	-0.520723	0.21	0.346	2.84095e-51	2	MMP16
4.57638e-55	-0.552163	0.457	0.576	1.85142e-50	2	PARP8
6.28278e-54	-0.503958	0.285	0.418	2.54176e-49	2	ASAP2
9.27197e-54	-0.4582	0.264	0.402	3.75107e-49	2	ZDHHC17
1.31748e-53	-0.432965	0.468	0.596	5.33e-49	2	NCAM1
9.68013e-53	-0.423826	0.269	0.408	3.91619e-48	2	FAM214A
2.1786e-52	0.471648	0.334	0.225	8.81374e-48	2	CHD7
1.26797e-51	0.424833	0.615	0.53	5.12969e-47	2	PTPRA
2.95041e-51	0.324753	0.721	0.63	1.19362e-46	2	LIN7A
3.8425e-51	0.359966	0.552	0.427	1.55452e-46	2	LINC-TEX47-6
5.13599e-51	-0.457294	0.345	0.477	2.07782e-46	2	CAMKMT
1.13426e-50	0.527815	0.345	0.242	4.58878e-46	2	TRAF3
1.21088e-50	-0.4293	0.197	0.329	4.89875e-46	2	SHOC2
1.27268e-50	-0.589135	0.404	0.5	5.14875e-46	2	IGSF11
2.11536e-50	0.372073	0.666	0.565	8.55792e-46	2	CADM1
2.9594e-50	0.536353	0.353	0.25	1.19725e-45	2	CACNB2
3.68327e-50	0.275922	0.366	0.24	1.4901e-45	2	PLXNA4
3.6936e-50	-1.15359	0.191	0.291	1.49428e-45	2	SOX5
6.20529e-50	-0.523343	0.151	0.268	2.51041e-45	2	TMEM117
1.11574e-49	-0.437517	0.211	0.339	4.51385e-45	2	PARP4
1.66842e-49	-0.529054	0.207	0.333	6.74976e-45	2	MPP6
3.49378e-49	-0.503876	0.182	0.304	1.41344e-44	2	TTLL7
4.20605e-49	-0.421592	0.236	0.367	1.7016e-44	2	DDHD1
1.04991e-48	0.574929	0.339	0.24	4.24751e-44	2	SYT4
1.29195e-48	-0.554969	0.144	0.258	5.22673e-44	2	PIP5K1B
1.81144e-48	0.477522	0.492	0.388	7.32834e-44	2	RGS20li1
2.22594e-48	0.458904	0.483	0.39	9.00527e-44	2	ME3
4.05617e-48	-0.576657	0.237	0.356	1.64096e-43	2	GRID1
4.37235e-48	-0.448797	0.263	0.392	1.76888e-43	2	ADAM5
5.20092e-48	0.474757	0.516	0.418	2.10408e-43	2	GTDC1
1.66388e-47	-0.609712	0.288	0.419	6.73141e-43	2	LAPTM4B
3.16076e-47	0.431067	0.397	0.286	1.27872e-42	2	PLPP1
1.68823e-46	0.448583	0.287	0.191	6.8299e-42	2	NCOA3
4.42492e-46	0.383843	0.416	0.304	1.79015e-41	2	FAM20A
1.15161e-45	0.46682	0.48	0.388	4.65897e-41	2	FER
1.53646e-45	0.499407	0.348	0.25	6.2159e-41	2	GPM6B
2.35708e-45	-0.41222	0.144	0.257	9.53581e-41	2	VGLL4
5.09474e-45	0.365976	0.779	0.717	2.06113e-40	2	NRXN3-AS-1
5.4777e-45	-0.516871	0.195	0.308	2.21606e-40	2	RGS8
1.86045e-44	0.481091	0.314	0.217	7.52662e-40	2	HIVEP2
4.16221e-44	-0.421288	0.244	0.367	1.68387e-39	2	TMEM260
6.63879e-44	-0.447223	0.265	0.389	2.68579e-39	2	ARID5B
1.11636e-43	-0.298749	0.795	0.86	4.51635e-39	2	RIMS1li1
2.22757e-43	0.357316	0.46	0.349	9.01187e-39	2	PRKCE
1.65925e-42	0.325238	0.68	0.599	6.71267e-38	2	FMN1
2.22281e-42	-0.380851	0.393	0.518	8.99261e-38	2	SNAP91
5.00843e-42	0.455599	0.318	0.225	2.02621e-37	2	RAB30
1.07318e-41	-0.416003	0.186	0.303	4.34167e-37	2	APLP2
2.77846e-41	-0.393104	0.246	0.368	1.12405e-36	2	TRIO
3.71227e-41	0.444427	0.331	0.238	1.50184e-36	2	ICA1
7.7032e-41	-0.401739	0.255	0.374	3.11641e-36	2	GLCE
1.01049e-40	-0.326721	0.612	0.715	4.08803e-36	2	NCOA1
1.90427e-40	-0.950743	0.31	0.388	7.70391e-36	2	LRFN5
2.32771e-40	0.461149	0.374	0.283	9.417e-36	2	TTC39Bli1
6.72524e-40	0.639482	0.318	0.233	2.72076e-35	2	RTBDN
1.25662e-39	0.357974	0.69	0.619	5.08376e-35	2	CACNA1H
1.16448e-38	0.463382	0.299	0.213	4.71102e-34	2	MRPS31li3
4.20047e-38	0.448095	0.392	0.306	1.69934e-33	2	TNPO1
1.40512e-37	-0.496511	0.175	0.275	5.68455e-33	2	KLHL29
3.67929e-37	0.387699	0.544	0.468	1.4885e-32	2	GTF2I
8.50277e-37	-0.338811	0.409	0.529	3.43988e-32	2	GNAQli1
1.48827e-36	-0.408174	0.159	0.259	6.02096e-32	2	SLC12A2
3.43446e-36	-0.384024	0.4	0.51	1.38945e-31	2	ASAP1
4.05719e-36	0.498811	0.665	0.605	1.64138e-31	2	CST3
6.20217e-35	0.44835	0.37	0.286	2.50915e-30	2	MAGOH-AS-2
8.80859e-35	-0.405669	0.228	0.334	3.5636e-30	2	NHS
2.52866e-34	-0.514239	0.287	0.381	1.02299e-29	2	MFAP3L
2.57244e-34	-0.251454	0.768	0.83	1.04071e-29	2	PPFIA2
3.32048e-34	-0.52796	0.186	0.277	1.34334e-29	2	GALNT10
9.0726e-34	0.406664	0.32	0.238	3.67041e-29	2	EXOC2
2.15063e-33	-0.362962	0.443	0.549	8.70058e-29	2	MBNL1
2.34954e-33	-0.35389	0.329	0.436	9.5053e-29	2	MGAT5
4.52313e-33	0.381593	0.382	0.294	1.82988e-28	2	EPS8
7.72396e-33	0.414249	0.274	0.196	3.12481e-28	2	TRIM59
1.27668e-32	-0.334828	0.279	0.385	5.16493e-28	2	CASK
2.45452e-32	-0.258665	0.984	0.979	9.93001e-28	2	MDGA2
4.3195e-32	-0.358808	0.159	0.253	1.7475e-27	2	YME1L1
5.39934e-32	0.422837	0.273	0.194	2.18436e-27	2	SMPD3li1
5.82763e-32	-0.308182	0.215	0.32	2.35763e-27	2	SPTBN1
1.14607e-31	0.276248	0.658	0.585	4.63655e-27	2	KIF21A
3.15026e-31	0.44999	0.377	0.302	1.27447e-26	2	RAB3GAP1
3.4169e-31	-0.33317	0.221	0.32	1.38234e-26	2	PPIP5K2
7.85565e-31	0.316131	0.63	0.564	3.17808e-26	2	VOPP1
2.1447e-30	0.365287	0.488	0.418	8.67659e-26	2	TRIM2
4.36974e-30	0.294811	0.71	0.638	1.76782e-25	2	CPE
7.32204e-30	-0.313199	0.161	0.253	2.9622e-25	2	WDFY2
8.07931e-30	-0.374652	0.279	0.378	3.26857e-25	2	KIAA1328
1.15696e-29	-0.36699	0.267	0.365	4.6806e-25	2	MTSS1
2.09709e-29	-0.313171	0.182	0.274	8.48399e-25	2	MVB12B
3.36061e-29	-0.328202	0.176	0.265	1.35957e-24	2	MTHFD1L
5.97273e-29	-0.323197	0.243	0.34	2.41633e-24	2	CLN6
6.20738e-29	-0.334778	0.164	0.253	2.51126e-24	2	HECTD2
1.1281e-28	-0.251951	0.699	0.768	4.56386e-24	2	CAMTA1
6.42977e-28	-0.329755	0.304	0.402	2.60123e-23	2	TMEM65
7.2816e-28	-0.28932	0.346	0.45	2.94584e-23	2	MYO5A
1.15234e-27	-0.334456	0.192	0.281	4.66191e-23	2	MAP2K1
1.35869e-27	-0.428277	0.482	0.56	5.49673e-23	2	RPL6li208
1.95387e-27	0.345306	0.472	0.406	7.90456e-23	2	CLASP1
4.34584e-27	-0.412845	0.396	0.48	1.75815e-22	2	GABRG2
7.19054e-27	-0.298269	0.272	0.37	2.909e-22	2	PPM1B
1.07043e-26	-0.875341	0.192	0.263	4.33053e-22	2	TRPM3
1.08075e-26	0.333481	0.516	0.454	4.3723e-22	2	DNAJC6
5.01601e-26	0.409954	0.356	0.284	2.02928e-21	2	PAG1
7.39874e-26	-0.291887	0.302	0.401	2.99323e-21	2	UBL3
1.9351e-25	-0.271777	0.378	0.481	7.82864e-21	2	FAF1
2.5823e-25	-0.313124	0.219	0.307	1.0447e-20	2	KANSL1L
3.19973e-25	-0.262391	0.295	0.392	1.29448e-20	2	STX3
4.39708e-25	-0.302654	0.219	0.313	1.77888e-20	2	SCG3
5.70303e-25	-0.284388	0.248	0.343	2.30722e-20	2	SAP30
1.70192e-24	-0.410237	0.382	0.468	6.8853e-20	2	TMEM200A
1.97966e-24	-0.307769	0.625	0.686	8.00891e-20	2	CCDC88A
2.01784e-24	-0.640097	0.514	0.519	8.16338e-20	2	ABLIM1
3.00905e-24	-0.454904	0.254	0.332	1.21734e-19	2	FNTB
5.54653e-24	0.304295	0.443	0.37	2.2439e-19	2	TBC1D9
6.49408e-24	0.353735	0.356	0.286	2.62725e-19	2	CYTH3
1.43441e-23	0.26458	0.279	0.205	5.80306e-19	2	NRG1
1.64823e-23	-0.341782	0.32	0.407	6.66807e-19	2	GALNT7li1
2.468e-23	0.350757	0.462	0.403	9.98453e-19	2	MAPRE2
3.03088e-23	0.340219	0.278	0.212	1.22617e-18	2	CHN2
3.2537e-23	0.251109	0.674	0.635	1.31632e-18	2	STXBP5
4.20821e-23	0.355869	0.295	0.227	1.70247e-18	2	NUAK1
5.10186e-23	0.333025	0.369	0.301	2.06401e-18	2	SMIM24
6.49078e-23	-0.319306	0.253	0.335	2.62591e-18	2	ANK3-AS-1
1.29833e-22	-0.266169	0.195	0.277	5.25251e-18	2	SSH2
1.89538e-22	0.39044	0.284	0.219	7.66796e-18	2	L1RE1li118
2.05417e-22	0.346058	0.299	0.235	8.31037e-18	2	PJA2
4.1049e-22	-0.278718	0.174	0.251	1.66068e-17	2	GCFC2
1.0606e-21	-0.277423	0.196	0.275	4.29076e-17	2	DNMT3A
3.54552e-21	-0.300774	0.278	0.36	1.43438e-16	2	PPM1E
5.56736e-21	0.294147	0.508	0.454	2.25233e-16	2	NME2
8.93105e-21	-0.27954	0.312	0.397	3.61315e-16	2	ARHGAP32
1.12702e-20	-0.270846	0.409	0.492	4.55949e-16	2	DENND1A
1.23491e-20	0.273116	0.413	0.343	4.99595e-16	2	APBA1
1.73022e-20	0.256723	0.478	0.406	6.99978e-16	2	SLC38A1
4.90239e-20	-0.256423	0.203	0.28	1.98331e-15	2	APC
5.2745e-20	0.323241	0.323	0.261	2.13385e-15	2	LINC-C19ORF77-1
8.40856e-20	0.262461	0.401	0.331	3.40177e-15	2	RPL7li83
2.30177e-19	-0.279761	0.2	0.274	9.31204e-15	2	SKA2
2.69044e-19	0.279767	0.45	0.387	1.08845e-14	2	DENND5B
3.7061e-19	-0.256307	0.37	0.453	1.49934e-14	2	USP12
8.57472e-19	0.3731	0.25	0.193	3.46899e-14	2	TMEM106B
1.28915e-18	0.339549	0.378	0.323	5.21538e-14	2	MIB1
2.66349e-18	0.288092	0.466	0.413	1.07754e-13	2	BICD1
5.12829e-18	-0.296702	0.513	0.58	2.0747e-13	2	TMEM178B
4.25174e-17	0.323559	0.269	0.213	1.72008e-12	2	ORMDL1
8.53406e-17	0.308369	0.338	0.283	3.45254e-12	2	KDM5B
1.02936e-16	0.326681	0.361	0.31	4.16439e-12	2	USP32
3.67382e-16	-0.262017	0.188	0.256	1.48628e-11	2	GALNTL6-AS-4
5.17844e-16	-0.540807	0.267	0.32	2.09499e-11	2	PPARGC1A
1.82069e-15	0.312785	0.303	0.251	7.3658e-11	2	HR
4.43198e-14	0.291367	0.265	0.215	1.793e-09	2	P2RY14
6.04778e-14	0.266385	0.351	0.301	2.44669e-09	2	ANKH
8.0041e-14	0.286207	0.307	0.257	3.23814e-09	2	PPP1R13B
9.61955e-14	0.275755	0.307	0.259	3.89168e-09	2	NDUFAF6
3.12157e-13	0.252182	0.421	0.374	1.26286e-08	2	GABRR1
3.69862e-13	0.251729	0.471	0.426	1.49632e-08	2	CADM3
7.37849e-13	0.272729	0.37	0.324	2.98504e-08	2	CSPP1
8.2988e-13	0.299962	0.365	0.32	3.35736e-08	2	PKIA
1.12878e-12	0.259057	0.488	0.456	4.5666e-08	2	SPAG9
1.19851e-12	0.30587	0.455	0.418	4.84868e-08	2	SCG5
3.53264e-12	-0.265153	0.231	0.286	1.42916e-07	2	SPTB
6.97831e-12	0.269812	0.355	0.313	2.82314e-07	2	ZFYVE9
1.31147e-10	0.268356	0.304	0.266	5.30568e-06	2	ACSL6
1.5217e-10	0.262301	0.307	0.268	6.15618e-06	2	TBC1D5
1.70657e-10	0.288662	0.279	0.239	6.90412e-06	2	METTL15
2.51236e-10	0.27163	0.27	0.23	1.0164e-05	2	LINC-ZNF385B-3
9.09623e-10	0.334653	0.267	0.23	3.67997e-05	2	HSP90B1li3
1.24308e-09	0.25854	0.299	0.26	5.02901e-05	2	SMAD9
1.51114e-09	0.303116	0.254	0.216	6.11348e-05	2	TMEM176B
3.99814e-09	-0.25088	0.24	0.283	0.000161749	2	ASIC2-AS-4
5.72448e-09	-0.300152	0.645	0.647	0.00023159	2	PTPRB
7.37485e-09	-0.298664	0.217	0.264	0.000298357	2	CRYBB2
5.40119e-08	0.261196	0.284	0.253	0.00218511	2	UBE2D1
7.36906e-08	-0.968398	0.699	0.61	0.00298123	2	LHFPL3
0.000376837	-0.44567	0.247	0.26	1	2	ENOX1
0	3.08978	0.554	0.01	0	3	LINC-CETN1-5
0	2.92967	0.907	0.209	0	3	SOX5
0	2.84757	0.987	0.2	0	3	HS3ST4
0	2.61554	0.834	0.14	0	3	L1RE1li231
0	2.61047	0.967	0.507	0	3	PCP4
0	2.45555	0.92	0.274	0	3	TENM1
0	2.25538	0.921	0.307	0	3	KALRN
0	2.22103	0.617	0.051	0	3	CUX2
0	2.21167	0.953	0.467	0	3	FRY
0	2.18945	0.847	0.253	0	3	PPARGC1A
0	2.14429	0.677	0.124	0	3	TSHZ2
0	2.10611	0.7	0.13	0	3	DACH2
0	1.97672	0.581	0.078	0	3	ZFPM2
0	1.92981	0.995	0.452	0	3	GPC6
0	1.81179	0.905	0.515	0	3	DLG1
0	1.78598	0.622	0.145	0	3	EDIL3
0	1.77184	0.757	0.246	0	3	KCNH8
0	1.76231	0.625	0.135	0	3	KALRN-AS-14
0	1.75868	0.492	0.07	0	3	MGAT4C-AS-1
0	1.7332	0.482	0.066	0	3	MGAT4Cli1
0	1.73038	0.979	0.532	0	3	DAB1
0	1.66768	0.964	0.651	0	3	ZNF521
0	1.61589	0.438	0.049	0	3	LDB2
0	1.58364	0.883	0.526	0	3	PARP8
0	1.57487	0.548	0.123	0	3	ABCD2
0	1.57255	0.741	0.297	0	3	GRID1
0	1.57169	0.313	0.026	0	3	TSORFli1881
0	1.56177	0.842	0.441	0	3	QKI
0	1.55505	0.514	0.09	0	3	OSBPL10
0	1.52029	0.605	0.176	0	3	UTRN
0	1.51973	0.345	0.026	0	3	SOX5-AS-1
0	1.49434	0.549	0.146	0	3	PBX3
0	1.4807	0.881	0.472	0	3	INPP4B
0	1.47897	0.823	0.443	0	3	ZNF385D
0	1.46738	0.408	0.061	0	3	DACH2li1
0	1.45356	0.333	0.022	0	3	ST8SIA6
0	1.43583	0.7	0.281	0	3	GALNT18
0	1.4197	0.909	0.315	0	3	RELN
0	1.39987	0.317	0.045	0	3	ATP8B4-AS-1
0	1.39786	0.494	0.124	0	3	EYSli2
0	1.3961	0.338	0.035	0	3	RFX3
0	1.39162	0.401	0.067	0	3	FRY-AS-5
0	1.38942	0.939	0.508	0	3	UNC13Cli1
0	1.38265	0.565	0.192	0	3	APBB2
0	1.35839	0.899	0.517	0	3	PDE1C
0	1.35675	0.651	0.279	0	3	FAM20A
0	1.33111	0.84	0.518	0	3	RPL6li208
0	1.3272	0.393	0.073	0	3	VSX1
0	1.31757	0.941	0.455	0	3	KCNB2
0	1.30674	0.712	0.322	0	3	XYLT1
0	1.29038	0.288	0.011	0	3	LINC-EPHB1-13
0	1.27547	0.265	0.015	0	3	LINC-RPL31-46
0	1.24653	0.34	0.048	0	3	ANKRD6
0	1.19716	0.679	0.325	0	3	PRKCE
0	1.19652	0.587	0.259	0	3	XKR4
0	1.18614	0.78	0.376	0	3	PTPRG
0	1.15961	0.856	0.46	0	3	NLGN4X
0	1.15642	0.528	0.226	0	3	PCDH17
0	1.15429	0.836	0.346	0	3	FAT3
0	1.14283	0.303	0.047	0	3	ADGRA3
0	1.13648	0.646	0.242	0	3	EFR3Bli1
0	1.12968	0.295	0.052	0	3	KALRN-AS-8
0	1.12283	0.466	0.185	0	3	NRG1
0	1.12123	0.313	0.061	0	3	TENM1li1
0	1.11684	0.477	0.168	0	3	RASAL2
0	1.11162	0.806	0.343	0	3	PRKCQ
0	1.10609	0.623	0.323	0	3	TMEM260
0	1.10149	0.874	0.632	0	3	GABRR1-AS-2
0	1.10128	0.894	0.607	0	3	KCNH5
0	1.09811	0.776	0.411	0	3	PSD3
0	1.07819	0.899	0.68	0	3	PPP3CA
0	1.07385	0.356	0.091	0	3	TBC1D30
0	1.07009	0.353	0.072	0	3	EYS-AS-9
0	1.059	0.723	0.384	0	3	PROX1
0	1.05301	0.579	0.251	0	3	UNC13C
0	1.04539	0.752	0.408	0	3	TRPM1
0	1.04448	0.989	0.66	0	3	PCDH9
0	1.04053	0.444	0.165	0	3	PRDM5
0	1.04043	0.277	0.051	0	3	NMT2li1
0	1.0264	0.314	0.081	0	3	RDH10
0	0.985986	0.304	0.066	0	3	TANC1
0	0.965903	0.271	0.048	0	3	TENM1-AS-2
0	0.952973	0.273	0.06	0	3	ENTPD7
0	0.948607	0.25	0.045	0	3	SDK2
0	0.944767	0.932	0.356	0	3	UNC5D
0	0.931273	0.574	0.24	0	3	GRIK4
0	0.920724	0.357	0.109	0	3	WSCD1
0	0.91988	0.9	0.437	0	3	GRM5
0	0.90178	0.899	0.663	0	3	NCKAP5
0	0.89293	0.801	0.464	0	3	LINC-RPL6-63
0	0.877253	0.867	0.532	0	3	DSCAML1
0	0.83043	0.993	0.957	0	3	AUTS2
0	0.792372	0.91	0.613	0	3	GNAO1
0	0.781372	0.755	0.368	0	3	ST18
0	0.743889	0.992	0.614	0	3	ROBO2
0	0.669918	0.984	0.918	0	3	ATRNL1
0	0.667428	0.977	0.914	0	3	FSTL5
0	0.64893	0.994	0.87	0	3	ADGRL2
0	0.624023	0.989	0.925	0	3	PTPRD
0	-0.819868	0.956	0.991	0	3	CADM2
0	-1.05261	0.694	0.888	0	3	CTNNA2
0	-1.16912	0.707	0.865	0	3	PLCB4
0	-1.31001	0.357	0.672	0	3	LIN7A
0	-1.50926	0.382	0.652	0	3	CAMK4
0	-1.65755	0.367	0.711	0	3	MTUS2
0	-1.70491	0.451	0.778	0	3	CCSER1
0	-1.7314	0.612	0.886	0	3	TENM2
0	-1.85931	0.2	0.565	0	3	DMDli1
0	-2.02944	0.345	0.663	0	3	PRICKLE2
0	-2.06431	0.081	0.541	0	3	ST7
0	-2.08386	0.148	0.498	0	3	NFIA
0	-2.08643	0.049	0.52	0	3	GLRA1
0	-2.22995	0.032	0.449	0	3	GABRR3
0	-2.23177	0.083	0.523	0	3	TMTC2
0	-2.26727	0.399	0.879	0	3	NLGN1
0	-2.36704	0.026	0.386	0	3	CI085-AS-1
0	-2.38284	0.057	0.444	0	3	SLC1A3
0	-2.41731	0.222	0.666	0	3	DMDli2
0	-2.44192	0.081	0.58	0	3	ADCY2li1
0	-2.54238	0.09	0.479	0	3	CSMD3
0	-2.54796	0.043	0.494	0	3	MAN1A1
0	-2.65588	0.09	0.519	0	3	CCDC85A
0	-2.66205	0.068	0.571	0	3	PLXDC2
0	-2.68142	0.225	0.749	0	3	THSD7A
0	-2.74064	0.041	0.399	0	3	COL19A1
0	-2.75846	0.069	0.522	0	3	NFIB
0	-2.9214	0.266	0.86	0	3	GRID2
0	-3.24559	0.243	0.818	0	3	RALYL
0	-3.26418	0.134	0.676	0	3	LHFPL3
0	-3.50839	0.126	0.773	0	3	KHDRBS2
0	-3.58057	0.167	0.789	0	3	TENM3
0	-3.62942	0.077	0.598	0	3	CNTNAP5li1
0	-4.2219	0.18	0.78	0	3	CNTN4
0	-5.0248	0.252	0.68	0	3	GRIK1li1
6.32693e-306	-2.29512	0.051	0.393	2.55962e-301	3	PLD5
4.61164e-303	0.944458	0.76	0.493	1.86569e-298	3	MACF1
3.56649e-302	-3.43022	0.107	0.439	1.44286e-297	3	LINC-PLIN3-8
1.06387e-299	-3.17291	0.086	0.417	4.30398e-295	3	DCC
1.56395e-299	-1.93087	0.046	0.388	6.32712e-295	3	SLC24A4
3.89358e-299	-1.71259	0.045	0.387	1.57519e-294	3	PROS1
1.22937e-298	-2.13574	0.052	0.392	4.97353e-294	3	CCDC85A-AS-2
1.92099e-297	1.02875	0.653	0.37	7.77154e-293	3	DIP2B
6.89642e-295	1.03528	0.612	0.325	2.79001e-290	3	MTSS1
4.43983e-294	-1.66505	0.066	0.405	1.79618e-289	3	NMNAT2
2.10056e-292	-2.34097	0.082	0.412	8.49804e-288	3	LRFN5
2.11434e-292	0.946074	0.321	0.098	8.55379e-288	3	SLX4IP
2.31849e-292	-2.43221	0.157	0.473	9.37968e-288	3	SPHKAP
9.37491e-290	-3.69521	0.137	0.446	3.79272e-285	3	DSCAM
1.06773e-289	1.08954	0.399	0.149	4.3196e-285	3	ZNF521-AS-2
2.8319e-288	0.987081	0.593	0.296	1.14567e-283	3	OSBPL6
3.21772e-288	1.33535	0.393	0.144	1.30176e-283	3	SCG2
4.72374e-286	-2.44251	0.068	0.392	1.91104e-281	3	PRKG1
2.44428e-285	1.08376	0.574	0.286	9.88858e-281	3	NXN
9.21868e-285	-2.73665	0.053	0.375	3.72951e-280	3	PTPRM
1.88036e-283	0.945918	0.365	0.125	7.60719e-279	3	NPHP4li1
7.39243e-281	0.883858	0.51	0.212	2.99068e-276	3	PRKCQ-AS-2
2.66354e-279	0.888721	0.412	0.151	1.07756e-274	3	KCNB2-AS-4
5.34112e-278	-1.56353	0.117	0.448	2.1608e-273	3	GPM6A
3.3063e-277	0.993521	0.633	0.345	1.3376e-272	3	SLC23A2
1.39933e-276	-2.76251	0.242	0.511	5.66112e-272	3	KCND2
9.3757e-276	0.823119	0.834	0.644	3.79303e-271	3	STXBP5L
1.93378e-275	-1.2886	0.406	0.674	7.82329e-271	3	PTPRB
1.16199e-274	0.939527	0.579	0.277	4.70093e-270	3	PDE3A-AS-3
9.01229e-270	0.798608	0.253	0.066	3.64601e-265	3	GPC6-AS-4
7.89297e-268	0.816592	0.756	0.459	3.19318e-263	3	IGSF11
1.69886e-266	0.940469	0.692	0.415	6.87293e-262	3	MARCHF11
3.745e-265	-1.40348	0.323	0.608	1.51508e-260	3	CDH2
8.04744e-262	0.77212	0.804	0.512	3.25567e-257	3	LRRN1
7.59254e-261	-1.70111	0.044	0.356	3.07164e-256	3	KCNJ2
4.02223e-254	-1.99702	0.072	0.384	1.62723e-249	3	SCN1Ali2
5.17046e-254	0.872222	0.634	0.334	2.09176e-249	3	GAREM1
3.75151e-252	-1.27395	0.44	0.667	1.51771e-247	3	ADGRL3
8.75939e-252	0.972185	0.562	0.291	3.5437e-247	3	MPP6
3.82769e-251	0.827385	0.258	0.073	1.54853e-246	3	TMTC4
3.12811e-250	-1.78248	0.046	0.346	1.26551e-245	3	PRKCA
1.82193e-249	0.79052	0.707	0.394	7.37079e-245	3	VWC2
3.0131e-248	-1.40121	0.253	0.547	1.21898e-243	3	ASTN2
1.17104e-245	-1.48113	0.348	0.596	4.73755e-241	3	TMEM196
6.87393e-245	0.833019	0.27	0.08	2.78092e-240	3	WNT5A
1.19095e-242	-2.25042	0.037	0.325	4.81809e-238	3	SOX6
1.13605e-241	-1.76584	0.028	0.318	4.59601e-237	3	LINC-BTF3-4
9.91157e-241	0.938386	0.585	0.322	4.00983e-236	3	MEF2C
3.78711e-240	0.905379	0.595	0.319	1.53211e-235	3	ZNF608
3.33496e-239	-1.53087	0.219	0.504	1.34919e-234	3	NETO1
1.45295e-238	-1.97014	0.017	0.3	5.87806e-234	3	CNTN4-AS-4
8.31066e-237	0.693365	0.906	0.716	3.36216e-232	3	ATP2B1
1.09165e-232	-1.94744	0.273	0.541	4.41638e-228	3	KIAA1217
1.68164e-229	0.619207	0.903	0.745	6.80323e-225	3	KHDRBS3
1.05904e-225	0.894107	0.539	0.281	4.28447e-221	3	MAP4K4
1.3018e-224	0.797449	0.287	0.094	5.26656e-220	3	SRCIN1
3.81383e-224	-2.05227	0.096	0.373	1.54292e-219	3	GRIK2
4.22287e-224	0.837303	0.355	0.136	1.7084e-219	3	GPR179
5.82316e-223	-1.41246	0.045	0.323	2.35582e-218	3	RGS8
3.86409e-222	-1.4057	0.083	0.37	1.56326e-217	3	LRRC3B
2.27852e-220	-1.58058	0.016	0.282	9.21796e-216	3	PLXNA4
5.44814e-220	-1.47995	0.117	0.401	2.2041e-215	3	TMCC3
6.52107e-219	0.849181	0.461	0.211	2.63817e-214	3	LRCH1
8.4166e-219	-1.56249	0.055	0.331	3.40502e-214	3	MAD2L1-AS-1
2.0787e-215	-2.57753	0.048	0.317	8.40958e-211	3	ADARB2-AS-6
1.05285e-212	-1.70338	0.07	0.342	4.25941e-208	3	TMEM108
3.50263e-210	-1.41676	0.03	0.293	1.41702e-205	3	GALNT10
2.26213e-208	0.718192	0.624	0.338	9.15168e-204	3	GRIA3
2.59824e-208	-1.57813	0.029	0.287	1.05114e-203	3	LINC-YIPF5-2
2.41068e-207	0.806019	0.34	0.131	9.75264e-203	3	RASSF2
1.99371e-205	-0.643256	0.876	0.907	8.06574e-201	3	PDE4Dli1
4.30118e-203	0.746988	0.781	0.572	1.74009e-198	3	KIF21A
7.78147e-203	0.835985	0.529	0.277	3.14807e-198	3	CCDC148
1.46761e-201	-3.60012	0.161	0.407	5.93736e-197	3	ADARB2
4.6228e-201	0.737343	0.294	0.104	1.8702e-196	3	SH3BGR
7.99251e-201	-1.37742	0.313	0.538	3.23345e-196	3	GRIA4
1.38519e-199	0.728909	0.67	0.414	5.60391e-195	3	P3H3
3.54605e-198	-0.335311	0.999	0.999	1.43459e-193	3	NRXN3
3.94842e-198	0.733375	0.744	0.526	1.59737e-193	3	EML6
7.47098e-197	0.819569	0.283	0.1	3.02246e-192	3	PLCE1
3.21386e-194	-2.71968	0.033	0.278	1.3002e-189	3	PTPRQ
4.75319e-194	0.823643	0.651	0.425	1.92295e-189	3	SOBP
4.10121e-192	0.793475	0.497	0.255	1.65918e-187	3	SPTB
1.45803e-191	0.480701	0.941	0.878	5.8986e-187	3	RERE
2.12124e-190	0.714006	0.801	0.583	8.58168e-186	3	ZEB2
1.33893e-188	0.34382	0.997	0.988	5.41677e-184	3	CADPS
3.81766e-188	-1.36618	0.022	0.26	1.54447e-183	3	KHDRBS2-AS-2
8.42732e-188	0.745142	0.689	0.459	3.40936e-183	3	DENND1A
2.02669e-187	-1.62163	0.06	0.307	8.19918e-183	3	HS3ST5
3.99938e-186	-1.17826	0.196	0.457	1.61799e-181	3	CSRNP3
2.55504e-185	-1.20216	0.319	0.555	1.03367e-180	3	PPP2R2B
1.32355e-182	-1.33854	0.025	0.261	5.35454e-178	3	GNG2
2.02133e-181	0.697894	0.275	0.097	8.17748e-177	3	FBXL7li1
4.07011e-181	0.694731	0.319	0.124	1.6466e-176	3	EFR3Bli2
8.97689e-181	0.670504	0.779	0.606	3.63169e-176	3	MSI2
2.29027e-179	0.697065	0.319	0.125	9.26553e-175	3	NSG2
4.17181e-179	-1.67499	0.047	0.283	1.68775e-174	3	ENOX1
2.63497e-178	-1.23463	0.041	0.277	1.06601e-173	3	PLA2G4C
5.07442e-178	-0.952206	0.373	0.605	2.05291e-173	3	NCAM1
9.26525e-178	-1.27595	0.153	0.401	3.74835e-173	3	PDE5Ali1
6.97269e-177	0.586889	0.865	0.748	2.82087e-172	3	CAMTA1
1.30132e-176	-2.7	0.027	0.254	5.26464e-172	3	LSM7-AS-1
4.12665e-176	-1.26617	0.167	0.411	1.66948e-171	3	SPON1
7.92318e-176	0.767561	0.69	0.476	3.2054e-171	3	PELI2
8.97474e-176	-1.48779	0.034	0.265	3.63082e-171	3	LRRC4C
1.49149e-175	-1.46976	0.036	0.266	6.03397e-171	3	CALN1
1.93306e-175	-2.59214	0.041	0.27	7.82039e-171	3	PDE1A
[truncated: 7,912 more rows]

## Sheet: FindAllMarkers-celltype1
p_val	avg_log2FC	pct.1	pct.2	p_val_adj	cluster	gene
0	4.60738	0.658	0.132	0	ON-BCs	ADARB2
0	3.57115	0.472	0.106	0	ON-BCs	HS3ST4
0	3.4314	0.563	0.041	0	ON-BCs	ADARB2-AS-6
0	3.37272	0.47	0.043	0	ON-BCs	PDE1A
0	3.281	0.89	0.115	0	ON-BCs	GRM5
0	3.23532	0.715	0.068	0	ON-BCs	RELN
0	3.21152	0.984	0.352	0	ON-BCs	ROBO2
0	2.67278	0.715	0.094	0	ON-BCs	PRKCQ
0	2.62666	0.61	0.045	0	ON-BCs	GNAO1-AS-4
0	2.43886	0.363	0.024	0	ON-BCs	NWD2
0	2.33207	0.401	0.119	0	ON-BCs	PTPRQ
0	2.29935	0.899	0.411	0	ON-BCs	GNAO1
0	2.2906	0.399	0.04	0	ON-BCs	L1RE1li231
0	2.27169	0.303	0.021	0	ON-BCs	LINC-PELO-5
0	2.23147	0.541	0.032	0	ON-BCs	ISL1
0	2.20794	0.668	0.171	0	ON-BCs	ST18
0	2.14836	0.993	0.783	0	ON-BCs	ADGRL2
0	2.01725	0.774	0.265	0	ON-BCs	GPC6
0	1.9923	0.515	0.072	0	ON-BCs	EFR3Bli1
0	1.86528	0.462	0.043	0	ON-BCs	PRKCQ-AS-2
0	1.83615	0.355	0.047	0	ON-BCs	EDIL3
0	1.79249	0.788	0.387	0	ON-BCs	DAB1
0	1.72895	0.532	0.222	0	ON-BCs	KALRN
0	1.71951	0.723	0.29	0	ON-BCs	TANC2
0	1.68768	0.478	0.238	0	ON-BCs	SCN1Ali2
0	1.67868	0.427	0.052	0	ON-BCs	ROBO2-AS-3
0	1.67724	0.744	0.459	0	ON-BCs	LINC-SLITRK3-1
0	1.65194	0.254	0.013	0	ON-BCs	PDE1A-AS-4
0	1.6251	0.66	0.256	0	ON-BCs	PSD3
0	1.61249	0.65	0.418	0	ON-BCs	TSORFli2591
0	1.60795	0.382	0.041	0	ON-BCs	MYLIP
0	1.58955	0.645	0.254	0	ON-BCs	P3H3
0	1.57996	0.268	0.028	0	ON-BCs	SULF1
0	1.52236	0.73	0.396	0	ON-BCs	DLG1
0	1.52067	0.452	0.109	0	ON-BCs	GNAO1-AS-5
0	1.50271	0.301	0.034	0	ON-BCs	EYSli2
0	1.48476	0.499	0.149	0	ON-BCs	ADGRL2-AS-2
0	1.47556	0.749	0.532	0	ON-BCs	B3GALT1
0	1.46703	0.422	0.155	0	ON-BCs	HS3ST5
0	1.46071	0.605	0.273	0	ON-BCs	PTPRZ1
0	1.44882	0.664	0.243	0	ON-BCs	TRPM1
0	1.44162	0.705	0.293	0	ON-BCs	IGSF11
0	1.38685	0.444	0.2	0	ON-BCs	PRKCA
0	1.38197	0.522	0.255	0	ON-BCs	LINC-SLITRK3-3
0	1.36281	0.814	0.564	0	ON-BCs	ZNF521
0	1.33479	0.675	0.35	0	ON-BCs	KCNB2
0	1.32297	0.814	0.341	0	ON-BCs	DSCAML1
0	1.30282	0.635	0.41	0	ON-BCs	FRY
0	1.29545	0.493	0.247	0	ON-BCs	PCP2
0	1.26716	0.631	0.182	0	ON-BCs	FAT3
0	1.26513	0.925	0.774	0	ON-BCs	FRMD3li1
0	1.25299	0.645	0.467	0	ON-BCs	UNC13Cli1
0	1.24457	0.295	0.05	0	ON-BCs	ABCD2
0	1.23999	0.793	0.495	0	ON-BCs	KCNH5
0	1.22824	0.466	0.177	0	ON-BCs	TJP2
0	1.19893	0.427	0.158	0	ON-BCs	CNTNAP4
0	1.19712	0.706	0.477	0	ON-BCs	AHCYL2
0	1.15701	0.298	0.082	0	ON-BCs	KALRN-AS-14
0	1.14665	0.436	0.191	0	ON-BCs	PDE3A-AS-3
0	1.12714	0.348	0.103	0	ON-BCs	LINC-IGSF11-1
0	1.11045	0.509	0.227	0	ON-BCs	XYLT1
0	1.09005	0.561	0.303	0	ON-BCs	VWC2
0	1.06641	0.429	0.227	0	ON-BCs	FNTB
0	1.0603	0.262	0.037	0	ON-BCs	EFR3Bli2
0	1.05584	0.524	0.219	0	ON-BCs	GAREM1
0	1.05202	0.821	0.779	0	ON-BCs	GRID2
0	1.05058	0.267	0.082	0	ON-BCs	MARCHF3
0	1.02948	0.42	0.172	0	ON-BCs	TTLL7
0	1.02088	0.304	0.093	0	ON-BCs	PRDM5
0	1.01568	0.423	0.193	0	ON-BCs	CCDC148
0	0.962247	0.474	0.238	0	ON-BCs	PPM1E
0	0.94408	0.667	0.427	0	ON-BCs	LRRN1
0	0.94073	0.584	0.28	0	ON-BCs	HECW1
0	0.931159	0.429	0.212	0	ON-BCs	NXN
0	0.911389	0.566	0.285	0	ON-BCs	PROX1
0	0.881782	0.447	0.211	0	ON-BCs	FAM160A1
0	0.873125	0.879	0.777	0	ON-BCs	SLC4A10
0	0.859602	0.431	0.227	0	ON-BCs	GALNT18
0	0.814641	0.646	0.487	0	ON-BCs	PARP8
0	0.791917	0.632	0.429	0	ON-BCs	FRMD4A
0	0.789059	0.551	0.344	0	ON-BCs	MARCHF11
0	0.783832	0.452	0.238	0	ON-BCs	TOX
0	0.778566	0.576	0.364	0	ON-BCs	APOH
0	0.757798	0.704	0.51	0	ON-BCs	TULP4
0	0.731653	0.906	0.809	0	ON-BCs	ZNF804B
0	0.729417	0.83	0.681	0	ON-BCs	FAM135B
0	0.7178	0.959	0.893	0	ON-BCs	ATRNL1
0	0.705365	0.856	0.783	0	ON-BCs	CACNA2D1
0	0.684348	0.735	0.598	0	ON-BCs	STXBP5L
0	0.673217	0.627	0.437	0	ON-BCs	SRGAP3
0	0.669314	0.93	0.843	0	ON-BCs	RERE
0	0.593919	0.838	0.695	0	ON-BCs	TCF4
0	0.587287	0.921	0.866	0	ON-BCs	PCLO
0	0.560684	0.815	0.663	0	ON-BCs	ATP2B1
0	0.543017	0.969	0.953	0	ON-BCs	AUTS2
0	0.531144	0.678	0.498	0	ON-BCs	GLS
0	0.420617	0.974	0.939	0	ON-BCs	FGF12
0	0.406431	0.994	0.985	0	ON-BCs	CADPS
0	-0.444974	1	0.999	0	ON-BCs	NRXN3
0	-0.543573	0.72	0.833	0	ON-BCs	CACNB2li1
0	-0.603241	0.968	0.99	0	ON-BCs	MDGA2
0	-0.639227	0.468	0.674	0	ON-BCs	CADM1
0	-0.657845	0.586	0.757	0	ON-BCs	MTCL1
0	-0.670124	0.377	0.577	0	ON-BCs	LRP8
0	-0.679789	0.8	0.888	0	ON-BCs	MAGI2li1
0	-0.682605	0.456	0.667	0	ON-BCs	PRKCB
0	-0.713679	0.103	0.277	0	ON-BCs	PFKP
0	-0.723327	0.603	0.801	0	ON-BCs	KHDRBS2
0	-0.730322	0.095	0.265	0	ON-BCs	TSORFli297
0	-0.747977	0.389	0.59	0	ON-BCs	ST7
0	-0.765083	0.304	0.512	0	ON-BCs	TAFA3
0	-0.767437	0.314	0.532	0	ON-BCs	NFASC
0	-0.788399	0.339	0.6	0	ON-BCs	RTN1
0	-0.78986	0.46	0.755	0	ON-BCs	DGKI
0	-0.79377	0.13	0.313	0	ON-BCs	DLC1
0	-0.808452	0.167	0.38	0	ON-BCs	ASIC2-AS-4
0	-0.817912	0.376	0.663	0	ON-BCs	SLC4A7
0	-0.821971	0.101	0.271	0	ON-BCs	NTRK2
0	-0.822391	0.168	0.362	0	ON-BCs	PDZD8li1
0	-0.82261	0.105	0.284	0	ON-BCs	KCNIP2
0	-0.837872	0.477	0.66	0	ON-BCs	TMEM178B
0	-0.872518	0.238	0.489	0	ON-BCs	AFF1
0	-0.87496	0.285	0.517	0	ON-BCs	GABRR3
0	-0.883286	0.087	0.297	0	ON-BCs	PPP2R2C
0	-0.898161	0.504	0.677	0	ON-BCs	PRR16
0	-0.902934	0.5	0.697	0	ON-BCs	LARGE1
0	-0.911977	0.455	0.685	0	ON-BCs	SPIRE1
0	-0.93533	0.108	0.32	0	ON-BCs	PCSK2
0	-0.938198	0.103	0.298	0	ON-BCs	MEIS1
0	-0.941163	0.185	0.387	0	ON-BCs	DACH1
0	-0.941588	0.091	0.277	0	ON-BCs	NTM
0	-0.961381	0.37	0.65	0	ON-BCs	ASTN2
0	-0.963596	0.141	0.436	0	ON-BCs	SOX6
0	-0.968117	0.318	0.612	0	ON-BCs	GLRA1
0	-0.972978	0.131	0.349	0	ON-BCs	PIP5K1B
0	-0.975443	0.108	0.278	0	ON-BCs	CCDC141
0	-0.975755	0.161	0.376	0	ON-BCs	WDR17
0	-0.992845	0.097	0.3	0	ON-BCs	RAI14
0	-1.00734	0.277	0.553	0	ON-BCs	REPS2
0	-1.01002	0.4	0.62	0	ON-BCs	ASPH
0	-1.01015	0.103	0.341	0	ON-BCs	HIVEP2
0	-1.01553	0.32	0.606	0	ON-BCs	GABRG2
0	-1.01915	0.168	0.407	0	ON-BCs	CFL2
0	-1.01933	0.241	0.488	0	ON-BCs	NMNAT2
0	-1.02545	0.097	0.322	0	ON-BCs	PHACTR2
0	-1.03923	0.554	0.805	0	ON-BCs	AAK1
0	-1.0429	0.058	0.283	0	ON-BCs	GPM6A-AS-1
0	-1.05188	0.209	0.462	0	ON-BCs	ADGRV1li1
0	-1.05242	0.23	0.519	0	ON-BCs	TNR
0	-1.05721	0.074	0.29	0	ON-BCs	TMEM200C
0	-1.0641	0.488	0.731	0	ON-BCs	ITSN2
0	-1.06628	0.766	0.923	0	ON-BCs	PLCB4
0	-1.06922	0.104	0.34	0	ON-BCs	DTNA
0	-1.07779	0.075	0.301	0	ON-BCs	KANK1
0	-1.09167	0.103	0.319	0	ON-BCs	CDH7
0	-1.10604	0.053	0.253	0	ON-BCs	PDZD2
0	-1.12387	0.13	0.377	0	ON-BCs	SDC2
0	-1.12423	0.076	0.298	0	ON-BCs	GABRA6
0	-1.13397	0.49	0.747	0	ON-BCs	CAMK4
0	-1.14185	0.116	0.357	0	ON-BCs	CALN1
0	-1.14472	0.065	0.276	0	ON-BCs	LINC-ARHGAP24-1
0	-1.14605	0.046	0.288	0	ON-BCs	CHRM3
0	-1.15326	0.086	0.275	0	ON-BCs	CACNA1C
0	-1.15621	0.681	0.752	0	ON-BCs	CNTN4
0	-1.16364	0.454	0.693	0	ON-BCs	CDH2
0	-1.22108	0.449	0.682	0	ON-BCs	TMEM196
0	-1.22113	0.269	0.496	0	ON-BCs	CABP1
0	-1.22441	0.133	0.45	0	ON-BCs	DMD
0	-1.22453	0.35	0.691	0	ON-BCs	ADCY2li1
0	-1.22728	0.117	0.322	0	ON-BCs	KCND3
0	-1.22886	0.187	0.502	0	ON-BCs	PROS1
0	-1.23527	0.124	0.354	0	ON-BCs	RASSF8
0	-1.23612	0.029	0.27	0	ON-BCs	ARFGEF3
0	-1.26147	0.2	0.47	0	ON-BCs	PTPRM
0	-1.29424	0.029	0.288	0	ON-BCs	PKP2
0	-1.29449	0.065	0.25	0	ON-BCs	CACNA2D3
0	-1.33221	0.142	0.467	0	ON-BCs	TSORFli149
0	-1.33262	0.133	0.473	0	ON-BCs	ZFHX3
0	-1.33991	0.194	0.506	0	ON-BCs	GSG1
0	-1.3475	0.152	0.403	0	ON-BCs	TPST1
0	-1.35405	0.082	0.384	0	ON-BCs	PLCD4
0	-1.37928	0.314	0.621	0	ON-BCs	NETO1
0	-1.38627	0.479	0.856	0	ON-BCs	MTUS2
0	-1.39367	0.39	0.625	0	ON-BCs	KIAA1217
0	-1.40206	0.012	0.254	0	ON-BCs	LINC-ZDHHC21-1
0	-1.42331	0.023	0.267	0	ON-BCs	FHOD3
0	-1.42499	0.028	0.258	0	ON-BCs	PDE11A
0	-1.44408	0.354	0.67	0	ON-BCs	PLXDC2
0	-1.44957	0.12	0.32	0	ON-BCs	PCDH15
0	-1.48666	0.026	0.315	0	ON-BCs	SLC1A3-AS-5
0	-1.49612	0.22	0.671	0	ON-BCs	FIGN
0	-1.49648	0.014	0.287	0	ON-BCs	GRIK1-AS-2
0	-1.53015	0.182	0.551	0	ON-BCs	PDE5Ali1
0	-1.58603	0.517	0.857	0	ON-BCs	THSD7A
0	-1.59445	0.178	0.575	0	ON-BCs	SPON1
0	-1.601	0.071	0.42	0	ON-BCs	BCAT1
0	-1.60101	0.253	0.599	0	ON-BCs	GABRB2
0	-1.60968	0.18	0.627	0	ON-BCs	GPM6A
0	-1.62789	0.233	0.446	0	ON-BCs	TAFA4
0	-1.63481	0.022	0.351	0	ON-BCs	FAT4
0	-1.67059	0.132	0.316	0	ON-BCs	NTNG1
0	-1.68038	0.057	0.289	0	ON-BCs	PEX5L
0	-1.6932	0.205	0.49	0	ON-BCs	TMEFF2
0	-1.70187	0.061	0.453	0	ON-BCs	GALNT10
0	-1.72495	0.261	0.771	0	ON-BCs	DMDli1
0	-1.72645	0.555	0.917	0	ON-BCs	CCSER1
0	-1.73701	0.016	0.302	0	ON-BCs	FNDC1
0	-1.73972	0.188	0.56	0	ON-BCs	DCC
0	-1.7439	0.023	0.353	0	ON-BCs	LINC-DSCAM-3
0	-1.76827	0.094	0.492	0	ON-BCs	MAD2L1-AS-1
0	-1.80919	0.035	0.421	0	ON-BCs	GNG2
0	-1.81604	0.076	0.424	0	ON-BCs	ENOX1
0	-1.8414	0.241	0.771	0	ON-BCs	ABLIM1
0	-1.88228	0.054	0.371	0	ON-BCs	PTPN13
0	-1.89064	0.125	0.373	0	ON-BCs	TRPM3
0	-1.89374	0.229	0.646	0	ON-BCs	MAN1A1
0	-1.91851	0.071	0.254	0	ON-BCs	NCAM2
0	-1.95167	0.112	0.324	0	ON-BCs	PAM
0	-1.9695	0.093	0.288	0	ON-BCs	CDH8
0	-1.99001	0.163	0.575	0	ON-BCs	LRFN5
0	-1.9999	0.07	0.454	0	ON-BCs	CNTN4-AS-4
0	-2.02092	0.157	0.541	0	ON-BCs	PLD5
0	-2.02356	0.313	0.9	0	ON-BCs	DMDli2
0	-2.02625	0.025	0.361	0	ON-BCs	TRPC7
0	-2.06696	0.394	0.845	0	ON-BCs	PRICKLE2
0	-2.08764	0.021	0.467	0	ON-BCs	PLXNA4
0	-2.09087	0.052	0.253	0	ON-BCs	MEIS2
0	-2.10964	0.076	0.387	0	ON-BCs	PLCL1
0	-2.32263	0.206	0.796	0	ON-BCs	GRIA4
0	-2.59265	0.06	0.342	0	ON-BCs	SLIT2
0	-2.62298	0.105	0.677	0	ON-BCs	SLC1A3
0	-2.67814	0.213	0.73	0	ON-BCs	KCND2
0	-2.69713	0.46	0.966	0	ON-BCs	TENM3
0	-2.72519	0.055	0.617	0	ON-BCs	CI085-AS-1
0	-3.00065	0.156	0.699	0	ON-BCs	SPHKAP
0	-3.25044	0.034	0.41	0	ON-BCs	LSM7-AS-1
0	-3.29754	0.046	0.649	0	ON-BCs	COL19A1
0	-4.12182	0.087	0.96	0	ON-BCs	CNTNAP5li1
0	-4.27644	0.121	0.682	0	ON-BCs	DSCAM
0	-4.54916	0.077	0.303	0	ON-BCs	ERBB4
0	-5.15629	0.254	0.982	0	ON-BCs	GRIK1li1
1.97338e-306	1.40441	0.265	0.111	7.9835e-302	ON-BCs	SCN9A
2.76e-306	-1.41518	0.11	0.273	1.11658e-301	ON-BCs	SORCS1
1.80778e-303	0.950715	0.377	0.2	7.31355e-299	ON-BCs	UNC13C
5.27116e-299	-1.15317	0.142	0.311	2.1325e-294	ON-BCs	NPAS3
5.31933e-299	-0.759567	0.158	0.343	2.15199e-294	ON-BCs	FAM3C
8.98366e-298	-0.84563	0.11	0.279	3.63443e-293	ON-BCs	CYP7B1
1.44681e-292	-0.611627	0.527	0.696	5.85323e-288	ON-BCs	GABRA1
5.44064e-289	0.760818	0.301	0.133	2.20107e-284	ON-BCs	NUP93
2.90712e-287	1.0366	0.392	0.226	1.17611e-282	ON-BCs	TSORFli2489
1.72366e-285	-0.652784	0.577	0.705	6.97322e-281	ON-BCs	ADGRL3
1.07483e-282	1.57229	0.627	0.615	4.34833e-278	ON-BCs	LHFPL3
4.58823e-282	-0.617759	0.552	0.733	1.85621e-277	ON-BCs	CPE
3.14928e-279	-0.664341	0.26	0.454	1.27407e-274	ON-BCs	CLVS1
4.10658e-278	-0.586432	0.243	0.446	1.66136e-273	ON-BCs	ASTN1
9.96256e-278	-0.648335	0.13	0.3	4.03045e-273	ON-BCs	CACNA1A
1.69171e-275	-0.964986	0.206	0.381	6.84398e-271	ON-BCs	SLC8A1
2.34328e-275	-0.512484	0.236	0.443	9.47996e-271	ON-BCs	GRIK2
2.8397e-273	-1.17947	0.103	0.251	1.14883e-268	ON-BCs	CDH18
5.87192e-273	-0.610058	0.307	0.512	2.37554e-268	ON-BCs	SLC38A1
8.99493e-271	-0.742643	0.209	0.384	3.63899e-266	ON-BCs	DRD1
2.16448e-269	-0.605685	0.686	0.778	8.75662e-265	ON-BCs	HMGN3
3.78794e-268	-0.659256	0.123	0.288	1.53245e-263	ON-BCs	TRIM9
6.8745e-267	0.76994	0.252	0.104	2.78115e-262	ON-BCs	ZNF521-AS-2
1.15686e-265	-2.12471	0.136	0.284	4.68019e-261	ON-BCs	ROBO1
2.73103e-265	0.772475	0.468	0.292	1.10486e-260	ON-BCs	LPGAT1
7.65222e-263	0.767075	0.275	0.121	3.09578e-258	ON-BCs	SLC6A15li1
1.16255e-262	0.702227	0.527	0.369	4.7032e-258	ON-BCs	RGS11
1.14001e-260	-0.784113	0.177	0.343	4.61204e-256	ON-BCs	KLHL29
7.04548e-260	0.739789	0.353	0.186	2.85032e-255	ON-BCs	SKA2
1.01389e-256	1.01255	0.273	0.125	4.10181e-252	ON-BCs	LIN1li19
2.3238e-255	0.783217	0.302	0.146	9.40118e-251	ON-BCs	SMURF1
6.83077e-254	-0.91575	0.168	0.327	2.76346e-249	ON-BCs	ARHGAP44
6.09222e-253	0.644433	0.7	0.589	2.46467e-248	ON-BCs	RUNX1T1
8.38346e-252	0.747677	0.254	0.107	3.39161e-247	ON-BCs	KCNB2-AS-4
1.10573e-251	0.749417	0.413	0.249	4.47333e-247	ON-BCs	OSBPL6
6.66707e-251	-0.617685	0.299	0.484	2.69723e-246	ON-BCs	MLLT3
9.88227e-250	0.647476	0.617	0.464	3.99797e-245	ON-BCs	MBNL1
1.5092e-249	0.757012	0.338	0.178	6.1056e-245	ON-BCs	TMEM117
1.95356e-246	0.678772	0.568	0.404	7.90331e-242	ON-BCs	ZNF385D
4.80244e-246	-0.531606	0.663	0.774	1.94288e-241	ON-BCs	NRXN3-AS-3
9.38867e-245	0.655413	0.368	0.199	3.79828e-240	ON-BCs	SPTB
5.43141e-244	0.666928	0.56	0.412	2.19733e-239	ON-BCs	DENND1A
7.10351e-238	0.620198	0.624	0.479	2.8738e-233	ON-BCs	EML6
1.07329e-237	-0.915288	0.264	0.432	4.34209e-233	ON-BCs	LINC-RPS12-14
2.40248e-237	-0.57652	0.219	0.401	9.71948e-233	ON-BCs	TMEM108
8.18354e-233	0.76223	0.508	0.36	3.31073e-228	ON-BCs	CSRNP3
2.58975e-232	-0.636482	0.172	0.335	1.04771e-227	ON-BCs	AKAP7
1.57729e-231	-0.592773	0.346	0.521	6.38107e-227	ON-BCs	ITPR1
4.67122e-231	-0.703568	0.265	0.428	1.88979e-226	ON-BCs	APBA1
1.25226e-230	-0.554147	0.271	0.453	5.06614e-226	ON-BCs	CHN1
1.63641e-228	0.72717	0.381	0.223	6.62027e-224	ON-BCs	PLPP1
3.09882e-225	0.350669	0.927	0.895	1.25366e-220	ON-BCs	GPHN
3.65365e-225	-0.659037	0.124	0.269	1.47812e-220	ON-BCs	RAPH1
5.11532e-224	-0.442475	0.415	0.606	2.06945e-219	ON-BCs	LINC-USP25-14
4.96768e-222	0.556495	0.743	0.665	2.00972e-217	ON-BCs	PPP3CA
8.77124e-219	0.614772	0.688	0.578	3.54849e-214	ON-BCs	PLEKHA5liN
1.94676e-218	0.595181	0.598	0.437	7.87582e-214	ON-BCs	LINC-TEX47-7
2.42116e-218	-1.44791	0.128	0.258	9.79503e-214	ON-BCs	FRMD5
1.23854e-217	0.709532	0.274	0.133	5.01064e-213	ON-BCs	RASAL2
2.63018e-217	0.682822	0.282	0.139	1.06407e-212	ON-BCs	FRMD3-AS-2
7.62243e-217	0.656047	0.32	0.172	3.08373e-212	ON-BCs	YME1L1
2.55925e-214	1.18216	0.595	0.515	1.03537e-209	ON-BCs	PCP4
1.70729e-211	0.711145	0.488	0.344	6.90702e-207	ON-BCs	CSNK1G1
5.56722e-210	0.534201	0.727	0.636	2.25227e-205	ON-BCs	CCDC88A
1.8969e-209	0.688851	0.307	0.164	7.67411e-205	ON-BCs	ZDHHC2
1.62558e-207	0.861253	0.285	0.15	6.57645e-203	ON-BCs	ST8SIA3
1.12743e-204	-0.57501	0.315	0.477	4.56114e-200	ON-BCs	RGS20li1
1.40226e-203	-0.647202	0.274	0.437	5.67299e-199	ON-BCs	LRTM1
1.9229e-203	-0.376928	0.131	0.284	7.77928e-199	ON-BCs	FRAS1
2.95354e-203	-0.384931	0.845	0.892	1.19489e-198	ON-BCs	DST
5.37961e-203	-0.639371	0.286	0.439	2.17637e-198	ON-BCs	KIAA1328
4.20242e-201	0.564091	0.519	0.362	1.70013e-196	ON-BCs	PRKACB
1.59057e-199	0.607885	0.265	0.131	6.43483e-195	ON-BCs	CASQ1-AS-1
8.38741e-199	0.613561	0.484	0.341	3.39321e-194	ON-BCs	OSBPL9li1
2.33263e-197	-0.269325	0.921	0.963	9.4369e-193	ON-BCs	RIMS2
1.13265e-196	0.565055	0.257	0.124	4.58225e-192	ON-BCs	IVNS1ABP
1.88269e-196	-0.330306	0.887	0.92	7.61662e-192	ON-BCs	PDE4Dli1
9.05973e-188	0.945723	0.309	0.179	3.6652e-183	ON-BCs	LRRC4C
9.49848e-187	-0.599727	0.278	0.426	3.84271e-182	ON-BCs	CD47
4.53602e-184	0.628172	0.428	0.288	1.83509e-179	ON-BCs	MTSS1
1.30847e-182	0.574582	0.446	0.3	5.29356e-178	ON-BCs	SLC20A2
2.34095e-182	-0.647867	0.125	0.252	9.47055e-178	ON-BCs	RHOJ
5.69182e-182	0.616307	0.41	0.265	2.30268e-177	ON-BCs	SHANK3
7.06044e-182	-0.613073	0.176	0.314	2.85637e-177	ON-BCs	PRR16-AS-2
1.70406e-179	0.568748	0.345	0.205	6.89393e-175	ON-BCs	EPN2
3.35825e-179	0.660869	0.258	0.132	1.35861e-174	ON-BCs	JAZF1
3.83855e-178	0.829249	0.527	0.434	1.55293e-173	ON-BCs	TMTC2
4.06884e-178	0.744364	0.4	0.265	1.64609e-173	ON-BCs	ANKS1B
5.55708e-177	0.489328	0.436	0.277	2.24817e-172	ON-BCs	SLC24A4
3.70208e-176	-0.727686	0.319	0.483	1.49771e-171	ON-BCs	LINC-PLIN3-8
2.59657e-175	0.609626	0.514	0.375	1.05047e-170	ON-BCs	LINC-TEX47-6
9.14863e-175	0.589783	0.558	0.443	3.70117e-170	ON-BCs	ASAP1
1.96711e-172	-0.401945	0.724	0.805	7.95814e-168	ON-BCs	TCF12
5.26797e-172	-0.450966	0.542	0.669	2.13121e-167	ON-BCs	FMN1
2.61648e-171	-0.421898	0.697	0.802	1.05852e-166	ON-BCs	KCNAB1li1
1.08886e-169	-0.458472	0.448	0.595	4.4051e-165	ON-BCs	LIMCH1
1.13092e-169	0.93253	0.258	0.139	4.57524e-165	ON-BCs	SYNPR
1.39382e-169	-0.536261	0.167	0.302	5.63883e-165	ON-BCs	CHD7
3.56513e-169	0.686625	0.402	0.278	1.44231e-164	ON-BCs	TMEM132D
4.34776e-168	0.363755	0.576	0.393	1.75893e-163	ON-BCs	DOCK4
1.71015e-167	-0.743705	0.206	0.33	6.91857e-163	ON-BCs	KCNIP4
1.31426e-165	-0.566504	0.227	0.365	5.31696e-161	ON-BCs	CBLB
4.56351e-162	0.494655	0.433	0.287	1.84622e-157	ON-BCs	STAT1
1.59779e-161	0.436063	0.699	0.596	6.46403e-157	ON-BCs	PKP4
2.14948e-161	-0.542337	0.224	0.361	8.69594e-157	ON-BCs	MAGOH-AS-2
3.93646e-161	0.380465	0.814	0.711	1.59253e-156	ON-BCs	SLC24A2
7.22063e-161	0.530888	0.466	0.33	2.92118e-156	ON-BCs	MAGI1
2.36151e-159	-0.371412	0.649	0.774	9.55373e-155	ON-BCs	MAML2
3.81114e-158	-0.491174	0.204	0.34	1.54183e-153	ON-BCs	EFR3A
2.6463e-151	-0.439061	0.471	0.602	1.07059e-146	ON-BCs	PTPRA
7.39198e-149	0.32506	0.78	0.671	2.9905e-144	ON-BCs	EPB41L3
1.81192e-148	-0.459054	0.509	0.639	7.33031e-144	ON-BCs	PBX1
2.74391e-148	-0.453088	0.183	0.317	1.11008e-143	ON-BCs	PLA2G4C
7.28351e-148	-0.487735	0.168	0.297	2.94662e-143	ON-BCs	KHDRBS2-AS-2
2.10137e-145	0.328647	0.814	0.713	8.50132e-141	ON-BCs	KHDRBS3
1.16378e-144	0.513464	0.494	0.367	4.70818e-140	ON-BCs	EPHA7
9.73356e-143	0.508926	0.444	0.318	3.93781e-138	ON-BCs	TBC1D9
3.3872e-140	-0.522194	0.318	0.444	1.37032e-135	ON-BCs	LORF2li252
3.00665e-139	-0.501367	0.168	0.286	1.21637e-134	ON-BCs	LHFPL4
9.6606e-138	-0.492147	0.172	0.292	3.90829e-133	ON-BCs	NUAK1
4.67714e-137	-0.658958	0.218	0.336	1.89219e-132	ON-BCs	IMPA1
5.42774e-137	0.480927	0.337	0.208	2.19585e-132	ON-BCs	PRKD1
1.43225e-132	-0.550155	0.159	0.276	5.79433e-128	ON-BCs	TMEM176B
1.92465e-132	0.607917	0.591	0.514	7.78637e-128	ON-BCs	RPL6li208
1.05028e-131	0.529374	0.258	0.149	4.24902e-127	ON-BCs	AANAT
1.26837e-130	-0.440824	0.177	0.295	5.13132e-126	ON-BCs	CLIP1
2.33643e-130	0.464286	0.488	0.366	9.45227e-126	ON-BCs	MGAT5
4.05059e-130	-0.484442	0.304	0.434	1.63871e-125	ON-BCs	TMCC3
5.64833e-129	0.413781	0.641	0.546	2.28509e-124	ON-BCs	AKAP6
8.66755e-128	-0.407886	0.349	0.482	3.50654e-123	ON-BCs	BICD1
4.75007e-127	0.48101	0.69	0.627	1.92169e-122	ON-BCs	GABRR1-AS-2
4.03988e-125	0.541962	0.273	0.164	1.63437e-120	ON-BCs	NUBPL
7.39836e-125	-0.469712	0.192	0.309	2.99308e-120	ON-BCs	TRAF3
3.24439e-124	0.492378	0.385	0.27	1.31255e-119	ON-BCs	PARP4
4.19145e-124	0.491357	0.276	0.166	1.69569e-119	ON-BCs	NBEAL1
1.04624e-123	0.604615	0.36	0.249	4.23267e-119	ON-BCs	TTC28li1
2.92433e-120	0.356809	0.747	0.681	1.18307e-115	ON-BCs	NR3C2
4.53348e-120	-0.539285	0.252	0.367	1.83406e-115	ON-BCs	ARMC2
2.04255e-119	0.436231	0.478	0.359	8.26332e-115	ON-BCs	PRUNE2
1.92396e-118	0.463071	0.323	0.207	7.78359e-114	ON-BCs	ELMOD1
1.26962e-117	-0.436204	0.273	0.395	5.13637e-113	ON-BCs	PIK3R1
1.48186e-115	0.454727	0.277	0.171	5.99502e-111	ON-BCs	ABHD6
4.69205e-115	0.520075	0.342	0.234	1.89822e-110	ON-BCs	SFMBT2
1.39417e-114	-0.42218	0.198	0.318	5.64026e-110	ON-BCs	LINC-YIPF5-2
2.0535e-113	0.278987	0.931	0.91	8.30762e-109	ON-BCs	FSTL5
2.07344e-113	0.423018	0.527	0.422	8.3883e-109	ON-BCs	ARHGEF11
3.22732e-113	0.468529	0.255	0.153	1.30565e-108	ON-BCs	PLCH2
2.09516e-109	-0.468513	0.227	0.344	8.47617e-105	ON-BCs	LINC-BTF3-4
5.59918e-109	-0.421204	0.487	0.589	2.2652e-104	ON-BCs	FRMD4B
2.14463e-108	0.386394	0.558	0.453	8.67632e-104	ON-BCs	SNAP91
4.89249e-107	0.44101	0.501	0.401	1.9793e-102	ON-BCs	SOBP
5.22428e-107	0.468649	0.413	0.308	2.11354e-102	ON-BCs	PPM1B
5.95879e-107	-0.428734	0.16	0.266	2.41069e-102	ON-BCs	LINC-USP25-13
1.20704e-106	-0.422672	0.204	0.312	4.88321e-102	ON-BCs	GPM6B
5.77235e-106	0.460486	0.283	0.183	2.33526e-101	ON-BCs	NDRG3
2.23632e-104	0.411948	0.388	0.275	9.04726e-100	ON-BCs	PAK3
9.96322e-104	0.433268	0.277	0.178	4.03072e-99	ON-BCs	NIM1K
3.26739e-103	-0.424613	0.197	0.304	1.32185e-98	ON-BCs	CNKSR2
1.05712e-102	0.447076	0.372	0.264	4.2767e-98	ON-BCs	RNF150li1
2.45623e-102	0.37662	0.656	0.593	9.93693e-98	ON-BCs	MSI2
4.57864e-102	0.467162	0.403	0.297	1.85234e-97	ON-BCs	ZNF608
8.90431e-100	0.426388	0.441	0.334	3.60233e-95	ON-BCs	RASA1li1
2.01611e-99	-0.417496	0.243	0.35	8.15638e-95	ON-BCs	ARL13B
3.25557e-99	-0.409221	0.172	0.272	1.31707e-94	ON-BCs	PDK1
1.04359e-98	0.391901	0.529	0.427	4.22196e-94	ON-BCs	PARD3
3.03544e-98	0.582553	0.417	0.327	1.22802e-93	ON-BCs	MFAP3L
1.24053e-97	0.453117	0.296	0.198	5.01868e-93	ON-BCs	VGLL4
3.93683e-96	0.441263	0.361	0.258	1.59268e-91	ON-BCs	PRTG
7.07872e-95	0.419979	0.287	0.188	2.86377e-90	ON-BCs	ANKMY2
2.42326e-94	0.395524	0.497	0.399	9.80354e-90	ON-BCs	ZNF705BliN
9.969e-94	0.55143	0.367	0.275	4.03306e-89	ON-BCs	MPP6
5.56505e-93	0.440991	0.322	0.225	2.2514e-88	ON-BCs	APC
1.17958e-92	-0.334458	0.531	0.628	4.77211e-88	ON-BCs	NCAM1
1.73591e-92	0.425365	0.427	0.327	7.02279e-88	ON-BCs	SLC23A2
2.39631e-91	0.495744	0.38	0.285	9.6945e-87	ON-BCs	MMP16
1.1137e-90	0.407566	0.276	0.18	4.50557e-86	ON-BCs	ATRNL1-AS-5
1.50274e-90	0.394963	0.285	0.191	6.07949e-86	ON-BCs	ABCC5li1
7.45851e-90	-0.346874	0.405	0.511	3.01741e-85	ON-BCs	DNAJC6
1.62807e-89	0.417233	0.366	0.266	6.58654e-85	ON-BCs	SHOC2
7.04364e-89	0.435503	0.549	0.474	2.84957e-84	ON-BCs	RSRP1
1.62892e-88	0.396511	0.315	0.217	6.58997e-84	ON-BCs	TLE1
4.1493e-87	0.441546	0.355	0.254	1.67864e-82	ON-BCs	SCG3
5.80517e-87	-0.319175	0.527	0.626	2.34854e-82	ON-BCs	SGMS1
7.00733e-86	0.291697	0.759	0.721	2.83489e-81	ON-BCs	SNAP25
9.09907e-86	0.396574	0.542	0.457	3.68112e-81	ON-BCs	PELI2
1.51113e-84	-0.384429	0.184	0.277	6.11343e-80	ON-BCs	EML4
2.9479e-84	0.399415	0.314	0.222	1.1926e-79	ON-BCs	DNMT3A
3.74599e-84	-0.359086	0.373	0.473	1.51548e-79	ON-BCs	TRIM2
9.47096e-84	0.581189	0.28	0.196	3.83157e-79	ON-BCs	LRCH1
1.20432e-83	-0.348284	0.242	0.343	4.8722e-79	ON-BCs	MEGF9
7.6202e-83	0.406176	0.258	0.171	3.08283e-78	ON-BCs	LINC00472
7.76875e-83	0.347327	0.586	0.503	3.14293e-78	ON-BCs	ARHGEF9
9.97256e-83	-0.495494	0.177	0.265	4.0345e-78	ON-BCs	ERGIC2
9.06723e-80	-0.415057	0.18	0.271	3.66824e-75	ON-BCs	ZC3H12B
1.08942e-79	0.386599	0.27	0.183	4.40736e-75	ON-BCs	SLITRK3
1.45445e-79	-0.383748	0.246	0.341	5.88414e-75	ON-BCs	C3ORF70
1.84409e-79	-0.339685	0.337	0.439	7.46046e-75	ON-BCs	CLCN3
2.8114e-77	-0.337099	0.338	0.436	1.13738e-72	ON-BCs	STXBP1
4.67709e-77	0.412801	0.447	0.364	1.89217e-72	ON-BCs	AUTS2-AS-12
1.08801e-76	0.3888	0.269	0.184	4.40164e-72	ON-BCs	CYFIP2
2.07916e-76	-0.307441	0.241	0.344	8.41143e-72	ON-BCs	RGS8
2.57946e-76	0.260763	0.753	0.709	1.04355e-71	ON-BCs	PCBP3
1.06835e-75	0.299412	0.705	0.638	4.32211e-71	ON-BCs	ST6GALNAC5
1.10976e-73	0.510504	0.457	0.382	4.48963e-69	ON-BCs	PTPRG
1.50306e-73	0.478844	0.268	0.188	6.08077e-69	ON-BCs	ARHGAP21-AS-3
1.69195e-73	0.486717	0.453	0.36	6.84496e-69	ON-BCs	LAPTM4B
7.55913e-73	-0.341435	0.249	0.341	3.05812e-68	ON-BCs	CFDP1
1.1925e-72	0.451847	0.273	0.191	4.8244e-68	ON-BCs	APBB2
1.55851e-72	0.343103	0.263	0.178	6.30511e-68	ON-BCs	GABBR2
5.40428e-72	-0.680805	0.198	0.278	2.18635e-67	ON-BCs	EPHA6
1.18428e-71	-0.346547	0.349	0.445	4.79112e-67	ON-BCs	ZFHX4
2.55543e-71	-0.301096	0.197	0.289	1.03383e-66	ON-BCs	MCTP2
9.18826e-71	0.291326	0.683	0.629	3.7172e-66	ON-BCs	MED13L
1.58036e-70	0.339468	0.354	0.263	6.3935e-66	ON-BCs	ANKH
2.01933e-70	-0.299959	0.286	0.384	8.16941e-66	ON-BCs	LINC-LIG4-7
1.43443e-69	-0.316592	0.172	0.255	5.80314e-65	ON-BCs	AMMECR1
8.91166e-68	0.400708	0.257	0.18	3.6053e-63	ON-BCs	CACNA2D1-AS-6
4.21466e-67	-0.291441	0.276	0.373	1.70508e-62	ON-BCs	NRG3
1.14617e-66	0.520038	0.257	0.181	4.63696e-62	ON-BCs	FAM107B
3.62583e-66	-0.343474	0.183	0.262	1.46687e-61	ON-BCs	MAT2A
5.34427e-66	0.329304	0.441	0.353	2.16208e-61	ON-BCs	DENND5B
8.26521e-66	-0.278582	0.548	0.626	3.34377e-61	ON-BCs	NIPBL
1.55515e-65	0.345733	0.299	0.216	6.29151e-61	ON-BCs	MGAT4A
1.9998e-65	0.300175	0.619	0.538	8.09037e-61	ON-BCs	SV2B
2.31471e-65	-0.277462	0.203	0.289	9.36438e-61	ON-BCs	GALNTL6-AS-4
4.61505e-65	-0.314763	0.326	0.419	1.86707e-60	ON-BCs	ARID5B
6.03724e-65	-0.353623	0.371	0.452	2.44242e-60	ON-BCs	ITCH
7.0336e-65	-0.293491	0.787	0.817	2.84551e-60	ON-BCs	EXT1
9.98625e-65	-0.373245	0.218	0.3	4.04004e-60	ON-BCs	CACNB2
1.29069e-64	0.387605	0.438	0.363	5.22161e-60	ON-BCs	DIP2B
2.44961e-64	0.345176	0.294	0.212	9.91016e-60	ON-BCs	INSYN2A
6.02665e-64	-0.297793	0.257	0.347	2.43814e-59	ON-BCs	EPS8
7.76291e-63	-0.282404	0.212	0.298	3.14056e-58	ON-BCs	OSBPL1A
1.43176e-62	0.353631	0.26	0.184	5.79235e-58	ON-BCs	ABI1
2.94765e-62	0.354853	0.402	0.323	1.1925e-57	ON-BCs	BTRC
7.2886e-61	0.345049	0.419	0.341	2.94867e-56	ON-BCs	CLK4
9.35811e-61	0.316476	0.508	0.433	3.78592e-56	ON-BCs	FAF1
1.67529e-60	0.341616	0.319	0.24	6.77756e-56	ON-BCs	SMURF2
1.8079e-60	0.357112	0.296	0.218	7.31404e-56	ON-BCs	EMC2
5.4488e-60	0.367129	0.399	0.322	2.20437e-55	ON-BCs	UBN2
6.55199e-60	0.302442	0.527	0.453	2.65067e-55	ON-BCs	ZNF609li1
1.22411e-59	-0.276794	0.556	0.625	4.95226e-55	ON-BCs	MAP3K13
1.54239e-59	0.326377	0.367	0.286	6.23991e-55	ON-BCs	DCUN1D2
2.76623e-59	-0.311853	0.262	0.346	1.11911e-54	ON-BCs	ZCCHC7
2.50754e-58	0.269962	0.509	0.42	1.01445e-53	ON-BCs	CAMKMT
1.40343e-57	0.336897	0.261	0.189	5.67772e-53	ON-BCs	DTNB
5.06925e-56	0.397913	0.39	0.32	2.05081e-51	ON-BCs	TMEM260
5.41048e-56	0.339653	0.369	0.293	2.18886e-51	ON-BCs	PCNX1
9.09674e-56	0.655404	0.446	0.387	3.68018e-51	ON-BCs	UNC5D
1.38615e-55	0.331181	0.294	0.22	5.60779e-51	ON-BCs	MTHFD1L
4.49842e-55	-0.502829	0.229	0.296	1.81988e-50	ON-BCs	PRKAR2Bli1
6.27467e-55	0.321312	0.666	0.649	2.53848e-50	ON-BCs	SORCS2
6.30028e-55	-0.325619	0.278	0.358	2.54884e-50	ON-BCs	PCDHB14
1.21302e-53	-0.291926	0.186	0.261	4.90741e-49	ON-BCs	RYR3
1.22606e-53	0.313392	0.417	0.342	4.96014e-49	ON-BCs	ADAM5
3.47267e-53	0.277552	0.252	0.18	1.4049e-48	ON-BCs	TEAD4
8.83943e-53	0.342071	0.37	0.294	3.57608e-48	ON-BCs	RAB3C
1.12102e-52	0.345934	0.331	0.26	4.53519e-48	ON-BCs	DHX29
1.31627e-52	0.788943	0.449	0.431	5.3251e-48	ON-BCs	CSMD3
2.6614e-52	0.333206	0.416	0.344	1.0767e-47	ON-BCs	KIAA1107
4.2074e-52	-0.310332	0.188	0.261	1.70215e-47	ON-BCs	L1RE1li118
6.98853e-52	-0.316084	0.19	0.26	2.82728e-47	ON-BCs	WASF3
1.16488e-51	-0.303287	0.223	0.296	4.71265e-47	ON-BCs	RNF2
6.58002e-51	-0.266286	0.18	0.253	2.66201e-46	ON-BCs	SLC44A1
1.11944e-50	0.300471	0.44	0.362	4.5288e-46	ON-BCs	CALM1li2
3.45702e-50	0.252509	0.58	0.514	1.39857e-45	ON-BCs	CDC42BPA
8.17421e-50	-0.364825	0.225	0.296	3.30696e-45	ON-BCs	MSRA
9.01417e-50	-0.27264	0.198	0.27	3.64677e-45	ON-BCs	SSBP3
9.15592e-50	0.272574	0.313	0.237	3.70412e-45	ON-BCs	NRP2
9.17292e-50	0.330919	0.271	0.202	3.711e-45	ON-BCs	CCT4
4.05666e-49	0.288752	0.578	0.529	1.64116e-44	ON-BCs	PLXDC1
6.67747e-49	0.304338	0.317	0.246	2.70144e-44	ON-BCs	RNF13
4.22854e-48	-0.356736	0.379	0.442	1.7107e-43	ON-BCs	PHYHIPL
4.27481e-48	0.303058	0.548	0.494	1.72942e-43	ON-BCs	MACF1
4.43194e-48	-0.360249	0.645	0.645	1.79299e-43	ON-BCs	GRM7
1.18445e-47	-0.255927	0.494	0.566	4.79182e-43	ON-BCs	SLCO3A1
1.45267e-47	0.264248	0.556	0.492	5.87693e-43	ON-BCs	ZNF536
1.69689e-47	0.285988	0.315	0.245	6.86496e-43	ON-BCs	HOOK1
2.86207e-47	1.10624	0.31	0.256	1.15788e-42	ON-BCs	KCNH7
6.82371e-47	0.358964	0.383	0.318	2.7606e-42	ON-BCs	MEF2C
6.99614e-47	-0.44816	0.729	0.778	2.83036e-42	ON-BCs	HCN1
7.01296e-47	0.56554	0.344	0.286	2.83716e-42	ON-BCs	PPARGC1A
1.34301e-46	0.297872	0.438	0.366	5.43328e-42	ON-BCs	ZEB1
2.69808e-46	-0.267496	0.362	0.436	1.09153e-41	ON-BCs	ME3
3.14389e-46	0.300555	0.414	0.342	1.27189e-41	ON-BCs	SMYD3
5.94628e-46	0.283497	0.254	0.188	2.40563e-41	ON-BCs	RNF165
9.55069e-46	0.28269	0.37	0.299	3.86383e-41	ON-BCs	FCHSD2
1.48117e-45	0.293958	0.313	0.246	5.99222e-41	ON-BCs	SPEN
2.26292e-45	0.285727	0.277	0.21	9.15487e-41	ON-BCs	ZMIZ1
1.67863e-44	0.29013	0.276	0.21	6.79105e-40	ON-BCs	TSGA10
3.25125e-44	0.267329	0.608	0.551	1.31533e-39	ON-BCs	ARL15
3.44407e-44	0.263149	0.39	0.318	1.39333e-39	ON-BCs	DDHD1
3.63647e-44	0.296911	0.334	0.269	1.47117e-39	ON-BCs	CSNK1A1
4.79126e-44	0.312726	0.419	0.357	1.93835e-39	ON-BCs	ZDHHC17
9.17798e-44	-0.253024	0.184	0.251	3.71304e-39	ON-BCs	ORMDL1
1.40954e-43	0.300059	0.266	0.204	5.70243e-39	ON-BCs	AUTS2-AS-8
1.10543e-42	0.291133	0.364	0.297	4.47213e-38	ON-BCs	TLN2
1.22118e-42	0.446061	0.303	0.243	4.94041e-38	ON-BCs	SIPA1L1
1.44363e-42	0.278653	0.263	0.201	5.84035e-38	ON-BCs	PEA15
2.91376e-42	0.319483	0.25	0.188	1.17879e-37	ON-BCs	RALGDSli7
1.14013e-41	0.283961	0.407	0.343	4.61249e-37	ON-BCs	CASK
1.91097e-41	0.250459	0.547	0.491	7.73101e-37	ON-BCs	ZFAT
3.48429e-41	0.567983	0.29	0.239	1.40961e-36	ON-BCs	ASIC2li1
1.75733e-39	0.260288	0.374	0.307	7.10947e-35	ON-BCs	RPL7li83
4.19997e-39	-0.287647	0.227	0.29	1.69914e-34	ON-BCs	STPG4
1.00505e-38	0.268654	0.404	0.338	4.06602e-34	ON-BCs	RALGPS2
2.73623e-38	0.273357	0.356	0.294	1.10697e-33	ON-BCs	MICU3
2.88544e-38	-0.31042	0.203	0.263	1.16733e-33	ON-BCs	SERPINI1
3.20987e-38	0.274759	0.355	0.292	1.29859e-33	ON-BCs	CCNH
4.66166e-38	-0.447472	0.294	0.352	1.88592e-33	ON-BCs	KCNJ2
3.71863e-37	-0.252556	0.599	0.644	1.50441e-32	ON-BCs	JARID2
4.10016e-37	-0.32047	0.225	0.284	1.65876e-32	ON-BCs	SUSD4
7.16703e-37	0.278394	0.281	0.222	2.89949e-32	ON-BCs	FUT8
3.74164e-36	0.279825	0.366	0.308	1.51372e-31	ON-BCs	ANKRD26li6
9.49034e-35	0.33142	0.365	0.31	3.83941e-30	ON-BCs	SLC4A8
2.74785e-34	-0.284131	0.52	0.559	1.11167e-29	ON-BCs	HDAC9
4.54861e-34	-0.27478	0.205	0.261	1.84018e-29	ON-BCs	MAN1A2
1.22042e-33	0.251227	0.368	0.307	4.93731e-29	ON-BCs	BTBD9
8.98545e-32	0.258007	0.289	0.234	3.63515e-27	ON-BCs	DNAJB4li2
3.84546e-31	0.439776	0.521	0.508	1.55572e-26	ON-BCs	INPP4B
3.88073e-31	0.256691	0.423	0.371	1.56999e-26	ON-BCs	PDE4DIP
4.03879e-31	0.300062	0.297	0.246	1.63393e-26	ON-BCs	MAP2K1
4.77341e-31	0.255405	0.379	0.324	1.93113e-26	ON-BCs	RTN4
4.83032e-30	0.271178	0.518	0.475	1.95415e-25	ON-BCs	RGS7
3.37658e-29	0.408764	0.484	0.469	1.36603e-24	ON-BCs	NFIB
9.15125e-29	-0.392901	0.306	0.35	3.70223e-24	ON-BCs	CD2APli1
4.27459e-28	0.278809	0.623	0.574	1.72933e-23	ON-BCs	NPDC1-AS-1
4.9664e-28	0.483547	0.355	0.331	2.00921e-23	ON-BCs	GRID1
2.05723e-26	0.274557	0.36	0.307	8.32271e-22	ON-BCs	NDUFA13
4.58412e-25	0.389948	0.385	0.337	1.85455e-20	ON-BCs	PRKG1
5.41705e-25	-0.26867	0.367	0.409	2.19152e-20	ON-BCs	HIP1
2.23403e-24	0.830318	0.292	0.269	9.03798e-20	ON-BCs	SOX5
7.57187e-24	-0.250474	0.296	0.343	3.06327e-19	ON-BCs	NAP1L1-AS-5
1.84651e-20	0.278947	0.407	0.373	7.47023e-16	ON-BCs	CEP170
9.85919e-18	0.277521	0.296	0.379	3.98863e-13	ON-BCs	TENM1
3.30093e-13	0.289257	0.488	0.475	1.33542e-08	ON-BCs	QKI
2.13747e-05	0.266021	0.459	0.457	0.864734	ON-BCs	TMEM200A
0	5.15629	0.982	0.254	0	OFF-BCs	GRIK1li1
0	4.54916	0.303	0.077	0	OFF-BCs	ERBB4
0	4.27644	0.682	0.121	0	OFF-BCs	DSCAM
0	4.12182	0.96	0.087	0	OFF-BCs	CNTNAP5li1
0	3.29754	0.649	0.046	0	OFF-BCs	COL19A1
0	3.25044	0.41	0.034	0	OFF-BCs	LSM7-AS-1
0	3.00065	0.699	0.156	0	OFF-BCs	SPHKAP
0	2.72519	0.617	0.055	0	OFF-BCs	CI085-AS-1
0	2.69713	0.966	0.46	0	OFF-BCs	TENM3
0	2.67814	0.73	0.213	0	OFF-BCs	KCND2
0	2.62298	0.677	0.105	0	OFF-BCs	SLC1A3
0	2.59265	0.342	0.06	0	OFF-BCs	SLIT2
0	2.32263	0.796	0.206	0	OFF-BCs	GRIA4
0	2.10964	0.387	0.076	0	OFF-BCs	PLCL1
0	2.09087	0.253	0.052	0	OFF-BCs	MEIS2
0	2.08764	0.467	0.021	0	OFF-BCs	PLXNA4
0	2.06696	0.845	0.394	0	OFF-BCs	PRICKLE2
0	2.02625	0.361	0.025	0	OFF-BCs	TRPC7
0	2.02356	0.9	0.313	0	OFF-BCs	DMDli2
0	2.02092	0.541	0.157	0	OFF-BCs	PLD5
0	1.9999	0.454	0.07	0	OFF-BCs	CNTN4-AS-4
0	1.99001	0.575	0.163	0	OFF-BCs	LRFN5
0	1.9695	0.288	0.093	0	OFF-BCs	CDH8
0	1.95167	0.324	0.112	0	OFF-BCs	PAM
0	1.91851	0.254	0.071	0	OFF-BCs	NCAM2
0	1.89374	0.646	0.229	0	OFF-BCs	MAN1A1
0	1.89064	0.373	0.125	0	OFF-BCs	TRPM3
0	1.88228	0.371	0.054	0	OFF-BCs	PTPN13
0	1.8414	0.771	0.241	0	OFF-BCs	ABLIM1
0	1.81604	0.424	0.076	0	OFF-BCs	ENOX1
0	1.80919	0.421	0.035	0	OFF-BCs	GNG2
0	1.76827	0.492	0.094	0	OFF-BCs	MAD2L1-AS-1
0	1.7439	0.353	0.023	0	OFF-BCs	LINC-DSCAM-3
0	1.73972	0.56	0.188	0	OFF-BCs	DCC
0	1.73701	0.302	0.016	0	OFF-BCs	FNDC1
0	1.72645	0.917	0.555	0	OFF-BCs	CCSER1
0	1.72495	0.771	0.261	0	OFF-BCs	DMDli1
0	1.70187	0.453	0.061	0	OFF-BCs	GALNT10
0	1.6932	0.49	0.205	0	OFF-BCs	TMEFF2
0	1.68038	0.289	0.057	0	OFF-BCs	PEX5L
0	1.67059	0.316	0.132	0	OFF-BCs	NTNG1
0	1.63481	0.351	0.022	0	OFF-BCs	FAT4
0	1.62789	0.446	0.233	0	OFF-BCs	TAFA4
0	1.60968	0.627	0.18	0	OFF-BCs	GPM6A
0	1.60101	0.599	0.253	0	OFF-BCs	GABRB2
0	1.601	0.42	0.071	0	OFF-BCs	BCAT1
0	1.59445	0.575	0.178	0	OFF-BCs	SPON1
0	1.58603	0.857	0.517	0	OFF-BCs	THSD7A
0	1.53015	0.551	0.182	0	OFF-BCs	PDE5Ali1
0	1.49648	0.287	0.014	0	OFF-BCs	GRIK1-AS-2
0	1.49612	0.671	0.22	0	OFF-BCs	FIGN
0	1.48666	0.315	0.026	0	OFF-BCs	SLC1A3-AS-5
0	1.44957	0.32	0.12	0	OFF-BCs	PCDH15
0	1.44408	0.67	0.354	0	OFF-BCs	PLXDC2
0	1.42499	0.258	0.028	0	OFF-BCs	PDE11A
0	1.42331	0.267	0.023	0	OFF-BCs	FHOD3
0	1.40206	0.254	0.012	0	OFF-BCs	LINC-ZDHHC21-1
0	1.39367	0.625	0.39	0	OFF-BCs	KIAA1217
0	1.38627	0.856	0.479	0	OFF-BCs	MTUS2
0	1.37928	0.621	0.314	0	OFF-BCs	NETO1
0	1.35405	0.384	0.082	0	OFF-BCs	PLCD4
0	1.3475	0.403	0.152	0	OFF-BCs	TPST1
0	1.33991	0.506	0.194	0	OFF-BCs	GSG1
0	1.33262	0.473	0.133	0	OFF-BCs	ZFHX3
0	1.33221	0.467	0.142	0	OFF-BCs	TSORFli149
0	1.29449	0.25	0.065	0	OFF-BCs	CACNA2D3
0	1.29424	0.288	0.029	0	OFF-BCs	PKP2
0	1.26147	0.47	0.2	0	OFF-BCs	PTPRM
0	1.23612	0.27	0.029	0	OFF-BCs	ARFGEF3
0	1.23527	0.354	0.124	0	OFF-BCs	RASSF8
0	1.22886	0.502	0.187	0	OFF-BCs	PROS1
0	1.22728	0.322	0.117	0	OFF-BCs	KCND3
0	1.22453	0.691	0.35	0	OFF-BCs	ADCY2li1
0	1.22441	0.45	0.133	0	OFF-BCs	DMD
0	1.22113	0.496	0.269	0	OFF-BCs	CABP1
0	1.22108	0.682	0.449	0	OFF-BCs	TMEM196
0	1.16364	0.693	0.454	0	OFF-BCs	CDH2
0	1.15621	0.752	0.681	0	OFF-BCs	CNTN4
0	1.15326	0.275	0.086	0	OFF-BCs	CACNA1C
0	1.14605	0.288	0.046	0	OFF-BCs	CHRM3
0	1.14472	0.276	0.065	0	OFF-BCs	LINC-ARHGAP24-1
0	1.14185	0.357	0.116	0	OFF-BCs	CALN1
0	1.13397	0.747	0.49	0	OFF-BCs	CAMK4
0	1.12423	0.298	0.076	0	OFF-BCs	GABRA6
0	1.12387	0.377	0.13	0	OFF-BCs	SDC2
0	1.10604	0.253	0.053	0	OFF-BCs	PDZD2
0	1.09167	0.319	0.103	0	OFF-BCs	CDH7
0	1.07779	0.301	0.075	0	OFF-BCs	KANK1
0	1.06922	0.34	0.104	0	OFF-BCs	DTNA
0	1.06628	0.923	0.766	0	OFF-BCs	PLCB4
0	1.0641	0.731	0.488	0	OFF-BCs	ITSN2
0	1.05721	0.29	0.074	0	OFF-BCs	TMEM200C
0	1.05242	0.519	0.23	0	OFF-BCs	TNR
0	1.05188	0.462	0.209	0	OFF-BCs	ADGRV1li1
0	1.0429	0.283	0.058	0	OFF-BCs	GPM6A-AS-1
0	1.03923	0.805	0.554	0	OFF-BCs	AAK1
0	1.02545	0.322	0.097	0	OFF-BCs	PHACTR2
0	1.01933	0.488	0.241	0	OFF-BCs	NMNAT2
0	1.01915	0.407	0.168	0	OFF-BCs	CFL2
0	1.01553	0.606	0.32	0	OFF-BCs	GABRG2
0	1.01015	0.341	0.103	0	OFF-BCs	HIVEP2
0	1.01002	0.62	0.4	0	OFF-BCs	ASPH
0	1.00734	0.553	0.277	0	OFF-BCs	REPS2
0	0.992845	0.3	0.097	0	OFF-BCs	RAI14
0	0.975755	0.376	0.161	0	OFF-BCs	WDR17
0	0.975443	0.278	0.108	0	OFF-BCs	CCDC141
0	0.972978	0.349	0.131	0	OFF-BCs	PIP5K1B
0	0.968117	0.612	0.318	0	OFF-BCs	GLRA1
0	0.963596	0.436	0.141	0	OFF-BCs	SOX6
0	0.961381	0.65	0.37	0	OFF-BCs	ASTN2
0	0.941588	0.277	0.091	0	OFF-BCs	NTM
0	0.941163	0.387	0.185	0	OFF-BCs	DACH1
0	0.938198	0.298	0.103	0	OFF-BCs	MEIS1
0	0.93533	0.32	0.108	0	OFF-BCs	PCSK2
0	0.911977	0.685	0.455	0	OFF-BCs	SPIRE1
0	0.902934	0.697	0.5	0	OFF-BCs	LARGE1
0	0.898161	0.677	0.504	0	OFF-BCs	PRR16
0	0.883286	0.297	0.087	0	OFF-BCs	PPP2R2C
0	0.87496	0.517	0.285	0	OFF-BCs	GABRR3
0	0.872518	0.489	0.238	0	OFF-BCs	AFF1
0	0.837872	0.66	0.477	0	OFF-BCs	TMEM178B
0	0.82261	0.284	0.105	0	OFF-BCs	KCNIP2
0	0.822391	0.362	0.168	0	OFF-BCs	PDZD8li1
0	0.821971	0.271	0.101	0	OFF-BCs	NTRK2
0	0.817912	0.663	0.376	0	OFF-BCs	SLC4A7
0	0.808452	0.38	0.167	0	OFF-BCs	ASIC2-AS-4
0	0.79377	0.313	0.13	0	OFF-BCs	DLC1
0	0.78986	0.755	0.46	0	OFF-BCs	DGKI
0	0.788399	0.6	0.339	0	OFF-BCs	RTN1
0	0.767437	0.532	0.314	0	OFF-BCs	NFASC
0	0.765083	0.512	0.304	0	OFF-BCs	TAFA3
0	0.747977	0.59	0.389	0	OFF-BCs	ST7
0	0.730322	0.265	0.095	0	OFF-BCs	TSORFli297
0	0.723327	0.801	0.603	0	OFF-BCs	KHDRBS2
0	0.713679	0.277	0.103	0	OFF-BCs	PFKP
0	0.682605	0.667	0.456	0	OFF-BCs	PRKCB
0	0.679789	0.888	0.8	0	OFF-BCs	MAGI2li1
0	0.670124	0.577	0.377	0	OFF-BCs	LRP8
0	0.657845	0.757	0.586	0	OFF-BCs	MTCL1
0	0.639227	0.674	0.468	0	OFF-BCs	CADM1
0	0.603241	0.99	0.968	0	OFF-BCs	MDGA2
0	0.543573	0.833	0.72	0	OFF-BCs	CACNB2li1
0	0.444974	0.999	1	0	OFF-BCs	NRXN3
0	-0.406431	0.985	0.994	0	OFF-BCs	CADPS
0	-0.420617	0.939	0.974	0	OFF-BCs	FGF12
0	-0.531144	0.498	0.678	0	OFF-BCs	GLS
0	-0.543017	0.953	0.969	0	OFF-BCs	AUTS2
0	-0.560684	0.663	0.815	0	OFF-BCs	ATP2B1
0	-0.587287	0.866	0.921	0	OFF-BCs	PCLO
0	-0.593919	0.695	0.838	0	OFF-BCs	TCF4
0	-0.669314	0.843	0.93	0	OFF-BCs	RERE
0	-0.673217	0.437	0.627	0	OFF-BCs	SRGAP3
0	-0.684348	0.598	0.735	0	OFF-BCs	STXBP5L
0	-0.705365	0.783	0.856	0	OFF-BCs	CACNA2D1
0	-0.7178	0.893	0.959	0	OFF-BCs	ATRNL1
0	-0.729417	0.681	0.83	0	OFF-BCs	FAM135B
0	-0.731653	0.809	0.906	0	OFF-BCs	ZNF804B
0	-0.757798	0.51	0.704	0	OFF-BCs	TULP4
0	-0.778566	0.364	0.576	0	OFF-BCs	APOH
0	-0.783832	0.238	0.452	0	OFF-BCs	TOX
0	-0.789059	0.344	0.551	0	OFF-BCs	MARCHF11
0	-0.791917	0.429	0.632	0	OFF-BCs	FRMD4A
0	-0.814641	0.487	0.646	0	OFF-BCs	PARP8
0	-0.859602	0.227	0.431	0	OFF-BCs	GALNT18
0	-0.873125	0.777	0.879	0	OFF-BCs	SLC4A10
0	-0.881782	0.211	0.447	0	OFF-BCs	FAM160A1
0	-0.911389	0.285	0.566	0	OFF-BCs	PROX1
0	-0.931159	0.212	0.429	0	OFF-BCs	NXN
0	-0.94073	0.28	0.584	0	OFF-BCs	HECW1
0	-0.94408	0.427	0.667	0	OFF-BCs	LRRN1
0	-0.962247	0.238	0.474	0	OFF-BCs	PPM1E
0	-1.01568	0.193	0.423	0	OFF-BCs	CCDC148
0	-1.02088	0.093	0.304	0	OFF-BCs	PRDM5
0	-1.02948	0.172	0.42	0	OFF-BCs	TTLL7
0	-1.05058	0.082	0.267	0	OFF-BCs	MARCHF3
0	-1.05202	0.779	0.821	0	OFF-BCs	GRID2
0	-1.05584	0.219	0.524	0	OFF-BCs	GAREM1
0	-1.0603	0.037	0.262	0	OFF-BCs	EFR3Bli2
0	-1.06641	0.227	0.429	0	OFF-BCs	FNTB
0	-1.09005	0.303	0.561	0	OFF-BCs	VWC2
0	-1.11045	0.227	0.509	0	OFF-BCs	XYLT1
0	-1.12714	0.103	0.348	0	OFF-BCs	LINC-IGSF11-1
0	-1.14665	0.191	0.436	0	OFF-BCs	PDE3A-AS-3
0	-1.15701	0.082	0.298	0	OFF-BCs	KALRN-AS-14
0	-1.19712	0.477	0.706	0	OFF-BCs	AHCYL2
0	-1.19893	0.158	0.427	0	OFF-BCs	CNTNAP4
0	-1.22824	0.177	0.466	0	OFF-BCs	TJP2
0	-1.23999	0.495	0.793	0	OFF-BCs	KCNH5
0	-1.24457	0.05	0.295	0	OFF-BCs	ABCD2
0	-1.25299	0.467	0.645	0	OFF-BCs	UNC13Cli1
0	-1.26513	0.774	0.925	0	OFF-BCs	FRMD3li1
0	-1.26716	0.182	0.631	0	OFF-BCs	FAT3
0	-1.29545	0.247	0.493	0	OFF-BCs	PCP2
0	-1.30282	0.41	0.635	0	OFF-BCs	FRY
0	-1.32297	0.341	0.814	0	OFF-BCs	DSCAML1
0	-1.33479	0.35	0.675	0	OFF-BCs	KCNB2
0	-1.36281	0.564	0.814	0	OFF-BCs	ZNF521
0	-1.38197	0.255	0.522	0	OFF-BCs	LINC-SLITRK3-3
0	-1.38685	0.2	0.444	0	OFF-BCs	PRKCA
0	-1.44162	0.293	0.705	0	OFF-BCs	IGSF11
0	-1.44882	0.243	0.664	0	OFF-BCs	TRPM1
0	-1.46071	0.273	0.605	0	OFF-BCs	PTPRZ1
0	-1.46703	0.155	0.422	0	OFF-BCs	HS3ST5
0	-1.47556	0.532	0.749	0	OFF-BCs	B3GALT1
0	-1.48476	0.149	0.499	0	OFF-BCs	ADGRL2-AS-2
0	-1.50271	0.034	0.301	0	OFF-BCs	EYSli2
0	-1.52067	0.109	0.452	0	OFF-BCs	GNAO1-AS-5
0	-1.52236	0.396	0.73	0	OFF-BCs	DLG1
0	-1.57996	0.028	0.268	0	OFF-BCs	SULF1
0	-1.58955	0.254	0.645	0	OFF-BCs	P3H3
0	-1.60795	0.041	0.382	0	OFF-BCs	MYLIP
0	-1.61249	0.418	0.65	0	OFF-BCs	TSORFli2591
0	-1.6251	0.256	0.66	0	OFF-BCs	PSD3
0	-1.65194	0.013	0.254	0	OFF-BCs	PDE1A-AS-4
0	-1.67724	0.459	0.744	0	OFF-BCs	LINC-SLITRK3-1
0	-1.67868	0.052	0.427	0	OFF-BCs	ROBO2-AS-3
0	-1.68768	0.238	0.478	0	OFF-BCs	SCN1Ali2
0	-1.71951	0.29	0.723	0	OFF-BCs	TANC2
0	-1.72895	0.222	0.532	0	OFF-BCs	KALRN
0	-1.79249	0.387	0.788	0	OFF-BCs	DAB1
0	-1.83615	0.047	0.355	0	OFF-BCs	EDIL3
0	-1.86528	0.043	0.462	0	OFF-BCs	PRKCQ-AS-2
0	-1.9923	0.072	0.515	0	OFF-BCs	EFR3Bli1
0	-2.01725	0.265	0.774	0	OFF-BCs	GPC6
0	-2.14836	0.783	0.993	0	OFF-BCs	ADGRL2
0	-2.20794	0.171	0.668	0	OFF-BCs	ST18
0	-2.23147	0.032	0.541	0	OFF-BCs	ISL1
0	-2.27169	0.021	0.303	0	OFF-BCs	LINC-PELO-5
0	-2.2906	0.04	0.399	0	OFF-BCs	L1RE1li231
0	-2.29935	0.411	0.899	0	OFF-BCs	GNAO1
0	-2.33207	0.119	0.401	0	OFF-BCs	PTPRQ
0	-2.43886	0.024	0.363	0	OFF-BCs	NWD2
0	-2.62666	0.045	0.61	0	OFF-BCs	GNAO1-AS-4
0	-2.67278	0.094	0.715	0	OFF-BCs	PRKCQ
0	-3.21152	0.352	0.984	0	OFF-BCs	ROBO2
0	-3.23532	0.068	0.715	0	OFF-BCs	RELN
0	-3.281	0.115	0.89	0	OFF-BCs	GRM5
0	-3.37272	0.043	0.47	0	OFF-BCs	PDE1A
0	-3.4314	0.041	0.563	0	OFF-BCs	ADARB2-AS-6
0	-3.57115	0.106	0.472	0	OFF-BCs	HS3ST4
0	-4.60738	0.132	0.658	0	OFF-BCs	ADARB2
1.97338e-306	-1.40441	0.111	0.265	7.9835e-302	OFF-BCs	SCN9A
2.76e-306	1.41518	0.273	0.11	1.11658e-301	OFF-BCs	SORCS1
1.80778e-303	-0.950715	0.2	0.377	7.31355e-299	OFF-BCs	UNC13C
5.27116e-299	1.15317	0.311	0.142	2.1325e-294	OFF-BCs	NPAS3
5.31933e-299	0.759567	0.343	0.158	2.15199e-294	OFF-BCs	FAM3C
8.98366e-298	0.84563	0.279	0.11	3.63443e-293	OFF-BCs	CYP7B1
1.44681e-292	0.611627	0.696	0.527	5.85323e-288	OFF-BCs	GABRA1
5.44064e-289	-0.760818	0.133	0.301	2.20107e-284	OFF-BCs	NUP93
2.90712e-287	-1.0366	0.226	0.392	1.17611e-282	OFF-BCs	TSORFli2489
1.72366e-285	0.652784	0.705	0.577	6.97322e-281	OFF-BCs	ADGRL3
1.07483e-282	-1.57229	0.615	0.627	4.34833e-278	OFF-BCs	LHFPL3
4.58823e-282	0.617759	0.733	0.552	1.85621e-277	OFF-BCs	CPE
3.14928e-279	0.664341	0.454	0.26	1.27407e-274	OFF-BCs	CLVS1
4.10658e-278	0.586432	0.446	0.243	1.66136e-273	OFF-BCs	ASTN1
9.96256e-278	0.648335	0.3	0.13	4.03045e-273	OFF-BCs	CACNA1A
1.69171e-275	0.964986	0.381	0.206	6.84398e-271	OFF-BCs	SLC8A1
2.34328e-275	0.512484	0.443	0.236	9.47996e-271	OFF-BCs	GRIK2
2.8397e-273	1.17947	0.251	0.103	1.14883e-268	OFF-BCs	CDH18
5.87192e-273	0.610058	0.512	0.307	2.37554e-268	OFF-BCs	SLC38A1
8.99493e-271	0.742643	0.384	0.209	3.63899e-266	OFF-BCs	DRD1
2.16448e-269	0.605685	0.778	0.686	8.75662e-265	OFF-BCs	HMGN3
3.78794e-268	0.659256	0.288	0.123	1.53245e-263	OFF-BCs	TRIM9
6.8745e-267	-0.76994	0.104	0.252	2.78115e-262	OFF-BCs	ZNF521-AS-2
1.15686e-265	2.12471	0.284	0.136	4.68019e-261	OFF-BCs	ROBO1
2.73103e-265	-0.772475	0.292	0.468	1.10486e-260	OFF-BCs	LPGAT1
7.65222e-263	-0.767075	0.121	0.275	3.09578e-258	OFF-BCs	SLC6A15li1
1.16255e-262	-0.702227	0.369	0.527	4.7032e-258	OFF-BCs	RGS11
1.14001e-260	0.784113	0.343	0.177	4.61204e-256	OFF-BCs	KLHL29
7.04548e-260	-0.739789	0.186	0.353	2.85032e-255	OFF-BCs	SKA2
1.01389e-256	-1.01255	0.125	0.273	4.10181e-252	OFF-BCs	LIN1li19
2.3238e-255	-0.783217	0.146	0.302	9.40118e-251	OFF-BCs	SMURF1
6.83077e-254	0.91575	0.327	0.168	2.76346e-249	OFF-BCs	ARHGAP44
6.09222e-253	-0.644433	0.589	0.7	2.46467e-248	OFF-BCs	RUNX1T1
8.38346e-252	-0.747677	0.107	0.254	3.39161e-247	OFF-BCs	KCNB2-AS-4
1.10573e-251	-0.749417	0.249	0.413	4.47333e-247	OFF-BCs	OSBPL6
6.66707e-251	0.617685	0.484	0.299	2.69723e-246	OFF-BCs	MLLT3
9.88227e-250	-0.647476	0.464	0.617	3.99797e-245	OFF-BCs	MBNL1
1.5092e-249	-0.757012	0.178	0.338	6.1056e-245	OFF-BCs	TMEM117
1.95356e-246	-0.678772	0.404	0.568	7.90331e-242	OFF-BCs	ZNF385D
4.80244e-246	0.531606	0.774	0.663	1.94288e-241	OFF-BCs	NRXN3-AS-3
9.38867e-245	-0.655413	0.199	0.368	3.79828e-240	OFF-BCs	SPTB
5.43141e-244	-0.666928	0.412	0.56	2.19733e-239	OFF-BCs	DENND1A
7.10351e-238	-0.620198	0.479	0.624	2.8738e-233	OFF-BCs	EML6
1.07329e-237	0.915288	0.432	0.264	4.34209e-233	OFF-BCs	LINC-RPS12-14
2.40248e-237	0.57652	0.401	0.219	9.71948e-233	OFF-BCs	TMEM108
8.18354e-233	-0.76223	0.36	0.508	3.31073e-228	OFF-BCs	CSRNP3
2.58975e-232	0.636482	0.335	0.172	1.04771e-227	OFF-BCs	AKAP7
1.57729e-231	0.592773	0.521	0.346	6.38107e-227	OFF-BCs	ITPR1
4.67122e-231	0.703568	0.428	0.265	1.88979e-226	OFF-BCs	APBA1
1.25226e-230	0.554147	0.453	0.271	5.06614e-226	OFF-BCs	CHN1
1.63641e-228	-0.72717	0.223	0.381	6.62027e-224	OFF-BCs	PLPP1
3.09882e-225	-0.350669	0.895	0.927	1.25366e-220	OFF-BCs	GPHN
3.65365e-225	0.659037	0.269	0.124	1.47812e-220	OFF-BCs	RAPH1
5.11532e-224	0.442475	0.606	0.415	2.06945e-219	OFF-BCs	LINC-USP25-14
4.96768e-222	-0.556495	0.665	0.743	2.00972e-217	OFF-BCs	PPP3CA
8.77124e-219	-0.614772	0.578	0.688	3.54849e-214	OFF-BCs	PLEKHA5liN
1.94676e-218	-0.595181	0.437	0.598	7.87582e-214	OFF-BCs	LINC-TEX47-7
2.42116e-218	1.44791	0.258	0.128	9.79503e-214	OFF-BCs	FRMD5
1.23854e-217	-0.709532	0.133	0.274	5.01064e-213	OFF-BCs	RASAL2
2.63018e-217	-0.682822	0.139	0.282	1.06407e-212	OFF-BCs	FRMD3-AS-2
7.62243e-217	-0.656047	0.172	0.32	3.08373e-212	OFF-BCs	YME1L1
2.55925e-214	-1.18216	0.515	0.595	1.03537e-209	OFF-BCs	PCP4
1.70729e-211	-0.711145	0.344	0.488	6.90702e-207	OFF-BCs	CSNK1G1
5.56722e-210	-0.534201	0.636	0.727	2.25227e-205	OFF-BCs	CCDC88A
1.8969e-209	-0.688851	0.164	0.307	7.67411e-205	OFF-BCs	ZDHHC2
1.62558e-207	-0.861253	0.15	0.285	6.57645e-203	OFF-BCs	ST8SIA3
1.12743e-204	0.57501	0.477	0.315	4.56114e-200	OFF-BCs	RGS20li1
1.40226e-203	0.647202	0.437	0.274	5.67299e-199	OFF-BCs	LRTM1
1.9229e-203	0.376928	0.284	0.131	7.77928e-199	OFF-BCs	FRAS1
2.95354e-203	0.384931	0.892	0.845	1.19489e-198	OFF-BCs	DST
5.37961e-203	0.639371	0.439	0.286	2.17637e-198	OFF-BCs	KIAA1328
4.20242e-201	-0.564091	0.362	0.519	1.70013e-196	OFF-BCs	PRKACB
1.59057e-199	-0.607885	0.131	0.265	6.43483e-195	OFF-BCs	CASQ1-AS-1
8.38741e-199	-0.613561	0.341	0.484	3.39321e-194	OFF-BCs	OSBPL9li1
2.33263e-197	0.269325	0.963	0.921	9.4369e-193	OFF-BCs	RIMS2
1.13265e-196	-0.565055	0.124	0.257	4.58225e-192	OFF-BCs	IVNS1ABP
1.88269e-196	0.330306	0.92	0.887	7.61662e-192	OFF-BCs	PDE4Dli1
9.05973e-188	-0.945723	0.179	0.309	3.6652e-183	OFF-BCs	LRRC4C
9.49848e-187	0.599727	0.426	0.278	3.84271e-182	OFF-BCs	CD47
4.53602e-184	-0.628172	0.288	0.428	1.83509e-179	OFF-BCs	MTSS1
1.30847e-182	-0.574582	0.3	0.446	5.29356e-178	OFF-BCs	SLC20A2
2.34095e-182	0.647867	0.252	0.125	9.47055e-178	OFF-BCs	RHOJ
5.69182e-182	-0.616307	0.265	0.41	2.30268e-177	OFF-BCs	SHANK3
7.06044e-182	0.613073	0.314	0.176	2.85637e-177	OFF-BCs	PRR16-AS-2
1.70406e-179	-0.568748	0.205	0.345	6.89393e-175	OFF-BCs	EPN2
3.35825e-179	-0.660869	0.132	0.258	1.35861e-174	OFF-BCs	JAZF1
3.83855e-178	-0.829249	0.434	0.527	1.55293e-173	OFF-BCs	TMTC2
4.06884e-178	-0.744364	0.265	0.4	1.64609e-173	OFF-BCs	ANKS1B
5.55708e-177	-0.489328	0.277	0.436	2.24817e-172	OFF-BCs	SLC24A4
3.70208e-176	0.727686	0.483	0.319	1.49771e-171	OFF-BCs	LINC-PLIN3-8
2.59657e-175	-0.609626	0.375	0.514	1.05047e-170	OFF-BCs	LINC-TEX47-6
9.14863e-175	-0.589783	0.443	0.558	3.70117e-170	OFF-BCs	ASAP1
1.96711e-172	0.401945	0.805	0.724	7.95814e-168	OFF-BCs	TCF12
5.26797e-172	0.450966	0.669	0.542	2.13121e-167	OFF-BCs	FMN1
2.61648e-171	0.421898	0.802	0.697	1.05852e-166	OFF-BCs	KCNAB1li1
1.08886e-169	0.458472	0.595	0.448	4.4051e-165	OFF-BCs	LIMCH1
1.13092e-169	-0.93253	0.139	0.258	4.57524e-165	OFF-BCs	SYNPR
1.39382e-169	0.536261	0.302	0.167	5.63883e-165	OFF-BCs	CHD7
3.56513e-169	-0.686625	0.278	0.402	1.44231e-164	OFF-BCs	TMEM132D
4.34776e-168	-0.363755	0.393	0.576	1.75893e-163	OFF-BCs	DOCK4
1.71015e-167	0.743705	0.33	0.206	6.91857e-163	OFF-BCs	KCNIP4
1.31426e-165	0.566504	0.365	0.227	5.31696e-161	OFF-BCs	CBLB
4.56351e-162	-0.494655	0.287	0.433	1.84622e-157	OFF-BCs	STAT1
1.59779e-161	-0.436063	0.596	0.699	6.46403e-157	OFF-BCs	PKP4
2.14948e-161	0.542337	0.361	0.224	8.69594e-157	OFF-BCs	MAGOH-AS-2
3.93646e-161	-0.380465	0.711	0.814	1.59253e-156	OFF-BCs	SLC24A2
7.22063e-161	-0.530888	0.33	0.466	2.92118e-156	OFF-BCs	MAGI1
2.36151e-159	0.371412	0.774	0.649	9.55373e-155	OFF-BCs	MAML2
3.81114e-158	0.491174	0.34	0.204	1.54183e-153	OFF-BCs	EFR3A
2.6463e-151	0.439061	0.602	0.471	1.07059e-146	OFF-BCs	PTPRA
7.39198e-149	-0.32506	0.671	0.78	2.9905e-144	OFF-BCs	EPB41L3
1.81192e-148	0.459054	0.639	0.509	7.33031e-144	OFF-BCs	PBX1
2.74391e-148	0.453088	0.317	0.183	1.11008e-143	OFF-BCs	PLA2G4C
7.28351e-148	0.487735	0.297	0.168	2.94662e-143	OFF-BCs	KHDRBS2-AS-2
2.10137e-145	-0.328647	0.713	0.814	8.50132e-141	OFF-BCs	KHDRBS3
1.16378e-144	-0.513464	0.367	0.494	4.70818e-140	OFF-BCs	EPHA7
9.73356e-143	-0.508926	0.318	0.444	3.93781e-138	OFF-BCs	TBC1D9
3.3872e-140	0.522194	0.444	0.318	1.37032e-135	OFF-BCs	LORF2li252
3.00665e-139	0.501367	0.286	0.168	1.21637e-134	OFF-BCs	LHFPL4
9.6606e-138	0.492147	0.292	0.172	3.90829e-133	OFF-BCs	NUAK1
4.67714e-137	0.658958	0.336	0.218	1.89219e-132	OFF-BCs	IMPA1
5.42774e-137	-0.480927	0.208	0.337	2.19585e-132	OFF-BCs	PRKD1
1.43225e-132	0.550155	0.276	0.159	5.79433e-128	OFF-BCs	TMEM176B
1.92465e-132	-0.607917	0.514	0.591	7.78637e-128	OFF-BCs	RPL6li208
1.05028e-131	-0.529374	0.149	0.258	4.24902e-127	OFF-BCs	AANAT
1.26837e-130	0.440824	0.295	0.177	5.13132e-126	OFF-BCs	CLIP1
2.33643e-130	-0.464286	0.366	0.488	9.45227e-126	OFF-BCs	MGAT5
4.05059e-130	0.484442	0.434	0.304	1.63871e-125	OFF-BCs	TMCC3
5.64833e-129	-0.413781	0.546	0.641	2.28509e-124	OFF-BCs	AKAP6
8.66755e-128	0.407886	0.482	0.349	3.50654e-123	OFF-BCs	BICD1
4.75007e-127	-0.48101	0.627	0.69	1.92169e-122	OFF-BCs	GABRR1-AS-2
4.03988e-125	-0.541962	0.164	0.273	1.63437e-120	OFF-BCs	NUBPL
7.39836e-125	0.469712	0.309	0.192	2.99308e-120	OFF-BCs	TRAF3
3.24439e-124	-0.492378	0.27	0.385	1.31255e-119	OFF-BCs	PARP4
4.19145e-124	-0.491357	0.166	0.276	1.69569e-119	OFF-BCs	NBEAL1
1.04624e-123	-0.604615	0.249	0.36	4.23267e-119	OFF-BCs	TTC28li1
2.92433e-120	-0.356809	0.681	0.747	1.18307e-115	OFF-BCs	NR3C2
4.53348e-120	0.539285	0.367	0.252	1.83406e-115	OFF-BCs	ARMC2
2.04255e-119	-0.436231	0.359	0.478	8.26332e-115	OFF-BCs	PRUNE2
1.92396e-118	-0.463071	0.207	0.323	7.78359e-114	OFF-BCs	ELMOD1
1.26962e-117	0.436204	0.395	0.273	5.13637e-113	OFF-BCs	PIK3R1
1.48186e-115	-0.454727	0.171	0.277	5.99502e-111	OFF-BCs	ABHD6
4.69205e-115	-0.520075	0.234	0.342	1.89822e-110	OFF-BCs	SFMBT2
1.39417e-114	0.42218	0.318	0.198	5.64026e-110	OFF-BCs	LINC-YIPF5-2
2.0535e-113	-0.278987	0.91	0.931	8.30762e-109	OFF-BCs	FSTL5
2.07344e-113	-0.423018	0.422	0.527	8.3883e-109	OFF-BCs	ARHGEF11
3.22732e-113	-0.468529	0.153	0.255	1.30565e-108	OFF-BCs	PLCH2
2.09516e-109	0.468513	0.344	0.227	8.47617e-105	OFF-BCs	LINC-BTF3-4
5.59918e-109	0.421204	0.589	0.487	2.2652e-104	OFF-BCs	FRMD4B
2.14463e-108	-0.386394	0.453	0.558	8.67632e-104	OFF-BCs	SNAP91
4.89249e-107	-0.44101	0.401	0.501	1.9793e-102	OFF-BCs	SOBP
5.22428e-107	-0.468649	0.308	0.413	2.11354e-102	OFF-BCs	PPM1B
5.95879e-107	0.428734	0.266	0.16	2.41069e-102	OFF-BCs	LINC-USP25-13
1.20704e-106	0.422672	0.312	0.204	4.88321e-102	OFF-BCs	GPM6B
5.77235e-106	-0.460486	0.183	0.283	2.33526e-101	OFF-BCs	NDRG3
2.23632e-104	-0.411948	0.275	0.388	9.04726e-100	OFF-BCs	PAK3
9.96322e-104	-0.433268	0.178	0.277	4.03072e-99	OFF-BCs	NIM1K
3.26739e-103	0.424613	0.304	0.197	1.32185e-98	OFF-BCs	CNKSR2
1.05712e-102	-0.447076	0.264	0.372	4.2767e-98	OFF-BCs	RNF150li1
2.45623e-102	-0.37662	0.593	0.656	9.93693e-98	OFF-BCs	MSI2
4.57864e-102	-0.467162	0.297	0.403	1.85234e-97	OFF-BCs	ZNF608
8.90431e-100	-0.426388	0.334	0.441	3.60233e-95	OFF-BCs	RASA1li1
2.01611e-99	0.417496	0.35	0.243	8.15638e-95	OFF-BCs	ARL13B
3.25557e-99	0.409221	0.272	0.172	1.31707e-94	OFF-BCs	PDK1
1.04359e-98	-0.391901	0.427	0.529	4.22196e-94	OFF-BCs	PARD3
3.03544e-98	-0.582553	0.327	0.417	1.22802e-93	OFF-BCs	MFAP3L
1.24053e-97	-0.453117	0.198	0.296	5.01868e-93	OFF-BCs	VGLL4
3.93683e-96	-0.441263	0.258	0.361	1.59268e-91	OFF-BCs	PRTG
7.07872e-95	-0.419979	0.188	0.287	2.86377e-90	OFF-BCs	ANKMY2
2.42326e-94	-0.395524	0.399	0.497	9.80354e-90	OFF-BCs	ZNF705BliN
9.969e-94	-0.55143	0.275	0.367	4.03306e-89	OFF-BCs	MPP6
5.56505e-93	-0.440991	0.225	0.322	2.2514e-88	OFF-BCs	APC
1.17958e-92	0.334458	0.628	0.531	4.77211e-88	OFF-BCs	NCAM1
1.73591e-92	-0.425365	0.327	0.427	7.02279e-88	OFF-BCs	SLC23A2
2.39631e-91	-0.495744	0.285	0.38	9.6945e-87	OFF-BCs	MMP16
1.1137e-90	-0.407566	0.18	0.276	4.50557e-86	OFF-BCs	ATRNL1-AS-5
1.50274e-90	-0.394963	0.191	0.285	6.07949e-86	OFF-BCs	ABCC5li1
7.45851e-90	0.346874	0.511	0.405	3.01741e-85	OFF-BCs	DNAJC6
1.62807e-89	-0.417233	0.266	0.366	6.58654e-85	OFF-BCs	SHOC2
7.04364e-89	-0.435503	0.474	0.549	2.84957e-84	OFF-BCs	RSRP1
1.62892e-88	-0.396511	0.217	0.315	6.58997e-84	OFF-BCs	TLE1
4.1493e-87	-0.441546	0.254	0.355	1.67864e-82	OFF-BCs	SCG3
5.80517e-87	0.319175	0.626	0.527	2.34854e-82	OFF-BCs	SGMS1
7.00733e-86	-0.291697	0.721	0.759	2.83489e-81	OFF-BCs	SNAP25
9.09907e-86	-0.396574	0.457	0.542	3.68112e-81	OFF-BCs	PELI2
1.51113e-84	0.384429	0.277	0.184	6.11343e-80	OFF-BCs	EML4
2.9479e-84	-0.399415	0.222	0.314	1.1926e-79	OFF-BCs	DNMT3A
3.74599e-84	0.359086	0.473	0.373	1.51548e-79	OFF-BCs	TRIM2
9.47096e-84	-0.581189	0.196	0.28	3.83157e-79	OFF-BCs	LRCH1
1.20432e-83	0.348284	0.343	0.242	4.8722e-79	OFF-BCs	MEGF9
7.6202e-83	-0.406176	0.171	0.258	3.08283e-78	OFF-BCs	LINC00472
7.76875e-83	-0.347327	0.503	0.586	3.14293e-78	OFF-BCs	ARHGEF9
9.97256e-83	0.495494	0.265	0.177	4.0345e-78	OFF-BCs	ERGIC2
9.06723e-80	0.415057	0.271	0.18	3.66824e-75	OFF-BCs	ZC3H12B
1.08942e-79	-0.386599	0.183	0.27	4.40736e-75	OFF-BCs	SLITRK3
1.45445e-79	0.383748	0.341	0.246	5.88414e-75	OFF-BCs	C3ORF70
1.84409e-79	0.339685	0.439	0.337	7.46046e-75	OFF-BCs	CLCN3
2.8114e-77	0.337099	0.436	0.338	1.13738e-72	OFF-BCs	STXBP1
4.67709e-77	-0.412801	0.364	0.447	1.89217e-72	OFF-BCs	AUTS2-AS-12
1.08801e-76	-0.3888	0.184	0.269	4.40164e-72	OFF-BCs	CYFIP2
2.07916e-76	0.307441	0.344	0.241	8.41143e-72	OFF-BCs	RGS8
2.57946e-76	-0.260763	0.709	0.753	1.04355e-71	OFF-BCs	PCBP3
1.06835e-75	-0.299412	0.638	0.705	4.32211e-71	OFF-BCs	ST6GALNAC5
1.10976e-73	-0.510504	0.382	0.457	4.48963e-69	OFF-BCs	PTPRG
1.50306e-73	-0.478844	0.188	0.268	6.08077e-69	OFF-BCs	ARHGAP21-AS-3
1.69195e-73	-0.486717	0.36	0.453	6.84496e-69	OFF-BCs	LAPTM4B
7.55913e-73	0.341435	0.341	0.249	3.05812e-68	OFF-BCs	CFDP1
1.1925e-72	-0.451847	0.191	0.273	4.8244e-68	OFF-BCs	APBB2
1.55851e-72	-0.343103	0.178	0.263	6.30511e-68	OFF-BCs	GABBR2
5.40428e-72	0.680805	0.278	0.198	2.18635e-67	OFF-BCs	EPHA6
1.18428e-71	0.346547	0.445	0.349	4.79112e-67	OFF-BCs	ZFHX4
2.55543e-71	0.301096	0.289	0.197	1.03383e-66	OFF-BCs	MCTP2
9.18826e-71	-0.291326	0.629	0.683	3.7172e-66	OFF-BCs	MED13L
1.58036e-70	-0.339468	0.263	0.354	6.3935e-66	OFF-BCs	ANKH
2.01933e-70	0.299959	0.384	0.286	8.16941e-66	OFF-BCs	LINC-LIG4-7
1.43443e-69	0.316592	0.255	0.172	5.80314e-65	OFF-BCs	AMMECR1
8.91166e-68	-0.400708	0.18	0.257	3.6053e-63	OFF-BCs	CACNA2D1-AS-6
4.21466e-67	0.291441	0.373	0.276	1.70508e-62	OFF-BCs	NRG3
1.14617e-66	-0.520038	0.181	0.257	4.63696e-62	OFF-BCs	FAM107B
3.62583e-66	0.343474	0.262	0.183	1.46687e-61	OFF-BCs	MAT2A
5.34427e-66	-0.329304	0.353	0.441	2.16208e-61	OFF-BCs	DENND5B
8.26521e-66	0.278582	0.626	0.548	3.34377e-61	OFF-BCs	NIPBL
1.55515e-65	-0.345733	0.216	0.299	6.29151e-61	OFF-BCs	MGAT4A
1.9998e-65	-0.300175	0.538	0.619	8.09037e-61	OFF-BCs	SV2B
2.31471e-65	0.277462	0.289	0.203	9.36438e-61	OFF-BCs	GALNTL6-AS-4
4.61505e-65	0.314763	0.419	0.326	1.86707e-60	OFF-BCs	ARID5B
6.03724e-65	0.353623	0.452	0.371	2.44242e-60	OFF-BCs	ITCH
7.0336e-65	0.293491	0.817	0.787	2.84551e-60	OFF-BCs	EXT1
9.98625e-65	0.373245	0.3	0.218	4.04004e-60	OFF-BCs	CACNB2
1.29069e-64	-0.387605	0.363	0.438	5.22161e-60	OFF-BCs	DIP2B
2.44961e-64	-0.345176	0.212	0.294	9.91016e-60	OFF-BCs	INSYN2A
6.02665e-64	0.297793	0.347	0.257	2.43814e-59	OFF-BCs	EPS8
7.76291e-63	0.282404	0.298	0.212	3.14056e-58	OFF-BCs	OSBPL1A
1.43176e-62	-0.353631	0.184	0.26	5.79235e-58	OFF-BCs	ABI1
2.94765e-62	-0.354853	0.323	0.402	1.1925e-57	OFF-BCs	BTRC
7.2886e-61	-0.345049	0.341	0.419	2.94867e-56	OFF-BCs	CLK4
9.35811e-61	-0.316476	0.433	0.508	3.78592e-56	OFF-BCs	FAF1
1.67529e-60	-0.341616	0.24	0.319	6.77756e-56	OFF-BCs	SMURF2
1.8079e-60	-0.357112	0.218	0.296	7.31404e-56	OFF-BCs	EMC2
5.4488e-60	-0.367129	0.322	0.399	2.20437e-55	OFF-BCs	UBN2
6.55199e-60	-0.302442	0.453	0.527	2.65067e-55	OFF-BCs	ZNF609li1
1.22411e-59	0.276794	0.625	0.556	4.95226e-55	OFF-BCs	MAP3K13
1.54239e-59	-0.326377	0.286	0.367	6.23991e-55	OFF-BCs	DCUN1D2
2.76623e-59	0.311853	0.346	0.262	1.11911e-54	OFF-BCs	ZCCHC7
2.50754e-58	-0.269962	0.42	0.509	1.01445e-53	OFF-BCs	CAMKMT
1.40343e-57	-0.336897	0.189	0.261	5.67772e-53	OFF-BCs	DTNB
5.06925e-56	-0.397913	0.32	0.39	2.05081e-51	OFF-BCs	TMEM260
5.41048e-56	-0.339653	0.293	0.369	2.18886e-51	OFF-BCs	PCNX1
9.09674e-56	-0.655404	0.387	0.446	3.68018e-51	OFF-BCs	UNC5D
1.38615e-55	-0.331181	0.22	0.294	5.60779e-51	OFF-BCs	MTHFD1L
4.49842e-55	0.502829	0.296	0.229	1.81988e-50	OFF-BCs	PRKAR2Bli1
6.27467e-55	-0.321312	0.649	0.666	2.53848e-50	OFF-BCs	SORCS2
6.30028e-55	0.325619	0.358	0.278	2.54884e-50	OFF-BCs	PCDHB14
1.21302e-53	0.291926	0.261	0.186	4.90741e-49	OFF-BCs	RYR3
1.22606e-53	-0.313392	0.342	0.417	4.96014e-49	OFF-BCs	ADAM5
3.47267e-53	-0.277552	0.18	0.252	1.4049e-48	OFF-BCs	TEAD4
8.83943e-53	-0.342071	0.294	0.37	3.57608e-48	OFF-BCs	RAB3C
1.12102e-52	-0.345934	0.26	0.331	4.53519e-48	OFF-BCs	DHX29
1.31627e-52	-0.788943	0.431	0.449	5.3251e-48	OFF-BCs	CSMD3
2.6614e-52	-0.333206	0.344	0.416	1.0767e-47	OFF-BCs	KIAA1107
4.2074e-52	0.310332	0.261	0.188	1.70215e-47	OFF-BCs	L1RE1li118
6.98853e-52	0.316084	0.26	0.19	2.82728e-47	OFF-BCs	WASF3
1.16488e-51	0.303287	0.296	0.223	4.71265e-47	OFF-BCs	RNF2
6.58002e-51	0.266286	0.253	0.18	2.66201e-46	OFF-BCs	SLC44A1
1.11944e-50	-0.300471	0.362	0.44	4.5288e-46	OFF-BCs	CALM1li2
3.45702e-50	-0.252509	0.514	0.58	1.39857e-45	OFF-BCs	CDC42BPA
8.17421e-50	0.364825	0.296	0.225	3.30696e-45	OFF-BCs	MSRA
9.01417e-50	0.27264	0.27	0.198	3.64677e-45	OFF-BCs	SSBP3
9.15592e-50	-0.272574	0.237	0.313	3.70412e-45	OFF-BCs	NRP2
9.17292e-50	-0.330919	0.202	0.271	3.711e-45	OFF-BCs	CCT4
4.05666e-49	-0.288752	0.529	0.578	1.64116e-44	OFF-BCs	PLXDC1
6.67747e-49	-0.304338	0.246	0.317	2.70144e-44	OFF-BCs	RNF13
4.22854e-48	0.356736	0.442	0.379	1.7107e-43	OFF-BCs	PHYHIPL
4.27481e-48	-0.303058	0.494	0.548	1.72942e-43	OFF-BCs	MACF1
4.43194e-48	0.360249	0.645	0.645	1.79299e-43	OFF-BCs	GRM7
1.18445e-47	0.255927	0.566	0.494	4.79182e-43	OFF-BCs	SLCO3A1
1.45267e-47	-0.264248	0.492	0.556	5.87693e-43	OFF-BCs	ZNF536
1.69689e-47	-0.285988	0.245	0.315	6.86496e-43	OFF-BCs	HOOK1
2.86207e-47	-1.10624	0.256	0.31	1.15788e-42	OFF-BCs	KCNH7
6.82371e-47	-0.358964	0.318	0.383	2.7606e-42	OFF-BCs	MEF2C
6.99614e-47	0.44816	0.778	0.729	2.83036e-42	OFF-BCs	HCN1
7.01296e-47	-0.56554	0.286	0.344	2.83716e-42	OFF-BCs	PPARGC1A
1.34301e-46	-0.297872	0.366	0.438	5.43328e-42	OFF-BCs	ZEB1
2.69808e-46	0.267496	0.436	0.362	1.09153e-41	OFF-BCs	ME3
3.14389e-46	-0.300555	0.342	0.414	1.27189e-41	OFF-BCs	SMYD3
5.94628e-46	-0.283497	0.188	0.254	2.40563e-41	OFF-BCs	RNF165
9.55069e-46	-0.28269	0.299	0.37	3.86383e-41	OFF-BCs	FCHSD2
1.48117e-45	-0.293958	0.246	0.313	5.99222e-41	OFF-BCs	SPEN
2.26292e-45	-0.285727	0.21	0.277	9.15487e-41	OFF-BCs	ZMIZ1
1.67863e-44	-0.29013	0.21	0.276	6.79105e-40	OFF-BCs	TSGA10
3.25125e-44	-0.267329	0.551	0.608	1.31533e-39	OFF-BCs	ARL15
3.44407e-44	-0.263149	0.318	0.39	1.39333e-39	OFF-BCs	DDHD1
3.63647e-44	-0.296911	0.269	0.334	1.47117e-39	OFF-BCs	CSNK1A1
4.79126e-44	-0.312726	0.357	0.419	1.93835e-39	OFF-BCs	ZDHHC17
9.17798e-44	0.253024	0.251	0.184	3.71304e-39	OFF-BCs	ORMDL1
1.40954e-43	-0.300059	0.204	0.266	5.70243e-39	OFF-BCs	AUTS2-AS-8
1.10543e-42	-0.291133	0.297	0.364	4.47213e-38	OFF-BCs	TLN2
1.22118e-42	-0.446061	0.243	0.303	4.94041e-38	OFF-BCs	SIPA1L1
1.44363e-42	-0.278653	0.201	0.263	5.84035e-38	OFF-BCs	PEA15
2.91376e-42	-0.319483	0.188	0.25	1.17879e-37	OFF-BCs	RALGDSli7
1.14013e-41	-0.283961	0.343	0.407	4.61249e-37	OFF-BCs	CASK
1.91097e-41	-0.250459	0.491	0.547	7.73101e-37	OFF-BCs	ZFAT
3.48429e-41	-0.567983	0.239	0.29	1.40961e-36	OFF-BCs	ASIC2li1
1.75733e-39	-0.260288	0.307	0.374	7.10947e-35	OFF-BCs	RPL7li83
4.19997e-39	0.287647	0.29	0.227	1.69914e-34	OFF-BCs	STPG4
1.00505e-38	-0.268654	0.338	0.404	4.06602e-34	OFF-BCs	RALGPS2
2.73623e-38	-0.273357	0.294	0.356	1.10697e-33	OFF-BCs	MICU3
2.88544e-38	0.31042	0.263	0.203	1.16733e-33	OFF-BCs	SERPINI1
3.20987e-38	-0.274759	0.292	0.355	1.29859e-33	OFF-BCs	CCNH
4.66166e-38	0.447472	0.352	0.294	1.88592e-33	OFF-BCs	KCNJ2
3.71863e-37	0.252556	0.644	0.599	1.50441e-32	OFF-BCs	JARID2
4.10016e-37	0.32047	0.284	0.225	1.65876e-32	OFF-BCs	SUSD4
7.16703e-37	-0.278394	0.222	0.281	2.89949e-32	OFF-BCs	FUT8
3.74164e-36	-0.279825	0.308	0.366	1.51372e-31	OFF-BCs	ANKRD26li6
9.49034e-35	-0.33142	0.31	0.365	3.83941e-30	OFF-BCs	SLC4A8
2.74785e-34	0.284131	0.559	0.52	1.11167e-29	OFF-BCs	HDAC9
4.54861e-34	0.27478	0.261	0.205	1.84018e-29	OFF-BCs	MAN1A2
1.22042e-33	-0.251227	0.307	0.368	4.93731e-29	OFF-BCs	BTBD9
8.98545e-32	-0.258007	0.234	0.289	3.63515e-27	OFF-BCs	DNAJB4li2
3.84546e-31	-0.439776	0.508	0.521	1.55572e-26	OFF-BCs	INPP4B
3.88073e-31	-0.256691	0.371	0.423	1.56999e-26	OFF-BCs	PDE4DIP
4.03879e-31	-0.300062	0.246	0.297	1.63393e-26	OFF-BCs	MAP2K1
4.77341e-31	-0.255405	0.324	0.379	1.93113e-26	OFF-BCs	RTN4
4.83032e-30	-0.271178	0.475	0.518	1.95415e-25	OFF-BCs	RGS7
3.37658e-29	-0.408764	0.469	0.484	1.36603e-24	OFF-BCs	NFIB
9.15125e-29	0.392901	0.35	0.306	3.70223e-24	OFF-BCs	CD2APli1
4.27459e-28	-0.278809	0.574	0.623	1.72933e-23	OFF-BCs	NPDC1-AS-1
4.9664e-28	-0.483547	0.331	0.355	2.00921e-23	OFF-BCs	GRID1
2.05723e-26	-0.274557	0.307	0.36	8.32271e-22	OFF-BCs	NDUFA13
4.58412e-25	-0.389948	0.337	0.385	1.85455e-20	OFF-BCs	PRKG1
5.41705e-25	0.26867	0.409	0.367	2.19152e-20	OFF-BCs	HIP1
2.23403e-24	-0.830318	0.269	0.292	9.03798e-20	OFF-BCs	SOX5
7.57187e-24	0.250474	0.343	0.296	3.06327e-19	OFF-BCs	NAP1L1-AS-5
1.84651e-20	-0.278947	0.373	0.407	7.47023e-16	OFF-BCs	CEP170
9.85919e-18	-0.277521	0.379	0.296	3.98863e-13	OFF-BCs	TENM1
3.30093e-13	-0.289257	0.475	0.488	1.33542e-08	OFF-BCs	QKI
2.13747e-05	-0.266021	0.457	0.459	0.864734	OFF-BCs	TMEM200A

## Sheet: FindAllMarkers-celltype2
p_val	avg_log2FC	pct.1	pct.2	p_val_adj	cluster	gene
0	3.83439	0.87	0.192	0	Rod_ON	ADARB2
0	3.37297	0.645	0.091	0	Rod_ON	PDE1A
0	3.27348	0.793	0.093	0	Rod_ON	ADARB2-AS-6
0	2.519	0.753	0.196	0	Rod_ON	SCN1Ali2
0	2.27134	0.724	0.154	0	Rod_ON	GNAO1-AS-4
0	2.26908	0.809	0.547	0	Rod_ON	LHFPL3
0	2.21376	0.669	0.131	0	Rod_ON	HS3ST5
0	2.17807	0.713	0.161	0	Rod_ON	PRKCA
0	2.12722	0.409	0.232	0	Rod_ON	KCNH7
0	2.06759	0.416	0.094	0	Rod_ON	SCN9A
0	2.04748	0.825	0.245	0	Rod_ON	ST18
0	2.04287	0.909	0.472	0	Rod_ON	LINC-SLITRK3-1
0	1.97487	0.375	0.032	0	Rod_ON	PDE1A-AS-4
0	1.95522	0.466	0.075	0	Rod_ON	NWD2
0	1.93782	0.39	0.046	0	Rod_ON	SULF1
0	1.90139	0.698	0.234	0	Rod_ON	PCP2
0	1.89213	0.496	0.158	0	Rod_ON	PTPRQ
0	1.78227	0.692	0.341	0	Rod_ON	CSMD3
0	1.7714	0.313	0.013	0	Rod_ON	TSHR
0	1.76461	0.835	0.557	0	Rod_ON	B3GALT1
0	1.71403	0.996	0.838	0	Rod_ON	ADGRL2
0	1.71345	0.666	0.271	0	Rod_ON	LINC-SLITRK3-3
0	1.65473	0.606	0.212	0	Rod_ON	FNTB
0	1.6537	0.987	0.726	0	Rod_ON	GRID2
0	1.63673	0.792	0.29	0	Rod_ON	PTPRZ1
0	1.63644	0.765	0.436	0	Rod_ON	TSORFli2591
0	1.62173	0.925	0.533	0	Rod_ON	GNAO1
0	1.5825	0.462	0.155	0	Rod_ON	LRRC4C
0	1.57879	0.841	0.487	0	Rod_ON	AHCYL2
0	1.56416	0.761	0.245	0	Rod_ON	PRKCQ
0	1.53433	0.473	0.098	0	Rod_ON	MYLIP
0	1.52779	0.584	0.165	0	Rod_ON	EFR3Bli1
0	1.50557	0.879	0.33	0	Rod_ON	GRM5
0	1.43924	0.394	0.081	0	Rod_ON	HS3ST5-AS-1
0	1.42623	0.274	0.084	0	Rod_ON	KCNH7-AS-4
0	1.41575	0.76	0.365	0	Rod_ON	NFIB
0	1.41349	0.777	0.387	0	Rod_ON	TANC2
0	1.40629	0.373	0.084	0	Rod_ON	CPNE4
0	1.39508	0.317	0.026	0	Rod_ON	LRRK1
0	1.39138	0.325	0.051	0	Rod_ON	VAT1L
0	1.36143	0.406	0.14	0	Rod_ON	ST8SIA3
0	1.35972	0.372	0.071	0	Rod_ON	LINC-PELO-5
0	1.34175	0.563	0.219	0	Rod_ON	ADGRL2-AS-2
0	1.33129	0.684	0.223	0	Rod_ON	SLC24A4
0	1.32208	0.365	0.13	0	Rod_ON	LIN1li19
0	1.29979	0.49	0.233	0	Rod_ON	TSORFli2489
0	1.29895	0.508	0.199	0	Rod_ON	CNTNAP4
0	1.28974	0.716	0.386	0	Rod_ON	TMTC2
0	1.28202	0.949	0.806	0	Rod_ON	FRMD3li1
0	1.27127	0.267	0.037	0	Rod_ON	B3GALT5
0	1.26301	0.564	0.249	0	Rod_ON	TMEM132D
0	1.24811	0.493	0.145	0	Rod_ON	PRKCQ-AS-2
0	1.24063	0.275	0.03	0	Rod_ON	LMO4
0	1.2371	0.251	0.035	0	Rod_ON	SCN1Ali1
0	1.22811	0.404	0.144	0	Rod_ON	FAM107B
0	1.22419	0.977	0.527	0	Rod_ON	ROBO2
0	1.21701	0.54	0.17	0	Rod_ON	ISL1
0	1.21346	0.49	0.187	0	Rod_ON	GNAO1-AS-5
0	1.20478	0.946	0.767	0	Rod_ON	CACNA2D1
0	1.18123	0.511	0.215	0	Rod_ON	PLPP1
0	1.13243	0.375	0.124	0	Rod_ON	SLC6A15li1
0	1.1309	0.524	0.233	0	Rod_ON	TJP2
0	1.12437	0.269	0.059	0	Rod_ON	GTF2IRD2
0	1.12288	0.909	0.793	0	Rod_ON	SLC4A10
0	1.12133	0.706	0.348	0	Rod_ON	PSD3
0	1.10516	0.658	0.355	0	Rod_ON	P3H3
0	1.0953	0.543	0.302	0	Rod_ON	MFAP3L
0	1.08937	0.796	0.565	0	Rod_ON	PLEKHA5liN
0	1.04678	0.995	0.801	0	Rod_ON	ZNF804B
0	0.987627	0.664	0.387	0	Rod_ON	APOH
0	0.986983	0.723	0.398	0	Rod_ON	IGSF11
0	0.976729	0.515	0.149	0	Rod_ON	SNTG1
0	0.97364	0.75	0.46	0	Rod_ON	LRRN1
0	0.973499	0.803	0.586	0	Rod_ON	PTPRB
0	0.971723	0.477	0.241	0	Rod_ON	PDE3A-AS-3
0	0.970883	0.309	0.104	0	Rod_ON	EYSli2
0	0.953821	0.654	0.483	0	Rod_ON	PPP2R2B
0	0.938971	0.345	0.131	0	Rod_ON	GRID2-AS-11
0	0.937359	0.499	0.273	0	Rod_ON	SLC4A8
0	0.930753	0.961	0.682	0	Rod_ON	SLC24A2
0	0.919039	0.357	0.167	0	Rod_ON	SMURF1
0	0.908383	0.517	0.286	0	Rod_ON	PPM1E
0	0.906416	0.408	0.161	0	Rod_ON	ROBO2-AS-3
0	0.902931	0.294	0.086	0	Rod_ON	EFR3Bli2
0	0.898819	0.289	0.116	0	Rod_ON	RALGDS-AS-9
0	0.893412	0.398	0.198	0	Rod_ON	TMEM117
0	0.892642	0.256	0.075	0	Rod_ON	KITLG
0	0.886941	0.256	0.093	0	Rod_ON	CPOX
0	0.885728	0.704	0.44	0	Rod_ON	LINC-TEX47-7
0	0.884756	0.313	0.114	0	Rod_ON	MARCHF3
0	0.884161	0.365	0.163	0	Rod_ON	LINC-IGSF11-1
0	0.872934	0.692	0.476	0	Rod_ON	MBNL1
0	0.849259	0.413	0.203	0	Rod_ON	ELMOD1
0	0.848369	0.601	0.378	0	Rod_ON	LINC-TEX47-6
0	0.812623	0.653	0.361	0	Rod_ON	TRPM1
0	0.811266	0.479	0.27	0	Rod_ON	ANKS1B
0	0.775253	0.622	0.419	0	Rod_ON	PARD3
0	0.773397	0.857	0.711	0	Rod_ON	FAM135B
0	0.772837	0.595	0.367	0	Rod_ON	CSRNP3
0	0.768214	0.985	0.945	0	Rod_ON	FGF12
0	0.761248	0.561	0.277	0	Rod_ON	CCDC85A-AS-2
0	0.758795	0.722	0.379	0	Rod_ON	CCDC85A
0	0.754333	0.606	0.354	0	Rod_ON	HECW1
0	0.743247	0.951	0.836	0	Rod_ON	CTNNA2
0	0.704256	0.779	0.581	0	Rod_ON	KCNH5
0	0.67992	0.797	0.476	0	Rod_ON	DSCAML1
0	0.606007	0.976	0.904	0	Rod_ON	ATRNL1
0	0.585737	0.962	0.779	0	Rod_ON	NLGN1
0	0.555394	0.858	0.726	0	Rod_ON	TCF4
0	0.52889	0.94	0.863	0	Rod_ON	RERE
0	0.430149	0.989	0.962	0	Rod_ON	NEGR1
0	-0.391601	0.988	0.996	0	Rod_ON	DLG2
0	-0.500089	0.894	0.962	0	Rod_ON	RIMS2
0	-0.661629	0.667	0.804	0	Rod_ON	TCF12
0	-0.714077	0.547	0.726	0	Rod_ON	MTCL1
0	-0.747907	0.774	0.878	0	Rod_ON	PLCB4
0	-0.753279	0.416	0.639	0	Rod_ON	CADM1
0	-0.780243	0.762	0.879	0	Rod_ON	MAGI2li1
0	-0.826419	0.49	0.708	0	Rod_ON	CPE
0	-0.833799	0.542	0.742	0	Rod_ON	AAK1
0	-0.836968	0.431	0.632	0	Rod_ON	SPIRE1
0	-0.848431	0.257	0.482	0	Rod_ON	BICD1
0	-0.862615	0.345	0.595	0	Rod_ON	LIMCH1
0	-0.86692	0.224	0.464	0	Rod_ON	MLLT3
0	-0.876283	0.306	0.613	0	Rod_ON	SLC4A7
0	-0.876765	0.504	0.7	0	Rod_ON	GRM7
0	-0.883362	0.179	0.432	0	Rod_ON	PRKCE
0	-0.89439	0.285	0.582	0	Rod_ON	LINC-RPL6-63
0	-0.965629	0.081	0.282	0	Rod_ON	DLC1
0	-0.989328	0.171	0.442	0	Rod_ON	CHN1
0	-1.00232	0.462	0.659	0	Rod_ON	LARGE1
0	-1.00632	0.178	0.461	0	Rod_ON	TNR
0	-1.04181	0.094	0.321	0	Rod_ON	AKAP7
0	-1.06103	0.103	0.321	0	Rod_ON	SDC2
0	-1.07756	0.065	0.272	0	Rod_ON	NRG1
0	-1.08997	0.42	0.8	0	Rod_ON	PCDH9
0	-1.13053	0.04	0.289	0	Rod_ON	CACNA1A
0	-1.15467	0.458	0.761	0	Rod_ON	MTUS2
0	-1.16274	0.109	0.365	0	Rod_ON	CFL2
0	-1.17864	0.123	0.359	0	Rod_ON	XKR4
0	-1.20276	0.266	0.5	0	Rod_ON	GABRB2
0	-1.21917	0.153	0.454	0	Rod_ON	AFF1
0	-1.22132	0.198	0.509	0	Rod_ON	REPS2
0	-1.23989	0.181	0.451	0	Rod_ON	PDE5Ali1
0	-1.24719	0.045	0.299	0	Rod_ON	HIVEP2
0	-1.24838	0.086	0.304	0	Rod_ON	CALN1
0	-1.26437	0.284	0.605	0	Rod_ON	LINC-USP25-14
0	-1.26698	0.17	0.509	0	Rod_ON	SLC38A1
0	-1.27481	0.161	0.373	0	Rod_ON	PPARGC1A
0	-1.29239	0.086	0.347	0	Rod_ON	WDR17
0	-1.29281	0.133	0.424	0	Rod_ON	GRID1
0	-1.29788	0.021	0.261	0	Rod_ON	KANK1
0	-1.31365	0.116	0.44	0	Rod_ON	ASTN1
0	-1.33141	0.097	0.376	0	Rod_ON	KCNH8
0	-1.33379	0.236	0.562	0	Rod_ON	GABRG2
0	-1.33591	0.083	0.288	0	Rod_ON	NPAS3
0	-1.34278	0.274	0.68	0	Rod_ON	PRKCB
0	-1.34739	0.219	0.495	0	Rod_ON	PTPRG
0	-1.35569	0.019	0.262	0	Rod_ON	FAT4
0	-1.36316	0.21	0.416	0	Rod_ON	PLD5
0	-1.38434	0.05	0.321	0	Rod_ON	PIP5K1B
0	-1.38748	0.419	0.705	0	Rod_ON	CAMK4
0	-1.40598	0.03	0.289	0	Rod_ON	CDH7
0	-1.4141	0.295	0.599	0	Rod_ON	INPP4B
0	-1.41887	0.567	0.814	0	Rod_ON	CCSER1
0	-1.42696	0.072	0.388	0	Rod_ON	DMD
0	-1.42824	0.098	0.339	0	Rod_ON	CNTN4-AS-4
0	-1.44056	0.177	0.47	0	Rod_ON	CABP1
0	-1.44315	0.022	0.264	0	Rod_ON	LINC-DSCAM-3
0	-1.45293	0.071	0.278	0	Rod_ON	PTPN13
0	-1.46486	0.333	0.672	0	Rod_ON	PBX1
0	-1.47313	0.056	0.283	0	Rod_ON	UTRN
0	-1.47659	0.047	0.335	0	Rod_ON	BCAT1
0	-1.47734	0.268	0.591	0	Rod_ON	NLGN4X
0	-1.48129	0.184	0.59	0	Rod_ON	RTN1
0	-1.49445	0.038	0.326	0	Rod_ON	MCTP2
0	-1.50727	0.034	0.317	0	Rod_ON	GNG2
0	-1.52817	0.096	0.296	0	Rod_ON	EPHA6
0	-1.53913	0.086	0.387	0	Rod_ON	MAD2L1-AS-1
0	-1.57886	0.039	0.355	0	Rod_ON	GALNT10
0	-1.59328	0.049	0.274	0	Rod_ON	FRAS1
0	-1.60131	0.047	0.362	0	Rod_ON	GRIK4
0	-1.61725	0.124	0.488	0	Rod_ON	SPON1
0	-1.63205	0.037	0.297	0	Rod_ON	KCND3
0	-1.63506	0.066	0.368	0	Rod_ON	TPST1
0	-1.64124	0.105	0.456	0	Rod_ON	GSG1
0	-1.7152	0.155	0.419	0	Rod_ON	TAFA4
0	-1.72049	0.111	0.37	0	Rod_ON	SLC8A1
0	-1.72199	0.022	0.271	0	Rod_ON	TRPC7
0	-1.72876	0.262	0.752	0	Rod_ON	DGKI
0	-1.73952	0.048	0.415	0	Rod_ON	ZFHX3
0	-1.76388	0.019	0.347	0	Rod_ON	PLXNA4
0	-1.76924	0.114	0.532	0	Rod_ON	GPM6A
0	-1.77856	0.047	0.416	0	Rod_ON	TSORFli149
0	-1.83802	0.054	0.251	0	Rod_ON	SORCS1
0	-1.85227	0.622	0.765	0	Rod_ON	TENM3
0	-1.85663	0.047	0.341	0	Rod_ON	ENOX1
0	-2.04945	0.175	0.666	0	Rod_ON	DMDli1
0	-2.05271	0.12	0.446	0	Rod_ON	TMEFF2
0	-2.06825	0.047	0.314	0	Rod_ON	PLCL1
0	-2.14877	0.166	0.652	0	Rod_ON	GRIA4
0	-2.24922	0.052	0.268	0	Rod_ON	SLIT2
0	-2.26598	0.087	0.445	0	Rod_ON	GRIK2
0	-2.28323	0.036	0.257	0	Rod_ON	CDH8
0	-2.34711	0.309	0.756	0	Rod_ON	PRICKLE2
0	-2.45481	0.044	0.469	0	Rod_ON	CI085-AS-1
0	-2.4567	0.048	0.615	0	Rod_ON	FIGN
0	-2.45741	0.085	0.493	0	Rod_ON	LRFN5
0	-2.51226	0.055	0.45	0	Rod_ON	TENM1
0	-2.55421	0.216	0.779	0	Rod_ON	DMDli2
0	-2.61319	0.064	0.538	0	Rod_ON	SLC1A3
0	-2.66104	0.146	0.555	0	Rod_ON	SPHKAP
0	-2.67032	0.104	0.68	0	Rod_ON	ABLIM1
0	-2.70192	0.054	0.534	0	Rod_ON	ZFHX4
0	-2.7215	0.037	0.281	0	Rod_ON	KCTD8
0	-2.90053	0.051	0.277	0	Rod_ON	ROBO1
0	-2.91597	0.057	0.453	0	Rod_ON	PTPRM
0	-2.93238	0.03	0.309	0	Rod_ON	LSM7-AS-1
0	-2.93986	0.042	0.487	0	Rod_ON	COL19A1
0	-3.23063	0.089	0.542	0	Rod_ON	UNC5D
0	-3.35843	0.08	0.501	0	Rod_ON	DCC
0	-3.39777	0.038	0.303	0	Rod_ON	NTNG1
0	-3.75793	0.079	0.726	0	Rod_ON	CNTNAP5li1
0	-3.83474	0.089	0.638	0	Rod_ON	KCND2
0	-3.96194	0.106	0.535	0	Rod_ON	DSCAM
0	-4.82844	0.244	0.789	0	Rod_ON	GRIK1li1
8.17751e-308	-0.738681	0.469	0.672	3.30829e-303	Rod_ON	GABRA1
2.17917e-303	0.806056	0.261	0.098	8.81607e-299	Rod_ON	AHCYL2-AS-4
2.75105e-302	0.611764	0.65	0.414	1.11296e-297	Rod_ON	DOCK4
2.97701e-302	-1.05281	0.083	0.281	1.20438e-297	Rod_ON	RYR3
8.28887e-302	-1.51366	0.134	0.337	3.35335e-297	Rod_ON	SOX5
2.41209e-301	-0.988398	0.096	0.296	9.75833e-297	Rod_ON	PLCD4
8.20617e-299	-1.80525	0.089	0.275	3.31989e-294	Rod_ON	PAM
1.22552e-291	0.894962	0.261	0.102	4.95797e-287	Rod_ON	NELL2
1.30356e-291	-0.929514	0.641	0.717	5.27369e-287	Rod_ON	THSD7A
1.43577e-283	0.431427	0.807	0.635	5.80855e-279	Rod_ON	ZNF521
2.86839e-281	-1.59854	0.121	0.307	1.16043e-276	Rod_ON	TRPM3
3.00654e-278	-0.580659	0.576	0.769	1.21632e-273	Rod_ON	MAML2
5.47257e-274	-0.948145	0.474	0.62	2.21398e-269	Rod_ON	CDH2
4.67368e-270	-0.895672	0.379	0.568	1.89079e-265	Rod_ON	ASPH
4.45449e-269	-0.796649	0.265	0.473	1.80211e-264	Rod_ON	MYT1L
1.33135e-268	-0.96471	0.335	0.529	5.38611e-264	Rod_ON	NETO1
1.55048e-268	-1.61734	0.105	0.284	6.27264e-264	Rod_ON	SASH1
1.44943e-259	0.791357	0.341	0.167	5.86381e-255	Rod_ON	NUBPL
4.41905e-257	-1.03544	0.114	0.295	1.78777e-252	Rod_ON	RASSF8
7.93736e-257	0.965891	0.325	0.161	3.21114e-252	Rod_ON	LINC-BTF3-16
1.12123e-255	0.680268	0.617	0.451	4.53604e-251	Rod_ON	ASAP1
3.06375e-253	-0.818667	0.388	0.567	1.23947e-248	Rod_ON	ASTN2
1.32641e-251	-0.74824	0.508	0.657	5.36613e-247	Rod_ON	ITSN2
3.33388e-251	0.63843	0.51	0.308	1.34876e-246	Rod_ON	GAREM1
8.22032e-249	-0.684944	0.562	0.718	3.32561e-244	Rod_ON	OXR1
1.57355e-241	0.713957	0.313	0.147	6.36595e-237	Rod_ON	PRDM5
4.15139e-241	0.667173	0.474	0.286	1.67949e-236	Rod_ON	RPL7li83
2.97613e-240	0.716346	0.421	0.24	1.20402e-235	Rod_ON	TTLL7
1.37412e-236	-0.861565	0.084	0.252	5.55913e-232	Rod_ON	MEIS1
4.35991e-234	0.506201	0.698	0.539	1.76385e-229	Rod_ON	GLS
2.98609e-233	-0.854836	0.091	0.264	1.20805e-228	Rod_ON	LINC-USP25-13
9.34827e-233	0.763084	0.322	0.162	3.78193e-228	Rod_ON	FRMD3-AS-2
7.22913e-232	0.589147	0.757	0.649	2.92462e-227	Rod_ON	CCDC88A
2.64746e-228	-0.620193	0.655	0.765	1.07106e-223	Rod_ON	HMGN3
9.72908e-227	-0.426424	0.973	0.982	3.93599e-222	Rod_ON	MDGA2
3.91724e-225	0.738732	0.387	0.218	1.58476e-220	Rod_ON	SKA2
2.79717e-224	0.741456	0.331	0.172	1.13162e-219	Rod_ON	CACNA2D1-AS-6
4.54116e-223	-0.727021	0.145	0.33	1.83717e-218	Rod_ON	ASIC2-AS-4
1.26359e-221	0.693784	0.525	0.364	5.11196e-217	Rod_ON	OSBPL9li1
4.11151e-220	0.65363	0.251	0.108	1.66335e-215	Rod_ON	ADGRL2-AS-3
4.68165e-219	0.650244	0.312	0.155	1.89401e-214	Rod_ON	HPN
6.19528e-219	0.526107	0.762	0.616	2.50636e-214	Rod_ON	SORCS2
4.17548e-214	-1.08258	0.343	0.488	1.68923e-209	Rod_ON	MAN1A1
4.35696e-213	-0.706705	0.165	0.346	1.76265e-208	Rod_ON	MEGF9
1.10718e-212	-1.00972	0.188	0.364	4.4792e-208	Rod_ON	TMEM108
1.01198e-211	-0.680965	0.264	0.453	4.09406e-207	Rod_ON	RGS20li1
1.628e-208	-0.763699	0.101	0.266	6.58623e-204	Rod_ON	PCSK2
1.94384e-205	0.659265	0.291	0.142	7.86401e-201	Rod_ON	VSTM2B
2.87771e-205	-0.538951	0.675	0.782	1.16421e-200	Rod_ON	KCNAB1li1
3.65364e-203	0.679326	0.451	0.283	1.47812e-198	Rod_ON	RAB3C
1.41376e-201	0.592743	0.441	0.266	5.71949e-197	Rod_ON	NXN
9.63779e-200	0.636841	0.449	0.282	3.89907e-195	Rod_ON	TLN2
2.9802e-199	0.704689	0.29	0.145	1.20567e-194	Rod_ON	LINC-TEX47-3
1.52404e-198	-0.744975	0.148	0.317	6.16564e-194	Rod_ON	PDZD8li1
7.07152e-196	0.513523	0.701	0.564	2.86085e-191	Rod_ON	TULP4
1.30421e-193	-0.729043	0.113	0.273	5.27633e-189	Rod_ON	DTNA
9.11126e-193	0.489061	0.749	0.63	3.68605e-188	Rod_ON	STXBP5L
1.5037e-192	-0.841216	0.183	0.346	6.08338e-188	Rod_ON	DRD1
7.20694e-191	-0.540578	0.54	0.706	2.91564e-186	Rod_ON	MAGI3
3.01286e-189	-0.88799	0.455	0.586	1.21888e-184	Rod_ON	RCAN2
3.13835e-189	0.669106	0.419	0.257	1.26965e-184	Rod_ON	CCDC148
6.00664e-187	0.447352	0.784	0.625	2.43005e-182	Rod_ON	ST6GALNAC5
7.84293e-186	0.698925	0.536	0.383	3.17294e-181	Rod_ON	VWC2
3.92382e-185	0.635919	0.63	0.485	1.58742e-180	Rod_ON	FRMD4A
1.96583e-184	-1.14421	0.12	0.266	7.95297e-180	Rod_ON	PCDH15
1.83396e-183	-0.620672	0.301	0.478	7.41945e-179	Rod_ON	NFASC
1.52509e-182	0.351628	0.461	0.271	6.16991e-178	Rod_ON	KCNJ2
4.35571e-179	0.521953	0.677	0.558	1.76214e-174	Rod_ON	AKAP6
6.7685e-178	-0.796645	0.279	0.44	2.73827e-173	Rod_ON	ERC2
7.23307e-178	0.892948	0.282	0.15	2.92621e-173	Rod_ON	MID1
1.15573e-176	0.643837	0.301	0.161	4.67562e-172	Rod_ON	AANAT
1.60064e-173	0.620175	0.367	0.216	6.47556e-169	Rod_ON	CACNA1G
7.47258e-171	-0.642962	0.191	0.353	3.02311e-166	Rod_ON	MAP4K4
2.1637e-170	0.308916	0.68	0.506	8.75347e-166	Rod_ON	DLG1
5.16286e-170	-0.497647	0.752	0.822	2.08869e-165	Rod_ON	EXT1
1.22512e-169	-0.808973	0.232	0.399	4.95635e-165	Rod_ON	LINC-RPS12-14
1.02092e-168	-0.637788	0.239	0.402	4.13021e-164	Rod_ON	CD47
3.14584e-167	0.454733	0.776	0.688	1.27268e-162	Rod_ON	NR3C2
1.12832e-164	0.635041	0.458	0.308	4.56473e-160	Rod_ON	PHACTR1
2.64781e-164	0.580256	0.465	0.32	1.0712e-159	Rod_ON	BTRC
1.00149e-163	0.56447	0.313	0.172	4.05165e-159	Rod_ON	LRRC38li1
5.44624e-162	0.55821	0.813	0.739	2.20333e-157	Rod_ON	RALYL
1.24779e-160	0.522145	0.435	0.28	5.04805e-156	Rod_ON	FAM160A1
4.70417e-160	-0.746132	0.143	0.289	1.90312e-155	Rod_ON	GALNTL6-AS-4
2.15277e-158	-0.577759	0.209	0.372	8.70925e-154	Rod_ON	NRG3
5.97439e-156	0.564735	0.474	0.328	2.417e-151	Rod_ON	SLC20A2
6.77039e-153	-0.611426	0.487	0.606	2.73903e-148	Rod_ON	TMEM178B
1.22939e-152	-0.943928	0.217	0.361	4.97362e-148	Rod_ON	NAP1L1-AS-5
1.73325e-151	-0.749979	0.174	0.321	7.01203e-147	Rod_ON	IMPA1
5.58686e-150	-0.596801	0.443	0.579	2.26022e-145	Rod_ON	HDAC9
9.42827e-148	0.585165	0.455	0.321	3.8143e-143	Rod_ON	PPM1B
1.88192e-147	-0.587621	0.12	0.259	7.61351e-143	Rod_ON	LINC-RPL6-236
1.73455e-145	0.458892	0.672	0.566	7.01728e-141	Rod_ON	SRRM4
1.04154e-143	-0.502331	0.244	0.407	4.21366e-139	Rod_ON	CLVS1
3.94906e-139	0.535324	0.282	0.159	1.59763e-134	Rod_ON	SLC38A3
1.37807e-138	0.532123	0.37	0.23	5.57512e-134	Rod_ON	PRKD1
1.80697e-138	-0.598737	0.291	0.438	7.31026e-134	Rod_ON	GALNT7li1
7.88889e-138	-0.390705	0.718	0.803	3.19153e-133	Rod_ON	CACNB2li1
4.98029e-136	-0.509146	0.343	0.492	2.01483e-131	Rod_ON	FBXW7
7.90201e-136	-0.646584	0.217	0.356	3.19684e-131	Rod_ON	FAM20A
1.974e-134	0.548811	0.425	0.292	7.98602e-130	Rod_ON	PCNX1
9.14567e-133	-0.637203	0.241	0.381	3.69997e-128	Rod_ON	ADGRV1li1
1.298e-132	-0.437294	0.543	0.67	5.25118e-128	Rod_ON	AFF3
3.11892e-132	0.58775	0.427	0.297	1.26179e-127	Rod_ON	SHANK3
4.66728e-131	0.513759	0.281	0.161	1.88819e-126	Rod_ON	CASQ1-AS-1
7.60281e-130	0.358357	0.794	0.695	3.07579e-125	Rod_ON	EPB41L3
8.66318e-127	-0.654815	0.145	0.272	3.50478e-122	Rod_ON	LRCH1
9.02986e-127	0.396574	0.532	0.374	3.65312e-122	Rod_ON	PROX1
3.35333e-126	-0.732217	0.181	0.308	1.35662e-121	Rod_ON	EPB41L2
5.90063e-126	-0.579771	0.159	0.292	2.38716e-121	Rod_ON	FAM3C
5.96246e-126	-0.761262	0.276	0.408	2.41217e-121	Rod_ON	HHIP
6.70024e-126	0.358229	0.905	0.886	2.71065e-121	Rod_ON	PCLO
9.3359e-125	0.474321	0.456	0.318	3.77693e-120	Rod_ON	STAT1
1.72932e-124	-0.74149	0.161	0.286	6.99612e-120	Rod_ON	ARHGAP44
2.87847e-123	-1.1064	0.188	0.303	1.16451e-118	Rod_ON	KCNIP4
3.9025e-119	0.503744	0.492	0.364	1.5788e-114	Rod_ON	ZEB1
1.25166e-117	0.512642	0.342	0.221	5.06372e-113	Rod_ON	EMC2
1.91724e-114	-0.557556	0.256	0.387	7.7564e-110	Rod_ON	APBA1
2.00129e-113	-0.535932	0.29	0.421	8.09643e-109	Rod_ON	LORF2li252
2.11713e-113	0.511433	0.326	0.21	8.56505e-109	Rod_ON	YME1L1
1.19326e-112	0.463087	0.524	0.403	4.82747e-108	Rod_ON	PRKACB
1.22535e-112	-0.762001	0.459	0.543	4.95727e-108	Rod_ON	PLXDC2
1.41436e-111	-0.46295	0.413	0.542	5.72193e-107	Rod_ON	ZNF462li1
3.99461e-111	0.509927	0.356	0.239	1.61606e-106	Rod_ON	EPN2
9.31504e-111	-0.500205	0.32	0.45	3.76849e-106	Rod_ON	TAFA3
5.1711e-110	0.279852	0.927	0.904	2.09202e-105	Rod_ON	GPHN
3.13016e-108	0.486849	0.415	0.296	1.26634e-103	Rod_ON	CLN6
2.48395e-107	-0.48602	0.257	0.389	1.00491e-102	Rod_ON	CXXC4
6.99851e-106	-0.456358	0.295	0.426	2.83132e-101	Rod_ON	STXBP1
2.21975e-105	-0.488313	0.228	0.354	8.98024e-101	Rod_ON	ZMYND8
5.5171e-105	-0.785369	0.422	0.549	2.232e-100	Rod_ON	KIAA1217
1.02374e-101	0.37556	0.704	0.622	4.14164e-97	Rod_ON	PKP4
1.81898e-101	-0.59457	0.265	0.386	7.35886e-97	Rod_ON	PROS1
5.72104e-101	-0.450068	0.148	0.265	2.3145e-96	Rod_ON	ITGB5
2.53462e-98	-0.596604	0.186	0.303	1.0254e-93	Rod_ON	ADGB-AS-6
5.45147e-97	-0.50188	0.178	0.293	2.20545e-92	Rod_ON	GPM6B
8.42977e-97	-0.504963	0.281	0.4	3.41035e-92	Rod_ON	KIAA1328
9.99867e-97	-0.48088	0.15	0.261	4.04506e-92	Rod_ON	LHFPL4
1.66197e-95	0.496177	0.433	0.329	6.72365e-91	Rod_ON	UBN2
1.86045e-95	-0.426401	0.168	0.287	7.52663e-91	Rod_ON	CNKSR2
1.18454e-94	-0.407031	0.171	0.29	4.79218e-90	Rod_ON	OSBPL1A
1.50119e-94	0.256431	0.677	0.539	6.07322e-90	Rod_ON	DAB1
4.60357e-94	0.455695	0.268	0.167	1.86242e-89	Rod_ON	CYTH1
7.77934e-94	-0.507149	0.218	0.334	3.14721e-89	Rod_ON	CRYBG3
3.29494e-93	0.450708	0.403	0.294	1.333e-88	Rod_ON	PARP4
3.79007e-93	-0.47929	0.21	0.327	1.53331e-88	Rod_ON	CYTH3
2.71075e-92	-0.490096	0.308	0.423	1.09666e-87	Rod_ON	TMEM65
3.71606e-92	-0.436185	0.437	0.552	1.50337e-87	Rod_ON	MACF1
1.18314e-91	-0.321375	0.706	0.78	4.78649e-87	Rod_ON	MBD5
4.97745e-91	-0.402844	0.191	0.308	2.01368e-86	Rod_ON	EFR3A
5.33471e-91	0.877322	0.494	0.45	2.15821e-86	Rod_ON	NFIA
5.45035e-91	0.498722	0.253	0.158	2.20499e-86	Rod_ON	ACTR3
1.49873e-90	0.491757	0.258	0.162	6.06326e-86	Rod_ON	LRRC1-AS-5
9.02599e-89	-0.401954	0.449	0.564	3.65155e-84	Rod_ON	SLCO3A1
3.11794e-88	0.408549	0.541	0.445	1.26139e-83	Rod_ON	ARHGEF11
8.45253e-88	0.447935	0.391	0.284	3.41956e-83	Rod_ON	SHOC2
1.14318e-87	0.48236	0.343	0.242	4.62486e-83	Rod_ON	MAP2K1
2.55393e-87	0.456936	0.458	0.359	1.03322e-82	Rod_ON	ZDHHC17
4.01318e-86	-0.435265	0.305	0.426	1.62357e-81	Rod_ON	CELF4
1.85271e-85	0.590734	0.293	0.2	7.49531e-81	Rod_ON	ARHGAP21-AS-3
1.25284e-83	-0.369195	0.459	0.571	5.06847e-79	Rod_ON	PTPRA
3.42706e-83	0.430937	0.35	0.25	1.38645e-78	Rod_ON	SMURF2
1.02159e-81	0.337608	0.6	0.486	4.13294e-77	Rod_ON	CAMK1D
1.03805e-81	-0.3108	0.709	0.779	4.19955e-77	Rod_ON	CAMTA1
8.45695e-80	0.403664	0.469	0.366	3.42134e-75	Rod_ON	MAGI1
1.49396e-79	0.447984	0.674	0.63	6.04397e-75	Rod_ON	RUNX1T1
3.01333e-79	-0.513816	0.241	0.345	1.21907e-74	Rod_ON	DOCK9
5.40039e-79	0.43614	0.268	0.176	2.18478e-74	Rod_ON	PLCH2
1.41144e-76	0.415965	0.36	0.262	5.71013e-72	Rod_ON	KDM5B
2.17457e-76	0.409358	0.279	0.186	8.79746e-72	Rod_ON	LINC00472
3.96359e-76	0.385963	0.429	0.327	1.60351e-71	Rod_ON	HECTD1
2.56234e-75	-0.40006	0.154	0.252	1.03662e-70	Rod_ON	PDK1
3.72328e-75	0.357978	0.589	0.497	1.50629e-70	Rod_ON	ZNF536
1.00033e-74	0.418033	0.326	0.23	4.04694e-70	Rod_ON	UBE2D1
1.13334e-74	-0.414124	0.48	0.586	4.58505e-70	Rod_ON	PDE1C
6.08409e-74	-0.397857	0.159	0.258	2.46138e-69	Rod_ON	CPEB2
2.05919e-73	0.287225	0.778	0.72	8.33067e-69	Rod_ON	AGAP1
1.03565e-72	0.35468	0.528	0.43	4.18982e-68	Rod_ON	SETBP1
1.16127e-72	-0.419733	0.225	0.328	4.69804e-68	Rod_ON	CBLB
1.81447e-71	0.370089	0.507	0.42	7.34063e-67	Rod_ON	RGS11
2.80374e-70	-0.261694	0.844	0.879	1.13428e-65	Rod_ON	DST
4.78313e-70	-0.44354	0.415	0.508	1.93506e-65	Rod_ON	QKI
5.93568e-70	0.433493	0.259	0.173	2.40134e-65	Rod_ON	KCNA3
1.51633e-69	-0.404178	0.315	0.418	6.13445e-65	Rod_ON	CEP170
2.28681e-69	-0.25813	0.758	0.818	9.25152e-65	Rod_ON	NBEA
4.79021e-69	0.392341	0.539	0.461	1.93793e-64	Rod_ON	DENND1A
7.53859e-69	-0.278479	0.649	0.728	3.04981e-64	Rod_ON	SSBP2
2.14277e-68	-0.371937	0.232	0.335	8.6688e-64	Rod_ON	ZCCHC7
6.55285e-68	-0.419311	0.316	0.415	2.65102e-63	Rod_ON	ARHGAP32
2.0995e-67	-0.343035	0.364	0.47	8.49373e-63	Rod_ON	PTPN4
1.61316e-66	-0.359499	0.171	0.265	6.52619e-62	Rod_ON	CLIP1
9.15365e-66	-0.445237	0.584	0.614	3.7032e-61	Rod_ON	ZEB2
1.24951e-65	-0.401329	0.168	0.26	5.05502e-61	Rod_ON	MAN1A2
6.26505e-65	-0.2607	0.682	0.753	2.53459e-60	Rod_ON	NLK
7.40622e-64	-0.358338	0.17	0.262	2.99626e-59	Rod_ON	SSBP3
1.19922e-63	-0.33724	0.326	0.429	4.85157e-59	Rod_ON	UVRAG
1.53432e-63	0.385073	0.448	0.36	6.20726e-59	Rod_ON	RASA1li1
2.02943e-61	-0.324855	0.376	0.476	8.21025e-57	Rod_ON	REV3L
4.01719e-61	-0.36119	0.171	0.26	1.62519e-56	Rod_ON	NUAK1
5.14328e-61	-0.458005	0.202	0.288	2.08077e-56	Rod_ON	KLHL29
9.54081e-61	0.349629	0.468	0.373	3.85983e-56	Rod_ON	CALM1li2
1.15998e-60	0.343164	0.357	0.262	4.69283e-56	Rod_ON	LINC-BTF3-4
1.16098e-60	-0.326544	0.171	0.264	4.69684e-56	Rod_ON	CHD7
1.67277e-60	-0.290711	0.503	0.597	6.76736e-56	Rod_ON	NCOA2
1.75307e-60	-0.339506	0.261	0.364	7.09223e-56	Rod_ON	SLC17A7
4.99975e-60	-0.349323	0.244	0.34	2.0227e-55	Rod_ON	RHBDL3
5.63321e-60	0.408885	0.276	0.195	2.27897e-55	Rod_ON	RALGDSli7
9.60628e-60	0.37425	0.431	0.345	3.88632e-55	Rod_ON	RALGPS2
1.08166e-58	0.382549	0.44	0.356	4.37597e-54	Rod_ON	SORT1
1.59278e-58	-0.319248	0.496	0.595	6.44374e-54	Rod_ON	SLC12A5
1.86784e-58	0.376211	0.295	0.212	7.55652e-54	Rod_ON	ANKMY2
2.24719e-58	0.382464	0.268	0.188	9.09124e-54	Rod_ON	FAM171B
3.21396e-58	0.345594	0.491	0.403	1.30024e-53	Rod_ON	EPHA7
4.99024e-58	-0.31817	0.534	0.617	2.01885e-53	Rod_ON	KIF21A
1.60506e-57	0.33517	0.31	0.227	6.49343e-53	Rod_ON	KIF5C
1.67632e-57	0.297866	0.691	0.62	6.78174e-53	Rod_ON	LIN7A
2.25561e-57	0.349406	0.285	0.202	9.12528e-53	Rod_ON	ATRNL1-AS-5
1.7728e-56	-0.296353	0.675	0.739	7.17205e-52	Rod_ON	NRXN3-AS-3
1.14989e-55	-0.420236	0.167	0.251	4.65201e-51	Rod_ON	ZC3H12B
2.04359e-55	0.272718	0.721	0.672	8.26756e-51	Rod_ON	LINC-YU005-1
2.71435e-55	-0.384638	0.291	0.386	1.09812e-50	Rod_ON	LRTM1
9.22436e-55	0.373139	0.313	0.233	3.73181e-50	Rod_ON	MGAT4A
9.90804e-55	-0.298913	0.34	0.438	4.0084e-50	Rod_ON	MAPRE2
1.29514e-54	0.344465	0.276	0.197	5.23961e-50	Rod_ON	ARHGEF4
1.43409e-54	-0.304282	0.236	0.329	5.80177e-50	Rod_ON	TSC22D1
1.8131e-54	0.410469	0.651	0.576	7.33509e-50	Rod_ON	NPDC1-AS-1
4.36151e-54	-0.332874	0.206	0.293	1.76449e-49	Rod_ON	MRTFB
8.04455e-54	-0.585354	0.473	0.533	3.2545e-49	Rod_ON	FRY
8.99508e-54	-0.358925	0.289	0.378	3.63905e-49	Rod_ON	TMEM260
9.25424e-54	-0.316552	0.229	0.32	3.74389e-49	Rod_ON	RAPGEF5
1.02029e-53	-0.390634	0.285	0.372	4.12769e-49	Rod_ON	ZNF608
3.46086e-53	0.334998	0.367	0.283	1.40012e-48	Rod_ON	PRTG
1.06548e-52	-0.333194	0.262	0.35	4.31049e-48	Rod_ON	ANKRD12-AS-2
1.78333e-52	0.377976	0.29	0.213	7.21464e-48	Rod_ON	CCT4
1.84224e-52	-0.335455	0.193	0.277	7.45297e-48	Rod_ON	TRAF3
3.68407e-52	0.363894	0.278	0.203	1.49043e-47	Rod_ON	SLITRK3
5.64009e-52	-0.711593	0.293	0.358	2.28176e-47	Rod_ON	TOX
6.36748e-52	0.333911	0.268	0.191	2.57603e-47	Rod_ON	NUP93
7.38388e-52	-0.301253	0.29	0.38	2.98722e-47	Rod_ON	SREK1
8.35599e-51	-0.412126	0.253	0.335	3.3805e-46	Rod_ON	ARMC2
8.92896e-51	0.337186	0.444	0.365	3.6123e-46	Rod_ON	UBE2E3
9.11525e-51	0.373534	0.354	0.278	3.68766e-46	Rod_ON	DENND4A
1.8826e-50	0.34106	0.427	0.344	7.61624e-46	Rod_ON	PPP1R9A
1.92466e-50	-0.311618	0.269	0.358	7.78642e-46	Rod_ON	STRBP
2.18664e-50	-0.392499	0.258	0.342	8.84627e-46	Rod_ON	MPP6
1.17169e-49	0.360166	0.333	0.257	4.74019e-45	Rod_ON	MYH10
4.04592e-49	0.299704	0.585	0.512	1.63682e-44	Rod_ON	SLC8A3li1
4.20791e-49	-0.332478	0.225	0.316	1.70235e-44	Rod_ON	DACH1
4.84653e-49	0.326917	0.273	0.198	1.96071e-44	Rod_ON	RNF165
5.30468e-49	-0.382103	0.479	0.58	2.14606e-44	Rod_ON	UNC13Cli1
5.32887e-49	0.347211	0.254	0.182	2.15585e-44	Rod_ON	RYR2
1.16097e-48	-0.648153	0.5	0.574	4.69681e-44	Rod_ON	PCP4
2.76544e-48	0.347973	0.282	0.21	1.11879e-43	Rod_ON	NDRG3
7.92928e-48	-0.403344	0.505	0.569	3.20787e-43	Rod_ON	RPL6li208
2.10201e-47	0.283809	0.463	0.38	8.50387e-43	Rod_ON	ASAP2
4.10207e-47	0.367664	0.377	0.301	1.65953e-42	Rod_ON	NHS
1.14078e-46	-0.314731	0.204	0.283	4.61513e-42	Rod_ON	RNF2
2.44112e-46	0.342909	0.304	0.231	9.8758e-42	Rod_ON	PLGRKT
2.74833e-46	-0.30084	0.206	0.286	1.11187e-41	Rod_ON	MVB12B
3.99743e-46	-0.341678	0.26	0.343	1.6172e-41	Rod_ON	PCDHB14
4.21359e-46	0.33384	0.359	0.28	1.70465e-41	Rod_ON	SCG3
5.16522e-46	0.305273	0.414	0.339	2.08964e-41	Rod_ON	GLCE
6.35754e-46	-0.29963	0.182	0.26	2.57201e-41	Rod_ON	DPYSL5
7.91369e-46	-0.407234	0.211	0.288	3.20156e-41	Rod_ON	DGKH
1.4209e-45	-0.274817	0.21	0.293	5.7484e-41	Rod_ON	MED12L
3.10282e-45	0.305132	0.277	0.204	1.25528e-40	Rod_ON	ARHGAP24
8.19905e-45	-0.287026	0.366	0.449	3.31701e-40	Rod_ON	TRIM2
1.13386e-44	-0.33664	0.59	0.636	4.58714e-40	Rod_ON	PTPRO
4.72395e-44	-0.358976	0.207	0.284	1.91112e-39	Rod_ON	MSRA
8.54476e-44	-0.311711	0.179	0.253	3.45687e-39	Rod_ON	EML4
9.79043e-44	-0.309901	0.459	0.537	3.96082e-39	Rod_ON	MAML3
1.53077e-43	0.261366	0.479	0.403	6.19289e-39	Rod_ON	MGAT5
2.54384e-43	-0.302381	0.188	0.264	1.02913e-38	Rod_ON	HECTD2
3.47661e-43	0.322012	0.267	0.199	1.4065e-38	Rod_ON	GABBR2
3.82555e-43	-0.26926	0.303	0.388	1.54766e-38	Rod_ON	SESN3
1.93077e-42	0.328595	0.547	0.495	7.81112e-38	Rod_ON	RSRP1
3.9328e-42	0.29122	0.471	0.399	1.59105e-37	Rod_ON	ATP8A2li1
1.28991e-41	0.326642	0.349	0.281	5.21844e-37	Rod_ON	CSNK1A1
2.92918e-41	-0.256453	0.321	0.404	1.18503e-36	Rod_ON	STX3
4.52213e-41	0.332372	0.329	0.259	1.82947e-36	Rod_ON	JAKMIP3
9.11487e-41	0.32903	0.292	0.226	3.68751e-36	Rod_ON	VGLL4
1.21513e-40	-0.263701	0.596	0.662	4.91593e-36	Rod_ON	ADGRL3
1.3536e-40	0.251694	0.624	0.567	5.47613e-36	Rod_ON	YU005
3.43313e-40	0.308898	0.269	0.203	1.38891e-35	Rod_ON	ABHD6
4.97324e-40	0.295931	0.453	0.387	2.01198e-35	Rod_ON	LORF2li312
4.06619e-39	0.305738	0.289	0.223	1.64502e-34	Rod_ON	ARHGAP5li2
2.773e-38	-0.258131	0.223	0.299	1.12184e-33	Rod_ON	IQCJ-SCHIP1-AS-11
4.23334e-38	-0.25735	0.199	0.271	1.71264e-33	Rod_ON	PACSIN1
9.7374e-38	-0.278605	0.246	0.322	3.93936e-33	Rod_ON	GSTP1
2.20633e-37	-0.405849	0.325	0.388	8.92594e-33	Rod_ON	NMNAT2
2.36943e-37	-0.297208	0.209	0.28	9.58575e-33	Rod_ON	STPG4
1.01713e-36	0.317173	0.355	0.29	4.11491e-32	Rod_ON	SMIM24
1.37e-36	-0.28302	0.362	0.434	5.54246e-32	Rod_ON	ITCH
2.12219e-36	0.279587	0.51	0.453	8.58554e-32	Rod_ON	FAF1
3.22551e-36	0.303792	0.399	0.333	1.30491e-31	Rod_ON	FAM172A
3.52252e-36	0.352114	0.38	0.313	1.42507e-31	Rod_ON	NDUFA13
1.07386e-35	0.256105	0.555	0.503	4.3444e-31	Rod_ON	ZFAT
1.22515e-35	0.264088	0.288	0.222	4.95648e-31	Rod_ON	FCHO2
1.30805e-35	-0.256222	0.331	0.407	5.29186e-31	Rod_ON	UNC79
1.91674e-35	-0.258562	0.443	0.516	7.75437e-31	Rod_ON	RGS7
3.00512e-35	-0.273188	0.244	0.316	1.21575e-30	Rod_ON	C3ORF70
4.88386e-34	0.276288	0.273	0.214	1.97581e-29	Rod_ON	PEA15
1.21475e-33	0.328098	0.305	0.243	4.9144e-29	Rod_ON	LINC-YIPF5-2
1.76884e-33	0.273816	0.347	0.283	7.156e-29	Rod_ON	ATP2C1
6.93414e-33	-0.256269	0.206	0.276	2.80527e-28	Rod_ON	LINC-MRPL42-8
9.13849e-33	0.260757	0.454	0.393	3.69707e-28	Rod_ON	ZRANB1
7.62708e-32	-0.252484	0.267	0.335	3.08561e-27	Rod_ON	USP32
1.65185e-31	0.2661	0.267	0.209	6.68271e-27	Rod_ON	NIM1K
7.64032e-31	0.271679	0.42	0.359	3.09097e-26	Rod_ON	SMYD3
1.37088e-30	-0.305024	0.329	0.392	5.54603e-26	Rod_ON	SLC23A2
1.75852e-30	-0.410709	0.574	0.626	7.11426e-26	Rod_ON	CST3
4.98854e-30	0.272165	0.36	0.3	2.01816e-25	Rod_ON	CHCHD3
3.01604e-29	0.62248	0.292	0.253	1.22017e-24	Rod_ON	ASIC2li1
4.2345e-28	-0.273902	0.218	0.278	1.71311e-23	Rod_ON	CACNB2
4.84891e-28	0.26997	0.281	0.226	1.96168e-23	Rod_ON	TSGA10
1.69697e-27	-0.357915	0.289	0.345	6.86526e-23	Rod_ON	CD2APli1
4.70217e-27	0.255572	0.257	0.203	1.90231e-22	Rod_ON	NBEAL1
1.00682e-26	0.258196	0.254	0.202	4.07319e-22	Rod_ON	GRAMD1B
1.0414e-25	0.262194	0.303	0.251	4.21308e-21	Rod_ON	DNMT3A
6.53338e-25	0.278189	0.371	0.322	2.64314e-20	Rod_ON	ANKRD26li6
5.93595e-24	0.261988	0.252	0.204	2.40145e-19	Rod_ON	ANKRD13C
7.84728e-24	0.26241	0.286	0.237	3.1747e-19	Rod_ON	FUT8
8.65704e-23	-0.339147	0.6	0.593	3.50229e-18	Rod_ON	PRR16
1.50879e-22	0.306952	0.324	0.276	6.10396e-18	Rod_ON	APLP2
3.75571e-22	0.506281	0.529	0.495	1.51941e-17	Rod_ON	KCNB2
2.00809e-21	0.26184	0.256	0.211	8.12395e-17	Rod_ON	STT3Bli27
1.19432e-20	0.259667	0.338	0.29	4.83173e-16	Rod_ON	MGARP
4.25975e-20	-0.465577	0.589	0.564	1.72332e-15	Rod_ON	TMEM196
4.68413e-19	-0.277891	0.421	0.472	1.89501e-14	Rod_ON	TMEM200A
2.59524e-14	-0.323873	0.353	0.373	1.04993e-09	Rod_ON	GRIA3
1.286e-12	-0.32668	0.529	0.529	5.20264e-08	Rod_ON	ADCY2li1
1.06842e-06	0.379885	0.371	0.355	0.043224	Rod_ON	PRKG1
0	3.03064	0.788	0.157	0	ON_BC	HS3ST4
0	2.63672	0.994	0.389	0	ON_BC	GPC6
0	2.5848	0.279	0.106	0	ON_BC	PLCB1
0	2.57728	0.874	0.255	0	ON_BC	RELN
0	2.53367	0.299	0.005	0	ON_BC	LINC-UBE2L3-26
0	2.42066	0.318	0.079	0	ON_BC	UBE2E1-AS-3
0	2.41798	0.363	0.066	0	ON_BC	GULP1
0	2.336	0.301	0.008	0	ON_BC	LINC-CETN1-5
0	2.32377	0.957	0.283	0	ON_BC	UNC5D
0	2.20957	0.729	0.282	0	ON_BC	KALRN
0	2.20496	0.466	0.022	0	ON_BC	CUX2
0	2.15599	0.521	0.039	0	ON_BC	OSBPL10
0	2.15282	0.569	0.124	0	ON_BC	L1RE1li231
0	2.11093	0.294	0.068	0	ON_BC	DGKB
0	2.04192	0.545	0.092	0	ON_BC	TSHZ2
0	2.02714	0.519	0.222	0	ON_BC	SOX5
0	1.97943	0.526	0.113	0	ON_BC	EDIL3
0	1.95638	0.866	0.432	0	ON_BC	FRY
0	1.94786	0.256	0.081	0	ON_BC	DPP10
0	1.89226	0.732	0.51	0	ON_BC	PCP4
0	1.81081	0.641	0.266	0	ON_BC	TENM1
0	1.77422	0.884	0.471	0	ON_BC	UNC13Cli1
0	1.70042	0.949	0.488	0	ON_BC	DAB1
0	1.68927	0.503	0.085	0	ON_BC	ABCD2
0	1.66263	0.335	0.106	0	ON_BC	GRM8
0	1.6625	0.607	0.242	0	ON_BC	PPARGC1A
0	1.65792	0.505	0.15	0	ON_BC	UTRN
0	1.64221	0.798	0.325	0	ON_BC	PTPRG
0	1.60355	0.479	0.114	0	ON_BC	KALRN-AS-14
0	1.60181	0.845	0.434	0	ON_BC	INPP4B
0	1.58901	0.674	0.262	0	ON_BC	GRID1
0	1.58472	0.43	0.16	0	ON_BC	KCTD8
0	1.56226	0.68	0.258	0	ON_BC	TOX
0	1.55938	0.995	0.57	0	ON_BC	ROBO2
0	1.53525	0.826	0.291	0	ON_BC	FAT3
0	1.44038	0.802	0.495	0	ON_BC	DLG1
0	1.40299	0.847	0.416	0	ON_BC	NLGN4X
0	1.39315	0.447	0.124	0	ON_BC	PBX3
0	1.37645	0.569	0.215	0	ON_BC	UNC13C
0	1.36859	0.359	0.073	0	ON_BC	ZFPM2
0	1.35955	0.339	0.059	0	ON_BC	MGAT4C-AS-1
0	1.35619	0.295	0.044	0	ON_BC	PLXNC1
0	1.32106	0.323	0.057	0	ON_BC	MGAT4Cli1
0	1.32069	0.475	0.178	0	ON_BC	LRCH1
0	1.31859	0.266	0.018	0	ON_BC	RFX3
0	1.29417	0.396	0.137	0	ON_BC	DACH2
0	1.29212	0.907	0.381	0	ON_BC	GRM5
0	1.23168	0.763	0.514	0	ON_BC	PARP8
0	1.21342	0.272	0.025	0	ON_BC	ADGRA3
0	1.21264	0.774	0.308	0	ON_BC	ZFHX4
0	1.20621	0.639	0.294	0	ON_BC	XYLT1
0	1.20469	0.297	0.04	0	ON_BC	TANC1
0	1.18441	0.825	0.649	0	ON_BC	ZNF521
0	1.16709	0.716	0.511	0	ON_BC	RPL6li208
0	1.11842	0.291	0.055	0	ON_BC	FRY-AS-5
0	1.11446	0.272	0.063	0	ON_BC	KCNA4
0	1.10907	0.62	0.363	0	ON_BC	CSNK1G1
0	1.10766	0.605	0.302	0	ON_BC	PRKCE
0	1.10172	0.407	0.167	0	ON_BC	NRG1
0	1.09779	0.523	0.269	0	ON_BC	MPP6
0	1.09471	0.557	0.205	0	ON_BC	GRIK4
0	1.08861	0.551	0.269	0	ON_BC	GALNT18
0	1.0832	0.884	0.412	0	ON_BC	KCNB2
0	1.07784	0.339	0.085	0	ON_BC	WSCD1
0	1.05055	0.541	0.209	0	ON_BC	ISL1
0	1.04964	0.48	0.254	0	ON_BC	KCNH8
0	1.00322	0.574	0.293	0	ON_BC	ZNF608
0	0.987097	0.255	0.043	0	ON_BC	GPC6-AS-4
0	0.985964	0.753	0.498	0	ON_BC	EML6
0	0.966794	0.455	0.176	0	ON_BC	ROBO2-AS-3
0	0.956953	0.529	0.277	0	ON_BC	OSBPL6
0	0.943997	0.261	0.068	0	ON_BC	VSX1
0	0.936387	0.649	0.327	0	ON_BC	PRKCQ
0	0.887073	0.839	0.5	0	ON_BC	DSCAML1
0	0.884774	0.566	0.328	0	ON_BC	SLC23A2
0	0.861412	0.68	0.386	0	ON_BC	TRPM1
0	0.851685	0.708	0.474	0	ON_BC	MACF1
0	0.818108	0.306	0.111	0	ON_BC	NPHP4li1
0	0.809021	0.991	0.953	0	ON_BC	AUTS2
0	0.796167	0.776	0.494	0	ON_BC	RCAN2
0	0.792543	0.346	0.129	0	ON_BC	LINC-ODZ4-4
0	0.781265	0.327	0.122	0	ON_BC	TENM4
0	0.776432	0.879	0.7	0	ON_BC	ATP2B1
0	0.775134	0.812	0.594	0	ON_BC	KCNH5
0	0.765035	0.944	0.633	0	ON_BC	PCDH9
0	0.620136	0.862	0.59	0	ON_BC	GNAO1
0	0.588934	0.949	0.913	0	ON_BC	FSTL5
0	0.518218	0.997	0.987	0	ON_BC	CADPS
0	0.377549	0.988	0.857	0	ON_BC	ADGRL2
0	-0.536724	1	0.999	0	ON_BC	NRXN3
0	-0.69486	0.924	0.981	0	ON_BC	NEGR1
0	-0.784838	0.725	0.84	0	ON_BC	CACNA2D1
0	-0.897247	0.603	0.798	0	ON_BC	SLC24A2
0	-0.909309	0.704	0.908	0	ON_BC	CTNNA2
0	-0.914178	0.801	0.929	0	ON_BC	PDE4Dli1
0	-0.915739	0.756	0.871	0	ON_BC	PLCB4
0	-0.992416	0.509	0.717	0	ON_BC	MTUS2
0	-1.09341	0.582	0.852	0	ON_BC	GRID2
0	-1.19699	0.063	0.299	0	ON_BC	PLA2G4C
0	-1.20195	0.473	0.829	0	ON_BC	RALYL
0	-1.25721	0.284	0.521	0	ON_BC	NETO1
0	-1.26121	0.367	0.65	0	ON_BC	PRR16
0	-1.29412	0.568	0.894	0	ON_BC	NLGN1
0	-1.33064	0.538	0.795	0	ON_BC	CCSER1
0	-1.35013	0.628	0.786	0	ON_BC	HCN1
0	-1.37681	0.234	0.483	0	ON_BC	GABRB2
0	-1.38316	0.036	0.286	0	ON_BC	GNG2
0	-1.43429	0.131	0.43	0	ON_BC	TMCC3
0	-1.44312	0.121	0.431	0	ON_BC	NMNAT2
0	-1.45651	0.379	0.712	0	ON_BC	PTPRB
0	-1.46691	0.275	0.593	0	ON_BC	PPP2R2B
0	-1.54075	0.365	0.683	0	ON_BC	LHFPL3
0	-1.5765	0.044	0.313	0	ON_BC	LINC-YIPF5-2
0	-1.60344	0.075	0.419	0	ON_BC	PROS1
0	-1.62388	0.024	0.311	0	ON_BC	PLXNA4
0	-1.62558	0.03	0.266	0	ON_BC	PTPN13
0	-1.62865	0.264	0.577	0	ON_BC	GRIA4
0	-1.66468	0.068	0.334	0	ON_BC	HS3ST5
0	-1.67782	0.139	0.41	0	ON_BC	CCDC85A-AS-2
0	-1.72205	0.165	0.463	0	ON_BC	SLC1A3
0	-1.74697	0.054	0.39	0	ON_BC	KCNJ2
0	-1.79555	0.057	0.379	0	ON_BC	PRKCA
0	-1.79808	0.041	0.349	0	ON_BC	LINC-BTF3-4
0	-1.80159	0.08	0.419	0	ON_BC	SLC24A4
0	-1.82901	0.143	0.58	0	ON_BC	ST7
0	-1.84613	0.203	0.596	0	ON_BC	PLXDC2
0	-1.87042	0.34	0.782	0	ON_BC	THSD7A
0	-1.89626	0.222	0.537	0	ON_BC	CCDC85A
0	-1.92474	0.247	0.649	0	ON_BC	TMEM196
0	-1.96747	0.029	0.33	0	ON_BC	CNTN4-AS-4
0	-2.058	0.066	0.57	0	ON_BC	GLRA1
0	-2.07914	0.083	0.418	0	ON_BC	SCN1Ali2
0	-2.07922	0.071	0.417	0	ON_BC	CI085-AS-1
0	-2.09534	0.32	0.801	0	ON_BC	KHDRBS2
0	-2.14728	0.178	0.46	0	ON_BC	LINC-PLIN3-8
0	-2.16985	0.082	0.425	0	ON_BC	PLD5
0	-2.17251	0.052	0.355	0	ON_BC	SOX6
0	-2.17936	0.057	0.492	0	ON_BC	GABRR3
0	-2.21366	0.14	0.54	0	ON_BC	NFIA
0	-2.40555	0.169	0.506	0	ON_BC	SPHKAP
0	-2.44647	0.094	0.635	0	ON_BC	ADCY2li1
0	-2.51048	0.064	0.541	0	ON_BC	MAN1A1
0	-2.60009	0.04	0.278	0	ON_BC	LSM7-AS-1
0	-2.62649	0.101	0.522	0	ON_BC	CSMD3
0	-2.67314	0.087	0.57	0	ON_BC	NFIB
0	-2.69332	0.053	0.437	0	ON_BC	COL19A1
0	-3.22308	0.226	0.846	0	ON_BC	TENM3
0	-3.46238	0.1	0.653	0	ON_BC	CNTNAP5li1
0	-3.54736	0.142	0.481	0	ON_BC	DSCAM
0	-3.66969	0.271	0.827	0	ON_BC	CNTN4
0	-4.41016	0.269	0.725	0	ON_BC	GRIK1li1
1.74194e-305	0.89846	0.535	0.309	7.0472e-301	ON_BC	TMEM260
2.17699e-305	-1.362	0.03	0.25	8.80724e-301	ON_BC	LINC-BTF3-16
1.70151e-304	0.90344	0.461	0.235	6.88362e-300	ON_BC	SPTB
7.78665e-301	-1.25815	0.106	0.35	3.15017e-296	ON_BC	MAD2L1-AS-1
8.93342e-298	-1.13664	0.035	0.254	3.6141e-293	ON_BC	LRRC38li1
3.45191e-295	0.758069	0.691	0.488	1.39651e-290	ON_BC	SRGAP3
1.30623e-293	-1.63895	0.344	0.554	5.28448e-289	ON_BC	KIAA1217
3.443e-291	0.838513	0.425	0.201	1.3929e-286	ON_BC	MCTP2
1.0163e-288	-1.16264	0.06	0.284	4.11154e-284	ON_BC	PLCD4
5.45668e-288	-1.16853	0.184	0.422	2.20756e-283	ON_BC	PDE5Ali1
2.01839e-287	-1.16376	0.074	0.303	8.16558e-283	ON_BC	CACNA1G
4.06344e-286	0.636568	0.761	0.532	1.6439e-281	ON_BC	PBX1
2.73842e-283	-1.32734	0.045	0.258	1.10786e-278	ON_BC	FAM107B
1.13327e-281	0.761183	0.614	0.371	4.58474e-277	ON_BC	PROX1
4.34216e-281	-0.910691	0.46	0.653	1.75666e-276	ON_BC	ITSN2
9.34282e-281	0.788411	0.621	0.399	3.77973e-276	ON_BC	MARCHF11
4.64361e-274	0.640538	0.707	0.448	1.87862e-269	ON_BC	LINC-RPL6-63
3.25967e-267	0.692152	0.336	0.139	1.31873e-262	ON_BC	KCNB2-AS-4
5.76718e-267	0.867161	0.468	0.25	2.33317e-262	ON_BC	XKR4
6.20085e-263	-1.09407	0.049	0.255	2.50862e-258	ON_BC	PHACTR2
4.08306e-261	-0.828158	0.452	0.662	1.65184e-256	ON_BC	DMDli2
1.1063e-260	-1.10731	0.064	0.278	4.47565e-256	ON_BC	KHDRBS2-AS-2
2.78275e-260	-0.886616	0.298	0.526	1.12579e-255	ON_BC	LRP8
5.49392e-260	0.650573	0.626	0.395	2.22262e-255	ON_BC	P3H3
2.25216e-259	0.729927	0.418	0.2	9.11132e-255	ON_BC	PRKCQ-AS-2
3.07715e-257	-0.709298	0.257	0.532	1.24489e-252	ON_BC	TMTC2
3.25951e-256	0.648059	0.679	0.443	1.31867e-251	ON_BC	IGSF11
1.20304e-251	-1.08423	0.092	0.309	4.86704e-247	ON_BC	GALNT10
1.24513e-250	0.801174	0.744	0.636	5.0373e-246	ON_BC	GABRR1-AS-2
4.77303e-250	-0.739851	0.573	0.713	1.93098e-245	ON_BC	AAK1
2.36727e-249	0.731662	0.26	0.097	9.57702e-245	ON_BC	DOCK1
4.24202e-249	0.712848	0.302	0.124	1.71615e-244	ON_BC	GPR179
1.4833e-248	0.866812	0.388	0.192	6.00082e-244	ON_BC	APBB2
1.56177e-247	-1.06294	0.163	0.385	6.31828e-243	ON_BC	ADGRV1li1
2.81771e-245	-1.11118	0.176	0.392	1.13993e-240	ON_BC	PHACTR1
1.8708e-243	-0.68499	0.732	0.835	7.56852e-239	ON_BC	RASGRF2
3.29115e-242	0.493833	0.919	0.836	1.33147e-237	ON_BC	RIMS1li1
8.13917e-242	1.03646	0.311	0.135	3.29278e-237	ON_BC	SCG2
3.93838e-240	0.702703	0.583	0.374	1.59331e-235	ON_BC	MYT1L
1.50946e-232	-1.01994	0.517	0.658	6.10669e-228	ON_BC	PRICKLE2
2.12749e-230	-1.3933	0.128	0.33	8.60698e-226	ON_BC	DACH1
3.20797e-226	-1.0378	0.171	0.376	1.29782e-221	ON_BC	SLC4A8
5.70398e-226	0.650981	0.544	0.321	2.3076e-221	ON_BC	GAREM1
6.13303e-226	0.749407	0.346	0.164	2.48118e-221	ON_BC	RASAL2
9.2015e-226	0.774125	0.321	0.146	3.72256e-221	ON_BC	LINC-ATP2B1-2
4.7977e-225	0.765869	0.464	0.269	1.94096e-220	ON_BC	MAP4K4
1.63076e-223	0.659402	0.677	0.476	6.59741e-219	ON_BC	MAML3
1.68564e-222	-0.969518	0.169	0.378	6.81941e-218	ON_BC	TMEM132D
1.81537e-221	-0.469244	0.959	0.984	7.34424e-217	ON_BC	MDGA2
3.23134e-221	-0.811746	0.382	0.579	1.30727e-216	ON_BC	FRMD4B
1.12296e-220	0.755456	0.336	0.157	4.54305e-216	ON_BC	JAZF1
6.63238e-220	0.796489	0.538	0.353	2.6832e-215	ON_BC	CEP170
1.54963e-219	0.662716	0.768	0.686	6.26918e-215	ON_BC	PPP3CA
6.76185e-217	-0.828272	0.425	0.617	2.73557e-212	ON_BC	CDH2
4.51507e-216	0.7125	0.285	0.121	1.82662e-211	ON_BC	SLC25A13
5.89631e-216	0.723628	0.425	0.234	2.38541e-211	ON_BC	APC
6.4811e-216	-1.17093	0.198	0.404	2.622e-211	ON_BC	PCP2
1.68524e-215	1.33808	0.264	0.116	6.81782e-211	ON_BC	THRB
4.93435e-211	-2.01597	0.104	0.287	1.99624e-206	ON_BC	SNTG1
6.8707e-209	-1.1679	0.09	0.278	2.77961e-204	ON_BC	LRRC4C
4.10256e-207	0.738086	0.502	0.318	1.65973e-202	ON_BC	MTSS1
1.15049e-203	0.669342	0.476	0.28	4.65442e-199	ON_BC	ZMYND8
5.46219e-203	0.615756	0.682	0.521	2.20978e-198	ON_BC	PLXDC1
1.86366e-202	-0.819563	0.549	0.667	7.53963e-198	ON_BC	ADGRL3
1.99932e-202	0.674088	0.303	0.139	8.08845e-198	ON_BC	DGKE
5.11075e-201	0.617907	0.597	0.384	2.06761e-196	ON_BC	VWC2
4.07496e-200	0.729111	0.291	0.13	1.64857e-195	ON_BC	EYSli2
3.21901e-199	0.674995	0.532	0.341	1.30228e-194	ON_BC	CLK4
3.92038e-196	0.409006	0.942	0.879	1.58603e-191	ON_BC	PCLO
6.89477e-196	-1.061	0.174	0.359	2.78935e-191	ON_BC	FNTB
1.13323e-195	0.58724	0.724	0.562	4.5846e-191	ON_BC	KIF21A
8.36277e-194	-1.01178	0.107	0.29	3.38324e-189	ON_BC	BCAT1
6.90918e-191	0.742831	0.49	0.315	2.79518e-186	ON_BC	MEF2C
2.15831e-190	0.763675	0.299	0.144	8.73167e-186	ON_BC	ZNF521-AS-2
5.9762e-190	0.675947	0.538	0.355	2.41773e-185	ON_BC	TMEM65
1.74446e-188	0.798337	0.522	0.34	7.0574e-184	ON_BC	LPGAT1
7.9126e-188	0.665152	0.594	0.413	3.20112e-183	ON_BC	PSD3
1.01946e-187	0.841451	0.594	0.454	4.12434e-183	ON_BC	QKI
1.19554e-187	-0.729605	0.274	0.478	4.83666e-183	ON_BC	ITPR1
3.37237e-187	0.741989	0.368	0.199	1.36432e-182	ON_BC	ZDHHC2
6.69995e-186	0.639214	0.317	0.156	2.71053e-181	ON_BC	IVNS1ABP
1.72418e-180	0.626816	0.524	0.343	6.97536e-176	ON_BC	TBC1D9
1.02857e-179	0.655042	0.348	0.18	4.16118e-175	ON_BC	NUP93
1.18768e-178	-0.613365	0.345	0.559	4.80488e-174	ON_BC	ASTN2
9.95738e-178	0.658399	0.626	0.464	4.02836e-173	ON_BC	RGS7
1.72605e-176	-0.950889	0.093	0.26	6.9829e-172	ON_BC	DTNA
1.40217e-175	0.513107	0.78	0.63	5.67263e-171	ON_BC	MAGI3
6.26789e-172	-0.797407	0.157	0.34	2.53574e-167	ON_BC	EPS8
1.59729e-170	-0.707947	0.384	0.563	6.46199e-166	ON_BC	DMDli1
6.07428e-169	-1.00675	0.118	0.293	2.45741e-164	ON_BC	ENOX1
2.1135e-165	-0.723311	0.533	0.654	8.55036e-161	ON_BC	PLEKHA5liN
1.53557e-163	0.535807	0.739	0.595	6.21232e-159	ON_BC	PTPRO
3.64468e-163	0.654734	0.535	0.372	1.47449e-158	ON_BC	AUTS2-AS-12
3.667e-162	0.667199	0.52	0.355	1.48352e-157	ON_BC	ARHGAP32
6.41611e-159	0.372546	0.847	0.596	2.5957e-154	ON_BC	GRM7
9.52968e-159	-0.565226	0.592	0.72	3.85533e-154	ON_BC	ZNF385B
6.59194e-158	0.522748	0.389	0.217	2.66684e-153	ON_BC	INSYN2A
7.71032e-158	-1.43051	0.13	0.285	3.11929e-153	ON_BC	TRPM3
5.07985e-157	0.584992	0.464	0.289	2.0551e-152	ON_BC	FAM160A1
3.01436e-156	-0.616571	0.452	0.613	1.21949e-151	ON_BC	NCAM1
2.64484e-155	-0.854178	0.256	0.417	1.07e-150	ON_BC	SPON1
3.14809e-155	0.691955	0.462	0.298	1.27359e-150	ON_BC	MMP16
3.31755e-152	-0.877653	0.108	0.265	1.34215e-147	ON_BC	SERPINI1
3.37058e-151	0.60202	0.57	0.419	1.3636e-146	ON_BC	SOBP
4.24098e-151	-0.743458	0.275	0.448	1.71573e-146	ON_BC	GPM6A
9.70543e-150	0.545706	0.667	0.502	3.92643e-145	ON_BC	GALNT13
4.76562e-147	-2.90302	0.166	0.309	1.92798e-142	ON_BC	KCNH7
1.15663e-146	-1.31785	0.119	0.268	4.67924e-142	ON_BC	PLCL1
6.73419e-146	-0.808595	0.237	0.402	2.72438e-141	ON_BC	MFAP3L
1.05164e-145	-1.16589	0.391	0.506	4.25453e-141	ON_BC	KCND2
2.86249e-144	0.605111	0.351	0.201	1.15805e-139	ON_BC	CPEB2
5.75966e-144	0.431568	0.832	0.742	2.33013e-139	ON_BC	CAMTA1
1.00336e-143	-0.622138	0.465	0.607	4.0592e-139	ON_BC	SGMS1
4.68573e-142	0.628207	0.291	0.15	1.89566e-137	ON_BC	FAIM2li1
2.08671e-141	-0.554155	0.486	0.638	8.442e-137	ON_BC	FMN1
6.20524e-140	-0.65571	0.462	0.6	2.51039e-135	ON_BC	TMEM178B
2.83122e-137	-0.75926	0.127	0.278	1.1454e-132	ON_BC	PRR16-AS-2
1.06489e-135	0.533925	0.51	0.345	4.3081e-131	ON_BC	ETV6
1.21344e-135	-0.673398	0.282	0.445	4.90911e-131	ON_BC	TAFA3
1.74132e-135	-0.776553	0.141	0.294	7.04468e-131	ON_BC	KLHL29
1.46881e-134	0.526352	0.42	0.259	5.94223e-130	ON_BC	TTLL7
1.64051e-134	0.568029	0.43	0.272	6.63684e-130	ON_BC	CCDC148
2.36015e-134	0.378702	0.646	0.46	9.54822e-130	ON_BC	TANC2
2.36735e-132	-0.667871	0.275	0.434	9.57734e-128	ON_BC	ASAP2
2.45368e-132	0.566352	0.306	0.169	9.92659e-128	ON_BC	TRAK1
7.83595e-132	0.487693	0.417	0.25	3.17011e-127	ON_BC	EFR3Bli1
5.65129e-130	-0.519964	0.646	0.74	2.28629e-125	ON_BC	NRXN3-AS-3
7.18383e-130	0.665612	0.39	0.244	2.90629e-125	ON_BC	EPB41L2
7.05852e-129	0.557645	0.455	0.298	2.85559e-124	ON_BC	PAK3
1.09592e-128	0.786712	0.576	0.459	4.43366e-124	ON_BC	ZNF385D
1.22568e-128	-0.678953	0.173	0.326	4.95861e-124	ON_BC	MAGOH-AS-2
3.21195e-125	0.305606	0.916	0.877	1.29943e-120	ON_BC	RERE
6.50159e-125	0.914562	0.451	0.319	2.63028e-120	ON_BC	GRIK2
8.14342e-124	0.55296	0.471	0.321	3.2945e-119	ON_BC	RTN4
9.3382e-124	-0.857235	0.151	0.292	3.77786e-119	ON_BC	PRKAR2Bli1
1.71708e-121	0.479779	0.439	0.284	6.94661e-117	ON_BC	SYT9
8.4343e-121	0.407958	0.801	0.724	3.41218e-116	ON_BC	SNAP25
1.10052e-120	0.372028	0.745	0.583	4.45225e-116	ON_BC	DGKI
1.14579e-120	0.542727	0.556	0.417	4.63541e-116	ON_BC	RGS11
9.81664e-120	-1.13519	0.119	0.25	3.97142e-115	ON_BC	PCDH15
1.06878e-119	0.762272	0.523	0.375	4.32387e-115	ON_BC	LAPTM4B
1.78583e-119	0.456834	0.706	0.603	7.22476e-115	ON_BC	MSI2
5.2135e-119	0.440338	0.397	0.242	2.10917e-114	ON_BC	GNAO1-AS-5
6.11086e-119	0.441876	0.708	0.577	2.47221e-114	ON_BC	TULP4
9.20452e-118	0.509418	0.29	0.161	3.72378e-113	ON_BC	MMD
6.72475e-117	0.516093	0.279	0.153	2.72056e-112	ON_BC	DENND1B
5.19424e-114	0.57121	0.505	0.373	2.10138e-109	ON_BC	DIP2B
6.17259e-114	0.589874	0.333	0.199	2.49718e-109	ON_BC	RYR3
2.21895e-113	0.473809	0.679	0.554	8.97698e-109	ON_BC	ARL15
2.891e-113	-0.852815	0.139	0.27	1.16958e-108	ON_BC	RASSF8
7.51451e-111	-0.617946	0.264	0.408	3.04007e-106	ON_BC	SORT1
5.25695e-110	-0.569539	0.492	0.605	2.12675e-105	ON_BC	LORF2li11
1.91106e-108	0.714645	0.286	0.169	7.73139e-104	ON_BC	NCALD
1.9606e-108	0.472006	0.59	0.457	7.93182e-104	ON_BC	DENND1A
5.82608e-108	-0.498475	0.172	0.325	2.357e-103	ON_BC	RGS8
7.80528e-108	0.487145	0.517	0.38	3.1577e-103	ON_BC	MAP6
1.84807e-107	0.508413	0.337	0.208	7.47657e-103	ON_BC	AUTS2-AS-8
3.14888e-106	-0.446234	0.645	0.738	1.27391e-101	ON_BC	SYNE1
9.06803e-105	0.489572	0.253	0.138	3.66856e-100	ON_BC	SRGAP3-AS-1
1.63939e-103	-0.403464	0.779	0.874	6.63233e-99	ON_BC	ZNF804B
1.8685e-103	0.511055	0.326	0.2	7.5592e-99	ON_BC	CYFIP2
2.22835e-103	0.69232	0.313	0.193	9.01503e-99	ON_BC	SORBS2
4.59286e-103	0.496499	0.444	0.306	1.85809e-98	ON_BC	STRBP
3.93648e-102	0.404304	0.705	0.595	1.59254e-97	ON_BC	MAP4
1.57596e-101	0.374939	0.738	0.619	6.37569e-97	ON_BC	RUNX1T1
1.96089e-101	0.446999	0.61	0.481	7.93298e-97	ON_BC	ZNF462li1
4.96465e-101	0.513814	0.279	0.162	2.0085e-96	ON_BC	PPM1H
6.796e-101	0.498944	0.323	0.199	2.74939e-96	ON_BC	DTNB
8.43254e-101	0.448345	0.631	0.508	3.41147e-96	ON_BC	ADGRB3
5.41626e-100	0.519097	0.291	0.17	2.1912e-95	ON_BC	PRDM5
1.52168e-98	0.341027	0.821	0.747	6.15609e-94	ON_BC	KHDRBS3
1.61396e-98	0.428837	0.325	0.194	6.52942e-94	ON_BC	LINC-IGSF11-1
2.90705e-98	0.430079	0.607	0.478	1.17608e-93	ON_BC	SNAP91
4.9089e-98	-0.594052	0.231	0.365	1.98594e-93	ON_BC	RPL7li83
1.50648e-96	-0.68487	0.196	0.323	6.0946e-92	ON_BC	PLPP1
2.40472e-96	-0.620742	0.311	0.437	9.72854e-92	ON_BC	PHYHIPL
4.5741e-96	0.533919	0.387	0.26	1.8505e-91	ON_BC	SFMBT2
1.23021e-95	0.283256	0.717	0.53	4.97694e-91	ON_BC	PRKCB
1.63158e-95	-0.835504	0.275	0.404	6.60074e-91	ON_BC	LRFN5
2.07062e-95	0.484356	0.29	0.173	8.3769e-91	ON_BC	L1TD1li5
1.08004e-94	-0.408891	0.722	0.793	4.36941e-90	ON_BC	CACNB2li1
1.21115e-94	0.610459	0.614	0.542	4.89982e-90	ON_BC	PDE1C
2.56979e-94	-0.61282	0.249	0.386	1.03963e-89	ON_BC	LRTM1
4.1813e-94	-0.502414	0.49	0.597	1.69159e-89	ON_BC	SPIRE1
6.67132e-94	0.368713	0.552	0.394	2.69895e-89	ON_BC	HECW1
1.31954e-92	0.424494	0.493	0.36	5.33831e-88	ON_BC	SRRM3
3.6107e-92	-0.506547	0.282	0.415	1.46075e-87	ON_BC	MTMR7
5.65032e-92	-0.560169	0.195	0.324	2.28589e-87	ON_BC	ARL13B
5.5988e-91	0.454608	0.333	0.212	2.26505e-86	ON_BC	ABCC5li1
9.52462e-91	0.474857	0.317	0.197	3.85328e-86	ON_BC	LINC-RPL6-236
1.23696e-90	-0.537864	0.189	0.319	5.00426e-86	ON_BC	TTC39Bli1
1.72202e-89	0.491831	0.479	0.354	6.9666e-85	ON_BC	KIAA1107
5.60774e-89	0.389034	0.483	0.34	2.26867e-84	ON_BC	GRIA3
2.38077e-88	0.399097	0.343	0.215	9.63163e-84	ON_BC	EPHA6
4.75831e-87	0.560141	0.412	0.292	1.92502e-82	ON_BC	NXN
2.24554e-86	0.539937	0.602	0.494	9.08454e-82	ON_BC	LINC-USP25-14
3.82693e-86	0.270376	0.934	0.922	1.54822e-81	ON_BC	ATRNL1
8.06234e-86	-0.607114	0.43	0.536	3.2617e-81	ON_BC	ASPH
1.29288e-85	-0.607264	0.513	0.604	5.23049e-81	ON_BC	AHCYL2
9.88175e-85	-0.550639	0.156	0.279	3.99776e-80	ON_BC	FAM3C
2.33104e-84	-0.572852	0.299	0.423	9.43045e-80	ON_BC	RASGRF2-AS-1
1.07033e-83	0.423749	0.516	0.391	4.33013e-79	ON_BC	PRUNE2
2.36372e-83	-0.494689	0.234	0.367	9.56268e-79	ON_BC	LRRC3B
1.15972e-82	-0.589915	0.164	0.278	4.69176e-78	ON_BC	SUSD4
3.39031e-82	-0.732735	0.508	0.616	1.37158e-77	ON_BC	LINC-SLITRK3-1
7.04025e-82	-0.487291	0.325	0.45	2.8482e-77	ON_BC	LINC-CWC22-8
3.20395e-81	1.05561	0.272	0.177	1.29619e-76	ON_BC	SYNPR
1.8008e-80	-0.496093	0.42	0.542	7.28531e-76	ON_BC	CAMK1D
1.87663e-80	-0.511101	0.332	0.452	7.5921e-76	ON_BC	NFASC
1.93139e-79	0.455289	0.386	0.271	7.81363e-75	ON_BC	DHX29
2.34467e-79	0.43412	0.365	0.248	9.48558e-75	ON_BC	SIK3
4.45882e-79	0.330773	0.634	0.499	1.80386e-74	ON_BC	FRMD4A
9.93153e-79	0.696299	0.462	0.348	4.0179e-74	ON_BC	HHIP
1.79635e-78	-0.494893	0.336	0.454	7.26731e-74	ON_BC	CADM3
3.81278e-78	-0.617299	0.169	0.281	1.5425e-73	ON_BC	SDC2
1.28462e-77	-0.414013	0.514	0.615	5.19707e-73	ON_BC	SRRM4
1.38429e-77	0.340588	0.763	0.689	5.60029e-73	ON_BC	NCOA1
2.20363e-77	0.617761	0.396	0.298	8.915e-73	ON_BC	FAM20A
3.53613e-76	0.438011	0.405	0.29	1.43058e-71	ON_BC	RHBDL3
7.94908e-76	-0.524187	0.437	0.538	3.21588e-71	ON_BC	ABLIM1
4.358e-75	0.450233	0.358	0.247	1.76307e-70	ON_BC	MRTFB
1.69945e-74	0.464012	0.258	0.158	6.87531e-70	ON_BC	GRIP1
2.56684e-74	-0.299865	0.845	0.875	1.03844e-69	ON_BC	DST
4.1028e-74	0.395977	0.306	0.197	1.65983e-69	ON_BC	INA
1.2686e-71	0.345483	0.734	0.647	5.13227e-67	ON_BC	LINC-PTPRC-4
3.85801e-71	-0.536069	0.396	0.495	1.5608e-66	ON_BC	PARD3
9.42238e-70	-0.354425	0.648	0.743	3.81192e-65	ON_BC	NRXN3-AS-1
1.18066e-69	0.403612	0.304	0.198	4.77647e-65	ON_BC	NBEAL1
1.35059e-69	0.376616	0.715	0.651	5.46394e-65	ON_BC	STXBP5L
2.47218e-69	0.426167	0.409	0.3	1.00015e-64	ON_BC	RAD54B
7.01387e-69	-0.459379	0.279	0.393	2.83753e-64	ON_BC	HLF
2.90937e-67	0.453637	0.726	0.662	1.17702e-62	ON_BC	OXR1
5.11865e-67	-0.268388	0.538	0.665	2.0708e-62	ON_BC	LIN7A
9.58291e-67	-0.345887	0.59	0.677	3.87686e-62	ON_BC	BCL2L13
1.29695e-66	-0.42818	0.245	0.36	5.24693e-62	ON_BC	LINC-LIG4-7
2.53338e-66	0.371149	0.616	0.517	1.0249e-61	ON_BC	PHF21A
3.28114e-66	0.387486	0.407	0.293	1.32742e-61	ON_BC	RNF150li1
7.72746e-66	0.565689	0.409	0.299	3.12622e-61	ON_BC	NAP1L1-AS-5
9.93351e-66	-0.361453	0.501	0.604	4.0187e-61	ON_BC	NR6A1-AS-3
6.31555e-65	0.378664	0.255	0.16	2.55502e-60	ON_BC	LINC-OTX2-5
1.4831e-64	0.381844	0.443	0.332	6.00004e-60	ON_BC	TRIO
3.23464e-64	-0.47339	0.242	0.35	1.30861e-59	ON_BC	TLN2
7.04436e-64	0.289251	0.79	0.72	2.84986e-59	ON_BC	NLK
2.354e-63	-0.465605	0.959	0.955	9.52333e-59	ON_BC	FGF12
1.10565e-62	0.251011	0.869	0.946	4.47302e-58	ON_BC	PTPRD
1.94068e-62	0.389112	0.439	0.33	7.85121e-58	ON_BC	CLSTN3
6.62357e-62	-0.454208	0.159	0.263	2.67963e-57	ON_BC	CALN1
7.40427e-62	0.375695	0.345	0.244	2.99547e-57	ON_BC	MVB12B
2.30944e-61	-0.485785	0.271	0.372	9.34305e-57	ON_BC	ELMO1
1.59083e-60	-0.376425	0.499	0.589	6.43587e-56	ON_BC	VOPP1
3.34639e-60	0.397174	0.286	0.194	1.35382e-55	ON_BC	GIT2
4.43064e-60	-0.484813	0.161	0.257	1.79246e-55	ON_BC	CHD7
2.2437e-59	0.391934	0.286	0.192	9.07712e-55	ON_BC	GALNT1
4.00483e-59	-0.553643	0.305	0.4	1.6202e-54	ON_BC	TNR
5.42053e-59	0.408418	0.568	0.481	2.19293e-54	ON_BC	PELI2
6.28987e-59	-0.47803	0.211	0.308	2.54463e-54	ON_BC	KDM5B
1.5798e-58	0.582669	0.373	0.285	6.39125e-54	ON_BC	TTC28li1
5.22663e-58	-0.478628	0.281	0.381	2.11449e-53	ON_BC	CLVS1
5.73386e-58	0.518076	0.473	0.376	2.31969e-53	ON_BC	ERC2
1.68561e-57	-0.627681	0.178	0.269	6.8193e-53	ON_BC	ARHGAP44
3.63646e-57	0.361102	0.479	0.374	1.47117e-52	ON_BC	DENND5B
1.03583e-56	0.336917	0.588	0.498	4.19056e-52	ON_BC	GNAQli1
4.88689e-56	-0.451493	0.198	0.298	1.97704e-51	ON_BC	ASIC2-AS-4
1.48284e-54	0.397241	0.396	0.297	5.99896e-50	ON_BC	HDAC8
3.14847e-54	-0.418552	0.256	0.357	1.27374e-49	ON_BC	PIK3R1
6.31475e-54	0.669786	0.515	0.444	2.55469e-49	ON_BC	TMEM200A
8.27356e-54	0.361807	0.538	0.444	3.34715e-49	ON_BC	ZBTB20
1.57987e-53	0.366987	0.379	0.281	6.39151e-49	ON_BC	GSTP1
2.93773e-53	-0.424408	0.221	0.318	1.18849e-48	ON_BC	DMD
3.43532e-53	0.371257	0.346	0.247	1.38979e-48	ON_BC	DGKH
1.69377e-52	-0.284455	0.336	0.454	6.85233e-48	ON_BC	PTPRZ1
3.03235e-52	0.360526	0.283	0.194	1.22677e-47	ON_BC	CADPS-AS-1
3.40647e-52	-0.452435	0.253	0.349	1.37812e-47	ON_BC	RAB3C
3.94768e-52	-0.454381	0.196	0.287	1.59707e-47	ON_BC	PDZD8li1
5.17081e-52	0.339341	0.265	0.179	2.0919e-47	ON_BC	PLXDC1-AS-3
1.22937e-51	-0.477078	0.278	0.368	4.97355e-47	ON_BC	APBA1
8.43176e-51	0.327937	0.503	0.393	3.41115e-46	ON_BC	SLC38A1
1.08746e-50	0.389098	0.425	0.331	4.39942e-46	ON_BC	ASTN1
2.24002e-50	0.303787	0.616	0.529	9.06224e-46	ON_BC	CDC42BPA
2.34736e-50	0.36016	0.501	0.405	9.49649e-46	ON_BC	MGAT5
1.84568e-49	-0.40595	0.311	0.405	7.46687e-45	ON_BC	UBE2E3
2.63587e-49	0.337414	0.449	0.355	1.06637e-44	ON_BC	CASK
6.20339e-49	0.344341	0.277	0.192	2.50964e-44	ON_BC	PFKFB3
6.37665e-49	-0.537995	0.194	0.279	2.57974e-44	ON_BC	ELMOD1
1.62145e-48	-0.429818	0.294	0.384	6.55975e-44	ON_BC	KIAA1328
3.12981e-48	-0.338606	0.285	0.387	1.2662e-43	ON_BC	PPP1R9A
7.82273e-48	0.299227	0.609	0.528	3.16476e-43	ON_BC	CORO2B
4.85124e-47	0.360483	0.425	0.335	1.96262e-42	ON_BC	CXXC4
7.52012e-47	0.352333	0.345	0.256	3.04234e-42	ON_BC	NRP2
1.46648e-46	-0.276739	0.642	0.697	5.9328e-42	ON_BC	LINC-YU005-1
3.30834e-46	-0.307346	0.521	0.598	1.33842e-41	ON_BC	YU005
8.19774e-46	-0.368676	0.287	0.378	3.31648e-41	ON_BC	GLCE
1.06482e-45	0.324602	0.466	0.375	4.30784e-41	ON_BC	FAM214A
1.29835e-45	0.275032	0.743	0.696	5.25261e-41	ON_BC	EML5
2.31584e-45	0.29389	0.27	0.187	9.36895e-41	ON_BC	FAM169A
2.8449e-45	-0.41128	0.229	0.316	1.15093e-40	ON_BC	CBLB
4.94057e-45	-0.555229	0.314	0.398	1.99876e-40	ON_BC	LINC-SLITRK3-3
9.63826e-45	0.324835	0.498	0.41	3.89926e-40	ON_BC	EPHA7
1.33499e-44	0.311729	0.292	0.209	5.40082e-40	ON_BC	NIM1K
2.84264e-44	0.309393	0.348	0.259	1.15002e-39	ON_BC	ANK1
3.21061e-44	0.310139	0.311	0.225	1.29889e-39	ON_BC	YME1L1
4.75334e-44	0.320884	0.301	0.217	1.92301e-39	ON_BC	SUPT20H
8.30075e-44	0.308269	0.347	0.261	3.35815e-39	ON_BC	SPEN
1.66413e-43	0.310538	0.521	0.434	6.73241e-39	ON_BC	FBXW7
5.38325e-43	0.288899	0.288	0.205	2.17785e-38	ON_BC	ABHD6
7.52979e-43	-0.873444	0.233	0.303	3.04625e-38	ON_BC	ADARB2-AS-6
1.16356e-42	0.295944	0.335	0.246	4.70729e-38	ON_BC	TLE1
1.91995e-42	0.330378	0.364	0.277	7.76734e-38	ON_BC	CYTH3
2.23466e-42	0.287325	0.643	0.561	9.04056e-38	ON_BC	SV2B
2.27277e-42	0.328356	0.325	0.242	9.19471e-38	ON_BC	PPM1A
3.12655e-42	0.308983	0.274	0.195	1.26488e-37	ON_BC	NT5C2li1
3.86268e-42	0.301945	0.299	0.216	1.56269e-37	ON_BC	ITGB5
6.81914e-42	0.335343	0.377	0.29	2.75875e-37	ON_BC	PDE3A-AS-3
1.06481e-41	-0.369692	0.23	0.315	4.30778e-37	ON_BC	RABGAP1L
1.18148e-41	0.294065	0.31	0.227	4.77978e-37	ON_BC	WDFY2
6.35161e-41	0.277097	0.502	0.411	2.56961e-36	ON_BC	CTTNBP2
2.53237e-40	0.291413	0.514	0.429	1.0245e-35	ON_BC	ZNF705BliN
6.31998e-40	0.283781	0.602	0.528	2.55681e-35	ON_BC	ARHGEF9
6.33498e-40	0.321375	0.319	0.239	2.56288e-35	ON_BC	MTHFD1L
1.39264e-39	0.298936	0.348	0.263	5.63406e-35	ON_BC	RNF13
1.47257e-39	0.307765	0.303	0.225	5.95744e-35	ON_BC	TSORFli1442
1.74647e-39	0.345279	0.323	0.243	7.06551e-35	ON_BC	ACVR1
1.94134e-38	-0.354389	0.447	0.53	7.85388e-34	ON_BC	LINC-TEX47-7
1.63902e-37	-0.345558	0.234	0.313	6.63081e-33	ON_BC	CFDP1
1.97242e-37	-0.367052	0.256	0.338	7.97964e-33	ON_BC	NHS
1.98008e-37	0.270891	0.526	0.445	8.0106e-33	ON_BC	RBM5
2.15699e-37	-0.356237	0.174	0.25	8.72633e-33	ON_BC	NUAK1
4.07673e-37	0.3219	0.261	0.19	1.64928e-32	ON_BC	PABPN1li1
5.49809e-37	0.29528	0.339	0.258	2.22431e-32	ON_BC	KIAA1958
9.05652e-37	-0.350735	0.192	0.268	3.66391e-32	ON_BC	TRAF3
1.58772e-36	0.269026	0.329	0.25	6.42327e-32	ON_BC	DNMT3A
1.84189e-36	0.275893	0.462	0.379	7.45155e-32	ON_BC	MAGI1
1.9178e-36	0.287709	0.251	0.179	7.75864e-32	ON_BC	TFCP2
2.10713e-36	0.297251	0.328	0.25	8.52459e-32	ON_BC	ANKIB1
2.55855e-36	0.324529	0.366	0.286	1.03509e-31	ON_BC	CRYBG3
4.14269e-36	0.277396	0.372	0.29	1.67596e-31	ON_BC	ANKH
4.55276e-36	-0.292682	0.528	0.595	1.84187e-31	ON_BC	RALGAPA2
6.45666e-36	-0.273598	0.541	0.601	2.61211e-31	ON_BC	NIPBL
4.18101e-35	-0.372597	0.251	0.327	1.69147e-30	ON_BC	ARMC2
4.22548e-35	0.280112	0.397	0.317	1.70946e-30	ON_BC	FCHSD2
5.94117e-35	0.259591	0.503	0.423	2.40356e-30	ON_BC	MYO5A
1.70008e-34	0.285171	0.481	0.403	6.87785e-30	ON_BC	BICD1
3.07667e-34	0.275546	0.439	0.359	1.2447e-29	ON_BC	LCA5
4.49381e-34	0.433912	0.311	0.244	1.81802e-29	ON_BC	PCDH17
5.34207e-34	-0.369049	0.184	0.254	2.16119e-29	ON_BC	FCHO2
5.43522e-34	0.331375	0.633	0.599	2.19887e-29	ON_BC	ZEB2
7.63145e-34	0.25982	0.302	0.228	3.08738e-29	ON_BC	GCFC2
9.99946e-34	-0.323246	0.19	0.263	4.04538e-29	ON_BC	ICA1
1.16405e-33	0.287871	0.339	0.264	4.70927e-29	ON_BC	HOOK1
1.1826e-33	0.274365	0.337	0.259	4.78432e-29	ON_BC	NPTNli1
1.75927e-33	-0.318703	0.591	0.633	7.1173e-29	ON_BC	CAMK4
2.01673e-33	-0.324616	0.205	0.277	8.15889e-29	ON_BC	PPP1R13B
3.46362e-33	-0.262523	0.569	0.641	1.40124e-28	ON_BC	CACNA1H
3.95188e-33	-0.308267	0.554	0.615	1.59877e-28	ON_BC	LARGE1
1.02673e-32	-0.302202	0.231	0.307	4.15373e-28	ON_BC	PAG1
1.0332e-32	0.264237	0.458	0.381	4.17989e-28	ON_BC	PDE4DIP
2.07382e-32	0.281072	0.434	0.357	8.38983e-28	ON_BC	ACTG1
3.10837e-32	-0.318004	0.344	0.415	1.25752e-27	ON_BC	ME3
3.6516e-32	0.276731	0.45	0.373	1.47729e-27	ON_BC	STAU2
9.63054e-32	-0.986096	0.353	0.389	3.89613e-27	ON_BC	ADARB2
1.03249e-31	-0.28353	0.403	0.475	4.17705e-27	ON_BC	DNAJC6
1.53134e-31	0.257856	0.4	0.32	6.19517e-27	ON_BC	SLC17A7
2.58772e-31	0.267606	0.304	0.231	1.04689e-26	ON_BC	PRKN
3.11691e-31	0.376911	0.327	0.256	1.26098e-26	ON_BC	ADGB-AS-6
6.38196e-31	0.27416	0.324	0.252	2.58189e-26	ON_BC	RPS6KC1li1
8.02869e-31	-0.348606	0.203	0.27	3.24809e-26	ON_BC	UBE2D1
1.27283e-30	0.254496	0.309	0.239	5.14936e-26	ON_BC	CTR9
2.1136e-30	0.274071	0.444	0.371	8.55079e-26	ON_BC	SBF2
2.41808e-30	0.261134	0.389	0.314	9.78259e-26	ON_BC	ZNF148
3.48725e-30	0.260985	0.438	0.366	1.4108e-25	ON_BC	HECTD4
8.73539e-30	-0.335399	0.376	0.442	3.53399e-25	ON_BC	GTDC1
1.93412e-29	0.261379	0.301	0.231	7.82466e-25	ON_BC	VGLL4
2.09057e-29	-0.29957	0.477	0.539	8.45761e-25	ON_BC	SLC4A7
2.70845e-29	-0.253889	0.407	0.479	1.09573e-24	ON_BC	CAMK2D
4.34628e-29	-0.34553	0.257	0.325	1.75833e-24	ON_BC	ZFHX3
1.11813e-28	-0.268658	0.185	0.252	4.52349e-24	ON_BC	CLIP1
2.18753e-28	0.268291	0.343	0.274	8.84986e-24	ON_BC	SCUBE2
2.20808e-28	-0.253283	0.488	0.553	8.93302e-24	ON_BC	PTPRA
6.7025e-28	0.2593	0.351	0.282	2.71156e-23	ON_BC	MKKS
7.38187e-28	-0.305593	0.196	0.264	2.98641e-23	ON_BC	SYT4
7.66066e-28	0.262754	0.406	0.326	3.0992e-23	ON_BC	PTPRM
8.37832e-28	-0.264837	0.222	0.292	3.38953e-23	ON_BC	JAKMIP3
2.21676e-27	-0.349973	0.245	0.31	8.96814e-23	ON_BC	KANSL1L
2.632e-27	-0.300144	0.222	0.288	1.0648e-22	ON_BC	EFR3A
6.04886e-27	-0.303532	0.196	0.26	2.44713e-22	ON_BC	SLC12A2
1.72209e-26	0.275685	0.309	0.244	6.96688e-22	ON_BC	PPP2R5C
4.2143e-26	0.262048	0.288	0.226	1.70494e-21	ON_BC	DPYSL5
4.72683e-26	0.260715	0.472	0.41	1.91228e-21	ON_BC	PRPF4B
8.13887e-26	-0.340502	0.253	0.318	3.29266e-21	ON_BC	TSORFli2489
8.4277e-26	-0.267325	0.337	0.404	3.40951e-21	ON_BC	CLCN3
8.7554e-26	0.277025	0.33	0.266	3.54208e-21	ON_BC	IQCJ-SCHIP1-AS-11
9.24758e-25	-0.317565	0.28	0.341	3.7412e-20	ON_BC	CLN6
2.00515e-24	0.258815	0.361	0.296	8.11205e-20	ON_BC	STAT5B
2.87258e-24	-0.264384	0.587	0.631	1.16213e-19	ON_BC	JARID2
1.35084e-23	-0.541784	0.31	0.363	5.46497e-19	ON_BC	LINC-RPS12-14
1.87669e-23	-0.255438	0.31	0.373	7.59233e-19	ON_BC	BTRC
2.18124e-23	-0.262487	0.388	0.454	8.82442e-19	ON_BC	LINC-TEX47-6
3.77301e-23	-1.09058	0.219	0.253	1.52641e-18	ON_BC	PDE1A
1.77719e-22	-0.282415	0.248	0.308	7.18979e-18	ON_BC	C3ORF70
2.60317e-21	0.251151	0.462	0.404	1.05314e-16	ON_BC	EHBP1
1.682e-20	0.261873	0.259	0.205	6.8047e-16	ON_BC	LINC-USP25-13
6.01473e-20	-0.338671	0.253	0.303	2.43332e-15	ON_BC	CFL2
1.58013e-19	0.376672	0.289	0.238	6.39259e-15	ON_BC	GALNTL6-AS-4
3.21482e-19	0.380465	0.641	0.604	1.30059e-14	ON_BC	CST3
3.67629e-19	-0.263217	0.219	0.272	1.48728e-14	ON_BC	CACNB2
1.12913e-18	-0.294101	0.837	0.823	4.56803e-14	ON_BC	SLC4A10
1.15068e-18	-0.658368	0.327	0.361	4.6552e-14	ON_BC	TMEFF2
1.22443e-18	-0.427839	0.323	0.366	4.95357e-14	ON_BC	GSG1
2.05931e-18	-0.500791	0.625	0.638	8.33115e-14	ON_BC	B3GALT1
3.72966e-18	-0.819629	0.345	0.345	1.50887e-13	ON_BC	TAFA4
4.50376e-18	0.298399	0.437	0.387	1.82204e-13	ON_BC	GALNT7li1
3.41089e-16	-0.31826	0.279	0.321	1.37991e-11	ON_BC	TSORFli149
9.90627e-16	0.320423	0.337	0.291	4.00768e-11	ON_BC	CNOT2-AS-2
1.10058e-15	-0.267174	0.39	0.429	4.45253e-11	ON_BC	REPS2
2.68671e-15	0.561841	0.297	0.266	1.08693e-10	ON_BC	SIPA1L1
9.26281e-15	0.297053	0.426	0.384	3.74736e-10	ON_BC	CELF4
2.853e-13	-0.292341	0.471	0.482	1.15421e-08	ON_BC	DOCK4
8.74414e-11	0.272265	0.318	0.282	3.53753e-06	ON_BC	PCSK1N
1.62205e-09	-0.795764	0.257	0.203	6.56218e-05	ON_BC	ROBO1
1.85468e-07	-0.443993	0.275	0.286	0.00750329	ON_BC	TPST1
1.52635e-05	-0.407816	0.401	0.385	0.617501	ON_BC	CABP1
9.67674e-05	0.292269	0.263	0.251	1	ON_BC	PTPRQ
0	3.80387	0.685	0.102	0	Cone_OFF	ROBO1
0	3.74729	0.343	0.036	0	Cone_OFF	EBF1
0	3.1342	0.447	0.081	0	Cone_OFF	SGCZ
0	2.87898	0.502	0.011	0	Cone_OFF	ROBO1-AS-7
0	2.7374	0.658	0.066	0	Cone_OFF	PEX5L
0	2.51133	0.485	0.128	0	Cone_OFF	FRMD5
0	2.48399	0.335	0.011	0	Cone_OFF	NXPH2
0	2.43259	0.58	0.12	0	Cone_OFF	SLIT2
0	2.40729	0.738	0.264	0	Cone_OFF	TMEFF2
0	2.38494	0.335	0.02	0	Cone_OFF	RIT2
0	2.28165	0.521	0.119	0	Cone_OFF	SORCS1
0	2.24368	0.797	0.285	0	Cone_OFF	DCC
0	2.13819	0.275	0.073	0	Cone_OFF	LRRTM4
0	2.08939	0.519	0.1	0	Cone_OFF	CDH18
0	2.04665	0.459	0.05	0	Cone_OFF	SGCD
0	1.98886	0.495	0.159	0	Cone_OFF	PAM
0	1.98739	0.669	0.21	0	Cone_OFF	SLC8A1
0	1.86507	0.841	0.399	0	Cone_OFF	KCND2
0	1.83788	0.379	0.054	0	Cone_OFF	CSMD1
0	1.83273	0.553	0.132	0	Cone_OFF	KCTD8
0	1.80316	0.336	0.057	0	Cone_OFF	NAV3
0	1.77965	0.794	0.256	0	Cone_OFF	PLD5
0	1.76342	0.379	0.111	0	Cone_OFF	CACNA2D3
0	1.73822	0.546	0.191	0	Cone_OFF	ENOX1
0	1.73365	0.832	0.39	0	Cone_OFF	NETO1
0	1.71993	0.351	0.028	0	Cone_OFF	LINC-SGCD-1
0	1.67121	0.621	0.114	0	Cone_OFF	FRAS1
0	1.6694	0.544	0.182	0	Cone_OFF	ARHGAP44
0	1.64253	0.606	0.172	0	Cone_OFF	PLXNA4
0	1.63115	0.288	0.053	0	Cone_OFF	CDC14A
0	1.62585	0.982	0.441	0	Cone_OFF	CNTNAP5li1
0	1.58455	0.881	0.433	0	Cone_OFF	ABLIM1
0	1.57752	0.837	0.439	0	Cone_OFF	ASPH
0	1.5666	0.727	0.329	0	Cone_OFF	SLC1A3
0	1.55603	0.547	0.11	0	Cone_OFF	LRP1B
0	1.51138	0.304	0.005	0	Cone_OFF	NKAIN3-AS-4
0	1.50643	0.58	0.202	0	Cone_OFF	WDR17
0	1.50516	0.361	0.045	0	Cone_OFF	NOS1AP
0	1.50171	0.278	0.078	0	Cone_OFF	ADCY8
0	1.49182	0.445	0.138	0	Cone_OFF	CCDC141
0	1.48575	0.508	0.119	0	Cone_OFF	KANK1
0	1.43097	0.309	0.098	0	Cone_OFF	HS6ST3
0	1.42979	0.85	0.478	0	Cone_OFF	RCAN2
0	1.41902	0.598	0.188	0	Cone_OFF	DGKH
0	1.4163	0.517	0.163	0	Cone_OFF	NPAS3
0	1.4116	0.688	0.317	0	Cone_OFF	CABP1
0	1.40544	0.372	0.097	0	Cone_OFF	CCDC141-AS-1
0	1.38495	0.871	0.54	0	Cone_OFF	LARGE1
0	1.35069	0.591	0.19	0	Cone_OFF	GALNT10
0	1.30433	0.936	0.292	0	Cone_OFF	UNC5D
0	1.30034	0.991	0.624	0	Cone_OFF	PCDH9
0	1.29747	0.659	0.316	0	Cone_OFF	TNR
0	1.28818	0.478	0.246	0	Cone_OFF	DACH1
0	1.28497	0.368	0.084	0	Cone_OFF	CLSTN2
0	1.28122	0.296	0.054	0	Cone_OFF	TMEFF2-AS-3
0	1.27198	0.272	0.016	0	Cone_OFF	LINC-SGCD-6
0	1.26572	0.931	0.616	0	Cone_OFF	MTUS2
0	1.25654	0.456	0.128	0	Cone_OFF	NTRK2
0	1.22898	0.445	0.143	0	Cone_OFF	TRPC7
0	1.20447	0.263	0.071	0	Cone_OFF	LINC-SERBP1-7
0	1.2015	0.822	0.422	0	Cone_OFF	LINC-RPL6-63
0	1.19867	0.842	0.438	0	Cone_OFF	GRIA4
0	1.19331	0.255	0.079	0	Cone_OFF	PID1
0	1.18056	0.682	0.327	0	Cone_OFF	ERC2
0	1.17582	0.824	0.299	0	Cone_OFF	ZFHX4
0	1.17044	0.281	0.05	0	Cone_OFF	CADPS2
0	1.16407	0.312	0.107	0	Cone_OFF	DIAPH2
0	1.16299	0.831	0.455	0	Cone_OFF	SLC4A7
0	1.15907	0.333	0.08	0	Cone_OFF	ARHGAP44-AS-2
0	1.10787	0.86	0.569	0	Cone_OFF	CAMK4
0	1.10664	0.436	0.151	0	Cone_OFF	MEIS1
0	1.09967	0.394	0.126	0	Cone_OFF	SLC1A3-AS-5
0	1.05681	0.558	0.257	0	Cone_OFF	TMEM108
0	1.03775	0.51	0.266	0	Cone_OFF	ARMC2
0	1.03139	0.461	0.226	0	Cone_OFF	KCNIP4
0	1.02731	0.399	0.182	0	Cone_OFF	ERGIC2
0	1.02566	0.698	0.372	0	Cone_OFF	GABRB2
0	1.01934	0.594	0.286	0	Cone_OFF	GRIK2
0	1.01925	0.272	0.078	0	Cone_OFF	TRPS1
0	1.01893	0.866	0.703	0	Cone_OFF	HMGN3
0	1.0044	0.263	0.06	0	Cone_OFF	HS3ST2
0	0.989147	0.472	0.192	0	Cone_OFF	PIP5K1B
0	0.98073	0.476	0.226	0	Cone_OFF	GRIK4
0	0.967508	0.963	0.822	0	Cone_OFF	PLCB4
0	0.964394	0.998	0.975	0	Cone_OFF	MDGA2
0	0.961221	0.331	0.1	0	Cone_OFF	ZNF618
0	0.945727	0.708	0.416	0	Cone_OFF	GLRA1
0	0.924859	0.722	0.411	0	Cone_OFF	GABRG2
0	0.916218	0.32	0.12	0	Cone_OFF	PDZD2
0	0.911062	0.554	0.309	0	Cone_OFF	CD47
0	0.89794	0.603	0.316	0	Cone_OFF	HHIP
0	0.892728	0.576	0.285	0	Cone_OFF	LRRC3B
0	0.86915	0.261	0.07	0	Cone_OFF	IL15
0	0.862734	0.448	0.197	0	Cone_OFF	MCTP2
0	0.859978	0.645	0.36	0	Cone_OFF	GPM6A
0	0.856613	0.575	0.249	0	Cone_OFF	ZFHX3
0	0.854101	0.879	0.572	0	Cone_OFF	PRICKLE2
0	0.837882	0.73	0.496	0	Cone_OFF	HDAC9
0	0.818229	0.295	0.097	0	Cone_OFF	PLPPR5
0	0.799136	0.37	0.144	0	Cone_OFF	TMEM200C
0	0.784234	0.781	0.434	0	Cone_OFF	NLGN4X
0	0.773642	0.75	0.523	0	Cone_OFF	PRKCB
0	0.753902	0.798	0.609	0	Cone_OFF	GRM7
0	0.734629	0.752	0.542	0	Cone_OFF	RALGAPA2
0	0.726056	0.882	0.739	0	Cone_OFF	TCF12
0	0.715643	0.734	0.463	0	Cone_OFF	LINC-USP25-14
0	0.698596	0.891	0.729	0	Cone_OFF	RALYL
0	0.689679	0.256	0.078	0	Cone_OFF	SLC9A9
0	0.685406	0.93	0.806	0	Cone_OFF	DOK6
0	0.674214	0.91	0.777	0	Cone_OFF	EXT1
0	0.67363	0.93	0.677	0	Cone_OFF	TENM3
0	0.666637	0.731	0.463	0	Cone_OFF	INPP4B
0	0.495302	0.421	0.141	0	Cone_OFF	CDH8
0	0.490907	0.608	0.304	0	Cone_OFF	COL19A1
0	0.472355	0.982	0.919	0	Cone_OFF	PTPRD
0	-0.551486	0.953	0.973	0	Cone_OFF	NEGR1
0	-0.782585	0.931	0.962	0	Cone_OFF	FGF12
0	-0.786976	0.711	0.843	0	Cone_OFF	CACNA2D1
0	-0.936103	0.505	0.701	0	Cone_OFF	STXBP5L
0	-0.996397	0.312	0.572	0	Cone_OFF	ZNF536
0	-1.06644	0.809	0.952	0	Cone_OFF	ATRNL1
0	-1.09781	0.347	0.604	0	Cone_OFF	DLG1
0	-1.12455	0.479	0.674	0	Cone_OFF	KCNH5
0	-1.25593	0.423	0.728	0	Cone_OFF	ST6GALNAC5
0	-1.26137	0.095	0.367	0	Cone_OFF	NXN
0	-1.26389	0.258	0.493	0	Cone_OFF	PSD3
0	-1.28672	0.034	0.264	0	Cone_OFF	LINC-IGSF11-1
0	-1.29723	0.063	0.318	0	Cone_OFF	PRKD1
0	-1.30825	0.434	0.746	0	Cone_OFF	NCKAP5
0	-1.36675	0.078	0.335	0	Cone_OFF	CNTNAP4
0	-1.42635	0.084	0.399	0	Cone_OFF	RPL7li83
0	-1.4612	0.19	0.5	0	Cone_OFF	LINC-TEX47-6
0	-1.51279	0.813	0.899	0	Cone_OFF	ADGRL2
0	-1.55524	0.126	0.406	0	Cone_OFF	SLC24A4
0	-1.56285	0.17	0.442	0	Cone_OFF	PRKCQ
0	-1.59369	0.392	0.149	0	Cone_OFF	ERBB4
0	-1.61796	0.557	0.676	0	Cone_OFF	ROBO2
0	-1.64457	0.2	0.588	0	Cone_OFF	LINC-TEX47-7
0	-1.66243	0.032	0.331	0	Cone_OFF	ISL1
0	-1.66651	0.038	0.337	0	Cone_OFF	IMPA1
0	-1.6864	0.06	0.321	0	Cone_OFF	CNTN4-AS-4
0	-1.69614	0.063	0.334	0	Cone_OFF	HS3ST5
0	-1.73134	0.074	0.373	0	Cone_OFF	PRKCA
0	-1.79789	0.041	0.347	0	Cone_OFF	LINC-BTF3-4
0	-1.79794	0.051	0.389	0	Cone_OFF	KCNJ2
0	-1.86977	0.114	0.414	0	Cone_OFF	CCDC85A-AS-2
0	-1.87279	0.163	0.557	0	Cone_OFF	ZNF385D
0	-1.89356	0.133	0.501	0	Cone_OFF	PTPRZ1
0	-1.90232	0.061	0.374	0	Cone_OFF	GNAO1-AS-4
0	-1.93579	0.123	0.564	0	Cone_OFF	DOCK4
0	-1.95653	0.196	0.525	0	Cone_OFF	NFIA
0	-2.00825	0.078	0.328	0	Cone_OFF	SOX5
0	-2.05598	0.186	0.5	0	Cone_OFF	CSMD3
0	-2.18616	0.087	0.415	0	Cone_OFF	SCN1Ali2
0	-2.1916	0.055	0.353	0	Cone_OFF	SOX6
0	-2.21279	0.187	0.543	0	Cone_OFF	CCDC85A
0	-2.21307	0.57	0.923	0	Cone_OFF	ZNF804B
0	-2.26393	0.085	0.585	0	Cone_OFF	IGSF11
0	-2.34669	0.092	0.467	0	Cone_OFF	FAT3
0	-2.50347	0.063	0.298	0	Cone_OFF	PTPRQ
0	-2.54539	0.309	0.866	0	Cone_OFF	SLC24A2
0	-2.55758	0.071	0.448	0	Cone_OFF	RELN
0	-2.62765	0.097	0.565	0	Cone_OFF	NFIB
0	-2.63323	0.051	0.293	0	Cone_OFF	PDE1A
0	-2.66966	0.114	0.571	0	Cone_OFF	GRM5
0	-2.67848	0.046	0.347	0	Cone_OFF	ADARB2-AS-6
0	-3.17256	0.329	0.811	0	Cone_OFF	CNTN4
0	-3.29675	0.14	0.48	0	Cone_OFF	DSCAM
0	-3.71676	0.143	0.438	0	Cone_OFF	ADARB2
1.59136e-305	-2.66387	0.233	0.446	6.43802e-301	Cone_OFF	LINC-PLIN3-8
6.49105e-304	0.788888	0.498	0.252	2.62602e-299	Cone_OFF	DMD
4.13363e-303	-1.26317	0.149	0.397	1.6723e-298	Cone_OFF	PHACTR1
4.38182e-303	-1.86744	0.054	0.283	1.77271e-298	Cone_OFF	EPHA6
5.07004e-303	1.04182	0.489	0.274	2.05114e-298	Cone_OFF	DOCK9
2.55965e-301	0.758134	0.665	0.431	1.03553e-296	Cone_OFF	RTN1
1.46192e-299	0.784902	0.569	0.32	5.91436e-295	Cone_OFF	GRIA3
1.86281e-297	0.840748	0.285	0.101	7.53618e-293	Cone_OFF	DOCK7
3.52747e-296	0.783802	0.401	0.177	1.42707e-291	Cone_OFF	LINC-RPL6-236
1.92805e-293	-0.828788	0.758	0.842	7.80011e-289	Cone_OFF	SLC4A10
3.81839e-286	-1.26928	0.133	0.368	1.54477e-281	Cone_OFF	FNTB
4.01112e-286	0.547476	0.857	0.565	1.62274e-281	Cone_OFF	DMDli2
2.36774e-283	-2.90835	0.103	0.322	9.57893e-279	Cone_OFF	HS3ST4
4.80858e-280	-1.42029	0.063	0.283	1.94536e-275	Cone_OFF	LRRC4C
1.86071e-276	0.717449	0.701	0.474	7.5277e-272	Cone_OFF	ASTN2
6.02769e-272	-1.21219	0.574	0.659	2.43856e-267	Cone_OFF	GNAO1
6.01364e-271	-1.01802	0.428	0.624	2.43288e-266	Cone_OFF	AHCYL2
1.29392e-268	-1.31181	0.175	0.408	5.23467e-264	Cone_OFF	PCP2
4.51806e-267	0.762838	0.36	0.159	1.82783e-262	Cone_OFF	PPP2R2C
1.42716e-264	0.776177	0.289	0.112	5.77371e-260	Cone_OFF	ADD3
7.34905e-264	-0.707738	0.728	0.835	2.97313e-259	Cone_OFF	RASGRF2
3.46994e-260	-1.04003	0.044	0.251	1.4038e-255	Cone_OFF	LRRC38li1
2.68304e-256	-1.73524	0.071	0.279	1.08545e-251	Cone_OFF	PLCL1
8.37191e-254	0.726342	0.289	0.113	3.38694e-249	Cone_OFF	PBX4
4.81057e-250	0.813085	0.396	0.196	1.94617e-245	Cone_OFF	MAN1A2
9.32254e-249	0.913053	0.676	0.575	3.77153e-244	Cone_OFF	PRR16
1.00485e-247	0.828687	0.615	0.399	4.06523e-243	Cone_OFF	SPHKAP
2.30891e-247	-1.08257	0.159	0.378	9.34094e-243	Cone_OFF	SLC4A8
2.55976e-247	0.819807	0.462	0.253	1.03558e-242	Cone_OFF	CFL2
1.22475e-245	0.486636	0.885	0.712	4.95486e-241	Cone_OFF	CCSER1
6.14246e-245	0.98028	0.487	0.292	2.48499e-240	Cone_OFF	CD2APli1
2.0606e-240	0.562913	0.737	0.479	8.33635e-236	Cone_OFF	DMDli1
4.5709e-239	-1.09718	0.091	0.298	1.8492e-234	Cone_OFF	CACNA1G
2.71845e-238	-1.20083	0.113	0.323	1.09978e-233	Cone_OFF	EFR3Bli1
3.20493e-235	-0.751135	0.793	0.858	1.29659e-230	Cone_OFF	FRMD3li1
1.11859e-233	0.784298	0.467	0.263	4.52536e-229	Cone_OFF	CRYBG3
4.73549e-232	0.530976	0.853	0.737	1.91579e-227	Cone_OFF	MBD5
8.57719e-232	-0.931517	0.433	0.611	3.46999e-227	Cone_OFF	PBX1
1.9555e-229	0.493474	0.798	0.511	7.91115e-225	Cone_OFF	DSCAML1
2.40587e-229	0.659995	0.333	0.149	9.7332e-225	Cone_OFF	TSORFli297
1.05978e-224	0.991153	0.305	0.139	4.28746e-220	Cone_OFF	LINC-ODZ4-4
1.35989e-224	0.663868	0.681	0.488	5.50157e-220	Cone_OFF	LIMCH1
4.05422e-224	0.870189	0.316	0.145	1.64018e-219	Cone_OFF	GRIP1
3.80765e-221	-1.38031	0.068	0.256	1.54042e-216	Cone_OFF	PTPN13
1.13716e-220	-0.872686	0.579	0.708	4.6005e-216	Cone_OFF	ZNF521
6.89619e-220	-1.07887	0.084	0.28	2.78992e-215	Cone_OFF	PRKCQ-AS-2
1.34823e-219	-1.2198	0.182	0.393	5.45439e-215	Cone_OFF	LINC-RPS12-14
1.43474e-213	0.505272	0.707	0.489	5.8044e-209	Cone_OFF	PPP2R2B
4.70051e-210	-0.951526	0.27	0.468	1.90164e-205	Cone_OFF	CSRNP3
1.02348e-209	0.681236	0.269	0.111	4.1406e-205	Cone_OFF	POLli97
1.92823e-209	0.764672	0.503	0.316	7.80083e-205	Cone_OFF	ELMO1
1.95214e-205	0.686685	0.381	0.197	7.89759e-201	Cone_OFF	EML4
5.14417e-205	-1.20963	0.131	0.32	2.08113e-200	Cone_OFF	TPST1
7.42376e-203	0.638184	0.292	0.129	3.00336e-198	Cone_OFF	NOL4li1
1.90962e-202	0.508565	0.804	0.658	7.72556e-198	Cone_OFF	AAK1
7.20722e-201	-1.1361	0.072	0.251	2.91575e-196	Cone_OFF	FAM107B
2.04283e-199	-0.861542	0.248	0.451	8.26449e-195	Cone_OFF	PHYHIPL
4.51244e-199	-0.697723	0.642	0.742	1.82555e-194	Cone_OFF	EPB41L3
4.45743e-198	0.576677	0.755	0.582	1.8033e-193	Cone_OFF	GABRA1
5.08031e-197	0.307898	0.995	0.985	2.05529e-192	Cone_OFF	CADM2
1.95689e-196	0.63784	0.452	0.257	7.91681e-192	Cone_OFF	RAPGEF5
1.01426e-195	-0.704595	0.455	0.623	4.10329e-191	Cone_OFF	AKAP6
6.13779e-195	-0.712979	0.495	0.652	2.4831e-190	Cone_OFF	JARID2
1.09285e-193	-0.96896	0.16	0.352	4.42122e-189	Cone_OFF	ADGRL2-AS-2
2.6248e-193	-0.966031	0.304	0.472	1.06189e-188	Cone_OFF	P3H3
9.67534e-192	0.676025	0.33	0.16	3.91426e-187	Cone_OFF	GABRA6
1.86103e-191	0.463132	0.903	0.833	7.52899e-187	Cone_OFF	MAGI2li1
1.49398e-190	-0.953082	0.111	0.298	6.04407e-186	Cone_OFF	ELMOD1
4.59833e-190	0.534685	0.742	0.577	1.8603e-185	Cone_OFF	FMN1
3.31603e-189	0.871342	0.284	0.133	1.34154e-184	Cone_OFF	TENM4
1.46413e-187	0.517983	0.327	0.154	5.9233e-183	Cone_OFF	MID1
3.18626e-187	0.589886	0.672	0.478	1.28904e-182	Cone_OFF	MAML3
1.3796e-185	0.64071	0.385	0.202	5.5813e-181	Cone_OFF	GNG2
2.83371e-185	-0.61264	0.798	0.837	1.14641e-180	Cone_OFF	NLGN1
2.56466e-183	0.555707	0.615	0.408	1.03756e-178	Cone_OFF	MAN1A1
1.23905e-182	0.601786	0.569	0.378	5.01271e-178	Cone_OFF	MYT1L
2.28552e-182	0.634115	0.305	0.145	9.24628e-178	Cone_OFF	GPM6A-AS-1
2.27376e-180	-0.796884	0.214	0.406	9.19874e-176	Cone_OFF	SLC20A2
1.33752e-179	0.599576	0.372	0.194	5.41109e-175	Cone_OFF	HIVEP2
2.87574e-179	0.433174	0.914	0.846	1.16341e-174	Cone_OFF	RORB
9.27649e-179	0.627519	0.576	0.376	3.7529e-174	Cone_OFF	SLC38A1
7.06028e-177	0.758935	0.484	0.306	2.85631e-172	Cone_OFF	TOX
1.73377e-176	0.58886	0.275	0.125	7.01414e-172	Cone_OFF	NMNAT3
1.49316e-175	-0.773205	0.534	0.653	6.04074e-171	Cone_OFF	PLEKHA5liN
2.81456e-175	0.613635	0.547	0.362	1.13866e-170	Cone_OFF	GALNT7li1
5.52303e-174	-0.862099	0.172	0.36	2.2344e-169	Cone_OFF	GALNT18
1.73543e-172	0.607225	0.529	0.341	7.02086e-168	Cone_OFF	ETV6
1.52642e-171	-0.484471	0.829	0.878	6.17527e-167	Cone_OFF	CTNNA2
6.50109e-171	0.572707	0.431	0.242	2.63008e-166	Cone_OFF	ASIC2-AS-4
4.77972e-170	0.557502	0.484	0.292	1.93368e-165	Cone_OFF	TLN2
7.29642e-170	-0.915452	0.093	0.263	2.95184e-165	Cone_OFF	ROBO2-AS-3
3.5796e-168	-1.02814	0.214	0.392	1.44816e-163	Cone_OFF	GSG1
8.07581e-166	-0.731279	0.218	0.405	3.26715e-161	Cone_OFF	RALGPS2
2.11134e-165	-0.786925	0.115	0.285	8.54163e-161	Cone_OFF	NCKAP5-AS-3
4.24293e-165	0.485674	0.783	0.651	1.71652e-160	Cone_OFF	MTCL1
9.78749e-165	-0.794294	0.165	0.342	3.95963e-160	Cone_OFF	SMIM24
1.87244e-164	-0.620675	0.544	0.684	7.57513e-160	Cone_OFF	SORCS2
6.62447e-164	0.311305	0.956	0.912	2.67999e-159	Cone_OFF	FSTL5
1.93458e-163	0.671445	0.437	0.264	7.82656e-159	Cone_OFF	KANSL1L
7.45944e-163	0.717399	0.344	0.186	3.01779e-158	Cone_OFF	SORBS2
2.06132e-161	0.558837	0.322	0.164	8.33927e-157	Cone_OFF	PFKP
2.11074e-158	-0.729243	0.803	0.798	8.53921e-154	Cone_OFF	GRID2
8.64326e-158	-0.754032	0.557	0.668	3.49672e-153	Cone_OFF	PTPRB
7.63057e-157	0.598603	0.388	0.221	3.08702e-152	Cone_OFF	CNKSR2
9.98176e-157	-1.07293	0.232	0.402	4.03822e-152	Cone_OFF	KALRN
2.09077e-156	0.673231	0.377	0.218	8.45843e-152	Cone_OFF	PRR16-AS-2
5.79797e-156	0.568737	0.684	0.546	2.34563e-151	Cone_OFF	TMEM178B
1.34983e-155	-0.962586	0.115	0.275	5.46088e-151	Cone_OFF	RASSF8
7.79324e-154	0.52492	0.55	0.368	3.15283e-149	Cone_OFF	ASAP2
1.04209e-152	0.612402	0.344	0.185	4.21587e-148	Cone_OFF	LINC-USP25-13
8.35068e-152	-0.689794	0.267	0.454	3.37835e-147	Cone_OFF	PROX1
1.64261e-151	0.545685	0.346	0.189	6.64534e-147	Cone_OFF	CACNA1A
1.67718e-151	0.798821	0.464	0.316	6.78521e-147	Cone_OFF	TAFA4
2.122e-150	0.561873	0.51	0.332	8.58476e-146	Cone_OFF	CHN1
4.83316e-149	-0.881073	0.187	0.345	1.9553e-144	Cone_OFF	TJP2
4.40121e-148	0.509742	0.292	0.147	1.78055e-143	Cone_OFF	ATP11C
2.81899e-147	-0.785763	0.215	0.382	1.14045e-142	Cone_OFF	PPM1E
1.45578e-146	-0.784253	0.157	0.322	5.88951e-142	Cone_OFF	TTLL7
3.76459e-145	0.521848	0.745	0.594	1.523e-140	Cone_OFF	PTPRO
2.4265e-144	-0.698362	0.288	0.46	9.81664e-140	Cone_OFF	EPHA7
7.95719e-144	0.676301	0.304	0.161	3.21916e-139	Cone_OFF	NTM
5.80778e-142	-0.859276	0.17	0.329	2.3496e-137	Cone_OFF	PLPP1
8.95915e-142	0.624593	0.659	0.505	3.62452e-137	Cone_OFF	GALNT13
4.27875e-141	0.658425	0.267	0.136	1.73101e-136	Cone_OFF	SPOPL
2.71062e-139	0.774803	0.423	0.275	1.09661e-134	Cone_OFF	NDFIP2
3.14153e-138	0.539294	0.275	0.141	1.27094e-133	Cone_OFF	DGKD
4.9194e-136	-0.684429	0.351	0.505	1.99019e-131	Cone_OFF	PARD3
3.00465e-135	-0.81349	0.113	0.263	1.21556e-130	Cone_OFF	SERPINI1
1.76168e-132	-1.5095	0.962	0.559	7.12704e-128	Cone_OFF	GRIK1li1
6.83229e-131	-0.953259	0.505	0.616	2.76407e-126	Cone_OFF	LINC-SLITRK3-1
9.15085e-131	-0.777215	0.394	0.521	3.70207e-126	Cone_OFF	TANC2
7.02476e-128	0.563228	0.42	0.267	2.84194e-123	Cone_OFF	C3ORF70
5.43134e-126	0.653829	0.301	0.17	2.1973e-121	Cone_OFF	NRXN1
3.96225e-124	0.501514	0.319	0.178	1.60297e-119	Cone_OFF	LINC-NPM1-11
1.52998e-122	0.504719	0.25	0.127	6.18968e-118	Cone_OFF	ADAM23
4.29758e-121	-0.697539	0.207	0.359	1.73863e-116	Cone_OFF	RAB3C
4.66011e-120	-0.581215	0.557	0.66	1.88529e-115	Cone_OFF	LIN7A
1.25565e-119	0.524485	0.38	0.231	5.07987e-115	Cone_OFF	SDC2
2.34128e-118	0.567527	0.392	0.241	9.47188e-114	Cone_OFF	ADGB-AS-6
1.16124e-117	-0.700961	0.332	0.469	4.6979e-113	Cone_OFF	MARCHF11
2.5358e-117	0.49835	0.334	0.193	1.02588e-112	Cone_OFF	PCSK2
1.89886e-116	0.407132	0.308	0.167	7.68202e-112	Cone_OFF	FAT4
1.28507e-115	-0.626461	0.313	0.459	5.19888e-111	Cone_OFF	CADM3
1.75782e-115	0.573501	0.341	0.201	7.11143e-111	Cone_OFF	ZC3H12B
6.58279e-115	0.329536	0.619	0.418	2.66313e-110	Cone_OFF	FIGN
1.24317e-114	0.536123	0.457	0.309	5.02938e-110	Cone_OFF	LINC-LIG4-7
3.385e-113	0.366623	0.756	0.581	1.36944e-108	Cone_OFF	DGKI
1.83485e-111	0.282692	0.586	0.388	7.42305e-107	Cone_OFF	VWC2
3.42275e-111	-0.856453	0.153	0.286	1.38471e-106	Cone_OFF	LINC-YIPF5-2
1.26491e-110	-0.552686	0.418	0.559	5.11732e-106	Cone_OFF	SLC8A3li1
5.36142e-110	0.526266	0.424	0.281	2.16902e-105	Cone_OFF	STAT5B
9.30384e-109	-1.29683	0.156	0.278	3.76396e-104	Cone_OFF	TRPM3
8.97869e-108	0.562055	0.351	0.217	3.63242e-103	Cone_OFF	HECTD2
2.04055e-107	0.623264	0.37	0.237	8.25525e-103	Cone_OFF	MSRA
2.58436e-106	0.347135	0.448	0.281	1.04553e-101	Cone_OFF	TSORFli149
1.34443e-105	-0.782589	0.167	0.297	5.43903e-101	Cone_OFF	GNAO1-AS-5
9.38078e-105	0.468594	0.294	0.168	3.79509e-100	Cone_OFF	C1ORF21
3.24331e-104	-0.619242	0.194	0.334	1.31211e-99	Cone_OFF	PRTG
5.18731e-104	0.438166	0.303	0.173	2.09858e-99	Cone_OFF	MAP3K1
5.80939e-104	-0.603984	0.47	0.585	2.35025e-99	Cone_OFF	PARP8
5.4655e-103	0.351001	0.433	0.272	2.21112e-98	Cone_OFF	MAD2L1-AS-1
2.33876e-102	-0.806999	0.311	0.429	9.4617e-98	Cone_OFF	GABRR3
9.28373e-102	0.432633	0.298	0.172	3.75583e-97	Cone_OFF	L1TD1li5
4.98093e-101	0.480904	0.43	0.287	2.01508e-96	Cone_OFF	SYT9
4.67597e-100	0.466652	0.636	0.507	1.89171e-95	Cone_OFF	SLCO3A1
3.3611e-97	0.478665	0.25	0.138	1.35977e-92	Cone_OFF	KATNBL1
1.42838e-95	0.409709	0.471	0.321	5.77867e-91	Cone_OFF	ASTN1
6.74936e-95	0.324348	0.507	0.344	2.73052e-90	Cone_OFF	PDE5Ali1
6.64255e-94	-0.543994	0.162	0.293	2.68731e-89	Cone_OFF	LINC-C19ORF77-1
1.80178e-92	0.459567	0.38	0.249	7.2893e-88	Cone_OFF	KIAA1958
3.54564e-92	0.39681	0.749	0.664	1.43442e-87	Cone_OFF	MAP2
5.842e-92	0.443455	0.301	0.181	2.36344e-87	Cone_OFF	PTPRN
6.55006e-92	-1.04344	0.462	0.544	2.64989e-87	Cone_OFF	TSORFli2591
8.14075e-92	0.484299	0.564	0.438	3.29342e-87	Cone_OFF	CAMKMT
3.28241e-91	0.342099	0.573	0.431	1.32793e-86	Cone_OFF	TMEM200A
4.14657e-91	0.432078	0.309	0.187	1.67754e-86	Cone_OFF	TRIM9
7.56993e-91	0.412459	0.498	0.359	3.06249e-86	Cone_OFF	SPON1
9.7284e-91	-0.630197	0.272	0.4	3.93572e-86	Cone_OFF	LPGAT1
1.08685e-90	0.37836	0.689	0.575	4.39696e-86	Cone_OFF	AMPH
1.86029e-90	0.385116	0.701	0.592	7.52598e-86	Cone_OFF	PHIP
8.60419e-90	-0.593195	0.288	0.413	3.48091e-85	Cone_OFF	HIP1
1.66583e-89	-0.420601	0.167	0.306	6.73929e-85	Cone_OFF	SPTB
6.38053e-88	0.413023	0.502	0.364	2.58131e-83	Cone_OFF	CLCN3
5.35663e-87	0.397231	0.406	0.268	2.16708e-82	Cone_OFF	RGS8
5.82865e-87	0.432544	0.494	0.364	2.35804e-82	Cone_OFF	STXBP1
2.82145e-86	-0.461431	0.455	0.567	1.14144e-81	Cone_OFF	CDC42BPA
1.11072e-85	0.436399	0.267	0.157	4.49353e-81	Cone_OFF	MAP3K1-AS-1
6.61253e-85	-0.483221	0.468	0.604	2.67516e-80	Cone_OFF	DAB1
1.30066e-84	0.458125	0.408	0.281	5.26194e-80	Cone_OFF	ZCCHC7
1.87463e-84	0.305435	0.47	0.311	7.58399e-80	Cone_OFF	PTPRM
3.13456e-84	0.419269	0.357	0.233	1.26812e-79	Cone_OFF	OSBPL1A
1.07863e-83	0.316875	0.835	0.767	4.3637e-79	Cone_OFF	NYAP2
1.40216e-83	0.364637	0.749	0.638	5.67259e-79	Cone_OFF	MAGI3
1.46357e-83	0.44744	0.54	0.414	5.92104e-79	Cone_OFF	ITPR1
4.06489e-83	0.396132	0.378	0.247	1.64449e-78	Cone_OFF	EPB41L2
1.17688e-82	-0.55117	0.529	0.597	4.7612e-78	Cone_OFF	GLS
8.94956e-82	-0.603933	0.303	0.422	3.62064e-77	Cone_OFF	RASGRF2-AS-1
1.72291e-81	0.441658	0.745	0.623	6.9702e-77	Cone_OFF	CPE
3.31433e-81	0.414846	0.532	0.404	1.34084e-76	Cone_OFF	NFASC
3.71745e-81	0.44337	0.316	0.203	1.50393e-76	Cone_OFF	MAT2A
5.02915e-81	0.401206	0.279	0.168	2.03459e-76	Cone_OFF	SYBU
9.83812e-81	-0.465693	0.531	0.619	3.98011e-76	Cone_OFF	TULP4
1.76225e-80	0.340362	0.535	0.395	7.12935e-76	Cone_OFF	REPS2
3.28008e-80	0.437509	0.293	0.182	1.32699e-75	Cone_OFF	RAI14
7.04527e-80	-0.624078	0.235	0.348	2.85024e-75	Cone_OFF	OSBPL6
7.16181e-79	0.682067	0.264	0.161	2.89738e-74	Cone_OFF	TSHZ2
9.36311e-79	0.373472	0.291	0.177	3.78794e-74	Cone_OFF	CYP7B1
5.83616e-78	0.479864	0.269	0.166	2.36108e-73	Cone_OFF	IGDCC3
1.84896e-77	-0.55187	0.171	0.286	7.48014e-73	Cone_OFF	TLE1
2.0399e-77	0.423795	0.37	0.251	8.25262e-73	Cone_OFF	SGCEli1
3.66405e-76	-0.920936	0.501	0.566	1.48233e-71	Cone_OFF	PCP4
7.27183e-76	-0.43126	0.628	0.691	2.94189e-71	Cone_OFF	CCDC88A
1.03111e-75	0.364416	0.287	0.178	4.17146e-71	Cone_OFF	KCNIP2
2.06731e-75	-0.626212	0.251	0.363	8.36349e-71	Cone_OFF	ADGRV1li1
3.66801e-73	-0.496875	0.345	0.458	1.48393e-68	Cone_OFF	PRKACB
3.67128e-73	0.389667	0.333	0.221	1.48525e-68	Cone_OFF	CYP27A1
5.39498e-73	-0.49465	0.285	0.4	2.18259e-68	Cone_OFF	TBC1D9
6.05355e-73	-0.469091	0.431	0.548	2.44903e-68	Cone_OFF	FRMD4A
1.18657e-72	-0.55106	0.177	0.286	4.80038e-68	Cone_OFF	SKA2
1.50862e-71	-0.503416	0.287	0.4	6.10329e-67	Cone_OFF	KIAA1107
2.23088e-71	0.37735	0.54	0.426	9.02524e-67	Cone_OFF	REV3L
4.17314e-71	0.379499	0.516	0.396	1.68829e-66	Cone_OFF	BICD1
1.28267e-70	0.325659	0.702	0.597	5.18916e-66	Cone_OFF	MAP4
3.05615e-70	0.419234	0.477	0.362	1.2364e-65	Cone_OFF	LORF2li252
9.42565e-70	0.37326	0.469	0.352	3.81324e-65	Cone_OFF	PGAP1
1.43076e-69	0.400142	0.484	0.367	5.78829e-65	Cone_OFF	UBL3
4.38597e-69	0.406707	0.267	0.168	1.77439e-64	Cone_OFF	TRPC1
8.79825e-68	-0.483754	0.463	0.554	3.55942e-63	Cone_OFF	MBNL1
2.7275e-67	0.406693	0.359	0.248	1.10344e-62	Cone_OFF	PDZD8li1
7.7031e-67	-0.595531	0.438	0.508	3.11637e-62	Cone_OFF	ST7
1.4789e-66	0.36375	0.309	0.203	5.98305e-62	Cone_OFF	EDEM3
2.24058e-66	-0.493815	0.267	0.376	9.06451e-62	Cone_OFF	HECTD1
1.08675e-64	-0.708551	0.307	0.399	4.39657e-60	Cone_OFF	LINC-SLITRK3-3
3.87626e-64	0.365287	0.318	0.212	1.56818e-59	Cone_OFF	ITGB5
1.78621e-63	0.326729	0.268	0.17	7.22627e-59	Cone_OFF	DTX1
1.35917e-62	-0.478094	0.207	0.309	5.49867e-58	Cone_OFF	KDM5B
1.59491e-62	-0.500621	0.175	0.276	6.45235e-58	Cone_OFF	UBE2D1
1.68956e-61	0.339757	0.477	0.366	6.83529e-57	Cone_OFF	ARHGAP32
2.8095e-61	-0.49845	0.161	0.259	1.13661e-56	Cone_OFF	FCHO2
3.05075e-61	0.348491	0.399	0.287	1.23421e-56	Cone_OFF	SPTBN1
5.22144e-61	0.34095	0.515	0.405	2.11239e-56	Cone_OFF	TRIM2
5.29489e-61	-2.99904	0.224	0.295	2.1421e-56	Cone_OFF	KCNH7
6.54381e-61	-0.402658	0.332	0.446	2.64736e-56	Cone_OFF	MGAT5
8.49431e-61	-0.737795	0.59	0.646	3.43646e-56	Cone_OFF	B3GALT1
1.6333e-60	0.357352	0.445	0.332	6.60767e-56	Cone_OFF	TRIO
1.63412e-60	-0.315696	0.649	0.718	6.611e-56	Cone_OFF	EML5
3.64487e-60	0.390898	0.574	0.488	1.47457e-55	Cone_OFF	KCNB2
6.94444e-60	0.354974	0.639	0.548	2.80944e-55	Cone_OFF	NOVA1
1.50967e-59	0.314831	0.576	0.469	6.10752e-55	Cone_OFF	CYRIB
1.67962e-59	0.381761	0.577	0.474	6.79508e-55	Cone_OFF	LRBA
1.83641e-59	-0.451947	0.332	0.428	7.42939e-55	Cone_OFF	ZRANB1
2.75163e-59	0.44056	0.344	0.245	1.1132e-54	Cone_OFF	KLHL29
6.15846e-59	-0.383209	0.657	0.713	2.49147e-54	Cone_OFF	PPP3CA
6.74094e-59	0.313918	0.465	0.347	2.72712e-54	Cone_OFF	AFF1
8.98847e-59	0.331914	0.339	0.23	3.63638e-54	Cone_OFF	SYT4
2.14288e-58	0.33925	0.311	0.211	8.66923e-54	Cone_OFF	CPEB2
5.84653e-58	0.255165	0.52	0.388	2.36527e-53	Cone_OFF	TAFA3
5.91913e-58	0.339858	0.3	0.201	2.39464e-53	Cone_OFF	CHN2
6.74559e-58	-0.566066	0.16	0.254	2.729e-53	Cone_OFF	LRCH1
9.28203e-58	0.346724	0.473	0.365	3.75514e-53	Cone_OFF	UNC79
9.90328e-58	-0.483145	0.207	0.306	4.00647e-53	Cone_OFF	TMEM132C
1.08887e-57	0.332479	0.32	0.219	4.40514e-53	Cone_OFF	CLIP1
1.80638e-57	0.374172	0.462	0.354	7.30789e-53	Cone_OFF	ARID5B
8.94142e-57	-0.453935	0.266	0.367	3.61734e-52	Cone_OFF	ZNF608
1.29994e-56	-0.821352	0.373	0.416	5.25904e-52	Cone_OFF	ST18
1.81718e-56	-0.445177	0.233	0.336	7.35157e-52	Cone_OFF	HDAC8
8.81099e-56	0.360252	0.382	0.279	3.56457e-51	Cone_OFF	RABGAP1L
3.326e-55	0.364806	0.25	0.163	1.34557e-50	Cone_OFF	SNX25
8.48853e-55	-0.379086	0.475	0.558	3.43412e-50	Cone_OFF	ARHGEF9
3.59278e-54	0.312859	0.344	0.244	1.4535e-49	Cone_OFF	MVB12B
5.03634e-54	-0.417778	0.422	0.513	2.0375e-49	Cone_OFF	RGS7
1.49333e-53	-0.522895	0.227	0.321	6.04143e-49	Cone_OFF	CCDC148
1.55209e-53	-0.32339	0.26	0.383	6.27915e-49	Cone_OFF	PRKG1
1.88864e-53	0.254114	0.678	0.574	7.64068e-49	Cone_OFF	KIF21A
4.46169e-53	-0.487293	0.281	0.374	1.80502e-48	Cone_OFF	STAT1
4.97307e-53	-0.532979	0.267	0.354	2.01191e-48	Cone_OFF	TMEM132D
2.19895e-52	-0.425505	0.157	0.25	8.89606e-48	Cone_OFF	ZDHHC2
2.30506e-52	0.291042	0.38	0.275	9.32535e-48	Cone_OFF	MEGF9
8.97905e-52	0.841456	0.293	0.216	3.63256e-47	Cone_OFF	LSM7-AS-1
1.0286e-51	0.301703	0.357	0.256	4.16129e-47	Cone_OFF	EFR3A
2.03833e-51	-0.536433	0.3	0.386	8.24626e-47	Cone_OFF	MFAP3L
5.26855e-51	0.367564	0.4	0.301	2.13144e-46	Cone_OFF	PCDHB14
8.2217e-51	0.337484	0.325	0.23	3.32617e-46	Cone_OFF	GALNTL6-AS-4
8.84455e-51	0.261758	0.778	0.726	3.57815e-46	Cone_OFF	AGAP1
2.18506e-50	0.310944	0.337	0.238	8.83986e-46	Cone_OFF	PCDH17
5.49034e-50	-0.419819	0.238	0.334	2.22117e-45	Cone_OFF	RNF150li1
6.66058e-50	0.297904	0.472	0.37	2.69461e-45	Cone_OFF	MTMR7
8.32929e-50	-0.457697	0.172	0.259	3.3697e-45	Cone_OFF	YME1L1
9.22488e-50	-0.375316	0.284	0.383	3.73202e-45	Cone_OFF	GAREM1
2.0067e-49	0.311276	0.409	0.307	8.11831e-45	Cone_OFF	NRG3
2.1082e-49	0.319471	0.327	0.233	8.52893e-45	Cone_OFF	PACSIN1
2.24847e-49	0.271116	0.891	0.85	9.09641e-45	Cone_OFF	TENM2
1.64763e-47	0.312638	0.459	0.362	6.66567e-43	Cone_OFF	STX3
6.16745e-46	-0.437826	0.171	0.254	2.4951e-41	Cone_OFF	CHD7
1.0385e-45	0.294881	0.258	0.176	4.20137e-41	Cone_OFF	PTPRD-AS-3
1.24206e-45	0.558476	0.3	0.229	5.02489e-41	Cone_OFF	SCN3A
1.35861e-45	-0.452601	0.185	0.27	5.49639e-41	Cone_OFF	TMEM117
1.18692e-44	0.316057	0.425	0.333	4.8018e-40	Cone_OFF	TNRC6C
2.59834e-43	-0.399634	0.425	0.496	1.05119e-38	Cone_OFF	DENND1A
2.67794e-43	0.261501	0.64	0.555	1.08339e-38	Cone_OFF	VOPP1
3.11967e-43	-0.505961	0.237	0.315	1.26209e-38	Cone_OFF	DRD1
3.40797e-43	0.291867	0.429	0.334	1.37873e-38	Cone_OFF	CXXC4
3.59434e-43	-0.306589	0.595	0.65	1.45413e-38	Cone_OFF	STXBP5
4.57143e-43	-0.306033	0.57	0.633	1.84942e-38	Cone_OFF	ATXN1
1.41939e-42	0.287444	0.331	0.239	5.74227e-38	Cone_OFF	LINC-MRPL42-8
2.65452e-42	0.304623	0.463	0.368	1.07391e-37	Cone_OFF	SRRM3
6.89967e-42	-0.351968	0.433	0.513	2.79133e-37	Cone_OFF	PELI2
1.09717e-41	-0.355693	0.169	0.251	4.43869e-37	Cone_OFF	ANKMY2
1.89944e-41	-0.42387	0.192	0.271	7.68436e-37	Cone_OFF	SUSD4
5.68167e-41	0.279507	0.437	0.342	2.29858e-36	Cone_OFF	GLCE
6.48732e-41	0.252699	0.498	0.398	2.62451e-36	Cone_OFF	PTPRG
1.32809e-40	-0.311835	0.547	0.607	5.3729e-36	Cone_OFF	SRRM4
2.87948e-40	0.29932	0.339	0.253	1.16492e-35	Cone_OFF	MED12L
3.12126e-40	0.259101	0.285	0.202	1.26273e-35	Cone_OFF	SLC44A1
8.96014e-40	-0.299183	0.537	0.622	3.62492e-35	Cone_OFF	ZEB2
1.3491e-39	1.62001	0.292	0.242	5.45793e-35	Cone_OFF	SNTG1
3.29934e-39	0.258005	0.342	0.254	1.33478e-34	Cone_OFF	SIK3
5.73826e-39	1.21275	0.276	0.223	2.32147e-34	Cone_OFF	SASH1
9.32568e-39	0.285409	0.401	0.313	3.7728e-34	Cone_OFF	CSPP1
1.0452e-37	-0.266498	0.645	0.694	4.22848e-33	Cone_OFF	CELF2li1
1.21214e-37	-0.384422	0.202	0.28	4.90382e-33	Cone_OFF	SMAD9
1.95588e-37	0.27382	0.315	0.233	7.91271e-33	Cone_OFF	CNNM2
4.79904e-37	-0.464408	0.316	0.385	1.9415e-32	Cone_OFF	TMCC3
9.35434e-37	0.275963	0.441	0.354	3.78439e-32	Cone_OFF	AGFG1
8.85821e-36	0.256049	0.366	0.281	3.58368e-31	Cone_OFF	CFDP1
1.01336e-35	0.263019	0.477	0.39	4.09966e-31	Cone_OFF	MAP6
3.18282e-35	-0.510883	0.532	0.544	1.28764e-30	Cone_OFF	LRRN1
1.27954e-34	-0.340269	0.337	0.414	5.1765e-30	Cone_OFF	CALM1li2
1.41046e-34	-0.338853	0.61	0.65	5.70615e-30	Cone_OFF	RUNX1T1
3.82569e-34	0.2981	0.426	0.345	1.54772e-29	Cone_OFF	PHF14
9.54748e-34	-0.329938	0.441	0.502	3.86253e-29	Cone_OFF	ROCK1
3.3943e-32	-0.419471	0.31	0.374	1.3732e-27	Cone_OFF	PRKCE
4.80948e-32	-0.930211	0.503	0.516	1.94572e-27	Cone_OFF	KIAA1217
5.08896e-32	-0.489885	0.439	0.488	2.05879e-27	Cone_OFF	TMTC2
7.91328e-32	-0.298652	0.423	0.489	3.2014e-27	Cone_OFF	GTF2I
1.01836e-31	-0.372661	0.211	0.278	4.11986e-27	Cone_OFF	LINC-EPB41L3-3
4.27737e-31	-0.357911	0.298	0.367	1.73045e-26	Cone_OFF	MTSS1
2.20217e-30	0.287223	0.391	0.314	8.90911e-26	Cone_OFF	PAK3
4.04355e-29	-0.313517	0.339	0.408	1.63586e-24	Cone_OFF	DENND5B
1.94452e-27	-0.268758	0.44	0.5	7.86676e-23	Cone_OFF	ZNF609li1
1.19896e-26	-0.317589	0.22	0.283	4.85051e-22	Cone_OFF	APC
1.41794e-26	-0.32005	0.353	0.412	5.7364e-22	Cone_OFF	ME3
4.60174e-26	-0.286787	0.611	0.652	1.86168e-21	Cone_OFF	ADGRL3
8.92043e-26	-0.272087	0.539	0.587	3.60885e-21	Cone_OFF	ARL15
1.53467e-25	-0.289609	0.216	0.277	6.20865e-21	Cone_OFF	DNMT3A
2.3981e-25	-0.368957	0.279	0.341	9.70173e-21	Cone_OFF	ANKS1B
2.9579e-25	-0.267082	0.253	0.319	1.19665e-20	Cone_OFF	ANKH
7.02932e-25	-0.280325	0.471	0.528	2.84378e-20	Cone_OFF	ATP1A3li1
9.308e-25	-0.312026	0.245	0.305	3.76564e-20	Cone_OFF	DHX29
1.18184e-24	-0.32872	0.252	0.312	4.78123e-20	Cone_OFF	GSTP1
1.4239e-24	-0.509683	0.263	0.315	5.76053e-20	Cone_OFF	TSORFli2489
4.26481e-24	-0.284941	0.346	0.406	1.72537e-19	Cone_OFF	MAGI1
3.0867e-23	-0.311525	0.406	0.453	1.24875e-18	Cone_OFF	RGS11
3.62503e-20	-0.28378	0.294	0.347	1.46654e-15	Cone_OFF	PIK3R1
3.92407e-20	-0.268696	0.409	0.454	1.58752e-15	Cone_OFF	ZNF705BliN
4.01038e-20	-0.285971	0.285	0.339	1.62244e-15	Cone_OFF	CLN6
3.01201e-19	-0.282357	0.213	0.265	1.21854e-14	Cone_OFF	EMC2
5.261e-19	0.336427	0.381	0.336	2.12839e-14	Cone_OFF	TUSC3
8.81788e-19	-0.54207	0.282	0.321	3.56736e-14	Cone_OFF	PPARGC1A
1.17796e-18	-0.270123	0.487	0.525	4.76555e-14	Cone_OFF	CAMK1D
1.38285e-18	-0.250411	0.411	0.457	5.59444e-14	Cone_OFF	SOBP
1.85442e-18	-0.26136	0.337	0.389	7.50224e-14	Cone_OFF	GABRR1
5.00475e-18	0.275093	0.313	0.263	2.02472e-13	Cone_OFF	NRP2
3.02679e-17	-0.25551	0.341	0.387	1.22452e-12	Cone_OFF	CLK4
3.09682e-17	-0.291816	0.21	0.257	1.25285e-12	Cone_OFF	SLC12A2
1.28373e-16	0.297599	0.595	0.565	5.19345e-12	Cone_OFF	TMEM196
1.3937e-16	-0.271955	0.324	0.367	5.63837e-12	Cone_OFF	UBN2
1.95883e-16	-0.276404	0.279	0.326	7.92466e-12	Cone_OFF	FAM20A
1.50919e-15	-0.271562	0.266	0.312	6.10558e-11	Cone_OFF	MGARP
4.9317e-15	-0.283825	0.27	0.312	1.99517e-10	Cone_OFF	EPS8
6.17815e-15	-0.25025	0.225	0.269	2.49943e-10	Cone_OFF	GPM6B
1.41682e-13	-0.251261	0.239	0.279	5.73188e-09	Cone_OFF	EPN2
2.44264e-12	-0.508412	0.587	0.544	9.88196e-08	Cone_OFF	UNC13Cli1
3.69945e-12	-0.287417	0.212	0.25	1.49665e-07	Cone_OFF	CALN1
8.39278e-12	-0.370511	0.26	0.29	3.39538e-07	Cone_OFF	UNC13C
2.67916e-10	-0.279431	0.215	0.25	1.08388e-05	Cone_OFF	RTBDN
2.53455e-09	-0.251941	0.262	0.295	0.000102538	Cone_OFF	PCSK1N
5.01955e-09	-0.298571	0.771	0.692	0.000203071	Cone_OFF	KHDRBS2
2.27242e-05	-0.27542	0.714	0.691	0.919332	Cone_OFF	THSD7A
0	4.22425	0.998	0.504	0	DSCAM	GRIK1li1
0	2.94625	0.689	0.075	0	DSCAM	PLCL1
0	2.92279	0.992	0.205	0	DSCAM	DSCAM
0	2.8661	0.44	0.054	0	DSCAM	MEIS2
0	2.68036	0.425	0.072	0	DSCAM	NCAM2
0	2.59183	0.582	0.136	0	DSCAM	TRPM3
0	2.45991	0.832	0.174	0	DSCAM	CI085-AS-1
0	2.4192	0.559	0.022	0	DSCAM	FNDC1
0	2.4003	0.605	0.08	0	DSCAM	PTPN13
0	2.25216	0.697	0.116	0	DSCAM	CNTN4-AS-4
0	2.25157	0.745	0.223	0	DSCAM	COL19A1
0	2.15759	0.507	0.122	0	DSCAM	PCDH15
0	2.15584	0.326	0.018	0	DSCAM	LINC-RPS24-22
0	2.13184	0.8	0.112	0	DSCAM	SOX6
0	2.0981	0.656	0.148	0	DSCAM	TPST1
0	2.07522	0.491	0.028	0	DSCAM	FHOD3
0	2.05123	0.463	0.034	0	DSCAM	PDE11A
0	2.04403	0.475	0.017	0	DSCAM	LINC-ZDHHC21-1
0	2.04	0.581	0.104	0	DSCAM	LSM7-AS-1
0	2.0028	0.386	0.043	0	DSCAM	NELL1
0	1.96297	0.883	0.279	0	DSCAM	SPHKAP
0	1.91698	0.586	0.12	0	DSCAM	RASSF8
0	1.88494	0.456	0.048	0	DSCAM	GRIK1-AS-2
0	1.86338	0.659	0.276	0	DSCAM	LRFN5
0	1.8023	0.711	0.229	0	DSCAM	GSG1
0	1.77353	0.528	0.075	0	DSCAM	LINC-DSCAM-3
0	1.71853	0.995	0.618	0	DSCAM	CNTN4
0	1.71664	0.58	0.136	0	DSCAM	BCAT1
0	1.69718	0.515	0.108	0	DSCAM	CDH7
0	1.65391	0.422	0.068	0	DSCAM	DIPK1A
0	1.63498	0.77	0.275	0	DSCAM	GABRR3
0	1.61261	0.301	0.047	0	DSCAM	LINC-C3ORF58-3
0	1.60125	0.416	0.101	0	DSCAM	CACNA1C
0	1.56862	0.434	0.148	0	DSCAM	KCND3
0	1.55836	0.633	0.163	0	DSCAM	LINC-BTF3-4
0	1.55659	0.808	0.415	0	DSCAM	PLXDC2
0	1.55077	0.602	0.194	0	DSCAM	MAD2L1-AS-1
0	1.53923	0.565	0.176	0	DSCAM	IMPA1
0	1.53472	0.744	0.34	0	DSCAM	MAN1A1
0	1.53313	0.272	0.011	0	DSCAM	LINC-KCNJ2-4
0	1.5258	0.828	0.42	0	DSCAM	ADCY2li1
0	1.47653	0.352	0.062	0	DSCAM	LINC-BTF3-13
0	1.45806	0.625	0.238	0	DSCAM	ADGRV1li1
0	1.43073	0.444	0.103	0	DSCAM	FAT4
0	1.41471	0.318	0.048	0	DSCAM	RGSL1
0	1.41322	0.987	0.63	0	DSCAM	TENM3
0	1.41021	0.891	0.536	0	DSCAM	PRICKLE2
0	1.40881	0.836	0.486	0	DSCAM	CDH2
0	1.38061	0.643	0.278	0	DSCAM	PDE5Ali1
0	1.37926	0.49	0.149	0	DSCAM	PLCD4
0	1.37814	0.403	0.078	0	DSCAM	PKP2
0	1.36905	0.56	0.262	0	DSCAM	PTPRM
0	1.34394	0.569	0.202	0	DSCAM	DRD1
0	1.33605	0.691	0.397	0	DSCAM	CCDC85A
0	1.33266	0.579	0.216	0	DSCAM	TSORFli149
0	1.32763	0.293	0.023	0	DSCAM	LRP2
0	1.32326	0.755	0.4	0	DSCAM	ST7
0	1.3225	0.406	0.179	0	DSCAM	EPHA6
0	1.31875	0.607	0.259	0	DSCAM	PROS1
0	1.31606	0.85	0.469	0	DSCAM	TMEM196
0	1.30448	0.963	0.613	0	DSCAM	KHDRBS2
0	1.2966	0.494	0.144	0	DSCAM	GNG2
0	1.2893	0.309	0.033	0	DSCAM	TOM1L1
0	1.27089	0.429	0.137	0	DSCAM	PHACTR2
0	1.26285	0.353	0.079	0	DSCAM	CHST11
0	1.25851	0.814	0.543	0	DSCAM	ITSN2
0	1.23734	0.654	0.288	0	DSCAM	SPON1
0	1.2315	0.512	0.284	0	DSCAM	TAFA4
0	1.23078	0.45	0.147	0	DSCAM	DTNA
0	1.22375	0.344	0.087	0	DSCAM	ARFGEF3
0	1.21571	0.338	0.116	0	DSCAM	LINC-ARHGAP24-1
0	1.20867	0.893	0.553	0	DSCAM	ADGRL3
0	1.19339	0.92	0.512	0	DSCAM	DMDli2
0	1.19179	0.499	0.174	0	DSCAM	LINC-YIPF5-2
0	1.18137	0.545	0.289	0	DSCAM	CCDC85A-AS-2
0	1.17974	0.261	0.055	0	DSCAM	FBXL7-AS-1
0	1.15762	0.81	0.492	0	DSCAM	PBX1
0	1.15213	0.57	0.298	0	DSCAM	NMNAT2
0	1.14761	0.332	0.1	0	DSCAM	VSNL1
0	1.14038	0.277	0.041	0	DSCAM	SOX6-AS-1
0	1.13911	0.313	0.065	0	DSCAM	KCNG3
0	1.12711	0.78	0.268	0	DSCAM	SLC1A3
0	1.12407	0.286	0.067	0	DSCAM	LHFPL2
0	1.12281	0.37	0.101	0	DSCAM	CHRM3
0	1.12118	0.321	0.08	0	DSCAM	ZDHHC21
0	1.11551	0.25	0.032	0	DSCAM	ABCA1
0	1.11097	0.267	0.06	0	DSCAM	FBXL7li1
0	1.1024	0.604	0.287	0	DSCAM	TMCC3
0	1.07767	0.379	0.136	0	DSCAM	TRPC7
0	1.07118	0.409	0.134	0	DSCAM	ALDH1L2
0	1.0442	0.261	0.053	0	DSCAM	DNER
0	1.0295	0.259	0.096	0	DSCAM	CSMD2
0	1.02888	0.404	0.161	0	DSCAM	DLC1
0	1.01898	0.931	0.677	0	DSCAM	CCSER1
0	1.01265	0.415	0.169	0	DSCAM	SERPINI1
0	1.01011	0.354	0.132	0	DSCAM	RHOJ
0	1.00608	0.603	0.343	0	DSCAM	PHYHIPL
0	0.996221	0.449	0.19	0	DSCAM	SDC2
0	0.973105	0.777	0.438	0	DSCAM	DMDli1
0	0.952361	0.609	0.371	0	DSCAM	GABRB2
0	0.946515	0.407	0.183	0	DSCAM	CALN1
0	0.938783	0.371	0.143	0	DSCAM	RAI14
0	0.92681	0.682	0.374	0	DSCAM	FIGN
0	0.923166	0.513	0.291	0	DSCAM	APBA1
0	0.922714	0.744	0.515	0	DSCAM	SPIRE1
0	0.916707	0.926	0.611	0	DSCAM	THSD7A
0	0.915466	0.605	0.343	0	DSCAM	TAFA3
0	0.903397	0.285	0.099	0	DSCAM	FAM163A
0	0.900269	0.64	0.332	0	DSCAM	GPM6A
0	0.89439	0.555	0.275	0	DSCAM	PHACTR1
0	0.892396	0.403	0.175	0	DSCAM	KHDRBS2-AS-2
0	0.88854	0.82	0.35	0	DSCAM	NFIB
0	0.884277	0.256	0.092	0	DSCAM	CDH6
0	0.876202	0.334	0.109	0	DSCAM	ADAMTSL1
0	0.873636	0.783	0.345	0	DSCAM	NFIA
0	0.838396	0.419	0.199	0	DSCAM	AKAP7
0	0.836635	0.279	0.102	0	DSCAM	PCDH10-AS-2
0	0.832041	0.34	0.149	0	DSCAM	RAPH1
0	0.830192	0.764	0.57	0	DSCAM	JARID2
0	0.830077	0.273	0.101	0	DSCAM	NPHS1
0	0.812607	0.26	0.088	0	DSCAM	LNX2
0	0.789051	0.329	0.122	0	DSCAM	SLC1A3-AS-5
0	0.784804	0.963	0.781	0	DSCAM	NLGN1
0	0.779161	0.654	0.416	0	DSCAM	DOCK4
0	0.731165	0.714	0.445	0	DSCAM	ASTN2
0	0.727446	0.937	0.402	0	DSCAM	CNTNAP5li1
0	0.680214	0.383	0.143	0	DSCAM	LINC-BTF3-16
0	0.680043	0.775	0.544	0	DSCAM	ZEB2
0	0.661711	0.938	0.813	0	DSCAM	MAGI2li1
0	0.640889	0.869	0.747	0	DSCAM	CACNB2li1
0	0.609028	0.819	0.554	0	DSCAM	CAMK4
0	0.594697	0.738	0.434	0	DSCAM	GRIA4
0	0.548701	0.79	0.524	0	DSCAM	PRR16
0	0.546643	0.972	0.879	0	DSCAM	PDE4Dli1
0	0.528541	0.999	1	0	DSCAM	NRXN3
0	0.473218	0.998	0.804	0	DSCAM	ZNF804B
0	0.437987	0.993	0.961	0	DSCAM	NEGR1
0	0.383728	0.998	0.992	0	DSCAM	DLG2
0	-0.693067	0.973	0.995	0	DSCAM	CADPS
0	-0.709138	0.752	0.858	0	DSCAM	DOK6
0	-0.720902	0.806	0.913	0	DSCAM	RERE
0	-0.750915	0.713	0.835	0	DSCAM	EXT1
0	-0.771425	0.931	0.965	0	DSCAM	FGF12
0	-0.830685	0.813	0.921	0	DSCAM	PCLO
0	-0.867085	0.378	0.6	0	DSCAM	HDAC9
0	-0.89462	0.607	0.82	0	DSCAM	TCF4
0	-0.95558	0.577	0.722	0	DSCAM	ZNF521
0	-1.0084	0.065	0.267	0	DSCAM	NUP93
0	-1.02656	0.211	0.494	0	DSCAM	PROX1
0	-1.0333	0.292	0.613	0	DSCAM	SRGAP3
0	-1.05631	0.572	0.817	0	DSCAM	FAM135B
0	-1.06361	0.745	0.882	0	DSCAM	FRMD3li1
0	-1.06605	0.136	0.399	0	DSCAM	TLN2
0	-1.1074	0.128	0.344	0	DSCAM	CNTNAP4
0	-1.11635	0.138	0.405	0	DSCAM	SHANK3
0	-1.13375	0.341	0.605	0	DSCAM	GALNT13
0	-1.1433	0.379	0.658	0	DSCAM	GLS
0	-1.16807	0.111	0.331	0	DSCAM	EPB41L2
0	-1.19034	0.155	0.458	0	DSCAM	ETV6
0	-1.22439	0.352	0.573	0	DSCAM	INPP4B
0	-1.24254	0.034	0.265	0	DSCAM	MYLIP
0	-1.29233	0.49	0.688	0	DSCAM	B3GALT1
0	-1.29392	0.104	0.403	0	DSCAM	FAM160A1
0	-1.29869	0.136	0.444	0	DSCAM	XYLT1
0	-1.31106	0.483	0.827	0	DSCAM	ATP2B1
0	-1.32894	0.214	0.522	0	DSCAM	P3H3
0	-1.36453	0.103	0.393	0	DSCAM	ADGRL2-AS-2
0	-1.38697	0.044	0.326	0	DSCAM	INSYN2A
0	-1.40612	0.061	0.349	0	DSCAM	GNAO1-AS-5
0	-1.47573	0.278	0.579	0	DSCAM	LINC-RPL6-63
0	-1.50934	0.065	0.34	0	DSCAM	DGKH
0	-1.53329	0.134	0.357	0	DSCAM	SLC8A1
0	-1.54326	0.31	0.592	0	DSCAM	FRY
0	-1.56654	0.304	0.639	0	DSCAM	RCAN2
0	-1.57169	0.013	0.31	0	DSCAM	ROBO2-AS-3
0	-1.58596	0.161	0.462	0	DSCAM	LINC-SLITRK3-3
0	-1.64665	0.016	0.325	0	DSCAM	PRKCQ-AS-2
0	-1.67917	0.245	0.649	0	DSCAM	LRRN1
0	-1.69479	0.083	0.467	0	DSCAM	GAREM1
0	-1.71861	0.154	0.578	0	DSCAM	APOH
0	-1.73713	0.101	0.333	0	DSCAM	KCNIP4
0	-1.75206	0.041	0.371	0	DSCAM	EFR3Bli1
0	-1.75876	0.205	0.602	0	DSCAM	TANC2
0	-1.76689	0.514	0.759	0	DSCAM	PCDH9
0	-1.77859	0.143	0.529	0	DSCAM	VWC2
0	-1.78943	0.026	0.364	0	DSCAM	ISL1
0	-1.79768	0.033	0.303	0	DSCAM	NPAS3
0	-1.80089	0.504	0.663	0	DSCAM	LHFPL3
0	-1.8192	0.048	0.402	0	DSCAM	PDE3A-AS-3
0	-1.84013	0.117	0.562	0	DSCAM	TRPM1
0	-1.88724	0.03	0.276	0	DSCAM	L1RE1li231
0	-1.95981	0.099	0.428	0	DSCAM	TOX
0	-1.96596	0.203	0.608	0	DSCAM	NLGN4X
0	-1.98386	0.053	0.482	0	DSCAM	GRIA3
0	-2.00473	0.062	0.282	0	DSCAM	PAM
0	-2.04801	0.343	0.686	0	DSCAM	LINC-SLITRK3-1
0	-2.1261	0.342	0.664	0	DSCAM	DAB1
0	-2.1958	0.054	0.559	0	DSCAM	HECW1
0	-2.22346	0.714	0.944	0	DSCAM	ADGRL2
0	-2.24724	0.027	0.419	0	DSCAM	GNAO1-AS-4
0	-2.27766	0.087	0.311	0	DSCAM	SNTG1
0	-2.39075	0.022	0.258	0	DSCAM	CDH8
0	-2.43907	0.029	0.273	0	DSCAM	SLIT2
0	-2.44698	0.263	0.781	0	DSCAM	GNAO1
0	-2.54862	0.05	0.538	0	DSCAM	ST18
0	-2.60061	0.042	0.517	0	DSCAM	PRKCQ
0	-2.6751	0.22	0.608	0	DSCAM	KCNB2
0	-2.68956	0.118	0.617	0	DSCAM	GRM5
0	-2.72232	0.051	0.526	0	DSCAM	ZFHX4
0	-2.72417	0.057	0.519	0	DSCAM	FAT3
0	-2.73562	0.06	0.491	0	DSCAM	RELN
0	-2.77592	0.032	0.279	0	DSCAM	KCTD8
0	-2.86171	0.053	0.272	0	DSCAM	ROBO1
0	-2.92015	0.035	0.324	0	DSCAM	PDE1A
0	-2.9978	0.032	0.383	0	DSCAM	ADARB2-AS-6
0	-3.03825	0.063	0.749	0	DSCAM	DSCAML1
0	-3.06719	0.022	0.337	0	DSCAM	PTPRQ
0	-3.06836	0.103	0.345	0	DSCAM	HS3ST4
0	-3.41623	0.066	0.542	0	DSCAM	UNC5D
0	-3.49609	0.035	0.3	0	DSCAM	NTNG1
0	-4.06047	0.095	0.349	0	DSCAM	KCNH7
0	-4.08647	0.08	0.663	0	DSCAM	GPC6
0	-4.29297	0.119	0.478	0	DSCAM	ADARB2
0	-4.30515	0.168	0.829	0	DSCAM	ROBO2
2.15657e-307	-0.998167	0.291	0.506	8.72464e-303	DSCAM	PSD3
2.79776e-302	0.567816	0.808	0.643	1.13186e-297	DSCAM	NCKAP5
2.08026e-301	0.826223	0.329	0.143	8.41589e-297	DSCAM	GABRA6
4.8412e-296	0.758249	0.252	0.091	1.95855e-291	DSCAM	KLHL32
6.33748e-292	-0.832194	0.07	0.266	2.56389e-287	DSCAM	TEAD4
6.14211e-290	-1.0475	0.438	0.598	2.48485e-285	DSCAM	DLG1
1.02512e-284	0.435593	0.423	0.199	4.14723e-280	DSCAM	ENOX1
6.62164e-282	0.827851	0.268	0.104	2.67885e-277	DSCAM	LINC-AKAP7-1
1.06888e-280	0.586397	0.812	0.688	4.32428e-276	DSCAM	NRXN3-AS-3
1.38579e-280	-0.457507	0.867	0.926	5.60635e-276	DSCAM	GPHN
5.29327e-280	0.81289	0.522	0.341	2.14144e-275	DSCAM	HIP1
6.78522e-280	0.298036	0.454	0.217	2.74503e-275	DSCAM	SOX5
4.11627e-276	-0.86353	0.195	0.416	1.66528e-271	DSCAM	STAT1
2.19032e-269	-0.863639	0.415	0.6	8.86116e-265	DSCAM	RPL6li208
4.79899e-269	0.78786	0.395	0.204	1.94148e-264	DSCAM	FAM3C
9.35436e-269	-0.981769	0.153	0.357	3.7844e-264	DSCAM	TTC28li1
6.08288e-268	-0.800655	0.303	0.52	2.46089e-263	DSCAM	CAMKMT
2.00391e-262	0.690844	0.423	0.226	8.10702e-258	DSCAM	ASIC2-AS-4
8.36918e-262	-0.795081	0.233	0.442	3.38583e-257	DSCAM	SRRM3
3.37106e-259	0.715726	0.447	0.252	1.3638e-254	DSCAM	EPS8
7.90237e-259	-0.97613	0.106	0.295	3.19698e-254	DSCAM	MCTP2
3.40996e-257	-1.21282	0.172	0.365	1.37953e-252	DSCAM	PPARGC1A
1.97646e-255	-0.901708	0.156	0.356	7.99597e-251	DSCAM	CCDC148
1.15948e-254	-0.802988	0.3	0.497	4.69078e-250	DSCAM	RGS11
2.24176e-252	-1.30155	0.237	0.417	9.06927e-248	DSCAM	KALRN
5.75569e-252	0.750764	0.283	0.124	2.32852e-247	DSCAM	FAM13Ali1
1.95308e-251	0.796505	0.279	0.121	7.90138e-247	DSCAM	GMDSli1
9.8649e-250	-0.932995	0.186	0.382	3.99094e-245	DSCAM	CD2APli1
4.6096e-248	0.550669	0.749	0.566	1.86486e-243	DSCAM	DGKI
2.65982e-247	0.752145	0.321	0.154	1.07606e-242	DSCAM	KCNIP2
5.19454e-246	-0.747683	0.365	0.57	2.1015e-241	DSCAM	MAML3
1.32903e-245	-0.789342	0.256	0.456	5.37671e-241	DSCAM	ASAP2
4.53948e-245	0.680612	0.509	0.319	1.83649e-240	DSCAM	AFF1
1.2534e-243	0.721854	0.367	0.191	5.07076e-239	DSCAM	CHD7
4.09231e-241	0.66603	0.396	0.208	1.65558e-236	DSCAM	CACNA1G
4.53862e-241	0.5751	0.822	0.727	1.83614e-236	DSCAM	KCNAB1li1
1.03117e-237	-0.863292	0.23	0.428	4.1717e-233	DSCAM	LPGAT1
1.92771e-237	-0.852804	0.476	0.626	7.79875e-233	DSCAM	AHCYL2
1.48837e-236	-0.825981	0.09	0.268	6.02135e-232	DSCAM	LINC-RPL6-236
1.29813e-234	-0.815509	0.27	0.465	5.25173e-230	DSCAM	CSNK1G1
2.34757e-234	0.486643	0.882	0.79	9.49734e-230	DSCAM	RASGRF2
4.41864e-230	0.46216	0.788	0.648	1.7876e-225	DSCAM	AAK1
9.23553e-228	-0.972672	0.258	0.457	3.73633e-223	DSCAM	LAPTM4B
1.10937e-218	0.355163	0.934	0.696	4.48807e-214	DSCAM	SLC24A2
5.59008e-218	0.610316	0.674	0.536	2.26152e-213	DSCAM	TMEM178B
4.36659e-217	0.50021	0.445	0.244	1.76655e-212	DSCAM	KCNH8
5.15447e-217	0.374539	0.822	0.623	2.08529e-212	DSCAM	MTUS2
1.47329e-216	-1.28125	0.095	0.253	5.96035e-212	DSCAM	FRAS1
3.36206e-215	-0.640599	0.444	0.625	1.36016e-210	DSCAM	SV2B
4.74413e-212	-0.390599	0.939	0.968	1.91929e-207	DSCAM	AUTS2
1.57523e-209	-0.400653	0.925	0.933	6.37277e-205	DSCAM	PTPRD
2.10889e-209	-1.1491	0.415	0.569	8.53174e-205	DSCAM	TSORFli2591
5.49536e-209	0.646585	0.286	0.135	2.2232e-204	DSCAM	GPM6A-AS-1
1.13234e-207	0.420888	0.769	0.602	4.58101e-203	DSCAM	PTPRB
1.22622e-206	-0.685693	0.1	0.266	4.96081e-202	DSCAM	ABHD6
5.01703e-205	-0.745201	0.097	0.263	2.02969e-200	DSCAM	NBEAL1
1.57124e-203	-0.692127	0.37	0.544	6.35663e-199	DSCAM	ASAP1
7.89487e-203	-0.801742	0.172	0.35	3.19395e-198	DSCAM	NDFIP2
3.06373e-201	-0.73439	0.241	0.423	1.23946e-196	DSCAM	SLC23A2
1.62904e-199	0.661561	0.39	0.226	6.59046e-195	DSCAM	PDZD8li1
5.8582e-199	0.723749	0.267	0.125	2.36999e-194	DSCAM	LORF2li91
7.24414e-199	-0.426161	0.895	0.929	2.93069e-194	DSCAM	FSTL5
1.72204e-197	-0.668897	0.242	0.427	6.96667e-193	DSCAM	ADAM5
8.55766e-196	0.677599	0.415	0.256	3.46209e-191	DSCAM	ARL13B
1.64412e-194	-0.75056	0.453	0.603	6.65144e-190	DSCAM	PARP8
1.88898e-194	-0.63712	0.562	0.692	7.64207e-190	DSCAM	GABRR1-AS-2
4.55952e-194	0.250699	0.611	0.377	1.8446e-189	DSCAM	CSMD3
5.78228e-194	0.43263	0.666	0.458	2.33928e-189	DSCAM	LINC-TEX47-7
2.8825e-193	0.627307	0.273	0.132	1.16614e-188	DSCAM	FNDC3B
4.50434e-193	-0.653658	0.219	0.4	1.82227e-188	DSCAM	DDHD1
8.80103e-193	-0.91189	0.372	0.517	3.56055e-188	DSCAM	TMTC2
1.05728e-192	-0.718791	0.199	0.376	4.27731e-188	DSCAM	PAK3
1.31511e-192	-0.645266	0.411	0.583	5.32041e-188	DSCAM	MBNL1
3.43852e-190	0.686056	0.294	0.148	1.39109e-185	DSCAM	TMEM200C
7.07009e-189	-0.719823	0.221	0.396	2.86028e-184	DSCAM	MEF2C
2.48226e-188	-0.712979	0.183	0.354	1.00422e-183	DSCAM	STAT5B
5.99544e-188	-0.762444	0.19	0.36	2.42552e-183	DSCAM	TJP2
2.49092e-187	-0.69248	0.15	0.319	1.00773e-182	DSCAM	KIAA1958
9.23784e-185	0.647459	0.346	0.195	3.73726e-180	DSCAM	NUAK1
4.22161e-181	-0.803231	0.478	0.64	1.7079e-176	DSCAM	NPDC1-AS-1
7.03777e-181	-0.632898	0.433	0.59	2.8472e-176	DSCAM	EML6
8.64833e-180	0.560998	0.594	0.441	3.49877e-175	DSCAM	LRP8
1.17813e-178	0.481843	0.751	0.646	4.76626e-174	DSCAM	OXR1
4.13459e-178	-0.574012	0.376	0.55	1.67269e-173	DSCAM	SNAP91
1.71638e-176	0.627667	0.372	0.221	6.9438e-172	DSCAM	GPM6B
1.96154e-175	0.514278	0.475	0.304	7.93562e-171	DSCAM	ASTN1
2.25148e-174	-0.906326	0.47	0.582	9.10857e-170	DSCAM	UNC13Cli1
2.45617e-171	0.592658	0.541	0.391	9.93667e-167	DSCAM	CADM3
3.4264e-170	-0.758841	0.199	0.358	1.38618e-165	DSCAM	DOCK9
5.36446e-169	0.610001	0.335	0.189	2.17025e-164	DSCAM	HIVEP2
2.86569e-168	-0.81608	0.278	0.437	1.15934e-163	DSCAM	ERC2
1.19596e-166	-0.706577	0.142	0.295	4.83837e-162	DSCAM	TMEM117
1.82848e-166	-0.616472	0.404	0.57	7.39731e-162	DSCAM	FRMD4A
3.64835e-166	0.252597	0.491	0.302	1.47598e-161	DSCAM	LINC-RPS12-14
6.97072e-166	0.601525	0.449	0.296	2.82008e-161	DSCAM	PIK3R1
5.66318e-165	-0.654942	0.748	0.818	2.2911e-160	DSCAM	GRID2
[truncated: 926 more rows]

## Sheet: Celltype number
	Celltype number					Celltype proportion
	Infancy	Mature	Senile			Infancy	Mature	Senile
Cone_OFF	2319	1943	1410		Cone_OFF	18.4472	20.118	18.8856
DSCAM	3487	2442	2000		DSCAM	27.7384	25.2847	26.7881
ERBB4	725	599	640		ERBB4	5.76724	6.20211	8.57219
ON_BC	2363	2002	1435		ON_BC	18.7972	20.7289	19.2205
Rod_ON	3677	2672	1981		Rod_ON	29.2499	27.6662	26.5336

## Sheet: Mfuzz
	Infancy	Mature	Senile	cluster
FXR1	1.14694	-0.457739	-0.689203	2
ATP11B	1.15463	-0.588694	-0.565932	2
ABCC5li1	-0.381093	1.13451	-0.753421	1
VPS8	-1.0559	0.12323	0.932674	6
C3ORF70	-1.10759	0.83652	0.271069	4
MAP3K13	-0.591563	1.15458	-0.56302	1
IGF2BP2	1.15322	-0.526009	-0.627212	2
TBCCD1	1.06327	-0.141632	-0.921633	2
DNAJB11	1.15464	-0.587963	-0.566672	2
EIF4A2	-0.299049	-0.816357	1.11541	3
FGF12	-1.05227	0.114372	0.937897	6
ACAP2	-1.1545	0.558387	0.596108	6
DLG1	-0.41992	1.14149	-0.721571	1
RPL35A	-0.147122	-0.918289	1.06541	3
ITGB5	-0.724198	-0.41678	1.14098	3
KALRN	0.596111	0.558384	-1.1545	1
STXBP5L	-1.1438	0.434789	0.709007	6
IGSF11	-1.12107	0.320938	0.800129	6
LSAMP	0.491306	0.659313	-1.15062	1
ZBTB20	-1.06601	0.917345	0.148665	4
LORF2li16	0.337237	-1.12502	0.787783	5
TAGLN3	0.239886	-1.09813	0.858239	5
CD47	-1.13914	0.733163	0.405982	6
BBX	-1.03586	0.0760639	0.959796	6
GABRR3	0.80151	-1.12061	0.319097	5
CRYBG3	0.34329	0.78314	-1.12643	1
EPHA6	0.139301	-1.06235	0.923046	5
PROS1	1.09889	-0.856569	-0.242325	2
CADM2	-0.890246	-0.191741	1.08199	3
ROBO1	-0.874015	1.09052	-0.2165	4
ROBO2	-0.337055	1.12498	-0.787922	1
HSPA13	1.1057	-0.841067	-0.264634	2
SAMSN1	-0.162592	-0.908741	1.07133	3
NCAM2	0.139785	-1.06254	0.922753	5
ATP5PF	-0.263837	-0.841628	1.10546	3
GRIK1li1	-0.774406	-0.354566	1.12897	3
SOD1	-0.0293781	-0.984987	1.01437	5
EVA1C	-1.13308	0.373954	0.75913	6
SON	-0.062196	1.02965	-0.96745	1
ITSN1	0.0317613	0.983741	-1.0155	1
DYRK1A	-0.115194	-0.937414	1.05261	3
BRWD1	-1.03934	0.0839764	0.955364	6
B3GALT5	1.06146	-0.137048	-0.924408	2
PCP4	0.721992	-1.14141	0.419418	5
DSCAM	-0.699349	-0.446053	1.1454	3
ADARB1	-0.786479	1.12542	-0.338941	4
PCBP3	-0.553519	1.15438	-0.600858	1
YBEY	-0.233314	1.09603	-0.862717	1
WDR33	-0.825177	-0.28692	1.1121	3
BIN1	0.00612168	0.996925	-1.00305	1
CNTNAP5li1	-0.974513	-0.0491601	1.02367	6
CLASP1	-0.98651	-0.0264555	1.01297	6
DBI	1.14926	-0.47765	-0.671607	2
DPP10	-1.11931	0.313988	0.805325	6
NCKAP5	-1.04875	0.105925	0.942821	6
CCNT2	0.122384	-1.05556	0.933175	5
RAB3GAP1	1.09701	-0.236378	-0.860634	2
SPOPL	-1.10035	0.246997	0.853356	6
NXPH2	-1.02953	0.0619315	0.967595	6
LRP1B	-1.03632	0.959215	0.0771052	4
ZEB2	-1.07618	0.900553	0.175625	4
MBD5	-1.06107	0.136077	0.924993	6
KIF5C	-0.796324	1.12232	-0.325994	4
GALNT13	-1.00539	0.0108759	0.994518	6
CCDC148	-0.0376795	1.01831	-0.980628	1
PKP4	-1.06656	0.916467	0.150097	4
TANK	-1.08377	0.196805	0.886966	6
SLC4A10	0.718264	-1.14212	0.423858	5
KCNH7	-0.675903	-0.47283	1.14873	3
FIGN	-0.353178	-0.775488	1.12867	3
SCN3A	1.08854	-0.210651	-0.877894	2
CSRNP3	1.00599	-0.0120846	-0.993903	2
SCN1Ali2	1.1301	-0.770364	-0.359738	2
SCN9A	-0.385779	-0.74965	1.13543	3
B3GALT1	-1.12717	0.346524	0.780646	6
STK39	-1.1492	0.672077	0.477125	6
SLC25A12	1.00185	-0.00371787	-0.998136	2
METAP1D	-0.507308	1.15197	-0.644666	1
CHN1	1.13281	-0.760202	-0.372608	2
ATF2	-0.0246583	-0.987443	1.0121	5
HNRNPA3	1.02478	-0.973225	-0.0515548	2
OSBPL6	-0.941776	1.0495	-0.107726	4
ZNF385B	-1.14641	0.453594	0.692817	6
LORF2li11	0.230456	-1.09511	0.864654	5
UBE2E3	0.965829	-1.03098	0.065155	2
PDE1A	0.885379	0.199244	-1.08462	2
ORMDL1	1.14766	-0.463601	-0.684063	2
GLS	-1.10213	0.252752	0.849374	6
STAT1	0.649299	-1.15158	0.502277	5
TMEFF2	-1.14531	0.699899	0.445416	6
PLCL1	-1.04601	0.0994524	0.946558	6
NDUFB3	0.0134062	-1.00664	0.993229	5
SUMO1	0.343731	-1.12653	0.782801	5
BMPR2	1.05874	-0.9285	-0.130238	2
NBEAL1	1.07073	-0.909741	-0.160986	2
EEF1B2	-0.507579	-0.644416	1.15199	3
CRYGEliN	1.15468	-0.570733	-0.583943	2
CRYGB	1.15468	-0.571657	-0.583025	2
CRYGA	1.1547	-0.577985	-0.576716	2
MAP2	1.07158	-0.16324	-0.908337	2
KANSL1L	0.843541	-1.10465	0.261112	5
ERBB4	-0.702909	-0.441917	1.14483	3
SMARCAL1	0.493351	-1.15081	0.657456	5
PLCD4	0.421632	0.720135	-1.14177	1
CYP27A1	-0.716827	1.14239	-0.425563	4
PTPRN	0.74441	0.392249	-1.13666	1
SCG2	1.14632	-0.693431	-0.452887	2
OTOS	-1.12956	0.357241	0.772318	6
AGAP1	-0.6971	1.14576	-0.448657	4
DGKD	-0.614326	1.15389	-0.539567	1
DIS3L2	-1.06555	0.918067	0.147485	4
PTMA	0.101821	-1.04702	0.945194	5
PID1	-1.02495	0.0519304	0.973023	6
SPHKAP	-1.14093	0.416481	0.724448	6
COL4A4	-1.14965	0.48144	0.668215	6
NYAP2	1.15287	-0.632743	-0.520126	2
CUL3	-0.632219	-0.520685	1.1529	3
ME3	-1.06199	0.923591	0.1384	4
HIKESHI	0.907333	-1.07218	0.164848	5
PICALM	-0.959799	-0.0760579	1.03586	6
DLG2	-1.0231	0.047928	0.975174	6
DDIAS	0.808571	-1.11819	0.309619	5
TENM4	-1.10978	0.831111	0.278664	4
CEP164	-0.551834	1.15433	-0.602496	1
DSCAML1	-1.03432	0.961725	0.0725946	4
TTC36	-0.428256	1.14281	-0.714552	1
HSPA8li1	0.0920238	-1.04283	0.950807	5
GRIK4	-0.738955	1.13789	-0.398936	4
NECTIN1	-0.475907	1.14907	-0.673163	1
RPS25	-0.302888	-0.81354	1.11643	3
TBRG1	-0.90133	1.07573	-0.174398	4
ARHGAP32	-0.907362	1.07216	-0.164802	4
APLP2	1.14403	-0.707647	-0.436384	2
NTM	-0.210224	1.0884	-0.878176	1
TSORFli226	-0.371172	1.13251	-0.761342	1
SIK3	0.265736	0.840291	-1.10603	1
CADM1	-1.07417	0.170187	0.903986	6
NCAM1	-1.07504	0.902513	0.172525	4
CUL5	-0.352718	-0.775845	1.12856	3
ELMOD1	1.09014	-0.874765	-0.215373	2
CWF19L2	-0.137782	1.06175	-0.923964	1
GRIA4	-0.666813	-0.483	1.14981	3
PDGFD	-0.595764	-0.558738	1.1545	3
MAML2	-1.07608	0.900715	0.175369	4
SESN3	-1.05949	0.132115	0.927375	6
FAT3	-0.912508	-0.156524	1.06903	3
CHORDC1	0.762726	-1.13215	0.369428	5
GRM5	-1.1547	0.576693	0.578007	6
PRPF6	-0.181067	1.07816	-0.897096	1
RTEL1	-0.358378	1.12981	-0.771429	1
STMN3	0.980708	-1.01824	0.0375266	2
RPS21	0.462265	-1.1475	0.685237	5
TSHZ2	-0.0163431	1.00807	-0.991728	1
PTPN1	-1.00776	0.992052	0.015711	4
ZMYND8	0.254516	0.848147	-1.10266	1
SLC12A5	1.01803	-0.0370976	-0.980935	2
YWHAB	-1.0194	0.0399965	0.979402	6
SERINC3	1.14719	-0.459738	-0.687454	2
CHD6	-0.670239	1.14942	-0.47918	4
RAB5IF	1.03179	-0.964843	-0.066949	2
CEP250	-0.475139	1.14899	-0.673848	1
GGT7	0.0571851	0.97018	-1.02737	1
ITCH	1.15336	-0.528534	-0.624827	2
ASXL1	-1.15089	0.494232	0.656654	6
STK35	-0.263559	1.10538	-0.841823	1
PTPRA	1.15328	-0.527003	-0.626275	2
CDS2	1.12976	-0.358148	-0.771609	2
CHGB	1.15374	-0.536096	-0.617644	2
PLCB1	-0.928918	1.05846	-0.129539	4
PLCB4	-1.13791	0.399031	0.738877	6
SNAP25	-1.14017	0.728215	0.411957	6
ESF1li1	1.13192	-0.368302	-0.763618	2
MACROD2	-1.15466	0.569316	0.585347	6
LORF2li40	-0.271126	-0.836481	1.10761	3
KIF16B	-1.15444	0.598322	0.556121	6
SNRPB2	-1.14378	0.709087	0.434695	6
BFSP1	0.542876	0.611152	-1.15403	1
DSTNli1	-0.390379	-0.745929	1.13631	3
DTD1	-1.15318	0.525372	0.627813	6
CFAP61	0.501744	-1.15153	0.649789	5
RALGAPA2	-0.413984	1.14051	-0.726529	1
CST3	1.00447	-0.995468	-0.00900245	2
TNPO1	-0.992268	-0.0152887	1.00756	6
SREK1	-1.05548	0.933297	0.122178	4
ADAMTS6	1.15403	-0.542839	-0.611187	2
CWC27	-1.15026	0.662754	0.487505	6
RPL6li41	-0.812318	-0.304549	1.11687	3
PDE4Dli1	-0.560267	-0.594266	1.15453	3
RAB3C	0.683595	0.464132	-1.14773	1
GPBP1li1	0.655664	-1.15098	0.49532	5
IL6ST	1.05135	-0.939194	-0.112155	2
PLPP1	-0.935832	-0.117886	1.05372	3
DHX29	0.218231	0.872863	-1.09109	1
ARL15	-1.15446	0.55681	0.59765	6
NDUFS4	-0.306972	-0.81053	1.1175	3
ISL1	1.06698	-0.91581	-0.151167	2
PARP8	1.05789	-0.929755	-0.128137	2
HCN1	-0.737537	-0.400665	1.1382	3
NIM1K	-0.974642	1.02356	-0.0489197	4
SELENOP	0.00988343	-1.00491	0.995022	5
LIFR	-0.768241	-0.362442	1.13068	3
NIPBL	-0.82892	-0.281721	1.11064	3
SLC1A3	1.14458	-0.440186	-0.704394	2
CDH18	-1.14409	0.436785	0.707304	6
MARCHF11	-1.02028	0.978404	0.041877	4
ANKH	0.44465	0.700559	-1.14521	1
TRIO	-0.554096	1.15439	-0.600296	1
CTNND2	0.0781596	0.958627	-1.03679	1
TSORFli297	-0.960309	1.03545	-0.0751432	4
RPL10	-0.246521	-0.853684	1.1002	3
REEP5	1.12437	-0.789867	-0.334507	2
APC	0.196305	0.88729	-1.0836	1
CAMK4	-0.832051	1.1094	-0.277349	4
FBXL17	-1.04865	0.942958	0.105688	4
PAM	-1.15038	0.661574	0.48881	6
MEF2C	-1.07267	0.166155	0.906516	6
CCNH	0.970436	-1.02715	0.056715	2
RPS23li2	-0.208733	-0.879159	1.08789	3
RASGRF2	-0.820778	-0.29299	1.11377	3
SCAMP1	1.1265	-0.34358	-0.782917	2
PUM2	-0.969601	-0.0582509	1.02785	6
YWHAQ	-0.621666	-0.53187	1.15354	3
CPSF3	-0.602151	1.15434	-0.55219	1
ASAP2	-0.742891	1.13701	-0.394116	4
RPS7li1	-0.228497	-0.865977	1.09447	3
MYT1L	-0.59212	1.15457	-0.562454	1
NCOA1	-1.0511	0.939547	0.11155	4
ITSN2	-1.10434	0.844273	0.260068	4
KLHL29	-0.833194	1.10894	-0.275748	4
MAP4K4	-0.525344	1.15318	-0.627839	1
AFF3	-0.830733	1.10993	-0.279192	4
REV1	-1.08978	0.214298	0.875479	6
UNC50	1.13939	-0.731993	-0.407398	2
COX5B	0.0536123	-1.02573	0.972115	5
ZC3H6	-0.979699	-0.0394344	1.01913	6
CTNNA2	-0.90861	1.07141	-0.162801	4
LRRTM4	-1.07261	0.90661	0.166004	4
GCFC2	-0.921344	1.06345	-0.142108	4
EXOC6B	-1.14386	0.435192	0.708663	6
ZNF638	-1.1485	0.470776	0.677726	6
AAK1	0.0463177	0.976036	-1.02235	1
MEIS1	-0.85098	-0.250435	1.10142	3
MDH1li1	-0.35454	-0.774426	1.12897	3
COMMD1	-1.14706	0.458648	0.688407	6
CCDC85A	1.13906	-0.733559	-0.405502	2
CCDC88A	0.0848231	0.954887	-1.03971	1
RPS27Ali1	-0.577398	-0.577303	1.1547	3
RTN4	0.790247	-1.12425	0.334008	5
EML6	-0.664724	1.15005	-0.485322	1
NRXN1	0.561532	0.593025	-1.15456	1
TSORFli426	1.1292	-0.773592	-0.35561	2
TSORFli427	0.957311	-1.03782	0.0805098	2
STPG4	-0.306544	-0.810846	1.11739	3
RHOQ	-1.1464	0.692876	0.453526	6
PRKCE	-1.14759	0.462965	0.684622	6
CAMKMT	-0.0855198	1.04001	-0.954494	1
PPM1B	-0.926314	-0.133883	1.0602	3
THADA	-1.13919	0.732931	0.406263	6
SLC8A1	-0.956873	1.03816	-0.0812915	4
SOS1	-1.15119	0.497653	0.653535	6
SRSF7	-1.08988	0.87528	0.214598	4
BIRC6	-0.80662	-0.312248	1.11887	3
LCLAT1	-1.13265	0.371809	0.760837	6
ALK	-1.0853	0.2012	0.884103	6
BABAM2	-1.01698	0.0348812	0.982103	6
MAPRE3	-0.763609	1.13192	-0.368313	4
DPYSL5	-1.05772	0.93001	0.12771	4
DTNB	-0.646844	1.15179	-0.504947	1
DNMT3A	-0.495034	1.15096	-0.655924	1
EFR3Bli1	0.300249	0.815478	-1.11573	1
CDH7	0.425976	-1.14245	0.716479	5
DOK6	-1.154	0.542236	0.611767	6
ZNF407	-1.14218	0.717968	0.42421	6
LMAN1	1.15306	-0.52328	-0.629782	2
SEC11C	1.13103	-0.766955	-0.364075	2
WDR7	-1.13184	0.367928	0.763913	6
TCF4	-0.64352	-0.508548	1.15207	3
DCC	-1.14368	0.434028	0.709655	6
RPL17li8	0.948078	-1.04488	0.0968032	2
SETBP1	-0.638004	1.1525	-0.514492	1
SYT4	1.09159	-0.871864	-0.219728	2
RIT2	-1.15449	0.596479	0.558007	6
PIK3C3	-1.04179	0.0896125	0.952178	6
CELF4	-0.676532	1.14865	-0.472122	4
KIAA1328	-1.15383	0.537998	0.615828	6
FHOD3	0.126594	-1.05727	0.930675	5
RPRD1A	-1.12725	0.780369	0.346882	4
MAPRE2	-1.15444	0.556	0.59844	6
GAREM1	-0.609883	1.15408	-0.544195	1
CDH2	-0.455069	-0.691533	1.1466	3
ZNF521	-1.01789	0.0367998	0.981092	6
OSBPL1A	-1.06533	0.146918	0.918414	6
ROCK1	-1.15456	0.561704	0.592856	6
EPB41L3	-1.13079	0.362955	0.767837	6
TMEM200C	1.05912	-0.131193	-0.927928	2
PTPRM	-0.955736	-0.0833148	1.03905	6
MTCL1	-0.908508	1.07147	-0.162965	4
RNMT	1.14245	-0.716479	-0.425976	2
CHD5	-1.09059	0.87387	0.216718	4
CAMTA1	-0.767332	1.13093	-0.363597	4
PER3	-0.722678	1.14128	-0.418598	4
RERE	0.660344	0.490169	-1.15051	1
ENO1li3	-0.999011	-0.00197491	1.00099	6
KIF1B	-0.900073	1.07646	-0.176383	4
FBXO6	-0.596257	1.15449	-0.558235	1
SPATA21	1.15352	-0.621878	-0.531647	2
IGSF21	0.60794	0.54621	-1.15415	1
MICOS10	0.511407	-1.15228	0.640872	5
EIF4G3	-1.09819	0.858094	0.240099	4
USP48	-0.790176	1.12428	-0.334101	4
LACTBL1	1.04132	-0.088525	-0.952794	2
RPL11	-0.16962	-0.904342	1.07396	3
RSRP1	-1.10094	0.852056	0.248879	4
TMEM50A	1.14645	-0.692522	-0.453933	2
STMN1	-0.0548557	-0.971443	1.0263	5
DHDDS	-0.395716	-0.741587	1.1373	3
ZNF34	-0.48364	-0.666238	1.14988	3
KIFC2	-0.220868	1.09197	-0.871102	1
HSF1	-0.53851	1.15385	-0.615338	1
NRBP2	-0.17055	1.07431	-0.903757	1
MT-ND1li1	-0.536659	-0.617107	1.15377	3
FAM135B	-0.57583	1.1547	-0.578869	1
ZFAT	-1.04	0.0854785	0.954517	6
EFR3A	-0.967543	-0.0620273	1.02957	6
ADCY8	-0.975975	1.02241	-0.0464332	4
CYRIB	-1.12332	0.330108	0.793211	6
MTSS1	-0.429526	1.143	-0.713477	1
ENPP2	-1.1298	0.771464	0.358333	4
SAMD12	-1.14964	0.668347	0.481292	6
EXT1	-1.13224	0.36983	0.762407	6
EIF3H	-0.623862	-0.529554	1.15342	3
TRPS1	-1.13233	0.76207	0.370255	4
CSMD3	-1.02485	0.0517004	0.973147	6
SYBU	-1.00525	0.0105757	0.99467	6
EMC2	-1.08608	0.203436	0.88264	6
OXR1	-1.1525	0.514526	0.637973	6
RIMS2	-0.83688	-0.270562	1.10744	3
NCALD	-1.15378	0.536971	0.61681	6
YWHAZ	-0.830446	-0.279593	1.11004	3
RGS22	-0.0730511	-0.961471	1.03452	5
VPS13B	-0.91914	-0.145729	1.06487	3
LAPTM4B	1.15093	-0.6562	-0.494731	2
SDC2	1.15324	-0.526282	-0.626955	2
MTERF3	-0.436678	-0.707395	1.14407	3
RUNX1T1	-1.12894	0.774525	0.354414	4
DECR1	0.0809716	-1.03802	0.957052	5
CALB1	-0.584057	-0.570618	1.15467	3
MMP16	-1.15394	0.540689	0.613251	6
RALYL	-1.13284	0.76008	0.37276	4
IMPA1	1.13493	-0.751719	-0.383211	2
FABP5li2	0.980564	0.0377998	-1.01836	2
PKIA	-1.08494	0.200155	0.884785	6
ZFHX4	-1.06919	0.156934	0.912255	6
STAU2	0.231426	0.863997	-1.09542	1
RPL7li40	-0.663654	-0.486508	1.15016	3
KCNB2	-1.06543	0.147169	0.91826	6
SULF1	1.00506	-0.0101908	-0.994866	2
ARFGEF1	-0.932801	-0.123016	1.05582	3
CYP7B1	-1.13424	0.37971	0.754531	6
CLVS1	-1.01421	0.0290446	0.985161	6
TOX	-0.837393	1.10723	-0.269838	4
L1RE1li51	-0.547415	-0.606777	1.15419	3
TGS1	-0.395584	1.13728	-0.741694	1
XKR4	-1.1547	0.576148	0.578552	6
ST18	-0.0638429	1.03039	-0.966549	1
SNTG1	-0.304149	1.11676	-0.812612	1
SPIDR	-0.916259	-0.150436	1.0667	3
CNTNAP3liN	-1.11879	0.311937	0.806851	6
TAMM41	0.994344	0.0112173	-1.00556	2
ANKRD26li3	-1.12383	0.332235	0.791596	6
ATP5PO	0.00669259	-1.00333	0.996637	5
LCOR	-0.807315	-0.311313	1.11863	3
SLC25A28	-1.048	0.943849	0.10415	4
NDUFB8	0.292711	-1.11369	0.820981	5
PDZD7li1	-0.631242	1.15297	-0.521727	1
SFXN3	-0.515161	1.15254	-0.637381	1
BTRC	-1.07455	0.171201	0.903347	6
NPM3	-1.00498	0.994945	0.0100343	4
SORCS1	-0.510558	1.15222	-0.641659	1
ADD3	-1.13468	0.752735	0.381948	6
SMC3	0.807658	0.31085	-1.11851	2
VTI1A	-1.13156	0.366603	0.764961	6
ABLIM1	-1.15088	0.494196	0.656688	6
ATRNL1	-0.990445	-0.0188439	1.00929	6
PDZD8li1	-0.714068	-0.428829	1.1429	3
RAB11FIP2	-1.04149	0.0889277	0.952566	6
ZRANB1	1.12412	-0.333464	-0.790661	2
CTBP2	-0.945479	1.04681	-0.101326	4
INSYN2A	-0.961691	1.03435	-0.0726556	4
TCERG1L	-1.14805	0.466816	0.681229	6
JAKMIP3	-1.05312	0.936685	0.116435	4
GUK1	-0.716948	-0.42542	1.14237	3
ZMIZ1	-0.798367	1.12165	-0.323283	4
RPS24li11	0.185513	-1.07977	0.894254	5
KCNMA1	-1.10743	0.836909	0.270521	4
KAT6B	-0.864807	-0.230228	1.09504	3
ADK	-1.08912	0.212343	0.876775	6
CAMK2G	-1.04119	0.952959	0.0882339	4
SPOCK2	0.943049	0.105532	-1.04858	2
PPA1li2	-0.551646	-0.602678	1.15432	3
TET1	1.06257	-0.139863	-0.922706	2
NRBF2	1.09756	-0.859449	-0.238115	2
ARID5B	-1.14905	0.67336	0.475687	6
ANK3	1.14954	-0.669206	-0.480334	2
PHYHIPL	-0.760596	-0.372112	1.13271	3
UBE2D1	1.08588	-0.883008	-0.202873	2
CISD1	0.755593	-1.13398	0.378384	5
PCDH15	-0.0585753	-0.969425	1.028	5
PRKG1	-1.0225	0.0466324	0.975868	6
SGMS1	-1.14016	0.72829	0.411867	6
ATAD1	1.08402	-0.886497	-0.197526	2
PTEN	-0.22427	-0.868822	1.09309	3
PCGF5	-1.1023	0.848969	0.253335	4
CPEB3	-1.15401	0.611536	0.542476	6
SNCG	0.0860478	-1.04024	0.954196	5
GRID1	-0.889816	1.08222	-0.192408	4
LRIT1	1.12196	-0.324527	-0.79743	2
NRG3	-0.182383	1.07864	-0.896256	1
LUC7L3	-0.907977	1.07179	-0.163817	4
TOB1	-0.702327	1.14492	-0.442595	4
NME2	-0.138832	-0.92333	1.06216	3
CA10	-1.09923	0.243391	0.855837	6
HLF	-1.04182	0.0896879	0.952135	6
MSI2	-0.764287	1.13174	-0.367456	4
CUEDC1	-0.555933	1.15444	-0.598506	1
SKA2	0.415352	-1.14074	0.72539	5
PPM1E	-0.632118	-0.520793	1.15291	3
YPEL2	-1.11635	0.302597	0.813754	6
CLTC	1.00405	-0.995902	-0.00814615	2
MED13	-1.12693	0.781463	0.345466	4
TBX2	-0.935411	1.05401	-0.118601	4
ASIC2li1	-1.11892	0.806478	0.312439	4
NLK	-1.13439	0.380475	0.753918	6
UNC119	-0.706493	-0.437735	1.14423	3
SDF2	1.1522	-0.510285	-0.641912	2
RPL23Ali12	-0.260289	-0.844118	1.10441	3
TAOK1	-1.02669	0.0556988	0.970987	6
ABR	-0.565801	1.15462	-0.588823	1
NXN	0.0225827	0.988517	-1.0111	1
RNF167li1	0.0850287	0.954771	-1.0398	1
BAP18	1.03531	-0.960485	-0.074827	2
PHF23li1	-0.505273	1.15182	-0.646544	1
ATP1B2	1.13664	-0.744511	-0.392125	2
KCNAB3	-0.600029	1.1544	-0.554371	1
VAMP2	-0.921983	1.06304	-0.141056	4
RPL26li5	-0.444054	-0.701072	1.14513	3
STX8	-1.13116	0.364693	0.766468	6
RCVRN	-0.669533	-0.479969	1.1495	3
ARHGAP44	-1.07472	0.903048	0.171677	4
COX10	-1.08312	0.194946	0.888173	6
ZNF705Ali1	-0.0198118	-0.989947	1.00976	5
UBB	-0.0651421	-0.965836	1.03098	5
NCOR1	-1.13993	0.410555	0.729379	6
EPN2	0.118664	0.935374	-1.05404	1
TOM1L2	-0.80769	1.1185	-0.310807	4
MPRIP	-0.457714	1.14694	-0.689224	1
USP22	-0.150709	1.0668	-0.916091	1
GPS1	-0.417826	1.14115	-0.723324	1
ACTG1	-0.594477	1.15453	-0.560052	1
CYTH1	-0.557268	1.15447	-0.597203	1
TNRC6C	-0.876065	1.08948	-0.213415	4
SRSF2	-1.01301	0.986459	0.0265537	4
AANAT	-0.585521	-0.56914	1.15466	3
RNF157	-0.844578	1.10421	-0.259632	4
HIS3.3Ali1	-0.867404	-0.22638	1.09378	3
SUMO2	0.333197	-1.12406	0.790864	5
ATP5PDli4	-0.364815	-0.766372	1.13119	3
RPL38li2	0.342418	-1.12623	0.78381	5
KCNJ2	0.542078	-1.154	0.611918	5
ABCA5	-1.13696	0.393869	0.743092	6
PRKCA	0.447422	0.698167	-1.14559	1
PITPNC1	-0.893776	1.08003	-0.186258	4
BPTF	-0.512764	1.15238	-0.639612	1
MAP3K3	-0.904503	1.07387	-0.169364	4
KCNH6	0.982658	0.033826	-1.01648	2
TANC2	-0.902733	1.07491	-0.172176	4
KANSL1	-0.265006	-0.840805	1.10581	3
MAPT	-0.737151	1.13829	-0.401136	4
NSF	-0.953629	-0.0870512	1.04068	3
GPATCH8	-1.13381	0.37756	0.756253	6
RPL27li4	-0.03853	-0.980178	1.01871	5
ATP6V0A1	1.12529	-0.338383	-0.786906	2
STAT5B	-1.04641	0.946019	0.100389	4
EIF1li2	-0.122435	-0.933146	1.05558	3
RPL19li1	-0.507164	-0.644799	1.15196	3
PLXDC1	-0.391056	1.13644	-0.745379	1
RPL23li1	-0.493038	-0.657741	1.15078	3
GPR179	0.0808814	0.957103	-1.03798	1
CACNA1G	0.817224	0.297864	-1.11509	2
ATP1B1	1.10385	-0.845424	-0.258422	2
DCAF6	-1.03415	0.96194	0.0722065	4
MPC2	-0.0635404	-0.966715	1.03026	5
BRINP3	-1.10529	0.84205	0.263237	4
C1ORF21	0.942724	0.106092	-1.04882	2
NMNAT2	-0.763182	1.13203	-0.368852	4
RABGAP1L	-0.964772	-0.0670781	1.03185	6
COP1	-1.04227	0.0907248	0.951546	6
ASTN1	-0.901534	1.07561	-0.174075	4
RALGPS2	0.451164	0.694928	-1.14609	1
FAM163A	-1.07305	0.167176	0.905876	6
CEP350	-0.797832	1.12183	-0.323993	4
LHX4	-0.797544	1.12192	-0.324375	4
RGSL1	-0.697663	-0.448005	1.14567	3
TEDDM1li2	-0.849865	-0.252043	1.10191	3
RGS8	0.927471	0.131956	-1.05943	2
DNM3	0.650496	0.500973	-1.15147	1
PRRC2C	-0.5198	1.15285	-0.633048	1
FMN2	-0.997229	-0.00551838	1.00275	6
PLD5	-1.13012	0.770296	0.359824	4
CEP170	-0.978176	1.02048	-0.0423044	4
AKT3	-0.955056	-0.084522	1.03958	6
HNRNPUli1	-1.15287	0.632692	0.52018	6
AHCTF1	-1.1545	0.595747	0.558756	6
CNIH4	1.15191	-0.645451	-0.506458	2
SUSD4	-1.09113	0.218342	0.872789	6
MIA3	1.14315	-0.430455	-0.71269	2
BPNT1	0.98964	0.0204081	-1.01005	2
PPP2R5A	-0.976448	-0.0455475	1.022	6
RCOR3	-1.11918	0.313468	0.805712	6
KCNH1	-1.14872	0.472709	0.67601	6
CR1	0.227134	-1.09403	0.866896	5
CD55li1	1.02524	-0.972691	-0.0525463	2
NFASC	-0.43573	1.14393	-0.708204	1
PLEKHA5	-0.903177	1.07465	-0.171471	4
PPP1R12B	-1.13477	0.752377	0.382394	6
TMEM9	1.1546	-0.590249	-0.564355	2
B3GALT2	1.14568	-0.697618	-0.448058	2
RYR2	-0.377122	1.13372	-0.756602	1
GALNT18	0.783661	0.342612	-1.12627	2
USP47	-1.13384	0.756149	0.377689	6
FAR1	-1.07731	0.178727	0.898585	6
SOX6	-0.840434	-0.265533	1.10597	3
LUZP2	1.12836	-0.35182	-0.776543	2
METTL15	-1.07044	0.160218	0.910218	6
ELP4	-1.05554	0.122331	0.933207	6
CSTF3	-1.15074	0.49264	0.658102	6
SBF2	-1.13649	0.391322	0.745164	6
SCUBE2	-0.956297	1.03861	-0.082317	4
TMEM9B	1.02459	-0.973446	-0.0511447	2
DNHD1	-0.915409	-0.15182	1.06723	3
LRRC4C	0.55995	0.594578	-1.15453	1
ERGIC2	-1.11485	0.817879	0.296968	4
CRY2	-0.992012	1.0078	-0.0157887	4
PHF21A	-0.87276	1.09115	-0.218386	4
NUP98	-1.14657	0.454804	0.691763	6
FCHSD2	-1.15102	0.49574	0.655281	6
RPS3	-0.667089	-0.482694	1.14978	3
MAP6	-0.793681	1.12317	-0.329488	4
UVRAG	-0.944152	1.04778	-0.103626	4
CTSD	1.14982	-0.483079	-0.666743	2
SHANK3	0.404131	0.734688	-1.13882	1
PPP6R3	-0.805055	-0.31435	1.11941	3
GSTP1	1.09981	-0.854548	-0.245267	2
KDM2A	-1.00583	0.0117632	0.994067	6
RBM4B	-1.11995	0.316503	0.80345	6
CTSF	1.01181	-0.0240557	-0.987755	2
FAUli1	-0.151919	-0.915348	1.06727	3
ESRRA	-0.271492	-0.836221	1.10771	3
FKBP2	1.13258	-0.76107	-0.371515	2
OTUB1	-0.0263056	-0.986588	1.01289	5
RTN3	1.15404	-0.610819	-0.543222	2
B3GAT3	1.14869	-0.472424	-0.676264	2
FTH1li4	-0.478638	-0.670724	1.14936	3
STX3	-0.52646	1.15325	-0.626787	1
COMMD10li1	-1.11231	0.287705	0.82461	6
DMXL1	-1.04791	0.943975	0.103932	4
PRR16	-0.914993	-0.152496	1.06749	3
SNX2	-0.0405657	-0.9791	1.01967	5
ZNF608	1.12729	-0.347037	-0.78025	2
MARCHF3	-1.02006	0.978654	0.041405	4
SLC12A2	-0.392591	-0.744132	1.13672	3
FNIP1	-1.14725	0.460224	0.687027	6
TXNDC17li1	0.155367	-1.06859	0.913223	5
DDX46	-1.07067	0.909826	0.160849	4
TRPC7	-1.1455	0.698748	0.44675	6
REEP2	0.52665	0.626607	-1.15326	1
NRG2	-1.1306	0.36204	0.768556	6
PURA	-1.15274	0.518164	0.634579	6
NDUFA2	-0.325175	-0.796942	1.12212	3
PCDHA1	-1.10742	0.270493	0.836929	6
PCDHB14	-0.813628	-0.302768	1.1164	3
PCDHGA4	1.06266	-0.140098	-0.922563	2
NDFIP1	1.05873	-0.928517	-0.130209	2
TCERG1	-1.14213	0.718215	0.423916	6
PPP2R2B	-1.11654	0.813232	0.303307	4
RPS14	-0.353958	-0.77488	1.12884	3
GLRA1	-1.14494	0.702224	0.442714	6
SGCD	0.356176	0.77315	-1.12933	1
ADAM19	-0.939114	1.05141	-0.112292	4
EBF1	-1.12093	0.320398	0.800535	6
RNF145	1.14348	-0.710784	-0.432701	2
PWWP2A	-0.573705	1.15469	-0.580988	1
GABRB2	1.04802	-0.104194	-0.943824	2
GABRA6	0.835813	0.272066	-1.10788	2
GABRA1	1.15009	-0.485806	-0.664287	2
GABRG2	1.04698	-0.101727	-0.945248	2
TENM2	-0.822871	-0.290107	1.11298	3
RANBP17	-1.07779	0.18004	0.89775	6
CPEB4	-0.712458	-0.430729	1.14319	3
NSG2	1.11541	-0.299072	-0.816341	2
ZNF346	-0.866679	1.09414	-0.227456	4
DDX41	-0.15407	1.06809	-0.914023	1
CLK4	0.0349735	-1.01703	0.982054	5
HNRNPH2li1	-0.492251	1.15071	-0.658456	1
MAML1	1.1422	-0.717857	-0.424341	2
BCL2L13	1.05131	-0.112053	-0.939254	2
PARD3	-0.814538	-0.30153	1.11607	3
ZEB1	-1.05574	0.122831	0.93291	6
MPP7	-1.04058	0.0868185	0.95376	6
ANKRD26li6	0.498846	0.652444	-1.15129	1
KIAA1217	-1.082	0.890221	0.19178	4
NEBL	-1.10055	0.852914	0.247638	4
PLXDC2	1.1136	-0.292376	-0.821225	2
CACNB2li1	-0.975023	-0.0482103	1.02323	6
CACNB2	0.513176	-1.1524	0.639229	5
ST8SIA6	1.09375	-0.226262	-0.867483	2
VIM	-1.01136	0.0231303	0.988234	6
FAM107B	1.07213	-0.164722	-0.907412	2
FRMD4A	0.931166	0.125769	-1.05694	2
CAMK1D	-1.15282	0.519397	0.633425	6
CELF2li1	-1.00365	0.00733862	0.99631	6
SFMBT2	-1.01065	0.988996	0.021657	4
PRKCQ	-1.15192	0.645282	0.506641	6
PFKP	-1.13702	0.394196	0.742826	6
ADARB2	0.431093	0.712149	-1.14324	1
DIP2C	-0.842911	1.10492	-0.262011	4
SDK1	-0.363538	-0.767378	1.13092	3
RADIL	-0.433059	1.14354	-0.710479	1
ACTB	-0.463547	-0.68411	1.14766	3
RNF216	-1.07282	0.906264	0.166556	4
NPTX2	1.14489	-0.442343	-0.702543	2
ATP5MFli7	-0.281295	-0.829226	1.11052	3
RASA4	-0.497304	1.15116	-0.653854	1
SRRM3	-0.886376	1.08409	-0.197712	4
RHBDD2	1.14447	-0.705069	-0.439399	2
HIP1	-0.572601	1.15469	-0.582087	1
GTF2IRD1	-0.443821	1.14509	-0.701273	1
GTF2I	-1.09288	0.223634	0.869249	6
AUTS2	-1.13338	0.757958	0.375424	4
CALN1	-0.82916	-0.281387	1.11055	3
CHCHD2	-0.357861	-0.771833	1.12969	3
C16ORF58	-0.64504	1.15194	-0.506904	1
FUS	-0.996777	1.00319	-0.00641482	4
XPO6	-1.11941	0.314359	0.805049	6
HS3ST4	-1.12052	0.318757	0.801764	6
TNRC6A	-0.634673	-0.518063	1.15274	3
PRKCB	-1.10773	0.836167	0.271567	4
NDUFAB1li1	-0.150439	-0.916257	1.0667	3
CRYM	1.14458	-0.440217	-0.704368	2
ARL6IP1li1	1.13067	-0.76828	-0.362392	2
XYLT1	-1.07344	0.905217	0.168226	4
RBFOX1	-0.331756	1.12372	-0.79196	1
TFAP4	0.518091	-1.15274	0.634647	5
SRRM2	-0.713157	1.14306	-0.429904	4
ATP6V0C	1.14853	-0.677539	-0.470987	2
RPS2li13	-0.595291	-0.559221	1.15451	3
NDUFB10	0.284985	-1.11156	0.826573	5
CACNA1H	1.09083	-0.217427	-0.873398	2
RHOT2	-0.292675	1.11368	-0.821007	1
RGS11	-0.086038	1.04024	-0.954201	1
DENND1A	-0.95384	1.04052	-0.0866777	4
RPL35li9	-0.0422949	-0.978181	1.02048	5
HSPA5	1.15418	-0.607103	-0.547078	2
PBX3	-1.14299	0.713564	0.429424	6
MVB12B	-0.699653	1.14535	-0.445701	4
GARNL3	-0.703034	1.14481	-0.441772	4
STXBP1	-0.753308	1.13454	-0.381235	4
FNBP1	-0.184247	1.07931	-0.895064	1
PRRC2B	-0.419408	1.14141	-0.722	1
RPL7Ali3	0.243897	-1.09939	0.85549	5
FBXW5	-0.162994	1.07148	-0.908491	1
DPP7li1	-0.22655	1.09384	-0.867289	1
EHMT1	-0.343856	1.12656	-0.782704	1
GSN	-1.13703	0.742809	0.394217	6
CNTRL	-1.15469	0.582245	0.572441	6
MEGF9	-0.903902	1.07422	-0.17032	4
ASTN2	-0.776023	1.12851	-0.352489	4
ATP6V1G1li1	-0.00395355	-0.998017	1.00197	5
TXN	-0.00960295	-0.995164	1.00477	5
ZNF462li1	-1.1012	0.249743	0.851459	6
DNAJA1li14	1.0533	-0.936428	-0.116873	2
NDUFB6li1	-0.471614	-0.676983	1.1486	3
MOB3B	-0.81717	1.11511	-0.297938	4
MLLT3	-0.989658	-0.0203719	1.01003	6
SLC24A2	1.15256	-0.637162	-0.515396	2
RPS6li10	-0.69907	-0.446377	1.14545	3
ADAMTSL1	1.13611	-0.389353	-0.746761	2
SH3GL2	0.811492	0.305669	-1.11716	2
CNTLN	-1.09459	0.228863	0.86573	6
PSIP1	-0.964457	1.03211	-0.0676505	4
SNAPC3	0.554222	0.600174	-1.1544	1
TTC39Bli1	1.13364	-0.756921	-0.376724	2
NFIB	-0.7035	-0.441229	1.14473	3
PTPRD	-0.887385	-0.19616	1.08354	3
KDM4C	-1.14846	0.678045	0.470416	6
UHRF2	-1.15461	0.564623	0.589985	6
PLGRKT	0.733922	-1.13898	0.405062	5
SMARCA2	-1.13859	0.402823	0.735765	6
PGM5	-1.15286	0.632865	0.519995	6
PIP5K1B	-1.11941	0.805055	0.31435	4
APBA1	-0.257154	1.10346	-0.84631	1
SMC5	-0.83851	1.10677	-0.268259	4
TRPM3	-0.19911	1.08458	-0.885466	1
RORB	1.07431	-0.903745	-0.170569	2
GNAQli1	-1.14349	0.710744	0.432747	6
FRMD3li1	-1.14013	0.728438	0.411689	6
GKAP1	0.641913	0.510284	-1.1522	1
HNRNPKli3	-0.35502	-0.774052	1.12907	3
NTRK2	-0.550139	-0.604141	1.15428	3
CDC14B	-1.15382	0.615985	0.537833	6
AOPEP	0.261316	0.843398	-1.10471	1
ZNF717li3	-0.509823	-0.64234	1.15216	3
RNF7	0.16471	-1.07213	0.90742	5
SAP30	-0.0584958	1.02796	-0.969468	1
GALNT7li1	-1.14143	0.72187	0.419563	6
MFAP3L	-1.00909	0.990653	0.0184383	4
HPF1	1.00216	-0.997829	-0.00432884	2
CLCN3	0.883002	-1.08588	0.202883	5
CPE	1.15244	-0.638714	-0.513729	2
RPL21li85	0.717259	-1.14231	0.425051	5
CLU	0.0194414	-1.00958	0.990138	5
ZNF395	-0.654795	1.15107	-0.496272	1
TSORFli1224	-0.754195	-0.38013	1.13432	3
MSRA	-0.877247	1.08888	-0.211629	4
XKR6	-0.372215	1.13273	-0.760514	1
RPL10li2	-0.45356	-0.692847	1.14641	3
KAT6A	-1.14205	0.423383	0.718663	6
ANK1	-0.43649	1.14405	-0.707556	1
ADAM5	1.10901	-0.275997	-0.833016	2
NSD3	-0.54596	1.15414	-0.608182	1
UNC5D	-1.07838	0.896714	0.181665	4
NRG1	-1.08694	0.880994	0.205944	4
TNKS	-0.617197	1.15376	-0.536565	1
LONRF1	-1.06994	0.911024	0.158921	4
SGCZ	-0.757577	1.13348	-0.375902	4
MTMR7	-0.839881	1.1062	-0.266317	4
MTUS1	-0.334194	1.1243	-0.790105	1
SORBS2	0.99657	0.00682468	-1.00339	2
TENM3	-0.49501	-0.655946	1.15096	3
WDR17	-1.13295	0.373305	0.759647	6
GPM6A	0.596383	-1.15449	0.558106	5
ANKRD17	-1.01808	0.0372014	0.98088	6
ALB	0.739924	0.397751	-1.13768	1
FRAS1	-1.05332	0.936395	0.11693	4
HNRNPDL	-0.810865	1.11738	-0.306517	4
PTPN13	-0.658916	-0.491744	1.15066	3
AFF1	-1.15017	0.486634	0.663541	6
CCSER1	-1.027	0.0563918	0.970611	6
GRID2	0.478632	-1.14936	0.67073	5
PPP3CA	-0.551086	1.15431	-0.603222	1
UBE2D3li1	0.272964	-1.10814	0.835175	5
CISD2	1.08692	-0.881025	-0.205897	2
RPL34	-0.405581	-0.733494	1.13907	3
OSTC	1.14869	-0.676231	-0.472461	2
ELOVL6	0.438451	0.70588	-1.14433	1
ANK2	0.26513	0.840718	-1.10585	1
RALGDSli7	1.01647	-0.98267	-0.0338031	2
SPTLC1li2	0.458651	-1.14706	0.688405	5
FRYL	-0.280868	1.1104	-0.829533	1
OCIAD1	1.0713	-0.908793	-0.162509	2
LNX1	-0.509874	1.15217	-0.642293	1
ADGRL3	1.13677	-0.743943	-0.392824	2
YTHDC1	-0.982892	-0.0333807	1.01627	6
CDH8	-0.881805	-0.204709	1.08651	3
CTCF	-0.853402	-0.24693	1.10033	3
NUTF2li1	1.14997	-0.665413	-0.484557	2
NFAT5	-1.15394	0.540719	0.613222	6
ST3GAL2li1	1.01393	-0.0284631	-0.985465	2
RFWD3	1.03502	-0.0741775	-0.960846	2
GABARAPL2	-0.0381795	-0.980363	1.01854	5
CNTNAP4	-0.882087	1.08637	-0.20428	4
WWOX	-1.15421	0.606232	0.547978	6
CMIP	-0.491938	1.15068	-0.65874	1
COX4I1	-0.0535102	-0.972171	1.02568	5
CTU2	0.283806	0.827422	-1.11123	1
RPS16li1	-0.469141	-0.679175	1.14832	3
SPINT2	1.15468	-0.572016	-0.582668	2
ZNF568	-1.1005	0.853037	0.247459	4
NPHS1	1.10343	-0.257044	-0.846386	2
COX6B1li6	0.0303837	-1.01485	0.984462	5
GAPDHS	1.15463	-0.588445	-0.566184	2
HPN	0.876674	-1.08917	0.212495	5
LSM14A	-1.0623	0.139186	0.923116	6
ZNF536	-1.1238	0.332086	0.791709	6
URI1li1	0.309597	-1.11818	0.808587	5
VSTM2B	1.05253	-0.115016	-0.937519	2
UQCRFS1	-0.363104	-0.76772	1.13082	3
ITFG1	-1.13791	0.399023	0.738883	6
CHD9	1.12072	-0.801185	-0.31953	2
FTO	-1.09905	0.242833	0.85622	6
GNAO1	-0.225803	1.0936	-0.867792	1
MT3	-0.763579	-0.368351	1.13193	3
NLRC5	1.12573	-0.340277	-0.785455	2
PI4KA	0.227356	0.866746	-1.0941	1
CHCHD10	-0.312259	-0.806612	1.11887	3
DTX1	-0.569099	1.15466	-0.585563	1
MED13L	-0.873522	-0.217241	1.09076	3
KSR2	-1.15446	0.597488	0.556976	6
PEBP1	-0.335525	-0.78909	1.12462	3
SRRM4	-0.798771	1.12152	-0.322746	4
RPLP0li4	-0.0757946	-0.959946	1.03574	5
COX6A1li1	0.482138	-1.14973	0.667588	5
CABP1	-0.138306	1.06195	-0.923648	1
CRYBB2	0.939433	0.111747	-1.05118	2
TSORFli1415	-1.04166	0.952355	0.0893009	4
TTC28li1	-0.775923	1.12854	-0.352618	4
UQCR10	0.244692	-1.09964	0.854944	5
SELENOM	1.05791	-0.929732	-0.128176	2
YWHAHli1	0.17123	-1.07456	0.903329	5
HECTD4	-0.944992	1.04716	-0.102172	4
ERP29	1.04223	-0.951605	-0.0906213	2
CUX2	-0.281179	1.11049	-0.829309	1
PPP1CCli1	-0.817206	-0.297889	1.11509	3
ATP2A2	1.15239	-0.639447	-0.512942	2
CLIP1	-0.666694	1.14983	-0.483133	4
UBBliN	-0.754112	-0.380233	1.13434	3
TMEM132C	-0.36681	1.13161	-0.764798	1
TMEM132D	0.096325	0.948352	-1.04468	1
RIMBP2	-0.717564	1.14225	-0.424688	4
ZNF26	-1.0294	0.0616535	0.967747	6
TRPM1	0.0504678	0.973811	-1.02428	1
TSORFli1442	-0.646389	1.15183	-0.50544	1
GABRB3	-0.591284	1.15459	-0.563304	1
GABRA5	0.936171	-1.05348	0.11731	5
PKMli1	0.495074	0.655887	-1.15096	1
NPTNli1	1.15461	-0.564659	-0.589949	2
INSYN1	0.0208012	0.989437	-1.01024	1
COX5Ali2	-0.141048	-0.921988	1.06304	3
RCN2	1.11289	-0.289794	-0.823098	2
RLBP1	0.425758	-1.14242	0.716663	5
SV2B	1.11686	-0.812329	-0.304533	2
SLCO3A1	-0.575325	1.1547	-0.579373	1
CHD2	-1.14279	0.428109	0.714677	6
IGF1R	1.15182	-0.646528	-0.505289	2
SELENOS	1.15152	-0.649881	-0.501643	2
CNTN3	0.973636	-1.02443	0.0507927	2
CNTN4	-0.306371	-0.810973	1.11734	3
LRRN1	-1.04007	0.954426	0.0856395	4
ITPR1	-1.12706	0.346036	0.781023	6
GRM7	0.487697	0.66258	-1.15028	1
SRGAP3	-0.94743	1.04536	-0.0979335	4
SETD5	-1.13533	0.750066	0.385263	6
LHFPL4	-0.254024	1.10251	-0.84849	1
VGLL4	-0.471643	1.1486	-0.676957	1
LIN1li19	1.13759	-0.397294	-0.740298	2
RPL32li7	-0.44292	-0.702048	1.14497	3
RPN1	1.15109	-0.654577	-0.496512	2
TMEM158	1.13363	-0.376675	-0.75696	2
FYCO1	-0.981509	1.01752	-0.0360098	4
MAP4	-0.236167	1.09694	-0.860777	1
SETD2	0.0676302	0.964468	-1.0321	1
WDR6	1.15	-0.484836	-0.665162	2
RBM5	-0.779951	1.12737	-0.347423	4
SLC38A3	0.532631	0.620943	-1.15357	1
RPL29li8	-0.212714	-0.876529	1.08924	3
SPCS1	1.1165	-0.813336	-0.303165	2
CACNA1D	-1.13409	0.755159	0.378926	6
ACTR8	1.12794	-0.778019	-0.349919	2
CACNA2D3	0.542857	0.611169	-1.15403	1
LRTM1	1.14461	-0.440413	-0.7042	2
ERC2	-1.02738	0.970158	0.0572272	4
PTPRG	-0.143412	1.06396	-0.920551	1
CADPS	-1.14262	0.427057	0.715566	6
SYNPR	-1.02746	0.0574019	0.970063	6
PRICKLE2	-1.01948	0.97931	0.0401689	4
ARL6IP5	1.1532	-0.525678	-0.627525	2
FRMD4B	-1.06933	0.157308	0.912023	6
PEX5L	-1.15133	0.652013	0.499318	6
USP13	-0.00139445	-0.999302	1.0007	5
NAALADL2	-0.902195	-0.173028	1.07522	3
NLGN1	-0.250891	-0.850664	1.10156	3
SEC62li2	1.02305	-0.0478093	-0.975238	2
SERPINI1	1.06953	-0.911693	-0.157841	2
SLITRK3	-0.0923919	1.04299	-0.950598	1
RSRC1li1	-1.14326	0.431193	0.712064	6
SSR3	1.06384	-0.920749	-0.143087	2
KCNAB1li1	-0.962946	1.03333	-0.0703889	4
MBNL1	-0.414864	-0.725796	1.14066	3
MED12L	-1.03701	0.958344	0.0786654	4
P2RY14	0.463898	-1.1477	0.683801	5
SLC9A9	-0.752219	1.13481	-0.38259	4
XRN1	-1.01416	0.985216	0.0289394	4
RASA2	-1.15158	0.502363	0.64922	6
CLSTN2	0.508515	0.64355	-1.15207	1
NMNAT3	-1.15444	0.598486	0.555953	6
STAG1	-0.878312	-0.210018	1.08833	3
SRPRB	1.15151	-0.501431	-0.650076	2
TF	-0.805861	-0.313269	1.11913	3
BFSP2	0.513151	0.639252	-1.1524	1
TMEM108	-0.732652	-0.4066	1.13925	3
GUCY1B1	-0.694447	1.14617	-0.451718	4
GRIA2	-0.882404	1.0862	-0.203796	4
FSTL5	0.104321	0.94375	-1.04807	1
HR	0.921336	0.142122	-1.06346	2
PSD3	-0.630457	1.15302	-0.522563	1
PRDM5	1.14685	-0.457043	-0.68981	2
PCDH10	1.04849	-0.943178	-0.105309	2
MGARP	1.07835	-0.89677	-0.181578	2
MAML3	-0.503866	1.1517	-0.647839	1
TBC1D9	-0.866028	1.09445	-0.228421	4
RNF150li1	0.852245	0.248606	-1.10085	2
IL15	-0.666562	1.14984	-0.48328	4
INPP4B	-1.15441	0.599621	0.55479	6
HHIP	0.684772	0.462795	-1.14757	1
NR3C2	-1.14637	0.453246	0.693119	6
LRBA	-1.12144	0.32243	0.799008	6
RPS3Ali40	-0.515264	-0.637285	1.15255	3
SH3D19	-0.490954	1.15059	-0.659633	1
FAM160A1	-1.13444	0.753706	0.380739	6
TRIM2	-0.376875	1.13367	-0.7568	1
TSPY3	-0.646412	-0.505416	1.15183	3
MIA3li2	-0.967543	-0.0620268	1.02957	6
ENVli38	-0.759941	-0.372936	1.13288	3
ZFP39li22	-0.80274	-0.317453	1.12019	3
ZFP39li8	-0.866889	-0.227144	1.09403	3
MIA3li3	-1.03557	0.0754051	0.960163	6
POLli54	-1.00478	0.00962035	0.995155	6
SPTLC1li7	-0.819439	-0.29483	1.11427	3
GOLGA2li6	-0.976912	-0.0446788	1.02159	6
ENVli44	-0.825119	-0.287001	1.11212	3
LORF2li161	-0.852459	-0.248296	1.10076	3
PBX4	-1.04761	0.944386	0.103221	4
NDUFA13	1.03643	-0.959072	-0.077363	2
CERS1	0.918846	0.14621	-1.06506	2
TMEM59L	1.15124	-0.498285	-0.652957	2
RPL21li115	-0.297884	-0.81721	1.11509	3
NDUFB7	0.0134851	-1.00667	0.993189	5
TECR	1.10251	-0.848503	-0.254005	2
ADGRL1	-0.197604	1.08405	-0.886447	1
CACNA1A	-0.236453	1.09704	-0.860583	1
CALR	1.15409	-0.544406	-0.60968	2
RTBDN	-0.0137778	-0.99304	1.00682	5
PRDX2	0.239532	-1.09801	0.858481	5
PIN1	-0.0927425	-0.950398	1.04314	5
HNRNPM	-0.825387	-0.28663	1.11202	3
PCP2	1.10857	-0.834108	-0.274464	2
NDUFA11	-0.106231	-0.942644	1.04887	3
RPL36li10	0.539184	-1.15388	0.614693	5
KDM4B	-0.474009	1.14886	-0.674855	1
MPND	-0.338671	1.12536	-0.786685	1
RPS15li1	0.640959	-1.15227	0.511313	5
NDUFS7	1.14482	-0.702947	-0.441873	2
GPX4	-0.732339	-0.40698	1.13932	3
SLC17A7	1.09891	-0.242368	-0.85654	2
RPS11li8	-0.512749	-0.639625	1.15237	3
PTOV1	-0.238493	1.09768	-0.859191	1
LIM2li1	1.03997	-0.0854149	-0.954553	2
NDUFA3	0.749659	-1.13543	0.385768	5
TTYH1	0.715136	0.427566	-1.1427	1
KMT5C	0.0288683	0.985253	-1.01412	1
RPL28	-0.515117	-0.637422	1.15254	3
TCF25	-0.619946	1.15363	-0.53368	1
RPL13	-0.20998	-0.878336	1.08832	3
RPS5	-0.524296	-0.628826	1.15312	3
PLD3	1.05682	-0.12548	-0.931338	2
DMAC2	-0.665946	1.14991	-0.483964	4
RPS19li3	0.00296736	-1.00148	0.998513	5
ATP1A3li1	1.153	-0.522232	-0.630767	2
TMEM145	-0.331406	1.12363	-0.792226	1
TOMM40	-0.948451	-0.0961528	1.0446	3
KLC3	-0.276177	1.10906	-0.832888	1
NOVA2	-0.21494	1.08999	-0.875052	1
TMEM160	1.04222	-0.951618	-0.0905984	2
TSORFli1844	1.08912	-0.876761	-0.212363	2
SNRNP70	-0.444372	1.14517	-0.700799	1
FTLli2	-0.467543	-0.680588	1.14813	3
RPL18li7	-0.199082	-0.885484	1.08457	3
RPL14li1	-0.397746	-0.739929	1.13767	3
MYRIP	-0.284484	1.11142	-0.826934	1
CLASP2	-1.05126	0.111933	0.939324	6
OSBPL10	-1.06414	0.920274	0.143868	4
STT3Bli27	0.582051	-1.15469	0.572637	5
TSORFli1881	1.06885	-0.156044	-0.912805	2
SLC4A7	-0.881187	-0.205652	1.08684	3
TOP2B	-1.01099	0.988634	0.0223566	4
NR1D2	-1.10528	0.842073	0.263203	4
RPL15li11	-0.61738	-0.536373	1.15375	3
ZNF385D	1.02502	-0.0520668	-0.972949	2
TBC1D5	-1.11724	0.811257	0.305986	4
DNAJC13	-1.08111	0.891832	0.189282	4
CPNE4	-1.02673	0.970938	0.0557891	4
NLGN4X	-1.01894	0.979922	0.0390143	4
TBL1X	-0.604249	1.15428	-0.550027	1
EIF1AXli2	-0.575648	-0.57905	1.1547	3
CLCN4	1.08875	-0.21127	-0.877484	2
MID1	-1.0542	0.11907	0.935134	6
REPS2	-0.962301	-0.0715545	1.03386	6
NHS	-0.265477	1.10595	-0.840474	1
RPS6KA3	-0.922914	-0.139519	1.06243	3
CNKSR2	-1.15303	0.630348	0.522678	6
DMD	-0.992051	-0.0157129	1.00776	6
DMDli1	-1.04814	0.104489	0.943653	6
DMDli2	-0.905887	-0.167158	1.07305	3
HUWE1	-1.15096	0.655908	0.495052	6
ARHGEF9	-1.15164	0.503081	0.648561	6
ZC3H12B	-1.1277	0.348869	0.778833	6
EDA	-1.15427	0.604523	0.549745	6
ARR3	-0.836519	-0.271071	1.10759	3
RPS4Xli10	-0.299238	-0.816219	1.11546	3
TSORFli1919	-1.15467	0.56993	0.584739	6
LORF2li194	1.01087	-0.988768	-0.0220971	2
DACH2	-0.462943	-0.684641	1.14758	3
PCDH11X	-0.646267	1.15184	-0.505573	1
DIAPH2	-1.15284	0.63313	0.519713	6
PAK3	-0.942287	1.04913	-0.106845	4
DCX	-1.04216	0.0904689	0.951692	6
PGRMC1	1.07614	-0.900623	-0.175515	2
HNRNPMli1	1.10981	-0.831015	-0.278799	2
TENM1	-1.15104	0.655117	0.49592	6
GRIA3	-1.13425	0.379754	0.754496	6
MRPS31li3	0.692502	-1.14646	0.453956	5
ZNF589	0.772428	-1.12953	0.3571	5
MED28	0.389109	-1.13607	0.746958	5
SLIT2	-1.0891	0.876805	0.212296	4
KCNIP4	-1.13281	0.760193	0.372618	4
PPARGC1A	-0.99867	1.00132	-0.00265414	4
NWD2	-0.835511	1.108	-0.272492	4
RPL9li30	-0.439347	-0.705113	1.14446	3
N4BP2	-1.05634	0.932043	0.124294	4
APBB2	-0.315707	1.11975	-0.804044	1
LIMCH1	-1.14244	0.425864	0.716573	6
ATP8A1	-0.302881	1.11643	-0.813545	1
KCTD8	0.901452	0.174204	-1.07566	2
PRPF4B	0.447745	0.697889	-1.14563	1
SSR1	1.14461	-0.440423	-0.704191	2
TMEM14C	1.02627	-0.971477	-0.0547928	2
PHACTR1	-0.489182	1.15042	-0.661238	1
JARID2	1.14708	-0.458854	-0.688227	2
MYLIP	-0.764573	1.13167	-0.367094	4
ATXN1	-0.972838	1.02511	-0.052274	4
CDKAL1	-0.91598	1.06687	-0.150891	4
NRSN1	0.551445	0.602874	-1.15432	1
AFDN	-0.631861	1.15293	-0.521067	1
TSORFli1996	0.825595	0.286341	-1.11194	2
QKI	-1.03469	0.0734346	0.961258	6
PACRG	-0.749376	-0.386118	1.13549	3
PRKN	-1.14271	0.427621	0.715089	6
TULP4	0.294429	0.819731	-1.11416	1
ARID1B	-1.09698	0.86071	0.236266	4
TIAM2	0.0717115	0.962214	-1.03393	1
SCAF8	-0.760649	-0.372045	1.13269	3
SYNE1	-1.15037	0.488658	0.661712	6
SASH1	-0.360546	1.13028	-0.769729	1
STXBP5	-0.761188	-0.371367	1.13255	3
UTRN	-1.03062	0.0643406	0.966276	6
L1RE1li170	1.15322	-0.627153	-0.526072	2
AIG1	0.82378	-1.11263	0.288852	5
AHI1	-0.794135	1.12302	-0.328889	4
RPS12li7	-0.457167	-0.689703	1.14687	3
AKAP7	-0.23217	-0.863493	1.09566	3
EPB41L2	-1.08464	0.199293	0.885347	6
TMEM200A	-1.12412	0.790667	0.333456	4
SERINC1	1.09526	-0.864342	-0.230916	2
MAN1A1	-1.14091	0.416361	0.724548	6
HS3ST5	-1.14354	0.433089	0.710453	6
FOXO3	-1.13995	0.729324	0.410622	6
SOBP	-0.669307	1.14953	-0.480222	4
GRIK2	-0.991269	-0.0172383	1.00851	6
ASCC3	-0.933047	-0.122601	1.05565	3
USP45	-1.05146	0.939033	0.112432	4
EPHA7	1.05918	-0.927835	-0.131349	2
RPL6li208	-0.329066	1.12307	-0.794001	1
GABRR1	1.15464	-0.587753	-0.566884	2
RNGTT	-0.974783	-0.048657	1.02344	6
ZNF292	-0.986075	-0.0272921	1.01337	6
CYB5R4	-0.8855	1.08456	-0.199058	4
SNAP91	-1.1437	0.434119	0.709577	6
HMGN3	-0.108636	1.04988	-0.941246	1
PHIP	-1.14264	0.427173	0.715468	6
SENP6	-1.09479	0.229481	0.865312	6
TMEM30A	1.11098	-0.828045	-0.28294	2
RIMS1li1	-1.13529	0.750249	0.385036	6
LINC00472	-1.03019	0.063404	0.966789	6
FAM135A	-1.13216	0.762686	0.369478	4
COL19A1	1.01156	-0.988026	-0.0235327	2
ADGRB3	-1.14365	0.709814	0.43384	6
EYSli2	1.11231	-0.82463	-0.287678	2
LGSN	0.671475	0.477799	-1.14927	1
KHDRBS2	0.487046	0.663169	-1.15021	1
BEND6	-1.01406	0.0287452	0.985317	6
DST	-1.13447	0.380865	0.753605	6
CD2APli1	-0.777417	-0.350695	1.12811	3
RCAN2	-1.12124	0.799608	0.321632	4
RUNX2	-0.425451	-0.716922	1.14237	3
SUPT3H	-1.14448	0.439469	0.705009	6
TMEM63B	0.0809214	0.957081	-1.038	1
UBR2	-1.1232	0.793598	0.329597	4
LRFN2	-0.395495	1.13726	-0.741767	1
BTBD9	-1.03538	0.960403	0.0749734	4
ZFAND3	-1.09714	0.236766	0.86037	6
RPS10li3	-0.579389	-0.575309	1.1547	3
NUDT3	-0.760768	1.13266	-0.371895	4
RPS18li11	0.0275987	-1.01351	0.985915	5
BTN1A1li5	-0.623714	-0.529711	1.15342	3
PATR-Gli1	-0.158696	-0.911163	1.06986	3
1A01li1	-0.767325	-0.363606	1.13093	3
CFL2	0.963507	0.0693736	-1.03288	2
RALGAPA1	-1.0829	0.194312	0.888583	6
PNNli2	-0.968297	1.02894	-0.0606456	4
MIA2li1	-1.14297	0.429299	0.71367	6
LRFN5	-1.02005	0.0413815	0.978667	6
MDGA2	-1.15186	0.505789	0.646067	6
KLHDC1	-1.13699	0.394038	0.742954	6
DDHD1	-1.12386	0.332373	0.791491	6
KTN1	0.984134	0.0310116	-1.01515	2
PELI2	-0.784924	1.12589	-0.340969	4
SLC35F4li1	-1.14345	0.432485	0.710967	6
JKAMP	1.13394	-0.755749	-0.378189	2
RTN1	-1.11481	0.296848	0.817967	6
PCNX4	-1.03139	0.965339	0.0660481	4
HIF1A	-0.620219	-0.533393	1.15361	3
KCNH5	-1.1508	0.657567	0.493229	6
RHOJ	-1.13485	0.752053	0.382797	6
FNTB	0.534725	0.618951	-1.15368	1
GPHN	-1.1274	0.347548	0.779855	6
SLC8A3li1	-1.10187	0.84996	0.251907	4
SIPA1L1	-1.00051	0.00101134	0.999494	6
RBM25	-1.14729	0.686763	0.460526	6
FCF1li8	-1.03614	0.959439	0.076704	4
TMED10	1.13624	-0.746215	-0.390026	2
NRXN3	-1.0478	0.103682	0.944119	6
EML5	-0.67422	1.14894	-0.474721	4
TTC8	-1.09585	0.232766	0.863089	6
FOXN3	-1.00241	0.997572	0.00483858	4
CALM1li2	0.930039	-1.0577	0.127661	5
TTC7B	-1.07787	0.897608	0.180263	4
SLC24A4	0.647775	0.503935	-1.15171	1
CHGA	1.13144	-0.765408	-0.366037	2
UNC79	-0.858298	1.0981	-0.239801	4
PAPOLA	-0.605466	-0.548771	1.15424	3
PPP2R5C	-0.948515	1.04456	-0.09604	4
DYNC1H1	0.928968	0.129455	-1.05842	2
HSP90AA1li9	1.15334	-0.625257	-0.52808	2
CDC42BPB	-0.794082	1.12304	-0.328958	4
MARK3	-1.15462	0.589131	0.565489	6
CKB	-0.773463	-0.355775	1.12924	3
THSD4	-0.615115	-0.538743	1.15386	3
RPLP1li2	-0.161771	-0.909252	1.07102	3
GLCE	-0.909234	1.07103	-0.1618	4
CORO2B	-0.779253	1.12758	-0.348326	4
CLN6	0.317657	0.802587	-1.12024	1
PIAS1	-1.09659	0.235055	0.861534	6
MAP2K1	-0.868423	1.09329	-0.224864	4
HACD3	0.857383	0.241137	-1.09852	2
IGDCC3	-0.745593	1.13639	-0.390793	4
ZNF609li1	-0.743379	-0.393517	1.1369	3
CSNK1G1	-0.761616	1.13244	-0.370827	4
PPIB	1.14689	-0.689549	-0.457343	2
RORA	-1.12102	0.800272	0.320747	4
MINDY2	0.577604	-1.1547	0.577097	5
TCF12	-1.0187	0.98019	0.0385071	4
ZNF280D	-0.915131	-0.152272	1.0674	3
UNC13C	-0.997619	-0.00474465	1.00236	6
UNC13Cli1	-1.15234	0.512303	0.64004	6
FAM214A	-0.809759	-0.308015	1.11777	3
MYO5A	-1.01856	0.980341	0.038222	4
SCG3	1.09971	-0.244916	-0.85479	2
GABPB1	-1.15405	0.610512	0.543541	6
MYEF2	-1.15443	0.598926	0.555502	6
B2M	-0.549014	-0.60523	1.15424	3
FRMD5	-0.844619	1.10419	-0.259573	4
SERF2li1	0.137466	-1.06162	0.924155	5
PDIA3	1.15469	-0.573183	-0.581508	2
CKMT1A	-0.79689	-0.325243	1.12213	3
SRP14	-0.208791	-0.879121	1.08791	3
L1RE1li205	-0.685681	-0.461759	1.14744	3
MEIS2	-0.989655	-0.0203786	1.01003	6
DPH6	-1.15132	0.652157	0.49916	6
SCG5	1.1415	-0.721525	-0.419976	2
FMN1	-0.878945	-0.209057	1.088	3
RYR3	-0.384507	-0.750676	1.13518	3
EMC7	1.14735	-0.686305	-0.461049	2
HNRNPCli11	0.169051	-1.07375	0.9047	5
DAD1	1.0739	-0.904439	-0.169465	2
PABPN1li1	-0.359893	1.13013	-0.770241	1
COCH	-0.699327	-0.446079	1.14541	3
AKAP6	-1.15187	0.64592	0.50595	6
NPAS3	-1.15452	0.559621	0.5949	6
PDE1C	-1.15423	0.605667	0.548563	6
CHN2	-1.0848	0.885054	0.199742	4
HIBADH	-1.09136	0.219037	0.872326	6
HNRNPA2B1li12	-0.112424	1.05146	-0.939037	1
NPVF	-0.561268	-0.593284	1.15455	3
CYCSli12	-0.308763	-0.809205	1.11797	3
TRA2A	-0.708483	-0.435403	1.14389	3
PPIAli29	0.832651	-1.10916	0.276509	5
VWC2	-0.365413	1.13131	-0.7659	1
HECW1	-0.746403	-0.389794	1.1362	3
SUGCT	-1.1547	0.578493	0.576207	6
CDK13	-1.13984	0.410029	0.729815	6
POU6F2	1.15001	-0.484966	-0.665045	2
AMPH	-1.09115	0.872753	0.218395	4
ELMO1	-0.803515	1.11993	-0.316415	4
ACTR3B	-0.566636	1.15463	-0.587998	1
KMT2C	-0.579942	1.1547	-0.574755	1
GALNT11	0.00516963	0.997405	-1.00257	1
TMEM176A	1.1497	-0.481858	-0.66784	2
TMEM176B	1.14677	-0.456386	-0.690384	2
ZNF467	-1.1039	0.845294	0.258608	4
CNTNAP2	-1.13173	0.367399	0.764332	6
TPK1	-0.665744	-0.484189	1.14993	3
TMEM178B	-1.03263	0.963816	0.0688137	4
HIPK2	-0.828987	1.11062	-0.281628	4
UBN2	-1.14364	0.433721	0.709916	6
DGKI	-0.832301	-0.276999	1.1093	3
EXOC4	-1.06117	0.136322	0.924846	6
CHCHD3	-0.329204	-0.793896	1.1231	3
PLXNA4	-1.05051	0.11013	0.940377	6
MKLN1	-0.93965	-0.111374	1.05102	3
UBE2H	-1.02052	0.978133	0.0423859	4
AHCYL2	-1.14814	0.680546	0.46759	6
ATP6V1FNB	-0.0247493	-0.987396	1.01214	5
GRM8	-1.15212	0.64284	0.509283	6
PTPRZ1	0.976151	0.0461031	-1.02225	2
FAM3C	1.14565	-0.697786	-0.447863	2
KCND2	-0.853138	-0.247313	1.10045	3
EEF1A1li56	-0.702999	-0.441813	1.14481	3
CTTNBP2	-1.00759	0.992234	0.0153558	4
ST7	0.386884	-1.13564	0.748758	5
BMT2	-1.13492	0.751765	0.383155	6
DOCK4	-0.940476	-0.109958	1.05043	3
DNAJB9	1.15406	-0.543742	-0.610319	2
NRCAM	-0.939756	1.05095	-0.111193	4
PRKAR2Bli1	-1.04513	0.0973774	0.947749	6
KMT2E	-0.953876	-0.0866137	1.04049	3
LHFPL3	-1.1081	0.835276	0.272822	4
RELN	1.04481	-0.948174	-0.0966354	2
MAGI2li1	-1.14244	0.716551	0.42589	6
LORF2li252	0.521885	-1.15298	0.631093	5
CACNA2D1	0.215419	-1.09015	0.874735	5
PCLO	-0.650626	1.15146	-0.500831	1
SEMA3E	-0.601925	-0.552421	1.15435	3
ZNF804B	-1.00326	0.00655372	0.996707	6
TEX47	0.652673	-1.15127	0.498596	5
AKAP9	-0.541678	1.15398	-0.612303	1
SGCEli1	-1.11623	0.302155	0.814079	6
PPP1R9A	1.12012	-0.80295	-0.317172	2
SLC25A13	-1.00667	0.993192	0.0134806	4
ICA1	-1.15098	0.655682	0.4953	6
NXPH1	-0.987952	1.01163	-0.0236759	4
THSD7A	-0.940786	-0.109426	1.05021	3
DGKB	1.13402	-0.378577	-0.755439	2
TSPAN13	0.984519	-1.01479	0.030275	2
SNX13	-0.767688	-0.363144	1.13083	3
HDAC9	-1.12199	0.324664	0.797327	6
POLli97	-0.479669	-0.669802	1.14947	3
TMEM196	1.00245	-0.00492082	-0.997531	2
SP4	-0.562119	-0.592449	1.15457	3
NELL2	0.790395	0.333813	-1.12421	2
TMEM117	-1.15438	0.553549	0.600829	6
CNTN1	1.06206	-0.923484	-0.138578	2
KIF21A	-0.926702	1.05994	-0.133238	4
BICD1	-1.12624	0.342486	0.783759	6
ERGIC2li2	1.11675	-0.812639	-0.304113	2
CCDC91	-1.15041	0.661364	0.489042	6
SOX5	-1.14928	0.671406	0.477876	6
C2CD5	-1.06188	0.138128	0.923755	6
LDHBli12	-0.481383	-0.668266	1.14965	3
AEBP2	-0.389642	-0.746526	1.13617	3
PLEKHA5liN	-0.879402	1.08777	-0.208364	4
PTPRO	0.0132769	0.993295	-1.00657	1
PDE6H	-0.632698	-0.520173	1.15287	3
ATF7IP	-0.251731	-0.850082	1.10181	3
GRIN2B	-0.885355	1.08464	-0.19928	4
GSG1	1.1546	-0.563992	-0.590606	2
ETV6	-1.09036	0.874323	0.216038	4
CLSTN3	0.683005	0.464803	-1.14781	1
ATN1	-0.0274488	1.01344	-0.985993	1
TPI1li1	-0.153647	-0.914284	1.06793	3
P3H3	-0.422177	1.14185	-0.719678	1
NCAPD2	-0.0793539	-0.957959	1.03731	5
KCNA5	1.09733	-0.237387	-0.859946	2
TEAD4	-0.868977	1.09302	-0.22404	4
IQSEC3	0.260296	0.844113	-1.10441	1
ERC1	-0.912361	1.06912	-0.156761	4
CACNA2D4li1	-0.40508	1.13899	-0.733907	1
CACNA1C	1.11064	-0.281699	-0.828936	2
ARHGEF25	-0.569832	1.15467	-0.584836	1
NACAli3	-0.492802	-0.657955	1.15076	3
ATP5F1B	-0.547503	-0.606692	1.15419	3
ZC3H10	0.47934	-1.14944	0.670097	5
RPS26li12	-0.687943	-0.459179	1.14712	3
ATP5MC2li1	0.712681	-1.14315	0.430466	5
SCN8A	-0.967953	1.02923	-0.0612765	4
POU6F1	-0.941858	1.04944	-0.107584	4
DIP2B	1.02122	-0.0438897	-0.977333	2
GPD1	-0.469698	-0.678682	1.14838	3
FAIM2li1	1.13532	-0.385217	-0.750103	2
TMBIM6	1.1547	-0.578673	-0.576026	2
TBA1Bli1	-0.581683	-0.573006	1.15469	3
PFKM	-0.134996	1.06064	-0.925645	1
SLC38A1	1.15174	-0.647443	-0.504297	2
ARID2	-0.658476	-0.492228	1.1507	3
SLC16A7	-1.15376	0.617282	0.536475	6
PPM1H	-0.908419	1.07153	-0.163108	4
CL031	1.14092	-0.724487	-0.416435	2
GRIP1	0.553478	0.600898	-1.15438	1
CNOT2	-0.482116	-0.667608	1.14972	3
PTPRB	-0.881574	1.08664	-0.205062	4
ZFC3H1	-0.629654	1.15307	-0.523417	1
CSRP2li1	1.12336	-0.793067	-0.330298	2
SYT1	-0.626651	1.15325	-0.526604	1
PPP1R12A	-1.15075	0.658035	0.492714	6
PTPRQ	0.946162	0.10014	-1.0463	2
LIN7A	-0.905763	1.07312	-0.167357	4
ACSS3	-0.0955832	-0.948776	1.04436	3
PPFIA2	-1.14828	0.468838	0.679442	6
TMTC2	1.14798	-0.681734	-0.466245	2
ATP2B1	1.08372	-0.887064	-0.196654	2
EEA1	-1.15339	0.529012	0.624375	6
UBE2Nli2	0.953506	-1.04077	0.0872685	2
TMCC3	-1.1539	0.539616	0.614279	6
NDUFA12li1	-0.184722	-0.89476	1.07948	3
ANKS1B	-0.156609	1.06906	-0.912456	1
IGF1	1.15458	-0.592007	-0.562568	2
HSP90B1li3	1.15158	-0.502339	-0.649242	2
ALDH1L2	-1.05431	0.93498	0.119332	4
RBX1	0.251687	-1.1018	0.850113	5
TNRC6B	0.0351129	0.981981	-1.01709	1
RPL3li1	-0.651991	-0.499342	1.15133	3
DDX17	-1.15046	0.660896	0.48956	6
LARGE1	-0.782577	1.1266	-0.344021	4
PRDM4	0.927686	0.131598	-1.05928	2
DIPK1A	-0.700418	-0.444814	1.14523	3
RPL5li46	-0.692018	-0.454512	1.14653	3
EVI5	-1.15101	0.495652	0.655361	6
RPAP2	-1.13617	0.389672	0.746502	6
ZNF326	-1.15179	0.50489	0.646897	6
SELENOF	1.02322	-0.975036	-0.0481868	2
PRKACB	-0.870992	-0.221032	1.09202	3
TTLL7	-0.499863	1.15138	-0.651513	1
ADGRL2	-1.05934	0.131746	0.927597	6
FUBP1	-1.10768	0.271371	0.836307	6
NEXN	0.826439	-1.11161	0.285171	5
ST6GALNAC5	1.15381	-0.616263	-0.537542	2
ST6GALNAC3	-0.750784	-0.384373	1.13516	3
NEGR1	-1.07834	0.18157	0.896775	6
ZRANB2	-0.793942	1.12309	-0.329144	4
SRSF11	-0.948791	-0.0955571	1.04435	3
DNAJC6	-1.12355	0.331049	0.792497	6
PATJ	-0.928825	1.05852	-0.129695	4
TM2D1	1.07774	-0.897835	-0.179906	2
NFIA	-0.660124	-0.490412	1.15054	3
FGGY	-0.84623	-0.257268	1.1035	3
DAB1	-0.360279	1.13022	-0.769939	1
SSBP3	-0.217055	1.0907	-0.873646	1
TMEM59	1.089	-0.877003	-0.211998	2
LRP8	-0.728195	1.14018	-0.411981	4
SLC1A7	0.154194	0.913947	-1.06814	1
TUT4	0.352195	0.776252	-1.12845	1
OSBPL9li1	-1.073	0.905962	0.167039	4
FAF1	-1.13549	0.386112	0.749381	6
PIK3R3	-0.113324	-0.93851	1.05183	3
RPS8li9	-0.575455	-0.579243	1.1547	3
ERI3	-0.960234	1.03551	-0.0752767	4
ATP6V0B	1.15465	-0.567831	-0.586818	2
SCMH1	-1.07245	0.906881	0.165571	4
MACF1	-0.880095	1.08741	-0.207312	4
NDUFS5li1	0.0455396	-1.02199	0.976452	5
AGO4	-0.641928	1.1522	-0.510268	1
PHC2	-0.970177	1.02737	-0.0571914	4
EPB41	-0.623328	1.15345	-0.530117	1
ATP5IF1	-0.412871	-0.727456	1.14033	3
IFI6	0.89657	-1.07846	0.181891	5
RPLP2li4	-0.325482	-0.79671	1.12219	3
FAM78B	0.214583	0.87529	-1.08987	1
MGST3	0.233589	-1.09612	0.86253	5
PBX1	-0.574634	1.1547	-0.580063	1
PEA15	-0.286461	1.11197	-0.825508	1
IGSF8	1.15466	-0.585426	-0.569236	2
CADM3	1.0742	-0.170248	-0.903947	2
SSR2	1.14679	-0.690249	-0.456541	2
SYT11li1	1.12827	-0.351408	-0.776863	2
KRTCAP2	1.12455	-0.789294	-0.335258	2
RPS27li5	-1.0693	0.157227	0.912073	6
JTB	0.856606	-1.09888	0.242271	5
CHTOP	-0.0955601	-0.94879	1.04435	3
S100A13	0.525885	-1.15321	0.627329	5
CELF3	-0.208387	1.08777	-0.879387	1
POGZ	-1.04074	0.953544	0.0872002	4
RPRD2	-0.915538	1.06715	-0.151611	4
PDE4DIP	-1.15253	0.514966	0.637563	6
SPAG17	-1.01889	0.979969	0.0389251	4
IGSF3	1.10557	-0.841377	-0.264194	2
RPL21li179	1.10864	-0.833945	-0.274694	2
MAGI3	-1.13906	0.733544	0.40552	6
TAFA3	-0.769693	1.13029	-0.360593	4
KCND3	-0.300575	1.11581	-0.815239	1
SLC16A4	0.905988	-1.07299	0.166997	5
NTNG1	-0.85056	-0.251041	1.1016	3
PTBP2	1.11211	-0.825145	-0.286964	2
FNBP1L	1.04556	-0.098397	-0.947164	2
CNMD	0.850996	-1.10141	0.250412	5
VWA8	-1.0948	0.229487	0.865308	6
DGKH	-1.08381	0.886893	0.196917	4
TSC22D1	0.121621	-1.05525	0.933627	5
TPT1li13	-0.321186	-0.799943	1.12113	3
LRCH1	-1.07298	0.906005	0.16697	4
ITM2B	1.15323	-0.627055	-0.526175	2
KCNRG	0.766157	-1.13124	0.365088	5
RNASEH2B	-1.09898	0.242589	0.856388	6
DCLK1	0.367622	0.764156	-1.13178	1
NBEA	-1.02484	0.0516777	0.973159	6
N4BP2L2	0.701867	-1.145	0.44313	5
FRY	-1.15417	0.60743	0.546739	6
HSPH1	1.02791	-0.969534	-0.0583752	2
KATNAL1	-0.825646	-0.28627	1.11192	3
UBL3	-0.0949863	-0.949118	1.0441	5
MTUS2	0.900843	0.175167	-1.07601	2
PAN3li1	-1.1451	0.443843	0.701254	6
RPL21li189	0.0742391	-1.03505	0.960812	5
USP12	-0.801152	-0.319574	1.12073	3
WASF3	-1.10375	0.258112	0.845641	6
ATP8A2li1	-1.03416	0.961927	0.0722294	4
MTMR6	-0.953622	1.04068	-0.0870626	4
MICU2	-1.0615	0.137158	0.924341	6
ZMYM2	-0.20875	-0.879148	1.0879	3
PARP4	-0.673846	1.14899	-0.475141	4
ATP5ME	0.277391	-1.10941	0.832021	5
FAM193A	-1.11347	0.821571	0.2919	4
HTT	-1.03153	0.0663719	0.965161	6
SORCS2	0.529733	0.623693	-1.15343	1
STX18	-0.791501	-0.33236	1.12386	3
NSG1	1.07834	-0.896778	-0.181564	2
RAB28	-0.851498	-0.249686	1.10118	3
CPEB2	-1.10452	0.26066	0.843858	6
MCF2L	-0.767178	1.13097	-0.363792	4
EFNB2	-0.944441	1.04757	-0.103126	4
PCCA	-1.05538	0.121954	0.93343	6
TM9SF2li1	1.15461	-0.589577	-0.565037	2
DOCK9	-1.12508	0.787578	0.337505	4
HS6ST3	-1.15208	0.508683	0.643395	6
UGGT2	-1.15037	0.661665	0.488709	6
DNAJC3	1.1447	-0.703689	-0.441009	2
GPC6	-1.05624	0.932182	0.12406	4
GPC5	1.13226	-0.369928	-0.76233	2
NDFIP2	1.15097	-0.6558	-0.495171	2
RBM26	-0.951076	-0.0915516	1.04263	3
MYCBP2	-1.12262	0.795389	0.327231	4
KLF12	-0.360917	1.13036	-0.769438	1
DACH1	-1.08983	0.214466	0.875367	6
PCDH9	-1.13847	0.736296	0.402178	6
WNK3li1	0.815856	0.299733	-1.11559	2
EMC10	0.998448	0.0030975	-1.00155	2
ATP6AP2	1.15267	-0.635672	-0.516993	2
RPL18Ali2	-0.554065	-0.600326	1.15439	3
ZFP809li8	-1.00503	0.0101337	0.994895	6
TSORFli2489	1.14573	-0.448478	-0.697254	2
RSL1D1li4	1.1373	-0.741605	-0.395694	2
BTN1A1li13	1.12728	-0.780271	-0.34701	2
GRAMD1B	-0.27679	1.10924	-0.83245	1
SLC25A6li2	0.530313	-1.15346	0.623143	5
MIA3li6	-1.00263	0.00527698	0.997351	6
TSORFli2504	0.540389	-1.15393	0.613539	5
MRFAP1li1	-0.686496	-0.46083	1.14733	3
SYP	1.15241	-0.513248	-0.639162	2
BSG	1.14653	-0.45453	-0.692002	2
VMN2R116li90	-0.825828	-0.286018	1.11185	3
ATRNL1li5	-1.01587	0.0325413	0.983332	6
BCAP31	1.15463	-0.566066	-0.588562	2
EXOC1	-1.13317	0.758781	0.374393	4
ZFP39li40	-0.983779	-0.0316884	1.01547	6
ZFP809li11	-0.860539	-0.236517	1.09706	3
NLRC3li1	0.0491639	-1.02368	0.974511	5
SFSWAP	-0.409796	1.1398	-0.730009	1
TSORFli2548	-0.806386	-0.312562	1.11895	3
COX7Bli1	-0.39613	-0.741249	1.13738	3
MTMR10	1.0342	-0.072328	-0.961872	2
PCSK1N	1.13936	-0.732166	-0.407189	2
VMN2R116li130	-0.948436	-0.0961784	1.04461	3
RS1	-0.422711	-0.719228	1.14194	3
SMIM24	-0.138274	1.06194	-0.923668	1
TXLNGli1	-0.660316	-0.4902	1.15052	3
UGGT2li3	-1.07223	0.164987	0.907246	6
TSORFli2591	1.1288	-0.353787	-0.775013	2
LORF2li312	1.15406	-0.610454	-0.543601	2
LIRE1li38	0.491981	-1.15068	0.658701	5
SLC25A5li8	-0.23808	-0.859474	1.09755	3
ATRNL1li6	-0.896356	-0.182226	1.07858	3
LIN1li55	-1.15241	0.513205	0.639202	6
ABCC5-AS-6	1.15028	-0.662585	-0.487693	2
LINC-C3ORF59-4	0.174359	-1.07571	0.901354	5
FGF12-AS-1	0.428157	-1.14279	0.714636	5
FGF12-AS-4	0.0609087	-1.02906	0.968153	5
KALRN-AS-14	1.14805	-0.68122	-0.466827	2
GSK3B-AS-2	0.113918	-1.05208	0.938163	5
LINC-IGSF11-1	0.337193	0.787816	-1.12501	1
CD47-AS-2	-1.1016	0.251042	0.85056	6
SVBP-AS-1	1.15443	-0.598745	-0.555688	2
ROBO1-AS-7	1.11759	-0.810274	-0.307318	2
ROBO2-AS-3	1.1031	-0.847156	-0.255941	2
SAMSN1-AS-1	0.523551	-1.15308	0.629527	5
LINC-SAMSN1-1	0.0504165	-1.02425	0.973838	5
LINC-YU005-1	-1.08576	0.883244	0.202513	4
LINC-USP25-13	1.13429	-0.754332	-0.379958	2
LINC-USP25-14	-1.10998	0.279371	0.830605	6
GRIK1-AS-2	0.759396	-1.13302	0.37362	5
LINC-DSCAM-5	0.332537	-1.1239	0.791366	5
LINC-DSCAM-3	0.40484	-1.13894	0.734105	5
NCKAP5-AS-3	0.205937	-1.08694	0.880999	5
ZEB2-AS-1	0.88034	-1.08728	0.206939	5
KCNH7-AS-6	-0.101438	-0.945415	1.04685	3
KCNH7-AS-7	0.444379	-1.14517	0.700792	5
KCNH7-AS-3	0.526696	-1.15326	0.626564	5
KCNH7-AS-4	0.245113	-1.09977	0.854654	5
STK39-AS-1	0.810651	-1.11746	0.306808	5
CCDC141-AS-1	0.996572	-1.00339	0.00682114	2
LINC-ZNF385B-3	0.0160942	-1.00795	0.991856	5
LINC-CWC22-8	0.423914	-1.14213	0.718217	5
PDE1A-AS-4	0.790347	-1.12422	0.333876	5
NCKAP1-AS-1	0.958385	-1.03698	0.0785923	2
BMPR2-AS-3	1.1208	-0.800943	-0.319854	2
ERBB4-AS-1	-0.40001	-0.738075	1.13808	3
KIAA1486-AS-1	0.578748	-1.1547	0.575951	5
ME3-AS-2	1.0477	-0.944264	-0.103432	2
DLG2-AS-14	0.328959	-1.12304	0.794081	5
UBE2E1-AS-3	-0.916995	1.06623	-0.149236	4
LINC-ODZ4-4	-1.11772	0.80991	0.30781	4
MAML2-AS-5	0.294235	-1.11411	0.819872	5
CBFA2T2-AS-3	0.725114	-1.1408	0.415683	5
PIK3R1-AS-2	0.750021	-1.13534	0.385319	5
LINC-PDE4D-9	0.865826	-1.09455	0.22872	5
LINC-PDE4D-1	0.186242	-1.08003	0.893786	5
GPBP1-AS-2	0.655282	-1.15102	0.495739	5
MAP3K1-AS-1	0.710591	-1.14352	0.432927	5
LINC-PELO-5	0.704399	0.44018	-1.14458	1
NIPBL-AS-1	0.303214	-1.11651	0.8133	5
SLC1A3-AS-5	0.853571	-1.10026	0.246685	5
FBXL7-AS-1	1.1239	-0.791386	-0.332511	2
FBXL17-AS-6	-0.434628	-0.709144	1.14377	3
LINC-RPS6-35	-0.911773	-0.157712	1.06948	3
RASGRF2-AS-1	0.315745	-1.11976	0.804015	5
ATAD2B-AS-2	1.01292	-0.986556	-0.0263666	2
SPRED2-AS-3	1.07021	-0.910586	-0.159626	2
CCDC85A-AS-2	0.573887	-1.15469	0.580807	5
CCDC88A-AS-1	0.702149	-1.14495	0.442802	5
LINC-STON1-1	0.161041	-1.07075	0.909706	5
RPL31-AS-9	-1.15429	0.550424	0.603865	6
DCC-AS-3	-0.235484	-0.861242	1.09673	3
MAPRE2-AS-1	0.126074	-1.05706	0.930985	5
ZNF521-AS-2	0.154453	-1.06824	0.913787	5
SMCHD1-AS-1	0.899196	-1.07696	0.177765	5
LINC-EPB41L3-3	0.603382	-1.1543	0.550921	5
MTCL1-AS-1	0.455788	-1.14669	0.690905	5
ANKRD12-AS-2	0.448504	-1.14574	0.697232	5
MT-ND1-AS-1	-0.188371	-0.892418	1.08079	3
KHDRBS3-AS-1	-1.03926	0.0837863	0.955471	6
LINC-ZFAT-8	0.367552	-1.13176	0.764211	5
EXT1-AS-1	0.998445	-1.00155	0.00310317	2
CSMD3-AS-2	-0.618481	-0.535218	1.1537	3
OXR1-AS-3	-0.558336	-0.596158	1.15449	3
MRPS28-AS-3	1.07458	-0.171285	-0.903294	2
ZC2HC1A-AS-3	-0.0293131	-0.985021	1.01433	5
KCNB2-AS-4	0.367976	-1.13185	0.763876	5
CSPP1-AS-3	0.817312	-1.11506	0.297744	5
LINC-RPL6-451	0.29322	-1.11383	0.820611	5
LINC-OR10D4P-1	1.11798	-0.809177	-0.308801	2
ATRNL1-AS-10	0.353251	-1.12868	0.775431	5
ATRNL1-AS-5	1.13823	-0.737408	-0.400823	2
ZRANB1-AS-1	0.758817	-1.13316	0.374348	5
LINC-SERBP1-7	-1.1233	0.793265	0.330036	4
KCNMA1-AS-2	0.22714	-1.09403	0.866892	5
MYST4-AS-2	0.114354	-1.05226	0.937907	5
LINC-RPL6-116	1.15468	-0.571487	-0.583194	2
ANK3-AS-1	0.208807	-1.08792	0.879111	5
LINC-HSPA8-21	1.15184	-0.646302	-0.505535	2
CA10-AS-7	0.188617	-1.08088	0.89226	5
CA10-AS-6	0.188135	-1.08071	0.89257	5
KIF2B-AS-1	1.15468	-0.571628	-0.583053	2
LINC-RPS24-22	1.15375	-0.617464	-0.536285	2
TOM1L1-AS-1	1.15452	-0.595114	-0.559403	2
HLF-AS-1	-0.26375	-0.841689	1.10544	3
AP2B1-AS-1	0.405205	-1.13901	0.733804	5
TAF15-AS-1	0.79689	-1.12213	0.325243	5
LINC-KCNJ2-4	0.210208	0.878186	-1.08839	1
DDX5-AS-1	1.04324	-0.950266	-0.0929736	2
RCOR3-AS-1	1.10732	-0.837174	-0.270147	2
CI085-AS-1	-0.68778	-0.459366	1.14715	3
LINC-CI085-6	-0.191519	-0.89039	1.08191	3
LINC-PTPRC-6	0.867344	-1.09381	0.226468	5
SOX6-AS-1	0.444976	-1.14525	0.700278	5
LINC-FRMD8-1	0.866762	0.227333	-1.09409	2
LINC-SCYL1-1	-0.400559	-0.737625	1.13818	3
CTNND1-AS-1	0.771883	-1.12968	0.357797	5
PRR16-AS-2	0.962984	-1.0333	0.0703194	2
LINC-YIPF5-2	-0.957545	-0.0800922	1.03764	6
LINC-SGCD-1	0.688313	0.458756	-1.14707	1
RNF145-AS-1	0.988817	-1.01082	0.0220022	2
RPL21-AS-5	-1.14114	0.723378	0.417762	6
ARHGAP21-AS-3	0.459703	-1.14719	0.687484	5
PLXDC2-AS-4	1.09367	-0.867642	-0.226026	2
PRKCQ-AS-2	0.61193	-1.154	0.542066	5
ADARB2-AS-6	0.959028	-1.03647	0.0774419	2
AUTS2-AS-5	0.894233	-1.07978	0.185545	5
AUTS2-AS-8	0.369059	-1.13208	0.763018	5
AUTS2-AS-12	0.807592	-1.11853	0.310939	5
AUTS2-AS-6	0.383906	-1.13507	0.75116	5
LINC-CHTF18-1	0.512494	-1.15236	0.639863	5
NR6A1-AS-3	0.617269	-1.15376	0.536489	5
STXBP1-AS-3	0.995842	-1.00411	0.00826464	2
NPDC1-AS-1	1.06347	-0.142165	-0.921309	2
UNC13B-AS-1	1.13237	-0.761882	-0.370493	2
UBE2R2-AS-5	0.886404	-1.08407	0.197669	5
NAP1L1-AS-5	-0.728963	1.14002	-0.411056	4
LINC-NAP1L1-25	1.04232	-0.951488	-0.0908269	2
LINC-ATP5PD-10	-0.866538	-0.227665	1.0942	3
SLC24A2-AS-2	-0.0545455	-0.971611	1.02616	5
LINC-ZDHHC21-1	0.883798	-1.08546	0.201665	5
PTPRD-AS-3	0.061888	-1.02951	0.967619	5
FRMD3-AS-2	0.3081	-1.1178	0.809696	5
SPIN1-AS-2	1.07517	-0.902292	-0.172875	2
RNF7-AS-2	0.679568	-1.14826	0.468696	5
GALNTL6-AS-4	-1.10983	0.830961	0.278874	4
VEGFC-AS-1	1.14557	-0.447297	-0.698276	2
GPM6A-AS-1	0.611812	-1.154	0.542188	5
LINC-ARHGAP24-1	-1.12834	0.776616	0.351726	4
AFF1-AS-2	0.935265	-1.05411	0.118848	5
GRID2-AS-11	0.865044	-1.09492	0.229878	5
USP46-AS-1	0.934447	-1.05468	0.120234	5
LINC-CDH11-2	0.975934	-1.02244	0.0465095	2
ATBF1-AS-3	0.8362	-1.10772	0.271522	5
WDR87-AS-2	-0.985427	1.01396	-0.0285345	4
GNAO1-AS-4	0.52983	0.623601	-1.15343	1
GNAO1-AS-5	1.02453	-0.973517	-0.0510137	2
MED13L-AS-4	1.09803	-0.858453	-0.239573	2
MTMR3-AS-2	0.90632	-1.07279	0.166468	5
LINC-BBS4-1	0.202992	-1.08592	0.882931	5
SV2B-AS-1	-0.0411801	-0.978774	1.01995	5
CNTN4-AS-4	0.856986	-1.0987	0.241717	5
LINC-RPL31-44	0.827517	0.283674	-1.11119	2
GRM7-AS-2	0.560398	-1.15454	0.594138	5
SRGAP3-AS-1	-0.671601	-0.477658	1.14926	3
CADPS-AS-1	0.783362	-1.12636	0.343001	5
FRMD4B-AS-3	0.772964	-1.12938	0.356415	5
FRMD4B-AS-4	0.143905	-1.06416	0.920252	5
LINC-SLITRK3-1	0.869117	0.22383	-1.09295	2
LINC-SLITRK3-3	1.01382	-0.985583	-0.0282368	2
IQCJ-SCHIP1-AS-11	0.47959	-1.14946	0.669872	5
KCNAB1-AS-4	0.276072	-1.10903	0.832963	5
KCNAB1-AS-9	0.37902	-1.1341	0.755084	5
LINC-C3ORF58-3	-1.14161	0.420666	0.720945	6
LINC-RAPGEF2-14	1.08687	-0.881123	-0.205749	2
MAD2L1-AS-1	-1.14605	0.450866	0.695186	6
LINC-PABPC4L-3	-1.09703	0.236429	0.860599	6
LINC-PABPC4L-6	-1.15219	0.64198	0.510212	6
LINC-LORF2-131	-0.881628	-0.204979	1.08661	3
LINC-ENV-14	-0.939639	-0.111394	1.05103	3
LINC-FAM149A-4	-1.01659	0.0340395	0.982546	6
ZFP39-AS-22	-0.833616	-0.275155	1.10877	3
LINC-ZFP39-55	-1.01935	0.0398933	0.979456	6
ZNF490-AS-1	0.84178	-1.1054	0.263621	5
NKTR-AS-4	0.798678	-1.12155	0.32287	5
NLGN4X-AS-1	1.08978	-0.87548	-0.214296	2
LINC-ESD-3	1.11024	-0.829929	-0.280315	2
ARHGEF9-AS-3	0.295306	-1.1144	0.819092	5
ARHGEF9-AS-2	0.525722	-1.1532	0.627483	5
LINC-RPL6-288	-0.00865558	1.0043	-0.995644	1
LINC-RPL6-197	0.45069	0.695339	-1.14603	1
LINC-MRS2-3	-1.02117	0.977394	0.043775	4
LINC-PLIN3-9	-0.882334	-0.203902	1.08624	3
LINC-PLIN3-8	-0.81493	-0.300996	1.11593	3
LINC-PLIN3-3	-0.745255	-0.391209	1.13646	3
LINC-QKI-29	-1.00183	0.00366563	0.998162	6
ADGB-AS-6	-1.09244	0.222287	0.870152	6
LINC-AKAP7-1	0.879893	-1.08751	0.20762	5
TMEM200A-AS-2	1.04477	-0.948233	-0.0965328	2
LINC-RPS12-14	-0.783712	-0.342546	1.12626	3
HS3ST5-AS-1	-1.05764	0.127508	0.93013	6
REV3L-AS-1	-0.979776	-0.0392897	1.01907	6
LINC-HACE1-5	1.11665	-0.812911	-0.303743	2
LSM7-AS-1	-0.0909847	-0.951399	1.04238	5
LINC-RBM22-5	0.058864	-1.02813	0.969268	5
C6ORF167-AS-2	-0.638671	1.15245	-0.513776	1
GABRR1-AS-2	1.07679	-0.899491	-0.177301	2
KHDRBS2-AS-2	0.656808	-1.15087	0.494063	5
LRRC1-AS-5	0.41964	-1.14145	0.721806	5
RCAN2-AS-6	-0.394774	-0.742355	1.13713	3
ARF6-AS-1	-0.232636	-0.863177	1.09581	3
LINC-OTX2-4	0.981004	-1.01797	0.0369674	2
LINC-OTX2-5	1.15103	-0.655178	-0.495853	2
NRXN3-AS-3	0.173041	-1.07523	0.902187	5
NRXN3-AS-1	0.286283	-1.11192	0.825637	5
NRXN3-AS-10	-0.122587	-0.933055	1.05564	3
WDR20-AS-1	-1.13299	0.759485	0.373509	4
CSNK1G1-AS-1	0.980669	-1.01827	0.0376022	2
RORA-AS-11	1.05535	-0.933484	-0.121863	2
UNC13C-AS-3	-0.308166	-0.809647	1.11781	3
LINC-GJD2-1	0.288072	-1.11242	0.824344	5
FMN1-AS-4	1.05543	-0.93337	-0.122055	2
AHCYL2-AS-2	0.137087	-1.06147	0.924384	5
LINC-KMT2E-2	-0.744766	-0.391811	1.13658	3
CACNA2D1-AS-6	0.796124	-1.12238	0.326259	5
LINC-TEX47-3	-1.11684	0.812399	0.304438	4
LINC-TEX47-6	0.464949	-1.14783	0.682876	5
LINC-TEX47-7	1.13885	-0.734526	-0.404329	2
LINC-ZNF804B-4	-0.322148	-0.79922	1.12137	3
LINC-OOEP-1	1.14148	-0.721638	-0.41984	2
LINC-PHF14-1	0.662222	-1.15032	0.488094	5
PDE3A-AS-3	1.13588	-0.747771	-0.388104	2
PTPRO-AS-1	1.14713	-0.6879	-0.459229	2
LINC-SLC4A8-1	0.436724	0.707356	-1.14408	1
CNOT2-AS-2	0.669387	-1.14952	0.480132	5
PTPRR-AS-2	0.683881	-1.14769	0.463808	5
SYT1-AS-1	0.506761	-1.15193	0.645172	5
PTPRQ-AS-2	0.954936	-1.03967	0.0847361	2
MGAT4C-AS-1	0.639735	-1.15237	0.512631	5
HSP90B1-AS-1	1.03814	-0.0812403	-0.956902	2
LINC-ISX-6	1.14379	-0.709062	-0.434724	2
LINC-RPS24-13	-1.15338	0.624453	0.52893	6
ADGRL2-AS-3	0.475021	-1.14897	0.673953	5
ADGRL2-AS-2	0.550435	-1.15429	0.603853	5
NEGR1-AS-2	-0.117538	-0.936037	1.05357	3
LINC-NFIA-1	-0.346036	-0.781023	1.12706	3
LINC-BTF3-16	-0.988909	-0.0218244	1.01073	6
LINC-BTF3-4	-0.260506	-0.843966	1.10447	3
LINC-BTF3-13	-0.828336	-0.282535	1.11087	3
MAGOH-AS-2	1.15128	-0.652578	-0.498699	2
CASQ1-AS-1	-0.57883	1.1547	-0.57587	1
CHTOP-AS-2	0.213123	-1.08938	0.876258	5
CHTOP-AS-1	1.14977	-0.482556	-0.667213	2
MAGI3-AS-1	-0.399744	-0.738293	1.13804	3
NTNG1-AS-4	0.123583	-1.05605	0.932465	5
HTR2A-AS-1	-0.991417	1.00837	-0.0169514	4
LINC-LIG4-7	0.330796	-1.12349	0.792689	5
TM9SF2-AS-2	0.887779	-1.08333	0.195553	5
LINC-RPL6-63	0.797991	-1.12177	0.323782	5
LINC-RPL6-236	0.956417	-1.03852	0.0821032	2
LINC-CETN1-5	-1.13905	0.733617	0.405432	6
LINC-MRPL42-8	-0.468044	-0.680145	1.14819	3
LINC-LORF2-31	0.564976	-1.15461	0.589637	5
HNRNPA1-AS-1	-0.968584	-0.0601192	1.0287	6
RALGDS-AS-9	1.112	-0.286571	-0.825429	2
NA-897-1	1.15285	-0.519851	-0.633	2
LINC-UHRF1-1	-0.990535	1.0092	-0.0186689	4
NA-1115-1	1.10641	-0.839365	-0.267048	2
LINC-C19ORF77-1	0.754133	-1.13434	0.380206	5
LORF2-AS-65	1.1422	-0.71783	-0.424372	2
CRYAA	1.0334	-0.0705244	-0.962871	2
S100A4	0.376393	0.757185	-1.13358	1
LINC-MRGPRX2-1	0.454107	0.692371	-1.14648	1
CRYGC	1.15466	-0.568937	-0.585723	2
GRIFIN	1.01011	-0.0205429	-0.98957	2
CRYBB1	1.14939	-0.478935	-0.670458	2
CRYBA4	1.12485	-0.336512	-0.788337	2

## Sheet: ERBB4+BCs-Venn
THSD7A
LINC-PLIN3-8
LINC-PLIN3-9
CALN1
MBNL1
POLli97
PARD3
HECW1
CD2APli1
STXBP5
NTNG1
FAT3
TENM2
TENM3
FMN1
KCND2
FIGN
CKB
PCDHB14
CDH8
RIMS2
CHCHD3
NSF
DSCAM
KCNH7
LIFR
ERBB4-AS-1
AANAT
GRIA4
CNTN4
TPI1li1
RASGRF2
CALB1
ST6GALNAC3
USP12
SEMA3E
COCH
THSD4
ERBB4
SLC12A2
LINC-RPS12-14
SLC4A7
MEIS1
DMDli2
HCN1
KCNH7-AS-6

## Sheet: ERBB4+BCs-PPI
#node1	node2	node1_string_id	node2_string_id	neighborhood_on_chromosome	gene_fusion	phylogenetic_cooccurrence	homology	coexpression	experimentally_determined_interaction	database_annotated	automated_textmining	combined_score
CALB1	KCND2	9606.ENSP00000265431	9606.ENSP00000333496	0	0	0	0	0.118	0.153	0	0.263	0.401
CALB1	GRIA4	9606.ENSP00000265431	9606.ENSP00000282499	0	0	0	0	0.109	0.061	0	0.387	0.442
CALB1	COCH	9606.ENSP00000265431	9606.ENSP00000379862	0	0	0	0	0	0.056	0	0.642	0.647
CDH8	NTNG1	9606.ENSP00000462701	9606.ENSP00000359085	0	0	0	0	0.064	0	0	0.472	0.485
COCH	FMN1	9606.ENSP00000379862	9606.ENSP00000479134	0	0	0	0	0	0	0	0.457	0.457
DSCAM	SEMA3E	9606.ENSP00000383303	9606.ENSP00000303212	0	0	0	0	0.076	0.103	0	0.477	0.528
DSCAM	FAT3	9606.ENSP00000383303	9606.ENSP00000432586	0	0	0	0	0.091	0.062	0	0.391	0.436
ERBB4	GRIA4	9606.ENSP00000342235	9606.ENSP00000282499	0	0	0	0	0.117	0	0	0.452	0.497
FIGN	KCNH7	9606.ENSP00000333836	9606.ENSP00000331727	0	0	0	0	0.063	0	0	0.415	0.429
GRIA4	KCND2	9606.ENSP00000282499	9606.ENSP00000333496	0	0	0	0	0.219	0	0	0.322	0.448
GRIA4	NSF	9606.ENSP00000282499	9606.ENSP00000381293	0	0	0	0	0.063	0.102	0.9	0.107	0.914
KCND2	KCNH7	9606.ENSP00000333496	9606.ENSP00000331727	0	0	0	0	0.096	0	0.5	0.462	0.735
NSF	STXBP5	9606.ENSP00000381293	9606.ENSP00000321826	0	0	0	0	0.183	0	0	0.372	0.465
NTNG1	SEMA3E	9606.ENSP00000359085	9606.ENSP00000303212	0	0	0	0	0	0.068	0	0.428	0.444
NTNG1	TENM2	9606.ENSP00000359085	9606.ENSP00000429430	0	0	0	0	0.088	0.056	0	0.462	0.497
SLC12A2	SLC4A7	9606.ENSP00000262461	9606.ENSP00000295736	0	0	0	0	0.062	0	0	0.618	0.626
THSD4	THSD7A	9606.ENSP00000347484	9606.ENSP00000406482	0	0	0	0.543	0	0	0.9	0.343	0.914

## Sheet: ERBB4+BCs-GO
ONTOLOGY	ID	Description	GeneRatio	BgRatio	pvalue	p.adjust	qvalue	geneID	Count
BP	GO:0098742	cell-cell adhesion via plasma-membrane adhesion molecules			4.49237e-08	3.18958e-05	2.37859e-05	DSCAM/FAT3/PCDHB14/TENM2/TENM3/CDH8/CNTN4/NTNG1	8
BP	GO:0007156	homophilic cell adhesion via plasma membrane adhesion molecules			7.2632e-07	0.000257844	0.000192284	DSCAM/FAT3/PCDHB14/TENM3/CDH8/CNTN4	6
BP	GO:0048593	camera-type eye morphogenesis			3.40109e-06	0.000804924	0.000600262	DSCAM/HCN1/MEIS1/CALB1/TENM3	5
BP	GO:0048592	eye morphogenesis			1.06135e-05	0.00173577	0.00129443	DSCAM/HCN1/MEIS1/CALB1/TENM3	5
BP	GO:0050804	modulation of chemical synaptic transmission			1.44494e-05	0.00173577	0.00129443	RASGRF2/RIMS2/CALB1/SLC12A2/CNTN4/STXBP5/NTNG1	7
BP	GO:0099177	regulation of trans-synaptic signaling			1.46685e-05	0.00173577	0.00129443	RASGRF2/RIMS2/CALB1/SLC12A2/CNTN4/STXBP5/NTNG1	7
BP	GO:0006813	potassium ion transport			9.4096e-05	0.00954402	0.00711734	KCNH7/HCN1/NSF/SLC12A2/KCND2	5
BP	GO:0050808	synapse organization			0.000130676	0.0102098	0.00761383	DSCAM/ERBB4/PCDHB14/CDH8/SEMA3E/NTNG1	6
BP	GO:0034329	cell junction assembly			0.000132387	0.0102098	0.00761383	DSCAM/ERBB4/PCDHB14/PARD3/CDH8/FMN1	6
BP	GO:0090596	sensory organ morphogenesis			0.0001438	0.0102098	0.00761383	DSCAM/HCN1/MEIS1/CALB1/TENM3	5
BP	GO:0060042	retina morphogenesis in camera-type eye			0.000175735	0.0113429	0.00845881	DSCAM/HCN1/CALB1	3
BP	GO:0098814	spontaneous synaptic transmission			0.000274418	0.0162364	0.0121081	RIMS2/SLC12A2	2
BP	GO:0003407	neural retina development			0.000323199	0.0165926	0.0123737	DSCAM/HCN1/CALB1	3
BP	GO:0035725	sodium ion transmembrane transport			0.000353554	0.0165926	0.0123737	HCN1/SLC12A2/SLC4A7/HECW1	4
BP	GO:0043010	camera-type eye development			0.000389805	0.0165926	0.0123737	DSCAM/HCN1/MEIS1/CALB1/TENM3	5
BP	GO:0030002	cellular anion homeostasis			0.000420658	0.0165926	0.0123737	SLC12A2/CKB	2
BP	GO:0055064	chloride ion homeostasis			0.000420658	0.0165926	0.0123737	SLC12A2/CKB	2
BP	GO:0055083	monovalent inorganic anion homeostasis			0.000420658	0.0165926	0.0123737	SLC12A2/CKB	2
BP	GO:0070593	dendrite self-avoidance			0.000476171	0.0170728	0.0127319	DSCAM/CNTN4	2
BP	GO:0007626	locomotory behavior			0.000480925	0.0170728	0.0127319	DSCAM/MEIS1/CALB1/KCND2	4
BP	GO:0048167	regulation of synaptic plasticity			0.000540018	0.0182578	0.0136155	RASGRF2/RIMS2/CALB1/CNTN4	4
BP	GO:0001654	eye development			0.000730947	0.0223731	0.0166845	DSCAM/HCN1/MEIS1/CALB1/TENM3	5
BP	GO:0060993	kidney morphogenesis			0.000743385	0.0223731	0.0166845	ERBB4/CALB1/FMN1	3
BP	GO:0150063	visual system development			0.000766324	0.0223731	0.0166845	DSCAM/HCN1/MEIS1/CALB1/TENM3	5
BP	GO:0071805	potassium ion transmembrane transport			0.000787787	0.0223731	0.0166845	KCNH7/HCN1/SLC12A2/KCND2	4
BP	GO:0048880	sensory system development			0.000821778	0.0224409	0.016735	DSCAM/HCN1/MEIS1/CALB1/TENM3	5
BP	GO:0060560	developmental growth involved in morphogenesis			0.0010079	0.0254696	0.0189937	DSCAM/RIMS2/FMN1/SEMA3E	4
BP	GO:0010842	retina layer formation			0.00104031	0.0254696	0.0189937	DSCAM/CALB1	2
BP	GO:0060219	camera-type eye photoreceptor cell differentiation			0.00104031	0.0254696	0.0189937	DSCAM/HCN1	2
BP	GO:0006814	sodium ion transport			0.00126819	0.0288059	0.0214816	HCN1/SLC12A2/SLC4A7/HECW1	4
BP	GO:0007409	axonogenesis			0.001285	0.0288059	0.0214816	DSCAM/PARD3/CNTN4/SEMA3E/NTNG1	5
BP	GO:0010975	regulation of neuron projection development			0.00129829	0.0288059	0.0214816	DSCAM/TENM3/HECW1/SEMA3E/NTNG1	5
BP	GO:0003338	metanephros morphogenesis			0.00170555	0.0366952	0.027365	CALB1/FMN1	2
BP	GO:0048841	regulation of axon extension involved in axon guidance			0.00181341	0.0378682	0.0282398	DSCAM/SEMA3E	2
BP	GO:0031646	positive regulation of nervous system process			0.00203861	0.0407317	0.0303752	RIMS2/PARD3	2
BP	GO:0061564	axon development			0.00206527	0.0407317	0.0303752	DSCAM/PARD3/CNTN4/SEMA3E/NTNG1	5
BP	GO:0048846	axon extension involved in axon guidance			0.00227639	0.0425326	0.0317182	DSCAM/SEMA3E	2
BP	GO:1902284	neuron projection extension involved in neuron projection guidance			0.00227639	0.0425326	0.0317182	DSCAM/SEMA3E	2
BP	GO:0055081	anion homeostasis			0.00252666	0.0459983	0.0343026	SLC12A2/CKB	2
BP	GO:0022604	regulation of cell morphogenesis			0.0026578	0.046116	0.0343905	RIMS2/COCH/SEMA3E/NTNG1	4
BP	GO:0072006	nephron development			0.00266304	0.046116	0.0343905	ERBB4/CALB1/FMN1	3
BP	GO:0060041	retina development in camera-type eye			0.00287609	0.0486197	0.0362575	DSCAM/HCN1/CALB1	3
BP	GO:0016339	calcium-dependent cell-cell adhesion via plasma membrane cell adhesion molecules			0.00306429	0.0505965	0.0377317	PCDHB14/CDH8	2
BP	GO:0001754	eye photoreceptor cell differentiation			0.00335146	0.0540155	0.0402814	DSCAM/HCN1	2
BP	GO:0048638	regulation of developmental growth			0.00348821	0.0540155	0.0402814	DSCAM/ERBB4/RIMS2/SEMA3E	4
BP	GO:0085029	extracellular matrix assembly			0.0034996	0.0540155	0.0402814	THSD4/NTNG1	2
BP	GO:0050806	positive regulation of synaptic transmission			0.00357738	0.0540412	0.0403006	RASGRF2/RIMS2/CALB1	3
BP	GO:0008038	neuron recognition			0.00396206	0.0586055	0.0437043	DSCAM/CNTN4	2
BP	GO:0048639	positive regulation of developmental growth			0.00409819	0.059382	0.0442834	DSCAM/ERBB4/RIMS2	3
BP	GO:0007157	heterophilic cell-cell adhesion via plasma membrane cell adhesion molecules			0.0042853	0.0599293	0.0446915	TENM2/TENM3	2
BP	GO:1990138	neuron projection extension			0.00430478	0.0599293	0.0446915	DSCAM/RIMS2/SEMA3E	3
BP	GO:0032535	regulation of cellular component size			0.00439137	0.0599591	0.0447137	DSCAM/SLC12A2/FMN1/SEMA3E	4
BP	GO:0071320	cellular response to cAMP	cAMP	的反应	0.00479234	0.0630782	0.0470398	HCN1/AANAT	2
BP	GO:0008361	regulation of cell size			0.00481118	0.0630782	0.0470398	DSCAM/SLC12A2/SEMA3E	3
BP	GO:0007416	synapse assembly			0.00488634	0.0630782	0.0470398	DSCAM/ERBB4/PCDHB14	3
BP	GO:0001755	neural crest cell migration			0.0056958	0.0722146	0.0538531	ERBB4/SEMA3E	2
BP	GO:0046530	photoreceptor cell differentiation			0.00627241	0.07813	0.0582645	DSCAM/HCN1	2
BP	GO:0017157	regulation of exocytosis			0.00690733	0.0842467	0.0628259	RIMS2/NSF/STXBP5	3
BP	GO:0007623	circadian rhythm			0.00700078	0.0842467	0.0628259	KCNH7/AANAT/KCND2	3
BP	GO:0045665	negative regulation of neuron differentiation			0.00837726	0.0991309	0.0739256	MEIS1/CNTN4	2
BP	GO:0042391	regulation of membrane potential			0.00856493	0.0996902	0.0743427	KCNH7/HCN1/RIMS2/KCND2	4
CC	GO:0097060	synaptic membrane	7/37	373/19594	5.38945e-06	0.000765302	0.00041981	ERBB4/GRIA4/RIMS2/TENM2/CDH8/KCND2/NTNG1	7
CC	GO:0043025	neuronal cell body	6/37	482/19594	0.000261274	0.00639144	0.00350605	DSCAM/GRIA4/CALB1/SLC12A2/CKB/KCND2	6
CC	GO:0098793	presynapse	6/37	492/19594	0.000291707	0.00639144	0.00350605	ERBB4/RIMS2/CALB1/CDH8/STXBP5/NTNG1	6
CC	GO:0043197	dendritic spine	4/37	172/19594	0.000302046	0.00639144	0.00350605	GRIA4/CALB1/TENM2/KCND2	4
CC	GO:0044309	neuron spine	4/37	173/19594	0.00030878	0.00639144	0.00350605	GRIA4/CALB1/TENM2/KCND2	4
CC	GO:0098982	GABA-ergic synapse	3/37	70/19594	0.000310981	0.00639144	0.00350605	ERBB4/CALB1/KCND2	3
CC	GO:0098978	glutamatergic synapse	5/37	319/19594	0.000315071	0.00639144	0.00350605	ERBB4/CALB1/CDH8/KCND2/NTNG1	5
CC	GO:0098984	neuron to neuron synapse	5/37	347/19594	0.000463057	0.00821926	0.00450871	ERBB4/CALB1/NSF/STXBP5/KCND2	5
CC	GO:0044298	cell body membrane	2/37	31/19594	0.00155865	0.0213087	0.011689	SLC12A2/KCND2	2
CC	GO:0150034	distal axon	4/37	270/19594	0.00162849	0.0213087	0.011689	DSCAM/CALB1/TENM2/CDH8	4
CC	GO:0045211	postsynaptic membrane	4/37	271/19594	0.00165067	0.0213087	0.011689	ERBB4/GRIA4/TENM2/KCND2	4
CC	GO:0098686	hippocampal mossy fiber to CA3 synapse	2/37	34/19594	0.00187374	0.0221726	0.0121629	CALB1/STXBP5	2
CC	GO:0034702	ion channel complex	4/37	294/19594	0.00222089	0.0242589	0.0133073	GRIA4/HCN1/STXBP5/KCND2	4
CC	GO:0042734	presynaptic membrane	3/37	143/19594	0.00246623	0.0250146	0.0137219	ERBB4/RIMS2/NTNG1	3
CC	GO:0099240	intrinsic component of synaptic membrane	3/37	160/19594	0.00338702	0.0320638	0.0175888	ERBB4/KCND2/NTNG1	3
CC	GO:0005912	adherens junction	3/37	172/19594	0.00414843	0.0368174	0.0201963	PARD3/CDH8/FMN1	3
CC	GO:0032420	stereocilium	2/37	54/19594	0.0046675	0.0389874	0.0213867	CALB1/SLC4A7	2
CC	GO:1902495	transmembrane transporter complex	4/37	377/19594	0.00539695	0.0425759	0.0233552	GRIA4/HCN1/STXBP5/KCND2	4
CC	GO:0032421	stereocilium bundle	2/37	62/19594	0.00610973	0.0456622	0.0250482	CALB1/SLC4A7	2
CC	GO:1990351	transporter complex	4/37	399/19594	0.0065806	0.0467223	0.0256297	GRIA4/HCN1/STXBP5/KCND2	4
CC	GO:0098858	actin-based cell projection	3/37	217/19594	0.00788953	0.0501492	0.0275096	CALB1/TENM2/SLC4A7	3
CC	GO:0034703	cation channel complex	3/37	221/19594	0.00829316	0.0501492	0.0275096	GRIA4/HCN1/KCND2	3
CC	GO:0098889	intrinsic component of presynaptic membrane	2/37	74/19594	0.00860381	0.0501492	0.0275096	ERBB4/NTNG1	2
CC	GO:0016323	basolateral plasma membrane	3/37	226/19594	0.00881461	0.0501492	0.0275096	ERBB4/SLC12A2/SLC4A7	3
CC	GO:0048786	presynaptic active zone	2/37	75/19594	0.00882908	0.0501492	0.0275096	RIMS2/NTNG1	2
CC	GO:0099060	integral component of postsynaptic specialization membrane	2/37	77/19594	0.00928754	0.0506879	0.0278051	ERBB4/KCND2	2
CC	GO:0008076	voltage-gated potassium channel complex	2/37	79/19594	0.00975645	0.0506879	0.0278051	HCN1/KCND2	2
CC	GO:0098948	intrinsic component of postsynaptic specialization membrane	2/37	80/19594	0.0099948	0.0506879	0.0278051	ERBB4/KCND2	2
CC	GO:0009925	basal plasma membrane	3/37	251/19594	0.0117086	0.0573318	0.0314496	ERBB4/SLC12A2/SLC4A7	3
CC	GO:0034705	potassium channel complex	2/37	89/19594	0.012255	0.0580072	0.0318201	HCN1/KCND2	2
CC	GO:0045178	basal part of cell	3/37	269/19594	0.0140943	0.0645608	0.0354151	ERBB4/SLC12A2/SLC4A7	3
CC	GO:0030863	cortical cytoskeleton	2/37	107/19594	0.0173747	0.0729187	0.0399999	RIMS2/CALB1	2
CC	GO:0099569	presynaptic cytoskeleton	1/37	10/19594	0.0187279	0.0729187	0.0399999	RIMS2	1
CC	GO:0043679	axon terminus	2/37	113/19594	0.0192512	0.0729187	0.0399999	CALB1/CDH8	2
CC	GO:0099634	postsynaptic specialization membrane	2/37	116/19594	0.0202201	0.0729187	0.0399999	ERBB4/KCND2	2
CC	GO:0005938	cell cortex	3/37	310/19594	0.0204959	0.0729187	0.0399999	RIMS2/CALB1/PARD3	3
CC	GO:0099144	anchored component of synaptic membrane	1/37	11/19594	0.0205819	0.0729187	0.0399999	NTNG1	1
CC	GO:0099055	integral component of postsynaptic membrane	2/37	118/19594	0.0208773	0.0729187	0.0399999	ERBB4/KCND2	2
CC	GO:0014069	postsynaptic density	3/37	318/19594	0.0219037	0.0729187	0.0399999	ERBB4/NSF/KCND2	3
CC	GO:0001527	microfibril	1/37	12/19594	0.0224324	0.0729187	0.0399999	THSD4	1
CC	GO:0043256	laminin complex	1/37	12/19594	0.0224324	0.0729187	0.0399999	NTNG1	1
CC	GO:0099524	postsynaptic cytosol	1/37	12/19594	0.0224324	0.0729187	0.0399999	CALB1	1
CC	GO:0098936	intrinsic component of postsynaptic membrane	2/37	123/19594	0.0225589	0.0729187	0.0399999	ERBB4/KCND2	2
CC	GO:0032279	asymmetric synapse	3/37	323/19594	0.0228101	0.0729187	0.0399999	ERBB4/NSF/KCND2	3
CC	GO:0001401	SAM complex	1/37	13/19594	0.0242795	0.0729187	0.0399999	CHCHD3	1
CC	GO:0098992	neuronal dense core vesicle	1/37	13/19594	0.0242795	0.0729187	0.0399999	STXBP5	1
CC	GO:0140275	MIB complex	1/37	13/19594	0.0242795	0.0729187	0.0399999	CHCHD3	1
CC	GO:0044306	neuron projection terminus	2/37	129/19594	0.0246486	0.0729187	0.0399999	CALB1/CDH8	2
CC	GO:0099572	postsynaptic specialization	3/37	341/19594	0.0262417	0.0760472	0.0417161	ERBB4/NSF/KCND2	3
CC	GO:0005892	acetylcholine-gated channel complex	1/37	15/19594	0.0279635	0.0778591	0.04271	STXBP5	1
CC	GO:0099522	cytosolic region	1/37	15/19594	0.0279635	0.0778591	0.04271	CALB1	1
CC	GO:0016324	apical plasma membrane	3/37	358/19594	0.0297249	0.0798427	0.043798	SLC12A2/PARD3/SLC4A7	3
CC	GO:0098831	presynaptic active zone cytoplasmic component	1/37	16/19594	0.0298004	0.0798427	0.043798	RIMS2	1
CC	GO:0098945	intrinsic component of presynaptic active zone membrane	1/37	17/19594	0.031634	0.083019	0.0455405	NTNG1	1
CC	GO:0099699	integral component of synaptic membrane	2/37	149/19594	0.0321553	0.083019	0.0455405	ERBB4/KCND2	2
CC	GO:0043083	synaptic cleft	1/37	18/19594	0.0334642	0.0833669	0.0457313	CDH8	1
CC	GO:0044305	calyx of Held	1/37	18/19594	0.0334642	0.0833669	0.0457313	CALB1	1
CC	GO:0098862	cluster of actin-based cell projections	2/37	158/19594	0.0357918	0.0876283	0.0480689	CALB1/SLC4A7	2
CC	GO:0030426	growth cone	2/37	161/19594	0.0370381	0.0891425	0.0488995	DSCAM/TENM2	2
CC	GO:0005742	mitochondrial outer membrane translocase complex	1/37	21/19594	0.0389346	0.090417	0.0495986	CHCHD3	1
CC	GO:0089717	spanning component of membrane	1/37	21/19594	0.0389346	0.090417	0.0495986	SLC12A2	1
CC	GO:0030427	site of polarized growth	2/37	167/19594	0.0395804	0.090417	0.0495986	DSCAM/TENM2	2
CC	GO:0031225	anchored component of membrane	2/37	169/19594	0.0404423	0.090417	0.0495986	CNTN4/NTNG1	2
CC	GO:0098799	outer mitochondrial membrane protein complex	1/37	22/19594	0.0407513	0.090417	0.0495986	CHCHD3	1
CC	GO:0045177	apical part of cell	3/37	424/19594	0.0454554	0.0993027	0.0544729	SLC12A2/PARD3/SLC4A7	3
MF	GO:0098632	cell-cell adhesion mediator activity	3/37	54/18410	0.000172718	0.01259	0.00903586	DSCAM/CNTN4/NTNG1	3
MF	GO:0015079	potassium ion transmembrane transporter activity	4/37	154/18410	0.000250845	0.01259	0.00903586	KCNH7/HCN1/SLC12A2/KCND2	4
MF	GO:0098631	cell adhesion mediator activity	3/37	64/18410	0.000286136	0.01259	0.00903586	DSCAM/CNTN4/NTNG1	3
MF	GO:0005261	cation channel activity	5/37	345/18410	0.000597856	0.0176832	0.0126913	KCNH7/GRIA4/HCN1/SLC12A2/KCND2	5
MF	GO:0017075	syntaxin-1 binding	2/37	20/18410	0.000729909	0.0176832	0.0126913	NSF/STXBP5	2
MF	GO:0005249	voltage-gated potassium channel activity	3/37	91/18410	0.000803783	0.0176832	0.0126913	KCNH7/HCN1/KCND2	3
MF	GO:0046873	metal ion transmembrane transporter activity	5/37	428/18410	0.00156634	0.0241316	0.0173193	KCNH7/HCN1/SLC12A2/SLC4A7/KCND2	5
MF	GO:0099094	ligand-gated cation channel activity	3/37	115/18410	0.00158041	0.0241316	0.0173193	KCNH7/GRIA4/HCN1	3
MF	GO:0005216	ion channel activity	5/37	442/18410	0.00180419	0.0241316	0.0173193	KCNH7/GRIA4/HCN1/SLC12A2/KCND2	5
MF	GO:0005267	potassium channel activity	3/37	121/18410	0.00182815	0.0241316	0.0173193	KCNH7/HCN1/KCND2	3
MF	GO:0015267	channel activity	5/37	489/18410	0.00279938	0.0268965	0.0193037	KCNH7/GRIA4/HCN1/SLC12A2/KCND2	5
MF	GO:0022803	passive transmembrane transporter activity	5/37	490/18410	0.00282414	0.0268965	0.0193037	KCNH7/GRIA4/HCN1/SLC12A2/KCND2	5
MF	GO:0022843	voltage-gated cation channel activity	3/37	144/18410	0.0029973	0.0268965	0.0193037	KCNH7/HCN1/KCND2	3
MF	GO:0015276	ligand-gated ion channel activity	3/37	145/18410	0.00305642	0.0268965	0.0193037	KCNH7/GRIA4/HCN1	3
MF	GO:0022834	ligand-gated channel activity	3/37	145/18410	0.00305642	0.0268965	0.0193037	KCNH7/GRIA4/HCN1	3
MF	GO:0015081	sodium ion transmembrane transporter activity	3/37	150/18410	0.00336277	0.0277429	0.0199112	HCN1/SLC12A2/SLC4A7	3
MF	GO:0022836	gated channel activity	4/37	340/18410	0.0046684	0.0362488	0.0260159	KCNH7/GRIA4/HCN1/KCND2	4
MF	GO:0005244	voltage-gated ion channel activity	3/37	201/18410	0.00758249	0.0526784	0.0378074	KCNH7/HCN1/KCND2	3
MF	GO:0022832	voltage-gated channel activity	3/37	201/18410	0.00758249	0.0526784	0.0378074	KCNH7/HCN1/KCND2	3
MF	GO:0019905	syntaxin binding	2/37	71/18410	0.00895144	0.057801	0.041484	NSF/STXBP5	2
MF	GO:0015370	solute:sodium symporter activity	2/37	72/18410	0.00919562	0.057801	0.041484	SLC12A2/SLC4A7	2

## Sheet: ppi-DSCAM
#color	category	term ID	term description	observed gene count	background gene count	strength	false discovery rate	matching proteins in your network (IDs)	matching proteins in your network (labels)
blue	GO Process	GO:0007158	Neuron cell-cell adhesion	6	16	1.7	1.78e-05	9606.ENSP00000354504,9606.ENSP00000354536,9606.ENSP00000380602,9606.ENSP00000383392,9606.ENSP00000392500,9606.ENSP00000451648	ASTN2,ASTN1,CNTN4,NCAM2,NLGN1,NRXN3
limegreen	GO Process	GO:0007416	Synapse assembly	8	96	1.05	0.0004	9606.ENSP00000269141,9606.ENSP00000274547,9606.ENSP00000280187,9606.ENSP00000345229,9606.ENSP00000377353,9606.ENSP00000383303,9606.ENSP00000392500,9606.ENSP00000422533	CDH2,GABRB2,GPM6A,DNER,DRD1,DSCAM,NLGN1,LPHN3
red	GO Process	GO:0140058	Neuron projection arborization	3	13	1.49	0.0267	9606.ENSP00000263816,9606.ENSP00000329880,9606.ENSP00000392500	LRP2,PHACTR1,NLGN1

## Sheet: ppi-Cone_OFF
#color	category	term ID	term description	observed gene count	background gene count	strength	false discovery rate	matching proteins in your network (IDs)	matching proteins in your network (labels)
limegreen	GO Process	GO:0007215	Glutamate receptor signaling pathway	5	45	1.12	0.0123	9606.ENSP00000282499,9606.ENSP00000350348,9606.ENSP00000397026,9606.ENSP00000435648,9606.ENSP00000481554	GRIA4,GRM7,GRIK2,GRIK4,GRIA3
blue	GO Process	GO:0007214	Gamma-aminobutyric acid signaling pathway	4	27	1.24	0.0208	9606.ENSP00000274545,9606.ENSP00000274547,9606.ENSP00000393097,9606.ENSP00000410732	GABRA6,GABRB2,GABRA1,GABRG2
red	GO Process	GO:1904862	Inhibitory synapse assembly	3	12	1.47	0.0344	9606.ENSP00000274547,9606.ENSP00000393097,9606.ENSP00000410732	GABRB2,GABRA1,GABRG2

[truncated: 4 more sheets: ppi-ERBB4, ppi-ON_BC, ppi-Rod_ON, TFs]
