# Supplementary material for: Cellular Characterization and Interspecies Evolution of the Tree Shrew Retina across Postnatal Lifespan
Source: Research (Wash D C). 2024 Nov 21;7:0536. doi: 10.34133/research.0536 (PMC11579486; doi:10.34133/research.0536)
Supplement: Supplementary 1 — Figs. S1 to S10 Tables S1 to S12 [file research.0536.f1.zip › Supplementary Table 4.xlsx]

## Sheet: FindAllMarkers-cluster
p_val	avg_log2FC	pct.1	pct.2	p_val_adj	cluster	gene
0	3.05179	0.864	0.1	0	0	CCBE1
0	2.82679	0.812	0.094	0	0	NFIB
0	2.12324	0.957	0.352	0	0	CACNA2D3
0	2.08139	0.595	0.151	0	0	BRINP3
0	2.03325	0.569	0.068	0	0	KCNH8
0	2.02484	0.635	0.128	0	0	NR3C1
0	1.98229	0.926	0.413	0	0	LUZP2
0	1.92889	0.91	0.442	0	0	NRP1
0	1.92652	0.99	0.635	0	0	HS6ST3
0	1.91442	0.721	0.305	0	0	KCNQ3
0	1.91256	0.293	0.044	0	0	LINC-RPS24-17
0	1.82395	0.426	0.011	0	0	SCML4
0	1.7964	0.765	0.306	0	0	HS6ST3-AS-3
0	1.74311	0.724	0.243	0	0	SLC6A9
0	1.74104	0.894	0.489	0	0	SASH1
0	1.65016	0.465	0.042	0	0	NFIX
0	1.58416	0.59	0.191	0	0	LUZP2-AS-5
0	1.58248	0.486	0.161	0	0	CHSY3
0	1.57922	0.63	0.213	0	0	ZNF423
0	1.57127	0.964	0.434	0	0	TCF4
0	1.56062	0.289	0.044	0	0	PROM1
0	1.50238	0.388	0.075	0	0	FREM1
0	1.47605	0.958	0.751	0	0	FGF12
0	1.46602	0.522	0.187	0	0	TMEM132D
0	1.46431	0.953	0.503	0	0	NCKAP5
0	1.44028	0.426	0.099	0	0	PDE7B
0	1.36242	0.515	0.218	0	0	NDST4
0	1.35735	0.411	0.12	0	0	P3H2
0	1.34937	0.884	0.318	0	0	PTPRT
0	1.32459	0.697	0.325	0	0	FIGN
0	1.31811	0.997	0.92	0	0	NRXN1
0	1.31016	0.709	0.313	0	0	ASTN2
0	1.3063	0.544	0.205	0	0	LINC-E2F8-4
0	1.28591	0.775	0.498	0	0	PCNX1
0	1.28005	0.924	0.642	0	0	B3GALT1
0	1.25347	0.878	0.619	0	0	HCN1
0	1.25269	0.394	0.116	0	0	ZBTB16
0	1.23782	0.627	0.344	0	0	MSRA
0	1.22109	0.463	0.192	0	0	SAMD5-AS-1
0	1.21546	0.532	0.246	0	0	TTC39C
0	1.20489	0.376	0.079	0	0	ST18
0	1.16638	0.501	0.157	0	0	CDH22
0	1.16511	0.853	0.618	0	0	TCF12
0	1.16144	0.44	0.145	0	0	PTCHD4
0	1.12724	0.366	0.111	0	0	PARM1
0	1.09683	0.496	0.205	0	0	MYO10
0	1.09614	0.265	0.02	0	0	CCBE1-AS-1
0	1.07956	0.863	0.643	0	0	QKI
0	1.07461	0.903	0.711	0	0	PPARGC1A
0	1.0643	0.399	0.152	0	0	HS6ST3-AS-1
0	1.06086	0.825	0.617	0	0	CABP1
0	1.05979	0.929	0.677	0	0	TMTC2
0	1.04227	0.573	0.284	0	0	NRXN1-AS-5
0	1.02355	0.366	0.132	0	0	LINC-PRMT8-1
0	1.02348	0.278	0.056	0	0	IQCJ-SCHIP1-AS-11
0	1.01857	0.658	0.44	0	0	EFR3A
0	1.00294	0.511	0.199	0	0	PREX2
0	0.995638	0.499	0.218	0	0	NCKAP5-AS-3
0	0.99493	0.301	0.079	0	0	GRIP2
0	0.993845	0.767	0.546	0	0	SETBP1
0	0.948334	0.88	0.722	0	0	KCNMA1
0	0.941492	0.947	0.732	0	0	GALNT13
0	0.931554	0.751	0.453	0	0	FARP1
0	0.912757	0.838	0.666	0	0	DTNA
0	0.893428	0.826	0.657	0	0	NLGN4X
0	0.875658	0.781	0.477	0	0	PTPRZ1
0	0.870185	0.841	0.668	0	0	CACNB4
0	0.859624	0.98	0.919	0	0	RORB
0	0.828552	0.906	0.81	0	0	KLF12
0	0.695104	0.959	0.924	0	0	NBEA
0	0.674077	0.949	0.703	0	0	DAB1
0	0.453463	0.753	0.383	0	0	UBE2E1-AS-3
0	-1.13115	0.318	0.683	0	0	NHS
0	-1.18118	0.737	0.907	0	0	FRMD4A
0	-1.20201	0.115	0.472	0	0	NTRK2
0	-1.29848	0.766	0.892	0	0	OXR1
0	-1.38402	0.303	0.684	0	0	NRCAM
0	-1.41584	0.03	0.4	0	0	TFAP2A
0	-1.42185	0.469	0.805	0	0	ADGRL3
0	-1.47832	0.087	0.49	0	0	MYRIP
0	-1.54128	0.078	0.478	0	0	GRIN2B
0	-1.59609	0.044	0.389	0	0	TOX3
0	-1.62413	0.38	0.684	0	0	DPP10
0	-1.69337	0.12	0.456	0	0	CACNA2D1
0	-1.71302	0.219	0.617	0	0	SPHKAP
0	-1.76639	0.045	0.46	0	0	KLHL29
0	-1.79452	0.037	0.474	0	0	ZMAT4
0	-1.80102	0.28	0.739	0	0	MAGI3
0	-1.82446	0.056	0.408	0	0	EPHA5
0	-1.85838	0.113	0.485	0	0	CCDC85A
0	-1.9293	0.307	0.624	0	0	ROBO2
0	-1.96425	0.197	0.638	0	0	DNM3
0	-2.01482	0.327	0.765	0	0	ATRNL1
0	-2.05997	0.022	0.344	0	0	SORCS3
0	-2.07507	0.162	0.514	0	0	DCC
0	-2.12475	0.123	0.539	0	0	SPOCK3
0	-2.15654	0.372	0.883	0	0	CNTNAP2
0	-2.2675	0.083	0.616	0	0	RUNX1T1
0	-2.28164	0.126	0.481	0	0	MEIS2
0	-2.31999	0.05	0.41	0	0	KCND3
0	-2.41598	0.088	0.528	0	0	KCNH5
0	-2.45107	0.227	0.581	0	0	CNTN4
0	-2.56201	0.089	0.486	0	0	SOX5
0	-2.77407	0.229	0.815	0	0	PTPRD
0	-2.79968	0.045	0.447	0	0	FGF14
0	-2.82645	0.117	0.658	0	0	LINC-PLIN3-8
0	-2.90502	0.117	0.524	0	0	GRM7
0	-2.91361	0.081	0.585	0	0	NAV3
0	-2.91489	0.159	0.683	0	0	CDH18
0	-2.94071	0.135	0.516	0	0	SCG2
0	-3.22117	0.05	0.442	0	0	PTPRK
0	-3.34218	0.102	0.781	0	0	SYNPR
0	-3.39613	0.127	0.481	0	0	GALNTL6
0	-3.68442	0.069	0.487	0	0	CSMD1
0	-4.18848	0.128	0.56	0	0	CNTN5
4.01735e-305	-1.96764	0.068	0.389	1.80138e-300	0	DMDli2
7.61253e-298	0.775542	0.845	0.74	3.41346e-293	0	TSORFli1224
8.02566e-298	-1.22609	0.176	0.515	3.59871e-293	0	RASGEF1B
3.01755e-288	-2.31847	0.031	0.334	1.35307e-283	0	OLFM3
1.00753e-287	-1.45287	0.017	0.319	4.51775e-283	0	BCL11A
1.20623e-287	-1.11335	0.094	0.429	5.40873e-283	0	LINC-BASP1-1
1.48682e-287	-1.29472	0.053	0.369	6.66689e-283	0	TFAP2B
1.77992e-286	0.933397	0.664	0.409	7.98118e-282	0	XYLT1
9.63793e-285	0.679465	0.834	0.524	4.32165e-280	0	PDE4B
2.42074e-284	-1.24564	0.019	0.32	1.08546e-279	0	FAR2
7.68242e-281	0.949474	0.398	0.163	3.4448e-276	0	MRAP2
2.78312e-278	0.957421	0.733	0.519	1.24795e-273	0	NTM
4.61389e-277	-1.07817	0.012	0.304	2.06887e-272	0	SLC6A1
8.88151e-277	-1.48371	0.035	0.332	3.98247e-272	0	FSTL4
1.09983e-271	-1.47407	0.05	0.353	4.93162e-267	0	ABCA13
4.3012e-271	0.788683	0.368	0.137	1.92866e-266	0	PROX1
2.78954e-270	0.935918	0.524	0.272	1.25083e-265	0	NRXN1-AS-4
2.47775e-269	0.932104	0.321	0.118	1.11102e-264	0	PRMT8
3.95724e-268	-1.40826	0.068	0.37	1.77443e-263	0	ZFHX4
4.00102e-268	-1.2058	0.201	0.518	1.79406e-263	0	LARGE1
4.58609e-267	-1.16378	0.071	0.38	2.0564e-262	0	EPHA7
6.12963e-267	-1.24745	0.015	0.298	2.74852e-262	0	NALCN
3.27331e-266	-1.95467	0.094	0.389	1.46775e-261	0	NCAM2
5.50633e-266	-1.18626	0.026	0.316	2.46904e-261	0	CACNA1G
3.22925e-265	-2.29041	0.089	0.382	1.44799e-260	0	ROBO1
5.72177e-262	0.846692	0.482	0.226	2.56564e-257	0	GALNT18
6.32148e-262	-1.24615	0.194	0.506	2.83455e-257	0	CTTNBP2
1.2109e-260	1.05881	0.318	0.115	5.42968e-256	0	LINC-RPL6-20
1.51156e-259	0.967829	0.323	0.119	6.77782e-255	0	TBX3
7.82455e-254	-1.69842	0.045	0.329	3.50853e-249	0	CLSTN2
8.98986e-253	-1.10441	0.082	0.378	4.03105e-248	0	SORCS2
3.06317e-252	-1.19777	0.094	0.392	1.37352e-247	0	CAMK1D
7.97988e-252	0.872632	0.477	0.226	3.57818e-247	0	IGSF11
2.02847e-250	-1.19348	0.045	0.33	9.09567e-246	0	PLPPR1
4.50791e-249	-1.01841	0.277	0.593	2.02135e-244	0	RTN1
1.10529e-248	0.890871	0.728	0.522	4.95611e-244	0	ZFPM2
5.54616e-248	-1.46975	0.071	0.352	2.4869e-243	0	DMDli1
5.78155e-248	0.899734	0.612	0.379	2.59245e-243	0	SYT16
1.29036e-247	-1.24336	0.028	0.301	5.78595e-243	0	ZNF385B
7.38775e-247	-1.35001	0.027	0.3	3.31267e-242	0	SLC6A11
1.17052e-246	0.989878	0.651	0.409	5.24859e-242	0	KCNB2
3.89559e-246	0.312169	0.968	0.797	1.74678e-241	0	TENM2
4.47446e-246	-1.63046	0.026	0.295	2.00635e-241	0	GFRA1
1.12533e-245	-1.09662	0.219	0.518	5.04596e-241	0	MEIS1
3.23464e-245	0.979453	0.279	0.097	1.45041e-240	0	CNR1
2.39302e-243	0.397031	0.982	0.649	1.07303e-238	0	RBFOX1
4.86344e-242	-1.09278	0.53	0.751	2.18076e-237	0	PHACTR1
1.84985e-241	0.668528	0.882	0.798	8.29472e-237	0	AFF3
1.57902e-233	-1.01563	0.315	0.604	7.08033e-229	0	RGS7
2.3973e-232	0.925368	0.36	0.158	1.07495e-227	0	PDE5Ali1
5.19315e-232	0.833732	0.692	0.507	2.32861e-227	0	GUCY1A2
9.59464e-232	-1.28663	0.068	0.343	4.30224e-227	0	TMEFF2
1.69854e-231	-1.12952	0.199	0.486	7.61627e-227	0	MAP2
1.53157e-230	1.06961	0.285	0.105	6.86756e-226	0	PTPRF
1.26457e-229	-2.49064	0.132	0.395	5.67032e-225	0	KIAA1217
1.40908e-229	-2.08008	0.297	0.525	6.31831e-225	0	PCDH15
1.82988e-229	-1.40644	0.163	0.444	8.20518e-225	0	LRRC7
5.49572e-228	0.89397	0.336	0.138	2.46428e-223	0	MYLIP
6.19684e-228	-2.91658	0.14	0.398	2.77866e-223	0	ADARB2
1.31706e-226	-1.36162	0.045	0.309	5.90569e-222	0	NPAS3
1.05963e-225	-1.23916	0.067	0.338	4.75138e-221	0	CCDC85A-AS-2
1.73286e-223	-0.954527	0.445	0.688	7.77014e-219	0	SLC4A10
3.13493e-223	-1.08821	0.022	0.274	1.4057e-218	0	HUNK
8.20057e-223	0.802044	0.715	0.541	3.67713e-218	0	FMN1
1.62029e-222	0.641473	0.826	0.702	7.26538e-218	0	PLEKHA5liN
5.96746e-222	0.461111	0.981	0.947	2.67581e-217	0	LINC-PTPRC-4
2.36932e-220	0.836185	0.755	0.611	1.06241e-215	0	TIAM1
8.87599e-219	-1.50361	0.049	0.303	3.98e-214	0	ZFHX3
2.56611e-218	0.815827	0.29	0.11	1.15064e-213	0	HS6ST3-AS-2
2.77053e-218	-1.59481	0.116	0.38	1.24231e-213	0	SORCS1
9.90766e-215	0.727346	0.822	0.658	4.44259e-210	0	L1RE1li231
2.32322e-213	0.58007	0.767	0.529	1.04173e-208	0	DGKH
3.06211e-212	-1.02005	0.161	0.442	1.37305e-207	0	HLF
1.20668e-211	-1.76671	0.043	0.288	5.41076e-207	0	CDH20
1.03346e-210	-1.07574	0.052	0.307	4.63402e-206	0	DCLK1
1.3018e-209	0.779901	0.265	0.097	5.83727e-205	0	TRMT9B
1.93247e-208	-0.998736	0.064	0.324	8.6652e-204	0	CNTNAP2-AS-3
6.26901e-208	-0.971311	0.171	0.451	2.81103e-203	0	DTNBP1
1.64135e-207	0.960431	0.53	0.325	7.3598e-203	0	ERGIC2
6.12962e-207	-1.28196	0.042	0.287	2.74852e-202	0	UTRN
2.53711e-204	-1.23942	0.467	0.652	1.13764e-199	0	PBX1
2.03122e-203	-1.0003	0.179	0.451	9.10798e-199	0	ARHGAP26
6.26228e-202	1.02599	0.322	0.145	2.808e-197	0	DNAH12
1.95089e-199	-1.87329	0.19	0.435	8.74778e-195	0	PRKG1
5.55033e-198	-1.68025	0.191	0.441	2.48877e-193	0	SDK1
9.33306e-198	-0.924848	0.098	0.359	4.18494e-193	0	SIPA1L1
1.67204e-197	0.585034	0.274	0.099	7.49741e-193	0	KCNQ5
1.78583e-197	0.759552	0.665	0.455	8.00765e-193	0	GRID2
4.87444e-195	-1.04032	0.04	0.276	2.1857e-190	0	POLli97
1.52763e-194	-0.890744	0.081	0.335	6.84991e-190	0	GREB1L
4.57378e-193	0.591557	0.841	0.765	2.05088e-188	0	FRY
2.30198e-192	0.730121	0.74	0.538	1.03221e-187	0	EFNA5
2.3601e-191	0.89955	0.417	0.215	1.05827e-186	0	NHLH2
2.51039e-190	-1.27772	0.048	0.28	1.12566e-185	0	TNR
3.62946e-190	0.833835	0.263	0.103	1.62745e-185	0	SYNJ2
4.30988e-188	-0.86885	0.075	0.321	1.93255e-183	0	MTCL1
2.97213e-187	-1.27527	0.331	0.571	1.3327e-182	0	LHFPL3
3.26642e-187	0.849086	0.386	0.19	1.46466e-182	0	SPON1
7.36549e-187	-0.915572	0.028	0.253	3.30268e-182	0	CSGALNACT1
2.36066e-186	-1.24745	0.045	0.272	1.05852e-181	0	ANO4
2.54948e-186	-0.774298	0.887	0.931	1.14319e-181	0	MAGI2li1
1.13069e-184	0.607353	0.261	0.097	5.07001e-180	0	PRDM13
2.59234e-184	0.634882	0.675	0.491	1.16241e-179	0	CSMD3
3.31754e-184	-1.06059	0.744	0.839	1.48759e-179	0	NEGR1
7.42755e-184	0.806735	0.303	0.131	3.33051e-179	0	TMEM132A
9.48731e-184	0.93239	0.313	0.142	4.25411e-179	0	EPB41L4B
7.12454e-183	-1.22986	0.084	0.317	3.19464e-178	0	GLRA1
1.51936e-182	-1.09358	0.045	0.269	6.81281e-178	0	ARHGAP24
5.81967e-182	-0.833093	0.056	0.288	2.60954e-177	0	DPYSL5
7.59479e-181	-0.923414	0.052	0.281	3.4055e-176	0	SLIT1
4.10723e-179	0.836904	0.342	0.159	1.84168e-174	0	SDC2
5.04482e-179	0.77349	0.329	0.149	2.2621e-174	0	TBC1D4
1.85867e-178	-1.29654	0.642	0.793	8.33427e-174	0	ZNF385D
2.44375e-178	-1.73467	0.147	0.374	1.09578e-173	0	UNC5D
3.10795e-178	0.30329	0.996	0.99	1.3936e-173	0	CADM2
8.59842e-178	-0.794966	0.189	0.456	3.85553e-173	0	JAZF1
8.61902e-178	-0.909976	0.054	0.283	3.86477e-173	0	KIF16B
1.25131e-177	-0.676026	0.747	0.875	5.6109e-173	0	PPFIA2
1.97852e-176	-1.57652	0.216	0.461	8.87167e-172	0	DLGAP2
7.14546e-176	-0.853481	0.117	0.366	3.20402e-171	0	GALNT7li1
1.9751e-175	-0.825434	0.222	0.484	8.85636e-171	0	ZNF608
4.38011e-174	-0.97905	0.039	0.255	1.96404e-169	0	DMD
7.3474e-174	0.585902	0.825	0.737	3.29457e-169	0	FOXN3
6.48988e-173	-1.11189	0.037	0.25	2.91006e-168	0	ROR1
5.8989e-172	0.726606	0.718	0.572	2.64507e-167	0	NAALADL2
2.30291e-171	-1.11266	0.091	0.324	1.03262e-166	0	DYNC1I1
1.36753e-170	0.809865	0.576	0.407	6.13201e-166	0	JAKMIP3
4.1335e-169	-0.904925	0.065	0.289	1.85346e-164	0	PGM2L1
1.01038e-168	0.499353	0.961	0.944	4.53053e-164	0	CADPS
1.59872e-168	-0.892385	0.074	0.301	7.16865e-164	0	KLHL5
4.15059e-168	-0.744485	0.052	0.274	1.86112e-163	0	GRK5
8.74562e-168	-1.32663	0.201	0.423	3.92153e-163	0	POU6F2
9.37495e-168	0.942446	0.526	0.341	4.20373e-163	0	L1RE1li170
5.02984e-163	-0.907624	0.428	0.635	2.25538e-158	0	DSCAM
8.5301e-162	0.781483	0.315	0.149	3.8249e-157	0	SIRPA
2.84973e-161	0.895254	0.465	0.291	1.27782e-156	0	P4HA2
1.14021e-160	-0.869192	0.046	0.257	5.11271e-156	0	NSG2
2.81361e-160	0.761609	0.722	0.601	1.26162e-155	0	TMEM117
6.58607e-160	0.541295	0.721	0.476	2.95319e-155	0	ZEB2
1.34924e-159	-0.916869	0.239	0.479	6.04998e-155	0	ZEB1
9.81912e-159	0.857016	0.495	0.305	4.40289e-154	0	CDH10
3.80691e-158	0.704523	0.676	0.52	1.70702e-153	0	PHACTR2
2.3485e-156	0.760124	0.281	0.126	1.05307e-151	0	IKZF2
2.55076e-155	-0.729434	0.147	0.387	1.14376e-150	0	PELI2
2.7086e-155	-1.08123	0.05	0.252	1.21454e-150	0	ST6GALNAC5
1.56447e-153	-0.939745	0.217	0.447	7.01506e-149	0	FLRT2
5.38618e-152	-1.20107	0.135	0.353	2.41516e-147	0	PLCL1
1.44872e-151	0.606794	0.775	0.674	6.49606e-147	0	EPB41L3
1.31711e-149	-0.686628	0.053	0.257	5.90593e-145	0	CACNA2D2
2.78024e-149	-0.806735	0.111	0.337	1.24666e-144	0	HMGCR
3.75244e-148	-0.633792	0.318	0.565	1.6826e-143	0	CCDC88A
3.16832e-147	-0.799733	0.46	0.664	1.42068e-142	0	XKR4
1.23166e-146	-0.745031	0.263	0.506	5.52278e-142	0	PRKCE
5.09161e-146	-1.48753	0.146	0.35	2.28308e-141	0	CA10
6.64044e-146	-0.885603	0.091	0.301	2.97757e-141	0	MPP6
2.7067e-144	-0.719655	0.567	0.721	1.21369e-139	0	ENOX1
2.47221e-143	0.789667	0.292	0.142	1.10854e-138	0	LINC-SLC2A12-2
6.99627e-143	0.632632	0.612	0.427	3.13713e-138	0	LINC-NSMCE4A-13
1.20035e-142	-0.641232	0.687	0.844	5.38236e-138	0	CTNNA2
1.51909e-142	-0.794864	0.151	0.376	6.81158e-138	0	OXR1-AS-3
2.79441e-142	0.68818	0.254	0.112	1.25302e-137	0	TMEM43
1.23017e-141	-0.950108	0.316	0.526	5.5161e-137	0	PPP2R2B
2.80154e-141	-0.822414	0.063	0.26	1.25621e-136	0	ARHGAP20
4.53461e-141	-1.89662	0.105	0.303	2.03332e-136	0	PTPRM
9.82896e-141	0.802122	0.439	0.266	4.4073e-136	0	PTPRE
3.62958e-140	-0.766575	0.075	0.278	1.6275e-135	0	PAK5
5.4296e-138	-0.767691	0.128	0.345	2.43463e-133	0	ELMO1
5.45413e-138	-0.983852	0.306	0.521	2.44563e-133	0	THSD7A
1.38297e-135	-0.894878	0.178	0.397	6.20125e-131	0	PID1
1.50095e-135	-1.01794	0.118	0.32	6.73026e-131	0	CUX2
1.72473e-134	-0.823389	0.263	0.486	7.73368e-130	0	PRICKLE1
6.41344e-134	0.717445	0.485	0.319	2.87579e-129	0	PKP4
2.9457e-133	0.626931	0.712	0.618	1.32085e-128	0	SNAP91
2.76275e-132	0.376669	0.949	0.804	1.23882e-127	0	SLC8A1
1.20232e-131	-1.65383	0.285	0.476	5.39122e-127	0	LRP1B
1.52383e-130	0.732229	0.489	0.325	6.83283e-126	0	PDE10Ali1
2.76541e-130	-0.699146	0.065	0.254	1.24001e-125	0	GRK3
1.37417e-129	0.706692	0.28	0.128	6.16177e-125	0	EBF3
3.44737e-129	0.631657	0.496	0.301	1.5458e-124	0	PDE4B-AS-5
1.33397e-128	0.632785	0.647	0.503	5.9815e-124	0	DPF3
3.71841e-128	-0.678477	0.207	0.425	1.66734e-123	0	SPECC1
7.9598e-128	-1.45404	0.084	0.265	3.56917e-123	0	CDH8
1.01694e-127	-1.32343	0.205	0.4	4.55998e-123	0	TSORFli2147
6.26655e-127	0.327251	0.916	0.787	2.80992e-122	0	LSAMP
1.80566e-126	0.390229	0.915	0.896	8.09659e-122	0	RERE
2.77445e-125	-1.03767	0.451	0.598	1.24406e-120	0	KHDRBS2
4.47741e-125	-0.760935	0.091	0.283	2.00767e-120	0	NETO2
4.88425e-125	-1.24812	0.139	0.327	2.1901e-120	0	GRM5
2.44094e-124	-1.25173	0.08	0.263	1.09452e-119	0	SPARCL1
7.84451e-123	-0.799681	0.193	0.404	3.51748e-118	0	ST6GALNAC3
1.81323e-122	-0.880638	0.278	0.485	8.1305e-118	0	PRR16
4.53866e-119	0.708654	0.552	0.415	2.03513e-114	0	SPRED1
1.14229e-118	0.718897	0.552	0.425	5.12202e-114	0	CPEB2
1.44076e-118	0.724687	0.354	0.204	6.46036e-114	0	LPP
2.38367e-118	0.321808	0.96	0.914	1.06884e-113	0	GRIA4
4.02516e-118	0.680676	0.288	0.147	1.80488e-113	0	TEAD1
5.18189e-116	0.714114	0.285	0.149	2.32356e-111	0	ADCY5
6.49478e-116	0.417749	0.928	0.908	2.91226e-111	0	ANKS1B
1.64282e-115	0.664662	0.469	0.309	7.36639e-111	0	TSORFli1996
2.17001e-115	-0.615031	0.089	0.273	9.73032e-111	0	BMERB1
2.95983e-115	-0.718583	0.264	0.468	1.32719e-110	0	SORBS2
3.67567e-115	-0.59759	0.219	0.435	1.64817e-110	0	LPGAT1
1.49854e-114	-0.670114	0.703	0.829	6.71946e-110	0	CCSER1
6.5972e-114	0.677182	0.409	0.253	2.95818e-109	0	MREG
3.13991e-113	-0.702788	0.14	0.329	1.40794e-108	0	GABBR2
4.92924e-112	0.687696	0.419	0.275	2.21027e-107	0	SEC14L1
7.53932e-109	0.678303	0.313	0.175	3.38063e-104	0	ZHX3
5.16902e-108	-0.607723	0.351	0.57	2.31779e-103	0	CPE
7.68573e-108	-0.568079	0.472	0.675	3.44628e-103	0	SLC12A5
1.47736e-107	0.588596	0.643	0.513	6.62449e-103	0	PHYHIPL
7.2895e-107	-0.570276	0.08	0.253	3.26861e-102	0	SYT7
9.59739e-107	-0.670369	0.399	0.586	4.30347e-102	0	TSORFli2154
9.88002e-107	0.467855	0.799	0.72	4.4302e-102	0	NR3C2
5.20487e-106	0.583092	0.604	0.444	2.33386e-101	0	PDE3A-AS-3
6.35569e-106	0.616394	0.42	0.263	2.84989e-101	0	PLCL2li1
9.91463e-106	0.640403	0.427	0.269	4.44572e-101	0	MYO5B
4.01663e-104	-0.987689	0.14	0.313	1.80106e-99	0	ADGRL2
8.84126e-104	-0.810874	0.146	0.327	3.96442e-99	0	ALK
1.07657e-103	-0.798761	0.093	0.259	4.82735e-99	0	RASGRF2
3.51278e-102	-0.718097	0.218	0.411	1.57513e-97	0	LIN7A
1.00183e-101	0.616163	0.305	0.169	4.49219e-97	0	RAB3IP
8.47252e-101	-0.926631	0.194	0.374	3.79908e-96	0	SHISA6
6.74338e-100	0.71038	0.646	0.58	3.02373e-95	0	TUT4
1.01153e-99	-0.720939	0.105	0.276	4.5357e-95	0	SERPINI1
1.24912e-99	-0.484066	0.939	0.97	5.60104e-95	0	MDGA2
6.83622e-99	0.407745	0.81	0.737	3.06536e-94	0	PLCB4
8.42128e-99	0.634662	0.31	0.178	3.7761e-94	0	HIF1A-AS-1
2.45869e-98	0.608895	0.304	0.172	1.10248e-93	0	DTNA-AS-2
6.94094e-98	-1.12988	0.375	0.526	3.11232e-93	0	KCNH7
4.96594e-97	-0.291667	0.462	0.267	2.22673e-92	0	NFIA
2.65874e-96	-0.511229	0.245	0.447	1.19218e-91	0	ZNF618
3.16065e-96	-0.523038	0.107	0.279	1.41724e-91	0	PTPRJ
1.27129e-95	-0.479191	0.406	0.611	5.70048e-91	0	LINC-ARHGAP24-1
1.31125e-95	-0.606751	0.256	0.446	5.87963e-91	0	ETV6
3.3748e-94	-0.56713	0.271	0.461	1.51326e-89	0	VSNL1
3.69582e-94	-0.65694	0.249	0.44	1.65721e-89	0	GRM1
4.30218e-93	-0.470846	0.148	0.332	1.9291e-88	0	DENND1B
1.62142e-92	0.551851	0.265	0.139	7.27042e-88	0	ARAP2
2.43106e-91	0.50958	0.712	0.635	1.09009e-86	0	DOK6
3.3626e-91	0.638035	0.54	0.423	1.50779e-86	0	GTDC1
3.54821e-91	0.56231	0.613	0.494	1.59102e-86	0	RCAN2
6.04159e-91	-0.472964	0.17	0.355	2.70905e-86	0	QCCE-10352
1.02753e-90	-0.738737	0.287	0.476	4.60746e-86	0	PCSK1N
1.46425e-90	-0.68888	0.276	0.453	6.56569e-86	0	LORF2li252
2.73705e-90	0.659776	0.491	0.371	1.22729e-85	0	ICA1
7.05197e-90	-0.68318	0.234	0.417	3.1621e-85	0	ATP1B1
9.13028e-90	0.684579	0.455	0.331	4.09402e-85	0	METTL15
9.45384e-90	0.645017	0.291	0.166	4.2391e-85	0	RAI14
1.85796e-89	-0.485802	0.18	0.361	8.33108e-85	0	PAK3
5.70592e-89	-1.47512	0.417	0.557	2.55854e-84	0	GRIK2
1.5528e-87	0.618932	0.553	0.43	6.96278e-83	0	MGAT4C-AS-1
3.41323e-86	-0.572462	0.098	0.254	1.53049e-81	0	TRPS1
1.09096e-85	-0.605907	0.12	0.28	4.89186e-81	0	PALLD
1.41065e-85	-0.455138	0.168	0.343	6.32534e-81	0	NUP93
9.21717e-85	-0.690164	0.35	0.51	4.13298e-80	0	TENM4
3.39942e-84	0.608456	0.427	0.296	1.5243e-79	0	PIK3R1
4.97194e-84	0.538813	0.62	0.503	2.22942e-79	0	NRG3
5.47069e-84	-0.994285	0.112	0.259	2.45306e-79	0	SLC35F1
6.60463e-84	0.643878	0.472	0.36	2.96152e-79	0	CYB5R4
2.40298e-83	0.56608	0.312	0.186	1.0775e-78	0	UNC5B
2.45197e-83	-0.859165	0.374	0.523	1.09946e-78	0	TENM1
2.49325e-83	0.774395	0.341	0.222	1.11797e-78	0	CYP7B1
2.91356e-83	0.491643	0.412	0.265	1.30644e-78	0	DCDC1li1
3.94641e-83	0.811013	0.261	0.147	1.76957e-78	0	LINC-HSP90AA1-18
5.16289e-83	1.02102	0.403	0.294	2.31504e-78	0	PRICKLE2
6.11836e-83	-0.54368	0.49	0.649	2.74347e-78	0	TANC2
1.30497e-82	-0.46372	0.583	0.728	5.8515e-78	0	ADGRB3
3.78004e-82	0.457604	0.661	0.552	1.69497e-77	0	LRP8
5.00963e-82	0.254503	0.84	0.652	2.24632e-77	0	KCNC2
2.02379e-81	-0.546015	0.523	0.661	9.07467e-77	0	EML5
2.04e-81	-0.431436	0.112	0.268	9.14735e-77	0	MAP6
2.54058e-81	0.631139	0.321	0.204	1.1392e-76	0	PM20D2
3.88877e-80	0.585857	0.489	0.373	1.74373e-75	0	ASCC3
3.39141e-79	0.529021	0.25	0.136	1.52071e-74	0	INSYN2B
6.35686e-79	0.409466	0.814	0.798	2.85042e-74	0	TSORFli1919
2.51772e-77	0.652804	0.509	0.405	1.12895e-72	0	MAN1A2
3.63526e-77	0.552057	0.604	0.531	1.63005e-72	0	ERC1
3.89442e-77	0.732219	0.266	0.153	1.74626e-72	0	LINC-TMEM38B-4
1.41121e-76	-0.549217	0.17	0.328	6.32786e-72	0	SFMBT2
1.65186e-76	-0.418691	0.264	0.451	7.40696e-72	0	ZC3H12B
2.98661e-76	0.547327	0.534	0.428	1.3392e-71	0	CORO2B
3.29407e-76	0.361983	0.768	0.673	1.47706e-71	0	GRIA3
3.37883e-76	0.654914	0.388	0.273	1.51507e-71	0	WDPCP
5.94569e-76	0.637857	0.412	0.299	2.66605e-71	0	GLCCI1
6.96018e-76	-0.409617	0.119	0.272	3.12094e-71	0	TMEM9B
8.71203e-76	-0.507123	0.433	0.602	3.90647e-71	0	ATP2B1
1.78319e-75	-0.416428	0.186	0.357	7.99581e-71	0	NMNAT2
2.46587e-74	-0.481711	0.164	0.322	1.1057e-69	0	ARHGEF4
3.38373e-74	-1.32563	0.45	0.548	1.51727e-69	0	KCNIP4
5.55731e-74	-0.434756	0.11	0.256	2.4919e-69	0	PPFIA2-AS-2
1.14513e-72	-0.654921	0.388	0.531	5.13477e-68	0	LINC-ODZ4-4
1.58557e-72	-0.546641	0.192	0.349	7.10969e-68	0	AKAP7
2.46258e-72	0.521217	0.599	0.516	1.10422e-67	0	DNAJC6
2.75572e-72	-0.455425	0.168	0.326	1.23567e-67	0	SORL1
3.52863e-72	-1.05078	0.292	0.44	1.58224e-67	0	KCNIP1
4.2088e-72	-0.409608	0.404	0.589	1.88723e-67	0	MLLT3
4.8473e-72	0.534057	0.501	0.385	2.17353e-67	0	MAGI1
2.27995e-71	-0.458465	0.143	0.295	1.02233e-66	0	MAP1B
8.92966e-71	0.72628	0.335	0.207	4.00406e-66	0	CRYAA
4.34389e-69	0.377248	0.752	0.722	1.9478e-64	0	PER3
8.07801e-69	0.410444	0.78	0.753	3.62218e-64	0	AKT3
8.64206e-69	0.493931	0.482	0.364	3.8751e-64	0	MAGOH-AS-2
1.17593e-68	0.608511	0.339	0.22	5.27285e-64	0	ZFPM2-AS-9
1.84179e-68	-0.401982	0.454	0.629	8.25857e-64	0	CNKSR2
6.55485e-68	-0.744788	0.269	0.411	2.9392e-63	0	PLXDC2
6.83298e-68	0.468396	0.253	0.144	3.06391e-63	0	NCALD
1.54988e-67	0.793134	0.373	0.245	6.94965e-63	0	TBCCD1
2.34452e-67	-0.631639	0.544	0.656	1.05128e-62	0	SRRM4
3.08194e-67	0.710216	0.328	0.202	1.38194e-62	0	CRYBA4
3.28928e-67	0.362485	0.524	0.377	1.47491e-62	0	DSCAML1
3.52978e-67	-0.608989	0.257	0.409	1.58275e-62	0	ASIC2
1.22879e-66	-0.656305	0.161	0.3	5.50991e-62	0	KHDRBS3
2.77374e-66	0.352638	0.257	0.145	1.24374e-61	0	CALB2
3.18616e-66	0.508587	0.473	0.351	1.42867e-61	0	ZNF536
1.11865e-65	0.532098	0.564	0.493	5.01603e-61	0	SPAG9
1.29178e-65	0.600074	0.279	0.173	5.79235e-61	0	DDAH1
1.39265e-65	-0.436052	0.392	0.558	6.24466e-61	0	PPP1R9A
2.41655e-65	-0.356917	0.117	0.255	1.08358e-60	0	IGSF9Bli1
3.90969e-65	0.396913	0.514	0.388	1.7531e-60	0	TSORFli149
4.4961e-65	-0.408718	0.158	0.305	2.01605e-60	0	WASF1
5.42168e-65	0.383839	0.663	0.558	2.43108e-60	0	FUT9
5.49832e-65	0.517174	0.465	0.35	2.46544e-60	0	KLHL32
3.35617e-64	-0.338611	0.217	0.381	1.50491e-59	0	RALGPS2
3.90532e-64	-0.39999	0.201	0.359	1.75115e-59	0	FMNL2
9.26372e-64	0.528463	0.527	0.42	4.15385e-59	0	MGAT4Cli1
1.29759e-63	0.527001	0.356	0.243	5.8184e-59	0	PARD3
1.35387e-62	-0.381073	0.292	0.455	6.07073e-58	0	FAM184A
1.61675e-62	-0.597766	0.237	0.38	7.24951e-58	0	PCSK2
1.81214e-62	0.323209	0.814	0.79	8.12565e-58	0	SRGAP3
2.17878e-62	0.41848	0.659	0.6	9.76965e-58	0	AMPH
2.48692e-62	-0.416145	0.142	0.28	1.11513e-57	0	DUSP10
5.87852e-62	0.805168	0.384	0.264	2.63593e-57	0	CRYBB2
1.44721e-61	-0.455354	0.77	0.843	6.4893e-57	0	PDE4Dli1
3.25467e-61	0.260411	0.794	0.662	1.45939e-56	0	KCNAB1li1
7.89512e-61	0.503373	0.542	0.451	3.54017e-56	0	LINC-TNRC6A-1
1.58002e-60	0.485581	0.332	0.217	7.08481e-56	0	AFF2
4.28136e-60	0.283069	0.271	0.159	1.91976e-55	0	LRRTM3
6.48647e-60	0.591808	0.268	0.171	2.90853e-55	0	CEMIP2
1.16083e-59	-0.644526	0.54	0.643	5.20517e-55	0	CADM1
3.34785e-59	-1.03691	0.257	0.38	1.50118e-54	0	SEZ6L
5.31831e-59	0.516423	0.264	0.166	2.38473e-54	0	TMEM38B
6.69214e-59	-0.445521	0.319	0.472	3.00075e-54	0	FUT8
1.0766e-58	0.470053	0.594	0.525	4.82747e-54	0	OSBPL6
1.20699e-58	0.555798	0.34	0.239	5.41216e-54	0	HOMER2
1.57478e-58	-0.392535	0.638	0.735	7.0613e-54	0	ARHGEF9
2.58845e-58	-0.393193	0.347	0.51	1.16066e-53	0	ATP1A3li1
4.81652e-58	-0.402802	0.166	0.306	2.15973e-53	0	LINC-SORL1-9
2.15456e-57	-0.517276	0.435	0.561	9.66105e-53	0	LINC-ASIC2-7
2.17921e-57	-0.352379	0.163	0.304	9.77157e-53	0	ELMOD1
3.14787e-57	-0.339497	0.165	0.305	1.41151e-52	0	SERGEF
8.61768e-57	-0.331998	0.393	0.557	3.86417e-52	0	TULP4
1.68438e-56	-0.324162	0.16	0.301	7.55278e-52	0	RAP1GDS1
2.42034e-56	-0.349838	0.235	0.387	1.08528e-51	0	ARHGEF9-AS-2
7.26259e-56	0.454957	0.59	0.528	3.25654e-51	0	ZRANB2
7.36748e-56	-0.362044	0.29	0.446	3.30358e-51	0	TMEM59L
1.59293e-55	0.294791	0.87	0.865	7.14268e-51	0	XKR6
2.19985e-55	-0.343211	0.203	0.35	9.86413e-51	0	FAIM2li1
2.91181e-55	-0.331397	0.255	0.408	1.30565e-50	0	APC
3.60943e-55	-0.854435	0.597	0.705	1.61847e-50	0	SHANK3
7.40748e-55	-0.285469	0.257	0.418	3.32152e-50	0	REV3L
2.27326e-54	-0.310827	0.265	0.421	1.01933e-49	0	MYH10
2.90711e-54	-0.531044	0.519	0.335	1.30355e-49	0	ERBB4
3.51836e-54	-0.35691	0.289	0.449	1.57763e-49	0	ATP6V0B
8.31647e-54	0.622215	0.473	0.391	3.7291e-49	0	CAMKMT
8.5492e-54	-0.550939	0.268	0.406	3.83346e-49	0	ASIC2-AS-3
9.50606e-54	0.524926	0.315	0.218	4.26252e-49	0	DISP3
4.11124e-53	0.481822	0.543	0.449	1.84348e-48	0	ABLIM1
2.21007e-52	-0.323756	0.174	0.309	9.90995e-48	0	SESN3
2.83378e-52	0.287162	0.816	0.766	1.27067e-47	0	ARL15
5.25247e-52	0.54129	0.275	0.179	2.35521e-47	0	ZFPM2-AS-7
6.94536e-52	0.427513	0.609	0.546	3.1143e-47	0	NOL4li1
1.05372e-51	0.520288	0.278	0.187	4.72487e-47	0	KCNAB2
1.63036e-51	-0.42714	0.457	0.605	7.31052e-47	0	ATP6V0C
3.34248e-51	0.528528	0.497	0.421	1.49877e-46	0	BTBD9
5.44994e-51	0.263929	0.88	0.874	2.44375e-46	0	DST
6.27854e-51	0.542168	0.406	0.313	2.8153e-46	0	MARCHF4
6.28452e-51	0.493623	0.297	0.203	2.81798e-46	0	PHACTR3
6.68065e-51	-0.344276	0.412	0.559	2.9956e-46	0	CD47
9.47205e-51	0.481853	0.265	0.172	4.24727e-46	0	CDK17
1.2405e-50	-0.568231	0.486	0.605	5.5624e-46	0	CACNA1C
1.60584e-50	0.461124	0.501	0.419	7.20057e-46	0	CSMD2
1.88804e-50	-0.308851	0.522	0.671	8.46599e-46	0	MYT1L
3.29861e-50	-0.444151	0.567	0.655	1.4791e-45	0	FAT3
5.13584e-50	-1.06944	0.349	0.437	2.30291e-45	0	INPP4B
1.04874e-49	-0.303443	0.197	0.335	4.70253e-45	0	SMARCA2
1.06692e-49	0.423791	0.581	0.511	4.78406e-45	0	ELP4
1.54862e-49	-0.312171	0.188	0.323	6.94401e-45	0	ACSL3
7.29026e-49	-0.747664	0.179	0.295	3.26895e-44	0	EPHA6
1.15996e-48	-0.347069	0.162	0.286	5.20127e-44	0	ME3
1.4747e-48	-0.337632	0.41	0.562	6.61257e-44	0	RTN3
1.47496e-48	-0.309955	0.276	0.426	6.61372e-44	0	ATP2A2
1.63954e-48	-0.310043	0.143	0.266	7.35171e-44	0	HSPH1
5.74929e-48	0.761849	0.473	0.417	2.57798e-43	0	PDZD2
5.97384e-48	-0.410937	0.933	0.897	2.67867e-43	0	FRMD5
1.70547e-47	0.47936	0.472	0.397	7.64735e-43	0	AGTPBP1
2.46224e-47	-0.358209	0.154	0.275	1.10407e-42	0	CYRIA
3.36819e-47	0.42919	0.476	0.378	1.5103e-42	0	PTPRO
5.10818e-47	-0.335291	0.87	0.919	2.29051e-42	0	CTNND2
9.04214e-47	-0.306659	0.137	0.256	4.0545e-42	0	ARL6IP5
1.56014e-46	0.250133	0.902	0.828	6.99565e-42	0	NLGN1
3.4373e-46	-0.290792	0.253	0.393	1.54129e-41	0	FNBP1
3.4706e-46	0.503152	0.365	0.279	1.55622e-41	0	IFT80
5.95808e-46	-0.424057	0.146	0.261	2.6716e-41	0	SLC2A13
6.35197e-46	0.453944	0.308	0.219	2.84822e-41	0	RASA4
1.02356e-45	-0.397254	0.229	0.354	4.58963e-41	0	LINC-ASIC2-8
3.3992e-45	-0.309174	0.243	0.38	1.5242e-40	0	SPTAN1
4.84163e-45	0.393233	0.662	0.612	2.17099e-40	0	ASPH
7.39681e-45	0.365106	0.667	0.641	3.31673e-40	0	PPP6R3
8.0679e-45	-0.332559	0.265	0.404	3.61765e-40	0	SYT4
3.17889e-44	-0.395938	0.232	0.359	1.42542e-39	0	CLU
3.86686e-44	-0.560682	0.152	0.257	1.7339e-39	0	PLCE1
3.95876e-44	-0.34261	0.347	0.481	1.77511e-39	0	ADAM22
7.28726e-44	-0.331004	0.539	0.667	3.26761e-39	0	ERC2
8.38591e-44	-0.317663	0.153	0.27	3.76024e-39	0	MAML1
8.4297e-44	-0.380849	0.199	0.325	3.77988e-39	0	LINC-MRPL42-8
3.88948e-43	-0.250109	0.171	0.293	1.74404e-38	0	CCNYli1
6.77271e-43	0.375058	0.701	0.681	3.03688e-38	0	LRBA
1.36862e-42	-0.261498	0.141	0.256	6.13688e-38	0	HSPA5
1.60756e-42	0.433239	0.512	0.451	7.20831e-38	0	HIF1A
2.28493e-42	-0.279662	0.151	0.266	1.02456e-37	0	ST3GAL5
2.69967e-42	-0.867503	0.163	0.263	1.21053e-37	0	HECW1
4.80582e-42	-0.258563	0.269	0.407	2.15493e-37	0	SLC23A2
9.52406e-42	0.426684	0.635	0.582	4.27059e-37	0	LINC-PTPRC-6
1.00064e-41	-0.25316	0.191	0.315	4.48686e-37	0	SMAD2
1.83161e-41	-0.285674	0.247	0.379	8.21295e-37	0	LGR4
2.32349e-41	0.445208	0.53	0.476	1.04185e-36	0	DMXL2
3.24103e-41	0.503959	0.258	0.177	1.45328e-36	0	NPAS2
5.17711e-41	-0.32911	0.176	0.292	2.32142e-36	0	VSTM2B
6.00491e-41	0.418591	0.251	0.167	2.6926e-36	0	CSMD3-AS-2
1.6622e-40	-0.296032	0.213	0.339	7.45328e-36	0	HSP90B1li3
1.69773e-40	-0.350655	0.285	0.416	7.61262e-36	0	LRRC4C
2.09254e-40	-0.424046	0.176	0.29	9.38293e-36	0	VWC2
2.09357e-40	-0.303263	0.163	0.277	9.38759e-36	0	ST8SIA1
4.76959e-40	-0.29152	0.398	0.522	2.13868e-35	0	WSB1li1
5.9426e-40	0.432718	0.343	0.26	2.66466e-35	0	CA11
8.3113e-40	-0.305978	0.179	0.298	3.72679e-35	0	FHIT
9.96378e-40	0.285494	0.332	0.236	4.46776e-35	0	MPDZ
1.5435e-39	0.316936	0.663	0.603	6.92105e-35	0	ATP8A2li1
3.53761e-39	-1.31463	0.544	0.55	1.58626e-34	0	PLCB1
6.85468e-39	-0.26313	0.224	0.347	3.07364e-34	0	PPIAli29
1.02587e-38	0.540245	0.304	0.226	4.60001e-34	0	SLC25A26
3.60934e-38	0.328744	0.673	0.638	1.61843e-33	0	ATXN1
3.91971e-38	-0.316341	0.166	0.274	1.7576e-33	0	GRID1
4.96384e-38	0.307441	0.717	0.707	2.22578e-33	0	CLASP2
1.28031e-37	-0.524814	0.302	0.401	5.74093e-33	0	GLRA3li1
2.09034e-37	0.296398	0.67	0.592	9.37308e-33	0	PCDH9
1.41603e-36	-0.299048	0.269	0.393	6.34949e-32	0	USP25
2.09723e-36	-0.292015	0.546	0.662	9.40396e-32	0	HMGN3
1.53094e-35	0.436672	0.436	0.369	6.86474e-31	0	YPEL2
1.62905e-35	0.480347	0.424	0.36	7.30466e-31	0	HSD17B12
1.88052e-35	0.396866	0.567	0.53	8.43227e-31	0	MARK3
2.10678e-35	-0.287194	0.45	0.586	9.44681e-31	0	SCG5
2.62696e-35	0.422401	0.274	0.198	1.17793e-30	0	LINC-EPB41L3-3
2.65023e-35	0.41517	0.52	0.467	1.18836e-30	0	DENND5B
2.9948e-35	0.450814	0.319	0.243	1.34287e-30	0	PIK3R3
6.38936e-35	0.54415	0.63	0.661	2.86499e-30	0	NOVA1
1.66032e-34	-0.250918	0.25	0.369	7.44489e-30	0	PITPNC1
2.74437e-34	-0.344613	0.157	0.256	1.23057e-29	0	ZNF385D-AS-4
5.40011e-33	0.281885	0.703	0.695	2.42141e-28	0	USP45
8.73878e-33	-0.267505	0.538	0.663	3.91847e-28	0	ITM2B
8.85882e-33	-0.409666	0.271	0.372	3.97229e-28	0	TMEM108
1.17398e-32	0.423458	0.456	0.398	5.26412e-28	0	KSR2
2.83813e-32	-0.441808	0.315	0.426	1.27262e-27	0	DNER
5.26312e-32	-0.282994	0.173	0.272	2.35998e-27	0	CRACD
1.45314e-31	-0.622726	0.284	0.374	6.51586e-27	0	PDE1C
1.81204e-31	0.331922	0.622	0.603	8.12517e-27	0	DDX17
4.03496e-31	0.382267	0.524	0.484	1.80928e-26	0	TCF25
6.9557e-31	-0.263302	0.181	0.282	3.11894e-26	0	KITLG
7.58316e-31	0.397026	0.317	0.246	3.40029e-26	0	CYTH3
2.51377e-30	-0.310891	0.222	0.321	1.12718e-25	0	LINC-ASIC2-4
5.6993e-30	0.389388	0.341	0.269	2.55556e-25	0	PPP1R14C
3.50066e-29	0.338413	0.586	0.55	1.5697e-24	0	EXT1
6.50047e-29	-0.381003	0.197	0.291	2.91481e-24	0	SLIT2
6.80808e-29	-0.386538	0.396	0.483	3.05274e-24	0	LINC-ASIC2-11
2.15758e-28	-0.313591	0.28	0.379	9.67458e-24	0	ZDHHC14
3.20828e-28	0.331513	0.635	0.609	1.43859e-23	0	CKB
8.15288e-28	-0.383912	0.239	0.337	3.65575e-23	0	DOCK10
1.38089e-27	-0.275339	0.738	0.527	6.19191e-23	0	NAP1L1-AS-5
1.81249e-27	0.389496	0.529	0.497	8.1272e-23	0	ADK
4.24838e-27	0.441181	0.394	0.338	1.90497e-22	0	SPRED2
1.35794e-26	0.396417	0.396	0.337	6.08902e-22	0	GPCPD1
1.92995e-26	0.448035	0.336	0.276	8.65392e-22	0	RNF7-AS-2
2.99718e-26	0.378739	0.479	0.436	1.34393e-21	0	TBL1X
3.59301e-26	0.371927	0.291	0.227	1.6111e-21	0	DYNC2H1
6.26332e-26	0.438629	0.319	0.261	2.80847e-21	0	MICAL3
7.53206e-26	0.350013	0.591	0.566	3.37738e-21	0	NRG2
1.22583e-25	0.395273	0.418	0.366	5.49664e-21	0	TBC1D9
1.29665e-25	-0.25316	0.518	0.63	5.8142e-21	0	ARID5B
2.61111e-25	0.380906	0.412	0.36	1.17082e-20	0	IQSEC3
3.02771e-25	0.271766	0.658	0.639	1.35762e-20	0	LIMCH1
3.79378e-25	-0.274843	0.532	0.629	1.70113e-20	0	STXBP5
6.0885e-25	0.43581	0.404	0.343	2.73008e-20	0	CNTN3
7.79542e-25	0.401597	0.389	0.336	3.49547e-20	0	STK35
9.52168e-25	0.295354	0.597	0.572	4.26952e-20	0	SREK1
1.09092e-24	-0.34485	0.317	0.409	4.8917e-20	0	FSTL5
3.66865e-24	0.306134	0.314	0.244	1.64502e-19	0	CPOX
6.83562e-24	0.366129	0.445	0.386	3.06509e-19	0	LINC-RPL6-288
8.38958e-24	0.299577	0.557	0.518	3.76189e-19	0	C1ORF21
1.79612e-23	-0.762665	0.183	0.254	8.05382e-19	0	KCTD8
3.6311e-23	0.397585	0.342	0.29	1.62819e-18	0	NBNli1
6.56777e-23	-0.367267	0.235	0.316	2.94499e-18	0	ADGRV1li1
1.0194e-22	-0.250229	0.517	0.617	4.57097e-18	0	CSRNP3
1.36599e-22	0.277669	0.658	0.649	6.1251e-18	0	HIVEP2
4.75145e-22	0.41168	0.391	0.347	2.13055e-17	0	UBL3
6.86343e-22	0.401766	0.292	0.238	3.07756e-17	0	TPST1
1.16234e-21	0.311376	0.602	0.59	5.21195e-17	0	MAP3K13
1.55278e-21	0.38959	0.411	0.372	6.96268e-17	0	SND1
2.37137e-21	0.348888	0.546	0.521	1.06332e-16	0	NRXN3-AS-3
2.61129e-21	0.38215	0.519	0.499	1.1709e-16	0	ADARB1
4.23931e-21	0.329618	0.536	0.509	1.9009e-16	0	PRUNE2
4.63166e-21	0.371337	0.47	0.438	2.07684e-16	0	TPT1li6
1.10535e-20	0.347589	0.43	0.383	4.95638e-16	0	ARMC2
1.02264e-19	0.381279	0.271	0.22	4.58552e-15	0	FEM1C
1.29754e-19	0.30042	0.521	0.477	5.81818e-15	0	ABCA5
1.30248e-19	-0.254982	0.275	0.36	5.8403e-15	0	MAST2
1.35586e-19	0.486056	0.405	0.357	6.07966e-15	0	ATP1A1
1.5261e-19	0.370862	0.37	0.327	6.84305e-15	0	AOPEP
1.83372e-19	0.348546	0.421	0.386	8.22238e-15	0	NPM3
1.95162e-19	-0.308611	0.459	0.553	8.75106e-15	0	PARP8
2.26129e-19	0.342026	0.385	0.344	1.01396e-14	0	SMC5
2.80099e-19	0.301897	0.586	0.578	1.25596e-14	0	SON
6.48131e-19	0.335292	0.541	0.523	2.90622e-14	0	KDM4C
9.71504e-19	0.252807	0.71	0.717	4.35622e-14	0	ARID1B
3.37111e-18	0.43675	0.67	0.686	1.51161e-13	0	TSORFli2504
4.02926e-18	0.366307	0.291	0.243	1.80672e-13	0	RNF7
8.82626e-18	0.25253	0.421	0.366	3.9577e-13	0	CACNB2li1
9.42035e-18	0.27473	0.625	0.628	4.22408e-13	0	STAG1
1.40094e-17	0.354503	0.255	0.207	6.28184e-13	0	CDC14B
7.68163e-17	0.339396	0.252	0.207	3.44444e-12	0	EIF2B3
1.48935e-16	0.360466	0.312	0.268	6.67826e-12	0	SCLT1
2.07113e-16	0.354191	0.61	0.594	9.28696e-12	0	MT-ND1li1
2.13769e-16	0.278215	0.614	0.619	9.58542e-12	0	SAMD12
3.0912e-16	0.27817	0.6	0.596	1.3861e-11	0	MBNL1
3.17281e-16	0.461859	0.379	0.337	1.42269e-11	0	NPDC1-AS-1
5.30007e-16	0.265468	0.606	0.608	2.37655e-11	0	TNRC6A
6.61576e-16	0.322259	0.363	0.316	2.96651e-11	0	GLRA2
1.37811e-15	0.333076	0.448	0.424	6.17944e-11	0	CPEB4
1.56531e-15	0.341992	0.357	0.321	7.01884e-11	0	CWF19L2
1.60477e-15	0.3122	0.534	0.524	7.1958e-11	0	AIG1
1.89396e-15	0.290866	0.524	0.508	8.49252e-11	0	NEDD4L
1.97064e-15	0.285444	0.279	0.228	8.83634e-11	0	GABRA1
2.00897e-15	0.340624	0.4	0.373	9.00824e-11	0	PCGF5
3.24374e-15	-0.648791	0.239	0.3	1.45449e-10	0	ZNF804B
4.20813e-15	0.360713	0.425	0.404	1.88692e-10	0	PICALM
4.64913e-15	0.332196	0.371	0.338	2.08467e-10	0	SCUBE2
6.38964e-15	0.308511	0.504	0.484	2.86511e-10	0	AHI1
7.43168e-15	0.380199	0.308	0.271	3.33236e-10	0	MEGF9
1.0275e-14	0.315279	0.349	0.312	4.60731e-10	0	MARK1li1
1.28662e-14	0.301562	0.347	0.308	5.76919e-10	0	ATG2B
1.31704e-14	0.369626	0.363	0.331	5.90559e-10	0	NPHP4li1
1.68327e-14	-0.262863	0.399	0.473	7.54777e-10	0	EPB41L2
1.76271e-14	0.315752	0.513	0.504	7.90398e-10	0	SMYD3
1.94269e-14	-0.285227	0.346	0.414	8.71102e-10	0	TSORFli1254
2.10484e-14	0.368352	0.286	0.248	9.43811e-10	0	WDFY2
2.84075e-14	-0.352576	0.206	0.264	1.27379e-09	0	MARCHF3
5.54585e-14	0.297808	0.27	0.23	2.48676e-09	0	TBRG1
5.60433e-14	-0.275585	0.326	0.395	2.51298e-09	0	PEX5L
8.70134e-14	0.316415	0.32	0.284	3.90168e-09	0	TTC14
9.74792e-14	0.287058	0.256	0.213	4.37097e-09	0	ATP5ME
9.96869e-14	0.272693	0.359	0.322	4.46996e-09	0	ENO1li3
1.17071e-13	-0.479025	0.692	0.656	5.24947e-09	0	IL1RAPL1
1.39519e-13	-0.369666	0.639	0.637	6.25603e-09	0	MTUS2
2.25976e-13	0.327683	0.327	0.29	1.01328e-08	0	FOXO3
3.93527e-13	0.272557	0.546	0.544	1.76457e-08	0	PRPF4B
4.91497e-13	0.309245	0.39	0.365	2.20387e-08	0	EIF4G2
8.95249e-13	-1.95128	0.32	0.348	4.0143e-08	0	SGCZ
1.10617e-12	0.26317	0.55	0.549	4.96007e-08	0	PAN3li1
1.37822e-12	0.315319	0.347	0.312	6.17994e-08	0	TOMM40
2.57057e-12	0.299837	0.441	0.425	1.15265e-07	0	ZFAT
3.69274e-12	-0.571756	0.692	0.69	1.65582e-07	0	LRFN5
9.33117e-12	0.258889	0.523	0.519	4.1841e-07	0	PTPN4
9.65099e-12	0.265248	0.43	0.412	4.3275e-07	0	PPM1B
5.38093e-11	0.286063	0.269	0.233	2.41281e-06	0	TRERF1
6.86787e-11	0.282341	0.407	0.389	3.07955e-06	0	TRA2A
8.1879e-11	-0.272983	0.302	0.238	3.67145e-06	0	PLD5
8.46632e-11	-0.438919	0.212	0.253	3.7963e-06	0	OSBPL3
1.05519e-10	0.322477	0.307	0.281	4.73148e-06	0	ACSL6
1.43513e-10	0.293344	0.338	0.312	6.43513e-06	0	TET1
1.7814e-10	0.316907	0.277	0.247	7.98778e-06	0	LYZ-AS-5
2.07779e-10	0.307112	0.335	0.309	9.31681e-06	0	SLC12A6
5.5028e-10	0.258563	0.452	0.441	2.46745e-05	0	EVI5
1.11508e-09	0.254291	0.28	0.25	5.00001e-05	0	COMMD3
1.41249e-09	-0.46369	0.263	0.307	6.33361e-05	0	CDH7
4.03787e-09	0.287759	0.37	0.355	0.000181058	0	RNF13
8.38327e-09	0.268546	0.427	0.414	0.000375906	0	LORF2li312
8.54567e-09	0.28886	0.258	0.231	0.000383188	0	SRGAP3-AS-3
8.61186e-09	0.258298	0.422	0.41	0.000386156	0	BNIP3
9.37407e-09	0.296846	0.271	0.245	0.000420334	0	SESN1
1.18593e-08	0.275189	0.359	0.342	0.00053177	0	TBC1D5
1.70068e-08	0.264706	0.402	0.389	0.000762587	0	DNAJC1
3.31717e-08	-0.295992	0.732	0.749	0.00148742	0	HDAC9
3.35387e-08	0.27791	0.265	0.24	0.00150388	0	ZNF705A-AS-1
3.64457e-08	0.286183	0.308	0.287	0.00163423	0	TRPC1
4.13662e-08	0.28967	0.288	0.266	0.00185486	0	P4HA1
7.19878e-08	0.251456	0.303	0.283	0.00322793	0	AGO3
7.25428e-08	0.270721	0.365	0.348	0.00325282	0	SSBP3
1.26925e-07	0.25282	0.287	0.265	0.00569132	0	ATM
2.00632e-07	0.257177	0.326	0.308	0.00899635	0	MAIP1
2.32649e-07	0.29062	0.307	0.289	0.010432	0	ADGRL1
2.57117e-07	0.296406	0.339	0.322	0.0115291	0	LINC-RPL6-451
6.48724e-07	0.272058	0.365	0.355	0.0290888	0	ATP2C1
7.20073e-07	0.258599	0.422	0.42	0.0322881	0	CREBBP
1.15455e-06	-0.276088	0.522	0.554	0.05177	0	UNC5C
1.9131e-06	0.294689	0.36	0.345	0.0857832	0	LDLRAD4
1.05236e-05	0.26265	0.357	0.349	0.47188	0	LORF2li194
4.79384e-05	0.256879	0.392	0.39	1	0	CBLB
5.62225e-05	0.285408	0.273	0.262	1	0	BCKDHB
6.45385e-05	0.267277	0.358	0.359	1	0	ZNF589
0.000113029	0.251906	0.343	0.343	1	0	PPP1R12B
0.00577824	-0.494822	0.277	0.301	1	0	GRIK1li1
0	3.83207	0.984	0.084	0	1	PRKCQ
0	3.7558	0.963	0.023	0	1	MEGF11
0	3.52286	0.999	0.318	0	1	KIAA1217
0	3.37905	0.969	0.116	0	1	IQGAP2
0	3.36215	0.988	0.184	0	1	PLD5
0	3.32501	0.974	0.195	0	1	HECW1
0	3.0597	0.995	0.318	0	1	SEZ6L
0	3.05094	0.886	0.023	0	1	PDE11A
0	2.97221	0.69	0.034	0	1	RBP4
0	2.94262	0.849	0.029	0	1	C8ORF34
0	2.89396	0.897	0.047	0	1	GABRA4
0	2.82221	0.867	0.041	0	1	PRKCQ-AS-2
0	2.76458	0.982	0.336	0	1	DOK5
0	2.70375	0.889	0.113	0	1	TMEM132C
0	2.59205	0.919	0.154	0	1	VAV3
0	2.50644	0.792	0.06	0	1	ABCA9
0	2.44977	0.794	0.045	0	1	SV2C
0	2.44538	0.89	0.134	0	1	STXBP6
0	2.4196	0.963	0.256	0	1	GRM5
0	2.33846	0.855	0.138	0	1	FRMD4B
0	2.32077	0.968	0.371	0	1	DNER
0	2.30664	0.965	0.333	0	1	TSORFli2147
0	2.28036	1	0.798	0	1	TENM2
0	2.24284	0.824	0.081	0	1	SLC5A7
0	2.20785	0.797	0.127	0	1	MARCHF11
0	2.19657	0.815	0.109	0	1	NRP2
0	2.13895	0.867	0.178	0	1	PREX2
0	2.1131	0.752	0.083	0	1	CRYBG3
0	2.10039	0.997	0.68	0	1	KCNJ3
0	2.09522	0.597	0.039	0	1	ALCAM
0	2.07223	0.96	0.436	0	1	CTTNBP2
0	2.07193	0.96	0.424	0	1	PRICKLE1
0	2.0701	0.79	0.104	0	1	CAMK2A
0	2.04579	1	0.656	0	1	RBFOX1
0	2.03315	0.844	0.169	0	1	HS3ST5
0	2.01247	0.772	0.102	0	1	SGCD
0	1.98325	0.655	0.029	0	1	NOTCH2
0	1.91717	0.624	0.019	0	1	ISL1
0	1.91454	0.594	0.015	0	1	NPR3
0	1.89003	0.66	0.056	0	1	ADAMTS18
0	1.87668	0.799	0.178	0	1	PAPPAli1
0	1.86831	0.558	0.038	0	1	SLIT3
0	1.85124	0.929	0.346	0	1	TOX
0	1.84173	0.856	0.238	0	1	MYO5B
0	1.83763	0.875	0.309	0	1	MAST2
0	1.82883	0.735	0.124	0	1	HS3ST1
0	1.8238	0.554	0.005	0	1	GRIN2C
0	1.81808	0.766	0.209	0	1	CPOX
0	1.78529	1	0.885	0	1	RALYL
0	1.78217	0.654	0.071	0	1	COL25A1
0	1.78119	0.862	0.156	0	1	CDH6
0	1.77847	0.671	0.084	0	1	SEZ6L-AS-2
0	1.76738	0.969	0.606	0	1	TANC2
0	1.75052	0.99	0.671	0	1	MAGI3
0	1.74769	0.881	0.321	0	1	CAMK1D
0	1.73722	0.65	0.088	0	1	GAB1
0	1.72582	0.572	0.013	0	1	CASQ2
0	1.70785	0.938	0.409	0	1	CCDC85A
0	1.70477	0.759	0.17	0	1	CNTN6
0	1.70123	0.928	0.428	0	1	EPB41L2
0	1.68049	0.577	0.053	0	1	LINC-RPL6-498
0	1.67527	0.812	0.188	0	1	B3GLCT
0	1.66713	0.947	0.381	0	1	CACNA2D1
0	1.66172	0.62	0.071	0	1	SYT6
0	1.6535	0.605	0.063	0	1	LINC-SGCD-1
0	1.63012	0.682	0.103	0	1	FHOD3
0	1.61095	0.945	0.401	0	1	UNC13Cli1
0	1.598	0.709	0.174	0	1	KIF13B
0	1.59388	0.947	0.426	0	1	PRR16
0	1.58681	0.69	0.147	0	1	TMCC3
0	1.58332	0.706	0.148	0	1	SPATS2L
0	1.56845	0.767	0.236	0	1	ANKS1A
0	1.56662	0.54	0.045	0	1	MOXD1
0	1.55189	0.997	0.823	0	1	PDE4Dli1
0	1.52411	0.747	0.206	0	1	PLCE1
0	1.51275	0.583	0.045	0	1	CHAT
0	1.51169	0.553	0.049	0	1	COL25A1li1
0	1.50801	0.991	0.632	0	1	IL1RAPL1
0	1.49408	0.765	0.275	0	1	CCDC85A-AS-2
0	1.486	0.732	0.224	0	1	CRACD
0	1.482	0.681	0.173	0	1	ADD3
0	1.48196	0.745	0.241	0	1	LRP12
0	1.47991	0.724	0.197	0	1	GRK3
0	1.4784	0.722	0.197	0	1	LINC-RBFOX1-2
0	1.46524	0.486	0.016	0	1	EPHB6
0	1.46366	0.777	0.226	0	1	PGM2L1
0	1.46205	0.605	0.098	0	1	COL4A2
0	1.45517	0.463	0.02	0	1	NMU
0	1.43612	0.523	0.05	0	1	EVA1A
0	1.4344	0.698	0.191	0	1	CAP2
0	1.42982	0.777	0.306	0	1	GALNT7li1
0	1.42838	0.658	0.185	0	1	CHD7
0	1.42602	0.423	0.061	0	1	TSORFli1881
0	1.41832	0.766	0.228	0	1	CAMK4
0	1.41625	0.992	0.727	0	1	HDAC9
0	1.39794	0.629	0.165	0	1	MAML2
0	1.39731	0.886	0.425	0	1	PDE3A-AS-3
0	1.39267	0.686	0.193	0	1	SAMD4A
0	1.38529	0.846	0.328	0	1	PCSK2
0	1.38434	0.896	0.357	0	1	PLXDC2
0	1.34607	0.464	0.026	0	1	NHSL1
0	1.33579	0.832	0.404	0	1	ZNF827
0	1.33074	0.705	0.205	0	1	RASGRF2
0	1.32896	0.867	0.417	0	1	MYRIP
0	1.32614	0.924	0.359	0	1	POU6F2
0	1.31769	0.746	0.289	0	1	ACVR2A
0	1.31245	0.968	0.681	0	1	MSI2
0	1.29534	0.397	0.018	0	1	HECW1-AS-2
0	1.29248	0.42	0.009	0	1	TES
0	1.28599	0.548	0.096	0	1	KCNIP2
0	1.28416	0.842	0.38	0	1	HLF
0	1.28093	0.836	0.302	0	1	ZNF521
0	1.27536	0.998	0.903	0	1	ANKS1B
0	1.27446	0.853	0.427	0	1	ZNF608
0	1.26053	0.903	0.557	0	1	CYRIB
0	1.25768	0.755	0.217	0	1	TNR
0	1.25466	0.998	0.919	0	1	PCLO
0	1.25297	0.985	0.754	0	1	ARL15
0	1.25166	0.352	0.022	0	1	POSTN
0	1.2515	0.865	0.38	0	1	SDK1
0	1.24914	0.404	0.028	0	1	RALGDS-AS-12
0	1.23999	0.543	0.123	0	1	COCH
0	1.23942	0.61	0.173	0	1	NIBAN1
0	1.23788	0.33	0.022	0	1	SLC18A3
0	1.22443	0.378	0.004	0	1	MSTN
0	1.21691	0.794	0.373	0	1	SPECC1
0	1.21387	0.345	0.005	0	1	GABRD
0	1.21265	0.484	0.066	0	1	LINC-PDE4D-6
0	1.21102	0.368	0.075	0	1	LINC-RPL6-222
0	1.20654	0.522	0.106	0	1	CLVS1
0	1.18578	0.967	0.728	0	1	FOXN3
0	1.17154	0.574	0.157	0	1	PEAK1
0	1.16891	0.441	0.048	0	1	LIN1li2
0	1.16798	0.541	0.091	0	1	RPL7A-AS-1
0	1.16615	0.828	0.301	0	1	ZFHX4
0	1.16408	0.426	0.054	0	1	ZNF507-AS-1
0	1.16264	0.688	0.268	0	1	RYR2
0	1.16104	0.969	0.64	0	1	SLC4A10
0	1.15795	0.815	0.405	0	1	RPS6KA5
0	1.1529	0.505	0.126	0	1	LINC-HMG20A-4
0	1.152	0.684	0.273	0	1	PRKCZ
0	1.14795	0.675	0.259	0	1	FAR2
0	1.14298	0.976	0.492	0	1	SASH1
0	1.14049	0.606	0.201	0	1	MGARP
0	1.13924	0.58	0.172	0	1	DIAPH2
0	1.13847	0.397	0.067	0	1	SLCO1C1
0	1.13205	0.387	0.038	0	1	ARHGAP42
0	1.13047	0.359	0.026	0	1	RALGDSli3
0	1.1242	0.343	0.025	0	1	ANXA5
0	1.12096	0.602	0.181	0	1	UNC13C
0	1.11568	0.719	0.313	0	1	PAK3
0	1.11066	0.304	0.024	0	1	LINC-LIPI-5
0	1.10757	0.558	0.141	0	1	NXN
0	1.09422	0.398	0.04	0	1	LINC-SGCD-6
0	1.0924	0.998	0.777	0	1	GRM8
0	1.08727	0.67	0.277	0	1	ARHGEF4
0	1.08482	0.805	0.436	0	1	PDE4DIP
0	1.08278	0.999	0.964	0	1	RIMS2
0	1.0749	0.836	0.472	0	1	ARHGEF12
0	1.07246	0.519	0.125	0	1	ST3GAL6
0	1.06554	0.974	0.533	0	1	GRIN2A
0	1.06516	0.668	0.213	0	1	ARHGAP24
0	1.06136	0.662	0.237	0	1	TSORF
0	1.05787	0.527	0.152	0	1	PLS3
0	1.05622	0.33	0.009	0	1	PRKCQ-AS-1
0	1.04345	0.604	0.222	0	1	GPR107
0	1.04224	0.877	0.515	0	1	PPP1R9A
0	1.03954	0.639	0.222	0	1	POLli97
0	1.03768	0.688	0.305	0	1	SIPA1L1
0	1.0344	0.698	0.321	0	1	BMP2K
0	1.03023	0.835	0.452	0	1	ABCA5
0	1.02773	0.655	0.267	0	1	SESN3
0	1.02156	0.579	0.202	0	1	CDYLli2
0	1.02019	0.359	0.026	0	1	DAPP1
0	1.00367	0.548	0.146	0	1	TSPAN2
0	1.00211	0.88	0.524	0	1	EML6
0	1.00137	0.748	0.43	0	1	VPS13D
0	0.98899	0.44	0.094	0	1	LINC-TENM2-8
0	0.988031	0.626	0.252	0	1	INPP5F
0	0.985386	0.711	0.348	0	1	PHLPP1
0	0.983555	0.715	0.333	0	1	ANK1
0	0.981547	0.577	0.242	0	1	ANKS1B-AS-4
0	0.97948	0.769	0.413	0	1	FAM184A
0	0.977818	0.409	0.059	0	1	SLC24A4
0	0.967909	0.896	0.597	0	1	ARID5B
0	0.95504	0.509	0.131	0	1	TSHZ3
0	0.951837	0.311	0.021	0	1	CIDEA
0	0.951067	0.384	0.099	0	1	MRPL42-AS-3
0	0.946453	0.644	0.262	0	1	ELMOD1
0	0.946133	0.375	0.046	0	1	CAP2-AS-1
0	0.945378	0.623	0.238	0	1	DUSP10
0	0.928518	0.771	0.433	0	1	LRCH1
0	0.92833	0.688	0.314	0	1	DOCK9
0	0.912108	0.551	0.131	0	1	CPNE4
0	0.911177	0.824	0.497	0	1	C1ORF21
0	0.91007	0.3	0.019	0	1	DYSF
0	0.907693	0.977	0.71	0	1	PHACTR1
0	0.907572	0.439	0.123	0	1	HS3ST4
0	0.906026	0.502	0.147	0	1	PRR16-AS-2
0	0.903169	0.738	0.4	0	1	RNF157
0	0.90107	0.579	0.216	0	1	RBMS1
0	0.900873	0.936	0.448	0	1	KCNH5
0	0.898511	0.361	0.053	0	1	ITGB5
0	0.897435	0.341	0.047	0	1	RPAP1
0	0.897173	0.528	0.18	0	1	SH3PXD2Ali1
0	0.896624	0.285	0.008	0	1	ENPP1
0	0.88992	0.446	0.129	0	1	LRP4
0	0.879958	0.537	0.184	0	1	HACD2
0	0.875627	0.346	0.055	0	1	STK10
0	0.871252	0.366	0.072	0	1	FRMD6
0	0.865424	0.265	0.007	0	1	TRPV5
0	0.864223	0.458	0.129	0	1	SIPA1L2
0	0.862832	0.293	0.02	0	1	TGFA
0	0.85871	0.415	0.094	0	1	COL4A1
0	0.853044	0.423	0.129	0	1	C9ORF126-AS-3
0	0.849887	0.485	0.168	0	1	MCMBP
0	0.847636	0.608	0.275	0	1	SUSD4
0	0.844507	0.351	0.074	0	1	RBFOX1-AS-7
0	0.842531	0.944	0.696	0	1	ADGRB3
0	0.842265	0.392	0.08	0	1	LINC-TENM2-9
0	0.841437	0.35	0.06	0	1	RIMS4-AS-1
0	0.84024	0.291	0.017	0	1	RBM24
0	0.838384	0.969	0.828	0	1	SNAP25
0	0.835129	0.291	0.032	0	1	MARCHF10
0	0.83215	0.426	0.118	0	1	PRLR
0	0.831221	0.994	0.822	0	1	NLGN1
0	0.827953	0.946	0.407	0	1	SOX5
0	0.827095	0.402	0.112	0	1	PARD3B
0	0.822178	0.275	0.022	0	1	FRMD4B-AS-3
0	0.821958	0.486	0.172	0	1	YBX1li13
0	0.815313	0.27	0.027	0	1	CHST8
0	0.813638	0.493	0.16	0	1	VSTM2A
0	0.813037	0.359	0.078	0	1	LINC-PDE4D-1
0	0.809854	0.773	0.397	0	1	FLRT2
0	0.809699	0.375	0.075	0	1	SPTB
0	0.804572	0.298	0.03	0	1	HS3ST3B1
0	0.804343	0.954	0.686	0	1	ENOX1
0	0.791815	0.361	0.071	0	1	PRAG1
0	0.785135	0.729	0.232	0	1	GFRA1
0	0.782377	0.441	0.139	0	1	HLF-AS-1
0	0.777291	0.367	0.094	0	1	BRINP2
0	0.768432	0.267	0.021	0	1	VAV3-AS-6
0	0.761602	0.422	0.138	0	1	GAB2
0	0.761425	0.27	0.024	0	1	LINC-RPS15A-13
0	0.750157	0.942	0.708	0	1	ARHGEF9
0	0.749578	0.333	0.078	0	1	RIPK2
0	0.745491	0.262	0.018	0	1	CCDC88C
0	0.735638	0.297	0.047	0	1	EPHA8
0	0.73046	0.985	0.693	0	1	SYNPR
0	0.727732	0.341	0.086	0	1	LINC-RBFOX1-8
0	0.725957	0.534	0.192	0	1	SAMD5-AS-1
0	0.725396	0.293	0.046	0	1	MGLLli1
0	0.723222	0.47	0.163	0	1	MRAP2
0	0.721643	0.291	0.048	0	1	CNTN6-AS-1
0	0.721114	0.252	0.02	0	1	LINC-PDE4D-3
0	0.719623	0.306	0.056	0	1	ELL2
0	0.706916	0.35	0.093	0	1	DRP2
0	0.703543	0.982	0.866	0	1	DST
0	0.701863	0.29	0.051	0	1	PRIMA1
0	0.701436	0.913	0.557	0	1	KHDRBS2
0	0.700802	0.314	0.074	0	1	RASGRF2-AS-1
0	0.699616	0.431	0.144	0	1	MPP3
0	0.690701	0.999	0.98	0	1	RORA
0	0.688032	0.409	0.122	0	1	STON2
0	0.678271	0.265	0.034	0	1	LINC-TENM2-17
0	0.678068	0.311	0.074	0	1	RBFOX1-AS-1
0	0.661463	0.266	0.041	0	1	TMEM104
0	0.654076	0.29	0.07	0	1	ANKS1B-AS-2
0	0.630236	0.999	0.961	0	1	AUTS2
0	0.628096	0.997	0.946	0	1	LINC-PTPRC-4
0	0.627234	0.267	0.051	0	1	GPR15
0	0.50231	0.997	0.761	0	1	ZNF385D
0	0.46592	0.99	0.74	0	1	PTPRD
0	-1.21998	0.909	0.928	0	1	MAGI2li1
0	-1.43817	0.624	0.835	0	1	KLF12
0	-1.51074	0.363	0.71	0	1	EPB41L3
0	-1.52682	0.592	0.766	0	1	GALNT13
0	-1.54292	0.652	0.843	0	1	CTNNA2
0	-1.63046	0.923	0.928	0	1	NRXN1
0	-1.71032	0.375	0.742	0	1	PLEKHA5liN
0	-1.71719	0.237	0.601	0	1	ASIC2li1
0	-1.73852	0.428	0.689	0	1	B3GALT1
0	-1.74019	0.031	0.423	0	1	ASIC2
0	-1.75113	0.069	0.463	0	1	XYLT1
0	-1.78568	0.049	0.436	0	1	TSORFli1254
0	-1.79317	0.035	0.421	0	1	ASIC2-AS-3
0	-1.84447	0.354	0.7	0	1	L1RE1li231
0	-1.86001	0.053	0.449	0	1	KLHL29
0	-1.96585	0.052	0.461	0	1	LINC-MAGEE1-4
0	-1.96905	0.046	0.509	0	1	LINC-ASIC2-11
0	-1.9823	0.078	0.572	0	1	PHACTR2
0	-2.00204	0.076	0.467	0	1	NTRK3
0	-2.03855	0.23	0.719	0	1	DTNA
0	-2.05231	0.36	0.717	0	1	LRFN5
0	-2.06351	0.08	0.514	0	1	FARP1
0	-2.15221	0.133	0.644	0	1	APP
0	-2.24808	0.077	0.63	0	1	SLC8A3li1
0	-2.26307	0.057	0.589	0	1	LINC-ASIC2-7
0	-2.28266	0.236	0.56	0	1	NAV3
0	-2.37562	0.078	0.589	0	1	UNC5C
0	-2.41281	0.06	0.522	0	1	NRP1
0	-2.5127	0.085	0.493	0	1	LUZP2
0	-2.57969	0.151	0.586	0	1	PDE4B
0	-2.58957	0.09	0.476	0	1	MEIS2
0	-2.60185	0.211	0.597	0	1	LRRTM4
0	-2.62235	0.154	0.579	0	1	LHFPL3
0	-2.66136	0.08	0.454	0	1	KCNIP1
0	-2.72884	0.156	0.512	0	1	TCF4
0	-2.75391	0.193	0.576	0	1	CNTN4
0	-2.80006	0.372	0.867	0	1	NEGR1
0	-2.83994	0.173	0.71	0	1	KCNC2
0	-2.84308	0.245	0.747	0	1	TRPM3
0	-2.89228	0.125	0.581	0	1	NCKAP5
0	-3.09572	0.213	0.577	0	1	PLCB1
0	-3.18172	0.15	0.774	0	1	DAB1
0	-3.22441	0.169	0.651	0	1	DSCAM
0	-3.32957	0.122	0.582	0	1	NAP1L1-AS-5
0	-3.35419	0.259	0.863	0	1	SLC8A1
0	-3.39633	0.146	0.57	0	1	KCNIP4
0	-3.89031	0.247	0.954	0	1	FRMD5
4.80359e-307	0.824373	0.785	0.46	2.15393e-302	1	RALGAPA2
4.57351e-306	-3.3615	0.114	0.474	2.05076e-301	1	CSMD1
1.01707e-305	0.584237	0.278	0.067	4.56055e-301	1	CACNA2D1-AS-6
1.56352e-305	-2.83281	0.195	0.527	7.01084e-301	1	PCDH15
3.54096e-305	0.709505	0.338	0.098	1.58777e-300	1	BEND7
4.28442e-305	0.566092	0.284	0.07	1.92113e-300	1	NUAK1
4.56406e-305	-1.59514	0.146	0.511	2.04652e-300	1	ADCY8
3.53938e-303	0.547392	0.816	0.385	1.58706e-298	1	LRRC7
3.66713e-303	-1.48112	0.024	0.397	1.64434e-298	1	FRMD5-AS-4
1.02838e-302	0.639028	0.315	0.086	4.61124e-298	1	CDS1
1.91439e-291	0.813963	0.558	0.24	8.58411e-287	1	CYRIA
2.81211e-290	-1.4372	0.218	0.55	1.26095e-285	1	PHYHIPL
3.58851e-289	0.77923	0.608	0.28	1.60909e-284	1	MICAL2
3.50421e-286	-1.67623	0.398	0.652	1.57129e-281	1	CADM1
1.41146e-285	0.814908	0.75	0.417	6.329e-281	1	VSNL1
3.67281e-285	0.767251	0.786	0.457	1.64689e-280	1	CDH2
4.66906e-284	-1.42552	0.095	0.45	2.09361e-279	1	SCN3A
4.05982e-283	0.552885	0.25	0.059	1.82043e-278	1	LINC-RPL3-7
3.84934e-281	0.385438	0.905	0.446	1.72604e-276	1	DCC
6.51374e-281	-1.29178	0.474	0.7	2.92076e-276	1	TMEM178B
1.55465e-280	0.683994	0.928	0.654	6.97105e-276	1	KCNAB1li1
5.09149e-279	0.784526	0.679	0.355	2.28302e-274	1	FNBP1
7.3062e-279	0.7625	0.681	0.344	3.2761e-274	1	NAPEPLD
1.00301e-276	-3.4856	0.143	0.472	4.4975e-272	1	GALNTL6
1.31331e-275	0.615365	0.338	0.101	5.88887e-271	1	UBASH3B
2.87761e-273	-2.43358	0.177	0.5	1.29032e-268	1	GRID2
4.31095e-273	0.704443	0.64	0.29	1.93303e-268	1	TMEFF2
5.10778e-273	0.719623	0.424	0.156	2.29033e-268	1	TLK1
6.21831e-273	0.678382	0.925	0.624	2.78829e-268	1	FAT3
2.17803e-272	0.506868	0.313	0.086	9.76631e-268	1	HS3ST5-AS-1
4.99995e-272	-1.72306	0.073	0.418	2.24198e-267	1	GLRA3li1
3.63035e-271	0.628975	0.439	0.156	1.62785e-266	1	SDC2
3.0553e-270	-2.61026	0.194	0.508	1.36999e-265	1	GRM7
1.53925e-267	-1.52597	0.043	0.385	6.902e-263	1	L1RE1li170
4.58833e-267	0.745867	0.793	0.496	2.05741e-262	1	ELP4
5.90917e-265	-1.40107	0.028	0.367	2.64967e-260	1	LINC-ASIC2-8
1.76493e-263	-2.41976	0.128	0.453	7.91396e-259	1	INPP4B
2.63254e-263	-2.1267	0.084	0.417	1.18043e-258	1	DSCAML1
3.34391e-263	-2.54629	0.057	0.394	1.49941e-258	1	DGKB
1.90893e-262	-1.88821	0.06	0.397	8.55964e-258	1	PCDH17
2.76438e-261	0.588225	0.322	0.097	1.23955e-256	1	TMEM64
3.35974e-261	-1.80624	0.064	0.401	1.50651e-256	1	CNTNAP4
1.22954e-260	-1.37819	0.226	0.541	5.51326e-256	1	DPF3
2.68876e-260	-1.50218	0.156	0.484	1.20564e-255	1	NYAP2
2.48146e-259	0.743858	0.45	0.177	1.11269e-254	1	OGDHL
1.5491e-257	0.622677	0.384	0.133	6.94618e-253	1	ABHD2
3.66958e-257	-1.4995	0.039	0.371	1.64544e-252	1	LDLRAD4
1.35922e-256	0.766808	0.668	0.348	6.09474e-252	1	MSRA
8.81677e-256	0.543586	0.27	0.073	3.95344e-251	1	RBFOX1-AS-6
4.8501e-255	-1.66686	0.075	0.407	2.17478e-250	1	L1RE1li118
8.05284e-255	-3.647	0.123	0.443	3.61089e-250	1	UBE2E1-AS-3
2.14319e-254	0.666987	0.431	0.164	9.61004e-250	1	SRCIN1
6.11556e-254	-1.6767	0.445	0.649	2.74222e-249	1	PBX1
8.6197e-254	0.66695	0.631	0.299	3.86507e-249	1	ELMO1
5.30141e-253	0.692462	0.672	0.339	2.37715e-248	1	TFAP2A
2.35178e-252	0.736585	0.525	0.234	1.05454e-247	1	NIN
6.11358e-252	0.591459	0.804	0.452	2.74133e-247	1	TMEM196
1.00375e-251	0.736684	0.696	0.374	4.50081e-247	1	APBA1
3.23179e-250	-1.58951	0.058	0.387	1.44913e-245	1	TMEM108
6.21867e-250	0.587329	0.372	0.126	2.78845e-245	1	RASGRF1li1
1.25012e-248	0.696539	0.956	0.818	5.60554e-244	1	MACROD2
1.86042e-248	-1.85163	0.037	0.362	8.3421e-244	1	CNTNAP3
1.13904e-247	0.715225	0.61	0.303	5.10746e-243	1	NUP93
1.11807e-243	0.734576	0.708	0.386	5.01342e-239	1	ANTXR1
1.12887e-243	0.662669	0.423	0.161	5.06185e-239	1	CEMIP2
2.45806e-242	0.701074	0.375	0.134	1.1022e-237	1	LINC-FAR2-2
2.85119e-240	0.66033	0.321	0.103	1.27847e-235	1	RAMP1
3.83055e-240	0.812222	0.516	0.233	1.71762e-235	1	HSPH1
5.55411e-239	0.651356	0.719	0.378	2.49046e-234	1	LRRC4C
1.15834e-238	-1.41893	0.135	0.449	5.19401e-234	1	ARHGAP26
2.00513e-237	-1.24106	0.353	0.613	8.99102e-233	1	DGKI
3.2456e-237	-1.99605	0.507	0.682	1.45533e-232	1	HS6ST3
4.23382e-237	-1.32195	0.105	0.42	1.89845e-232	1	MAGI1
2.04776e-236	0.941864	0.584	0.286	9.18214e-232	1	SCG3
2.97298e-236	0.372486	0.302	0.089	1.33308e-231	1	MAN2A1
2.43857e-235	0.606841	0.332	0.111	1.09346e-230	1	MEST
7.52425e-235	0.637379	0.523	0.224	3.37387e-230	1	ZNF385D-AS-4
4.78476e-234	-2.48264	0.134	0.433	2.14549e-229	1	CACNA2D3
5.59838e-234	-0.718324	0.896	0.922	2.51031e-229	1	GPHN
1.88794e-233	0.609575	0.396	0.148	8.46553e-229	1	DAB2IP
2.60889e-232	0.654072	0.52	0.229	1.16983e-227	1	C3ORF70
7.39794e-232	-1.41329	0.159	0.465	3.31724e-227	1	MGAT4C-AS-1
3.83756e-231	0.609742	0.337	0.114	1.72076e-226	1	XXYLT1
4.48561e-231	-1.43619	0.569	0.712	2.01135e-226	1	TMTC2
6.55018e-231	-1.71983	0.067	0.375	2.9371e-226	1	ASTN2
3.4249e-229	0.468977	0.338	0.11	1.53572e-224	1	SEMA3D
4.36328e-228	0.681397	0.641	0.325	1.9565e-223	1	SORCS2
5.13184e-228	0.452038	0.968	0.569	2.30112e-223	1	PCDH9
3.09411e-227	-1.21784	0.305	0.578	1.3874e-222	1	FMN1
1.10625e-226	-2.44341	0.096	0.395	4.96042e-222	1	PTPRT
3.47132e-226	0.558029	0.273	0.08	1.55654e-221	1	PTPLB-AS-1
9.59764e-226	-1.25013	0.032	0.334	4.30358e-221	1	LINC-ASIC2-4
1.27872e-225	0.660078	0.409	0.159	5.73376e-221	1	LRCH1-AS-1
2.42771e-225	-1.63492	0.258	0.527	1.08858e-220	1	CDK14
9.42843e-225	-2.29743	0.074	0.374	4.22771e-220	1	UNC5D
1.4546e-222	-1.35514	0.155	0.453	6.52243e-218	1	MGAT4Cli1
5.18405e-222	0.566272	0.319	0.106	2.32453e-217	1	ATP10D
1.96312e-220	0.671914	0.798	0.524	8.80264e-216	1	CD47
2.43482e-219	0.728855	0.267	0.08	1.09177e-214	1	SLC35F4li1
7.80423e-219	0.646495	0.495	0.212	3.49942e-214	1	MYO10
4.42072e-218	-1.33517	0.367	0.593	1.98225e-213	1	RGS7
4.62421e-218	0.708493	0.751	0.482	2.07349e-213	1	R3HDM1
1.26018e-217	-1.14848	0.39	0.625	5.65065e-213	1	CSRNP3
1.5927e-217	0.660994	0.856	0.636	7.14165e-213	1	GNAQli1
3.71166e-217	0.704042	0.663	0.371	1.66431e-212	1	KIAA1107
1.31126e-215	0.691616	0.769	0.495	5.8797e-211	1	KCNC1
3.73668e-215	-2.85611	0.154	0.424	1.67553e-210	1	PTPRK
6.77376e-215	0.496623	0.271	0.082	3.03735e-210	1	PDE4D-AS-1
1.96349e-214	0.597255	0.898	0.664	8.8043e-210	1	GRIA3
4.33071e-213	0.537605	0.939	0.713	1.94189e-208	1	PPARGC1A
1.38531e-212	-1.943	0.087	0.376	6.21173e-208	1	SORCS1
3.11425e-212	0.619016	0.877	0.629	1.39643e-207	1	EML5
8.36555e-212	0.686079	0.548	0.269	3.75111e-207	1	ARNTL
1.27869e-211	-2.12512	0.094	0.382	5.73366e-207	1	NCAM2
3.19752e-211	0.682093	0.754	0.484	1.43377e-206	1	ZMYND8
7.90766e-211	-1.54014	0.05	0.342	3.54579e-206	1	PDE4B-AS-5
1.21862e-209	0.705291	0.687	0.389	5.46431e-205	1	ATP2A2
1.56987e-209	-1.24442	0.086	0.384	7.03929e-205	1	KLHL32
3.12901e-209	-1.1916	0.271	0.537	1.40305e-204	1	TLN2
7.48571e-208	-1.98243	0.049	0.334	3.35659e-203	1	SORCS3
1.02045e-206	-1.24207	0.104	0.393	4.57569e-202	1	CACNB2li1
3.21335e-205	0.622696	0.357	0.136	1.44087e-200	1	ME1
8.35943e-200	-0.766234	0.919	0.925	3.74837e-195	1	RORB
7.65036e-199	-1.41305	0.089	0.372	3.43042e-194	1	SCN1Ali2
8.37594e-199	0.579839	0.558	0.269	3.75577e-194	1	KIAA1324L
2.19252e-198	0.588337	0.885	0.637	9.83126e-194	1	RIMS1li1
6.01973e-197	0.653237	0.714	0.441	2.69925e-192	1	PFKP
7.22442e-195	0.698737	0.454	0.209	3.23943e-190	1	CEP126
6.74909e-193	0.611031	0.685	0.399	3.02629e-188	1	GABRB3
1.66505e-192	0.542339	0.55	0.261	7.4661e-188	1	PTPRE
1.12077e-191	0.496282	0.255	0.079	5.02555e-187	1	ARMH4
1.29291e-191	-1.22631	0.057	0.331	5.7974e-187	1	GABBR2
1.64624e-191	-1.58045	0.031	0.297	7.38174e-187	1	LINC-NAP1L1-25
3.56951e-191	0.58591	0.421	0.18	1.60057e-186	1	MID1
7.72537e-191	0.605861	0.45	0.202	3.46406e-186	1	SNX18
1.82751e-190	-1.25068	0.194	0.469	8.19455e-186	1	SORBS2
3.95355e-190	0.534212	0.522	0.244	1.77277e-185	1	PALLD
4.41125e-189	-2.22356	0.057	0.325	1.978e-184	1	OLFM3
1.2016e-188	0.673292	0.671	0.409	5.38797e-184	1	SPRED1
2.98785e-188	0.596283	0.647	0.347	1.33975e-183	1	ZDHHC14
1.09368e-187	0.528562	0.402	0.166	4.90405e-183	1	DLGAP3
1.18674e-187	-1.14209	0.055	0.325	5.32132e-183	1	SCN2A
1.60671e-187	0.616765	0.618	0.346	7.20449e-183	1	SPTAN1
1.76495e-186	-1.22692	0.182	0.448	7.91404e-182	1	ETV6
1.91153e-186	0.445711	0.917	0.615	8.57131e-182	1	MTUS2
6.42894e-185	-1.61417	0.084	0.352	2.88274e-180	1	PLCL1
8.10861e-185	0.552831	0.337	0.128	3.6359e-180	1	AGAP2
4.92864e-184	0.300292	0.974	0.648	2.21e-179	1	PTPRG
6.3451e-184	0.477464	0.268	0.089	2.84515e-179	1	SPECC1li1
4.95495e-183	0.607681	0.466	0.216	2.2218e-178	1	ARHGEF3
6.98194e-183	0.515204	0.329	0.124	3.1307e-178	1	ULK1
2.8691e-182	0.497323	0.587	0.287	1.2865e-177	1	ALK
5.89567e-181	0.639595	0.685	0.429	2.64362e-176	1	UBE2R2
5.73142e-180	-2.86317	0.116	0.372	2.56997e-175	1	ERBB4
7.35243e-180	0.571408	0.856	0.636	3.29683e-175	1	ANK2
1.52733e-179	0.621488	0.482	0.237	6.84856e-175	1	ZC2HC1A
5.84881e-177	0.421583	0.849	0.528	2.62261e-172	1	DGKH
6.90988e-177	0.5986	0.451	0.213	3.09839e-172	1	KIAA0355
8.79072e-177	-1.7709	0.129	0.384	3.94176e-172	1	PDE1C
9.70229e-177	0.495794	0.948	0.826	4.35051e-172	1	CHD9
3.82308e-176	0.583477	0.812	0.58	1.71427e-171	1	CACNA1A
6.43591e-175	0.575081	0.461	0.218	2.88586e-170	1	NCOA7
2.35942e-174	-1.14359	0.032	0.283	1.05797e-169	1	NETO2
3.81083e-173	0.476673	0.361	0.144	1.70878e-168	1	TEAD1
2.06364e-172	-1.15612	0.039	0.29	9.25337e-168	1	NALCN
2.79278e-172	0.509916	0.365	0.15	1.25228e-167	1	CAST
7.10479e-172	-2.8513	0.148	0.391	3.18579e-167	1	ADARB2
7.71829e-172	-1.21362	0.046	0.297	3.46088e-167	1	PLCL2li1
1.37488e-171	-1.34097	0.047	0.298	6.16495e-167	1	VWC2
5.39564e-171	0.528523	0.344	0.138	2.4194e-166	1	ATP11C
6.57053e-171	0.540246	0.411	0.181	2.94623e-166	1	LINC-NR3C2-1
8.49525e-171	-1.36079	0.236	0.474	3.80927e-166	1	ZEB1
3.80324e-170	0.521072	0.715	0.409	1.70537e-165	1	ZMAT4
2.02478e-169	0.284423	0.927	0.579	9.0791e-165	1	LINC-PLIN3-8
4.10192e-169	-1.40931	0.065	0.313	1.8393e-164	1	GLRA1
1.64814e-168	0.532007	0.304	0.116	7.39028e-164	1	ERCC6
1.68145e-168	-1.30702	0.041	0.287	7.53964e-164	1	TSORFli2311
1.78328e-168	0.387869	0.255	0.084	7.99624e-164	1	LINC-SAMD5-11
4.11303e-168	0.550973	0.523	0.261	1.84428e-163	1	VSTM2B
4.17989e-167	0.600617	0.794	0.571	1.87426e-162	1	SYT14
2.34153e-166	0.484464	0.313	0.119	1.04994e-161	1	RASGRP1
7.21485e-166	0.376967	0.387	0.157	3.23514e-161	1	PTCHD4
2.65373e-165	-0.97937	0.052	0.3	1.18993e-160	1	LRRC49
4.78128e-165	0.62884	0.622	0.352	2.14393e-160	1	ARHGEF9-AS-2
2.38956e-164	-1.12702	0.096	0.349	1.07148e-159	1	LINC-DERL1-3
4.0283e-164	0.444594	0.813	0.514	1.80629e-159	1	GABRA2
1.98617e-163	0.537607	0.47	0.231	8.90597e-159	1	LONRF1
1.191e-162	0.516165	0.256	0.088	5.34044e-158	1	SPTLC1li7
1.71385e-162	0.548257	0.274	0.098	7.68492e-158	1	STARD13
4.08734e-162	0.706354	0.644	0.378	1.83276e-157	1	DDX5-AS-1
4.73074e-162	-1.72045	0.062	0.308	2.12126e-157	1	SLC6A9
1.53318e-161	0.561554	0.559	0.294	6.87477e-157	1	CADM3
2.70846e-161	0.527183	0.392	0.177	1.21447e-156	1	UBE2O
1.48748e-160	-1.21985	0.043	0.28	6.66988e-156	1	DLC1
5.10082e-160	-1.18518	0.023	0.255	2.28721e-155	1	LINC-E2F8-4
7.59502e-160	-1.25803	0.3	0.51	3.40561e-155	1	TENM4
1.46239e-159	0.461273	0.262	0.093	6.55737e-155	1	RSL24D1li1
2.33476e-159	-1.19382	0.029	0.263	1.04691e-154	1	NCKAP5-AS-3
3.48419e-159	-1.73805	0.23	0.449	1.56231e-154	1	KCNB2
4.50782e-159	0.456253	0.311	0.119	2.0213e-154	1	RBMS3li1
8.53322e-159	-1.08039	0.026	0.259	3.8263e-154	1	ARHGAP20
2.48298e-158	0.554269	0.657	0.376	1.11337e-153	1	LINC-BASP1-1
1.00059e-157	0.513391	0.374	0.165	4.48665e-153	1	GPATCH2L
1.73884e-157	-1.60998	0.036	0.268	7.79698e-153	1	LAMP5-AS-1
2.50749e-157	-0.954353	0.608	0.735	1.12436e-152	1	TTC28li1
3.89991e-157	0.542098	0.589	0.328	1.74872e-152	1	PTPRS
1.89644e-156	0.460369	0.317	0.126	8.50363e-152	1	RIMS4
2.67264e-156	0.39071	0.714	0.388	1.19841e-151	1	LINC-RPL6-63
3.14295e-156	0.321696	0.652	0.332	1.4093e-151	1	SHISA6
4.45342e-156	0.559894	0.485	0.245	1.99691e-151	1	KATNAL1
5.47846e-156	0.534783	0.829	0.595	2.45654e-151	1	NLK
5.85794e-156	0.37493	0.622	0.328	2.6267e-151	1	LINC-YIPF5-2
2.03596e-155	0.438385	0.257	0.092	9.12925e-151	1	TEAD4
8.94352e-154	-1.78983	0.051	0.281	4.01028e-149	1	CDH20
1.49184e-153	-1.30477	0.092	0.33	6.68939e-149	1	NRXN1-AS-5
2.94541e-153	-1.19206	0.128	0.366	1.32072e-148	1	PTPRB
1.34012e-152	0.447419	0.261	0.094	6.00909e-148	1	L1RE1li35
2.39264e-151	-0.864982	0.526	0.668	1.07286e-146	1	ARHGAP44
2.55651e-151	0.553213	0.591	0.342	1.14634e-146	1	INPP4A
8.21624e-151	-1.43721	0.037	0.264	3.68416e-146	1	NDST4
9.62247e-151	-1.07799	0.072	0.306	4.31472e-146	1	ASXL3li1
1.54821e-149	0.49616	0.362	0.159	6.94217e-145	1	VSNL1-AS-2
2.58014e-149	-0.97829	0.05	0.28	1.15694e-144	1	PTPRJ
5.564e-148	0.563583	0.576	0.326	2.4949e-143	1	ELF2
1.46635e-147	0.546972	0.437	0.216	6.57513e-143	1	SMARCAD1
1.50718e-147	-0.987416	0.466	0.62	6.75819e-143	1	ATP8A2li1
2.2925e-147	0.482665	0.889	0.739	1.02796e-142	1	TSORFli1224
7.65682e-147	0.526516	0.798	0.532	3.43332e-142	1	DKK3
8.89206e-147	0.507122	0.336	0.144	3.9872e-142	1	TSORFli2194
1.0588e-145	-1.10656	0.184	0.419	4.74767e-141	1	SYT16
1.29827e-145	-1.51574	0.041	0.264	5.82143e-141	1	SLC44A5
4.51823e-145	0.462526	0.635	0.371	2.02597e-140	1	P2RY14
6.04997e-145	-0.973989	0.355	0.552	2.71281e-140	1	FBXW7
1.97484e-144	-1.71867	0.043	0.264	8.85519e-140	1	CDH8
2.33821e-144	-1.20856	0.353	0.531	1.04845e-139	1	LINC-ODZ4-4
3.16041e-144	0.445575	0.922	0.761	1.41713e-139	1	FRY
8.48386e-144	0.507766	0.464	0.236	3.80416e-139	1	GRK5
1.30427e-143	0.526407	0.802	0.574	5.84833e-139	1	LINC-ARHGAP24-1
1.60451e-143	0.56152	0.8	0.553	7.19461e-139	1	MLLT3
2.88448e-143	0.468686	0.261	0.098	1.2934e-138	1	KCNT1
7.30982e-143	-2.01599	0.216	0.427	3.27772e-138	1	PRKG1
7.97872e-143	0.448089	0.309	0.125	3.57766e-138	1	ITPRID2
1.55687e-142	-1.23053	0.086	0.314	6.981e-138	1	NRXN1-AS-4
4.90148e-142	0.413932	0.337	0.145	2.19782e-137	1	CYP2D17
2.73336e-141	-1.07661	0.074	0.299	1.22564e-136	1	DCLK1
4.30841e-141	0.544839	0.4	0.193	1.93189e-136	1	CDK5RAP2
6.29733e-140	0.540471	0.606	0.363	2.82372e-135	1	USP25
1.35267e-139	-1.36531	0.328	0.514	6.06536e-135	1	THSD7A
3.35287e-139	0.460325	0.798	0.543	1.50343e-134	1	RTN1
1.59271e-138	0.548394	0.472	0.247	7.1417e-134	1	ATL2
3.51289e-138	-2.21385	0.161	0.369	1.57518e-133	1	ROBO1
2.06181e-137	0.49095	0.501	0.269	9.24515e-133	1	KIAA0513
5.56122e-137	-1.27264	0.097	0.317	2.49365e-132	1	DYNC1I1
4.93906e-136	0.292824	0.901	0.628	2.21467e-131	1	PAM
5.42244e-136	0.511125	0.555	0.319	2.43142e-131	1	QCCE-10352
1.5713e-135	0.495593	0.434	0.213	7.04572e-131	1	GRM8-AS-1
2.21031e-135	-2.0609	0.086	0.302	9.91101e-131	1	NFIA
1.54562e-134	0.525528	0.717	0.475	6.93054e-130	1	SYBU
1.58731e-133	-0.990673	0.405	0.575	7.11748e-129	1	LRP8
2.32729e-133	-1.17971	0.098	0.314	1.04356e-128	1	PRKCA
3.02816e-133	0.491981	0.804	0.585	1.35783e-128	1	GNAO1
4.29634e-133	0.495306	0.653	0.405	1.92648e-128	1	CACNG2
5.82142e-133	-1.07668	0.127	0.348	2.61032e-128	1	PLPPR5
7.15412e-133	0.414425	0.339	0.149	3.20791e-128	1	LINC-LEP-1
2.05204e-132	0.363942	0.25	0.094	9.20133e-128	1	SPATA5
5.00551e-132	0.551235	0.475	0.257	2.24447e-127	1	FAM92A
5.07583e-132	-0.9981	0.539	0.652	2.276e-127	1	XKR4
7.30271e-132	0.439627	0.348	0.159	3.27453e-127	1	MYT1
6.76565e-131	-0.84463	0.042	0.252	3.03372e-126	1	SYT7
1.78312e-130	0.531978	0.586	0.354	7.9955e-126	1	PPM1H
3.07722e-130	0.381559	0.702	0.452	1.37983e-125	1	MED12L
3.09465e-130	0.460208	0.285	0.117	1.38764e-125	1	SPOCK1-AS-2
3.70578e-130	-1.24357	0.057	0.265	1.66167e-125	1	ANO4
2.66735e-129	-1.10557	0.169	0.379	1.19604e-124	1	ZNF536
1.02655e-128	0.337006	0.972	0.854	4.60306e-124	1	PPFIA2
1.25474e-128	-0.975945	0.062	0.269	5.62627e-124	1	PARD3
2.53582e-128	-0.88755	0.382	0.566	1.13706e-123	1	NOL4li1
1.93028e-127	0.3986	0.362	0.166	8.6554e-123	1	CDK17
8.9244e-126	0.525358	0.729	0.526	4.0017e-121	1	CCDC88A
8.9273e-126	0.414168	0.287	0.12	4.003e-121	1	AFAP1
3.0776e-125	-0.888079	0.531	0.646	1.38e-120	1	CABP1
5.32059e-125	-1.25606	0.157	0.366	2.38575e-120	1	HS6ST3-AS-3
3.16414e-124	0.509725	0.333	0.15	1.4188e-119	1	LINC-C3ORF58-3
7.13619e-124	0.404515	0.31	0.137	3.19987e-119	1	ZNF470
8.26076e-124	-1.68526	0.115	0.318	3.70412e-119	1	CDH7
6.66976e-123	-1.25554	0.067	0.265	2.99072e-118	1	IGSF11
6.80507e-123	0.470805	0.526	0.298	3.0514e-118	1	WASF3
7.05627e-123	-1.45636	0.157	0.36	3.16403e-118	1	KCNQ3
1.02252e-122	0.394121	0.27	0.11	4.585e-118	1	RTN4RL1
5.67813e-122	-1.06903	0.092	0.296	2.54607e-117	1	MPP6
1.17206e-121	-1.66296	0.063	0.262	5.25552e-117	1	KCTD8
3.48422e-121	0.45051	0.406	0.205	1.56232e-116	1	ST8SIA3
4.53297e-121	-1.87967	0.055	0.25	2.03258e-116	1	CALN1
1.2225e-120	-0.915575	0.502	0.635	5.48169e-116	1	TIAM1
1.93914e-120	-1.6124	0.122	0.322	8.69512e-116	1	OPCML
2.24083e-120	0.483556	0.525	0.311	1.00479e-115	1	MACROH2A1
2.84044e-120	0.422623	0.301	0.131	1.27365e-115	1	KHDRBS2-AS-2
2.94037e-120	-0.887071	0.192	0.401	1.31846e-115	1	BICD1
9.85849e-120	0.352018	0.413	0.201	4.42055e-115	1	PCDH10
1.92653e-119	-1.04141	0.361	0.531	8.63856e-115	1	GABRG2
3.20266e-119	-0.99147	0.093	0.294	1.43607e-114	1	KLHL5
4.48171e-119	-0.676665	0.635	0.725	2.0096e-114	1	STXBP5L
1.39407e-118	0.325184	0.584	0.319	6.25101e-114	1	TFAP2B
4.79813e-118	0.485563	0.522	0.304	2.15148e-113	1	STX8
6.37979e-118	-1.89805	0.281	0.45	2.8607e-113	1	DLGAP2
1.7553e-117	0.486033	0.478	0.267	7.87075e-113	1	ULK2
1.89712e-117	0.447827	0.35	0.168	8.50671e-113	1	AP2A1
8.53469e-117	-0.956195	0.283	0.471	3.82695e-112	1	FUT8
9.15972e-117	0.415664	0.455	0.242	4.10722e-112	1	FLRT1
4.7784e-116	-0.917659	0.286	0.474	2.14264e-111	1	LINC-TNRC6A-1
6.51571e-116	0.511945	0.606	0.391	2.92164e-111	1	DTNB
1.41541e-115	0.418833	0.321	0.149	6.34671e-111	1	PPARGC1B
1.93663e-115	0.424813	0.468	0.251	8.68384e-111	1	FNDC3B
1.71294e-114	-0.931757	0.156	0.359	7.68082e-110	1	FMNL2
2.65526e-114	-0.748286	0.681	0.722	1.19062e-109	1	CACNA1D
2.76031e-114	-1.1251	0.225	0.414	1.23772e-109	1	FSTL5
2.83894e-114	-0.857677	0.253	0.449	1.27298e-109	1	PPM1E
4.63055e-114	0.269189	0.666	0.441	2.07634e-109	1	LRP1B
5.79161e-114	0.371992	0.255	0.105	2.59696e-109	1	ARRB1
7.95549e-114	0.394408	0.403	0.204	3.56724e-109	1	LPP
2.86773e-113	-0.954187	0.247	0.448	1.28589e-108	1	ZC3H12B
3.37697e-113	0.446585	0.667	0.43	1.51423e-108	1	CERS6
3.6658e-113	-0.858183	0.935	0.875	1.64374e-108	1	OXR1
3.70401e-113	-1.37355	0.174	0.372	1.66088e-108	1	DMDli2
1.45935e-112	0.395187	0.337	0.159	6.54372e-108	1	STAMBPL1
1.66039e-112	-0.65486	0.75	0.789	7.44518e-108	1	CAMK2D
2.31411e-112	0.414372	0.798	0.549	1.03765e-107	1	TSORFli2154
4.7839e-112	0.426434	0.385	0.197	2.1451e-107	1	MINK1
5.28631e-112	0.467757	0.53	0.317	2.37038e-107	1	ZDHHC20
2.38627e-111	0.433136	0.427	0.227	1.07e-106	1	PPFIA2-AS-2
1.23017e-109	0.396811	0.269	0.117	5.51607e-105	1	DDX20
2.54281e-109	-1.08082	0.078	0.265	1.1402e-104	1	GALNT18
3.01486e-109	-1.08852	0.359	0.518	1.35186e-104	1	PPP2R2B
4.28204e-109	0.404906	0.345	0.167	1.92007e-104	1	LNX1
6.90377e-108	0.448518	0.603	0.377	3.09565e-103	1	SLC23A2
1.42507e-107	-0.9921	0.085	0.273	6.39002e-103	1	SERPINI1
2.73454e-107	0.39305	0.31	0.144	1.22617e-102	1	LINC-SLC2A12-2
3.73357e-107	-0.486067	0.964	0.944	1.67413e-102	1	CADPS
1.63803e-106	-0.643904	0.734	0.77	7.34494e-102	1	PAX6
2.17449e-106	0.260199	0.515	0.281	9.75041e-102	1	LORF2li216
2.93398e-106	-0.485009	0.937	0.927	1.3156e-101	1	NBEA
6.71479e-106	0.393035	0.407	0.213	3.01091e-101	1	DISP3
9.60861e-106	-0.542251	0.936	0.912	4.3085e-101	1	CTNND2
1.6666e-105	0.415793	0.538	0.322	7.47304e-101	1	MYO9A
6.24265e-105	-0.846468	0.617	0.682	2.7992e-100	1	CELF4
7.07651e-105	0.378015	0.303	0.141	3.17311e-100	1	PMM1
7.71176e-105	0.378998	0.47	0.256	3.45795e-100	1	KITLG
2.1315e-104	0.414546	0.342	0.169	9.55765e-100	1	AFF1
3.03038e-104	0.518124	0.34	0.171	1.35882e-99	1	DDAH1
7.18588e-104	-2.09613	0.471	0.549	3.22215e-99	1	GRIK2
1.48603e-103	0.404064	0.315	0.15	6.66337e-99	1	DOP1B
2.26143e-103	0.420811	0.466	0.265	1.01403e-98	1	STT3Bli27
4.72262e-103	0.38383	0.45	0.243	2.11762e-98	1	SLIT1
6.67069e-103	0.299492	0.392	0.198	2.99114e-98	1	SRGAP1
1.20078e-102	-1.15472	0.112	0.293	5.38429e-98	1	DCDC1li1
1.37251e-102	0.40229	0.28	0.126	6.15432e-98	1	VMN2R116li130
1.98465e-102	-0.809216	0.219	0.403	8.89916e-98	1	ZMIZ1
2.94451e-102	-1.53586	0.139	0.318	1.32032e-97	1	GPC6
3.09952e-102	-1.06981	0.224	0.401	1.38983e-97	1	PEX5L
3.29238e-102	-0.566189	0.741	0.79	1.4763e-97	1	TTC3
4.18287e-102	-1.57745	0.168	0.343	1.8756e-97	1	CA10
9.39582e-102	-1.4421	0.138	0.314	4.21309e-97	1	CLSTN2
1.27498e-101	0.444492	0.595	0.386	5.717e-97	1	MKKS
1.29347e-101	0.424946	0.468	0.269	5.7999e-97	1	GUCY1B1
3.5648e-101	0.257629	0.833	0.535	1.59845e-96	1	EFNA5
3.77725e-101	0.367653	0.259	0.113	1.69372e-96	1	ASNSli2
3.78632e-101	0.414496	0.72	0.517	1.69778e-96	1	OSBPL6
6.43184e-101	-1.15002	0.094	0.272	2.88404e-96	1	MARCHF3
7.30396e-101	0.453932	0.604	0.398	3.27509e-96	1	ARFGEF1
1.61842e-100	0.353358	0.356	0.177	7.25699e-96	1	CFAP61
1.69936e-100	-0.924356	0.163	0.349	7.61992e-96	1	PKP4
2.2338e-99	-0.932321	0.106	0.285	1.00164e-94	1	APOH
1.03999e-98	0.419606	0.603	0.383	4.66333e-94	1	HECTD2
2.20341e-98	0.371042	0.371	0.191	9.88009e-94	1	LRRK2
4.51314e-98	0.374004	0.435	0.24	2.02369e-93	1	ST3GAL5
5.24217e-98	0.348147	0.38	0.197	2.35059e-93	1	RUNX2
1.95939e-97	0.26329	0.265	0.115	8.78591e-93	1	LINC-C13ORF31-1
5.24639e-97	0.316435	0.469	0.259	2.35248e-92	1	ZNF385B
2.16173e-96	-0.924161	0.088	0.263	9.69322e-92	1	SLC2A13
4.1786e-96	-0.960198	0.137	0.315	1.87369e-91	1	PLPPR1
6.90522e-96	0.290983	0.681	0.426	3.0963e-91	1	LINC-NSMCE4A-13
2.78686e-95	0.40676	0.413	0.228	1.24963e-90	1	IGSF9Bli1
1.40427e-94	-0.888435	0.408	0.56	6.29676e-90	1	CPE
4.39871e-94	-0.867654	0.232	0.401	1.97238e-89	1	ARMC2
5.76651e-94	-0.736424	0.59	0.682	2.5857e-89	1	SSBP2
9.33123e-94	-0.734521	0.408	0.547	4.18412e-89	1	CLASP1
1.9967e-93	0.382853	0.266	0.123	8.9532e-89	1	SPTLC1
2.46604e-93	0.325747	0.332	0.165	1.10577e-88	1	CTNNB1
1.67813e-92	-0.799472	0.174	0.363	7.52472e-88	1	ZNF704
2.86648e-92	0.370862	0.268	0.125	1.28533e-87	1	KLHL3
3.13297e-92	0.40317	0.385	0.209	1.40482e-87	1	OPHN1
9.92817e-92	0.356697	0.254	0.115	4.45179e-87	1	DIPK2A
4.27393e-91	0.291468	0.294	0.139	1.91643e-86	1	LRFN2
5.13319e-91	-1.10524	0.167	0.338	2.30172e-86	1	DMDli1
5.8931e-91	0.35808	0.322	0.161	2.64247e-86	1	DPY19L3
7.03034e-91	0.404521	0.558	0.356	3.1524e-86	1	RAB3GAP1
7.66132e-91	0.411546	0.505	0.312	3.43533e-86	1	TRAK1
1.24872e-90	0.425618	0.394	0.215	5.59924e-86	1	ARHGEF9-AS-3
2.82056e-90	-0.757542	0.338	0.49	1.26474e-85	1	DAAM1
3.35615e-90	0.40923	0.407	0.23	1.5049e-85	1	ZNF484
9.93116e-90	-0.800604	0.389	0.536	4.45313e-85	1	PCNX1
1.12682e-89	-0.930605	0.188	0.36	5.05264e-85	1	CLU
4.40283e-89	0.397358	0.28	0.136	1.97423e-84	1	GAMT
9.35474e-89	0.423896	0.771	0.572	4.19467e-84	1	LINC-PTPRC-6
9.41061e-89	0.263394	0.712	0.449	4.21972e-84	1	ADCY2li1
1.59879e-88	0.363362	0.408	0.229	7.169e-84	1	ARHGEF18li1
3.46926e-88	-0.998351	0.102	0.266	1.55562e-83	1	ZNF423
3.97115e-88	0.366255	0.336	0.174	1.78066e-83	1	CD47-AS-2
4.88979e-88	-0.428181	0.911	0.897	2.19258e-83	1	RERE
1.04825e-87	0.341128	0.432	0.246	4.70033e-83	1	B4GALT6
7.34146e-87	0.324128	0.365	0.195	3.29191e-82	1	COX10
2.5449e-86	-0.634442	0.587	0.656	1.14113e-81	1	HMGN3
5.44507e-86	-0.785363	0.113	0.281	2.44157e-81	1	MREG
6.7002e-86	-0.717514	0.733	0.738	3.00437e-81	1	KCNMA1
1.7495e-85	-0.839526	0.375	0.516	7.84474e-81	1	RCAN2
2.68493e-85	0.336775	0.379	0.208	1.20392e-80	1	RNF130
3.38491e-85	0.328056	0.318	0.162	1.51779e-80	1	SGTB
1.21126e-84	-0.722882	0.145	0.316	5.43127e-80	1	SLC4A8
1.46891e-84	-0.764835	0.138	0.307	6.58657e-80	1	MPPED2
3.64465e-84	-0.624284	0.816	0.805	1.63426e-79	1	AFF3
3.59867e-83	0.356111	0.632	0.418	1.61364e-78	1	GTDC1
3.60429e-83	0.395943	0.594	0.4	1.61616e-78	1	PTPRA
6.11759e-83	-0.847711	0.227	0.387	2.74313e-78	1	MAGOH-AS-2
1.2739e-82	0.331176	0.564	0.354	5.71217e-78	1	ATP8A1
1.63725e-82	0.376073	0.784	0.604	7.34142e-78	1	ASTN1
2.19747e-82	0.345165	0.426	0.244	9.85348e-78	1	TMEM9B
2.20464e-82	0.306744	0.25	0.117	9.88561e-78	1	EIF3D
2.25295e-82	0.400715	0.453	0.274	1.01022e-77	1	RAP1GDS1
1.68e-81	0.481551	0.264	0.132	7.53311e-77	1	STXBP4
6.9451e-81	0.329628	0.341	0.182	3.11418e-76	1	LINC-ZFP39-55
2.52743e-80	-0.837946	0.323	0.469	1.1333e-75	1	MAP2
2.62287e-80	-0.745141	0.136	0.301	1.17609e-75	1	WDR87-AS-2
3.60378e-80	-0.69752	0.349	0.502	1.61594e-75	1	PRKCB
6.35975e-80	-0.803043	0.764	0.771	2.85171e-75	1	FGF12
2.99251e-79	0.352572	0.398	0.229	1.34184e-74	1	VMP1
4.93434e-78	0.371978	0.374	0.213	2.21256e-73	1	CBFA2T2li1
7.97076e-78	0.307846	0.564	0.361	3.57409e-73	1	TRIM9
1.93176e-77	-1.25424	0.106	0.256	8.66202e-73	1	SLC35F1
4.81772e-77	0.346934	0.304	0.16	2.16027e-72	1	UBE2R2-AS-5
2.60681e-76	-0.265288	0.997	0.992	1.16889e-71	1	SYT1
2.61543e-76	0.319222	0.343	0.187	1.17276e-71	1	ZNF581
1.54019e-75	-0.816888	0.38	0.508	6.90622e-71	1	RAB3C
2.68298e-75	0.373809	0.683	0.492	1.20305e-70	1	KLHL7
3.73941e-75	0.355285	0.688	0.49	1.67675e-70	1	SLC25A12
3.8472e-75	0.366691	0.72	0.526	1.72508e-70	1	TULP4
1.07788e-74	0.346523	0.375	0.214	4.83322e-70	1	TMEM65
3.46564e-74	0.352234	0.67	0.487	1.55399e-69	1	HECTD4
5.00715e-74	0.349766	0.67	0.467	2.24521e-69	1	LINC-USP25-14
9.86225e-74	0.285112	0.257	0.126	4.42223e-69	1	PARVA
1.53714e-73	-0.518675	0.717	0.743	6.89253e-69	1	PCBP3
1.87964e-73	0.267923	0.34	0.184	8.42829e-69	1	KCNAB2
2.25946e-73	0.321396	0.8	0.628	1.01314e-68	1	ATXN1
2.79519e-73	-0.719635	0.136	0.292	1.25336e-68	1	MAP1B
5.90964e-73	0.312736	0.296	0.155	2.64988e-68	1	RPS24li32
6.56277e-73	-1.26976	0.109	0.256	2.94275e-68	1	SPARCL1
1.26677e-72	-0.526494	0.654	0.712	5.68019e-68	1	CLASP2
5.58997e-72	-0.967352	0.283	0.41	2.50654e-67	1	TSORFli149
6.10311e-72	-0.975462	0.298	0.432	2.73663e-67	1	GRM1
2.47258e-71	0.331478	0.488	0.308	1.1087e-66	1	SMARCA2
9.58183e-71	0.338551	0.745	0.555	4.29649e-66	1	STRBP
7.23253e-70	0.345947	0.498	0.32	3.24307e-65	1	CR1
8.76966e-70	0.295085	0.33	0.183	3.93232e-65	1	RNF2
1.13041e-68	0.301262	0.799	0.628	5.06877e-64	1	LIMCH1
1.14526e-68	-0.572974	0.886	0.858	5.13533e-64	1	ANK3
3.15907e-68	0.340234	0.629	0.449	1.41653e-63	1	SPIRE1
1.52726e-67	0.31117	0.371	0.217	6.84825e-63	1	UBAC2
5.65037e-67	0.369566	0.477	0.311	2.53363e-62	1	GSK3B-AS-2
6.21364e-67	0.278758	0.25	0.127	2.7862e-62	1	ETFA
6.27084e-67	-0.565484	0.632	0.687	2.81184e-62	1	LRBA
1.75036e-66	0.281219	0.318	0.176	7.84863e-62	1	NCK1li1
9.94134e-66	-0.644574	0.354	0.482	4.4577e-61	1	DENND5B
1.26625e-65	0.312514	0.259	0.134	5.67787e-61	1	NIPAL3
1.355e-65	0.296785	0.371	0.217	6.07583e-61	1	ATP5PBli2
3.12734e-65	0.292913	0.526	0.336	1.4023e-60	1	EPHA7
9.84488e-65	0.289696	0.288	0.155	4.41444e-60	1	LINC-RFC1-6
1.36947e-64	-1.17299	0.458	0.512	6.14072e-60	1	TENM1
2.63683e-64	-0.61568	0.328	0.461	1.18236e-59	1	SCN8A
2.99819e-64	0.268791	0.315	0.176	1.34439e-59	1	RMDN1
4.13859e-64	0.254212	0.322	0.178	1.85574e-59	1	LINC-RPL6-236
2.5644e-63	-0.655369	0.118	0.255	1.14988e-58	1	MAGI2-AS-5
3.2123e-63	0.287807	0.324	0.184	1.4404e-58	1	XIAPli1
4.3375e-63	-0.702034	0.502	0.593	1.94493e-58	1	NAALADL2
5.4523e-63	0.306954	0.527	0.352	2.44481e-58	1	PPP2R5C
6.36968e-63	0.309061	0.374	0.223	2.85616e-58	1	CCNI
2.86393e-62	-0.726206	0.91	0.827	1.28418e-57	1	CNTNAP2
3.25681e-62	0.302974	0.686	0.503	1.46035e-57	1	JAKMIP2
9.25143e-62	0.309444	0.72	0.545	4.14834e-57	1	ZNF462li1
9.90118e-62	-0.546147	0.559	0.638	4.43969e-57	1	PHIP
1.11417e-61	0.278289	0.346	0.201	4.99595e-57	1	CPLX1
5.5343e-61	-1.81797	0.168	0.293	2.48158e-56	1	PTPRM
9.60355e-61	-0.79137	0.41	0.496	4.30623e-56	1	MEIS1
2.19611e-60	-0.657466	0.331	0.458	9.84737e-56	1	ARHGAP44-AS-2
7.32906e-60	-0.619503	0.18	0.32	3.28635e-55	1	MTSS1
1.30601e-59	0.253625	0.861	0.717	5.85613e-55	1	NR3C2
1.8479e-59	0.275887	0.325	0.188	8.28599e-55	1	VWA8
2.19668e-59	0.28186	0.417	0.26	9.84991e-55	1	TNRC18
2.37215e-59	0.308015	0.516	0.351	1.06367e-54	1	VEZT
3.0741e-59	0.288146	0.289	0.161	1.37843e-54	1	DLG5
4.43427e-59	0.298108	0.673	0.495	1.98833e-54	1	STXBP1
6.34345e-59	0.265235	0.331	0.191	2.8444e-54	1	CCSAP
1.21821e-58	0.265737	0.55	0.372	5.46244e-54	1	RPS6KA3
1.58479e-57	0.299747	0.553	0.38	7.10619e-53	1	ZBTB20
1.06888e-56	0.251029	0.348	0.207	4.79284e-52	1	EXOC1
1.63035e-56	0.2553	0.271	0.15	7.31051e-52	1	DMAC2
1.79147e-56	0.318176	0.734	0.58	8.03297e-52	1	MAP3K13
1.11538e-55	0.298712	0.481	0.32	5.00134e-51	1	ABHD12
2.18079e-55	0.254682	0.265	0.146	9.77864e-51	1	POLli31
3.62291e-55	0.252753	0.38	0.236	1.62451e-50	1	FAR1
6.70613e-55	0.274665	0.367	0.225	3.00703e-50	1	PPP2R2A
2.17796e-54	0.271963	0.479	0.319	9.76598e-50	1	AOPEP
2.37868e-54	0.258163	0.704	0.525	1.0666e-49	1	NCOA2
3.1041e-54	-0.576419	0.289	0.416	1.39188e-49	1	ZFYVE9
3.18956e-54	0.266065	0.293	0.168	1.4302e-49	1	PANK3
6.82095e-54	0.291747	0.335	0.204	3.05852e-49	1	PABPN1li1
9.89238e-54	0.293753	0.365	0.227	4.43574e-49	1	RIMBP2
1.01307e-53	0.300509	0.428	0.282	4.54262e-49	1	RBM45
1.66444e-53	0.280829	0.25	0.136	7.46334e-49	1	DHRS4-AS-1
3.09816e-53	0.265512	0.416	0.268	1.38922e-48	1	MTMR7
6.36533e-53	-1.13251	0.188	0.302	2.85421e-48	1	ZNF804B
8.76613e-53	-0.574252	0.155	0.284	3.93073e-48	1	ME3
9.57614e-53	-0.591808	0.195	0.323	4.29394e-48	1	MBNL2
2.32339e-52	0.25002	0.436	0.282	1.04181e-47	1	SLC20A2
7.82529e-52	0.286256	0.448	0.296	3.50886e-47	1	TOM1L2
1.27922e-51	0.279836	0.528	0.37	5.73601e-47	1	CYFIP2
1.33344e-51	-0.779578	0.135	0.255	5.97915e-47	1	MPDZ
1.71889e-51	-0.726468	0.33	0.435	7.70751e-47	1	CSMD2
2.12698e-51	0.253475	0.287	0.167	9.5374e-47	1	CACNA1A-AS-2
2.41387e-51	-0.485212	0.605	0.658	1.08238e-46	1	ATRXli1
6.58224e-51	0.28071	0.311	0.186	2.95148e-46	1	AMFR
7.01824e-51	0.274709	0.431	0.285	3.14698e-46	1	DNMT3A
8.24888e-51	0.277621	0.345	0.212	3.6988e-46	1	LINC-ARHGAP24-3
1.11712e-49	-0.666277	0.167	0.284	5.00915e-45	1	PPP1R14C
1.14555e-49	0.253611	0.445	0.295	5.13663e-45	1	UNC13Ali1
1.15588e-48	0.259613	0.462	0.312	5.18297e-44	1	LRP6
3.91382e-48	-0.589554	0.221	0.341	1.75496e-43	1	SKA2
5.44629e-48	0.339862	0.353	0.227	2.44212e-43	1	LORF2li124
1.04996e-47	-0.897472	0.289	0.383	4.70803e-43	1	PID1
1.46855e-47	0.309397	0.482	0.339	6.58497e-43	1	MPND
1.68315e-47	0.267377	0.447	0.3	7.54723e-43	1	DCUN1D2
2.11923e-47	-0.504362	0.142	0.262	9.50262e-43	1	MAP6
2.82461e-47	-0.633698	0.377	0.468	1.26655e-42	1	EFR3A
6.9487e-47	-0.596656	0.274	0.386	3.1158e-42	1	RASAL2
1.41655e-46	-0.700003	0.15	0.258	6.35182e-42	1	HUNK
2.01185e-46	0.290504	0.498	0.346	9.02112e-42	1	NDUFS7
4.39587e-46	-0.642846	0.319	0.418	1.97111e-41	1	RGS7BP
5.69048e-46	-0.33589	0.873	0.865	2.55161e-41	1	XKR6
3.66024e-45	-0.55882	0.568	0.621	1.64125e-40	1	ASPH
5.38604e-45	-0.555609	0.167	0.282	2.4151e-40	1	FAM171B
5.41777e-45	0.277648	0.317	0.199	2.42933e-40	1	GOLGA2li6
7.00396e-45	-0.616989	0.241	0.35	3.14057e-40	1	TTLL7
1.97691e-44	0.252589	0.393	0.259	8.86448e-40	1	PAQR3
2.63079e-44	-0.541246	0.215	0.331	1.17965e-39	1	ADAM23
3.81029e-44	-0.870034	0.568	0.579	1.70853e-39	1	SPHKAP
6.26478e-44	0.252399	0.476	0.333	2.80913e-39	1	SPRED2
1.36931e-43	0.257026	0.732	0.579	6.13998e-39	1	NCOA1
2.34407e-43	-0.569355	0.185	0.296	1.05108e-38	1	IFT80
2.82286e-43	-0.701295	0.239	0.342	1.26577e-38	1	AKAP7
5.17661e-43	-0.540844	0.599	0.622	2.32119e-38	1	STXBP5
9.89203e-43	-0.542048	0.191	0.304	4.43559e-38	1	EVL
1.272e-42	-0.613998	0.599	0.614	5.70364e-38	1	TMEM117
2.42252e-41	-0.608322	0.295	0.399	1.08626e-36	1	PCDHB14
5.51259e-41	-0.586939	0.165	0.271	2.47184e-36	1	MYO6
1.3012e-40	-0.744468	0.366	0.442	5.83456e-36	1	LORF2li252
8.25844e-40	-0.53059	0.193	0.3	3.70308e-35	1	NAV2li1
1.3718e-39	-0.551609	0.335	0.429	6.15113e-35	1	RABGAP1L
1.9107e-39	-0.491408	0.55	0.601	8.5676e-35	1	MBNL1
2.31227e-38	-0.382964	0.685	0.697	1.03682e-33	1	USP45
3.94566e-38	-1.15833	0.34	0.413	1.76923e-33	1	FGF14
1.67282e-37	-0.710082	0.187	0.285	7.50093e-33	1	MAML3
4.24473e-37	-0.601325	0.532	0.57	1.90334e-32	1	SETBP1
4.39433e-37	-0.474891	0.599	0.63	1.97042e-32	1	SNAP91
1.73327e-36	0.265348	0.443	0.311	7.77197e-32	1	GLRA2
3.88966e-36	0.462919	0.421	0.304	1.74412e-31	1	LINC-MRPL42-8
7.01243e-36	-0.797816	0.289	0.367	3.14437e-31	1	FIGN
1.05848e-35	-1.15793	0.56	0.541	4.74624e-31	1	ZFPM2
4.56986e-35	-0.601222	0.225	0.319	2.04912e-30	1	MITF
1.01394e-34	-0.572507	0.186	0.281	4.5465e-30	1	TTC39C
1.37723e-34	-0.508686	0.258	0.355	6.17549e-30	1	NRXN2
3.08112e-34	-0.253702	0.43	0.272	1.38157e-29	1	EPHA6
4.21635e-34	-0.378054	0.987	0.966	1.89061e-29	1	MDGA2
7.22001e-34	0.265755	0.726	0.61	3.23745e-29	1	RSRP1
9.94888e-34	-0.316776	0.729	0.744	4.46108e-29	1	AKAP6
3.80782e-33	-0.475244	0.161	0.258	1.70742e-28	1	PIK3R3
5.55023e-33	-0.576901	0.957	0.873	2.48872e-28	1	SNTG1
1.01038e-32	-0.828118	0.199	0.29	4.53054e-28	1	NPAS3
3.00449e-32	-0.484054	0.166	0.26	1.34721e-27	1	RPS6KA6li1
1.50868e-31	-1.65258	0.427	0.484	6.76492e-27	1	SCG2
1.69809e-31	-0.45339	0.428	0.498	7.61425e-27	1	EHBP1
1.08985e-30	-0.52184	0.162	0.251	4.88688e-26	1	TAF1D-AS-2
2.89269e-30	-0.487789	0.198	0.287	1.29708e-25	1	FAM13Ali1
9.83082e-30	-0.450815	0.574	0.597	4.40814e-25	1	SOBP
1.08703e-29	-0.645877	0.201	0.288	4.87424e-25	1	SLIT2
1.99924e-29	-0.455774	0.161	0.25	8.96457e-25	1	TPST1
5.48797e-29	-0.469728	0.968	0.872	2.4608e-24	1	GRIP1
7.16172e-29	-0.756216	0.338	0.401	3.21131e-24	1	DOCK4
9.38687e-29	-0.451547	0.184	0.271	4.20907e-24	1	XPR1
9.62641e-29	-0.477598	0.36	0.43	4.31648e-24	1	MICU3
3.63934e-28	-0.456283	0.465	0.516	1.63188e-23	1	PRUNE2
4.30927e-28	-0.505837	0.452	0.509	1.93228e-23	1	SMYD3
7.73901e-28	-0.756033	0.203	0.279	3.47017e-23	1	SLC6A11
1.64343e-27	-0.476829	0.187	0.272	7.36915e-23	1	ST8SIA1
2.4355e-27	-0.458942	0.455	0.505	1.09208e-22	1	ADARB1
2.59256e-27	-0.486324	0.692	0.662	1.16251e-22	1	QKI
4.42441e-27	-0.568862	0.285	0.36	1.98391e-22	1	OXR1-AS-3
8.82573e-27	-0.855305	0.265	0.328	3.95746e-22	1	CDH10
1.42068e-26	-0.45621	0.551	0.589	6.37032e-22	1	TUT4
5.5518e-26	-0.392318	0.594	0.609	2.48943e-21	1	TNRC6A
1.81855e-25	-0.459053	0.192	0.271	8.15438e-21	1	SLC4A7
3.41948e-24	-0.455932	0.233	0.309	1.5333e-19	1	SCMH1
9.92147e-24	-0.419857	0.295	0.364	4.44879e-19	1	KIF5C
1.57665e-23	-0.995193	0.528	0.496	7.06968e-19	1	SPOCK3
1.98377e-23	-0.553392	0.294	0.367	8.89522e-19	1	ATP1A1
1.11876e-22	-0.44396	0.23	0.302	5.01651e-18	1	SIK2
1.39139e-22	-0.641735	0.338	0.387	6.23898e-18	1	ST6GALNAC3
1.84791e-22	-1.33615	0.565	0.375	8.28601e-18	1	TRHDE
4.27713e-22	-0.416955	0.429	0.478	1.91787e-17	1	CASK
5.47374e-22	-0.560462	0.335	0.395	2.45442e-17	1	SYT4
3.73469e-21	-0.416281	0.334	0.395	1.67464e-16	1	DNAJC1
1.11712e-20	-0.542597	0.34	0.392	5.00916e-16	1	PTPRO
1.369e-20	-0.405241	0.262	0.329	6.1386e-16	1	CD2APli1
1.73674e-20	-0.449438	0.193	0.261	7.78754e-16	1	MCU
2.88982e-20	-0.832785	0.232	0.282	1.2958e-15	1	ZFHX3
4.48214e-20	-0.379987	0.39	0.447	2.00979e-15	1	EVI5
5.34777e-20	-0.822901	0.46	0.456	2.39794e-15	1	DACH1
1.34515e-19	-0.701774	0.241	0.3	6.03165e-15	1	ADGRL2
1.34902e-19	-0.404232	0.351	0.408	6.04902e-15	1	KSR2
3.77328e-19	-0.31513	0.729	0.722	1.69194e-14	1	RBFOX2
7.31762e-19	-0.401852	0.451	0.489	3.28122e-14	1	AHI1
7.85746e-19	-0.401662	0.226	0.29	3.52329e-14	1	FAXC
1.25035e-18	-0.50893	0.246	0.303	5.60657e-14	1	CNTNAP2-AS-3
1.52254e-18	-0.355999	0.195	0.264	6.82707e-14	1	ENAH
1.6922e-18	-0.421589	0.188	0.252	7.5878e-14	1	KANSL1L
2.31391e-18	-0.494335	0.54	0.555	1.03756e-13	1	EXT1
3.5782e-18	-0.367735	0.264	0.327	1.60447e-13	1	ARID4A
6.01344e-18	-0.696881	0.249	0.303	2.69642e-13	1	GRIK1li1
7.79579e-18	-0.550549	0.56	0.598	3.49563e-13	1	MT-ND1li1
8.5296e-18	-0.385511	0.434	0.477	3.82467e-13	1	ST7
1.28401e-17	-0.40752	0.341	0.394	5.7575e-13	1	GLS
1.57445e-17	-0.365747	0.485	0.514	7.05982e-13	1	HERC1
1.83381e-17	-0.411523	0.296	0.346	8.22282e-13	1	NUMB
2.28642e-17	-0.38034	0.492	0.522	1.02523e-12	1	PTPN4
3.44329e-17	-0.387116	0.332	0.383	1.54397e-12	1	ANKRD26li6
3.89773e-17	-0.42727	0.252	0.313	1.74774e-12	1	SLC38A1
4.80861e-17	-0.379708	0.351	0.399	2.15618e-12	1	DCLK2
1.34471e-16	-0.346479	0.187	0.25	6.02967e-12	1	TRIM2
2.48468e-16	-0.380517	0.197	0.253	1.11413e-11	1	HOMER2
3.69932e-16	-0.360669	0.556	0.57	1.65877e-11	1	NRG2
5.417e-16	-0.361587	0.35	0.399	2.42898e-11	1	UHRF1BP1L
5.95396e-16	-0.526281	0.699	0.683	2.66976e-11	1	TSORFli2504
1.65067e-15	-0.348391	0.504	0.525	7.4016e-11	1	DNAJC6
2.24206e-15	-0.354275	0.41	0.448	1.00534e-10	1	XRN1
3.26864e-15	-0.333964	0.532	0.553	1.46566e-10	1	ATF7IP
3.89355e-15	-0.611482	0.416	0.423	1.74587e-10	1	PDZD2
4.7973e-15	-0.321528	0.572	0.579	2.15111e-10	1	ZNF638
5.88193e-15	-0.347685	0.471	0.498	2.63746e-10	1	STAU2
8.23784e-15	-0.369752	0.46	0.483	3.69385e-10	1	FNBP1L
8.67968e-15	-0.384524	0.294	0.347	3.89197e-10	1	METTL15
8.94432e-15	-0.396872	0.202	0.257	4.01063e-10	1	CYTH3
9.15623e-15	-0.308109	0.625	0.616	4.10565e-10	1	SRRM2
1.70589e-14	-0.360728	0.267	0.317	7.64922e-10	1	ITSN2
2.99027e-14	-0.472671	0.585	0.569	1.34084e-09	1	MMP16
4.52779e-14	-0.36801	0.214	0.268	2.03026e-09	1	TSPAN5
4.57992e-14	-0.371111	0.268	0.319	2.05364e-09	1	MARK1li1
5.4493e-14	-0.288956	0.587	0.591	2.44346e-09	1	MAPT
5.97399e-14	-0.443923	0.242	0.292	2.67874e-09	1	CACNA1G
2.4659e-13	-0.378672	0.467	0.485	1.10571e-08	1	CTBP2
3.93026e-13	-0.415301	0.388	0.418	1.76233e-08	1	MAN1A2
6.71242e-13	-0.481578	0.674	0.638	3.00985e-08	1	TCF12
7.23087e-13	-0.389011	0.3	0.342	3.24232e-08	1	MGAT5
1.89249e-12	-0.333914	0.326	0.369	8.48595e-08	1	TTC7B
1.95499e-12	-0.359244	0.488	0.5	8.76615e-08	1	PCDHA1
2.031e-12	-0.324197	0.328	0.371	9.10701e-08	1	EIF4G2
2.40256e-12	-0.591611	0.435	0.459	1.07731e-07	1	PCSK1N
2.86427e-12	-0.33107	0.477	0.496	1.28434e-07	1	SENP6
8.37722e-12	-0.323817	0.396	0.428	3.75635e-07	1	PTK2
8.559e-12	-0.370575	0.241	0.284	3.83785e-07	1	RNF165
8.70733e-12	-0.323801	0.423	0.45	3.90437e-07	1	BMT2
1.00602e-11	-0.394548	0.277	0.319	4.51099e-07	1	TOMM40
1.09874e-11	-0.267062	0.406	0.292	4.92673e-07	1	CUX2
1.97553e-11	-0.342999	0.23	0.276	8.85827e-07	1	SCLT1
2.12392e-11	-0.81119	0.382	0.267	9.52365e-07	1	CRYBB2
2.1629e-11	-0.637092	0.681	0.495	9.69844e-07	1	CSMD3
2.22009e-11	-0.591609	0.257	0.289	9.9549e-07	1	KHDRBS3
2.87859e-11	-0.794476	0.215	0.26	1.29076e-06	1	TBCCD1
3.24128e-11	-0.613527	0.307	0.343	1.45339e-06	1	NPDC1-AS-1
6.39827e-11	-0.360822	0.335	0.373	2.86899e-06	1	RANBP17
8.55489e-11	-0.353021	0.26	0.299	3.83601e-06	1	RAB30
1.13009e-10	-0.416821	0.576	0.568	5.06732e-06	1	FUT9
1.26838e-10	-0.381528	0.358	0.386	5.6874e-06	1	ASCC3
1.82728e-10	-0.450757	0.552	0.543	8.19351e-06	1	PARP8
2.30269e-10	-0.376613	0.51	0.518	1.03253e-05	1	WWOX
3.40199e-10	-0.372354	0.246	0.287	1.52545e-05	1	WDPCP
3.51515e-10	-0.395615	0.722	0.682	1.57619e-05	1	CACNB4
3.64411e-10	-0.290828	0.294	0.336	1.63402e-05	1	SLC9A7
5.21469e-10	-0.787953	0.514	0.364	2.33827e-05	1	KCND3
5.62113e-10	-0.287523	0.561	0.559	2.52051e-05	1	ITFG1
8.46207e-10	-0.312964	0.294	0.33	3.79439e-05	1	ANKH
9.7177e-10	-0.262761	0.582	0.578	4.35742e-05	1	RUFY3
1.73093e-09	-0.267216	0.64	0.617	7.76149e-05	1	SAMD12
2.3741e-09	-0.298756	0.31	0.346	0.000106455	1	EEA1
3.14978e-09	-0.298095	0.445	0.459	0.000141236	1	PCM1
3.14985e-09	-0.407415	0.563	0.561	0.000141239	1	CST3
4.14751e-09	-0.264381	0.608	0.587	0.000185974	1	GRIA2
4.5314e-09	-0.328857	0.295	0.326	0.000203188	1	AHCYL2
4.76434e-09	-0.314848	0.314	0.346	0.000213633	1	TBC1D5
7.44725e-09	-0.29659	0.415	0.441	0.000333935	1	HSP90AA1li9
7.50537e-09	-0.565536	0.274	0.291	0.000336541	1	BCL11A
8.79019e-09	-0.275304	0.249	0.288	0.000394152	1	GKAP1
1.55531e-08	-0.322895	0.295	0.327	0.000697399	1	LCA5
1.57854e-08	-0.406811	0.313	0.338	0.000707819	1	CPLX3
2.24564e-08	-0.381106	0.619	0.583	0.00100694	1	ATP2B1
2.90865e-08	-0.275468	0.223	0.258	0.00130424	1	KIF3A
3.25698e-08	-0.383584	0.269	0.3	0.00146043	1	ARL6IP1li1
3.2651e-08	-0.281837	0.273	0.305	0.00146407	1	KIAA1958
6.62538e-08	-0.278143	0.253	0.286	0.00297082	1	TP53BP1
6.95118e-08	-0.302661	0.394	0.414	0.00311691	1	PTEN
7.44979e-08	-0.325377	0.285	0.316	0.00334049	1	FTLli2
1.05455e-07	-0.271634	0.452	0.465	0.0047286	1	GOLGA4
1.52507e-07	-0.315031	0.431	0.441	0.00683843	1	TPT1li6
1.54046e-07	-0.311468	0.358	0.377	0.00690742	1	YPEL2
2.30162e-07	-0.288624	0.504	0.5	0.0103204	1	ADK
2.78341e-07	-0.332331	0.368	0.383	0.0124808	1	PRKACB
2.82235e-07	-0.287729	0.41	0.423	0.0126554	1	PLEKHA5
3.82939e-07	-0.292422	0.398	0.411	0.017171	1	ARHGAP32
3.85706e-07	-0.34777	0.585	0.571	0.0172951	1	SCG5
3.86722e-07	-0.300462	0.303	0.328	0.0173406	1	PHKB
5.00361e-07	-0.842399	0.668	0.587	0.0224362	1	ROBO2
5.48121e-07	-0.27282	0.529	0.521	0.0245777	1	UBE2E2
6.25491e-07	-0.274719	0.392	0.407	0.028047	1	PICALM
6.80492e-07	-0.317303	0.423	0.432	0.0305132	1	SGCEli1
7.42928e-07	-0.279106	0.264	0.292	0.0333129	1	HOMER1
8.25724e-07	-0.277251	0.4	0.416	0.0370255	1	SENP7
8.82467e-07	-0.360533	0.281	0.308	0.0395698	1	PCP4
9.95854e-07	-0.319984	0.561	0.546	0.0446541	1	RTN3
1.06874e-06	-0.371149	0.559	0.541	0.0479223	1	SLC30A5-AS-1
1.38708e-06	-0.282435	0.257	0.283	0.0621965	1	CCNYli1
1.65108e-06	-0.273762	0.411	0.423	0.0740345	1	SCAF8
1.78372e-06	-0.276398	0.243	0.272	0.0799819	1	VPS13A
1.84484e-06	-0.299697	0.287	0.312	0.0827227	1	MAIP1
1.85974e-06	-0.277247	0.226	0.256	0.0833906	1	GSTP1
2.19609e-06	-0.275246	0.257	0.286	0.0984726	1	REV3L-AS-1
3.25433e-06	-0.289766	0.401	0.41	0.145924	1	SNX2
3.55085e-06	-0.250158	0.497	0.496	0.15922	1	FNIP1
4.21972e-06	-0.391178	0.275	0.294	0.189212	1	LINC-SORL1-9
4.28906e-06	-0.258059	0.279	0.303	0.192321	1	COG6
4.52855e-06	-0.284341	0.299	0.322	0.20306	1	ZDHHC17
1.16806e-05	-0.332012	0.516	0.472	0.52376	1	TENM3
1.17963e-05	-0.273856	0.232	0.257	0.528944	1	NRSN1
1.24079e-05	-0.282302	0.291	0.311	0.556372	1	SCAMP1
1.64738e-05	-0.275642	0.275	0.294	0.738685	1	UHRF2
1.85874e-05	-0.262763	0.246	0.27	0.833459	1	P4HA1
2.29072e-05	-0.282412	0.288	0.309	1	1	HACD3
2.35187e-05	-0.400193	0.435	0.433	1	1	ATP6V0B
3.56428e-05	-0.271367	0.518	0.511	1	1	FTH1li4
3.59088e-05	-0.263019	0.346	0.359	1	1	MAP4
6.70358e-05	-0.480269	0.383	0.298	1	1	PRICKLE2
7.80969e-05	-0.336145	0.302	0.313	1	1	SFMBT2
9.81362e-05	-0.252945	0.399	0.402	1	1	REV3L
0.000111106	-0.266195	0.334	0.345	1	1	RNF216
0.000121272	-0.47912	0.466	0.366	1	1	EPHA5
0.000199013	-0.262901	0.299	0.313	1	1	ATG2B
0.000228304	-0.256003	0.305	0.321	1	1	SLC16A4
0.000252198	-0.302034	0.233	0.251	1	1	PGRMC1
0.000569287	-0.26745	0.467	0.456	1	1	HIF1A
0.00060986	-0.2553	0.371	0.373	1	1	MRTFB
0.000630385	-0.259516	0.262	0.275	1	1	MEGF9
0.000699155	-0.272193	0.782	0.58	1	1	DNM3
0.00148681	-0.25229	0.376	0.379	1	1	KIDINS220
0.00228912	-0.306982	0.296	0.301	1	1	SUGCT
0.00281686	-0.332654	0.313	0.309	1	1	PIK3R1
0.00511564	-0.29119	0.325	0.325	1	1	ADAM5
0.00605358	-0.37167	0.626	0.588	1	1	ATP6V0C
0.00704519	-0.257412	0.391	0.382	1	1	ICA1
0	3.16527	0.916	0.162	0	2	NKAIN2
0	2.94971	0.968	0.487	0	2	CNTN5
0	2.84556	0.886	0.192	0	2	CALN1
0	2.78191	0.894	0.203	0	2	CDH8
0	2.77995	0.958	0.313	0	2	ROBO1
0	2.71836	0.971	0.328	0	2	DGKB
0	2.57018	0.944	0.336	0	2	KCND3
0	2.56619	0.963	0.423	0	2	LRP1B
0	2.55942	0.802	0.098	0	2	EBF3
0	2.50579	0.908	0.338	0	2	EPHA5
0	2.49893	0.977	0.671	0	2	LRFN5
0	2.4808	0.724	0.113	0	2	SEMA3A
0	2.42469	0.792	0.207	0	2	SLC35F1
0	2.38835	0.887	0.268	0	2	OPCML
0	2.28973	0.993	0.513	0	2	GRIK2
0	2.28283	0.679	0.118	0	2	ROBO1-AS-7
0	2.20995	0.676	0.125	0	2	NELL2
0	2.18448	0.81	0.318	0	2	LINC-YIPF5-2
0	2.18061	0.807	0.368	0	2	DOCK4
0	2.16615	0.477	0.025	0	2	LINC-ENV-76
0	2.15465	0.376	0.021	0	2	LINC-TAF1D-7
0	2.14463	0.713	0.24	0	2	RASSF8
0	2.13439	0.858	0.343	0	2	CNTNAP4
0	2.09955	0.503	0.028	0	2	EBF2
0	2.07697	0.996	0.819	0	2	NEGR1
0	2.06961	0.535	0.078	0	2	CCDC3
0	2.02991	0.643	0.206	0	2	NOS1AP
0	2.02905	0.864	0.193	0	2	EBF1
0	2.01406	0.55	0.082	0	2	CDH8-AS-1
0	1.99695	0.693	0.134	0	2	PDE1A
0	1.98738	0.86	0.275	0	2	SORCS3
0	1.9506	0.683	0.188	0	2	HS3ST5
0	1.90879	0.682	0.235	0	2	UTRN
0	1.81461	0.485	0.069	0	2	CALN1-AS-2
0	1.80731	0.596	0.133	0	2	CPNE4
0	1.7864	0.435	0.05	0	2	NKAIN2-AS-2
0	1.7802	0.413	0.023	0	2	LGR6
0	1.76145	0.433	0.081	0	2	HS3ST5-AS-1
0	1.7597	0.678	0.218	0	2	PLCE1
0	1.75114	0.843	0.333	0	2	PDE1C
0	1.74407	0.807	0.448	0	2	MED12L
0	1.6954	0.661	0.261	0	2	KHDRBS3
0	1.6904	0.676	0.308	0	2	PLPPR5
0	1.61395	0.905	0.562	0	2	KHDRBS2
0	1.59878	0.953	0.519	0	2	NCKAP5
0	1.59629	0.366	0.021	0	2	TMC5
0	1.59323	0.897	0.556	0	2	SPHKAP
0	1.5798	0.356	0.053	0	2	HS3ST2
0	1.57947	0.537	0.11	0	2	SLC5A7
0	1.55344	0.448	0.12	0	2	PRLR
0	1.5298	0.738	0.377	0	2	TSORFli149
0	1.5229	0.839	0.543	0	2	RTN1
0	1.52111	0.696	0.37	0	2	P2RY14
0	1.51607	0.807	0.456	0	2	TMEM196
0	1.48515	0.3	0.008	0	2	COL6A2
0	1.47931	0.376	0.04	0	2	OTOF
0	1.46947	0.743	0.134	0	2	RPL21-AS-5
0	1.46918	0.435	0.107	0	2	SV2B
0	1.46799	0.592	0.227	0	2	IGSF11
0	1.43309	0.51	0.184	0	2	PTN
0	1.4278	0.543	0.218	0	2	ITPR1
0	1.42577	0.286	0.014	0	2	LINC-ENV-40
0	1.42262	0.991	0.41	0	2	GALNTL6
0	1.38768	0.62	0.267	0	2	BCL11A
0	1.37475	0.4	0.11	0	2	ITGB8
0	1.36665	0.556	0.191	0	2	CNTN6
0	1.35947	0.984	0.59	0	2	DSCAM
0	1.34648	0.783	0.392	0	2	LRRC7
0	1.34554	0.406	0.125	0	2	STON2
0	1.33673	0.65	0.343	0	2	TMEM108
0	1.33272	0.302	0.048	0	2	ADAMTS6
0	1.32927	0.982	0.823	0	2	CNTNAP2
0	1.30579	0.835	0.319	0	2	UNC5D
0	1.28647	0.664	0.222	0	2	LAMP5-AS-1
0	1.26978	0.94	0.455	0	2	TCF4
0	1.26375	0.381	0.109	0	2	COL18A1
0	1.25556	0.74	0.437	0	2	ZEB1
0	1.25504	0.971	0.873	0	2	SNTG1
0	1.2383	0.78	0.332	0	2	NCAM2
0	1.23464	0.268	0.022	0	2	RAB3B
0	1.23194	0.308	0.068	0	2	RASSF8-AS-5
0	1.19275	0.922	0.679	0	2	SHANK3
0	1.16816	0.807	0.486	0	2	PTPRZ1
0	1.15735	0.321	0.069	0	2	CHAT
0	1.13276	0.314	0.077	0	2	ITGA8
0	1.13155	0.823	0.415	0	2	UNC13Cli1
0	1.1241	0.312	0.077	0	2	RGS9
0	1.11468	0.817	0.578	0	2	CACNA1C
0	1.07895	0.993	0.78	0	2	GRM8
0	0.966402	0.26	0.049	0	2	PDE1A-AS-4
0	0.955924	0.998	0.983	0	2	DLG2
0	0.955291	0.898	0.688	0	2	TMTC2
0	0.665789	0.994	0.923	0	2	NRXN1
0	-0.81786	0.832	0.958	0	2	LINC-PTPRC-4
0	-0.847421	0.907	0.986	0	2	RORA
0	-1.23759	0.613	0.877	0	2	ANK3
0	-1.308	0.277	0.701	0	2	NLGN4X
0	-1.47161	0.711	0.941	0	2	MAGI2li1
0	-1.65699	0.077	0.517	0	2	MEIS1
0	-1.6647	0.176	0.706	0	2	NR6A1-AS-3
0	-1.73517	0.066	0.496	0	2	ADCY2li1
0	-1.82532	0.21	0.695	0	2	SLC4A10
0	-1.86872	0.239	0.771	0	2	KCNMA1
0	-1.87682	0.201	0.761	0	2	ARHGEF9
0	-1.96146	0.189	0.702	0	2	B3GALT1
0	-1.98567	0.055	0.569	0	2	GABRA2
0	-2.00454	0.049	0.524	0	2	TENM4
0	-2.05442	0.322	0.697	0	2	PTPRG
0	-2.10817	0.211	0.663	0	2	PBX1
0	-2.11775	0.14	0.626	0	2	DNM3
0	-2.13645	0.048	0.549	0	2	LINC-ODZ4-4
0	-2.16987	0.5	0.906	0	2	OXR1
0	-2.23358	0.063	0.529	0	2	ZEB2
0	-2.28481	0.065	0.585	0	2	DGKH
0	-2.33303	0.079	0.512	0	2	KCNH5
0	-2.35254	0.178	0.634	0	2	LINC-PLIN3-8
0	-2.43507	0.272	0.657	0	2	CDH18
0	-2.47646	0.052	0.539	0	2	TENM1
0	-2.54391	0.159	0.629	0	2	PCDH9
0	-2.58066	0.084	0.675	0	2	MTUS2
0	-2.63586	0.11	0.536	0	2	CSMD3
0	-2.78055	0.074	0.6	0	2	GRIN2A
0	-2.79369	0.175	0.76	0	2	ATRNL1
0	-2.83237	0.27	0.709	0	2	RBFOX1
0	-3.01106	0.108	0.6	0	2	LRRTM4
0	-3.0161	0.141	0.577	0	2	PLCB1
0	-3.08478	0.115	0.529	0	2	PCDH15
0	-3.10777	0.062	0.56	0	2	SASH1
0	-3.23131	0.343	0.931	0	2	RALYL
0	-3.25936	0.089	0.758	0	2	SYNPR
0	-3.51232	0.095	0.708	0	2	HS6ST3
6.47629e-306	1.12805	0.689	0.334	2.90397e-301	2	SHISA6
7.51304e-306	-1.71313	0.412	0.73	3.36885e-301	2	TRPM3
1.87859e-304	-1.49639	0.069	0.499	8.42359e-300	2	PLXNA2
1.46382e-302	1.32833	0.368	0.114	6.56378e-298	2	EPHA5-AS-2
9.5246e-300	-1.13253	0.489	0.851	4.27083e-295	2	MACROD2
5.99366e-299	1.19682	0.337	0.096	2.68756e-294	2	VAT1L
6.51368e-298	-2.87936	0.046	0.452	2.92073e-293	2	KCNIP1
6.73049e-298	-1.23491	0.357	0.744	3.01795e-293	2	CACNA1D
1.2523e-297	1.24511	0.546	0.227	5.6153e-293	2	SLC44A5
6.82923e-297	-2.85057	0.112	0.51	3.06222e-292	2	GRM7
2.39535e-292	1.26773	0.588	0.276	1.07407e-287	2	ADGRL2
4.30188e-292	-1.89755	0.036	0.448	1.92896e-287	2	GRM1
1.00401e-287	-2.32559	0.028	0.426	4.50198e-283	2	POU6F2
1.91449e-280	1.05251	0.292	0.075	8.58459e-276	2	POLli6
2.46543e-275	-2.47136	0.051	0.441	1.1055e-270	2	SDK1
1.17172e-274	0.829427	0.804	0.454	5.25398e-270	2	GRID2
9.40469e-274	1.20172	0.642	0.342	4.21706e-269	2	FIGN
1.00389e-273	-2.42134	0.086	0.472	4.50145e-269	2	SOX5
1.26774e-273	-0.872895	0.76	0.93	5.68456e-269	2	GRIA4
9.62074e-273	0.954041	0.277	0.071	4.31394e-268	2	FXYD1
1.27375e-272	1.00914	0.439	0.154	5.71148e-268	2	C6ORF167-AS-2
2.15566e-272	-2.30947	0.119	0.505	9.66597e-268	2	DCC
2.76217e-271	1.31492	0.553	0.27	1.23856e-266	2	CACNA1G
6.41497e-270	0.980564	0.786	0.488	2.87647e-265	2	CDK14
1.74755e-269	-3.12566	0.05	0.428	7.83603e-265	2	PTPRK
6.18768e-267	-2.68366	0.053	0.432	2.77455e-262	2	FGF14
9.38312e-267	-2.4477	0.07	0.453	4.20739e-262	2	INPP4B
5.46669e-266	-1.50058	0.046	0.435	2.45126e-261	2	ANTXR1
2.39001e-263	-1.83072	0.051	0.437	1.07168e-258	2	LINC-RPL6-63
6.96201e-262	-1.34289	0.173	0.578	3.12177e-257	2	DKK3
1.60545e-256	-2.55556	0.061	0.435	7.19884e-252	2	PRKG1
2.67011e-254	1.23253	0.496	0.215	1.19728e-249	2	ST6GALNAC5
8.15502e-254	-1.80956	0.158	0.535	3.65671e-249	2	KCNH7
1.15873e-251	0.959253	0.754	0.483	5.19575e-247	2	THSD7A
1.60548e-251	-1.32525	0.208	0.592	7.19896e-247	2	TSORFli2154
1.68997e-251	1.14228	0.261	0.068	7.57781e-247	2	EPHA5-AS-1
3.9705e-251	-1.39875	0.118	0.507	1.78037e-246	2	RASGEF1B
2.50479e-248	-1.33246	0.097	0.483	1.12315e-243	2	ABLIM1
5.13602e-247	0.758606	0.87	0.526	2.30299e-242	2	NAP1L1-AS-5
1.44404e-246	-1.52387	0.074	0.449	6.47507e-242	2	FLRT2
5.23442e-245	0.994628	0.45	0.173	2.34711e-240	2	LAMP5
9.97068e-245	1.18138	0.375	0.138	4.47085e-240	2	ATP11C
3.40022e-244	-1.49759	0.084	0.457	1.52466e-239	2	XYLT1
5.74633e-242	1.12729	0.504	0.228	2.57665e-237	2	NCKAP5-AS-3
1.79628e-240	1.09914	0.71	0.504	8.05453e-236	2	TLN2
4.01805e-240	-1.17215	0.411	0.726	1.80169e-235	2	ENOX1
4.73024e-239	-1.89403	0.221	0.569	2.12104e-234	2	LHFPL3
6.08875e-238	0.897936	0.833	0.634	2.7302e-233	2	NRCAM
1.34028e-237	1.08025	0.696	0.443	6.00981e-233	2	NYAP2
6.83673e-237	-4.05428	0.097	0.441	3.06559e-232	2	UBE2E1-AS-3
[truncated: 17,558 more rows]

## Sheet: FindAllMarkers-celltype1
p_val	avg_log2FC	pct.1	pct.2	p_val_adj	cluster	gene
0	3.60093	0.949	0.173	0	GlyT1	TCF4
0	3.43828	0.824	0.131	0	GlyT1	CACNA2D3
0	2.96042	0.459	0.267	0	GlyT1	SGCZ
0	2.77745	0.481	0.07	0	GlyT1	EBF1
0	2.75285	0.568	0.268	0	GlyT1	TRHDE
0	2.5185	0.572	0.033	0	GlyT1	LAMP5-AS-1
0	2.4186	0.572	0.098	0	GlyT1	SLC6A9
0	2.30712	0.718	0.425	0	GlyT1	GRIK2
0	2.15759	0.346	0.057	0	GlyT1	CCBE1
0	2.15172	0.546	0.146	0	GlyT1	OPCML
0	1.97212	0.315	0.026	0	GlyT1	EBF3
0	1.93703	0.96	0.906	0	GlyT1	NRXN1
0	1.91638	0.501	0.082	0	GlyT1	IGSF11
0	1.86077	0.76	0.335	0	GlyT1	CDK14
0	1.85226	0.505	0.277	0	GlyT1	DGKB
0	1.75392	0.421	0.035	0	GlyT1	LAMP5
0	1.75013	0.7	0.345	0	GlyT1	NRP1
0	1.71183	0.77	0.643	0	GlyT1	SHANK3
0	1.70813	0.308	0.066	0	GlyT1	NFIB
0	1.5749	0.474	0.148	0	GlyT1	DCDC1li1
0	1.53009	0.473	0.234	0	GlyT1	CA10
0	1.43147	0.464	0.21	0	GlyT1	NRXN1-AS-5
0	1.42895	0.719	0.322	0	GlyT1	FARP1
0	1.42267	0.473	0.307	0	GlyT1	EPHA5
0	1.41506	0.368	0.161	0	GlyT1	SLC35F1
0	1.4135	0.871	0.587	0	GlyT1	TMTC2
0	1.40192	0.279	0.067	0	GlyT1	SEMA3A
0	1.39787	0.441	0.199	0	GlyT1	NRXN1-AS-4
0	1.37575	0.575	0.282	0	GlyT1	TSORFli149
0	1.34808	0.939	0.584	0	GlyT1	DAB1
0	1.318	0.72	0.363	0	GlyT1	PTPRZ1
0	1.26445	0.51	0.26	0	GlyT1	FIGN
0	1.22993	0.394	0.16	0	GlyT1	ZNF423
0	1.22206	0.789	0.615	0	GlyT1	CACNB4
0	1.20746	0.44	0.251	0	GlyT1	DOCK10
0	1.19694	0.343	0.128	0	GlyT1	TRPC5
0	1.18222	0.512	0.31	0	GlyT1	DSCAML1
0	1.148	0.352	0.18	0	GlyT1	OSBPL3
0	1.14626	0.538	0.309	0	GlyT1	SYT16
0	1.13902	0.284	0.133	0	GlyT1	BRINP3
0	1.13472	0.704	0.452	0	GlyT1	PDE4B
0	1.13186	0.666	0.466	0	GlyT1	NCKAP5
0	1.10263	0.819	0.738	0	GlyT1	FGF12
0	1.08231	0.687	0.487	0	GlyT1	SETBP1
0	1.07868	0.342	0.163	0	GlyT1	NHLH2
0	1.07344	0.571	0.389	0	GlyT1	LUZP2
0	1.06349	0.901	0.652	0	GlyT1	GALNT13
0	1.05656	0.324	0.099	0	GlyT1	CDH22
0	1.01834	0.325	0.146	0	GlyT1	MAPK4
0	0.978351	0.584	0.407	0	GlyT1	TMEM196
0	0.964844	0.283	0.076	0	GlyT1	PROX1
0	0.952478	0.463	0.3	0	GlyT1	PDE1C
0	0.923377	0.402	0.222	0	GlyT1	GLRA1
0	0.894813	0.704	0.572	0	GlyT1	TIAM1
0	0.891474	0.579	0.379	0	GlyT1	NYAP2
0	0.84276	0.553	0.391	0	GlyT1	ZEB1
0	0.823134	0.343	0.159	0	GlyT1	MYO10
0	0.795135	0.661	0.536	0	GlyT1	NAALADL2
0	0.779479	0.873	0.801	0	GlyT1	NEGR1
0	0.772959	0.607	0.427	0	GlyT1	GALNT17
0	0.72326	0.739	0.631	0	GlyT1	KCNAB1li1
0	0.697635	0.579	0.358	0	GlyT1	GALNTL6
0	0.692339	0.739	0.645	0	GlyT1	DTNA
0	0.668938	0.726	0.623	0	GlyT1	QKI
0	0.655546	0.725	0.656	0	GlyT1	TMEM178B
0	0.643316	0.947	0.885	0	GlyT1	ANKS1B
0	0.634034	0.896	0.725	0	GlyT1	GRM8
0	0.600577	0.94	0.914	0	GlyT1	RORB
0	0.581815	0.753	0.705	0	GlyT1	PER3
0	0.571965	0.827	0.815	0	GlyT1	KLF12
0	0.561285	0.905	0.788	0	GlyT1	NLGN1
0	0.554915	0.792	0.569	0	GlyT1	IL1RAPL1
0	0.537544	0.987	0.982	0	GlyT1	DLG2
0	0.491041	0.904	0.894	0	GlyT1	RERE
0	0.481168	0.693	0.45	0	GlyT1	NAP1L1-AS-5
0	0.449793	0.52	0.273	0	GlyT1	PTPRT
0	0.430595	0.995	0.987	0	GlyT1	CADM2
0	-0.405561	0.28	0.52	0	GlyT1	CACNA2D1
0	-0.465982	0.103	0.279	0	GlyT1	REPS2
0	-0.477372	0.166	0.369	0	GlyT1	RAP1GDS1
0	-0.484932	0.096	0.267	0	GlyT1	MID1
0	-0.507692	0.593	0.782	0	GlyT1	ENOX1
0	-0.514006	0.274	0.504	0	GlyT1	ATP2A2
0	-0.523949	0.079	0.25	0	GlyT1	SCN3B
0	-0.526771	0.449	0.678	0	GlyT1	ATP2B1
0	-0.526922	0.278	0.489	0	GlyT1	SPECC1
0	-0.531067	0.167	0.376	0	GlyT1	NAV2li1
0	-0.535375	0.241	0.502	0	GlyT1	LINC-BASP1-1
0	-0.537693	0.347	0.576	0	GlyT1	CTBP2
0	-0.538356	0.112	0.321	0	GlyT1	SYT7
0	-0.540628	0.391	0.6	0	GlyT1	KCNC1
0	-0.543112	0.427	0.669	0	GlyT1	MLLT3
0	-0.546226	0.141	0.332	0	GlyT1	BMERB1
0	-0.546911	0.083	0.256	0	GlyT1	KCNB1
0	-0.554485	0.126	0.338	0	GlyT1	GRK5
0	-0.572038	0.217	0.463	0	GlyT1	PELI2
0	-0.574205	0.074	0.264	0	GlyT1	IMPA2
0	-0.582633	0.221	0.475	0	GlyT1	ARHGEF9-AS-2
0	-0.586676	0.16	0.362	0	GlyT1	MAP1B
0	-0.590457	0.095	0.278	0	GlyT1	SLC1A1
0	-0.593443	0.093	0.273	0	GlyT1	LORF2li11
0	-0.595176	0.289	0.54	0	GlyT1	FAM184A
0	-0.598097	0.124	0.329	0	GlyT1	ZNF385D-AS-4
0	-0.608331	0.524	0.714	0	GlyT1	MTUS2
0	-0.608838	0.123	0.325	0	GlyT1	RBMS1
0	-0.615143	0.203	0.449	0	GlyT1	EPHA7
0	-0.617598	0.284	0.499	0	GlyT1	LINC-RPL6-63
0	-0.619022	0.304	0.614	0	GlyT1	MEIS1
0	-0.61908	0.156	0.364	0	GlyT1	VSTM2B
0	-0.61994	0.324	0.566	0	GlyT1	ADCY2li1
0	-0.624679	0.288	0.573	0	GlyT1	ABLIM1
0	-0.625157	0.839	0.925	0	GlyT1	FRMD4A
0	-0.625915	0.331	0.584	0	GlyT1	CDH2
0	-0.627375	0.462	0.714	0	GlyT1	NLK
0	-0.62987	0.572	0.829	0	GlyT1	ARHGEF9
0	-0.632183	0.237	0.479	0	GlyT1	USP25
0	-0.639165	0.102	0.286	0	GlyT1	ADARB2-AS-6
0	-0.640486	0.308	0.543	0	GlyT1	SORBS2
0	-0.641617	0.208	0.432	0	GlyT1	GALNT7li1
0	-0.646325	0.263	0.51	0	GlyT1	ANTXR1
0	-0.650792	0.33	0.584	0	GlyT1	LINC-USP25-14
0	-0.654686	0.791	0.906	0	GlyT1	ANK3
0	-0.655073	0.271	0.55	0	GlyT1	NTRK2
0	-0.658208	0.509	0.741	0	GlyT1	EML5
0	-0.658445	0.095	0.299	0	GlyT1	PCDH10
0	-0.665697	0.275	0.547	0	GlyT1	DLGAP2
0	-0.669002	0.169	0.4	0	GlyT1	ARHGEF4
0	-0.682202	0.066	0.25	0	GlyT1	TSPAN2
0	-0.687209	0.748	0.884	0	GlyT1	CTNNA2
0	-0.689407	0.206	0.446	0	GlyT1	SORCS2
0	-0.693211	0.152	0.378	0	GlyT1	FHIT
0	-0.700398	0.116	0.326	0	GlyT1	ARHGAP20
0	-0.704308	0.544	0.755	0	GlyT1	KCNC2
0	-0.709425	0.458	0.695	0	GlyT1	PCDH9
0	-0.717084	0.389	0.662	0	GlyT1	DKK3
0	-0.717811	0.168	0.358	0	GlyT1	SLIT2
0	-0.718766	0.039	0.255	0	GlyT1	ATRNL1-AS-5
0	-0.719342	0.26	0.493	0	GlyT1	ATP1B1
0	-0.720375	0.199	0.395	0	GlyT1	TMEFF2
0	-0.721733	0.047	0.256	0	GlyT1	PLOD2
0	-0.726035	0.666	0.845	0	GlyT1	ADGRL3
0	-0.728223	0.211	0.453	0	GlyT1	TOX3
0	-0.746979	0.129	0.325	0	GlyT1	MPDZ
0	-0.751226	0.099	0.305	0	GlyT1	TMEM178A
0	-0.755247	0.494	0.727	0	GlyT1	TANC2
0	-0.772311	0.251	0.551	0	GlyT1	JAZF1
0	-0.775176	0.218	0.495	0	GlyT1	ST6GALNAC3
0	-0.779727	0.134	0.357	0	GlyT1	PGM2L1
0	-0.789363	0.143	0.424	0	GlyT1	GREB1L
0	-0.796921	0.107	0.303	0	GlyT1	PAPPAli1
0	-0.800809	0.125	0.359	0	GlyT1	NETO2
0	-0.808769	0.036	0.268	0	GlyT1	ABLIM3
0	-0.809426	0.302	0.563	0	GlyT1	MAP2
0	-0.812092	0.18	0.492	0	GlyT1	LGR4
0	-0.815577	0.494	0.749	0	GlyT1	FAT3
0	-0.819944	0.097	0.289	0	GlyT1	KLHL1
0	-0.824285	0.177	0.491	0	GlyT1	TFAP2A
0	-0.826494	0.085	0.327	0	GlyT1	SAMD4A
0	-0.834568	0.495	0.745	0	GlyT1	XKR4
0	-0.835923	0.559	0.709	0	GlyT1	PAM
0	-0.837503	0.788	0.966	0	GlyT1	RALYL
0	-0.839296	0.269	0.525	0	GlyT1	GRM1
0	-0.844057	0.256	0.568	0	GlyT1	VSNL1
0	-0.845005	0.317	0.623	0	GlyT1	ZEB2
0	-0.846835	0.598	0.9	0	GlyT1	ZNF385D
0	-0.860387	0.196	0.424	0	GlyT1	PLCL1
0	-0.862921	0.092	0.252	0	GlyT1	TMCC3
0	-0.873393	0.186	0.396	0	GlyT1	CCDC85A-AS-2
0	-0.880278	0.183	0.47	0	GlyT1	OXR1-AS-3
0	-0.900616	0.061	0.355	0	GlyT1	CACNA2D2
0	-0.906482	0.077	0.283	0	GlyT1	MAML2
0	-0.907867	0.287	0.614	0	GlyT1	RASGEF1B
0	-0.911882	0.521	0.709	0	GlyT1	CADM1
0	-0.914118	0.397	0.746	0	GlyT1	LINC-PLIN3-8
0	-0.921484	0.384	0.692	0	GlyT1	TSORFli2154
0	-0.938014	0.028	0.256	0	GlyT1	SCN9A
0	-0.940563	0.318	0.62	0	GlyT1	SPOCK3
0	-0.941648	0.073	0.307	0	GlyT1	LORF2li141
0	-0.943311	0.083	0.34	0	GlyT1	NSG2
0	-0.945515	0.155	0.403	0	GlyT1	FSTL4
0	-0.947386	0.118	0.299	0	GlyT1	ADGB-AS-6
0	-0.948934	0.136	0.408	0	GlyT1	LORF2li216
0	-0.965519	0.204	0.451	0	GlyT1	SCN1Ali2
0	-0.972266	0.085	0.286	0	GlyT1	ARF4-AS-1
0	-0.977702	0.146	0.46	0	GlyT1	SIPA1L1
0	-0.98435	0.058	0.263	0	GlyT1	LINC-RP1-21O18.1-3
0	-0.99087	0.189	0.481	0	GlyT1	CAMK1D
0	-0.998854	0.108	0.388	0	GlyT1	ZNF385B
0	-1.01329	0.355	0.608	0	GlyT1	PPP2R2B
0	-1.01666	0.138	0.427	0	GlyT1	GABBR2
0	-1.0423	0.212	0.568	0	GlyT1	DTNBP1
0	-1.04718	0.146	0.42	0	GlyT1	ALK
0	-1.06303	0.105	0.449	0	GlyT1	SORL1
0	-1.07182	0.242	0.461	0	GlyT1	ADARB2
0	-1.13456	0.305	0.546	0	GlyT1	CCDC85A
0	-1.1387	0.153	0.439	0	GlyT1	ABCA13
0	-1.14757	0.061	0.293	0	GlyT1	L3MBTL4
0	-1.14981	0.324	0.499	0	GlyT1	INPP4B
0	-1.1689	0.075	0.303	0	GlyT1	VAV3
0	-1.17739	0.177	0.356	0	GlyT1	EPHA6
0	-1.18667	0.101	0.4	0	GlyT1	VWC2
0	-1.19156	0.107	0.361	0	GlyT1	MARCHF3
0	-1.22503	0.16	0.396	0	GlyT1	CLSTN2
0	-1.2372	0.439	0.784	0	GlyT1	SRRM4
0	-1.24067	0.052	0.383	0	GlyT1	HUNK
0	-1.25235	0.039	0.436	0	GlyT1	SLC6A1
0	-1.25336	0.45	0.759	0	GlyT1	PBX1
0	-1.26311	0.275	0.642	0	GlyT1	TENM4
0	-1.30875	0.019	0.268	0	GlyT1	CLMP
0	-1.31201	0.086	0.256	0	GlyT1	TAFA2
0	-1.31918	0.755	0.964	0	GlyT1	OXR1
0	-1.3224	0.063	0.371	0	GlyT1	ARHGAP24
0	-1.33219	0.051	0.299	0	GlyT1	CHRNA6
0	-1.3332	0.293	0.669	0	GlyT1	LINC-ODZ4-4
0	-1.3496	0.447	0.691	0	GlyT1	ROBO2
0	-1.36066	0.253	0.447	0	GlyT1	SEZ6L
0	-1.36816	0.18	0.531	0	GlyT1	TOX
0	-1.39089	0.224	0.486	0	GlyT1	TSORFli2147
0	-1.39348	0.11	0.43	0	GlyT1	DYNC1I1
0	-1.40501	0.149	0.623	0	GlyT1	ZMAT4
0	-1.40926	0.031	0.264	0	GlyT1	SLC4A4
0	-1.41155	0.344	0.564	0	GlyT1	TENM3
0	-1.41896	0.127	0.356	0	GlyT1	CDH20
0	-1.42527	0.037	0.346	0	GlyT1	GABRG1
0	-1.43099	0.417	0.831	0	GlyT1	SLC4A10
0	-1.44861	0.02	0.308	0	GlyT1	ADGRA1
0	-1.45944	0.043	0.458	0	GlyT1	FAR2
0	-1.46624	0.391	0.934	0	GlyT1	SYNPR
0	-1.52588	0.437	0.832	0	GlyT1	PTPRG
0	-1.56558	0.187	0.385	0	GlyT1	OLFM3
0	-1.56743	0.389	0.639	0	GlyT1	KCNIP4
0	-1.58548	0.013	0.311	0	GlyT1	STXBP6
0	-1.59938	0.227	0.544	0	GlyT1	SDK1
0	-1.68232	0.035	0.434	0	GlyT1	SLC6A11
0	-1.70988	0.089	0.353	0	GlyT1	KCTD8
0	-1.75713	0.075	0.52	0	GlyT1	ZFHX4
0	-1.77542	0.284	0.51	0	GlyT1	UBE2E1-AS-3
0	-1.79092	0.259	0.628	0	GlyT1	SCG2
0	-1.84394	0.056	0.428	0	GlyT1	ZFHX3
0	-1.85629	0.251	0.642	0	GlyT1	GRM7
0	-1.88384	0.227	0.698	0	GlyT1	TENM1
0	-1.89267	0.046	0.419	0	GlyT1	GFRA1
0	-1.96868	0.154	0.371	0	GlyT1	PTPRM
0	-1.99776	0.139	0.578	0	GlyT1	POU6F2
0	-2.00843	0.262	0.82	0	GlyT1	DNM3
0	-2.01103	0.213	0.606	0	GlyT1	SOX5
0	-2.05688	0.222	0.599	0	GlyT1	MEIS2
0	-2.07053	0.425	0.634	0	GlyT1	PLCB1
0	-2.15836	0.421	0.927	0	GlyT1	ATRNL1
0	-2.24952	0.174	0.501	0	GlyT1	KIAA1217
0	-2.26966	0.019	0.306	0	GlyT1	CHST9
0	-2.28698	0.175	0.596	0	GlyT1	KCNIP1
0	-2.31399	0.232	0.741	0	GlyT1	NAV3
0	-2.44756	0.368	0.811	0	GlyT1	CDH18
0	-2.58309	0.136	0.585	0	GlyT1	PTPRK
0	-2.59413	0.116	0.605	0	GlyT1	FGF14
0	-2.83992	0.17	0.634	0	GlyT1	CSMD1
0	-3.21835	0.182	0.719	0	GlyT1	PCDH15
5.20524e-307	-0.488132	0.383	0.595	2.33403e-302	GlyT1	WSB1li1
3.59929e-306	-0.483931	0.313	0.538	1.61392e-301	GlyT1	CERS6
5.59027e-306	-0.644161	0.232	0.426	2.50668e-301	GlyT1	PTPRB
5.16634e-304	-0.496128	0.244	0.454	2.31659e-299	GlyT1	ZDHHC14
6.69666e-303	-0.498435	0.192	0.391	3.00278e-298	GlyT1	GRIA4-AS-4
2.271e-302	-0.46355	0.512	0.737	1.01832e-297	GlyT1	NRCAM
6.36965e-302	-0.480521	0.098	0.266	2.85615e-297	GlyT1	UNC5B
1.17918e-300	0.496772	0.872	0.883	5.28742e-296	GlyT1	SNTG1
7.7752e-300	0.427819	0.579	0.406	3.4864e-295	GlyT1	GRID2
7.19223e-299	0.784242	0.387	0.225	3.225e-294	GlyT1	BCL11A
1.01547e-297	-0.519006	0.344	0.551	4.55337e-293	GlyT1	ADAM22
2.39525e-296	-1.21021	0.155	0.32	1.07403e-291	GlyT1	HECW1
1.04779e-295	-0.464679	0.285	0.501	4.69827e-291	GlyT1	LPGAT1
4.44699e-290	0.396137	0.851	0.765	1.99403e-285	GlyT1	LSAMP
3.80242e-289	0.888532	0.394	0.243	1.705e-284	GlyT1	PRICKLE2
9.80538e-283	-0.416107	0.15	0.331	4.39673e-278	GlyT1	TMEM9B
7.58638e-281	0.724818	0.42	0.253	3.40173e-276	GlyT1	PDE4B-AS-5
1.71904e-279	-0.436565	0.41	0.622	7.7082e-275	GlyT1	CLASP1
3.07486e-277	-0.644219	0.651	0.783	1.37877e-272	GlyT1	PHACTR1
5.79998e-277	-0.522504	0.162	0.338	2.60071e-272	GlyT1	DUSP10
4.7817e-274	-0.675984	0.338	0.538	2.14412e-269	GlyT1	PCSK1N
3.14089e-273	-0.440879	0.127	0.297	1.40838e-268	GlyT1	GNAL
7.32005e-273	0.726343	0.317	0.168	3.28231e-268	GlyT1	AFF2
2.08182e-272	-0.446202	0.224	0.424	9.33489e-268	GlyT1	SV2A
3.86843e-269	-0.426331	0.103	0.262	1.7346e-264	GlyT1	CACNA1I
1.37347e-267	-0.42471	0.116	0.277	6.15866e-263	GlyT1	CPLX1
3.09042e-267	-0.557056	0.111	0.269	1.38574e-262	GlyT1	GPR22
1.21938e-265	-0.411549	0.14	0.311	5.46769e-261	GlyT1	IGSF9Bli1
3.30025e-265	-0.460397	0.541	0.724	1.47983e-260	GlyT1	HMGN3
1.2089e-264	-0.458965	0.114	0.274	5.4207e-260	GlyT1	LINC-USP25-13
3.9287e-264	0.58553	0.654	0.552	1.76163e-259	GlyT1	DGKI
1.15452e-263	-0.446678	0.113	0.272	5.17685e-259	GlyT1	LINC-PLIN3-9
5.19057e-263	-0.512082	0.16	0.331	2.32745e-258	GlyT1	CRACD
1.11958e-258	-0.355375	0.876	0.948	5.02018e-254	GlyT1	GRIA4
7.0593e-258	0.729822	0.251	0.115	3.16539e-253	GlyT1	PDE1A
1.85591e-256	0.636916	0.606	0.516	8.32191e-252	GlyT1	NOL4li1
8.33037e-256	-0.406316	0.13	0.295	3.73534e-251	GlyT1	ARHGEF9-AS-3
1.49641e-255	-0.438377	0.231	0.42	6.70991e-251	GlyT1	PAK3
7.17033e-254	0.613919	0.626	0.501	3.21518e-249	GlyT1	UNC5C
1.57779e-253	-0.770424	0.137	0.291	7.07483e-249	GlyT1	CNTNAP5li1
3.41042e-253	0.601258	0.662	0.586	1.52923e-248	GlyT1	ASPH
1.27426e-252	-0.446787	0.126	0.284	5.71378e-248	GlyT1	CHD7
6.54968e-251	0.579155	0.704	0.656	2.93688e-246	GlyT1	SSBP2
1.75342e-250	0.525205	0.766	0.729	7.86234e-246	GlyT1	PLCB4
2.46925e-250	-0.578541	0.154	0.316	1.10721e-245	GlyT1	CPOX
3.34234e-248	-0.395368	0.16	0.331	1.4987e-243	GlyT1	PTPRJ
1.21613e-247	-0.395722	0.154	0.323	5.45311e-243	GlyT1	ST3GAL5
4.52927e-247	-0.380555	0.124	0.284	2.03093e-242	GlyT1	TNFRSF23
2.49347e-246	-0.491962	0.141	0.301	1.11807e-241	GlyT1	LINC-RBFOX1-2
3.59599e-245	0.812283	0.312	0.174	1.61244e-240	GlyT1	LUZP2-AS-5
2.69812e-243	-0.400774	0.202	0.386	1.20984e-238	GlyT1	MAP3K1-AS-1
4.81738e-243	-0.398465	0.268	0.461	2.16011e-238	GlyT1	FOCAD
7.35394e-243	-0.404538	0.224	0.411	3.29751e-238	GlyT1	MAP3K1
4.85144e-242	-0.69351	0.375	0.551	2.17538e-237	GlyT1	DCC
1.00448e-241	0.365426	0.915	0.923	4.50411e-237	GlyT1	GPHN
1.73431e-241	-0.37136	0.274	0.474	7.77666e-237	GlyT1	SLC23A2
3.74699e-241	-0.383251	0.146	0.308	1.68015e-236	GlyT1	RASGRF2
7.44171e-240	0.898793	0.594	0.507	3.33686e-235	GlyT1	ZFPM2
8.87964e-240	-0.398696	0.166	0.335	3.98163e-235	GlyT1	FNDC3B
3.93619e-239	-0.361786	0.225	0.416	1.76499e-234	GlyT1	TFAP2B
1.07983e-238	-0.388829	0.236	0.424	4.84196e-234	GlyT1	NRXN2
1.7777e-238	0.693734	0.257	0.132	7.97121e-234	GlyT1	RAB3IP
1.83733e-237	0.791019	0.65	0.576	8.23859e-233	GlyT1	APP
6.89515e-237	0.606956	0.611	0.549	3.09178e-232	GlyT1	SREK1
3.44795e-233	-0.645215	0.268	0.442	1.54606e-228	GlyT1	PCDH17
3.24838e-232	-0.465387	0.27	0.454	1.45657e-227	GlyT1	SLCO3A1
4.46946e-231	-0.452691	0.486	0.658	2.0041e-226	GlyT1	SLC8A3li1
2.23299e-229	-0.487571	0.116	0.261	1.00127e-224	GlyT1	ZBTB7C
5.75427e-228	-0.375691	0.423	0.626	2.58022e-223	GlyT1	CD47
1.80058e-227	-0.577264	0.484	0.663	8.07379e-223	GlyT1	ATP6V0C
1.88965e-224	-0.518355	0.429	0.61	8.4732e-220	GlyT1	GABRA2
4.15755e-224	-0.332988	0.111	0.257	1.86424e-219	GlyT1	LPIN2
2.15748e-222	0.765602	0.345	0.222	9.67413e-218	GlyT1	APOH
2.24386e-220	-0.387995	0.268	0.452	1.00615e-215	GlyT1	RASAL2
4.49501e-220	0.733536	0.526	0.433	2.01556e-215	GlyT1	MED12L
3.53959e-219	0.930406	0.421	0.301	1.58715e-214	GlyT1	LINC-YIPF5-2
3.94377e-219	-0.355907	0.146	0.305	1.76839e-214	GlyT1	LINC-MYC-15
5.14415e-219	-0.554836	0.124	0.266	2.30664e-214	GlyT1	NWD2
5.63967e-218	1.09599	0.366	0.245	2.52883e-213	GlyT1	ZNF804B
6.96207e-218	-0.606758	0.289	0.455	3.12179e-213	GlyT1	PEX5L
1.37179e-215	-0.386019	0.23	0.407	6.1511e-211	GlyT1	FAIM2li1
1.28622e-214	-0.350009	0.31	0.503	5.76741e-210	GlyT1	FLRT2
1.52254e-212	-0.340428	0.524	0.731	6.82707e-208	GlyT1	NHS
3.52069e-212	-0.624472	0.298	0.455	1.57868e-207	GlyT1	GLRA3li1
1.72749e-211	-0.369854	0.164	0.322	7.74608e-207	GlyT1	PAK5
5.33025e-211	0.925108	0.46	0.353	2.39008e-206	GlyT1	DOCK4
6.96472e-211	-0.41398	0.135	0.281	3.12298e-206	GlyT1	TSORFli2548
1.16309e-209	-0.407846	0.432	0.625	5.21528e-205	GlyT1	RTN3
2.51039e-209	-0.404058	0.161	0.315	1.12566e-204	GlyT1	POLli97
5.64914e-208	-0.662262	0.387	0.551	2.53307e-203	GlyT1	KCNH5
4.5929e-206	-0.417993	0.119	0.257	2.05946e-201	GlyT1	KCNN2
2.00093e-205	-0.397611	0.382	0.57	8.97218e-201	GlyT1	ATP1A3li1
2.1448e-204	-0.4018	0.512	0.693	9.61729e-200	GlyT1	STXBP5
4.27594e-204	-0.324879	0.203	0.371	1.91733e-199	GlyT1	SMAD2
1.30665e-203	0.607129	0.431	0.298	5.85901e-199	GlyT1	ASTN2
5.06479e-201	-0.333128	0.163	0.318	2.27105e-196	GlyT1	ZC2HC1A
2.42128e-200	-0.354133	0.191	0.35	1.0857e-195	GlyT1	KIAA0513
2.76622e-200	0.478193	0.639	0.562	1.24037e-195	GlyT1	CACNA1C
4.04977e-200	-0.362754	0.321	0.505	1.81592e-195	GlyT1	TMEM59L
1.76198e-198	0.745563	0.306	0.183	7.90071e-194	GlyT1	ST6GALNAC5
8.02847e-198	-0.369776	0.174	0.327	3.59996e-193	GlyT1	DPYSL5
1.73301e-197	0.680784	0.478	0.382	7.7708e-193	GlyT1	GABRB3
4.19012e-197	-0.365232	0.27	0.445	1.87885e-192	GlyT1	PHLPP1
9.63489e-197	-0.45548	0.795	0.834	4.32029e-192	GlyT1	SLC8A1
1.15028e-195	0.67841	0.319	0.196	5.15786e-191	GlyT1	NCKAP5-AS-3
1.00048e-194	-0.321407	0.145	0.292	4.48617e-190	GlyT1	KAT2B
2.18557e-194	-0.394178	0.224	0.386	9.8001e-190	GlyT1	GLRA2
1.86511e-192	-0.496532	0.458	0.607	8.36314e-188	GlyT1	CNTN4
6.4192e-192	0.714826	0.653	0.633	2.87837e-187	GlyT1	TCF12
8.05076e-192	0.466526	0.615	0.507	3.60996e-187	GlyT1	EML6
1.30573e-190	-0.315892	0.151	0.297	5.85487e-186	GlyT1	LORF2li235
3.17833e-190	0.55474	0.598	0.5	1.42516e-185	GlyT1	NTM
4.09856e-188	-0.306507	0.387	0.576	1.83779e-183	GlyT1	MACF1
1.2578e-187	-0.321235	0.171	0.322	5.63996e-183	GlyT1	EFS
6.59028e-186	0.480314	0.709	0.667	2.95508e-181	GlyT1	EPB41L3
8.9823e-186	0.626519	0.59	0.529	4.02766e-181	GlyT1	EXT1
1.32324e-185	-0.343572	0.195	0.352	5.93343e-181	GlyT1	WDR87-AS-2
2.58312e-184	-0.452986	0.585	0.768	1.15827e-179	GlyT1	MAGI3
3.0106e-184	0.586153	0.567	0.484	1.34995e-179	GlyT1	DPF3
4.85521e-184	-0.370917	0.132	0.269	2.17708e-179	GlyT1	CNTN4-AS-4
4.99815e-184	-0.335192	0.226	0.388	2.24117e-179	GlyT1	ACVR2A
9.11577e-184	-0.316283	0.333	0.517	4.08751e-179	GlyT1	ATP6V0A1
1.56321e-183	-0.416913	0.131	0.264	7.00944e-179	GlyT1	RUNX2
3.28711e-183	-0.485036	0.371	0.546	1.47394e-178	GlyT1	CTTNBP2
4.48617e-183	0.633649	0.399	0.291	2.0116e-178	GlyT1	PKP4
5.09978e-183	-0.35521	0.158	0.303	2.28674e-178	GlyT1	ARL6IP5
6.39384e-183	-0.353629	0.171	0.318	2.867e-178	GlyT1	MAML1
1.3474e-182	-0.392894	0.135	0.268	6.04176e-178	GlyT1	KIF13B
7.28665e-182	-0.300092	0.155	0.301	3.26734e-177	GlyT1	TECR
8.42963e-182	-0.316317	0.47	0.663	3.77985e-177	GlyT1	TMCC1
3.48073e-181	-0.348012	0.398	0.586	1.56076e-176	GlyT1	NDFIP1
7.01031e-181	-0.381203	0.154	0.292	3.14342e-176	GlyT1	GRK3
3.96942e-180	-0.468596	0.483	0.639	1.77989e-175	GlyT1	RGS7
1.22255e-179	-0.267364	0.239	0.408	5.48192e-175	GlyT1	NMNAT2
4.54601e-177	0.743753	0.372	0.265	2.03843e-172	GlyT1	ADGRV1li1
1.03485e-176	-0.373147	0.148	0.284	4.64029e-172	GlyT1	CAP2
1.10991e-175	-0.294702	0.235	0.398	4.97682e-171	GlyT1	ABHD12
3.1605e-175	0.622863	0.251	0.142	1.41717e-170	GlyT1	MRAP2
2.52196e-174	-0.561643	0.373	0.526	1.13085e-169	GlyT1	PRICKLE1
4.97656e-174	-0.370489	0.33	0.502	2.23149e-169	GlyT1	ATP6V0B
1.30976e-173	-0.293915	0.229	0.392	5.87298e-169	GlyT1	PHKB
3.59991e-173	0.627145	0.546	0.467	1.6142e-168	GlyT1	RAB3C
8.86415e-173	-0.365758	0.174	0.316	3.97469e-168	GlyT1	SLIT1
1.63e-172	-0.278071	0.353	0.537	7.30892e-168	GlyT1	BMPR2
1.84179e-172	-0.298071	0.321	0.499	8.25857e-168	GlyT1	SERINC1
2.21656e-172	-0.712045	0.276	0.413	9.93905e-168	GlyT1	DMDli2
5.51176e-172	0.508394	0.667	0.638	2.47148e-167	GlyT1	HIVEP2
1.20441e-171	-0.354999	0.212	0.36	5.40056e-167	GlyT1	SUSD4
5.84728e-171	0.716516	0.45	0.353	2.62192e-166	GlyT1	LIN7A
9.76512e-171	0.544397	0.431	0.306	4.37868e-166	GlyT1	SHISA6
1.02005e-170	0.290024	0.916	0.935	4.5739e-166	GlyT1	NBEA
6.00424e-170	-0.442646	0.255	0.409	2.6923e-165	GlyT1	CLU
1.05451e-169	-0.273145	0.291	0.463	4.7284e-165	GlyT1	APC
1.73651e-169	-0.415138	0.151	0.283	7.78652e-165	GlyT1	AGBL4
9.8686e-169	0.682638	0.555	0.505	4.42508e-164	GlyT1	PCNX1
1.32698e-168	-0.268339	0.132	0.263	5.95016e-164	GlyT1	CXXC4
3.12782e-168	-0.278621	0.237	0.398	1.40252e-163	GlyT1	SLC9A7
3.41305e-167	-0.307825	0.506	0.683	1.53041e-162	GlyT1	CNKSR2
1.57769e-166	-0.330427	0.153	0.287	7.07436e-162	GlyT1	SAT1
4.52198e-165	0.686117	0.383	0.286	2.02766e-160	GlyT1	ADAM5
3.12787e-164	-0.285699	0.145	0.279	1.40254e-159	GlyT1	SPCS1
4.4099e-164	0.725218	0.393	0.29	1.9774e-159	GlyT1	PLPPR5
1.83393e-163	-0.394812	0.199	0.339	8.22334e-159	GlyT1	DCLK1
7.36288e-163	-0.41432	0.933	0.879	3.30151e-158	GlyT1	FRMD5
1.16557e-162	-0.266354	0.15	0.284	5.22643e-158	GlyT1	MAP2K1
1.20785e-162	-0.275611	0.124	0.25	5.41598e-158	GlyT1	SEPTIN11
6.91914e-162	-0.268917	0.424	0.607	3.10254e-157	GlyT1	KIF21A
1.3034e-161	-0.932186	0.312	0.433	5.84445e-157	GlyT1	DOK5
1.55879e-161	-0.806193	0.17	0.296	6.98962e-157	GlyT1	SPARCL1
2.53852e-161	1.41387	0.416	0.347	1.13827e-156	GlyT1	KCND3
5.03206e-161	0.614891	0.471	0.391	2.25637e-156	GlyT1	JAKMIP3
2.24284e-160	-0.323998	0.256	0.412	1.00569e-155	GlyT1	BMP2K
2.91311e-160	-0.281123	0.233	0.389	1.30624e-155	GlyT1	HSP90B1li3
2.40894e-159	-0.274313	0.479	0.666	1.08017e-154	GlyT1	LINC-ARHGAP24-1
3.27988e-159	-0.37151	0.223	0.374	1.4707e-154	GlyT1	LINC-MRPL42-8
4.26064e-159	-0.314077	0.132	0.256	1.91047e-154	GlyT1	SH3PXD2Ali1
4.32092e-159	-0.296964	0.241	0.396	1.9375e-154	GlyT1	MGAT4A
7.89348e-159	-0.329403	0.38	0.547	3.53944e-154	GlyT1	ANKRD44
1.11124e-158	-0.255453	0.223	0.378	4.98279e-154	GlyT1	HMGCR
1.66704e-158	-0.262666	0.264	0.426	7.47501e-154	GlyT1	INPP4A
6.83513e-158	-0.290631	0.271	0.431	3.06487e-153	GlyT1	SPTAN1
3.01704e-157	0.484812	0.719	0.724	1.35284e-152	GlyT1	RBFOX2
1.96972e-155	-0.265397	0.171	0.308	8.83222e-151	GlyT1	MAP6
2.40822e-154	-0.351278	0.386	0.549	1.07985e-149	GlyT1	ADCY8
1.34739e-153	-0.270154	0.155	0.288	6.04169e-149	GlyT1	ATP6AP2
1.93179e-153	0.852377	0.327	0.231	8.66214e-149	GlyT1	RASSF8
2.21255e-153	-0.579723	0.247	0.378	9.92109e-149	GlyT1	DMDli1
3.74332e-153	-0.256382	0.22	0.37	1.6785e-148	GlyT1	ACSL3
2.49435e-152	-0.329878	0.195	0.334	1.11847e-147	GlyT1	BAP18
6.94104e-151	-0.255649	0.252	0.409	3.11236e-146	GlyT1	TJP1
9.17701e-150	-0.293693	0.263	0.412	4.11497e-145	GlyT1	MAT2A
1.17139e-149	-0.260466	0.27	0.43	5.25251e-145	GlyT1	SGMS1
2.93771e-149	-0.342784	0.223	0.366	1.31727e-144	GlyT1	SCG3
2.97351e-149	-0.311646	0.183	0.318	1.33332e-144	GlyT1	CYRIA
6.544e-148	-0.269815	0.3	0.46	2.93433e-143	GlyT1	DCLK2
6.61044e-147	0.611178	0.26	0.164	2.96412e-142	GlyT1	SATB1
7.04202e-147	1.07824	0.362	0.265	3.15764e-142	GlyT1	GPC6
1.39632e-146	-0.412727	0.136	0.252	6.26111e-142	GlyT1	TCERG1L
2.85819e-145	-0.278044	0.4	0.571	1.28161e-140	GlyT1	R3HDM1
2.00415e-144	-0.279523	0.301	0.463	8.98663e-140	GlyT1	DDX5-AS-1
3.34997e-143	-0.298664	0.357	0.523	1.50213e-138	GlyT1	DACH1
1.84666e-142	0.50991	0.528	0.439	8.28043e-138	GlyT1	LINC-ASIC2-11
5.7068e-142	-0.259038	0.135	0.255	2.55893e-137	GlyT1	SPINT2
3.03175e-141	0.46437	0.654	0.623	1.35944e-136	GlyT1	SYNE1
5.17507e-141	-0.305945	0.214	0.353	2.3205e-136	GlyT1	ARL6IP1li1
4.64408e-140	0.745123	0.298	0.194	2.0824e-135	GlyT1	CALN1
1.2035e-139	-0.256122	0.179	0.31	5.3965e-135	GlyT1	SCAMP5
1.54067e-138	0.553283	0.276	0.181	6.90836e-134	GlyT1	CAMKV
2.65585e-138	0.628337	0.72	0.73	1.19088e-133	GlyT1	TTC28li1
3.19077e-137	0.760657	0.283	0.176	1.43074e-132	GlyT1	CRYAA
5.95542e-137	0.280566	0.962	0.971	2.67041e-132	GlyT1	MDGA2
2.97514e-136	-0.328646	0.194	0.323	1.33405e-131	GlyT1	NALCN
2.39093e-133	0.615523	0.281	0.177	1.07209e-128	GlyT1	HS3ST5
4.50251e-133	0.596045	0.308	0.216	2.01893e-128	GlyT1	CYTH3
1.71396e-132	0.624197	0.286	0.189	7.68538e-128	GlyT1	HSF2-AS-1
3.77754e-132	-0.300991	0.748	0.882	1.69385e-127	GlyT1	MACROD2
4.20613e-132	-0.261261	0.204	0.339	1.88603e-127	GlyT1	SORBS1
9.96282e-132	0.699397	0.278	0.171	4.46733e-127	GlyT1	CRYBA4
1.456e-131	0.553865	0.599	0.577	6.52871e-127	GlyT1	TUT4
1.6769e-131	-0.250764	0.275	0.42	7.51921e-127	GlyT1	ANK1
2.06852e-130	0.475957	0.36	0.256	9.27523e-126	GlyT1	PRKCA
2.51292e-130	0.838407	0.265	0.172	1.12679e-125	GlyT1	NKAIN2
1.76656e-129	-0.25749	0.262	0.405	7.92127e-125	GlyT1	PTPRS
2.30603e-129	-0.533216	0.188	0.304	1.03402e-124	GlyT1	TNR
4.40861e-129	0.546452	0.477	0.413	1.97682e-124	GlyT1	CORO2B
3.26617e-127	0.392843	0.789	0.822	1.46455e-122	GlyT1	AAK1
4.22789e-127	0.660097	0.356	0.276	1.89579e-122	GlyT1	P4HA2
5.98428e-124	-0.258201	0.179	0.299	2.68335e-119	GlyT1	GPR107
6.00419e-124	-0.397251	0.798	0.862	2.69228e-119	GlyT1	PDE4Dli1
1.62058e-123	-0.270999	0.372	0.526	7.2667e-119	GlyT1	PDE4DIP
1.55486e-121	0.57409	0.376	0.27	6.97197e-117	GlyT1	SORCS3
7.66236e-121	0.826313	0.3	0.211	3.4358e-116	GlyT1	SLC44A5
1.31226e-119	0.354991	0.763	0.779	5.88419e-115	GlyT1	FRY
1.63095e-117	-0.294695	0.29	0.423	7.31319e-113	GlyT1	FRMD5-AS-4
9.07827e-117	-0.428897	0.228	0.349	4.0707e-112	GlyT1	CUX2
1.47844e-115	-0.267683	0.205	0.329	6.62931e-111	GlyT1	LRP12
1.49547e-115	-0.36054	0.226	0.344	6.70569e-111	GlyT1	ADGRL2
4.66408e-115	-0.253975	0.163	0.277	2.09137e-110	GlyT1	MGARP
1.87311e-113	0.390209	0.727	0.729	8.39903e-109	GlyT1	NR3C2
1.06792e-112	0.802741	0.333	0.237	4.78855e-108	GlyT1	CRYBB2
2.57069e-111	0.825451	0.314	0.218	1.1527e-106	GlyT1	TBCCD1
6.70663e-111	0.48654	0.549	0.491	3.00725e-106	GlyT1	NRG3
1.30007e-110	-0.419743	0.472	0.607	5.82951e-106	GlyT1	DGKH
1.10446e-109	0.70896	0.481	0.408	4.9524e-105	GlyT1	NTRK3
6.33326e-109	0.436035	0.586	0.524	2.83983e-104	GlyT1	LINC-ASIC2-7
1.72433e-108	-0.271971	0.385	0.531	7.73192e-104	GlyT1	PLXNA2
2.17265e-108	-0.27585	0.149	0.253	9.74216e-104	GlyT1	ADD3
4.12758e-106	0.558379	0.28	0.196	1.85081e-101	GlyT1	GRM8-AS-1
8.0785e-106	0.392789	0.593	0.542	3.6224e-101	GlyT1	LRP8
5.16272e-105	0.48537	0.538	0.484	2.31496e-100	GlyT1	RCAN2
1.8329e-102	0.382635	0.421	0.323	8.21871e-98	GlyT1	ZNF536
3.39018e-102	0.375671	0.307	0.213	1.52016e-97	GlyT1	GALNT18
8.25076e-101	0.882306	0.739	0.771	3.69964e-96	GlyT1	PTPRD
2.16153e-100	-0.260183	0.152	0.253	9.69229e-96	GlyT1	UNC13C
7.44792e-100	-0.256494	0.177	0.283	3.33965e-95	GlyT1	ANK3-AS-1
1.30617e-99	-0.460157	0.345	0.455	5.85686e-95	GlyT1	PRKG1
1.40321e-98	0.374786	0.68	0.684	6.29199e-94	GlyT1	TRIO
1.48763e-98	-0.308827	0.28	0.4	6.67054e-94	GlyT1	MAST2
2.90201e-98	-0.389471	0.178	0.279	1.30126e-93	GlyT1	CDH13
7.03925e-97	-0.695404	0.256	0.344	3.1564e-92	GlyT1	GRM5
1.88838e-96	0.473321	0.454	0.376	8.46751e-92	GlyT1	TSORFli1254
6.15913e-95	0.374679	0.68	0.685	2.76175e-90	GlyT1	LRBA
2.42242e-94	0.621251	0.263	0.191	1.08621e-89	GlyT1	TMEM132D
5.89731e-94	0.628566	0.55	0.54	2.64436e-89	GlyT1	PARP8
4.36491e-89	0.418579	0.584	0.523	1.95723e-84	GlyT1	LHFPL3
4.37839e-86	-0.304031	0.221	0.321	1.96327e-81	GlyT1	MPP6
1.40163e-85	0.34483	0.709	0.718	6.28491e-81	GlyT1	PLEKHA5liN
3.50517e-85	0.462277	0.31	0.239	1.57172e-80	GlyT1	CA11
7.95974e-85	-0.28212	0.177	0.272	3.56915e-80	GlyT1	DMD
8.10266e-85	0.576037	0.312	0.248	3.63323e-80	GlyT1	TTC39C
2.79839e-84	0.401057	0.546	0.5	1.2548e-79	GlyT1	GABRG2
8.84374e-83	0.415325	0.545	0.511	3.96553e-78	GlyT1	GUCY1A2
2.2736e-82	0.474963	0.268	0.191	1.01948e-77	GlyT1	CACNG3
2.96054e-82	0.30494	0.699	0.714	1.32751e-77	GlyT1	CLASP2
4.09726e-82	0.465449	0.366	0.297	1.83721e-77	GlyT1	TSORFli1996
9.068e-82	-0.669458	0.254	0.335	4.06609e-77	GlyT1	CDH7
5.63209e-81	0.349474	0.328	0.245	2.52543e-76	GlyT1	PLCL2li1
9.14671e-81	0.601773	0.276	0.204	4.10138e-76	GlyT1	GABRA1
1.80176e-79	0.425953	0.269	0.2	8.07909e-75	GlyT1	RASA4
2.52468e-79	0.536845	0.589	0.57	1.13207e-74	GlyT1	SPHKAP
1.04732e-77	-0.311346	0.395	0.503	4.6962e-73	GlyT1	PDE3A-AS-3
8.54083e-77	0.632253	0.602	0.591	3.82971e-72	GlyT1	MT-ND1li1
1.14612e-76	0.470948	0.561	0.555	5.13921e-72	GlyT1	FTO
1.2181e-76	0.668583	0.292	0.217	5.46195e-72	GlyT1	CDH8
2.15516e-76	0.368082	0.328	0.243	9.66373e-72	GlyT1	LINC-NAP1L1-25
7.41142e-75	0.410177	0.413	0.35	3.32328e-70	GlyT1	MAGOH-AS-2
1.17322e-74	0.470094	0.413	0.365	5.2607e-70	GlyT1	ASCC3
9.60602e-71	0.394502	0.312	0.239	4.30734e-66	GlyT1	CAMK4
8.6841e-69	0.453604	0.436	0.376	3.89395e-64	GlyT1	FSTL5
1.13978e-68	-0.362077	0.343	0.434	5.11077e-64	GlyT1	PLXDC2
4.29993e-68	-0.418287	0.358	0.455	1.92809e-63	GlyT1	DNER
4.49429e-68	0.344744	0.583	0.541	2.01524e-63	GlyT1	FMN1
1.93596e-67	0.535204	0.275	0.214	8.68086e-63	GlyT1	ITPR1
6.81842e-67	0.512598	0.496	0.474	3.05738e-62	GlyT1	PRKCE
7.89033e-65	-0.362118	0.175	0.25	3.53803e-60	GlyT1	SYN3
1.4396e-64	-0.650043	0.713	0.66	6.45518e-60	GlyT1	RBFOX1
1.64205e-64	0.474573	0.417	0.374	7.36295e-60	GlyT1	PCDHB14
1.9612e-64	-0.501079	0.596	0.694	8.79404e-60	GlyT1	DPP10
8.06114e-64	0.545618	0.415	0.375	3.61462e-59	GlyT1	P2RY14
1.66714e-62	0.412237	0.642	0.669	7.47545e-58	GlyT1	NOVA1
1.30829e-60	0.254761	0.777	0.814	5.86637e-56	GlyT1	TSORFli1919
6.81917e-60	0.495935	0.374	0.326	3.05771e-55	GlyT1	ERGIC2
1.64137e-59	0.3398	0.632	0.642	7.35989e-55	GlyT1	CABP1
1.76843e-59	-0.376272	0.392	0.474	7.92964e-55	GlyT1	UNC13Cli1
5.85169e-58	0.370076	0.29	0.23	2.6239e-53	GlyT1	PARD3
2.8805e-57	0.540297	0.371	0.32	1.29162e-52	GlyT1	NPDC1-AS-1
1.43128e-56	0.431014	0.525	0.512	6.41784e-52	GlyT1	TLN2
1.57775e-56	0.453953	0.443	0.399	7.07463e-52	GlyT1	LRRC7
2.88176e-56	0.447261	0.47	0.454	1.29218e-51	GlyT1	EFR3A
4.54307e-55	0.270998	0.681	0.706	2.03711e-50	GlyT1	USP45
5.18078e-55	0.366715	0.324	0.265	2.32306e-50	GlyT1	ASXL3li1
5.69157e-55	0.445625	0.466	0.45	2.5521e-50	GlyT1	HIF1A
1.72675e-54	0.380345	0.525	0.516	7.74276e-50	GlyT1	PTPN4
7.71067e-54	0.441547	0.337	0.292	3.45746e-49	GlyT1	GLCCI1
9.07659e-54	0.522302	0.665	0.698	4.06994e-49	GlyT1	TSORFli2504
1.08568e-53	0.465616	0.265	0.209	4.86819e-49	GlyT1	ZFPM2-AS-9
5.01314e-53	0.360672	0.615	0.636	2.24789e-48	GlyT1	SNAP91
5.8706e-53	0.410242	0.503	0.498	2.63238e-48	GlyT1	SPAG9
1.62973e-51	0.434031	0.281	0.224	7.30771e-47	GlyT1	NDST4
1.22129e-49	0.282662	0.638	0.644	5.47626e-45	GlyT1	ATXN1
2.32277e-48	0.398069	0.704	0.747	1.04153e-43	GlyT1	PPARGC1A
4.82667e-48	0.394873	0.461	0.413	2.16428e-43	GlyT1	KCNB2
4.70173e-47	0.45848	0.311	0.272	2.10826e-42	GlyT1	IFT80
9.76997e-46	0.411778	0.4	0.371	4.38085e-41	GlyT1	ICA1
1.49062e-45	0.302468	0.319	0.26	6.68395e-41	GlyT1	MYO5B
7.90501e-45	0.399627	0.31	0.272	3.54461e-40	GlyT1	TTC14
1.17888e-44	0.400946	0.365	0.325	5.28608e-40	GlyT1	PDE10Ali1
3.20573e-43	0.371833	0.491	0.48	1.43745e-38	GlyT1	RALGAPA2
1.13517e-42	0.493964	0.274	0.229	5.0901e-38	GlyT1	PLCE1
2.21787e-42	0.688831	0.365	0.332	9.94495e-38	GlyT1	KCNQ3
3.83458e-41	0.32569	0.421	0.373	1.71943e-36	GlyT1	ASIC2-AS-3
1.88774e-40	0.405141	0.361	0.329	8.46461e-36	GlyT1	STK35
2.02873e-40	0.626062	0.39	0.366	9.09681e-36	GlyT1	CNTNAP4
2.84434e-40	0.263327	0.629	0.653	1.2754e-35	GlyT1	PPP6R3
9.31362e-38	0.337074	0.596	0.622	4.17623e-33	GlyT1	CKB
2.4926e-36	0.334782	0.493	0.493	1.11768e-31	GlyT1	EHBP1
2.80208e-36	0.410201	0.293	0.259	1.25645e-31	GlyT1	SCLT1
9.16871e-36	-0.31239	0.311	0.374	4.11125e-31	GlyT1	CNTN3
9.82231e-35	0.516349	0.521	0.505	4.40432e-30	GlyT1	KCNH7
1.28605e-34	0.38708	0.297	0.261	5.76665e-30	GlyT1	PPP1R14C
2.93799e-34	0.360084	0.301	0.264	1.31739e-29	GlyT1	GRIK4
6.81523e-33	0.301846	0.576	0.603	3.05595e-28	GlyT1	VPS13C
8.69635e-33	0.303247	0.521	0.527	3.89944e-28	GlyT1	HNRNPR
9.41388e-33	0.344243	0.287	0.247	4.22119e-28	GlyT1	GRID1
3.21899e-32	0.404399	0.343	0.322	1.4434e-27	GlyT1	CUL1
6.31413e-32	0.406961	0.407	0.392	2.83126e-27	GlyT1	APBA1
7.50893e-32	0.338108	0.495	0.498	3.367e-27	GlyT1	PCDHGA4
9.75753e-32	0.355775	0.361	0.329	4.37528e-27	GlyT1	LINC-ASIC2-8
1.2639e-31	0.36649	0.429	0.424	5.66733e-27	GlyT1	ZFAT
2.07767e-30	0.252707	0.394	0.356	9.31629e-26	GlyT1	CACNB2li1
2.63151e-30	0.30564	0.487	0.489	1.17997e-25	GlyT1	TCF25
2.69672e-30	0.35669	0.272	0.235	1.20921e-25	GlyT1	SLC2A13
5.27124e-30	0.435722	0.299	0.274	2.36362e-25	GlyT1	WDPCP
1.20089e-29	0.300948	0.535	0.538	5.38477e-25	GlyT1	FBXW7
1.11898e-27	0.353153	0.475	0.485	5.01752e-23	GlyT1	DMXL2
4.17943e-27	0.374165	0.327	0.307	1.87406e-22	GlyT1	MARK1li1
4.62523e-27	0.250563	0.532	0.535	2.07395e-22	GlyT1	ZRANB2
8.71475e-27	0.258713	0.606	0.643	3.90769e-22	GlyT1	STAG1
2.9378e-26	0.304556	0.33	0.298	1.31731e-21	GlyT1	LINC-ASIC2-4
6.35721e-26	0.303439	0.523	0.538	2.85057e-21	GlyT1	OSBPL6
6.48076e-26	0.306176	0.452	0.44	2.90597e-21	GlyT1	LINC-NSMCE4A-13
6.53106e-26	0.252995	0.487	0.477	2.92853e-21	GlyT1	FNBP1L
1.96868e-23	0.338166	0.31	0.288	8.82755e-19	GlyT1	HACE1
2.67426e-23	0.359556	0.486	0.497	1.19914e-18	GlyT1	CALM1li2
4.82381e-22	0.278028	0.461	0.459	2.163e-17	GlyT1	LINC-TNRC6A-1
1.51772e-21	0.362614	0.341	0.329	6.80544e-17	GlyT1	NPHP4li1
1.52834e-21	0.344768	0.334	0.315	6.85309e-17	GlyT1	MARCHF4
1.52246e-20	0.304887	0.421	0.424	6.82671e-16	GlyT1	PWWP2A
1.07223e-19	0.293452	0.509	0.535	4.8079e-15	GlyT1	KDM4C
4.53722e-19	0.318682	0.429	0.427	2.03449e-14	GlyT1	ETV6
1.91369e-18	0.32616	0.305	0.289	8.581e-14	GlyT1	EVL
2.88303e-18	0.324431	0.434	0.445	1.29275e-13	GlyT1	TPT1li6
1.91038e-17	0.2872	0.411	0.415	8.56616e-13	GlyT1	PPM1B
4.88326e-17	0.300624	0.351	0.346	2.18966e-12	GlyT1	SMC5
7.85006e-17	0.602549	0.346	0.354	3.51997e-12	GlyT1	HS6ST3-AS-3
8.1716e-17	0.313176	0.355	0.348	3.66415e-12	GlyT1	UBL3
8.3464e-17	0.2783	0.504	0.533	3.74253e-12	GlyT1	UBE2E2
1.27435e-16	0.326205	0.322	0.311	5.7142e-12	GlyT1	TOMM40
6.34142e-15	0.35748	0.32	0.308	2.84349e-10	GlyT1	SFMBT2
1.60865e-14	0.351416	0.367	0.373	7.21319e-10	GlyT1	CYB5R4
2.8322e-14	0.257323	0.418	0.426	1.26996e-09	GlyT1	NR1D2
3.41435e-14	0.33697	0.301	0.294	1.53099e-09	GlyT1	SIK2
4.57149e-14	0.451996	0.627	0.699	2.04985e-09	GlyT1	B3GALT1
2.94594e-13	0.550081	0.303	0.388	1.32096e-08	GlyT1	ROBO1
6.30644e-12	0.296325	0.368	0.374	2.82781e-07	GlyT1	TBC1D9
2.49805e-11	0.263463	0.525	0.554	1.12012e-06	GlyT1	SLC30A5-AS-1
3.86918e-11	0.257738	0.327	0.325	1.73494e-06	GlyT1	CHD5
4.83357e-11	0.285135	0.306	0.301	2.16737e-06	GlyT1	SCMH1
6.09167e-11	0.321257	0.284	0.274	2.7315e-06	GlyT1	MAML3
9.33321e-11	0.31408	0.259	0.249	4.18501e-06	GlyT1	RPS6KA6li1
1.75773e-10	0.289884	0.34	0.343	7.88165e-06	GlyT1	SCUBE2
2.3798e-10	0.259106	0.684	0.774	1.0671e-05	GlyT1	KCNMA1
7.84401e-10	0.276214	0.362	0.372	3.51725e-05	GlyT1	EIF4G2
1.06179e-09	0.250086	0.459	0.481	4.76105e-05	GlyT1	DENND5B
2.13771e-08	0.291412	0.267	0.263	0.000958551	GlyT1	SLC4A7
4.12347e-08	-0.484462	0.269	0.227	0.00184897	GlyT1	PLD5
4.80561e-08	0.258179	0.324	0.327	0.00215483	GlyT1	ENO1li3
5.25923e-08	0.271051	0.483	0.52	0.00235824	GlyT1	SMYD3
7.11616e-08	0.480676	0.511	0.539	0.00319089	GlyT1	SASH1
2.02007e-07	0.380146	0.204	0.254	0.00905798	GlyT1	NOS1AP
2.86921e-07	0.253565	0.423	0.442	0.0128655	GlyT1	HIS3.3Ali1
3.05449e-07	0.280924	0.267	0.264	0.0136963	GlyT1	RPL19li1
6.3182e-07	0.346199	0.326	0.339	0.0283308	GlyT1	AKAP7
6.96197e-07	0.273983	0.362	0.376	0.0312175	GlyT1	RANBP17
7.35902e-07	0.311782	0.486	0.524	0.0329979	GlyT1	CSMD3
7.55374e-07	0.275069	0.312	0.315	0.033871	GlyT1	FTLli2
1.83319e-06	0.295311	0.336	0.348	0.0822002	GlyT1	METTL15
2.1702e-06	0.280536	0.358	0.36	0.0973118	GlyT1	L1RE1li170
5.18417e-06	0.320629	0.533	0.585	0.232458	GlyT1	RUNX1T1
8.7589e-06	0.621467	0.599	0.716	0.392749	GlyT1	HS6ST3
1.36108e-05	0.369302	0.26	0.263	0.610308	GlyT1	DLC1
1.65279e-05	0.282238	0.355	0.373	0.741111	GlyT1	HSD17B12
7.68783e-05	0.258724	0.346	0.363	1	GlyT1	DTD1
9.91834e-05	0.280612	0.285	0.295	1	GlyT1	WASF1
0.00015854	0.252595	0.364	0.385	1	GlyT1	ROCK2
0.00237185	0.406989	0.235	0.278	1	GlyT1	KIF16B
0.0028019	0.719545	0.431	0.515	1	GlyT1	GABRB2
0.00565699	0.280483	0.381	0.411	1	GlyT1	CAMKMT
0	3.21835	0.719	0.182	0	GABA	PCDH15
0	2.83992	0.634	0.17	0	GABA	CSMD1
0	2.59413	0.605	0.116	0	GABA	FGF14
0	2.58309	0.585	0.136	0	GABA	PTPRK
0	2.44756	0.811	0.368	0	GABA	CDH18
0	2.31399	0.741	0.232	0	GABA	NAV3
0	2.28698	0.596	0.175	0	GABA	KCNIP1
0	2.26966	0.306	0.019	0	GABA	CHST9
0	2.24952	0.501	0.174	0	GABA	KIAA1217
0	2.15836	0.927	0.421	0	GABA	ATRNL1
0	2.07053	0.634	0.425	0	GABA	PLCB1
0	2.05688	0.599	0.222	0	GABA	MEIS2
0	2.01103	0.606	0.213	0	GABA	SOX5
0	2.00843	0.82	0.262	0	GABA	DNM3
0	1.99776	0.578	0.139	0	GABA	POU6F2
0	1.96868	0.371	0.154	0	GABA	PTPRM
0	1.89267	0.419	0.046	0	GABA	GFRA1
0	1.88384	0.698	0.227	0	GABA	TENM1
0	1.85629	0.642	0.251	0	GABA	GRM7
0	1.84394	0.428	0.056	0	GABA	ZFHX3
0	1.79092	0.628	0.259	0	GABA	SCG2
0	1.77542	0.51	0.284	0	GABA	UBE2E1-AS-3
0	1.75713	0.52	0.075	0	GABA	ZFHX4
0	1.70988	0.353	0.089	0	GABA	KCTD8
0	1.68232	0.434	0.035	0	GABA	SLC6A11
0	1.59938	0.544	0.227	0	GABA	SDK1
0	1.58548	0.311	0.013	0	GABA	STXBP6
0	1.56743	0.639	0.389	0	GABA	KCNIP4
0	1.56558	0.385	0.187	0	GABA	OLFM3
0	1.52588	0.832	0.437	0	GABA	PTPRG
0	1.46624	0.934	0.391	0	GABA	SYNPR
0	1.45944	0.458	0.043	0	GABA	FAR2
0	1.44861	0.308	0.02	0	GABA	ADGRA1
0	1.43099	0.831	0.417	0	GABA	SLC4A10
0	1.42527	0.346	0.037	0	GABA	GABRG1
0	1.41896	0.356	0.127	0	GABA	CDH20
0	1.41155	0.564	0.344	0	GABA	TENM3
0	1.40926	0.264	0.031	0	GABA	SLC4A4
0	1.40501	0.623	0.149	0	GABA	ZMAT4
0	1.39348	0.43	0.11	0	GABA	DYNC1I1
0	1.39089	0.486	0.224	0	GABA	TSORFli2147
0	1.36816	0.531	0.18	0	GABA	TOX
0	1.36066	0.447	0.253	0	GABA	SEZ6L
0	1.3496	0.691	0.447	0	GABA	ROBO2
0	1.3332	0.669	0.293	0	GABA	LINC-ODZ4-4
0	1.33219	0.299	0.051	0	GABA	CHRNA6
0	1.3224	0.371	0.063	0	GABA	ARHGAP24
0	1.31918	0.964	0.755	0	GABA	OXR1
0	1.31201	0.256	0.086	0	GABA	TAFA2
0	1.30875	0.268	0.019	0	GABA	CLMP
0	1.26311	0.642	0.275	0	GABA	TENM4
0	1.25336	0.759	0.45	0	GABA	PBX1
0	1.25235	0.436	0.039	0	GABA	SLC6A1
0	1.24067	0.383	0.052	0	GABA	HUNK
0	1.2372	0.784	0.439	0	GABA	SRRM4
0	1.22503	0.396	0.16	0	GABA	CLSTN2
0	1.19156	0.361	0.107	0	GABA	MARCHF3
0	1.18667	0.4	0.101	0	GABA	VWC2
0	1.17739	0.356	0.177	0	GABA	EPHA6
0	1.1689	0.303	0.075	0	GABA	VAV3
0	1.14981	0.499	0.324	0	GABA	INPP4B
0	1.14757	0.293	0.061	0	GABA	L3MBTL4
0	1.1387	0.439	0.153	0	GABA	ABCA13
0	1.13456	0.546	0.305	0	GABA	CCDC85A
0	1.07182	0.461	0.242	0	GABA	ADARB2
0	1.06303	0.449	0.105	0	GABA	SORL1
0	1.04718	0.42	0.146	0	GABA	ALK
0	1.0423	0.568	0.212	0	GABA	DTNBP1
0	1.01666	0.427	0.138	0	GABA	GABBR2
0	1.01329	0.608	0.355	0	GABA	PPP2R2B
0	0.998854	0.388	0.108	0	GABA	ZNF385B
0	0.99087	0.481	0.189	0	GABA	CAMK1D
0	0.98435	0.263	0.058	0	GABA	LINC-RP1-21O18.1-3
0	0.977702	0.46	0.146	0	GABA	SIPA1L1
0	0.972266	0.286	0.085	0	GABA	ARF4-AS-1
0	0.965519	0.451	0.204	0	GABA	SCN1Ali2
0	0.948934	0.408	0.136	0	GABA	LORF2li216
0	0.947386	0.299	0.118	0	GABA	ADGB-AS-6
0	0.945515	0.403	0.155	0	GABA	FSTL4
0	0.943311	0.34	0.083	0	GABA	NSG2
0	0.941648	0.307	0.073	0	GABA	LORF2li141
0	0.940563	0.62	0.318	0	GABA	SPOCK3
0	0.938014	0.256	0.028	0	GABA	SCN9A
0	0.921484	0.692	0.384	0	GABA	TSORFli2154
0	0.914118	0.746	0.397	0	GABA	LINC-PLIN3-8
0	0.911882	0.709	0.521	0	GABA	CADM1
0	0.907867	0.614	0.287	0	GABA	RASGEF1B
0	0.906482	0.283	0.077	0	GABA	MAML2
0	0.900616	0.355	0.061	0	GABA	CACNA2D2
0	0.880278	0.47	0.183	0	GABA	OXR1-AS-3
0	0.873393	0.396	0.186	0	GABA	CCDC85A-AS-2
0	0.862921	0.252	0.092	0	GABA	TMCC3
0	0.860387	0.424	0.196	0	GABA	PLCL1
0	0.846835	0.9	0.598	0	GABA	ZNF385D
0	0.845005	0.623	0.317	0	GABA	ZEB2
0	0.844057	0.568	0.256	0	GABA	VSNL1
0	0.839296	0.525	0.269	0	GABA	GRM1
0	0.837503	0.966	0.788	0	GABA	RALYL
0	0.835923	0.709	0.559	0	GABA	PAM
0	0.834568	0.745	0.495	0	GABA	XKR4
0	0.826494	0.327	0.085	0	GABA	SAMD4A
0	0.824285	0.491	0.177	0	GABA	TFAP2A
0	0.819944	0.289	0.097	0	GABA	KLHL1
0	0.815577	0.749	0.494	0	GABA	FAT3
0	0.812092	0.492	0.18	0	GABA	LGR4
0	0.809426	0.563	0.302	0	GABA	MAP2
0	0.808769	0.268	0.036	0	GABA	ABLIM3
0	0.800809	0.359	0.125	0	GABA	NETO2
0	0.796921	0.303	0.107	0	GABA	PAPPAli1
0	0.789363	0.424	0.143	0	GABA	GREB1L
0	0.779727	0.357	0.134	0	GABA	PGM2L1
0	0.775176	0.495	0.218	0	GABA	ST6GALNAC3
0	0.772311	0.551	0.251	0	GABA	JAZF1
0	0.755247	0.727	0.494	0	GABA	TANC2
0	0.751226	0.305	0.099	0	GABA	TMEM178A
0	0.746979	0.325	0.129	0	GABA	MPDZ
0	0.728223	0.453	0.211	0	GABA	TOX3
0	0.726035	0.845	0.666	0	GABA	ADGRL3
0	0.721733	0.256	0.047	0	GABA	PLOD2
0	0.720375	0.395	0.199	0	GABA	TMEFF2
0	0.719342	0.493	0.26	0	GABA	ATP1B1
0	0.718766	0.255	0.039	0	GABA	ATRNL1-AS-5
0	0.717811	0.358	0.168	0	GABA	SLIT2
0	0.717084	0.662	0.389	0	GABA	DKK3
0	0.709425	0.695	0.458	0	GABA	PCDH9
0	0.704308	0.755	0.544	0	GABA	KCNC2
0	0.700398	0.326	0.116	0	GABA	ARHGAP20
0	0.693211	0.378	0.152	0	GABA	FHIT
0	0.689407	0.446	0.206	0	GABA	SORCS2
0	0.687209	0.884	0.748	0	GABA	CTNNA2
0	0.682202	0.25	0.066	0	GABA	TSPAN2
0	0.669002	0.4	0.169	0	GABA	ARHGEF4
0	0.665697	0.547	0.275	0	GABA	DLGAP2
0	0.658445	0.299	0.095	0	GABA	PCDH10
0	0.658208	0.741	0.509	0	GABA	EML5
0	0.655073	0.55	0.271	0	GABA	NTRK2
0	0.654686	0.906	0.791	0	GABA	ANK3
0	0.650792	0.584	0.33	0	GABA	LINC-USP25-14
0	0.646325	0.51	0.263	0	GABA	ANTXR1
0	0.641617	0.432	0.208	0	GABA	GALNT7li1
0	0.640486	0.543	0.308	0	GABA	SORBS2
0	0.639165	0.286	0.102	0	GABA	ADARB2-AS-6
0	0.632183	0.479	0.237	0	GABA	USP25
0	0.62987	0.829	0.572	0	GABA	ARHGEF9
0	0.627375	0.714	0.462	0	GABA	NLK
0	0.625915	0.584	0.331	0	GABA	CDH2
0	0.625157	0.925	0.839	0	GABA	FRMD4A
0	0.624679	0.573	0.288	0	GABA	ABLIM1
0	0.61994	0.566	0.324	0	GABA	ADCY2li1
0	0.61908	0.364	0.156	0	GABA	VSTM2B
0	0.619022	0.614	0.304	0	GABA	MEIS1
0	0.617598	0.499	0.284	0	GABA	LINC-RPL6-63
0	0.615143	0.449	0.203	0	GABA	EPHA7
0	0.608838	0.325	0.123	0	GABA	RBMS1
0	0.608331	0.714	0.524	0	GABA	MTUS2
0	0.598097	0.329	0.124	0	GABA	ZNF385D-AS-4
0	0.595176	0.54	0.289	0	GABA	FAM184A
0	0.593443	0.273	0.093	0	GABA	LORF2li11
0	0.590457	0.278	0.095	0	GABA	SLC1A1
0	0.586676	0.362	0.16	0	GABA	MAP1B
0	0.582633	0.475	0.221	0	GABA	ARHGEF9-AS-2
0	0.574205	0.264	0.074	0	GABA	IMPA2
0	0.572038	0.463	0.217	0	GABA	PELI2
0	0.554485	0.338	0.126	0	GABA	GRK5
0	0.546911	0.256	0.083	0	GABA	KCNB1
0	0.546226	0.332	0.141	0	GABA	BMERB1
0	0.543112	0.669	0.427	0	GABA	MLLT3
0	0.540628	0.6	0.391	0	GABA	KCNC1
0	0.538356	0.321	0.112	0	GABA	SYT7
0	0.537693	0.576	0.347	0	GABA	CTBP2
0	0.535375	0.502	0.241	0	GABA	LINC-BASP1-1
0	0.531067	0.376	0.167	0	GABA	NAV2li1
0	0.526922	0.489	0.278	0	GABA	SPECC1
0	0.526771	0.678	0.449	0	GABA	ATP2B1
0	0.523949	0.25	0.079	0	GABA	SCN3B
0	0.514006	0.504	0.274	0	GABA	ATP2A2
0	0.507692	0.782	0.593	0	GABA	ENOX1
0	0.484932	0.267	0.096	0	GABA	MID1
0	0.477372	0.369	0.166	0	GABA	RAP1GDS1
0	0.465982	0.279	0.103	0	GABA	REPS2
0	0.405561	0.52	0.28	0	GABA	CACNA2D1
0	-0.430595	0.987	0.995	0	GABA	CADM2
0	-0.449793	0.273	0.52	0	GABA	PTPRT
0	-0.481168	0.45	0.693	0	GABA	NAP1L1-AS-5
0	-0.491041	0.894	0.904	0	GABA	RERE
0	-0.537544	0.982	0.987	0	GABA	DLG2
0	-0.554915	0.569	0.792	0	GABA	IL1RAPL1
0	-0.561285	0.788	0.905	0	GABA	NLGN1
0	-0.571965	0.815	0.827	0	GABA	KLF12
0	-0.581815	0.705	0.753	0	GABA	PER3
0	-0.600577	0.914	0.94	0	GABA	RORB
0	-0.634034	0.725	0.896	0	GABA	GRM8
0	-0.643316	0.885	0.947	0	GABA	ANKS1B
0	-0.655546	0.656	0.725	0	GABA	TMEM178B
0	-0.668938	0.623	0.726	0	GABA	QKI
0	-0.692339	0.645	0.739	0	GABA	DTNA
0	-0.697635	0.358	0.579	0	GABA	GALNTL6
0	-0.72326	0.631	0.739	0	GABA	KCNAB1li1
0	-0.772959	0.427	0.607	0	GABA	GALNT17
0	-0.779479	0.801	0.873	0	GABA	NEGR1
0	-0.795135	0.536	0.661	0	GABA	NAALADL2
0	-0.823134	0.159	0.343	0	GABA	MYO10
0	-0.84276	0.391	0.553	0	GABA	ZEB1
0	-0.891474	0.379	0.579	0	GABA	NYAP2
0	-0.894813	0.572	0.704	0	GABA	TIAM1
0	-0.923377	0.222	0.402	0	GABA	GLRA1
0	-0.952478	0.3	0.463	0	GABA	PDE1C
0	-0.964844	0.076	0.283	0	GABA	PROX1
0	-0.978351	0.407	0.584	0	GABA	TMEM196
0	-1.01834	0.146	0.325	0	GABA	MAPK4
0	-1.05656	0.099	0.324	0	GABA	CDH22
0	-1.06349	0.652	0.901	0	GABA	GALNT13
0	-1.07344	0.389	0.571	0	GABA	LUZP2
0	-1.07868	0.163	0.342	0	GABA	NHLH2
0	-1.08231	0.487	0.687	0	GABA	SETBP1
0	-1.10263	0.738	0.819	0	GABA	FGF12
0	-1.13186	0.466	0.666	0	GABA	NCKAP5
0	-1.13472	0.452	0.704	0	GABA	PDE4B
0	-1.13902	0.133	0.284	0	GABA	BRINP3
0	-1.14626	0.309	0.538	0	GABA	SYT16
0	-1.148	0.18	0.352	0	GABA	OSBPL3
0	-1.18222	0.31	0.512	0	GABA	DSCAML1
0	-1.19694	0.128	0.343	0	GABA	TRPC5
0	-1.20746	0.251	0.44	0	GABA	DOCK10
0	-1.22206	0.615	0.789	0	GABA	CACNB4
0	-1.22993	0.16	0.394	0	GABA	ZNF423
0	-1.26445	0.26	0.51	0	GABA	FIGN
0	-1.318	0.363	0.72	0	GABA	PTPRZ1
0	-1.34808	0.584	0.939	0	GABA	DAB1
0	-1.37575	0.282	0.575	0	GABA	TSORFli149
0	-1.39787	0.199	0.441	0	GABA	NRXN1-AS-4
0	-1.40192	0.067	0.279	0	GABA	SEMA3A
0	-1.4135	0.587	0.871	0	GABA	TMTC2
0	-1.41506	0.161	0.368	0	GABA	SLC35F1
0	-1.42267	0.307	0.473	0	GABA	EPHA5
0	-1.42895	0.322	0.719	0	GABA	FARP1
0	-1.43147	0.21	0.464	0	GABA	NRXN1-AS-5
0	-1.53009	0.234	0.473	0	GABA	CA10
0	-1.5749	0.148	0.474	0	GABA	DCDC1li1
0	-1.70813	0.066	0.308	0	GABA	NFIB
0	-1.71183	0.643	0.77	0	GABA	SHANK3
0	-1.75013	0.345	0.7	0	GABA	NRP1
0	-1.75392	0.035	0.421	0	GABA	LAMP5
0	-1.85226	0.277	0.505	0	GABA	DGKB
0	-1.86077	0.335	0.76	0	GABA	CDK14
0	-1.91638	0.082	0.501	0	GABA	IGSF11
0	-1.93703	0.906	0.96	0	GABA	NRXN1
0	-1.97212	0.026	0.315	0	GABA	EBF3
0	-2.15172	0.146	0.546	0	GABA	OPCML
0	-2.15759	0.057	0.346	0	GABA	CCBE1
0	-2.30712	0.425	0.718	0	GABA	GRIK2
0	-2.4186	0.098	0.572	0	GABA	SLC6A9
0	-2.5185	0.033	0.572	0	GABA	LAMP5-AS-1
0	-2.75285	0.268	0.568	0	GABA	TRHDE
0	-2.77745	0.07	0.481	0	GABA	EBF1
0	-2.96042	0.267	0.459	0	GABA	SGCZ
0	-3.43828	0.131	0.824	0	GABA	CACNA2D3
0	-3.60093	0.173	0.949	0	GABA	TCF4
5.20524e-307	0.488132	0.595	0.383	2.33403e-302	GABA	WSB1li1
3.59929e-306	0.483931	0.538	0.313	1.61392e-301	GABA	CERS6
5.59027e-306	0.644161	0.426	0.232	2.50668e-301	GABA	PTPRB
5.16634e-304	0.496128	0.454	0.244	2.31659e-299	GABA	ZDHHC14
6.69666e-303	0.498435	0.391	0.192	3.00278e-298	GABA	GRIA4-AS-4
2.271e-302	0.46355	0.737	0.512	1.01832e-297	GABA	NRCAM
6.36965e-302	0.480521	0.266	0.098	2.85615e-297	GABA	UNC5B
1.17918e-300	-0.496772	0.883	0.872	5.28742e-296	GABA	SNTG1
7.7752e-300	-0.427819	0.406	0.579	3.4864e-295	GABA	GRID2
7.19223e-299	-0.784242	0.225	0.387	3.225e-294	GABA	BCL11A
1.01547e-297	0.519006	0.551	0.344	4.55337e-293	GABA	ADAM22
2.39525e-296	1.21021	0.32	0.155	1.07403e-291	GABA	HECW1
1.04779e-295	0.464679	0.501	0.285	4.69827e-291	GABA	LPGAT1
4.44699e-290	-0.396137	0.765	0.851	1.99403e-285	GABA	LSAMP
3.80242e-289	-0.888532	0.243	0.394	1.705e-284	GABA	PRICKLE2
9.80538e-283	0.416107	0.331	0.15	4.39673e-278	GABA	TMEM9B
7.58638e-281	-0.724818	0.253	0.42	3.40173e-276	GABA	PDE4B-AS-5
1.71904e-279	0.436565	0.622	0.41	7.7082e-275	GABA	CLASP1
3.07486e-277	0.644219	0.783	0.651	1.37877e-272	GABA	PHACTR1
5.79998e-277	0.522504	0.338	0.162	2.60071e-272	GABA	DUSP10
4.7817e-274	0.675984	0.538	0.338	2.14412e-269	GABA	PCSK1N
3.14089e-273	0.440879	0.297	0.127	1.40838e-268	GABA	GNAL
7.32005e-273	-0.726343	0.168	0.317	3.28231e-268	GABA	AFF2
2.08182e-272	0.446202	0.424	0.224	9.33489e-268	GABA	SV2A
3.86843e-269	0.426331	0.262	0.103	1.7346e-264	GABA	CACNA1I
1.37347e-267	0.42471	0.277	0.116	6.15866e-263	GABA	CPLX1
3.09042e-267	0.557056	0.269	0.111	1.38574e-262	GABA	GPR22
1.21938e-265	0.411549	0.311	0.14	5.46769e-261	GABA	IGSF9Bli1
3.30025e-265	0.460397	0.724	0.541	1.47983e-260	GABA	HMGN3
1.2089e-264	0.458965	0.274	0.114	5.4207e-260	GABA	LINC-USP25-13
3.9287e-264	-0.58553	0.552	0.654	1.76163e-259	GABA	DGKI
1.15452e-263	0.446678	0.272	0.113	5.17685e-259	GABA	LINC-PLIN3-9
5.19057e-263	0.512082	0.331	0.16	2.32745e-258	GABA	CRACD
1.11958e-258	0.355375	0.948	0.876	5.02018e-254	GABA	GRIA4
7.0593e-258	-0.729822	0.115	0.251	3.16539e-253	GABA	PDE1A
1.85591e-256	-0.636916	0.516	0.606	8.32191e-252	GABA	NOL4li1
8.33037e-256	0.406316	0.295	0.13	3.73534e-251	GABA	ARHGEF9-AS-3
1.49641e-255	0.438377	0.42	0.231	6.70991e-251	GABA	PAK3
7.17033e-254	-0.613919	0.501	0.626	3.21518e-249	GABA	UNC5C
1.57779e-253	0.770424	0.291	0.137	7.07483e-249	GABA	CNTNAP5li1
3.41042e-253	-0.601258	0.586	0.662	1.52923e-248	GABA	ASPH
1.27426e-252	0.446787	0.284	0.126	5.71378e-248	GABA	CHD7
6.54968e-251	-0.579155	0.656	0.704	2.93688e-246	GABA	SSBP2
1.75342e-250	-0.525205	0.729	0.766	7.86234e-246	GABA	PLCB4
2.46925e-250	0.578541	0.316	0.154	1.10721e-245	GABA	CPOX
3.34234e-248	0.395368	0.331	0.16	1.4987e-243	GABA	PTPRJ
1.21613e-247	0.395722	0.323	0.154	5.45311e-243	GABA	ST3GAL5
4.52927e-247	0.380555	0.284	0.124	2.03093e-242	GABA	TNFRSF23
2.49347e-246	0.491962	0.301	0.141	1.11807e-241	GABA	LINC-RBFOX1-2
3.59599e-245	-0.812283	0.174	0.312	1.61244e-240	GABA	LUZP2-AS-5
2.69812e-243	0.400774	0.386	0.202	1.20984e-238	GABA	MAP3K1-AS-1
4.81738e-243	0.398465	0.461	0.268	2.16011e-238	GABA	FOCAD
7.35394e-243	0.404538	0.411	0.224	3.29751e-238	GABA	MAP3K1
4.85144e-242	0.69351	0.551	0.375	2.17538e-237	GABA	DCC
1.00448e-241	-0.365426	0.923	0.915	4.50411e-237	GABA	GPHN
1.73431e-241	0.37136	0.474	0.274	7.77666e-237	GABA	SLC23A2
3.74699e-241	0.383251	0.308	0.146	1.68015e-236	GABA	RASGRF2
7.44171e-240	-0.898793	0.507	0.594	3.33686e-235	GABA	ZFPM2
8.87964e-240	0.398696	0.335	0.166	3.98163e-235	GABA	FNDC3B
3.93619e-239	0.361786	0.416	0.225	1.76499e-234	GABA	TFAP2B
1.07983e-238	0.388829	0.424	0.236	4.84196e-234	GABA	NRXN2
1.7777e-238	-0.693734	0.132	0.257	7.97121e-234	GABA	RAB3IP
1.83733e-237	-0.791019	0.576	0.65	8.23859e-233	GABA	APP
6.89515e-237	-0.606956	0.549	0.611	3.09178e-232	GABA	SREK1
3.44795e-233	0.645215	0.442	0.268	1.54606e-228	GABA	PCDH17
3.24838e-232	0.465387	0.454	0.27	1.45657e-227	GABA	SLCO3A1
4.46946e-231	0.452691	0.658	0.486	2.0041e-226	GABA	SLC8A3li1
2.23299e-229	0.487571	0.261	0.116	1.00127e-224	GABA	ZBTB7C
5.75427e-228	0.375691	0.626	0.423	2.58022e-223	GABA	CD47
1.80058e-227	0.577264	0.663	0.484	8.07379e-223	GABA	ATP6V0C
1.88965e-224	0.518355	0.61	0.429	8.4732e-220	GABA	GABRA2
4.15755e-224	0.332988	0.257	0.111	1.86424e-219	GABA	LPIN2
2.15748e-222	-0.765602	0.222	0.345	9.67413e-218	GABA	APOH
2.24386e-220	0.387995	0.452	0.268	1.00615e-215	GABA	RASAL2
4.49501e-220	-0.733536	0.433	0.526	2.01556e-215	GABA	MED12L
3.53959e-219	-0.930406	0.301	0.421	1.58715e-214	GABA	LINC-YIPF5-2
3.94377e-219	0.355907	0.305	0.146	1.76839e-214	GABA	LINC-MYC-15
5.14415e-219	0.554836	0.266	0.124	2.30664e-214	GABA	NWD2
5.63967e-218	-1.09599	0.245	0.366	2.52883e-213	GABA	ZNF804B
6.96207e-218	0.606758	0.455	0.289	3.12179e-213	GABA	PEX5L
1.37179e-215	0.386019	0.407	0.23	6.1511e-211	GABA	FAIM2li1
1.28622e-214	0.350009	0.503	0.31	5.76741e-210	GABA	FLRT2
1.52254e-212	0.340428	0.731	0.524	6.82707e-208	GABA	NHS
3.52069e-212	0.624472	0.455	0.298	1.57868e-207	GABA	GLRA3li1
1.72749e-211	0.369854	0.322	0.164	7.74608e-207	GABA	PAK5
5.33025e-211	-0.925108	0.353	0.46	2.39008e-206	GABA	DOCK4
6.96472e-211	0.41398	0.281	0.135	3.12298e-206	GABA	TSORFli2548
1.16309e-209	0.407846	0.625	0.432	5.21528e-205	GABA	RTN3
2.51039e-209	0.404058	0.315	0.161	1.12566e-204	GABA	POLli97
5.64914e-208	0.662262	0.551	0.387	2.53307e-203	GABA	KCNH5
4.5929e-206	0.417993	0.257	0.119	2.05946e-201	GABA	KCNN2
2.00093e-205	0.397611	0.57	0.382	8.97218e-201	GABA	ATP1A3li1
2.1448e-204	0.4018	0.693	0.512	9.61729e-200	GABA	STXBP5
4.27594e-204	0.324879	0.371	0.203	1.91733e-199	GABA	SMAD2
1.30665e-203	-0.607129	0.298	0.431	5.85901e-199	GABA	ASTN2
5.06479e-201	0.333128	0.318	0.163	2.27105e-196	GABA	ZC2HC1A
2.42128e-200	0.354133	0.35	0.191	1.0857e-195	GABA	KIAA0513
2.76622e-200	-0.478193	0.562	0.639	1.24037e-195	GABA	CACNA1C
4.04977e-200	0.362754	0.505	0.321	1.81592e-195	GABA	TMEM59L
1.76198e-198	-0.745563	0.183	0.306	7.90071e-194	GABA	ST6GALNAC5
8.02847e-198	0.369776	0.327	0.174	3.59996e-193	GABA	DPYSL5
1.73301e-197	-0.680784	0.382	0.478	7.7708e-193	GABA	GABRB3
4.19012e-197	0.365232	0.445	0.27	1.87885e-192	GABA	PHLPP1
9.63489e-197	0.45548	0.834	0.795	4.32029e-192	GABA	SLC8A1
1.15028e-195	-0.67841	0.196	0.319	5.15786e-191	GABA	NCKAP5-AS-3
1.00048e-194	0.321407	0.292	0.145	4.48617e-190	GABA	KAT2B
2.18557e-194	0.394178	0.386	0.224	9.8001e-190	GABA	GLRA2
1.86511e-192	0.496532	0.607	0.458	8.36314e-188	GABA	CNTN4
6.4192e-192	-0.714826	0.633	0.653	2.87837e-187	GABA	TCF12
8.05076e-192	-0.466526	0.507	0.615	3.60996e-187	GABA	EML6
1.30573e-190	0.315892	0.297	0.151	5.85487e-186	GABA	LORF2li235
3.17833e-190	-0.55474	0.5	0.598	1.42516e-185	GABA	NTM
4.09856e-188	0.306507	0.576	0.387	1.83779e-183	GABA	MACF1
1.2578e-187	0.321235	0.322	0.171	5.63996e-183	GABA	EFS
6.59028e-186	-0.480314	0.667	0.709	2.95508e-181	GABA	EPB41L3
8.9823e-186	-0.626519	0.529	0.59	4.02766e-181	GABA	EXT1
1.32324e-185	0.343572	0.352	0.195	5.93343e-181	GABA	WDR87-AS-2
2.58312e-184	0.452986	0.768	0.585	1.15827e-179	GABA	MAGI3
3.0106e-184	-0.586153	0.484	0.567	1.34995e-179	GABA	DPF3
4.85521e-184	0.370917	0.269	0.132	2.17708e-179	GABA	CNTN4-AS-4
4.99815e-184	0.335192	0.388	0.226	2.24117e-179	GABA	ACVR2A
9.11577e-184	0.316283	0.517	0.333	4.08751e-179	GABA	ATP6V0A1
1.56321e-183	0.416913	0.264	0.131	7.00944e-179	GABA	RUNX2
3.28711e-183	0.485036	0.546	0.371	1.47394e-178	GABA	CTTNBP2
4.48617e-183	-0.633649	0.291	0.399	2.0116e-178	GABA	PKP4
5.09978e-183	0.35521	0.303	0.158	2.28674e-178	GABA	ARL6IP5
6.39384e-183	0.353629	0.318	0.171	2.867e-178	GABA	MAML1
1.3474e-182	0.392894	0.268	0.135	6.04176e-178	GABA	KIF13B
7.28665e-182	0.300092	0.301	0.155	3.26734e-177	GABA	TECR
8.42963e-182	0.316317	0.663	0.47	3.77985e-177	GABA	TMCC1
3.48073e-181	0.348012	0.586	0.398	1.56076e-176	GABA	NDFIP1
7.01031e-181	0.381203	0.292	0.154	3.14342e-176	GABA	GRK3
3.96942e-180	0.468596	0.639	0.483	1.77989e-175	GABA	RGS7
1.22255e-179	0.267364	0.408	0.239	5.48192e-175	GABA	NMNAT2
4.54601e-177	-0.743753	0.265	0.372	2.03843e-172	GABA	ADGRV1li1
1.03485e-176	0.373147	0.284	0.148	4.64029e-172	GABA	CAP2
1.10991e-175	0.294702	0.398	0.235	4.97682e-171	GABA	ABHD12
3.1605e-175	-0.622863	0.142	0.251	1.41717e-170	GABA	MRAP2
2.52196e-174	0.561643	0.526	0.373	1.13085e-169	GABA	PRICKLE1
4.97656e-174	0.370489	0.502	0.33	2.23149e-169	GABA	ATP6V0B
1.30976e-173	0.293915	0.392	0.229	5.87298e-169	GABA	PHKB
3.59991e-173	-0.627145	0.467	0.546	1.6142e-168	GABA	RAB3C
8.86415e-173	0.365758	0.316	0.174	3.97469e-168	GABA	SLIT1
1.63e-172	0.278071	0.537	0.353	7.30892e-168	GABA	BMPR2
1.84179e-172	0.298071	0.499	0.321	8.25857e-168	GABA	SERINC1
2.21656e-172	0.712045	0.413	0.276	9.93905e-168	GABA	DMDli2
5.51176e-172	-0.508394	0.638	0.667	2.47148e-167	GABA	HIVEP2
1.20441e-171	0.354999	0.36	0.212	5.40056e-167	GABA	SUSD4
5.84728e-171	-0.716516	0.353	0.45	2.62192e-166	GABA	LIN7A
9.76512e-171	-0.544397	0.306	0.431	4.37868e-166	GABA	SHISA6
1.02005e-170	-0.290024	0.935	0.916	4.5739e-166	GABA	NBEA
6.00424e-170	0.442646	0.409	0.255	2.6923e-165	GABA	CLU
1.05451e-169	0.273145	0.463	0.291	4.7284e-165	GABA	APC
1.73651e-169	0.415138	0.283	0.151	7.78652e-165	GABA	AGBL4
9.8686e-169	-0.682638	0.505	0.555	4.42508e-164	GABA	PCNX1
1.32698e-168	0.268339	0.263	0.132	5.95016e-164	GABA	CXXC4
3.12782e-168	0.278621	0.398	0.237	1.40252e-163	GABA	SLC9A7
3.41305e-167	0.307825	0.683	0.506	1.53041e-162	GABA	CNKSR2
1.57769e-166	0.330427	0.287	0.153	7.07436e-162	GABA	SAT1
4.52198e-165	-0.686117	0.286	0.383	2.02766e-160	GABA	ADAM5
3.12787e-164	0.285699	0.279	0.145	1.40254e-159	GABA	SPCS1
4.4099e-164	-0.725218	0.29	0.393	1.9774e-159	GABA	PLPPR5
1.83393e-163	0.394812	0.339	0.199	8.22334e-159	GABA	DCLK1
7.36288e-163	0.41432	0.879	0.933	3.30151e-158	GABA	FRMD5
1.16557e-162	0.266354	0.284	0.15	5.22643e-158	GABA	MAP2K1
1.20785e-162	0.275611	0.25	0.124	5.41598e-158	GABA	SEPTIN11
6.91914e-162	0.268917	0.607	0.424	3.10254e-157	GABA	KIF21A
1.3034e-161	0.932186	0.433	0.312	5.84445e-157	GABA	DOK5
1.55879e-161	0.806193	0.296	0.17	6.98962e-157	GABA	SPARCL1
2.53852e-161	-1.41387	0.347	0.416	1.13827e-156	GABA	KCND3
5.03206e-161	-0.614891	0.391	0.471	2.25637e-156	GABA	JAKMIP3
2.24284e-160	0.323998	0.412	0.256	1.00569e-155	GABA	BMP2K
2.91311e-160	0.281123	0.389	0.233	1.30624e-155	GABA	HSP90B1li3
2.40894e-159	0.274313	0.666	0.479	1.08017e-154	GABA	LINC-ARHGAP24-1
3.27988e-159	0.37151	0.374	0.223	1.4707e-154	GABA	LINC-MRPL42-8
4.26064e-159	0.314077	0.256	0.132	1.91047e-154	GABA	SH3PXD2Ali1
4.32092e-159	0.296964	0.396	0.241	1.9375e-154	GABA	MGAT4A
7.89348e-159	0.329403	0.547	0.38	3.53944e-154	GABA	ANKRD44
1.11124e-158	0.255453	0.378	0.223	4.98279e-154	GABA	HMGCR
1.66704e-158	0.262666	0.426	0.264	7.47501e-154	GABA	INPP4A
6.83513e-158	0.290631	0.431	0.271	3.06487e-153	GABA	SPTAN1
3.01704e-157	-0.484812	0.724	0.719	1.35284e-152	GABA	RBFOX2
1.96972e-155	0.265397	0.308	0.171	8.83222e-151	GABA	MAP6
2.40822e-154	0.351278	0.549	0.386	1.07985e-149	GABA	ADCY8
1.34739e-153	0.270154	0.288	0.155	6.04169e-149	GABA	ATP6AP2
1.93179e-153	-0.852377	0.231	0.327	8.66214e-149	GABA	RASSF8
2.21255e-153	0.579723	0.378	0.247	9.92109e-149	GABA	DMDli1
3.74332e-153	0.256382	0.37	0.22	1.6785e-148	GABA	ACSL3
2.49435e-152	0.329878	0.334	0.195	1.11847e-147	GABA	BAP18
6.94104e-151	0.255649	0.409	0.252	3.11236e-146	GABA	TJP1
9.17701e-150	0.293693	0.412	0.263	4.11497e-145	GABA	MAT2A
1.17139e-149	0.260466	0.43	0.27	5.25251e-145	GABA	SGMS1
2.93771e-149	0.342784	0.366	0.223	1.31727e-144	GABA	SCG3
2.97351e-149	0.311646	0.318	0.183	1.33332e-144	GABA	CYRIA
6.544e-148	0.269815	0.46	0.3	2.93433e-143	GABA	DCLK2
6.61044e-147	-0.611178	0.164	0.26	2.96412e-142	GABA	SATB1
7.04202e-147	-1.07824	0.265	0.362	3.15764e-142	GABA	GPC6
1.39632e-146	0.412727	0.252	0.136	6.26111e-142	GABA	TCERG1L
2.85819e-145	0.278044	0.571	0.4	1.28161e-140	GABA	R3HDM1
2.00415e-144	0.279523	0.463	0.301	8.98663e-140	GABA	DDX5-AS-1
3.34997e-143	0.298664	0.523	0.357	1.50213e-138	GABA	DACH1
1.84666e-142	-0.50991	0.439	0.528	8.28043e-138	GABA	LINC-ASIC2-11
5.7068e-142	0.259038	0.255	0.135	2.55893e-137	GABA	SPINT2
3.03175e-141	-0.46437	0.623	0.654	1.35944e-136	GABA	SYNE1
5.17507e-141	0.305945	0.353	0.214	2.3205e-136	GABA	ARL6IP1li1
4.64408e-140	-0.745123	0.194	0.298	2.0824e-135	GABA	CALN1
1.2035e-139	0.256122	0.31	0.179	5.3965e-135	GABA	SCAMP5
1.54067e-138	-0.553283	0.181	0.276	6.90836e-134	GABA	CAMKV
2.65585e-138	-0.628337	0.73	0.72	1.19088e-133	GABA	TTC28li1
3.19077e-137	-0.760657	0.176	0.283	1.43074e-132	GABA	CRYAA
5.95542e-137	-0.280566	0.971	0.962	2.67041e-132	GABA	MDGA2
2.97514e-136	0.328646	0.323	0.194	1.33405e-131	GABA	NALCN
2.39093e-133	-0.615523	0.177	0.281	1.07209e-128	GABA	HS3ST5
4.50251e-133	-0.596045	0.216	0.308	2.01893e-128	GABA	CYTH3
1.71396e-132	-0.624197	0.189	0.286	7.68538e-128	GABA	HSF2-AS-1
3.77754e-132	0.300991	0.882	0.748	1.69385e-127	GABA	MACROD2
4.20613e-132	0.261261	0.339	0.204	1.88603e-127	GABA	SORBS1
9.96282e-132	-0.699397	0.171	0.278	4.46733e-127	GABA	CRYBA4
1.456e-131	-0.553865	0.577	0.599	6.52871e-127	GABA	TUT4
1.6769e-131	0.250764	0.42	0.275	7.51921e-127	GABA	ANK1
2.06852e-130	-0.475957	0.256	0.36	9.27523e-126	GABA	PRKCA
2.51292e-130	-0.838407	0.172	0.265	1.12679e-125	GABA	NKAIN2
1.76656e-129	0.25749	0.405	0.262	7.92127e-125	GABA	PTPRS
2.30603e-129	0.533216	0.304	0.188	1.03402e-124	GABA	TNR
4.40861e-129	-0.546452	0.413	0.477	1.97682e-124	GABA	CORO2B
3.26617e-127	-0.392843	0.822	0.789	1.46455e-122	GABA	AAK1
4.22789e-127	-0.660097	0.276	0.356	1.89579e-122	GABA	P4HA2
5.98428e-124	0.258201	0.299	0.179	2.68335e-119	GABA	GPR107
6.00419e-124	0.397251	0.862	0.798	2.69228e-119	GABA	PDE4Dli1
1.62058e-123	0.270999	0.526	0.372	7.2667e-119	GABA	PDE4DIP
1.55486e-121	-0.57409	0.27	0.376	6.97197e-117	GABA	SORCS3
7.66236e-121	-0.826313	0.211	0.3	3.4358e-116	GABA	SLC44A5
1.31226e-119	-0.354991	0.779	0.763	5.88419e-115	GABA	FRY
1.63095e-117	0.294695	0.423	0.29	7.31319e-113	GABA	FRMD5-AS-4
9.07827e-117	0.428897	0.349	0.228	4.0707e-112	GABA	CUX2
1.47844e-115	0.267683	0.329	0.205	6.62931e-111	GABA	LRP12
1.49547e-115	0.36054	0.344	0.226	6.70569e-111	GABA	ADGRL2
4.66408e-115	0.253975	0.277	0.163	2.09137e-110	GABA	MGARP
1.87311e-113	-0.390209	0.729	0.727	8.39903e-109	GABA	NR3C2
1.06792e-112	-0.802741	0.237	0.333	4.78855e-108	GABA	CRYBB2
2.57069e-111	-0.825451	0.218	0.314	1.1527e-106	GABA	TBCCD1
6.70663e-111	-0.48654	0.491	0.549	3.00725e-106	GABA	NRG3
1.30007e-110	0.419743	0.607	0.472	5.82951e-106	GABA	DGKH
1.10446e-109	-0.70896	0.408	0.481	4.9524e-105	GABA	NTRK3
6.33326e-109	-0.436035	0.524	0.586	2.83983e-104	GABA	LINC-ASIC2-7
1.72433e-108	0.271971	0.531	0.385	7.73192e-104	GABA	PLXNA2
2.17265e-108	0.27585	0.253	0.149	9.74216e-104	GABA	ADD3
4.12758e-106	-0.558379	0.196	0.28	1.85081e-101	GABA	GRM8-AS-1
8.0785e-106	-0.392789	0.542	0.593	3.6224e-101	GABA	LRP8
5.16272e-105	-0.48537	0.484	0.538	2.31496e-100	GABA	RCAN2
1.8329e-102	-0.382635	0.323	0.421	8.21871e-98	GABA	ZNF536
3.39018e-102	-0.375671	0.213	0.307	1.52016e-97	GABA	GALNT18
8.25076e-101	-0.882306	0.771	0.739	3.69964e-96	GABA	PTPRD
2.16153e-100	0.260183	0.253	0.152	9.69229e-96	GABA	UNC13C
7.44792e-100	0.256494	0.283	0.177	3.33965e-95	GABA	ANK3-AS-1
1.30617e-99	0.460157	0.455	0.345	5.85686e-95	GABA	PRKG1
1.40321e-98	-0.374786	0.684	0.68	6.29199e-94	GABA	TRIO
1.48763e-98	0.308827	0.4	0.28	6.67054e-94	GABA	MAST2
2.90201e-98	0.389471	0.279	0.178	1.30126e-93	GABA	CDH13
7.03925e-97	0.695404	0.344	0.256	3.1564e-92	GABA	GRM5
1.88838e-96	-0.473321	0.376	0.454	8.46751e-92	GABA	TSORFli1254
6.15913e-95	-0.374679	0.685	0.68	2.76175e-90	GABA	LRBA
2.42242e-94	-0.621251	0.191	0.263	1.08621e-89	GABA	TMEM132D
5.89731e-94	-0.628566	0.54	0.55	2.64436e-89	GABA	PARP8
4.36491e-89	-0.418579	0.523	0.584	1.95723e-84	GABA	LHFPL3
4.37839e-86	0.304031	0.321	0.221	1.96327e-81	GABA	MPP6
1.40163e-85	-0.34483	0.718	0.709	6.28491e-81	GABA	PLEKHA5liN
3.50517e-85	-0.462277	0.239	0.31	1.57172e-80	GABA	CA11
7.95974e-85	0.28212	0.272	0.177	3.56915e-80	GABA	DMD
8.10266e-85	-0.576037	0.248	0.312	3.63323e-80	GABA	TTC39C
2.79839e-84	-0.401057	0.5	0.546	1.2548e-79	GABA	GABRG2
8.84374e-83	-0.415325	0.511	0.545	3.96553e-78	GABA	GUCY1A2
2.2736e-82	-0.474963	0.191	0.268	1.01948e-77	GABA	CACNG3
2.96054e-82	-0.30494	0.714	0.699	1.32751e-77	GABA	CLASP2
4.09726e-82	-0.465449	0.297	0.366	1.83721e-77	GABA	TSORFli1996
9.068e-82	0.669458	0.335	0.254	4.06609e-77	GABA	CDH7
5.63209e-81	-0.349474	0.245	0.328	2.52543e-76	GABA	PLCL2li1
9.14671e-81	-0.601773	0.204	0.276	4.10138e-76	GABA	GABRA1
1.80176e-79	-0.425953	0.2	0.269	8.07909e-75	GABA	RASA4
2.52468e-79	-0.536845	0.57	0.589	1.13207e-74	GABA	SPHKAP
1.04732e-77	0.311346	0.503	0.395	4.6962e-73	GABA	PDE3A-AS-3
8.54083e-77	-0.632253	0.591	0.602	3.82971e-72	GABA	MT-ND1li1
1.14612e-76	-0.470948	0.555	0.561	5.13921e-72	GABA	FTO
1.2181e-76	-0.668583	0.217	0.292	5.46195e-72	GABA	CDH8
2.15516e-76	-0.368082	0.243	0.328	9.66373e-72	GABA	LINC-NAP1L1-25
7.41142e-75	-0.410177	0.35	0.413	3.32328e-70	GABA	MAGOH-AS-2
1.17322e-74	-0.470094	0.365	0.413	5.2607e-70	GABA	ASCC3
9.60602e-71	-0.394502	0.239	0.312	4.30734e-66	GABA	CAMK4
8.6841e-69	-0.453604	0.376	0.436	3.89395e-64	GABA	FSTL5
1.13978e-68	0.362077	0.434	0.343	5.11077e-64	GABA	PLXDC2
4.29993e-68	0.418287	0.455	0.358	1.92809e-63	GABA	DNER
4.49429e-68	-0.344744	0.541	0.583	2.01524e-63	GABA	FMN1
1.93596e-67	-0.535204	0.214	0.275	8.68086e-63	GABA	ITPR1
6.81842e-67	-0.512598	0.474	0.496	3.05738e-62	GABA	PRKCE
7.89033e-65	0.362118	0.25	0.175	3.53803e-60	GABA	SYN3
1.4396e-64	0.650043	0.66	0.713	6.45518e-60	GABA	RBFOX1
1.64205e-64	-0.474573	0.374	0.417	7.36295e-60	GABA	PCDHB14
1.9612e-64	0.501079	0.694	0.596	8.79404e-60	GABA	DPP10
8.06114e-64	-0.545618	0.375	0.415	3.61462e-59	GABA	P2RY14
1.66714e-62	-0.412237	0.669	0.642	7.47545e-58	GABA	NOVA1
1.30829e-60	-0.254761	0.814	0.777	5.86637e-56	GABA	TSORFli1919
6.81917e-60	-0.495935	0.326	0.374	3.05771e-55	GABA	ERGIC2
1.64137e-59	-0.3398	0.642	0.632	7.35989e-55	GABA	CABP1
1.76843e-59	0.376272	0.474	0.392	7.92964e-55	GABA	UNC13Cli1
5.85169e-58	-0.370076	0.23	0.29	2.6239e-53	GABA	PARD3
2.8805e-57	-0.540297	0.32	0.371	1.29162e-52	GABA	NPDC1-AS-1
1.43128e-56	-0.431014	0.512	0.525	6.41784e-52	GABA	TLN2
1.57775e-56	-0.453953	0.399	0.443	7.07463e-52	GABA	LRRC7
2.88176e-56	-0.447261	0.454	0.47	1.29218e-51	GABA	EFR3A
4.54307e-55	-0.270998	0.706	0.681	2.03711e-50	GABA	USP45
5.18078e-55	-0.366715	0.265	0.324	2.32306e-50	GABA	ASXL3li1
5.69157e-55	-0.445625	0.45	0.466	2.5521e-50	GABA	HIF1A
1.72675e-54	-0.380345	0.516	0.525	7.74276e-50	GABA	PTPN4
7.71067e-54	-0.441547	0.292	0.337	3.45746e-49	GABA	GLCCI1
9.07659e-54	-0.522302	0.698	0.665	4.06994e-49	GABA	TSORFli2504
1.08568e-53	-0.465616	0.209	0.265	4.86819e-49	GABA	ZFPM2-AS-9
5.01314e-53	-0.360672	0.636	0.615	2.24789e-48	GABA	SNAP91
5.8706e-53	-0.410242	0.498	0.503	2.63238e-48	GABA	SPAG9
1.62973e-51	-0.434031	0.224	0.281	7.30771e-47	GABA	NDST4
1.22129e-49	-0.282662	0.644	0.638	5.47626e-45	GABA	ATXN1
2.32277e-48	-0.398069	0.747	0.704	1.04153e-43	GABA	PPARGC1A
4.82667e-48	-0.394873	0.413	0.461	2.16428e-43	GABA	KCNB2
4.70173e-47	-0.45848	0.272	0.311	2.10826e-42	GABA	IFT80
9.76997e-46	-0.411778	0.371	0.4	4.38085e-41	GABA	ICA1
1.49062e-45	-0.302468	0.26	0.319	6.68395e-41	GABA	MYO5B
7.90501e-45	-0.399627	0.272	0.31	3.54461e-40	GABA	TTC14
1.17888e-44	-0.400946	0.325	0.365	5.28608e-40	GABA	PDE10Ali1
3.20573e-43	-0.371833	0.48	0.491	1.43745e-38	GABA	RALGAPA2
1.13517e-42	-0.493964	0.229	0.274	5.0901e-38	GABA	PLCE1
2.21787e-42	-0.688831	0.332	0.365	9.94495e-38	GABA	KCNQ3
3.83458e-41	-0.32569	0.373	0.421	1.71943e-36	GABA	ASIC2-AS-3
1.88774e-40	-0.405141	0.329	0.361	8.46461e-36	GABA	STK35
2.02873e-40	-0.626062	0.366	0.39	9.09681e-36	GABA	CNTNAP4
2.84434e-40	-0.263327	0.653	0.629	1.2754e-35	GABA	PPP6R3
9.31362e-38	-0.337074	0.622	0.596	4.17623e-33	GABA	CKB
2.4926e-36	-0.334782	0.493	0.493	1.11768e-31	GABA	EHBP1
2.80208e-36	-0.410201	0.259	0.293	1.25645e-31	GABA	SCLT1
9.16871e-36	0.31239	0.374	0.311	4.11125e-31	GABA	CNTN3
9.82231e-35	-0.516349	0.505	0.521	4.40432e-30	GABA	KCNH7
1.28605e-34	-0.38708	0.261	0.297	5.76665e-30	GABA	PPP1R14C
2.93799e-34	-0.360084	0.264	0.301	1.31739e-29	GABA	GRIK4
6.81523e-33	-0.301846	0.603	0.576	3.05595e-28	GABA	VPS13C
8.69635e-33	-0.303247	0.527	0.521	3.89944e-28	GABA	HNRNPR
9.41388e-33	-0.344243	0.247	0.287	4.22119e-28	GABA	GRID1
3.21899e-32	-0.404399	0.322	0.343	1.4434e-27	GABA	CUL1
6.31413e-32	-0.406961	0.392	0.407	2.83126e-27	GABA	APBA1
7.50893e-32	-0.338108	0.498	0.495	3.367e-27	GABA	PCDHGA4
9.75753e-32	-0.355775	0.329	0.361	4.37528e-27	GABA	LINC-ASIC2-8
1.2639e-31	-0.36649	0.424	0.429	5.66733e-27	GABA	ZFAT
2.07767e-30	-0.252707	0.356	0.394	9.31629e-26	GABA	CACNB2li1
2.63151e-30	-0.30564	0.489	0.487	1.17997e-25	GABA	TCF25
2.69672e-30	-0.35669	0.235	0.272	1.20921e-25	GABA	SLC2A13
5.27124e-30	-0.435722	0.274	0.299	2.36362e-25	GABA	WDPCP
1.20089e-29	-0.300948	0.538	0.535	5.38477e-25	GABA	FBXW7
1.11898e-27	-0.353153	0.485	0.475	5.01752e-23	GABA	DMXL2
4.17943e-27	-0.374165	0.307	0.327	1.87406e-22	GABA	MARK1li1
4.62523e-27	-0.250563	0.535	0.532	2.07395e-22	GABA	ZRANB2
8.71475e-27	-0.258713	0.643	0.606	3.90769e-22	GABA	STAG1
2.9378e-26	-0.304556	0.298	0.33	1.31731e-21	GABA	LINC-ASIC2-4
6.35721e-26	-0.303439	0.538	0.523	2.85057e-21	GABA	OSBPL6
6.48076e-26	-0.306176	0.44	0.452	2.90597e-21	GABA	LINC-NSMCE4A-13
6.53106e-26	-0.252995	0.477	0.487	2.92853e-21	GABA	FNBP1L
1.96868e-23	-0.338166	0.288	0.31	8.82755e-19	GABA	HACE1
2.67426e-23	-0.359556	0.497	0.486	1.19914e-18	GABA	CALM1li2
4.82381e-22	-0.278028	0.459	0.461	2.163e-17	GABA	LINC-TNRC6A-1
1.51772e-21	-0.362614	0.329	0.341	6.80544e-17	GABA	NPHP4li1
1.52834e-21	-0.344768	0.315	0.334	6.85309e-17	GABA	MARCHF4
1.52246e-20	-0.304887	0.424	0.421	6.82671e-16	GABA	PWWP2A
1.07223e-19	-0.293452	0.535	0.509	4.8079e-15	GABA	KDM4C
4.53722e-19	-0.318682	0.427	0.429	2.03449e-14	GABA	ETV6
1.91369e-18	-0.32616	0.289	0.305	8.581e-14	GABA	EVL
2.88303e-18	-0.324431	0.445	0.434	1.29275e-13	GABA	TPT1li6
1.91038e-17	-0.2872	0.415	0.411	8.56616e-13	GABA	PPM1B
4.88326e-17	-0.300624	0.346	0.351	2.18966e-12	GABA	SMC5
7.85006e-17	-0.602549	0.354	0.346	3.51997e-12	GABA	HS6ST3-AS-3
8.1716e-17	-0.313176	0.348	0.355	3.66415e-12	GABA	UBL3
8.3464e-17	-0.2783	0.533	0.504	3.74253e-12	GABA	UBE2E2
1.27435e-16	-0.326205	0.311	0.322	5.7142e-12	GABA	TOMM40
6.34142e-15	-0.35748	0.308	0.32	2.84349e-10	GABA	SFMBT2
1.60865e-14	-0.351416	0.373	0.367	7.21319e-10	GABA	CYB5R4
2.8322e-14	-0.257323	0.426	0.418	1.26996e-09	GABA	NR1D2
3.41435e-14	-0.33697	0.294	0.301	1.53099e-09	GABA	SIK2
4.57149e-14	-0.451996	0.699	0.627	2.04985e-09	GABA	B3GALT1
2.94594e-13	-0.550081	0.388	0.303	1.32096e-08	GABA	ROBO1
6.30644e-12	-0.296325	0.374	0.368	2.82781e-07	GABA	TBC1D9
2.49805e-11	-0.263463	0.554	0.525	1.12012e-06	GABA	SLC30A5-AS-1
3.86918e-11	-0.257738	0.325	0.327	1.73494e-06	GABA	CHD5
4.83357e-11	-0.285135	0.301	0.306	2.16737e-06	GABA	SCMH1
6.09167e-11	-0.321257	0.274	0.284	2.7315e-06	GABA	MAML3
9.33321e-11	-0.31408	0.249	0.259	4.18501e-06	GABA	RPS6KA6li1
1.75773e-10	-0.289884	0.343	0.34	7.88165e-06	GABA	SCUBE2
2.3798e-10	-0.259106	0.774	0.684	1.0671e-05	GABA	KCNMA1
7.84401e-10	-0.276214	0.372	0.362	3.51725e-05	GABA	EIF4G2
1.06179e-09	-0.250086	0.481	0.459	4.76105e-05	GABA	DENND5B
2.13771e-08	-0.291412	0.263	0.267	0.000958551	GABA	SLC4A7
4.12347e-08	0.484462	0.227	0.269	0.00184897	GABA	PLD5
4.80561e-08	-0.258179	0.327	0.324	0.00215483	GABA	ENO1li3
5.25923e-08	-0.271051	0.52	0.483	0.00235824	GABA	SMYD3
7.11616e-08	-0.480676	0.539	0.511	0.00319089	GABA	SASH1
2.02007e-07	-0.380146	0.254	0.204	0.00905798	GABA	NOS1AP
2.86921e-07	-0.253565	0.442	0.423	0.0128655	GABA	HIS3.3Ali1
3.05449e-07	-0.280924	0.264	0.267	0.0136963	GABA	RPL19li1
6.3182e-07	-0.346199	0.339	0.326	0.0283308	GABA	AKAP7
6.96197e-07	-0.273983	0.376	0.362	0.0312175	GABA	RANBP17
7.35902e-07	-0.311782	0.524	0.486	0.0329979	GABA	CSMD3
7.55374e-07	-0.275069	0.315	0.312	0.033871	GABA	FTLli2
1.83319e-06	-0.295311	0.348	0.336	0.0822002	GABA	METTL15
2.1702e-06	-0.280536	0.36	0.358	0.0973118	GABA	L1RE1li170
5.18417e-06	-0.320629	0.585	0.533	0.232458	GABA	RUNX1T1
8.7589e-06	-0.621467	0.716	0.599	0.392749	GABA	HS6ST3
1.36108e-05	-0.369302	0.263	0.26	0.610308	GABA	DLC1
1.65279e-05	-0.282238	0.373	0.355	0.741111	GABA	HSD17B12
7.68783e-05	-0.258724	0.363	0.346	1	GABA	DTD1
9.91834e-05	-0.280612	0.295	0.285	1	GABA	WASF1
0.00015854	-0.252595	0.385	0.364	1	GABA	ROCK2
0.00237185	-0.406989	0.278	0.235	1	GABA	KIF16B
0.0028019	-0.719545	0.515	0.431	1	GABA	GABRB2
0.00565699	-0.280483	0.411	0.381	1	GABA	CAMKMT

## Sheet: FindAllMarkers-celltype2
p_val	avg_log2FC	pct.1	pct.2	p_val_adj	cluster	gene
0	3.05179	0.864	0.1	0	NFIB	CCBE1
0	2.82679	0.812	0.094	0	NFIB	NFIB
0	2.12324	0.957	0.352	0	NFIB	CACNA2D3
0	2.08139	0.595	0.151	0	NFIB	BRINP3
0	2.03325	0.569	0.068	0	NFIB	KCNH8
0	2.02484	0.635	0.128	0	NFIB	NR3C1
0	1.98229	0.926	0.413	0	NFIB	LUZP2
0	1.92889	0.91	0.442	0	NFIB	NRP1
0	1.92652	0.99	0.635	0	NFIB	HS6ST3
0	1.91442	0.721	0.305	0	NFIB	KCNQ3
0	1.91256	0.293	0.044	0	NFIB	LINC-RPS24-17
0	1.82395	0.426	0.011	0	NFIB	SCML4
0	1.7964	0.765	0.306	0	NFIB	HS6ST3-AS-3
0	1.74311	0.724	0.243	0	NFIB	SLC6A9
0	1.74104	0.894	0.489	0	NFIB	SASH1
0	1.65016	0.465	0.042	0	NFIB	NFIX
0	1.58416	0.59	0.191	0	NFIB	LUZP2-AS-5
0	1.58248	0.486	0.161	0	NFIB	CHSY3
0	1.57922	0.63	0.213	0	NFIB	ZNF423
0	1.57127	0.964	0.434	0	NFIB	TCF4
0	1.56062	0.289	0.044	0	NFIB	PROM1
0	1.50238	0.388	0.075	0	NFIB	FREM1
0	1.47605	0.958	0.751	0	NFIB	FGF12
0	1.46602	0.522	0.187	0	NFIB	TMEM132D
0	1.46431	0.953	0.503	0	NFIB	NCKAP5
0	1.44028	0.426	0.099	0	NFIB	PDE7B
0	1.36242	0.515	0.218	0	NFIB	NDST4
0	1.35735	0.411	0.12	0	NFIB	P3H2
0	1.34937	0.884	0.318	0	NFIB	PTPRT
0	1.32459	0.697	0.325	0	NFIB	FIGN
0	1.31811	0.997	0.92	0	NFIB	NRXN1
0	1.31016	0.709	0.313	0	NFIB	ASTN2
0	1.3063	0.544	0.205	0	NFIB	LINC-E2F8-4
0	1.28591	0.775	0.498	0	NFIB	PCNX1
0	1.28005	0.924	0.642	0	NFIB	B3GALT1
0	1.25347	0.878	0.619	0	NFIB	HCN1
0	1.25269	0.394	0.116	0	NFIB	ZBTB16
0	1.23782	0.627	0.344	0	NFIB	MSRA
0	1.22109	0.463	0.192	0	NFIB	SAMD5-AS-1
0	1.21546	0.532	0.246	0	NFIB	TTC39C
0	1.20489	0.376	0.079	0	NFIB	ST18
0	1.16638	0.501	0.157	0	NFIB	CDH22
0	1.16511	0.853	0.618	0	NFIB	TCF12
0	1.16144	0.44	0.145	0	NFIB	PTCHD4
0	1.12724	0.366	0.111	0	NFIB	PARM1
0	1.09683	0.496	0.205	0	NFIB	MYO10
0	1.09614	0.265	0.02	0	NFIB	CCBE1-AS-1
0	1.07956	0.863	0.643	0	NFIB	QKI
0	1.07461	0.903	0.711	0	NFIB	PPARGC1A
0	1.0643	0.399	0.152	0	NFIB	HS6ST3-AS-1
0	1.06086	0.825	0.617	0	NFIB	CABP1
0	1.05979	0.929	0.677	0	NFIB	TMTC2
0	1.04227	0.573	0.284	0	NFIB	NRXN1-AS-5
0	1.02355	0.366	0.132	0	NFIB	LINC-PRMT8-1
0	1.02348	0.278	0.056	0	NFIB	IQCJ-SCHIP1-AS-11
0	1.01857	0.658	0.44	0	NFIB	EFR3A
0	1.00294	0.511	0.199	0	NFIB	PREX2
0	0.995638	0.499	0.218	0	NFIB	NCKAP5-AS-3
0	0.99493	0.301	0.079	0	NFIB	GRIP2
0	0.993845	0.767	0.546	0	NFIB	SETBP1
0	0.948334	0.88	0.722	0	NFIB	KCNMA1
0	0.941492	0.947	0.732	0	NFIB	GALNT13
0	0.931554	0.751	0.453	0	NFIB	FARP1
0	0.912757	0.838	0.666	0	NFIB	DTNA
0	0.893428	0.826	0.657	0	NFIB	NLGN4X
0	0.875658	0.781	0.477	0	NFIB	PTPRZ1
0	0.870185	0.841	0.668	0	NFIB	CACNB4
0	0.859624	0.98	0.919	0	NFIB	RORB
0	0.828552	0.906	0.81	0	NFIB	KLF12
0	0.695104	0.959	0.924	0	NFIB	NBEA
0	0.674077	0.949	0.703	0	NFIB	DAB1
0	0.453463	0.753	0.383	0	NFIB	UBE2E1-AS-3
0	-1.13115	0.318	0.683	0	NFIB	NHS
0	-1.18118	0.737	0.907	0	NFIB	FRMD4A
0	-1.20201	0.115	0.472	0	NFIB	NTRK2
0	-1.29848	0.766	0.892	0	NFIB	OXR1
0	-1.38402	0.303	0.684	0	NFIB	NRCAM
0	-1.41584	0.03	0.4	0	NFIB	TFAP2A
0	-1.42185	0.469	0.805	0	NFIB	ADGRL3
0	-1.47832	0.087	0.49	0	NFIB	MYRIP
0	-1.54128	0.078	0.478	0	NFIB	GRIN2B
0	-1.59609	0.044	0.389	0	NFIB	TOX3
0	-1.62413	0.38	0.684	0	NFIB	DPP10
0	-1.69337	0.12	0.456	0	NFIB	CACNA2D1
0	-1.71302	0.219	0.617	0	NFIB	SPHKAP
0	-1.76639	0.045	0.46	0	NFIB	KLHL29
0	-1.79452	0.037	0.474	0	NFIB	ZMAT4
0	-1.80102	0.28	0.739	0	NFIB	MAGI3
0	-1.82446	0.056	0.408	0	NFIB	EPHA5
0	-1.85838	0.113	0.485	0	NFIB	CCDC85A
0	-1.9293	0.307	0.624	0	NFIB	ROBO2
0	-1.96425	0.197	0.638	0	NFIB	DNM3
0	-2.01482	0.327	0.765	0	NFIB	ATRNL1
0	-2.05997	0.022	0.344	0	NFIB	SORCS3
0	-2.07507	0.162	0.514	0	NFIB	DCC
0	-2.12475	0.123	0.539	0	NFIB	SPOCK3
0	-2.15654	0.372	0.883	0	NFIB	CNTNAP2
0	-2.2675	0.083	0.616	0	NFIB	RUNX1T1
0	-2.28164	0.126	0.481	0	NFIB	MEIS2
0	-2.31999	0.05	0.41	0	NFIB	KCND3
0	-2.41598	0.088	0.528	0	NFIB	KCNH5
0	-2.45107	0.227	0.581	0	NFIB	CNTN4
0	-2.56201	0.089	0.486	0	NFIB	SOX5
0	-2.77407	0.229	0.815	0	NFIB	PTPRD
0	-2.79968	0.045	0.447	0	NFIB	FGF14
0	-2.82645	0.117	0.658	0	NFIB	LINC-PLIN3-8
0	-2.90502	0.117	0.524	0	NFIB	GRM7
0	-2.91361	0.081	0.585	0	NFIB	NAV3
0	-2.91489	0.159	0.683	0	NFIB	CDH18
0	-2.94071	0.135	0.516	0	NFIB	SCG2
0	-3.22117	0.05	0.442	0	NFIB	PTPRK
0	-3.34218	0.102	0.781	0	NFIB	SYNPR
0	-3.39613	0.127	0.481	0	NFIB	GALNTL6
0	-3.68442	0.069	0.487	0	NFIB	CSMD1
0	-4.18848	0.128	0.56	0	NFIB	CNTN5
4.01735e-305	-1.96764	0.068	0.389	1.80138e-300	NFIB	DMDli2
7.61253e-298	0.775542	0.845	0.74	3.41346e-293	NFIB	TSORFli1224
8.02566e-298	-1.22609	0.176	0.515	3.59871e-293	NFIB	RASGEF1B
3.01755e-288	-2.31847	0.031	0.334	1.35307e-283	NFIB	OLFM3
1.00753e-287	-1.45287	0.017	0.319	4.51775e-283	NFIB	BCL11A
1.20623e-287	-1.11335	0.094	0.429	5.40873e-283	NFIB	LINC-BASP1-1
1.48682e-287	-1.29472	0.053	0.369	6.66689e-283	NFIB	TFAP2B
1.77992e-286	0.933397	0.664	0.409	7.98118e-282	NFIB	XYLT1
9.63793e-285	0.679465	0.834	0.524	4.32165e-280	NFIB	PDE4B
2.42074e-284	-1.24564	0.019	0.32	1.08546e-279	NFIB	FAR2
7.68242e-281	0.949474	0.398	0.163	3.4448e-276	NFIB	MRAP2
2.78312e-278	0.957421	0.733	0.519	1.24795e-273	NFIB	NTM
4.61389e-277	-1.07817	0.012	0.304	2.06887e-272	NFIB	SLC6A1
8.88151e-277	-1.48371	0.035	0.332	3.98247e-272	NFIB	FSTL4
1.09983e-271	-1.47407	0.05	0.353	4.93162e-267	NFIB	ABCA13
4.3012e-271	0.788683	0.368	0.137	1.92866e-266	NFIB	PROX1
2.78954e-270	0.935918	0.524	0.272	1.25083e-265	NFIB	NRXN1-AS-4
2.47775e-269	0.932104	0.321	0.118	1.11102e-264	NFIB	PRMT8
3.95724e-268	-1.40826	0.068	0.37	1.77443e-263	NFIB	ZFHX4
4.00102e-268	-1.2058	0.201	0.518	1.79406e-263	NFIB	LARGE1
4.58609e-267	-1.16378	0.071	0.38	2.0564e-262	NFIB	EPHA7
6.12963e-267	-1.24745	0.015	0.298	2.74852e-262	NFIB	NALCN
3.27331e-266	-1.95467	0.094	0.389	1.46775e-261	NFIB	NCAM2
5.50633e-266	-1.18626	0.026	0.316	2.46904e-261	NFIB	CACNA1G
3.22925e-265	-2.29041	0.089	0.382	1.44799e-260	NFIB	ROBO1
5.72177e-262	0.846692	0.482	0.226	2.56564e-257	NFIB	GALNT18
6.32148e-262	-1.24615	0.194	0.506	2.83455e-257	NFIB	CTTNBP2
1.2109e-260	1.05881	0.318	0.115	5.42968e-256	NFIB	LINC-RPL6-20
1.51156e-259	0.967829	0.323	0.119	6.77782e-255	NFIB	TBX3
7.82455e-254	-1.69842	0.045	0.329	3.50853e-249	NFIB	CLSTN2
8.98986e-253	-1.10441	0.082	0.378	4.03105e-248	NFIB	SORCS2
3.06317e-252	-1.19777	0.094	0.392	1.37352e-247	NFIB	CAMK1D
7.97988e-252	0.872632	0.477	0.226	3.57818e-247	NFIB	IGSF11
2.02847e-250	-1.19348	0.045	0.33	9.09567e-246	NFIB	PLPPR1
4.50791e-249	-1.01841	0.277	0.593	2.02135e-244	NFIB	RTN1
1.10529e-248	0.890871	0.728	0.522	4.95611e-244	NFIB	ZFPM2
5.54616e-248	-1.46975	0.071	0.352	2.4869e-243	NFIB	DMDli1
5.78155e-248	0.899734	0.612	0.379	2.59245e-243	NFIB	SYT16
1.29036e-247	-1.24336	0.028	0.301	5.78595e-243	NFIB	ZNF385B
7.38775e-247	-1.35001	0.027	0.3	3.31267e-242	NFIB	SLC6A11
1.17052e-246	0.989878	0.651	0.409	5.24859e-242	NFIB	KCNB2
3.89559e-246	0.312169	0.968	0.797	1.74678e-241	NFIB	TENM2
4.47446e-246	-1.63046	0.026	0.295	2.00635e-241	NFIB	GFRA1
1.12533e-245	-1.09662	0.219	0.518	5.04596e-241	NFIB	MEIS1
3.23464e-245	0.979453	0.279	0.097	1.45041e-240	NFIB	CNR1
2.39302e-243	0.397031	0.982	0.649	1.07303e-238	NFIB	RBFOX1
4.86344e-242	-1.09278	0.53	0.751	2.18076e-237	NFIB	PHACTR1
1.84985e-241	0.668528	0.882	0.798	8.29472e-237	NFIB	AFF3
1.57902e-233	-1.01563	0.315	0.604	7.08033e-229	NFIB	RGS7
2.3973e-232	0.925368	0.36	0.158	1.07495e-227	NFIB	PDE5Ali1
5.19315e-232	0.833732	0.692	0.507	2.32861e-227	NFIB	GUCY1A2
9.59464e-232	-1.28663	0.068	0.343	4.30224e-227	NFIB	TMEFF2
1.69854e-231	-1.12952	0.199	0.486	7.61627e-227	NFIB	MAP2
1.53157e-230	1.06961	0.285	0.105	6.86756e-226	NFIB	PTPRF
1.26457e-229	-2.49064	0.132	0.395	5.67032e-225	NFIB	KIAA1217
1.40908e-229	-2.08008	0.297	0.525	6.31831e-225	NFIB	PCDH15
1.82988e-229	-1.40644	0.163	0.444	8.20518e-225	NFIB	LRRC7
5.49572e-228	0.89397	0.336	0.138	2.46428e-223	NFIB	MYLIP
6.19684e-228	-2.91658	0.14	0.398	2.77866e-223	NFIB	ADARB2
1.31706e-226	-1.36162	0.045	0.309	5.90569e-222	NFIB	NPAS3
1.05963e-225	-1.23916	0.067	0.338	4.75138e-221	NFIB	CCDC85A-AS-2
1.73286e-223	-0.954527	0.445	0.688	7.77014e-219	NFIB	SLC4A10
3.13493e-223	-1.08821	0.022	0.274	1.4057e-218	NFIB	HUNK
8.20057e-223	0.802044	0.715	0.541	3.67713e-218	NFIB	FMN1
1.62029e-222	0.641473	0.826	0.702	7.26538e-218	NFIB	PLEKHA5liN
5.96746e-222	0.461111	0.981	0.947	2.67581e-217	NFIB	LINC-PTPRC-4
2.36932e-220	0.836185	0.755	0.611	1.06241e-215	NFIB	TIAM1
8.87599e-219	-1.50361	0.049	0.303	3.98e-214	NFIB	ZFHX3
2.56611e-218	0.815827	0.29	0.11	1.15064e-213	NFIB	HS6ST3-AS-2
2.77053e-218	-1.59481	0.116	0.38	1.24231e-213	NFIB	SORCS1
9.90766e-215	0.727346	0.822	0.658	4.44259e-210	NFIB	L1RE1li231
2.32322e-213	0.58007	0.767	0.529	1.04173e-208	NFIB	DGKH
3.06211e-212	-1.02005	0.161	0.442	1.37305e-207	NFIB	HLF
1.20668e-211	-1.76671	0.043	0.288	5.41076e-207	NFIB	CDH20
1.03346e-210	-1.07574	0.052	0.307	4.63402e-206	NFIB	DCLK1
1.3018e-209	0.779901	0.265	0.097	5.83727e-205	NFIB	TRMT9B
1.93247e-208	-0.998736	0.064	0.324	8.6652e-204	NFIB	CNTNAP2-AS-3
6.26901e-208	-0.971311	0.171	0.451	2.81103e-203	NFIB	DTNBP1
1.64135e-207	0.960431	0.53	0.325	7.3598e-203	NFIB	ERGIC2
6.12962e-207	-1.28196	0.042	0.287	2.74852e-202	NFIB	UTRN
2.53711e-204	-1.23942	0.467	0.652	1.13764e-199	NFIB	PBX1
2.03122e-203	-1.0003	0.179	0.451	9.10798e-199	NFIB	ARHGAP26
6.26228e-202	1.02599	0.322	0.145	2.808e-197	NFIB	DNAH12
1.95089e-199	-1.87329	0.19	0.435	8.74778e-195	NFIB	PRKG1
5.55033e-198	-1.68025	0.191	0.441	2.48877e-193	NFIB	SDK1
9.33306e-198	-0.924848	0.098	0.359	4.18494e-193	NFIB	SIPA1L1
1.67204e-197	0.585034	0.274	0.099	7.49741e-193	NFIB	KCNQ5
1.78583e-197	0.759552	0.665	0.455	8.00765e-193	NFIB	GRID2
4.87444e-195	-1.04032	0.04	0.276	2.1857e-190	NFIB	POLli97
1.52763e-194	-0.890744	0.081	0.335	6.84991e-190	NFIB	GREB1L
4.57378e-193	0.591557	0.841	0.765	2.05088e-188	NFIB	FRY
2.30198e-192	0.730121	0.74	0.538	1.03221e-187	NFIB	EFNA5
2.3601e-191	0.89955	0.417	0.215	1.05827e-186	NFIB	NHLH2
2.51039e-190	-1.27772	0.048	0.28	1.12566e-185	NFIB	TNR
3.62946e-190	0.833835	0.263	0.103	1.62745e-185	NFIB	SYNJ2
4.30988e-188	-0.86885	0.075	0.321	1.93255e-183	NFIB	MTCL1
2.97213e-187	-1.27527	0.331	0.571	1.3327e-182	NFIB	LHFPL3
3.26642e-187	0.849086	0.386	0.19	1.46466e-182	NFIB	SPON1
7.36549e-187	-0.915572	0.028	0.253	3.30268e-182	NFIB	CSGALNACT1
2.36066e-186	-1.24745	0.045	0.272	1.05852e-181	NFIB	ANO4
2.54948e-186	-0.774298	0.887	0.931	1.14319e-181	NFIB	MAGI2li1
1.13069e-184	0.607353	0.261	0.097	5.07001e-180	NFIB	PRDM13
2.59234e-184	0.634882	0.675	0.491	1.16241e-179	NFIB	CSMD3
3.31754e-184	-1.06059	0.744	0.839	1.48759e-179	NFIB	NEGR1
7.42755e-184	0.806735	0.303	0.131	3.33051e-179	NFIB	TMEM132A
9.48731e-184	0.93239	0.313	0.142	4.25411e-179	NFIB	EPB41L4B
7.12454e-183	-1.22986	0.084	0.317	3.19464e-178	NFIB	GLRA1
1.51936e-182	-1.09358	0.045	0.269	6.81281e-178	NFIB	ARHGAP24
5.81967e-182	-0.833093	0.056	0.288	2.60954e-177	NFIB	DPYSL5
7.59479e-181	-0.923414	0.052	0.281	3.4055e-176	NFIB	SLIT1
4.10723e-179	0.836904	0.342	0.159	1.84168e-174	NFIB	SDC2
5.04482e-179	0.77349	0.329	0.149	2.2621e-174	NFIB	TBC1D4
1.85867e-178	-1.29654	0.642	0.793	8.33427e-174	NFIB	ZNF385D
2.44375e-178	-1.73467	0.147	0.374	1.09578e-173	NFIB	UNC5D
3.10795e-178	0.30329	0.996	0.99	1.3936e-173	NFIB	CADM2
8.59842e-178	-0.794966	0.189	0.456	3.85553e-173	NFIB	JAZF1
8.61902e-178	-0.909976	0.054	0.283	3.86477e-173	NFIB	KIF16B
1.25131e-177	-0.676026	0.747	0.875	5.6109e-173	NFIB	PPFIA2
1.97852e-176	-1.57652	0.216	0.461	8.87167e-172	NFIB	DLGAP2
7.14546e-176	-0.853481	0.117	0.366	3.20402e-171	NFIB	GALNT7li1
1.9751e-175	-0.825434	0.222	0.484	8.85636e-171	NFIB	ZNF608
4.38011e-174	-0.97905	0.039	0.255	1.96404e-169	NFIB	DMD
7.3474e-174	0.585902	0.825	0.737	3.29457e-169	NFIB	FOXN3
6.48988e-173	-1.11189	0.037	0.25	2.91006e-168	NFIB	ROR1
5.8989e-172	0.726606	0.718	0.572	2.64507e-167	NFIB	NAALADL2
2.30291e-171	-1.11266	0.091	0.324	1.03262e-166	NFIB	DYNC1I1
1.36753e-170	0.809865	0.576	0.407	6.13201e-166	NFIB	JAKMIP3
4.1335e-169	-0.904925	0.065	0.289	1.85346e-164	NFIB	PGM2L1
1.01038e-168	0.499353	0.961	0.944	4.53053e-164	NFIB	CADPS
1.59872e-168	-0.892385	0.074	0.301	7.16865e-164	NFIB	KLHL5
4.15059e-168	-0.744485	0.052	0.274	1.86112e-163	NFIB	GRK5
8.74562e-168	-1.32663	0.201	0.423	3.92153e-163	NFIB	POU6F2
9.37495e-168	0.942446	0.526	0.341	4.20373e-163	NFIB	L1RE1li170
5.02984e-163	-0.907624	0.428	0.635	2.25538e-158	NFIB	DSCAM
8.5301e-162	0.781483	0.315	0.149	3.8249e-157	NFIB	SIRPA
2.84973e-161	0.895254	0.465	0.291	1.27782e-156	NFIB	P4HA2
1.14021e-160	-0.869192	0.046	0.257	5.11271e-156	NFIB	NSG2
2.81361e-160	0.761609	0.722	0.601	1.26162e-155	NFIB	TMEM117
6.58607e-160	0.541295	0.721	0.476	2.95319e-155	NFIB	ZEB2
1.34924e-159	-0.916869	0.239	0.479	6.04998e-155	NFIB	ZEB1
9.81912e-159	0.857016	0.495	0.305	4.40289e-154	NFIB	CDH10
3.80691e-158	0.704523	0.676	0.52	1.70702e-153	NFIB	PHACTR2
2.3485e-156	0.760124	0.281	0.126	1.05307e-151	NFIB	IKZF2
2.55076e-155	-0.729434	0.147	0.387	1.14376e-150	NFIB	PELI2
2.7086e-155	-1.08123	0.05	0.252	1.21454e-150	NFIB	ST6GALNAC5
1.56447e-153	-0.939745	0.217	0.447	7.01506e-149	NFIB	FLRT2
5.38618e-152	-1.20107	0.135	0.353	2.41516e-147	NFIB	PLCL1
1.44872e-151	0.606794	0.775	0.674	6.49606e-147	NFIB	EPB41L3
1.31711e-149	-0.686628	0.053	0.257	5.90593e-145	NFIB	CACNA2D2
2.78024e-149	-0.806735	0.111	0.337	1.24666e-144	NFIB	HMGCR
3.75244e-148	-0.633792	0.318	0.565	1.6826e-143	NFIB	CCDC88A
3.16832e-147	-0.799733	0.46	0.664	1.42068e-142	NFIB	XKR4
1.23166e-146	-0.745031	0.263	0.506	5.52278e-142	NFIB	PRKCE
5.09161e-146	-1.48753	0.146	0.35	2.28308e-141	NFIB	CA10
6.64044e-146	-0.885603	0.091	0.301	2.97757e-141	NFIB	MPP6
2.7067e-144	-0.719655	0.567	0.721	1.21369e-139	NFIB	ENOX1
2.47221e-143	0.789667	0.292	0.142	1.10854e-138	NFIB	LINC-SLC2A12-2
6.99627e-143	0.632632	0.612	0.427	3.13713e-138	NFIB	LINC-NSMCE4A-13
1.20035e-142	-0.641232	0.687	0.844	5.38236e-138	NFIB	CTNNA2
1.51909e-142	-0.794864	0.151	0.376	6.81158e-138	NFIB	OXR1-AS-3
2.79441e-142	0.68818	0.254	0.112	1.25302e-137	NFIB	TMEM43
1.23017e-141	-0.950108	0.316	0.526	5.5161e-137	NFIB	PPP2R2B
2.80154e-141	-0.822414	0.063	0.26	1.25621e-136	NFIB	ARHGAP20
4.53461e-141	-1.89662	0.105	0.303	2.03332e-136	NFIB	PTPRM
9.82896e-141	0.802122	0.439	0.266	4.4073e-136	NFIB	PTPRE
3.62958e-140	-0.766575	0.075	0.278	1.6275e-135	NFIB	PAK5
5.4296e-138	-0.767691	0.128	0.345	2.43463e-133	NFIB	ELMO1
5.45413e-138	-0.983852	0.306	0.521	2.44563e-133	NFIB	THSD7A
1.38297e-135	-0.894878	0.178	0.397	6.20125e-131	NFIB	PID1
1.50095e-135	-1.01794	0.118	0.32	6.73026e-131	NFIB	CUX2
1.72473e-134	-0.823389	0.263	0.486	7.73368e-130	NFIB	PRICKLE1
6.41344e-134	0.717445	0.485	0.319	2.87579e-129	NFIB	PKP4
2.9457e-133	0.626931	0.712	0.618	1.32085e-128	NFIB	SNAP91
2.76275e-132	0.376669	0.949	0.804	1.23882e-127	NFIB	SLC8A1
1.20232e-131	-1.65383	0.285	0.476	5.39122e-127	NFIB	LRP1B
1.52383e-130	0.732229	0.489	0.325	6.83283e-126	NFIB	PDE10Ali1
2.76541e-130	-0.699146	0.065	0.254	1.24001e-125	NFIB	GRK3
1.37417e-129	0.706692	0.28	0.128	6.16177e-125	NFIB	EBF3
3.44737e-129	0.631657	0.496	0.301	1.5458e-124	NFIB	PDE4B-AS-5
1.33397e-128	0.632785	0.647	0.503	5.9815e-124	NFIB	DPF3
3.71841e-128	-0.678477	0.207	0.425	1.66734e-123	NFIB	SPECC1
7.9598e-128	-1.45404	0.084	0.265	3.56917e-123	NFIB	CDH8
1.01694e-127	-1.32343	0.205	0.4	4.55998e-123	NFIB	TSORFli2147
6.26655e-127	0.327251	0.916	0.787	2.80992e-122	NFIB	LSAMP
1.80566e-126	0.390229	0.915	0.896	8.09659e-122	NFIB	RERE
2.77445e-125	-1.03767	0.451	0.598	1.24406e-120	NFIB	KHDRBS2
4.47741e-125	-0.760935	0.091	0.283	2.00767e-120	NFIB	NETO2
4.88425e-125	-1.24812	0.139	0.327	2.1901e-120	NFIB	GRM5
2.44094e-124	-1.25173	0.08	0.263	1.09452e-119	NFIB	SPARCL1
7.84451e-123	-0.799681	0.193	0.404	3.51748e-118	NFIB	ST6GALNAC3
1.81323e-122	-0.880638	0.278	0.485	8.1305e-118	NFIB	PRR16
4.53866e-119	0.708654	0.552	0.415	2.03513e-114	NFIB	SPRED1
1.14229e-118	0.718897	0.552	0.425	5.12202e-114	NFIB	CPEB2
1.44076e-118	0.724687	0.354	0.204	6.46036e-114	NFIB	LPP
2.38367e-118	0.321808	0.96	0.914	1.06884e-113	NFIB	GRIA4
4.02516e-118	0.680676	0.288	0.147	1.80488e-113	NFIB	TEAD1
5.18189e-116	0.714114	0.285	0.149	2.32356e-111	NFIB	ADCY5
6.49478e-116	0.417749	0.928	0.908	2.91226e-111	NFIB	ANKS1B
1.64282e-115	0.664662	0.469	0.309	7.36639e-111	NFIB	TSORFli1996
2.17001e-115	-0.615031	0.089	0.273	9.73032e-111	NFIB	BMERB1
2.95983e-115	-0.718583	0.264	0.468	1.32719e-110	NFIB	SORBS2
3.67567e-115	-0.59759	0.219	0.435	1.64817e-110	NFIB	LPGAT1
1.49854e-114	-0.670114	0.703	0.829	6.71946e-110	NFIB	CCSER1
6.5972e-114	0.677182	0.409	0.253	2.95818e-109	NFIB	MREG
3.13991e-113	-0.702788	0.14	0.329	1.40794e-108	NFIB	GABBR2
4.92924e-112	0.687696	0.419	0.275	2.21027e-107	NFIB	SEC14L1
7.53932e-109	0.678303	0.313	0.175	3.38063e-104	NFIB	ZHX3
5.16902e-108	-0.607723	0.351	0.57	2.31779e-103	NFIB	CPE
7.68573e-108	-0.568079	0.472	0.675	3.44628e-103	NFIB	SLC12A5
1.47736e-107	0.588596	0.643	0.513	6.62449e-103	NFIB	PHYHIPL
7.2895e-107	-0.570276	0.08	0.253	3.26861e-102	NFIB	SYT7
9.59739e-107	-0.670369	0.399	0.586	4.30347e-102	NFIB	TSORFli2154
9.88002e-107	0.467855	0.799	0.72	4.4302e-102	NFIB	NR3C2
5.20487e-106	0.583092	0.604	0.444	2.33386e-101	NFIB	PDE3A-AS-3
6.35569e-106	0.616394	0.42	0.263	2.84989e-101	NFIB	PLCL2li1
9.91463e-106	0.640403	0.427	0.269	4.44572e-101	NFIB	MYO5B
4.01663e-104	-0.987689	0.14	0.313	1.80106e-99	NFIB	ADGRL2
8.84126e-104	-0.810874	0.146	0.327	3.96442e-99	NFIB	ALK
1.07657e-103	-0.798761	0.093	0.259	4.82735e-99	NFIB	RASGRF2
3.51278e-102	-0.718097	0.218	0.411	1.57513e-97	NFIB	LIN7A
1.00183e-101	0.616163	0.305	0.169	4.49219e-97	NFIB	RAB3IP
8.47252e-101	-0.926631	0.194	0.374	3.79908e-96	NFIB	SHISA6
6.74338e-100	0.71038	0.646	0.58	3.02373e-95	NFIB	TUT4
1.01153e-99	-0.720939	0.105	0.276	4.5357e-95	NFIB	SERPINI1
1.24912e-99	-0.484066	0.939	0.97	5.60104e-95	NFIB	MDGA2
6.83622e-99	0.407745	0.81	0.737	3.06536e-94	NFIB	PLCB4
8.42128e-99	0.634662	0.31	0.178	3.7761e-94	NFIB	HIF1A-AS-1
2.45869e-98	0.608895	0.304	0.172	1.10248e-93	NFIB	DTNA-AS-2
6.94094e-98	-1.12988	0.375	0.526	3.11232e-93	NFIB	KCNH7
4.96594e-97	-0.291667	0.462	0.267	2.22673e-92	NFIB	NFIA
2.65874e-96	-0.511229	0.245	0.447	1.19218e-91	NFIB	ZNF618
3.16065e-96	-0.523038	0.107	0.279	1.41724e-91	NFIB	PTPRJ
1.27129e-95	-0.479191	0.406	0.611	5.70048e-91	NFIB	LINC-ARHGAP24-1
1.31125e-95	-0.606751	0.256	0.446	5.87963e-91	NFIB	ETV6
3.3748e-94	-0.56713	0.271	0.461	1.51326e-89	NFIB	VSNL1
3.69582e-94	-0.65694	0.249	0.44	1.65721e-89	NFIB	GRM1
4.30218e-93	-0.470846	0.148	0.332	1.9291e-88	NFIB	DENND1B
1.62142e-92	0.551851	0.265	0.139	7.27042e-88	NFIB	ARAP2
2.43106e-91	0.50958	0.712	0.635	1.09009e-86	NFIB	DOK6
3.3626e-91	0.638035	0.54	0.423	1.50779e-86	NFIB	GTDC1
3.54821e-91	0.56231	0.613	0.494	1.59102e-86	NFIB	RCAN2
6.04159e-91	-0.472964	0.17	0.355	2.70905e-86	NFIB	QCCE-10352
1.02753e-90	-0.738737	0.287	0.476	4.60746e-86	NFIB	PCSK1N
1.46425e-90	-0.68888	0.276	0.453	6.56569e-86	NFIB	LORF2li252
2.73705e-90	0.659776	0.491	0.371	1.22729e-85	NFIB	ICA1
7.05197e-90	-0.68318	0.234	0.417	3.1621e-85	NFIB	ATP1B1
9.13028e-90	0.684579	0.455	0.331	4.09402e-85	NFIB	METTL15
9.45384e-90	0.645017	0.291	0.166	4.2391e-85	NFIB	RAI14
1.85796e-89	-0.485802	0.18	0.361	8.33108e-85	NFIB	PAK3
5.70592e-89	-1.47512	0.417	0.557	2.55854e-84	NFIB	GRIK2
1.5528e-87	0.618932	0.553	0.43	6.96278e-83	NFIB	MGAT4C-AS-1
3.41323e-86	-0.572462	0.098	0.254	1.53049e-81	NFIB	TRPS1
1.09096e-85	-0.605907	0.12	0.28	4.89186e-81	NFIB	PALLD
1.41065e-85	-0.455138	0.168	0.343	6.32534e-81	NFIB	NUP93
9.21717e-85	-0.690164	0.35	0.51	4.13298e-80	NFIB	TENM4
3.39942e-84	0.608456	0.427	0.296	1.5243e-79	NFIB	PIK3R1
4.97194e-84	0.538813	0.62	0.503	2.22942e-79	NFIB	NRG3
5.47069e-84	-0.994285	0.112	0.259	2.45306e-79	NFIB	SLC35F1
6.60463e-84	0.643878	0.472	0.36	2.96152e-79	NFIB	CYB5R4
2.40298e-83	0.56608	0.312	0.186	1.0775e-78	NFIB	UNC5B
2.45197e-83	-0.859165	0.374	0.523	1.09946e-78	NFIB	TENM1
2.49325e-83	0.774395	0.341	0.222	1.11797e-78	NFIB	CYP7B1
2.91356e-83	0.491643	0.412	0.265	1.30644e-78	NFIB	DCDC1li1
3.94641e-83	0.811013	0.261	0.147	1.76957e-78	NFIB	LINC-HSP90AA1-18
5.16289e-83	1.02102	0.403	0.294	2.31504e-78	NFIB	PRICKLE2
6.11836e-83	-0.54368	0.49	0.649	2.74347e-78	NFIB	TANC2
1.30497e-82	-0.46372	0.583	0.728	5.8515e-78	NFIB	ADGRB3
3.78004e-82	0.457604	0.661	0.552	1.69497e-77	NFIB	LRP8
5.00963e-82	0.254503	0.84	0.652	2.24632e-77	NFIB	KCNC2
2.02379e-81	-0.546015	0.523	0.661	9.07467e-77	NFIB	EML5
2.04e-81	-0.431436	0.112	0.268	9.14735e-77	NFIB	MAP6
2.54058e-81	0.631139	0.321	0.204	1.1392e-76	NFIB	PM20D2
3.88877e-80	0.585857	0.489	0.373	1.74373e-75	NFIB	ASCC3
3.39141e-79	0.529021	0.25	0.136	1.52071e-74	NFIB	INSYN2B
6.35686e-79	0.409466	0.814	0.798	2.85042e-74	NFIB	TSORFli1919
2.51772e-77	0.652804	0.509	0.405	1.12895e-72	NFIB	MAN1A2
3.63526e-77	0.552057	0.604	0.531	1.63005e-72	NFIB	ERC1
3.89442e-77	0.732219	0.266	0.153	1.74626e-72	NFIB	LINC-TMEM38B-4
1.41121e-76	-0.549217	0.17	0.328	6.32786e-72	NFIB	SFMBT2
1.65186e-76	-0.418691	0.264	0.451	7.40696e-72	NFIB	ZC3H12B
2.98661e-76	0.547327	0.534	0.428	1.3392e-71	NFIB	CORO2B
3.29407e-76	0.361983	0.768	0.673	1.47706e-71	NFIB	GRIA3
3.37883e-76	0.654914	0.388	0.273	1.51507e-71	NFIB	WDPCP
5.94569e-76	0.637857	0.412	0.299	2.66605e-71	NFIB	GLCCI1
6.96018e-76	-0.409617	0.119	0.272	3.12094e-71	NFIB	TMEM9B
8.71203e-76	-0.507123	0.433	0.602	3.90647e-71	NFIB	ATP2B1
1.78319e-75	-0.416428	0.186	0.357	7.99581e-71	NFIB	NMNAT2
2.46587e-74	-0.481711	0.164	0.322	1.1057e-69	NFIB	ARHGEF4
3.38373e-74	-1.32563	0.45	0.548	1.51727e-69	NFIB	KCNIP4
5.55731e-74	-0.434756	0.11	0.256	2.4919e-69	NFIB	PPFIA2-AS-2
1.14513e-72	-0.654921	0.388	0.531	5.13477e-68	NFIB	LINC-ODZ4-4
1.58557e-72	-0.546641	0.192	0.349	7.10969e-68	NFIB	AKAP7
2.46258e-72	0.521217	0.599	0.516	1.10422e-67	NFIB	DNAJC6
2.75572e-72	-0.455425	0.168	0.326	1.23567e-67	NFIB	SORL1
3.52863e-72	-1.05078	0.292	0.44	1.58224e-67	NFIB	KCNIP1
4.2088e-72	-0.409608	0.404	0.589	1.88723e-67	NFIB	MLLT3
4.8473e-72	0.534057	0.501	0.385	2.17353e-67	NFIB	MAGI1
2.27995e-71	-0.458465	0.143	0.295	1.02233e-66	NFIB	MAP1B
8.92966e-71	0.72628	0.335	0.207	4.00406e-66	NFIB	CRYAA
4.34389e-69	0.377248	0.752	0.722	1.9478e-64	NFIB	PER3
8.07801e-69	0.410444	0.78	0.753	3.62218e-64	NFIB	AKT3
8.64206e-69	0.493931	0.482	0.364	3.8751e-64	NFIB	MAGOH-AS-2
1.17593e-68	0.608511	0.339	0.22	5.27285e-64	NFIB	ZFPM2-AS-9
1.84179e-68	-0.401982	0.454	0.629	8.25857e-64	NFIB	CNKSR2
6.55485e-68	-0.744788	0.269	0.411	2.9392e-63	NFIB	PLXDC2
6.83298e-68	0.468396	0.253	0.144	3.06391e-63	NFIB	NCALD
1.54988e-67	0.793134	0.373	0.245	6.94965e-63	NFIB	TBCCD1
2.34452e-67	-0.631639	0.544	0.656	1.05128e-62	NFIB	SRRM4
3.08194e-67	0.710216	0.328	0.202	1.38194e-62	NFIB	CRYBA4
3.28928e-67	0.362485	0.524	0.377	1.47491e-62	NFIB	DSCAML1
3.52978e-67	-0.608989	0.257	0.409	1.58275e-62	NFIB	ASIC2
1.22879e-66	-0.656305	0.161	0.3	5.50991e-62	NFIB	KHDRBS3
2.77374e-66	0.352638	0.257	0.145	1.24374e-61	NFIB	CALB2
3.18616e-66	0.508587	0.473	0.351	1.42867e-61	NFIB	ZNF536
1.11865e-65	0.532098	0.564	0.493	5.01603e-61	NFIB	SPAG9
1.29178e-65	0.600074	0.279	0.173	5.79235e-61	NFIB	DDAH1
1.39265e-65	-0.436052	0.392	0.558	6.24466e-61	NFIB	PPP1R9A
2.41655e-65	-0.356917	0.117	0.255	1.08358e-60	NFIB	IGSF9Bli1
3.90969e-65	0.396913	0.514	0.388	1.7531e-60	NFIB	TSORFli149
4.4961e-65	-0.408718	0.158	0.305	2.01605e-60	NFIB	WASF1
5.42168e-65	0.383839	0.663	0.558	2.43108e-60	NFIB	FUT9
5.49832e-65	0.517174	0.465	0.35	2.46544e-60	NFIB	KLHL32
3.35617e-64	-0.338611	0.217	0.381	1.50491e-59	NFIB	RALGPS2
3.90532e-64	-0.39999	0.201	0.359	1.75115e-59	NFIB	FMNL2
9.26372e-64	0.528463	0.527	0.42	4.15385e-59	NFIB	MGAT4Cli1
1.29759e-63	0.527001	0.356	0.243	5.8184e-59	NFIB	PARD3
1.35387e-62	-0.381073	0.292	0.455	6.07073e-58	NFIB	FAM184A
1.61675e-62	-0.597766	0.237	0.38	7.24951e-58	NFIB	PCSK2
1.81214e-62	0.323209	0.814	0.79	8.12565e-58	NFIB	SRGAP3
2.17878e-62	0.41848	0.659	0.6	9.76965e-58	NFIB	AMPH
2.48692e-62	-0.416145	0.142	0.28	1.11513e-57	NFIB	DUSP10
5.87852e-62	0.805168	0.384	0.264	2.63593e-57	NFIB	CRYBB2
1.44721e-61	-0.455354	0.77	0.843	6.4893e-57	NFIB	PDE4Dli1
3.25467e-61	0.260411	0.794	0.662	1.45939e-56	NFIB	KCNAB1li1
7.89512e-61	0.503373	0.542	0.451	3.54017e-56	NFIB	LINC-TNRC6A-1
1.58002e-60	0.485581	0.332	0.217	7.08481e-56	NFIB	AFF2
4.28136e-60	0.283069	0.271	0.159	1.91976e-55	NFIB	LRRTM3
6.48647e-60	0.591808	0.268	0.171	2.90853e-55	NFIB	CEMIP2
1.16083e-59	-0.644526	0.54	0.643	5.20517e-55	NFIB	CADM1
3.34785e-59	-1.03691	0.257	0.38	1.50118e-54	NFIB	SEZ6L
5.31831e-59	0.516423	0.264	0.166	2.38473e-54	NFIB	TMEM38B
6.69214e-59	-0.445521	0.319	0.472	3.00075e-54	NFIB	FUT8
1.0766e-58	0.470053	0.594	0.525	4.82747e-54	NFIB	OSBPL6
1.20699e-58	0.555798	0.34	0.239	5.41216e-54	NFIB	HOMER2
1.57478e-58	-0.392535	0.638	0.735	7.0613e-54	NFIB	ARHGEF9
2.58845e-58	-0.393193	0.347	0.51	1.16066e-53	NFIB	ATP1A3li1
4.81652e-58	-0.402802	0.166	0.306	2.15973e-53	NFIB	LINC-SORL1-9
2.15456e-57	-0.517276	0.435	0.561	9.66105e-53	NFIB	LINC-ASIC2-7
2.17921e-57	-0.352379	0.163	0.304	9.77157e-53	NFIB	ELMOD1
3.14787e-57	-0.339497	0.165	0.305	1.41151e-52	NFIB	SERGEF
8.61768e-57	-0.331998	0.393	0.557	3.86417e-52	NFIB	TULP4
1.68438e-56	-0.324162	0.16	0.301	7.55278e-52	NFIB	RAP1GDS1
2.42034e-56	-0.349838	0.235	0.387	1.08528e-51	NFIB	ARHGEF9-AS-2
7.26259e-56	0.454957	0.59	0.528	3.25654e-51	NFIB	ZRANB2
7.36748e-56	-0.362044	0.29	0.446	3.30358e-51	NFIB	TMEM59L
1.59293e-55	0.294791	0.87	0.865	7.14268e-51	NFIB	XKR6
2.19985e-55	-0.343211	0.203	0.35	9.86413e-51	NFIB	FAIM2li1
2.91181e-55	-0.331397	0.255	0.408	1.30565e-50	NFIB	APC
3.60943e-55	-0.854435	0.597	0.705	1.61847e-50	NFIB	SHANK3
7.40748e-55	-0.285469	0.257	0.418	3.32152e-50	NFIB	REV3L
2.27326e-54	-0.310827	0.265	0.421	1.01933e-49	NFIB	MYH10
2.90711e-54	-0.531044	0.519	0.335	1.30355e-49	NFIB	ERBB4
3.51836e-54	-0.35691	0.289	0.449	1.57763e-49	NFIB	ATP6V0B
8.31647e-54	0.622215	0.473	0.391	3.7291e-49	NFIB	CAMKMT
8.5492e-54	-0.550939	0.268	0.406	3.83346e-49	NFIB	ASIC2-AS-3
9.50606e-54	0.524926	0.315	0.218	4.26252e-49	NFIB	DISP3
4.11124e-53	0.481822	0.543	0.449	1.84348e-48	NFIB	ABLIM1
2.21007e-52	-0.323756	0.174	0.309	9.90995e-48	NFIB	SESN3
2.83378e-52	0.287162	0.816	0.766	1.27067e-47	NFIB	ARL15
5.25247e-52	0.54129	0.275	0.179	2.35521e-47	NFIB	ZFPM2-AS-7
6.94536e-52	0.427513	0.609	0.546	3.1143e-47	NFIB	NOL4li1
1.05372e-51	0.520288	0.278	0.187	4.72487e-47	NFIB	KCNAB2
1.63036e-51	-0.42714	0.457	0.605	7.31052e-47	NFIB	ATP6V0C
3.34248e-51	0.528528	0.497	0.421	1.49877e-46	NFIB	BTBD9
5.44994e-51	0.263929	0.88	0.874	2.44375e-46	NFIB	DST
6.27854e-51	0.542168	0.406	0.313	2.8153e-46	NFIB	MARCHF4
6.28452e-51	0.493623	0.297	0.203	2.81798e-46	NFIB	PHACTR3
6.68065e-51	-0.344276	0.412	0.559	2.9956e-46	NFIB	CD47
9.47205e-51	0.481853	0.265	0.172	4.24727e-46	NFIB	CDK17
1.2405e-50	-0.568231	0.486	0.605	5.5624e-46	NFIB	CACNA1C
1.60584e-50	0.461124	0.501	0.419	7.20057e-46	NFIB	CSMD2
1.88804e-50	-0.308851	0.522	0.671	8.46599e-46	NFIB	MYT1L
3.29861e-50	-0.444151	0.567	0.655	1.4791e-45	NFIB	FAT3
5.13584e-50	-1.06944	0.349	0.437	2.30291e-45	NFIB	INPP4B
1.04874e-49	-0.303443	0.197	0.335	4.70253e-45	NFIB	SMARCA2
1.06692e-49	0.423791	0.581	0.511	4.78406e-45	NFIB	ELP4
1.54862e-49	-0.312171	0.188	0.323	6.94401e-45	NFIB	ACSL3
7.29026e-49	-0.747664	0.179	0.295	3.26895e-44	NFIB	EPHA6
1.15996e-48	-0.347069	0.162	0.286	5.20127e-44	NFIB	ME3
1.4747e-48	-0.337632	0.41	0.562	6.61257e-44	NFIB	RTN3
1.47496e-48	-0.309955	0.276	0.426	6.61372e-44	NFIB	ATP2A2
1.63954e-48	-0.310043	0.143	0.266	7.35171e-44	NFIB	HSPH1
5.74929e-48	0.761849	0.473	0.417	2.57798e-43	NFIB	PDZD2
5.97384e-48	-0.410937	0.933	0.897	2.67867e-43	NFIB	FRMD5
1.70547e-47	0.47936	0.472	0.397	7.64735e-43	NFIB	AGTPBP1
2.46224e-47	-0.358209	0.154	0.275	1.10407e-42	NFIB	CYRIA
3.36819e-47	0.42919	0.476	0.378	1.5103e-42	NFIB	PTPRO
5.10818e-47	-0.335291	0.87	0.919	2.29051e-42	NFIB	CTNND2
9.04214e-47	-0.306659	0.137	0.256	4.0545e-42	NFIB	ARL6IP5
1.56014e-46	0.250133	0.902	0.828	6.99565e-42	NFIB	NLGN1
3.4373e-46	-0.290792	0.253	0.393	1.54129e-41	NFIB	FNBP1
3.4706e-46	0.503152	0.365	0.279	1.55622e-41	NFIB	IFT80
5.95808e-46	-0.424057	0.146	0.261	2.6716e-41	NFIB	SLC2A13
6.35197e-46	0.453944	0.308	0.219	2.84822e-41	NFIB	RASA4
1.02356e-45	-0.397254	0.229	0.354	4.58963e-41	NFIB	LINC-ASIC2-8
3.3992e-45	-0.309174	0.243	0.38	1.5242e-40	NFIB	SPTAN1
4.84163e-45	0.393233	0.662	0.612	2.17099e-40	NFIB	ASPH
7.39681e-45	0.365106	0.667	0.641	3.31673e-40	NFIB	PPP6R3
8.0679e-45	-0.332559	0.265	0.404	3.61765e-40	NFIB	SYT4
3.17889e-44	-0.395938	0.232	0.359	1.42542e-39	NFIB	CLU
3.86686e-44	-0.560682	0.152	0.257	1.7339e-39	NFIB	PLCE1
3.95876e-44	-0.34261	0.347	0.481	1.77511e-39	NFIB	ADAM22
7.28726e-44	-0.331004	0.539	0.667	3.26761e-39	NFIB	ERC2
8.38591e-44	-0.317663	0.153	0.27	3.76024e-39	NFIB	MAML1
8.4297e-44	-0.380849	0.199	0.325	3.77988e-39	NFIB	LINC-MRPL42-8
3.88948e-43	-0.250109	0.171	0.293	1.74404e-38	NFIB	CCNYli1
6.77271e-43	0.375058	0.701	0.681	3.03688e-38	NFIB	LRBA
1.36862e-42	-0.261498	0.141	0.256	6.13688e-38	NFIB	HSPA5
1.60756e-42	0.433239	0.512	0.451	7.20831e-38	NFIB	HIF1A
2.28493e-42	-0.279662	0.151	0.266	1.02456e-37	NFIB	ST3GAL5
2.69967e-42	-0.867503	0.163	0.263	1.21053e-37	NFIB	HECW1
4.80582e-42	-0.258563	0.269	0.407	2.15493e-37	NFIB	SLC23A2
9.52406e-42	0.426684	0.635	0.582	4.27059e-37	NFIB	LINC-PTPRC-6
1.00064e-41	-0.25316	0.191	0.315	4.48686e-37	NFIB	SMAD2
1.83161e-41	-0.285674	0.247	0.379	8.21295e-37	NFIB	LGR4
2.32349e-41	0.445208	0.53	0.476	1.04185e-36	NFIB	DMXL2
3.24103e-41	0.503959	0.258	0.177	1.45328e-36	NFIB	NPAS2
5.17711e-41	-0.32911	0.176	0.292	2.32142e-36	NFIB	VSTM2B
6.00491e-41	0.418591	0.251	0.167	2.6926e-36	NFIB	CSMD3-AS-2
1.6622e-40	-0.296032	0.213	0.339	7.45328e-36	NFIB	HSP90B1li3
1.69773e-40	-0.350655	0.285	0.416	7.61262e-36	NFIB	LRRC4C
2.09254e-40	-0.424046	0.176	0.29	9.38293e-36	NFIB	VWC2
2.09357e-40	-0.303263	0.163	0.277	9.38759e-36	NFIB	ST8SIA1
4.76959e-40	-0.29152	0.398	0.522	2.13868e-35	NFIB	WSB1li1
5.9426e-40	0.432718	0.343	0.26	2.66466e-35	NFIB	CA11
8.3113e-40	-0.305978	0.179	0.298	3.72679e-35	NFIB	FHIT
9.96378e-40	0.285494	0.332	0.236	4.46776e-35	NFIB	MPDZ
1.5435e-39	0.316936	0.663	0.603	6.92105e-35	NFIB	ATP8A2li1
3.53761e-39	-1.31463	0.544	0.55	1.58626e-34	NFIB	PLCB1
6.85468e-39	-0.26313	0.224	0.347	3.07364e-34	NFIB	PPIAli29
1.02587e-38	0.540245	0.304	0.226	4.60001e-34	NFIB	SLC25A26
3.60934e-38	0.328744	0.673	0.638	1.61843e-33	NFIB	ATXN1
3.91971e-38	-0.316341	0.166	0.274	1.7576e-33	NFIB	GRID1
4.96384e-38	0.307441	0.717	0.707	2.22578e-33	NFIB	CLASP2
1.28031e-37	-0.524814	0.302	0.401	5.74093e-33	NFIB	GLRA3li1
2.09034e-37	0.296398	0.67	0.592	9.37308e-33	NFIB	PCDH9
1.41603e-36	-0.299048	0.269	0.393	6.34949e-32	NFIB	USP25
2.09723e-36	-0.292015	0.546	0.662	9.40396e-32	NFIB	HMGN3
1.53094e-35	0.436672	0.436	0.369	6.86474e-31	NFIB	YPEL2
1.62905e-35	0.480347	0.424	0.36	7.30466e-31	NFIB	HSD17B12
1.88052e-35	0.396866	0.567	0.53	8.43227e-31	NFIB	MARK3
2.10678e-35	-0.287194	0.45	0.586	9.44681e-31	NFIB	SCG5
2.62696e-35	0.422401	0.274	0.198	1.17793e-30	NFIB	LINC-EPB41L3-3
2.65023e-35	0.41517	0.52	0.467	1.18836e-30	NFIB	DENND5B
2.9948e-35	0.450814	0.319	0.243	1.34287e-30	NFIB	PIK3R3
6.38936e-35	0.54415	0.63	0.661	2.86499e-30	NFIB	NOVA1
1.66032e-34	-0.250918	0.25	0.369	7.44489e-30	NFIB	PITPNC1
2.74437e-34	-0.344613	0.157	0.256	1.23057e-29	NFIB	ZNF385D-AS-4
5.40011e-33	0.281885	0.703	0.695	2.42141e-28	NFIB	USP45
8.73878e-33	-0.267505	0.538	0.663	3.91847e-28	NFIB	ITM2B
8.85882e-33	-0.409666	0.271	0.372	3.97229e-28	NFIB	TMEM108
1.17398e-32	0.423458	0.456	0.398	5.26412e-28	NFIB	KSR2
2.83813e-32	-0.441808	0.315	0.426	1.27262e-27	NFIB	DNER
5.26312e-32	-0.282994	0.173	0.272	2.35998e-27	NFIB	CRACD
1.45314e-31	-0.622726	0.284	0.374	6.51586e-27	NFIB	PDE1C
1.81204e-31	0.331922	0.622	0.603	8.12517e-27	NFIB	DDX17
4.03496e-31	0.382267	0.524	0.484	1.80928e-26	NFIB	TCF25
6.9557e-31	-0.263302	0.181	0.282	3.11894e-26	NFIB	KITLG
7.58316e-31	0.397026	0.317	0.246	3.40029e-26	NFIB	CYTH3
2.51377e-30	-0.310891	0.222	0.321	1.12718e-25	NFIB	LINC-ASIC2-4
5.6993e-30	0.389388	0.341	0.269	2.55556e-25	NFIB	PPP1R14C
3.50066e-29	0.338413	0.586	0.55	1.5697e-24	NFIB	EXT1
6.50047e-29	-0.381003	0.197	0.291	2.91481e-24	NFIB	SLIT2
6.80808e-29	-0.386538	0.396	0.483	3.05274e-24	NFIB	LINC-ASIC2-11
2.15758e-28	-0.313591	0.28	0.379	9.67458e-24	NFIB	ZDHHC14
3.20828e-28	0.331513	0.635	0.609	1.43859e-23	NFIB	CKB
8.15288e-28	-0.383912	0.239	0.337	3.65575e-23	NFIB	DOCK10
1.38089e-27	-0.275339	0.738	0.527	6.19191e-23	NFIB	NAP1L1-AS-5
1.81249e-27	0.389496	0.529	0.497	8.1272e-23	NFIB	ADK
4.24838e-27	0.441181	0.394	0.338	1.90497e-22	NFIB	SPRED2
1.35794e-26	0.396417	0.396	0.337	6.08902e-22	NFIB	GPCPD1
1.92995e-26	0.448035	0.336	0.276	8.65392e-22	NFIB	RNF7-AS-2
2.99718e-26	0.378739	0.479	0.436	1.34393e-21	NFIB	TBL1X
3.59301e-26	0.371927	0.291	0.227	1.6111e-21	NFIB	DYNC2H1
6.26332e-26	0.438629	0.319	0.261	2.80847e-21	NFIB	MICAL3
7.53206e-26	0.350013	0.591	0.566	3.37738e-21	NFIB	NRG2
1.22583e-25	0.395273	0.418	0.366	5.49664e-21	NFIB	TBC1D9
1.29665e-25	-0.25316	0.518	0.63	5.8142e-21	NFIB	ARID5B
2.61111e-25	0.380906	0.412	0.36	1.17082e-20	NFIB	IQSEC3
3.02771e-25	0.271766	0.658	0.639	1.35762e-20	NFIB	LIMCH1
3.79378e-25	-0.274843	0.532	0.629	1.70113e-20	NFIB	STXBP5
6.0885e-25	0.43581	0.404	0.343	2.73008e-20	NFIB	CNTN3
7.79542e-25	0.401597	0.389	0.336	3.49547e-20	NFIB	STK35
9.52168e-25	0.295354	0.597	0.572	4.26952e-20	NFIB	SREK1
1.09092e-24	-0.34485	0.317	0.409	4.8917e-20	NFIB	FSTL5
3.66865e-24	0.306134	0.314	0.244	1.64502e-19	NFIB	CPOX
6.83562e-24	0.366129	0.445	0.386	3.06509e-19	NFIB	LINC-RPL6-288
8.38958e-24	0.299577	0.557	0.518	3.76189e-19	NFIB	C1ORF21
1.79612e-23	-0.762665	0.183	0.254	8.05382e-19	NFIB	KCTD8
3.6311e-23	0.397585	0.342	0.29	1.62819e-18	NFIB	NBNli1
6.56777e-23	-0.367267	0.235	0.316	2.94499e-18	NFIB	ADGRV1li1
1.0194e-22	-0.250229	0.517	0.617	4.57097e-18	NFIB	CSRNP3
1.36599e-22	0.277669	0.658	0.649	6.1251e-18	NFIB	HIVEP2
4.75145e-22	0.41168	0.391	0.347	2.13055e-17	NFIB	UBL3
6.86343e-22	0.401766	0.292	0.238	3.07756e-17	NFIB	TPST1
1.16234e-21	0.311376	0.602	0.59	5.21195e-17	NFIB	MAP3K13
1.55278e-21	0.38959	0.411	0.372	6.96268e-17	NFIB	SND1
2.37137e-21	0.348888	0.546	0.521	1.06332e-16	NFIB	NRXN3-AS-3
2.61129e-21	0.38215	0.519	0.499	1.1709e-16	NFIB	ADARB1
4.23931e-21	0.329618	0.536	0.509	1.9009e-16	NFIB	PRUNE2
4.63166e-21	0.371337	0.47	0.438	2.07684e-16	NFIB	TPT1li6
1.10535e-20	0.347589	0.43	0.383	4.95638e-16	NFIB	ARMC2
1.02264e-19	0.381279	0.271	0.22	4.58552e-15	NFIB	FEM1C
1.29754e-19	0.30042	0.521	0.477	5.81818e-15	NFIB	ABCA5
1.30248e-19	-0.254982	0.275	0.36	5.8403e-15	NFIB	MAST2
1.35586e-19	0.486056	0.405	0.357	6.07966e-15	NFIB	ATP1A1
1.5261e-19	0.370862	0.37	0.327	6.84305e-15	NFIB	AOPEP
1.83372e-19	0.348546	0.421	0.386	8.22238e-15	NFIB	NPM3
1.95162e-19	-0.308611	0.459	0.553	8.75106e-15	NFIB	PARP8
2.26129e-19	0.342026	0.385	0.344	1.01396e-14	NFIB	SMC5
2.80099e-19	0.301897	0.586	0.578	1.25596e-14	NFIB	SON
6.48131e-19	0.335292	0.541	0.523	2.90622e-14	NFIB	KDM4C
9.71504e-19	0.252807	0.71	0.717	4.35622e-14	NFIB	ARID1B
3.37111e-18	0.43675	0.67	0.686	1.51161e-13	NFIB	TSORFli2504
4.02926e-18	0.366307	0.291	0.243	1.80672e-13	NFIB	RNF7
8.82626e-18	0.25253	0.421	0.366	3.9577e-13	NFIB	CACNB2li1
9.42035e-18	0.27473	0.625	0.628	4.22408e-13	NFIB	STAG1
1.40094e-17	0.354503	0.255	0.207	6.28184e-13	NFIB	CDC14B
7.68163e-17	0.339396	0.252	0.207	3.44444e-12	NFIB	EIF2B3
1.48935e-16	0.360466	0.312	0.268	6.67826e-12	NFIB	SCLT1
2.07113e-16	0.354191	0.61	0.594	9.28696e-12	NFIB	MT-ND1li1
2.13769e-16	0.278215	0.614	0.619	9.58542e-12	NFIB	SAMD12
3.0912e-16	0.27817	0.6	0.596	1.3861e-11	NFIB	MBNL1
3.17281e-16	0.461859	0.379	0.337	1.42269e-11	NFIB	NPDC1-AS-1
5.30007e-16	0.265468	0.606	0.608	2.37655e-11	NFIB	TNRC6A
6.61576e-16	0.322259	0.363	0.316	2.96651e-11	NFIB	GLRA2
1.37811e-15	0.333076	0.448	0.424	6.17944e-11	NFIB	CPEB4
1.56531e-15	0.341992	0.357	0.321	7.01884e-11	NFIB	CWF19L2
1.60477e-15	0.3122	0.534	0.524	7.1958e-11	NFIB	AIG1
1.89396e-15	0.290866	0.524	0.508	8.49252e-11	NFIB	NEDD4L
1.97064e-15	0.285444	0.279	0.228	8.83634e-11	NFIB	GABRA1
2.00897e-15	0.340624	0.4	0.373	9.00824e-11	NFIB	PCGF5
3.24374e-15	-0.648791	0.239	0.3	1.45449e-10	NFIB	ZNF804B
4.20813e-15	0.360713	0.425	0.404	1.88692e-10	NFIB	PICALM
4.64913e-15	0.332196	0.371	0.338	2.08467e-10	NFIB	SCUBE2
6.38964e-15	0.308511	0.504	0.484	2.86511e-10	NFIB	AHI1
7.43168e-15	0.380199	0.308	0.271	3.33236e-10	NFIB	MEGF9
1.0275e-14	0.315279	0.349	0.312	4.60731e-10	NFIB	MARK1li1
1.28662e-14	0.301562	0.347	0.308	5.76919e-10	NFIB	ATG2B
1.31704e-14	0.369626	0.363	0.331	5.90559e-10	NFIB	NPHP4li1
1.68327e-14	-0.262863	0.399	0.473	7.54777e-10	NFIB	EPB41L2
1.76271e-14	0.315752	0.513	0.504	7.90398e-10	NFIB	SMYD3
1.94269e-14	-0.285227	0.346	0.414	8.71102e-10	NFIB	TSORFli1254
2.10484e-14	0.368352	0.286	0.248	9.43811e-10	NFIB	WDFY2
2.84075e-14	-0.352576	0.206	0.264	1.27379e-09	NFIB	MARCHF3
5.54585e-14	0.297808	0.27	0.23	2.48676e-09	NFIB	TBRG1
5.60433e-14	-0.275585	0.326	0.395	2.51298e-09	NFIB	PEX5L
8.70134e-14	0.316415	0.32	0.284	3.90168e-09	NFIB	TTC14
9.74792e-14	0.287058	0.256	0.213	4.37097e-09	NFIB	ATP5ME
9.96869e-14	0.272693	0.359	0.322	4.46996e-09	NFIB	ENO1li3
1.17071e-13	-0.479025	0.692	0.656	5.24947e-09	NFIB	IL1RAPL1
1.39519e-13	-0.369666	0.639	0.637	6.25603e-09	NFIB	MTUS2
2.25976e-13	0.327683	0.327	0.29	1.01328e-08	NFIB	FOXO3
3.93527e-13	0.272557	0.546	0.544	1.76457e-08	NFIB	PRPF4B
4.91497e-13	0.309245	0.39	0.365	2.20387e-08	NFIB	EIF4G2
8.95249e-13	-1.95128	0.32	0.348	4.0143e-08	NFIB	SGCZ
1.10617e-12	0.26317	0.55	0.549	4.96007e-08	NFIB	PAN3li1
1.37822e-12	0.315319	0.347	0.312	6.17994e-08	NFIB	TOMM40
2.57057e-12	0.299837	0.441	0.425	1.15265e-07	NFIB	ZFAT
3.69274e-12	-0.571756	0.692	0.69	1.65582e-07	NFIB	LRFN5
9.33117e-12	0.258889	0.523	0.519	4.1841e-07	NFIB	PTPN4
9.65099e-12	0.265248	0.43	0.412	4.3275e-07	NFIB	PPM1B
5.38093e-11	0.286063	0.269	0.233	2.41281e-06	NFIB	TRERF1
6.86787e-11	0.282341	0.407	0.389	3.07955e-06	NFIB	TRA2A
8.1879e-11	-0.272983	0.302	0.238	3.67145e-06	NFIB	PLD5
8.46632e-11	-0.438919	0.212	0.253	3.7963e-06	NFIB	OSBPL3
1.05519e-10	0.322477	0.307	0.281	4.73148e-06	NFIB	ACSL6
1.43513e-10	0.293344	0.338	0.312	6.43513e-06	NFIB	TET1
1.7814e-10	0.316907	0.277	0.247	7.98778e-06	NFIB	LYZ-AS-5
2.07779e-10	0.307112	0.335	0.309	9.31681e-06	NFIB	SLC12A6
5.5028e-10	0.258563	0.452	0.441	2.46745e-05	NFIB	EVI5
1.11508e-09	0.254291	0.28	0.25	5.00001e-05	NFIB	COMMD3
1.41249e-09	-0.46369	0.263	0.307	6.33361e-05	NFIB	CDH7
4.03787e-09	0.287759	0.37	0.355	0.000181058	NFIB	RNF13
8.38327e-09	0.268546	0.427	0.414	0.000375906	NFIB	LORF2li312
8.54567e-09	0.28886	0.258	0.231	0.000383188	NFIB	SRGAP3-AS-3
8.61186e-09	0.258298	0.422	0.41	0.000386156	NFIB	BNIP3
9.37407e-09	0.296846	0.271	0.245	0.000420334	NFIB	SESN1
1.18593e-08	0.275189	0.359	0.342	0.00053177	NFIB	TBC1D5
1.70068e-08	0.264706	0.402	0.389	0.000762587	NFIB	DNAJC1
3.31717e-08	-0.295992	0.732	0.749	0.00148742	NFIB	HDAC9
3.35387e-08	0.27791	0.265	0.24	0.00150388	NFIB	ZNF705A-AS-1
3.64457e-08	0.286183	0.308	0.287	0.00163423	NFIB	TRPC1
4.13662e-08	0.28967	0.288	0.266	0.00185486	NFIB	P4HA1
7.19878e-08	0.251456	0.303	0.283	0.00322793	NFIB	AGO3
7.25428e-08	0.270721	0.365	0.348	0.00325282	NFIB	SSBP3
1.26925e-07	0.25282	0.287	0.265	0.00569132	NFIB	ATM
2.00632e-07	0.257177	0.326	0.308	0.00899635	NFIB	MAIP1
2.32649e-07	0.29062	0.307	0.289	0.010432	NFIB	ADGRL1
2.57117e-07	0.296406	0.339	0.322	0.0115291	NFIB	LINC-RPL6-451
6.48724e-07	0.272058	0.365	0.355	0.0290888	NFIB	ATP2C1
7.20073e-07	0.258599	0.422	0.42	0.0322881	NFIB	CREBBP
1.15455e-06	-0.276088	0.522	0.554	0.05177	NFIB	UNC5C
1.9131e-06	0.294689	0.36	0.345	0.0857832	NFIB	LDLRAD4
1.05236e-05	0.26265	0.357	0.349	0.47188	NFIB	LORF2li194
4.79384e-05	0.256879	0.392	0.39	1	NFIB	CBLB
5.62225e-05	0.285408	0.273	0.262	1	NFIB	BCKDHB
6.45385e-05	0.267277	0.358	0.359	1	NFIB	ZNF589
0.000113029	0.251906	0.343	0.343	1	NFIB	PPP1R12B
0.00577824	-0.494822	0.277	0.301	1	NFIB	GRIK1li1
0	3.83207	0.984	0.084	0	SAC	PRKCQ
0	3.7558	0.963	0.023	0	SAC	MEGF11
0	3.52286	0.999	0.318	0	SAC	KIAA1217
0	3.37905	0.969	0.116	0	SAC	IQGAP2
0	3.36215	0.988	0.184	0	SAC	PLD5
0	3.32501	0.974	0.195	0	SAC	HECW1
0	3.0597	0.995	0.318	0	SAC	SEZ6L
0	3.05094	0.886	0.023	0	SAC	PDE11A
0	2.97221	0.69	0.034	0	SAC	RBP4
0	2.94262	0.849	0.029	0	SAC	C8ORF34
0	2.89396	0.897	0.047	0	SAC	GABRA4
0	2.82221	0.867	0.041	0	SAC	PRKCQ-AS-2
0	2.76458	0.982	0.336	0	SAC	DOK5
0	2.70375	0.889	0.113	0	SAC	TMEM132C
0	2.59205	0.919	0.154	0	SAC	VAV3
0	2.50644	0.792	0.06	0	SAC	ABCA9
0	2.44977	0.794	0.045	0	SAC	SV2C
0	2.44538	0.89	0.134	0	SAC	STXBP6
0	2.4196	0.963	0.256	0	SAC	GRM5
0	2.33846	0.855	0.138	0	SAC	FRMD4B
0	2.32077	0.968	0.371	0	SAC	DNER
0	2.30664	0.965	0.333	0	SAC	TSORFli2147
0	2.28036	1	0.798	0	SAC	TENM2
0	2.24284	0.824	0.081	0	SAC	SLC5A7
0	2.20785	0.797	0.127	0	SAC	MARCHF11
0	2.19657	0.815	0.109	0	SAC	NRP2
0	2.13895	0.867	0.178	0	SAC	PREX2
0	2.1131	0.752	0.083	0	SAC	CRYBG3
0	2.10039	0.997	0.68	0	SAC	KCNJ3
0	2.09522	0.597	0.039	0	SAC	ALCAM
0	2.07223	0.96	0.436	0	SAC	CTTNBP2
0	2.07193	0.96	0.424	0	SAC	PRICKLE1
0	2.0701	0.79	0.104	0	SAC	CAMK2A
0	2.04579	1	0.656	0	SAC	RBFOX1
0	2.03315	0.844	0.169	0	SAC	HS3ST5
0	2.01247	0.772	0.102	0	SAC	SGCD
0	1.98325	0.655	0.029	0	SAC	NOTCH2
0	1.91717	0.624	0.019	0	SAC	ISL1
0	1.91454	0.594	0.015	0	SAC	NPR3
0	1.89003	0.66	0.056	0	SAC	ADAMTS18
0	1.87668	0.799	0.178	0	SAC	PAPPAli1
0	1.86831	0.558	0.038	0	SAC	SLIT3
0	1.85124	0.929	0.346	0	SAC	TOX
0	1.84173	0.856	0.238	0	SAC	MYO5B
0	1.83763	0.875	0.309	0	SAC	MAST2
0	1.82883	0.735	0.124	0	SAC	HS3ST1
0	1.8238	0.554	0.005	0	SAC	GRIN2C
0	1.81808	0.766	0.209	0	SAC	CPOX
0	1.78529	1	0.885	0	SAC	RALYL
0	1.78217	0.654	0.071	0	SAC	COL25A1
0	1.78119	0.862	0.156	0	SAC	CDH6
0	1.77847	0.671	0.084	0	SAC	SEZ6L-AS-2
0	1.76738	0.969	0.606	0	SAC	TANC2
0	1.75052	0.99	0.671	0	SAC	MAGI3
0	1.74769	0.881	0.321	0	SAC	CAMK1D
0	1.73722	0.65	0.088	0	SAC	GAB1
0	1.72582	0.572	0.013	0	SAC	CASQ2
0	1.70785	0.938	0.409	0	SAC	CCDC85A
0	1.70477	0.759	0.17	0	SAC	CNTN6
0	1.70123	0.928	0.428	0	SAC	EPB41L2
0	1.68049	0.577	0.053	0	SAC	LINC-RPL6-498
0	1.67527	0.812	0.188	0	SAC	B3GLCT
0	1.66713	0.947	0.381	0	SAC	CACNA2D1
0	1.66172	0.62	0.071	0	SAC	SYT6
0	1.6535	0.605	0.063	0	SAC	LINC-SGCD-1
0	1.63012	0.682	0.103	0	SAC	FHOD3
0	1.61095	0.945	0.401	0	SAC	UNC13Cli1
0	1.598	0.709	0.174	0	SAC	KIF13B
0	1.59388	0.947	0.426	0	SAC	PRR16
0	1.58681	0.69	0.147	0	SAC	TMCC3
0	1.58332	0.706	0.148	0	SAC	SPATS2L
0	1.56845	0.767	0.236	0	SAC	ANKS1A
0	1.56662	0.54	0.045	0	SAC	MOXD1
0	1.55189	0.997	0.823	0	SAC	PDE4Dli1
0	1.52411	0.747	0.206	0	SAC	PLCE1
0	1.51275	0.583	0.045	0	SAC	CHAT
0	1.51169	0.553	0.049	0	SAC	COL25A1li1
0	1.50801	0.991	0.632	0	SAC	IL1RAPL1
0	1.49408	0.765	0.275	0	SAC	CCDC85A-AS-2
0	1.486	0.732	0.224	0	SAC	CRACD
0	1.482	0.681	0.173	0	SAC	ADD3
0	1.48196	0.745	0.241	0	SAC	LRP12
0	1.47991	0.724	0.197	0	SAC	GRK3
0	1.4784	0.722	0.197	0	SAC	LINC-RBFOX1-2
0	1.46524	0.486	0.016	0	SAC	EPHB6
0	1.46366	0.777	0.226	0	SAC	PGM2L1
0	1.46205	0.605	0.098	0	SAC	COL4A2
0	1.45517	0.463	0.02	0	SAC	NMU
0	1.43612	0.523	0.05	0	SAC	EVA1A
0	1.4344	0.698	0.191	0	SAC	CAP2
0	1.42982	0.777	0.306	0	SAC	GALNT7li1
0	1.42838	0.658	0.185	0	SAC	CHD7
0	1.42602	0.423	0.061	0	SAC	TSORFli1881
0	1.41832	0.766	0.228	0	SAC	CAMK4
0	1.41625	0.992	0.727	0	SAC	HDAC9
0	1.39794	0.629	0.165	0	SAC	MAML2
0	1.39731	0.886	0.425	0	SAC	PDE3A-AS-3
0	1.39267	0.686	0.193	0	SAC	SAMD4A
0	1.38529	0.846	0.328	0	SAC	PCSK2
0	1.38434	0.896	0.357	0	SAC	PLXDC2
0	1.34607	0.464	0.026	0	SAC	NHSL1
0	1.33579	0.832	0.404	0	SAC	ZNF827
0	1.33074	0.705	0.205	0	SAC	RASGRF2
0	1.32896	0.867	0.417	0	SAC	MYRIP
0	1.32614	0.924	0.359	0	SAC	POU6F2
0	1.31769	0.746	0.289	0	SAC	ACVR2A
0	1.31245	0.968	0.681	0	SAC	MSI2
0	1.29534	0.397	0.018	0	SAC	HECW1-AS-2
0	1.29248	0.42	0.009	0	SAC	TES
0	1.28599	0.548	0.096	0	SAC	KCNIP2
0	1.28416	0.842	0.38	0	SAC	HLF
0	1.28093	0.836	0.302	0	SAC	ZNF521
0	1.27536	0.998	0.903	0	SAC	ANKS1B
0	1.27446	0.853	0.427	0	SAC	ZNF608
0	1.26053	0.903	0.557	0	SAC	CYRIB
0	1.25768	0.755	0.217	0	SAC	TNR
0	1.25466	0.998	0.919	0	SAC	PCLO
0	1.25297	0.985	0.754	0	SAC	ARL15
0	1.25166	0.352	0.022	0	SAC	POSTN
0	1.2515	0.865	0.38	0	SAC	SDK1
0	1.24914	0.404	0.028	0	SAC	RALGDS-AS-12
0	1.23999	0.543	0.123	0	SAC	COCH
0	1.23942	0.61	0.173	0	SAC	NIBAN1
0	1.23788	0.33	0.022	0	SAC	SLC18A3
0	1.22443	0.378	0.004	0	SAC	MSTN
0	1.21691	0.794	0.373	0	SAC	SPECC1
0	1.21387	0.345	0.005	0	SAC	GABRD
0	1.21265	0.484	0.066	0	SAC	LINC-PDE4D-6
0	1.21102	0.368	0.075	0	SAC	LINC-RPL6-222
0	1.20654	0.522	0.106	0	SAC	CLVS1
0	1.18578	0.967	0.728	0	SAC	FOXN3
0	1.17154	0.574	0.157	0	SAC	PEAK1
0	1.16891	0.441	0.048	0	SAC	LIN1li2
0	1.16798	0.541	0.091	0	SAC	RPL7A-AS-1
0	1.16615	0.828	0.301	0	SAC	ZFHX4
0	1.16408	0.426	0.054	0	SAC	ZNF507-AS-1
0	1.16264	0.688	0.268	0	SAC	RYR2
0	1.16104	0.969	0.64	0	SAC	SLC4A10
0	1.15795	0.815	0.405	0	SAC	RPS6KA5
0	1.1529	0.505	0.126	0	SAC	LINC-HMG20A-4
0	1.152	0.684	0.273	0	SAC	PRKCZ
0	1.14795	0.675	0.259	0	SAC	FAR2
0	1.14298	0.976	0.492	0	SAC	SASH1
0	1.14049	0.606	0.201	0	SAC	MGARP
0	1.13924	0.58	0.172	0	SAC	DIAPH2
0	1.13847	0.397	0.067	0	SAC	SLCO1C1
0	1.13205	0.387	0.038	0	SAC	ARHGAP42
0	1.13047	0.359	0.026	0	SAC	RALGDSli3
0	1.1242	0.343	0.025	0	SAC	ANXA5
0	1.12096	0.602	0.181	0	SAC	UNC13C
0	1.11568	0.719	0.313	0	SAC	PAK3
0	1.11066	0.304	0.024	0	SAC	LINC-LIPI-5
0	1.10757	0.558	0.141	0	SAC	NXN
0	1.09422	0.398	0.04	0	SAC	LINC-SGCD-6
0	1.0924	0.998	0.777	0	SAC	GRM8
0	1.08727	0.67	0.277	0	SAC	ARHGEF4
0	1.08482	0.805	0.436	0	SAC	PDE4DIP
0	1.08278	0.999	0.964	0	SAC	RIMS2
0	1.0749	0.836	0.472	0	SAC	ARHGEF12
0	1.07246	0.519	0.125	0	SAC	ST3GAL6
0	1.06554	0.974	0.533	0	SAC	GRIN2A
0	1.06516	0.668	0.213	0	SAC	ARHGAP24
0	1.06136	0.662	0.237	0	SAC	TSORF
0	1.05787	0.527	0.152	0	SAC	PLS3
0	1.05622	0.33	0.009	0	SAC	PRKCQ-AS-1
0	1.04345	0.604	0.222	0	SAC	GPR107
0	1.04224	0.877	0.515	0	SAC	PPP1R9A
0	1.03954	0.639	0.222	0	SAC	POLli97
0	1.03768	0.688	0.305	0	SAC	SIPA1L1
0	1.0344	0.698	0.321	0	SAC	BMP2K
0	1.03023	0.835	0.452	0	SAC	ABCA5
0	1.02773	0.655	0.267	0	SAC	SESN3
0	1.02156	0.579	0.202	0	SAC	CDYLli2
0	1.02019	0.359	0.026	0	SAC	DAPP1
0	1.00367	0.548	0.146	0	SAC	TSPAN2
0	1.00211	0.88	0.524	0	SAC	EML6
0	1.00137	0.748	0.43	0	SAC	VPS13D
0	0.98899	0.44	0.094	0	SAC	LINC-TENM2-8
0	0.988031	0.626	0.252	0	SAC	INPP5F
0	0.985386	0.711	0.348	0	SAC	PHLPP1
0	0.983555	0.715	0.333	0	SAC	ANK1
0	0.981547	0.577	0.242	0	SAC	ANKS1B-AS-4
0	0.97948	0.769	0.413	0	SAC	FAM184A
0	0.977818	0.409	0.059	0	SAC	SLC24A4
0	0.967909	0.896	0.597	0	SAC	ARID5B
0	0.95504	0.509	0.131	0	SAC	TSHZ3
0	0.951837	0.311	0.021	0	SAC	CIDEA
0	0.951067	0.384	0.099	0	SAC	MRPL42-AS-3
0	0.946453	0.644	0.262	0	SAC	ELMOD1
0	0.946133	0.375	0.046	0	SAC	CAP2-AS-1
0	0.945378	0.623	0.238	0	SAC	DUSP10
0	0.928518	0.771	0.433	0	SAC	LRCH1
0	0.92833	0.688	0.314	0	SAC	DOCK9
0	0.912108	0.551	0.131	0	SAC	CPNE4
0	0.911177	0.824	0.497	0	SAC	C1ORF21
0	0.91007	0.3	0.019	0	SAC	DYSF
0	0.907693	0.977	0.71	0	SAC	PHACTR1
0	0.907572	0.439	0.123	0	SAC	HS3ST4
0	0.906026	0.502	0.147	0	SAC	PRR16-AS-2
0	0.903169	0.738	0.4	0	SAC	RNF157
0	0.90107	0.579	0.216	0	SAC	RBMS1
0	0.900873	0.936	0.448	0	SAC	KCNH5
0	0.898511	0.361	0.053	0	SAC	ITGB5
0	0.897435	0.341	0.047	0	SAC	RPAP1
0	0.897173	0.528	0.18	0	SAC	SH3PXD2Ali1
0	0.896624	0.285	0.008	0	SAC	ENPP1
0	0.88992	0.446	0.129	0	SAC	LRP4
0	0.879958	0.537	0.184	0	SAC	HACD2
0	0.875627	0.346	0.055	0	SAC	STK10
0	0.871252	0.366	0.072	0	SAC	FRMD6
0	0.865424	0.265	0.007	0	SAC	TRPV5
0	0.864223	0.458	0.129	0	SAC	SIPA1L2
0	0.862832	0.293	0.02	0	SAC	TGFA
0	0.85871	0.415	0.094	0	SAC	COL4A1
0	0.853044	0.423	0.129	0	SAC	C9ORF126-AS-3
0	0.849887	0.485	0.168	0	SAC	MCMBP
0	0.847636	0.608	0.275	0	SAC	SUSD4
0	0.844507	0.351	0.074	0	SAC	RBFOX1-AS-7
0	0.842531	0.944	0.696	0	SAC	ADGRB3
0	0.842265	0.392	0.08	0	SAC	LINC-TENM2-9
0	0.841437	0.35	0.06	0	SAC	RIMS4-AS-1
0	0.84024	0.291	0.017	0	SAC	RBM24
0	0.838384	0.969	0.828	0	SAC	SNAP25
0	0.835129	0.291	0.032	0	SAC	MARCHF10
0	0.83215	0.426	0.118	0	SAC	PRLR
0	0.831221	0.994	0.822	0	SAC	NLGN1
0	0.827953	0.946	0.407	0	SAC	SOX5
0	0.827095	0.402	0.112	0	SAC	PARD3B
0	0.822178	0.275	0.022	0	SAC	FRMD4B-AS-3
0	0.821958	0.486	0.172	0	SAC	YBX1li13
0	0.815313	0.27	0.027	0	SAC	CHST8
0	0.813638	0.493	0.16	0	SAC	VSTM2A
0	0.813037	0.359	0.078	0	SAC	LINC-PDE4D-1
0	0.809854	0.773	0.397	0	SAC	FLRT2
0	0.809699	0.375	0.075	0	SAC	SPTB
0	0.804572	0.298	0.03	0	SAC	HS3ST3B1
0	0.804343	0.954	0.686	0	SAC	ENOX1
0	0.791815	0.361	0.071	0	SAC	PRAG1
0	0.785135	0.729	0.232	0	SAC	GFRA1
0	0.782377	0.441	0.139	0	SAC	HLF-AS-1
0	0.777291	0.367	0.094	0	SAC	BRINP2
0	0.768432	0.267	0.021	0	SAC	VAV3-AS-6
0	0.761602	0.422	0.138	0	SAC	GAB2
0	0.761425	0.27	0.024	0	SAC	LINC-RPS15A-13
0	0.750157	0.942	0.708	0	SAC	ARHGEF9
0	0.749578	0.333	0.078	0	SAC	RIPK2
0	0.745491	0.262	0.018	0	SAC	CCDC88C
0	0.735638	0.297	0.047	0	SAC	EPHA8
0	0.73046	0.985	0.693	0	SAC	SYNPR
0	0.727732	0.341	0.086	0	SAC	LINC-RBFOX1-8
0	0.725957	0.534	0.192	0	SAC	SAMD5-AS-1
0	0.725396	0.293	0.046	0	SAC	MGLLli1
0	0.723222	0.47	0.163	0	SAC	MRAP2
0	0.721643	0.291	0.048	0	SAC	CNTN6-AS-1
0	0.721114	0.252	0.02	0	SAC	LINC-PDE4D-3
0	0.719623	0.306	0.056	0	SAC	ELL2
0	0.706916	0.35	0.093	0	SAC	DRP2
0	0.703543	0.982	0.866	0	SAC	DST
0	0.701863	0.29	0.051	0	SAC	PRIMA1
0	0.701436	0.913	0.557	0	SAC	KHDRBS2
0	0.700802	0.314	0.074	0	SAC	RASGRF2-AS-1
0	0.699616	0.431	0.144	0	SAC	MPP3
0	0.690701	0.999	0.98	0	SAC	RORA
0	0.688032	0.409	0.122	0	SAC	STON2
0	0.678271	0.265	0.034	0	SAC	LINC-TENM2-17
0	0.678068	0.311	0.074	0	SAC	RBFOX1-AS-1
0	0.661463	0.266	0.041	0	SAC	TMEM104
0	0.654076	0.29	0.07	0	SAC	ANKS1B-AS-2
0	0.630236	0.999	0.961	0	SAC	AUTS2
0	0.628096	0.997	0.946	0	SAC	LINC-PTPRC-4
0	0.627234	0.267	0.051	0	SAC	GPR15
0	0.50231	0.997	0.761	0	SAC	ZNF385D
0	0.46592	0.99	0.74	0	SAC	PTPRD
0	-1.21998	0.909	0.928	0	SAC	MAGI2li1
0	-1.43817	0.624	0.835	0	SAC	KLF12
0	-1.51074	0.363	0.71	0	SAC	EPB41L3
0	-1.52682	0.592	0.766	0	SAC	GALNT13
0	-1.54292	0.652	0.843	0	SAC	CTNNA2
0	-1.63046	0.923	0.928	0	SAC	NRXN1
0	-1.71032	0.375	0.742	0	SAC	PLEKHA5liN
0	-1.71719	0.237	0.601	0	SAC	ASIC2li1
0	-1.73852	0.428	0.689	0	SAC	B3GALT1
0	-1.74019	0.031	0.423	0	SAC	ASIC2
0	-1.75113	0.069	0.463	0	SAC	XYLT1
0	-1.78568	0.049	0.436	0	SAC	TSORFli1254
0	-1.79317	0.035	0.421	0	SAC	ASIC2-AS-3
0	-1.84447	0.354	0.7	0	SAC	L1RE1li231
0	-1.86001	0.053	0.449	0	SAC	KLHL29
0	-1.96585	0.052	0.461	0	SAC	LINC-MAGEE1-4
0	-1.96905	0.046	0.509	0	SAC	LINC-ASIC2-11
0	-1.9823	0.078	0.572	0	SAC	PHACTR2
0	-2.00204	0.076	0.467	0	SAC	NTRK3
0	-2.03855	0.23	0.719	0	SAC	DTNA
0	-2.05231	0.36	0.717	0	SAC	LRFN5
0	-2.06351	0.08	0.514	0	SAC	FARP1
0	-2.15221	0.133	0.644	0	SAC	APP
0	-2.24808	0.077	0.63	0	SAC	SLC8A3li1
0	-2.26307	0.057	0.589	0	SAC	LINC-ASIC2-7
0	-2.28266	0.236	0.56	0	SAC	NAV3
0	-2.37562	0.078	0.589	0	SAC	UNC5C
0	-2.41281	0.06	0.522	0	SAC	NRP1
0	-2.5127	0.085	0.493	0	SAC	LUZP2
0	-2.57969	0.151	0.586	0	SAC	PDE4B
0	-2.58957	0.09	0.476	0	SAC	MEIS2
0	-2.60185	0.211	0.597	0	SAC	LRRTM4
0	-2.62235	0.154	0.579	0	SAC	LHFPL3
0	-2.66136	0.08	0.454	0	SAC	KCNIP1
0	-2.72884	0.156	0.512	0	SAC	TCF4
0	-2.75391	0.193	0.576	0	SAC	CNTN4
0	-2.80006	0.372	0.867	0	SAC	NEGR1
0	-2.83994	0.173	0.71	0	SAC	KCNC2
0	-2.84308	0.245	0.747	0	SAC	TRPM3
0	-2.89228	0.125	0.581	0	SAC	NCKAP5
0	-3.09572	0.213	0.577	0	SAC	PLCB1
0	-3.18172	0.15	0.774	0	SAC	DAB1
0	-3.22441	0.169	0.651	0	SAC	DSCAM
0	-3.32957	0.122	0.582	0	SAC	NAP1L1-AS-5
0	-3.35419	0.259	0.863	0	SAC	SLC8A1
0	-3.39633	0.146	0.57	0	SAC	KCNIP4
0	-3.89031	0.247	0.954	0	SAC	FRMD5
4.80359e-307	0.824373	0.785	0.46	2.15393e-302	SAC	RALGAPA2
4.57351e-306	-3.3615	0.114	0.474	2.05076e-301	SAC	CSMD1
1.01707e-305	0.584237	0.278	0.067	4.56055e-301	SAC	CACNA2D1-AS-6
1.56352e-305	-2.83281	0.195	0.527	7.01084e-301	SAC	PCDH15
3.54096e-305	0.709505	0.338	0.098	1.58777e-300	SAC	BEND7
4.28442e-305	0.566092	0.284	0.07	1.92113e-300	SAC	NUAK1
4.56406e-305	-1.59514	0.146	0.511	2.04652e-300	SAC	ADCY8
3.53938e-303	0.547392	0.816	0.385	1.58706e-298	SAC	LRRC7
3.66713e-303	-1.48112	0.024	0.397	1.64434e-298	SAC	FRMD5-AS-4
1.02838e-302	0.639028	0.315	0.086	4.61124e-298	SAC	CDS1
1.91439e-291	0.813963	0.558	0.24	8.58411e-287	SAC	CYRIA
2.81211e-290	-1.4372	0.218	0.55	1.26095e-285	SAC	PHYHIPL
3.58851e-289	0.77923	0.608	0.28	1.60909e-284	SAC	MICAL2
3.50421e-286	-1.67623	0.398	0.652	1.57129e-281	SAC	CADM1
1.41146e-285	0.814908	0.75	0.417	6.329e-281	SAC	VSNL1
3.67281e-285	0.767251	0.786	0.457	1.64689e-280	SAC	CDH2
4.66906e-284	-1.42552	0.095	0.45	2.09361e-279	SAC	SCN3A
4.05982e-283	0.552885	0.25	0.059	1.82043e-278	SAC	LINC-RPL3-7
3.84934e-281	0.385438	0.905	0.446	1.72604e-276	SAC	DCC
6.51374e-281	-1.29178	0.474	0.7	2.92076e-276	SAC	TMEM178B
1.55465e-280	0.683994	0.928	0.654	6.97105e-276	SAC	KCNAB1li1
5.09149e-279	0.784526	0.679	0.355	2.28302e-274	SAC	FNBP1
7.3062e-279	0.7625	0.681	0.344	3.2761e-274	SAC	NAPEPLD
1.00301e-276	-3.4856	0.143	0.472	4.4975e-272	SAC	GALNTL6
1.31331e-275	0.615365	0.338	0.101	5.88887e-271	SAC	UBASH3B
2.87761e-273	-2.43358	0.177	0.5	1.29032e-268	SAC	GRID2
4.31095e-273	0.704443	0.64	0.29	1.93303e-268	SAC	TMEFF2
5.10778e-273	0.719623	0.424	0.156	2.29033e-268	SAC	TLK1
6.21831e-273	0.678382	0.925	0.624	2.78829e-268	SAC	FAT3
2.17803e-272	0.506868	0.313	0.086	9.76631e-268	SAC	HS3ST5-AS-1
4.99995e-272	-1.72306	0.073	0.418	2.24198e-267	SAC	GLRA3li1
3.63035e-271	0.628975	0.439	0.156	1.62785e-266	SAC	SDC2
3.0553e-270	-2.61026	0.194	0.508	1.36999e-265	SAC	GRM7
1.53925e-267	-1.52597	0.043	0.385	6.902e-263	SAC	L1RE1li170
4.58833e-267	0.745867	0.793	0.496	2.05741e-262	SAC	ELP4
5.90917e-265	-1.40107	0.028	0.367	2.64967e-260	SAC	LINC-ASIC2-8
1.76493e-263	-2.41976	0.128	0.453	7.91396e-259	SAC	INPP4B
2.63254e-263	-2.1267	0.084	0.417	1.18043e-258	SAC	DSCAML1
3.34391e-263	-2.54629	0.057	0.394	1.49941e-258	SAC	DGKB
1.90893e-262	-1.88821	0.06	0.397	8.55964e-258	SAC	PCDH17
2.76438e-261	0.588225	0.322	0.097	1.23955e-256	SAC	TMEM64
3.35974e-261	-1.80624	0.064	0.401	1.50651e-256	SAC	CNTNAP4
1.22954e-260	-1.37819	0.226	0.541	5.51326e-256	SAC	DPF3
2.68876e-260	-1.50218	0.156	0.484	1.20564e-255	SAC	NYAP2
2.48146e-259	0.743858	0.45	0.177	1.11269e-254	SAC	OGDHL
1.5491e-257	0.622677	0.384	0.133	6.94618e-253	SAC	ABHD2
3.66958e-257	-1.4995	0.039	0.371	1.64544e-252	SAC	LDLRAD4
1.35922e-256	0.766808	0.668	0.348	6.09474e-252	SAC	MSRA
8.81677e-256	0.543586	0.27	0.073	3.95344e-251	SAC	RBFOX1-AS-6
4.8501e-255	-1.66686	0.075	0.407	2.17478e-250	SAC	L1RE1li118
8.05284e-255	-3.647	0.123	0.443	3.61089e-250	SAC	UBE2E1-AS-3
2.14319e-254	0.666987	0.431	0.164	9.61004e-250	SAC	SRCIN1
6.11556e-254	-1.6767	0.445	0.649	2.74222e-249	SAC	PBX1
8.6197e-254	0.66695	0.631	0.299	3.86507e-249	SAC	ELMO1
5.30141e-253	0.692462	0.672	0.339	2.37715e-248	SAC	TFAP2A
2.35178e-252	0.736585	0.525	0.234	1.05454e-247	SAC	NIN
6.11358e-252	0.591459	0.804	0.452	2.74133e-247	SAC	TMEM196
1.00375e-251	0.736684	0.696	0.374	4.50081e-247	SAC	APBA1
3.23179e-250	-1.58951	0.058	0.387	1.44913e-245	SAC	TMEM108
6.21867e-250	0.587329	0.372	0.126	2.78845e-245	SAC	RASGRF1li1
1.25012e-248	0.696539	0.956	0.818	5.60554e-244	SAC	MACROD2
1.86042e-248	-1.85163	0.037	0.362	8.3421e-244	SAC	CNTNAP3
1.13904e-247	0.715225	0.61	0.303	5.10746e-243	SAC	NUP93
1.11807e-243	0.734576	0.708	0.386	5.01342e-239	SAC	ANTXR1
1.12887e-243	0.662669	0.423	0.161	5.06185e-239	SAC	CEMIP2
2.45806e-242	0.701074	0.375	0.134	1.1022e-237	SAC	LINC-FAR2-2
2.85119e-240	0.66033	0.321	0.103	1.27847e-235	SAC	RAMP1
3.83055e-240	0.812222	0.516	0.233	1.71762e-235	SAC	HSPH1
5.55411e-239	0.651356	0.719	0.378	2.49046e-234	SAC	LRRC4C
1.15834e-238	-1.41893	0.135	0.449	5.19401e-234	SAC	ARHGAP26
2.00513e-237	-1.24106	0.353	0.613	8.99102e-233	SAC	DGKI
3.2456e-237	-1.99605	0.507	0.682	1.45533e-232	SAC	HS6ST3
4.23382e-237	-1.32195	0.105	0.42	1.89845e-232	SAC	MAGI1
2.04776e-236	0.941864	0.584	0.286	9.18214e-232	SAC	SCG3
2.97298e-236	0.372486	0.302	0.089	1.33308e-231	SAC	MAN2A1
2.43857e-235	0.606841	0.332	0.111	1.09346e-230	SAC	MEST
7.52425e-235	0.637379	0.523	0.224	3.37387e-230	SAC	ZNF385D-AS-4
4.78476e-234	-2.48264	0.134	0.433	2.14549e-229	SAC	CACNA2D3
5.59838e-234	-0.718324	0.896	0.922	2.51031e-229	SAC	GPHN
1.88794e-233	0.609575	0.396	0.148	8.46553e-229	SAC	DAB2IP
2.60889e-232	0.654072	0.52	0.229	1.16983e-227	SAC	C3ORF70
7.39794e-232	-1.41329	0.159	0.465	3.31724e-227	SAC	MGAT4C-AS-1
3.83756e-231	0.609742	0.337	0.114	1.72076e-226	SAC	XXYLT1
4.48561e-231	-1.43619	0.569	0.712	2.01135e-226	SAC	TMTC2
6.55018e-231	-1.71983	0.067	0.375	2.9371e-226	SAC	ASTN2
3.4249e-229	0.468977	0.338	0.11	1.53572e-224	SAC	SEMA3D
4.36328e-228	0.681397	0.641	0.325	1.9565e-223	SAC	SORCS2
5.13184e-228	0.452038	0.968	0.569	2.30112e-223	SAC	PCDH9
3.09411e-227	-1.21784	0.305	0.578	1.3874e-222	SAC	FMN1
1.10625e-226	-2.44341	0.096	0.395	4.96042e-222	SAC	PTPRT
3.47132e-226	0.558029	0.273	0.08	1.55654e-221	SAC	PTPLB-AS-1
9.59764e-226	-1.25013	0.032	0.334	4.30358e-221	SAC	LINC-ASIC2-4
1.27872e-225	0.660078	0.409	0.159	5.73376e-221	SAC	LRCH1-AS-1
2.42771e-225	-1.63492	0.258	0.527	1.08858e-220	SAC	CDK14
9.42843e-225	-2.29743	0.074	0.374	4.22771e-220	SAC	UNC5D
1.4546e-222	-1.35514	0.155	0.453	6.52243e-218	SAC	MGAT4Cli1
5.18405e-222	0.566272	0.319	0.106	2.32453e-217	SAC	ATP10D
1.96312e-220	0.671914	0.798	0.524	8.80264e-216	SAC	CD47
2.43482e-219	0.728855	0.267	0.08	1.09177e-214	SAC	SLC35F4li1
7.80423e-219	0.646495	0.495	0.212	3.49942e-214	SAC	MYO10
4.42072e-218	-1.33517	0.367	0.593	1.98225e-213	SAC	RGS7
4.62421e-218	0.708493	0.751	0.482	2.07349e-213	SAC	R3HDM1
1.26018e-217	-1.14848	0.39	0.625	5.65065e-213	SAC	CSRNP3
1.5927e-217	0.660994	0.856	0.636	7.14165e-213	SAC	GNAQli1
3.71166e-217	0.704042	0.663	0.371	1.66431e-212	SAC	KIAA1107
1.31126e-215	0.691616	0.769	0.495	5.8797e-211	SAC	KCNC1
3.73668e-215	-2.85611	0.154	0.424	1.67553e-210	SAC	PTPRK
6.77376e-215	0.496623	0.271	0.082	3.03735e-210	SAC	PDE4D-AS-1
1.96349e-214	0.597255	0.898	0.664	8.8043e-210	SAC	GRIA3
4.33071e-213	0.537605	0.939	0.713	1.94189e-208	SAC	PPARGC1A
1.38531e-212	-1.943	0.087	0.376	6.21173e-208	SAC	SORCS1
3.11425e-212	0.619016	0.877	0.629	1.39643e-207	SAC	EML5
8.36555e-212	0.686079	0.548	0.269	3.75111e-207	SAC	ARNTL
1.27869e-211	-2.12512	0.094	0.382	5.73366e-207	SAC	NCAM2
3.19752e-211	0.682093	0.754	0.484	1.43377e-206	SAC	ZMYND8
7.90766e-211	-1.54014	0.05	0.342	3.54579e-206	SAC	PDE4B-AS-5
1.21862e-209	0.705291	0.687	0.389	5.46431e-205	SAC	ATP2A2
1.56987e-209	-1.24442	0.086	0.384	7.03929e-205	SAC	KLHL32
3.12901e-209	-1.1916	0.271	0.537	1.40305e-204	SAC	TLN2
7.48571e-208	-1.98243	0.049	0.334	3.35659e-203	SAC	SORCS3
1.02045e-206	-1.24207	0.104	0.393	4.57569e-202	SAC	CACNB2li1
3.21335e-205	0.622696	0.357	0.136	1.44087e-200	SAC	ME1
8.35943e-200	-0.766234	0.919	0.925	3.74837e-195	SAC	RORB
7.65036e-199	-1.41305	0.089	0.372	3.43042e-194	SAC	SCN1Ali2
8.37594e-199	0.579839	0.558	0.269	3.75577e-194	SAC	KIAA1324L
2.19252e-198	0.588337	0.885	0.637	9.83126e-194	SAC	RIMS1li1
6.01973e-197	0.653237	0.714	0.441	2.69925e-192	SAC	PFKP
7.22442e-195	0.698737	0.454	0.209	3.23943e-190	SAC	CEP126
6.74909e-193	0.611031	0.685	0.399	3.02629e-188	SAC	GABRB3
1.66505e-192	0.542339	0.55	0.261	7.4661e-188	SAC	PTPRE
1.12077e-191	0.496282	0.255	0.079	5.02555e-187	SAC	ARMH4
1.29291e-191	-1.22631	0.057	0.331	5.7974e-187	SAC	GABBR2
1.64624e-191	-1.58045	0.031	0.297	7.38174e-187	SAC	LINC-NAP1L1-25
3.56951e-191	0.58591	0.421	0.18	1.60057e-186	SAC	MID1
7.72537e-191	0.605861	0.45	0.202	3.46406e-186	SAC	SNX18
1.82751e-190	-1.25068	0.194	0.469	8.19455e-186	SAC	SORBS2
3.95355e-190	0.534212	0.522	0.244	1.77277e-185	SAC	PALLD
4.41125e-189	-2.22356	0.057	0.325	1.978e-184	SAC	OLFM3
1.2016e-188	0.673292	0.671	0.409	5.38797e-184	SAC	SPRED1
2.98785e-188	0.596283	0.647	0.347	1.33975e-183	SAC	ZDHHC14
1.09368e-187	0.528562	0.402	0.166	4.90405e-183	SAC	DLGAP3
1.18674e-187	-1.14209	0.055	0.325	5.32132e-183	SAC	SCN2A
1.60671e-187	0.616765	0.618	0.346	7.20449e-183	SAC	SPTAN1
1.76495e-186	-1.22692	0.182	0.448	7.91404e-182	SAC	ETV6
1.91153e-186	0.445711	0.917	0.615	8.57131e-182	SAC	MTUS2
6.42894e-185	-1.61417	0.084	0.352	2.88274e-180	SAC	PLCL1
8.10861e-185	0.552831	0.337	0.128	3.6359e-180	SAC	AGAP2
4.92864e-184	0.300292	0.974	0.648	2.21e-179	SAC	PTPRG
6.3451e-184	0.477464	0.268	0.089	2.84515e-179	SAC	SPECC1li1
4.95495e-183	0.607681	0.466	0.216	2.2218e-178	SAC	ARHGEF3
6.98194e-183	0.515204	0.329	0.124	3.1307e-178	SAC	ULK1
2.8691e-182	0.497323	0.587	0.287	1.2865e-177	SAC	ALK
5.89567e-181	0.639595	0.685	0.429	2.64362e-176	SAC	UBE2R2
5.73142e-180	-2.86317	0.116	0.372	2.56997e-175	SAC	ERBB4
7.35243e-180	0.571408	0.856	0.636	3.29683e-175	SAC	ANK2
1.52733e-179	0.621488	0.482	0.237	6.84856e-175	SAC	ZC2HC1A
5.84881e-177	0.421583	0.849	0.528	2.62261e-172	SAC	DGKH
6.90988e-177	0.5986	0.451	0.213	3.09839e-172	SAC	KIAA0355
8.79072e-177	-1.7709	0.129	0.384	3.94176e-172	SAC	PDE1C
9.70229e-177	0.495794	0.948	0.826	4.35051e-172	SAC	CHD9
3.82308e-176	0.583477	0.812	0.58	1.71427e-171	SAC	CACNA1A
6.43591e-175	0.575081	0.461	0.218	2.88586e-170	SAC	NCOA7
2.35942e-174	-1.14359	0.032	0.283	1.05797e-169	SAC	NETO2
3.81083e-173	0.476673	0.361	0.144	1.70878e-168	SAC	TEAD1
2.06364e-172	-1.15612	0.039	0.29	9.25337e-168	SAC	NALCN
2.79278e-172	0.509916	0.365	0.15	1.25228e-167	SAC	CAST
7.10479e-172	-2.8513	0.148	0.391	3.18579e-167	SAC	ADARB2
7.71829e-172	-1.21362	0.046	0.297	3.46088e-167	SAC	PLCL2li1
1.37488e-171	-1.34097	0.047	0.298	6.16495e-167	SAC	VWC2
5.39564e-171	0.528523	0.344	0.138	2.4194e-166	SAC	ATP11C
6.57053e-171	0.540246	0.411	0.181	2.94623e-166	SAC	LINC-NR3C2-1
8.49525e-171	-1.36079	0.236	0.474	3.80927e-166	SAC	ZEB1
3.80324e-170	0.521072	0.715	0.409	1.70537e-165	SAC	ZMAT4
2.02478e-169	0.284423	0.927	0.579	9.0791e-165	SAC	LINC-PLIN3-8
4.10192e-169	-1.40931	0.065	0.313	1.8393e-164	SAC	GLRA1
1.64814e-168	0.532007	0.304	0.116	7.39028e-164	SAC	ERCC6
1.68145e-168	-1.30702	0.041	0.287	7.53964e-164	SAC	TSORFli2311
1.78328e-168	0.387869	0.255	0.084	7.99624e-164	SAC	LINC-SAMD5-11
4.11303e-168	0.550973	0.523	0.261	1.84428e-163	SAC	VSTM2B
4.17989e-167	0.600617	0.794	0.571	1.87426e-162	SAC	SYT14
2.34153e-166	0.484464	0.313	0.119	1.04994e-161	SAC	RASGRP1
7.21485e-166	0.376967	0.387	0.157	3.23514e-161	SAC	PTCHD4
2.65373e-165	-0.97937	0.052	0.3	1.18993e-160	SAC	LRRC49
4.78128e-165	0.62884	0.622	0.352	2.14393e-160	SAC	ARHGEF9-AS-2
2.38956e-164	-1.12702	0.096	0.349	1.07148e-159	SAC	LINC-DERL1-3
4.0283e-164	0.444594	0.813	0.514	1.80629e-159	SAC	GABRA2
1.98617e-163	0.537607	0.47	0.231	8.90597e-159	SAC	LONRF1
1.191e-162	0.516165	0.256	0.088	5.34044e-158	SAC	SPTLC1li7
1.71385e-162	0.548257	0.274	0.098	7.68492e-158	SAC	STARD13
4.08734e-162	0.706354	0.644	0.378	1.83276e-157	SAC	DDX5-AS-1
4.73074e-162	-1.72045	0.062	0.308	2.12126e-157	SAC	SLC6A9
1.53318e-161	0.561554	0.559	0.294	6.87477e-157	SAC	CADM3
2.70846e-161	0.527183	0.392	0.177	1.21447e-156	SAC	UBE2O
1.48748e-160	-1.21985	0.043	0.28	6.66988e-156	SAC	DLC1
5.10082e-160	-1.18518	0.023	0.255	2.28721e-155	SAC	LINC-E2F8-4
7.59502e-160	-1.25803	0.3	0.51	3.40561e-155	SAC	TENM4
1.46239e-159	0.461273	0.262	0.093	6.55737e-155	SAC	RSL24D1li1
2.33476e-159	-1.19382	0.029	0.263	1.04691e-154	SAC	NCKAP5-AS-3
3.48419e-159	-1.73805	0.23	0.449	1.56231e-154	SAC	KCNB2
4.50782e-159	0.456253	0.311	0.119	2.0213e-154	SAC	RBMS3li1
8.53322e-159	-1.08039	0.026	0.259	3.8263e-154	SAC	ARHGAP20
2.48298e-158	0.554269	0.657	0.376	1.11337e-153	SAC	LINC-BASP1-1
1.00059e-157	0.513391	0.374	0.165	4.48665e-153	SAC	GPATCH2L
1.73884e-157	-1.60998	0.036	0.268	7.79698e-153	SAC	LAMP5-AS-1
2.50749e-157	-0.954353	0.608	0.735	1.12436e-152	SAC	TTC28li1
3.89991e-157	0.542098	0.589	0.328	1.74872e-152	SAC	PTPRS
1.89644e-156	0.460369	0.317	0.126	8.50363e-152	SAC	RIMS4
2.67264e-156	0.39071	0.714	0.388	1.19841e-151	SAC	LINC-RPL6-63
3.14295e-156	0.321696	0.652	0.332	1.4093e-151	SAC	SHISA6
4.45342e-156	0.559894	0.485	0.245	1.99691e-151	SAC	KATNAL1
5.47846e-156	0.534783	0.829	0.595	2.45654e-151	SAC	NLK
5.85794e-156	0.37493	0.622	0.328	2.6267e-151	SAC	LINC-YIPF5-2
2.03596e-155	0.438385	0.257	0.092	9.12925e-151	SAC	TEAD4
8.94352e-154	-1.78983	0.051	0.281	4.01028e-149	SAC	CDH20
1.49184e-153	-1.30477	0.092	0.33	6.68939e-149	SAC	NRXN1-AS-5
2.94541e-153	-1.19206	0.128	0.366	1.32072e-148	SAC	PTPRB
1.34012e-152	0.447419	0.261	0.094	6.00909e-148	SAC	L1RE1li35
2.39264e-151	-0.864982	0.526	0.668	1.07286e-146	SAC	ARHGAP44
2.55651e-151	0.553213	0.591	0.342	1.14634e-146	SAC	INPP4A
8.21624e-151	-1.43721	0.037	0.264	3.68416e-146	SAC	NDST4
9.62247e-151	-1.07799	0.072	0.306	4.31472e-146	SAC	ASXL3li1
1.54821e-149	0.49616	0.362	0.159	6.94217e-145	SAC	VSNL1-AS-2
2.58014e-149	-0.97829	0.05	0.28	1.15694e-144	SAC	PTPRJ
5.564e-148	0.563583	0.576	0.326	2.4949e-143	SAC	ELF2
1.46635e-147	0.546972	0.437	0.216	6.57513e-143	SAC	SMARCAD1
1.50718e-147	-0.987416	0.466	0.62	6.75819e-143	SAC	ATP8A2li1
2.2925e-147	0.482665	0.889	0.739	1.02796e-142	SAC	TSORFli1224
7.65682e-147	0.526516	0.798	0.532	3.43332e-142	SAC	DKK3
8.89206e-147	0.507122	0.336	0.144	3.9872e-142	SAC	TSORFli2194
1.0588e-145	-1.10656	0.184	0.419	4.74767e-141	SAC	SYT16
1.29827e-145	-1.51574	0.041	0.264	5.82143e-141	SAC	SLC44A5
4.51823e-145	0.462526	0.635	0.371	2.02597e-140	SAC	P2RY14
6.04997e-145	-0.973989	0.355	0.552	2.71281e-140	SAC	FBXW7
1.97484e-144	-1.71867	0.043	0.264	8.85519e-140	SAC	CDH8
2.33821e-144	-1.20856	0.353	0.531	1.04845e-139	SAC	LINC-ODZ4-4
3.16041e-144	0.445575	0.922	0.761	1.41713e-139	SAC	FRY
8.48386e-144	0.507766	0.464	0.236	3.80416e-139	SAC	GRK5
1.30427e-143	0.526407	0.802	0.574	5.84833e-139	SAC	LINC-ARHGAP24-1
1.60451e-143	0.56152	0.8	0.553	7.19461e-139	SAC	MLLT3
2.88448e-143	0.468686	0.261	0.098	1.2934e-138	SAC	KCNT1
7.30982e-143	-2.01599	0.216	0.427	3.27772e-138	SAC	PRKG1
7.97872e-143	0.448089	0.309	0.125	3.57766e-138	SAC	ITPRID2
1.55687e-142	-1.23053	0.086	0.314	6.981e-138	SAC	NRXN1-AS-4
4.90148e-142	0.413932	0.337	0.145	2.19782e-137	SAC	CYP2D17
2.73336e-141	-1.07661	0.074	0.299	1.22564e-136	SAC	DCLK1
4.30841e-141	0.544839	0.4	0.193	1.93189e-136	SAC	CDK5RAP2
6.29733e-140	0.540471	0.606	0.363	2.82372e-135	SAC	USP25
1.35267e-139	-1.36531	0.328	0.514	6.06536e-135	SAC	THSD7A
3.35287e-139	0.460325	0.798	0.543	1.50343e-134	SAC	RTN1
1.59271e-138	0.548394	0.472	0.247	7.1417e-134	SAC	ATL2
3.51289e-138	-2.21385	0.161	0.369	1.57518e-133	SAC	ROBO1
2.06181e-137	0.49095	0.501	0.269	9.24515e-133	SAC	KIAA0513
5.56122e-137	-1.27264	0.097	0.317	2.49365e-132	SAC	DYNC1I1
4.93906e-136	0.292824	0.901	0.628	2.21467e-131	SAC	PAM
5.42244e-136	0.511125	0.555	0.319	2.43142e-131	SAC	QCCE-10352
1.5713e-135	0.495593	0.434	0.213	7.04572e-131	SAC	GRM8-AS-1
2.21031e-135	-2.0609	0.086	0.302	9.91101e-131	SAC	NFIA
1.54562e-134	0.525528	0.717	0.475	6.93054e-130	SAC	SYBU
1.58731e-133	-0.990673	0.405	0.575	7.11748e-129	SAC	LRP8
2.32729e-133	-1.17971	0.098	0.314	1.04356e-128	SAC	PRKCA
3.02816e-133	0.491981	0.804	0.585	1.35783e-128	SAC	GNAO1
4.29634e-133	0.495306	0.653	0.405	1.92648e-128	SAC	CACNG2
5.82142e-133	-1.07668	0.127	0.348	2.61032e-128	SAC	PLPPR5
7.15412e-133	0.414425	0.339	0.149	3.20791e-128	SAC	LINC-LEP-1
2.05204e-132	0.363942	0.25	0.094	9.20133e-128	SAC	SPATA5
5.00551e-132	0.551235	0.475	0.257	2.24447e-127	SAC	FAM92A
5.07583e-132	-0.9981	0.539	0.652	2.276e-127	SAC	XKR4
7.30271e-132	0.439627	0.348	0.159	3.27453e-127	SAC	MYT1
6.76565e-131	-0.84463	0.042	0.252	3.03372e-126	SAC	SYT7
1.78312e-130	0.531978	0.586	0.354	7.9955e-126	SAC	PPM1H
3.07722e-130	0.381559	0.702	0.452	1.37983e-125	SAC	MED12L
3.09465e-130	0.460208	0.285	0.117	1.38764e-125	SAC	SPOCK1-AS-2
3.70578e-130	-1.24357	0.057	0.265	1.66167e-125	SAC	ANO4
2.66735e-129	-1.10557	0.169	0.379	1.19604e-124	SAC	ZNF536
1.02655e-128	0.337006	0.972	0.854	4.60306e-124	SAC	PPFIA2
1.25474e-128	-0.975945	0.062	0.269	5.62627e-124	SAC	PARD3
2.53582e-128	-0.88755	0.382	0.566	1.13706e-123	SAC	NOL4li1
1.93028e-127	0.3986	0.362	0.166	8.6554e-123	SAC	CDK17
8.9244e-126	0.525358	0.729	0.526	4.0017e-121	SAC	CCDC88A
8.9273e-126	0.414168	0.287	0.12	4.003e-121	SAC	AFAP1
3.0776e-125	-0.888079	0.531	0.646	1.38e-120	SAC	CABP1
5.32059e-125	-1.25606	0.157	0.366	2.38575e-120	SAC	HS6ST3-AS-3
3.16414e-124	0.509725	0.333	0.15	1.4188e-119	SAC	LINC-C3ORF58-3
7.13619e-124	0.404515	0.31	0.137	3.19987e-119	SAC	ZNF470
8.26076e-124	-1.68526	0.115	0.318	3.70412e-119	SAC	CDH7
6.66976e-123	-1.25554	0.067	0.265	2.99072e-118	SAC	IGSF11
6.80507e-123	0.470805	0.526	0.298	3.0514e-118	SAC	WASF3
7.05627e-123	-1.45636	0.157	0.36	3.16403e-118	SAC	KCNQ3
1.02252e-122	0.394121	0.27	0.11	4.585e-118	SAC	RTN4RL1
5.67813e-122	-1.06903	0.092	0.296	2.54607e-117	SAC	MPP6
1.17206e-121	-1.66296	0.063	0.262	5.25552e-117	SAC	KCTD8
3.48422e-121	0.45051	0.406	0.205	1.56232e-116	SAC	ST8SIA3
4.53297e-121	-1.87967	0.055	0.25	2.03258e-116	SAC	CALN1
1.2225e-120	-0.915575	0.502	0.635	5.48169e-116	SAC	TIAM1
1.93914e-120	-1.6124	0.122	0.322	8.69512e-116	SAC	OPCML
2.24083e-120	0.483556	0.525	0.311	1.00479e-115	SAC	MACROH2A1
2.84044e-120	0.422623	0.301	0.131	1.27365e-115	SAC	KHDRBS2-AS-2
2.94037e-120	-0.887071	0.192	0.401	1.31846e-115	SAC	BICD1
9.85849e-120	0.352018	0.413	0.201	4.42055e-115	SAC	PCDH10
1.92653e-119	-1.04141	0.361	0.531	8.63856e-115	SAC	GABRG2
3.20266e-119	-0.99147	0.093	0.294	1.43607e-114	SAC	KLHL5
4.48171e-119	-0.676665	0.635	0.725	2.0096e-114	SAC	STXBP5L
1.39407e-118	0.325184	0.584	0.319	6.25101e-114	SAC	TFAP2B
4.79813e-118	0.485563	0.522	0.304	2.15148e-113	SAC	STX8
6.37979e-118	-1.89805	0.281	0.45	2.8607e-113	SAC	DLGAP2
1.7553e-117	0.486033	0.478	0.267	7.87075e-113	SAC	ULK2
1.89712e-117	0.447827	0.35	0.168	8.50671e-113	SAC	AP2A1
8.53469e-117	-0.956195	0.283	0.471	3.82695e-112	SAC	FUT8
9.15972e-117	0.415664	0.455	0.242	4.10722e-112	SAC	FLRT1
4.7784e-116	-0.917659	0.286	0.474	2.14264e-111	SAC	LINC-TNRC6A-1
6.51571e-116	0.511945	0.606	0.391	2.92164e-111	SAC	DTNB
1.41541e-115	0.418833	0.321	0.149	6.34671e-111	SAC	PPARGC1B
1.93663e-115	0.424813	0.468	0.251	8.68384e-111	SAC	FNDC3B
1.71294e-114	-0.931757	0.156	0.359	7.68082e-110	SAC	FMNL2
2.65526e-114	-0.748286	0.681	0.722	1.19062e-109	SAC	CACNA1D
2.76031e-114	-1.1251	0.225	0.414	1.23772e-109	SAC	FSTL5
2.83894e-114	-0.857677	0.253	0.449	1.27298e-109	SAC	PPM1E
4.63055e-114	0.269189	0.666	0.441	2.07634e-109	SAC	LRP1B
5.79161e-114	0.371992	0.255	0.105	2.59696e-109	SAC	ARRB1
7.95549e-114	0.394408	0.403	0.204	3.56724e-109	SAC	LPP
2.86773e-113	-0.954187	0.247	0.448	1.28589e-108	SAC	ZC3H12B
3.37697e-113	0.446585	0.667	0.43	1.51423e-108	SAC	CERS6
3.6658e-113	-0.858183	0.935	0.875	1.64374e-108	SAC	OXR1
3.70401e-113	-1.37355	0.174	0.372	1.66088e-108	SAC	DMDli2
1.45935e-112	0.395187	0.337	0.159	6.54372e-108	SAC	STAMBPL1
1.66039e-112	-0.65486	0.75	0.789	7.44518e-108	SAC	CAMK2D
2.31411e-112	0.414372	0.798	0.549	1.03765e-107	SAC	TSORFli2154
4.7839e-112	0.426434	0.385	0.197	2.1451e-107	SAC	MINK1
5.28631e-112	0.467757	0.53	0.317	2.37038e-107	SAC	ZDHHC20
2.38627e-111	0.433136	0.427	0.227	1.07e-106	SAC	PPFIA2-AS-2
1.23017e-109	0.396811	0.269	0.117	5.51607e-105	SAC	DDX20
2.54281e-109	-1.08082	0.078	0.265	1.1402e-104	SAC	GALNT18
3.01486e-109	-1.08852	0.359	0.518	1.35186e-104	SAC	PPP2R2B
4.28204e-109	0.404906	0.345	0.167	1.92007e-104	SAC	LNX1
6.90377e-108	0.448518	0.603	0.377	3.09565e-103	SAC	SLC23A2
1.42507e-107	-0.9921	0.085	0.273	6.39002e-103	SAC	SERPINI1
2.73454e-107	0.39305	0.31	0.144	1.22617e-102	SAC	LINC-SLC2A12-2
3.73357e-107	-0.486067	0.964	0.944	1.67413e-102	SAC	CADPS
1.63803e-106	-0.643904	0.734	0.77	7.34494e-102	SAC	PAX6
2.17449e-106	0.260199	0.515	0.281	9.75041e-102	SAC	LORF2li216
2.93398e-106	-0.485009	0.937	0.927	1.3156e-101	SAC	NBEA
6.71479e-106	0.393035	0.407	0.213	3.01091e-101	SAC	DISP3
9.60861e-106	-0.542251	0.936	0.912	4.3085e-101	SAC	CTNND2
1.6666e-105	0.415793	0.538	0.322	7.47304e-101	SAC	MYO9A
6.24265e-105	-0.846468	0.617	0.682	2.7992e-100	SAC	CELF4
7.07651e-105	0.378015	0.303	0.141	3.17311e-100	SAC	PMM1
7.71176e-105	0.378998	0.47	0.256	3.45795e-100	SAC	KITLG
2.1315e-104	0.414546	0.342	0.169	9.55765e-100	SAC	AFF1
3.03038e-104	0.518124	0.34	0.171	1.35882e-99	SAC	DDAH1
7.18588e-104	-2.09613	0.471	0.549	3.22215e-99	SAC	GRIK2
1.48603e-103	0.404064	0.315	0.15	6.66337e-99	SAC	DOP1B
2.26143e-103	0.420811	0.466	0.265	1.01403e-98	SAC	STT3Bli27
4.72262e-103	0.38383	0.45	0.243	2.11762e-98	SAC	SLIT1
6.67069e-103	0.299492	0.392	0.198	2.99114e-98	SAC	SRGAP1
1.20078e-102	-1.15472	0.112	0.293	5.38429e-98	SAC	DCDC1li1
1.37251e-102	0.40229	0.28	0.126	6.15432e-98	SAC	VMN2R116li130
1.98465e-102	-0.809216	0.219	0.403	8.89916e-98	SAC	ZMIZ1
2.94451e-102	-1.53586	0.139	0.318	1.32032e-97	SAC	GPC6
3.09952e-102	-1.06981	0.224	0.401	1.38983e-97	SAC	PEX5L
3.29238e-102	-0.566189	0.741	0.79	1.4763e-97	SAC	TTC3
4.18287e-102	-1.57745	0.168	0.343	1.8756e-97	SAC	CA10
9.39582e-102	-1.4421	0.138	0.314	4.21309e-97	SAC	CLSTN2
1.27498e-101	0.444492	0.595	0.386	5.717e-97	SAC	MKKS
1.29347e-101	0.424946	0.468	0.269	5.7999e-97	SAC	GUCY1B1
3.5648e-101	0.257629	0.833	0.535	1.59845e-96	SAC	EFNA5
3.77725e-101	0.367653	0.259	0.113	1.69372e-96	SAC	ASNSli2
3.78632e-101	0.414496	0.72	0.517	1.69778e-96	SAC	OSBPL6
6.43184e-101	-1.15002	0.094	0.272	2.88404e-96	SAC	MARCHF3
7.30396e-101	0.453932	0.604	0.398	3.27509e-96	SAC	ARFGEF1
1.61842e-100	0.353358	0.356	0.177	7.25699e-96	SAC	CFAP61
1.69936e-100	-0.924356	0.163	0.349	7.61992e-96	SAC	PKP4
2.2338e-99	-0.932321	0.106	0.285	1.00164e-94	SAC	APOH
1.03999e-98	0.419606	0.603	0.383	4.66333e-94	SAC	HECTD2
2.20341e-98	0.371042	0.371	0.191	9.88009e-94	SAC	LRRK2
4.51314e-98	0.374004	0.435	0.24	2.02369e-93	SAC	ST3GAL5
5.24217e-98	0.348147	0.38	0.197	2.35059e-93	SAC	RUNX2
1.95939e-97	0.26329	0.265	0.115	8.78591e-93	SAC	LINC-C13ORF31-1
5.24639e-97	0.316435	0.469	0.259	2.35248e-92	SAC	ZNF385B
2.16173e-96	-0.924161	0.088	0.263	9.69322e-92	SAC	SLC2A13
4.1786e-96	-0.960198	0.137	0.315	1.87369e-91	SAC	PLPPR1
6.90522e-96	0.290983	0.681	0.426	3.0963e-91	SAC	LINC-NSMCE4A-13
2.78686e-95	0.40676	0.413	0.228	1.24963e-90	SAC	IGSF9Bli1
1.40427e-94	-0.888435	0.408	0.56	6.29676e-90	SAC	CPE
4.39871e-94	-0.867654	0.232	0.401	1.97238e-89	SAC	ARMC2
5.76651e-94	-0.736424	0.59	0.682	2.5857e-89	SAC	SSBP2
9.33123e-94	-0.734521	0.408	0.547	4.18412e-89	SAC	CLASP1
1.9967e-93	0.382853	0.266	0.123	8.9532e-89	SAC	SPTLC1
2.46604e-93	0.325747	0.332	0.165	1.10577e-88	SAC	CTNNB1
1.67813e-92	-0.799472	0.174	0.363	7.52472e-88	SAC	ZNF704
2.86648e-92	0.370862	0.268	0.125	1.28533e-87	SAC	KLHL3
3.13297e-92	0.40317	0.385	0.209	1.40482e-87	SAC	OPHN1
9.92817e-92	0.356697	0.254	0.115	4.45179e-87	SAC	DIPK2A
4.27393e-91	0.291468	0.294	0.139	1.91643e-86	SAC	LRFN2
5.13319e-91	-1.10524	0.167	0.338	2.30172e-86	SAC	DMDli1
5.8931e-91	0.35808	0.322	0.161	2.64247e-86	SAC	DPY19L3
7.03034e-91	0.404521	0.558	0.356	3.1524e-86	SAC	RAB3GAP1
7.66132e-91	0.411546	0.505	0.312	3.43533e-86	SAC	TRAK1
1.24872e-90	0.425618	0.394	0.215	5.59924e-86	SAC	ARHGEF9-AS-3
2.82056e-90	-0.757542	0.338	0.49	1.26474e-85	SAC	DAAM1
3.35615e-90	0.40923	0.407	0.23	1.5049e-85	SAC	ZNF484
9.93116e-90	-0.800604	0.389	0.536	4.45313e-85	SAC	PCNX1
1.12682e-89	-0.930605	0.188	0.36	5.05264e-85	SAC	CLU
4.40283e-89	0.397358	0.28	0.136	1.97423e-84	SAC	GAMT
9.35474e-89	0.423896	0.771	0.572	4.19467e-84	SAC	LINC-PTPRC-6
9.41061e-89	0.263394	0.712	0.449	4.21972e-84	SAC	ADCY2li1
1.59879e-88	0.363362	0.408	0.229	7.169e-84	SAC	ARHGEF18li1
3.46926e-88	-0.998351	0.102	0.266	1.55562e-83	SAC	ZNF423
3.97115e-88	0.366255	0.336	0.174	1.78066e-83	SAC	CD47-AS-2
4.88979e-88	-0.428181	0.911	0.897	2.19258e-83	SAC	RERE
1.04825e-87	0.341128	0.432	0.246	4.70033e-83	SAC	B4GALT6
7.34146e-87	0.324128	0.365	0.195	3.29191e-82	SAC	COX10
2.5449e-86	-0.634442	0.587	0.656	1.14113e-81	SAC	HMGN3
5.44507e-86	-0.785363	0.113	0.281	2.44157e-81	SAC	MREG
6.7002e-86	-0.717514	0.733	0.738	3.00437e-81	SAC	KCNMA1
1.7495e-85	-0.839526	0.375	0.516	7.84474e-81	SAC	RCAN2
2.68493e-85	0.336775	0.379	0.208	1.20392e-80	SAC	RNF130
3.38491e-85	0.328056	0.318	0.162	1.51779e-80	SAC	SGTB
1.21126e-84	-0.722882	0.145	0.316	5.43127e-80	SAC	SLC4A8
1.46891e-84	-0.764835	0.138	0.307	6.58657e-80	SAC	MPPED2
3.64465e-84	-0.624284	0.816	0.805	1.63426e-79	SAC	AFF3
3.59867e-83	0.356111	0.632	0.418	1.61364e-78	SAC	GTDC1
3.60429e-83	0.395943	0.594	0.4	1.61616e-78	SAC	PTPRA
6.11759e-83	-0.847711	0.227	0.387	2.74313e-78	SAC	MAGOH-AS-2
1.2739e-82	0.331176	0.564	0.354	5.71217e-78	SAC	ATP8A1
1.63725e-82	0.376073	0.784	0.604	7.34142e-78	SAC	ASTN1
2.19747e-82	0.345165	0.426	0.244	9.85348e-78	SAC	TMEM9B
2.20464e-82	0.306744	0.25	0.117	9.88561e-78	SAC	EIF3D
2.25295e-82	0.400715	0.453	0.274	1.01022e-77	SAC	RAP1GDS1
1.68e-81	0.481551	0.264	0.132	7.53311e-77	SAC	STXBP4
6.9451e-81	0.329628	0.341	0.182	3.11418e-76	SAC	LINC-ZFP39-55
2.52743e-80	-0.837946	0.323	0.469	1.1333e-75	SAC	MAP2
2.62287e-80	-0.745141	0.136	0.301	1.17609e-75	SAC	WDR87-AS-2
3.60378e-80	-0.69752	0.349	0.502	1.61594e-75	SAC	PRKCB
6.35975e-80	-0.803043	0.764	0.771	2.85171e-75	SAC	FGF12
2.99251e-79	0.352572	0.398	0.229	1.34184e-74	SAC	VMP1
4.93434e-78	0.371978	0.374	0.213	2.21256e-73	SAC	CBFA2T2li1
7.97076e-78	0.307846	0.564	0.361	3.57409e-73	SAC	TRIM9
1.93176e-77	-1.25424	0.106	0.256	8.66202e-73	SAC	SLC35F1
4.81772e-77	0.346934	0.304	0.16	2.16027e-72	SAC	UBE2R2-AS-5
2.60681e-76	-0.265288	0.997	0.992	1.16889e-71	SAC	SYT1
2.61543e-76	0.319222	0.343	0.187	1.17276e-71	SAC	ZNF581
1.54019e-75	-0.816888	0.38	0.508	6.90622e-71	SAC	RAB3C
2.68298e-75	0.373809	0.683	0.492	1.20305e-70	SAC	KLHL7
3.73941e-75	0.355285	0.688	0.49	1.67675e-70	SAC	SLC25A12
3.8472e-75	0.366691	0.72	0.526	1.72508e-70	SAC	TULP4
1.07788e-74	0.346523	0.375	0.214	4.83322e-70	SAC	TMEM65
3.46564e-74	0.352234	0.67	0.487	1.55399e-69	SAC	HECTD4
5.00715e-74	0.349766	0.67	0.467	2.24521e-69	SAC	LINC-USP25-14
9.86225e-74	0.285112	0.257	0.126	4.42223e-69	SAC	PARVA
1.53714e-73	-0.518675	0.717	0.743	6.89253e-69	SAC	PCBP3
1.87964e-73	0.267923	0.34	0.184	8.42829e-69	SAC	KCNAB2
2.25946e-73	0.321396	0.8	0.628	1.01314e-68	SAC	ATXN1
2.79519e-73	-0.719635	0.136	0.292	1.25336e-68	SAC	MAP1B
5.90964e-73	0.312736	0.296	0.155	2.64988e-68	SAC	RPS24li32
6.56277e-73	-1.26976	0.109	0.256	2.94275e-68	SAC	SPARCL1
1.26677e-72	-0.526494	0.654	0.712	5.68019e-68	SAC	CLASP2
5.58997e-72	-0.967352	0.283	0.41	2.50654e-67	SAC	TSORFli149
6.10311e-72	-0.975462	0.298	0.432	2.73663e-67	SAC	GRM1
2.47258e-71	0.331478	0.488	0.308	1.1087e-66	SAC	SMARCA2
9.58183e-71	0.338551	0.745	0.555	4.29649e-66	SAC	STRBP
7.23253e-70	0.345947	0.498	0.32	3.24307e-65	SAC	CR1
8.76966e-70	0.295085	0.33	0.183	3.93232e-65	SAC	RNF2
1.13041e-68	0.301262	0.799	0.628	5.06877e-64	SAC	LIMCH1
1.14526e-68	-0.572974	0.886	0.858	5.13533e-64	SAC	ANK3
3.15907e-68	0.340234	0.629	0.449	1.41653e-63	SAC	SPIRE1
1.52726e-67	0.31117	0.371	0.217	6.84825e-63	SAC	UBAC2
5.65037e-67	0.369566	0.477	0.311	2.53363e-62	SAC	GSK3B-AS-2
6.21364e-67	0.278758	0.25	0.127	2.7862e-62	SAC	ETFA
6.27084e-67	-0.565484	0.632	0.687	2.81184e-62	SAC	LRBA
1.75036e-66	0.281219	0.318	0.176	7.84863e-62	SAC	NCK1li1
9.94134e-66	-0.644574	0.354	0.482	4.4577e-61	SAC	DENND5B
1.26625e-65	0.312514	0.259	0.134	5.67787e-61	SAC	NIPAL3
1.355e-65	0.296785	0.371	0.217	6.07583e-61	SAC	ATP5PBli2
3.12734e-65	0.292913	0.526	0.336	1.4023e-60	SAC	EPHA7
9.84488e-65	0.289696	0.288	0.155	4.41444e-60	SAC	LINC-RFC1-6
1.36947e-64	-1.17299	0.458	0.512	6.14072e-60	SAC	TENM1
2.63683e-64	-0.61568	0.328	0.461	1.18236e-59	SAC	SCN8A
2.99819e-64	0.268791	0.315	0.176	1.34439e-59	SAC	RMDN1
4.13859e-64	0.254212	0.322	0.178	1.85574e-59	SAC	LINC-RPL6-236
2.5644e-63	-0.655369	0.118	0.255	1.14988e-58	SAC	MAGI2-AS-5
3.2123e-63	0.287807	0.324	0.184	1.4404e-58	SAC	XIAPli1
4.3375e-63	-0.702034	0.502	0.593	1.94493e-58	SAC	NAALADL2
5.4523e-63	0.306954	0.527	0.352	2.44481e-58	SAC	PPP2R5C
6.36968e-63	0.309061	0.374	0.223	2.85616e-58	SAC	CCNI
2.86393e-62	-0.726206	0.91	0.827	1.28418e-57	SAC	CNTNAP2
3.25681e-62	0.302974	0.686	0.503	1.46035e-57	SAC	JAKMIP2
9.25143e-62	0.309444	0.72	0.545	4.14834e-57	SAC	ZNF462li1
9.90118e-62	-0.546147	0.559	0.638	4.43969e-57	SAC	PHIP
1.11417e-61	0.278289	0.346	0.201	4.99595e-57	SAC	CPLX1
5.5343e-61	-1.81797	0.168	0.293	2.48158e-56	SAC	PTPRM
9.60355e-61	-0.79137	0.41	0.496	4.30623e-56	SAC	MEIS1
2.19611e-60	-0.657466	0.331	0.458	9.84737e-56	SAC	ARHGAP44-AS-2
7.32906e-60	-0.619503	0.18	0.32	3.28635e-55	SAC	MTSS1
1.30601e-59	0.253625	0.861	0.717	5.85613e-55	SAC	NR3C2
1.8479e-59	0.275887	0.325	0.188	8.28599e-55	SAC	VWA8
2.19668e-59	0.28186	0.417	0.26	9.84991e-55	SAC	TNRC18
2.37215e-59	0.308015	0.516	0.351	1.06367e-54	SAC	VEZT
3.0741e-59	0.288146	0.289	0.161	1.37843e-54	SAC	DLG5
4.43427e-59	0.298108	0.673	0.495	1.98833e-54	SAC	STXBP1
6.34345e-59	0.265235	0.331	0.191	2.8444e-54	SAC	CCSAP
1.21821e-58	0.265737	0.55	0.372	5.46244e-54	SAC	RPS6KA3
1.58479e-57	0.299747	0.553	0.38	7.10619e-53	SAC	ZBTB20
1.06888e-56	0.251029	0.348	0.207	4.79284e-52	SAC	EXOC1
1.63035e-56	0.2553	0.271	0.15	7.31051e-52	SAC	DMAC2
1.79147e-56	0.318176	0.734	0.58	8.03297e-52	SAC	MAP3K13
1.11538e-55	0.298712	0.481	0.32	5.00134e-51	SAC	ABHD12
2.18079e-55	0.254682	0.265	0.146	9.77864e-51	SAC	POLli31
3.62291e-55	0.252753	0.38	0.236	1.62451e-50	SAC	FAR1
6.70613e-55	0.274665	0.367	0.225	3.00703e-50	SAC	PPP2R2A
2.17796e-54	0.271963	0.479	0.319	9.76598e-50	SAC	AOPEP
2.37868e-54	0.258163	0.704	0.525	1.0666e-49	SAC	NCOA2
3.1041e-54	-0.576419	0.289	0.416	1.39188e-49	SAC	ZFYVE9
3.18956e-54	0.266065	0.293	0.168	1.4302e-49	SAC	PANK3
6.82095e-54	0.291747	0.335	0.204	3.05852e-49	SAC	PABPN1li1
9.89238e-54	0.293753	0.365	0.227	4.43574e-49	SAC	RIMBP2
1.01307e-53	0.300509	0.428	0.282	4.54262e-49	SAC	RBM45
1.66444e-53	0.280829	0.25	0.136	7.46334e-49	SAC	DHRS4-AS-1
3.09816e-53	0.265512	0.416	0.268	1.38922e-48	SAC	MTMR7
6.36533e-53	-1.13251	0.188	0.302	2.85421e-48	SAC	ZNF804B
8.76613e-53	-0.574252	0.155	0.284	3.93073e-48	SAC	ME3
9.57614e-53	-0.591808	0.195	0.323	4.29394e-48	SAC	MBNL2
2.32339e-52	0.25002	0.436	0.282	1.04181e-47	SAC	SLC20A2
7.82529e-52	0.286256	0.448	0.296	3.50886e-47	SAC	TOM1L2
1.27922e-51	0.279836	0.528	0.37	5.73601e-47	SAC	CYFIP2
1.33344e-51	-0.779578	0.135	0.255	5.97915e-47	SAC	MPDZ
1.71889e-51	-0.726468	0.33	0.435	7.70751e-47	SAC	CSMD2
2.12698e-51	0.253475	0.287	0.167	9.5374e-47	SAC	CACNA1A-AS-2
2.41387e-51	-0.485212	0.605	0.658	1.08238e-46	SAC	ATRXli1
6.58224e-51	0.28071	0.311	0.186	2.95148e-46	SAC	AMFR
7.01824e-51	0.274709	0.431	0.285	3.14698e-46	SAC	DNMT3A
8.24888e-51	0.277621	0.345	0.212	3.6988e-46	SAC	LINC-ARHGAP24-3
1.11712e-49	-0.666277	0.167	0.284	5.00915e-45	SAC	PPP1R14C
1.14555e-49	0.253611	0.445	0.295	5.13663e-45	SAC	UNC13Ali1
1.15588e-48	0.259613	0.462	0.312	5.18297e-44	SAC	LRP6
3.91382e-48	-0.589554	0.221	0.341	1.75496e-43	SAC	SKA2
5.44629e-48	0.339862	0.353	0.227	2.44212e-43	SAC	LORF2li124
1.04996e-47	-0.897472	0.289	0.383	4.70803e-43	SAC	PID1
1.46855e-47	0.309397	0.482	0.339	6.58497e-43	SAC	MPND
1.68315e-47	0.267377	0.447	0.3	7.54723e-43	SAC	DCUN1D2
2.11923e-47	-0.504362	0.142	0.262	9.50262e-43	SAC	MAP6
2.82461e-47	-0.633698	0.377	0.468	1.26655e-42	SAC	EFR3A
6.9487e-47	-0.596656	0.274	0.386	3.1158e-42	SAC	RASAL2
1.41655e-46	-0.700003	0.15	0.258	6.35182e-42	SAC	HUNK
2.01185e-46	0.290504	0.498	0.346	9.02112e-42	SAC	NDUFS7
4.39587e-46	-0.642846	0.319	0.418	1.97111e-41	SAC	RGS7BP
5.69048e-46	-0.33589	0.873	0.865	2.55161e-41	SAC	XKR6
3.66024e-45	-0.55882	0.568	0.621	1.64125e-40	SAC	ASPH
5.38604e-45	-0.555609	0.167	0.282	2.4151e-40	SAC	FAM171B
5.41777e-45	0.277648	0.317	0.199	2.42933e-40	SAC	GOLGA2li6
7.00396e-45	-0.616989	0.241	0.35	3.14057e-40	SAC	TTLL7
1.97691e-44	0.252589	0.393	0.259	8.86448e-40	SAC	PAQR3
2.63079e-44	-0.541246	0.215	0.331	1.17965e-39	SAC	ADAM23
3.81029e-44	-0.870034	0.568	0.579	1.70853e-39	SAC	SPHKAP
6.26478e-44	0.252399	0.476	0.333	2.80913e-39	SAC	SPRED2
1.36931e-43	0.257026	0.732	0.579	6.13998e-39	SAC	NCOA1
2.34407e-43	-0.569355	0.185	0.296	1.05108e-38	SAC	IFT80
2.82286e-43	-0.701295	0.239	0.342	1.26577e-38	SAC	AKAP7
5.17661e-43	-0.540844	0.599	0.622	2.32119e-38	SAC	STXBP5
9.89203e-43	-0.542048	0.191	0.304	4.43559e-38	SAC	EVL
1.272e-42	-0.613998	0.599	0.614	5.70364e-38	SAC	TMEM117
2.42252e-41	-0.608322	0.295	0.399	1.08626e-36	SAC	PCDHB14
5.51259e-41	-0.586939	0.165	0.271	2.47184e-36	SAC	MYO6
1.3012e-40	-0.744468	0.366	0.442	5.83456e-36	SAC	LORF2li252
8.25844e-40	-0.53059	0.193	0.3	3.70308e-35	SAC	NAV2li1
1.3718e-39	-0.551609	0.335	0.429	6.15113e-35	SAC	RABGAP1L
1.9107e-39	-0.491408	0.55	0.601	8.5676e-35	SAC	MBNL1
2.31227e-38	-0.382964	0.685	0.697	1.03682e-33	SAC	USP45
3.94566e-38	-1.15833	0.34	0.413	1.76923e-33	SAC	FGF14
1.67282e-37	-0.710082	0.187	0.285	7.50093e-33	SAC	MAML3
4.24473e-37	-0.601325	0.532	0.57	1.90334e-32	SAC	SETBP1
4.39433e-37	-0.474891	0.599	0.63	1.97042e-32	SAC	SNAP91
1.73327e-36	0.265348	0.443	0.311	7.77197e-32	SAC	GLRA2
3.88966e-36	0.462919	0.421	0.304	1.74412e-31	SAC	LINC-MRPL42-8
7.01243e-36	-0.797816	0.289	0.367	3.14437e-31	SAC	FIGN
1.05848e-35	-1.15793	0.56	0.541	4.74624e-31	SAC	ZFPM2
4.56986e-35	-0.601222	0.225	0.319	2.04912e-30	SAC	MITF
1.01394e-34	-0.572507	0.186	0.281	4.5465e-30	SAC	TTC39C
1.37723e-34	-0.508686	0.258	0.355	6.17549e-30	SAC	NRXN2
3.08112e-34	-0.253702	0.43	0.272	1.38157e-29	SAC	EPHA6
4.21635e-34	-0.378054	0.987	0.966	1.89061e-29	SAC	MDGA2
7.22001e-34	0.265755	0.726	0.61	3.23745e-29	SAC	RSRP1
9.94888e-34	-0.316776	0.729	0.744	4.46108e-29	SAC	AKAP6
3.80782e-33	-0.475244	0.161	0.258	1.70742e-28	SAC	PIK3R3
5.55023e-33	-0.576901	0.957	0.873	2.48872e-28	SAC	SNTG1
1.01038e-32	-0.828118	0.199	0.29	4.53054e-28	SAC	NPAS3
3.00449e-32	-0.484054	0.166	0.26	1.34721e-27	SAC	RPS6KA6li1
1.50868e-31	-1.65258	0.427	0.484	6.76492e-27	SAC	SCG2
1.69809e-31	-0.45339	0.428	0.498	7.61425e-27	SAC	EHBP1
1.08985e-30	-0.52184	0.162	0.251	4.88688e-26	SAC	TAF1D-AS-2
2.89269e-30	-0.487789	0.198	0.287	1.29708e-25	SAC	FAM13Ali1
9.83082e-30	-0.450815	0.574	0.597	4.40814e-25	SAC	SOBP
1.08703e-29	-0.645877	0.201	0.288	4.87424e-25	SAC	SLIT2
1.99924e-29	-0.455774	0.161	0.25	8.96457e-25	SAC	TPST1
5.48797e-29	-0.469728	0.968	0.872	2.4608e-24	SAC	GRIP1
7.16172e-29	-0.756216	0.338	0.401	3.21131e-24	SAC	DOCK4
9.38687e-29	-0.451547	0.184	0.271	4.20907e-24	SAC	XPR1
9.62641e-29	-0.477598	0.36	0.43	4.31648e-24	SAC	MICU3
3.63934e-28	-0.456283	0.465	0.516	1.63188e-23	SAC	PRUNE2
4.30927e-28	-0.505837	0.452	0.509	1.93228e-23	SAC	SMYD3
7.73901e-28	-0.756033	0.203	0.279	3.47017e-23	SAC	SLC6A11
1.64343e-27	-0.476829	0.187	0.272	7.36915e-23	SAC	ST8SIA1
2.4355e-27	-0.458942	0.455	0.505	1.09208e-22	SAC	ADARB1
2.59256e-27	-0.486324	0.692	0.662	1.16251e-22	SAC	QKI
4.42441e-27	-0.568862	0.285	0.36	1.98391e-22	SAC	OXR1-AS-3
8.82573e-27	-0.855305	0.265	0.328	3.95746e-22	SAC	CDH10
1.42068e-26	-0.45621	0.551	0.589	6.37032e-22	SAC	TUT4
5.5518e-26	-0.392318	0.594	0.609	2.48943e-21	SAC	TNRC6A
1.81855e-25	-0.459053	0.192	0.271	8.15438e-21	SAC	SLC4A7
3.41948e-24	-0.455932	0.233	0.309	1.5333e-19	SAC	SCMH1
9.92147e-24	-0.419857	0.295	0.364	4.44879e-19	SAC	KIF5C
1.57665e-23	-0.995193	0.528	0.496	7.06968e-19	SAC	SPOCK3
1.98377e-23	-0.553392	0.294	0.367	8.89522e-19	SAC	ATP1A1
1.11876e-22	-0.44396	0.23	0.302	5.01651e-18	SAC	SIK2
1.39139e-22	-0.641735	0.338	0.387	6.23898e-18	SAC	ST6GALNAC3
1.84791e-22	-1.33615	0.565	0.375	8.28601e-18	SAC	TRHDE
4.27713e-22	-0.416955	0.429	0.478	1.91787e-17	SAC	CASK
5.47374e-22	-0.560462	0.335	0.395	2.45442e-17	SAC	SYT4
3.73469e-21	-0.416281	0.334	0.395	1.67464e-16	SAC	DNAJC1
1.11712e-20	-0.542597	0.34	0.392	5.00916e-16	SAC	PTPRO
1.369e-20	-0.405241	0.262	0.329	6.1386e-16	SAC	CD2APli1
1.73674e-20	-0.449438	0.193	0.261	7.78754e-16	SAC	MCU
2.88982e-20	-0.832785	0.232	0.282	1.2958e-15	SAC	ZFHX3
4.48214e-20	-0.379987	0.39	0.447	2.00979e-15	SAC	EVI5
5.34777e-20	-0.822901	0.46	0.456	2.39794e-15	SAC	DACH1
1.34515e-19	-0.701774	0.241	0.3	6.03165e-15	SAC	ADGRL2
1.34902e-19	-0.404232	0.351	0.408	6.04902e-15	SAC	KSR2
3.77328e-19	-0.31513	0.729	0.722	1.69194e-14	SAC	RBFOX2
7.31762e-19	-0.401852	0.451	0.489	3.28122e-14	SAC	AHI1
7.85746e-19	-0.401662	0.226	0.29	3.52329e-14	SAC	FAXC
1.25035e-18	-0.50893	0.246	0.303	5.60657e-14	SAC	CNTNAP2-AS-3
1.52254e-18	-0.355999	0.195	0.264	6.82707e-14	SAC	ENAH
1.6922e-18	-0.421589	0.188	0.252	7.5878e-14	SAC	KANSL1L
2.31391e-18	-0.494335	0.54	0.555	1.03756e-13	SAC	EXT1
3.5782e-18	-0.367735	0.264	0.327	1.60447e-13	SAC	ARID4A
6.01344e-18	-0.696881	0.249	0.303	2.69642e-13	SAC	GRIK1li1
7.79579e-18	-0.550549	0.56	0.598	3.49563e-13	SAC	MT-ND1li1
8.5296e-18	-0.385511	0.434	0.477	3.82467e-13	SAC	ST7
1.28401e-17	-0.40752	0.341	0.394	5.7575e-13	SAC	GLS
1.57445e-17	-0.365747	0.485	0.514	7.05982e-13	SAC	HERC1
1.83381e-17	-0.411523	0.296	0.346	8.22282e-13	SAC	NUMB
2.28642e-17	-0.38034	0.492	0.522	1.02523e-12	SAC	PTPN4
3.44329e-17	-0.387116	0.332	0.383	1.54397e-12	SAC	ANKRD26li6
3.89773e-17	-0.42727	0.252	0.313	1.74774e-12	SAC	SLC38A1
4.80861e-17	-0.379708	0.351	0.399	2.15618e-12	SAC	DCLK2
1.34471e-16	-0.346479	0.187	0.25	6.02967e-12	SAC	TRIM2
2.48468e-16	-0.380517	0.197	0.253	1.11413e-11	SAC	HOMER2
3.69932e-16	-0.360669	0.556	0.57	1.65877e-11	SAC	NRG2
5.417e-16	-0.361587	0.35	0.399	2.42898e-11	SAC	UHRF1BP1L
5.95396e-16	-0.526281	0.699	0.683	2.66976e-11	SAC	TSORFli2504
1.65067e-15	-0.348391	0.504	0.525	7.4016e-11	SAC	DNAJC6
2.24206e-15	-0.354275	0.41	0.448	1.00534e-10	SAC	XRN1
3.26864e-15	-0.333964	0.532	0.553	1.46566e-10	SAC	ATF7IP
3.89355e-15	-0.611482	0.416	0.423	1.74587e-10	SAC	PDZD2
4.7973e-15	-0.321528	0.572	0.579	2.15111e-10	SAC	ZNF638
5.88193e-15	-0.347685	0.471	0.498	2.63746e-10	SAC	STAU2
8.23784e-15	-0.369752	0.46	0.483	3.69385e-10	SAC	FNBP1L
8.67968e-15	-0.384524	0.294	0.347	3.89197e-10	SAC	METTL15
8.94432e-15	-0.396872	0.202	0.257	4.01063e-10	SAC	CYTH3
9.15623e-15	-0.308109	0.625	0.616	4.10565e-10	SAC	SRRM2
1.70589e-14	-0.360728	0.267	0.317	7.64922e-10	SAC	ITSN2
2.99027e-14	-0.472671	0.585	0.569	1.34084e-09	SAC	MMP16
4.52779e-14	-0.36801	0.214	0.268	2.03026e-09	SAC	TSPAN5
4.57992e-14	-0.371111	0.268	0.319	2.05364e-09	SAC	MARK1li1
5.4493e-14	-0.288956	0.587	0.591	2.44346e-09	SAC	MAPT
5.97399e-14	-0.443923	0.242	0.292	2.67874e-09	SAC	CACNA1G
2.4659e-13	-0.378672	0.467	0.485	1.10571e-08	SAC	CTBP2
3.93026e-13	-0.415301	0.388	0.418	1.76233e-08	SAC	MAN1A2
6.71242e-13	-0.481578	0.674	0.638	3.00985e-08	SAC	TCF12
7.23087e-13	-0.389011	0.3	0.342	3.24232e-08	SAC	MGAT5
1.89249e-12	-0.333914	0.326	0.369	8.48595e-08	SAC	TTC7B
1.95499e-12	-0.359244	0.488	0.5	8.76615e-08	SAC	PCDHA1
2.031e-12	-0.324197	0.328	0.371	9.10701e-08	SAC	EIF4G2
2.40256e-12	-0.591611	0.435	0.459	1.07731e-07	SAC	PCSK1N
2.86427e-12	-0.33107	0.477	0.496	1.28434e-07	SAC	SENP6
8.37722e-12	-0.323817	0.396	0.428	3.75635e-07	SAC	PTK2
8.559e-12	-0.370575	0.241	0.284	3.83785e-07	SAC	RNF165
8.70733e-12	-0.323801	0.423	0.45	3.90437e-07	SAC	BMT2
1.00602e-11	-0.394548	0.277	0.319	4.51099e-07	SAC	TOMM40
1.09874e-11	-0.267062	0.406	0.292	4.92673e-07	SAC	CUX2
1.97553e-11	-0.342999	0.23	0.276	8.85827e-07	SAC	SCLT1
2.12392e-11	-0.81119	0.382	0.267	9.52365e-07	SAC	CRYBB2
2.1629e-11	-0.637092	0.681	0.495	9.69844e-07	SAC	CSMD3
2.22009e-11	-0.591609	0.257	0.289	9.9549e-07	SAC	KHDRBS3
2.87859e-11	-0.794476	0.215	0.26	1.29076e-06	SAC	TBCCD1
3.24128e-11	-0.613527	0.307	0.343	1.45339e-06	SAC	NPDC1-AS-1
6.39827e-11	-0.360822	0.335	0.373	2.86899e-06	SAC	RANBP17
8.55489e-11	-0.353021	0.26	0.299	3.83601e-06	SAC	RAB30
1.13009e-10	-0.416821	0.576	0.568	5.06732e-06	SAC	FUT9
1.26838e-10	-0.381528	0.358	0.386	5.6874e-06	SAC	ASCC3
1.82728e-10	-0.450757	0.552	0.543	8.19351e-06	SAC	PARP8
2.30269e-10	-0.376613	0.51	0.518	1.03253e-05	SAC	WWOX
3.40199e-10	-0.372354	0.246	0.287	1.52545e-05	SAC	WDPCP
3.51515e-10	-0.395615	0.722	0.682	1.57619e-05	SAC	CACNB4
3.64411e-10	-0.290828	0.294	0.336	1.63402e-05	SAC	SLC9A7
5.21469e-10	-0.787953	0.514	0.364	2.33827e-05	SAC	KCND3
5.62113e-10	-0.287523	0.561	0.559	2.52051e-05	SAC	ITFG1
8.46207e-10	-0.312964	0.294	0.33	3.79439e-05	SAC	ANKH
9.7177e-10	-0.262761	0.582	0.578	4.35742e-05	SAC	RUFY3
1.73093e-09	-0.267216	0.64	0.617	7.76149e-05	SAC	SAMD12
2.3741e-09	-0.298756	0.31	0.346	0.000106455	SAC	EEA1
3.14978e-09	-0.298095	0.445	0.459	0.000141236	SAC	PCM1
3.14985e-09	-0.407415	0.563	0.561	0.000141239	SAC	CST3
4.14751e-09	-0.264381	0.608	0.587	0.000185974	SAC	GRIA2
4.5314e-09	-0.328857	0.295	0.326	0.000203188	SAC	AHCYL2
4.76434e-09	-0.314848	0.314	0.346	0.000213633	SAC	TBC1D5
7.44725e-09	-0.29659	0.415	0.441	0.000333935	SAC	HSP90AA1li9
7.50537e-09	-0.565536	0.274	0.291	0.000336541	SAC	BCL11A
8.79019e-09	-0.275304	0.249	0.288	0.000394152	SAC	GKAP1
1.55531e-08	-0.322895	0.295	0.327	0.000697399	SAC	LCA5
1.57854e-08	-0.406811	0.313	0.338	0.000707819	SAC	CPLX3
2.24564e-08	-0.381106	0.619	0.583	0.00100694	SAC	ATP2B1
2.90865e-08	-0.275468	0.223	0.258	0.00130424	SAC	KIF3A
3.25698e-08	-0.383584	0.269	0.3	0.00146043	SAC	ARL6IP1li1
3.2651e-08	-0.281837	0.273	0.305	0.00146407	SAC	KIAA1958
6.62538e-08	-0.278143	0.253	0.286	0.00297082	SAC	TP53BP1
6.95118e-08	-0.302661	0.394	0.414	0.00311691	SAC	PTEN
7.44979e-08	-0.325377	0.285	0.316	0.00334049	SAC	FTLli2
1.05455e-07	-0.271634	0.452	0.465	0.0047286	SAC	GOLGA4
1.52507e-07	-0.315031	0.431	0.441	0.00683843	SAC	TPT1li6
1.54046e-07	-0.311468	0.358	0.377	0.00690742	SAC	YPEL2
2.30162e-07	-0.288624	0.504	0.5	0.0103204	SAC	ADK
2.78341e-07	-0.332331	0.368	0.383	0.0124808	SAC	PRKACB
2.82235e-07	-0.287729	0.41	0.423	0.0126554	SAC	PLEKHA5
3.82939e-07	-0.292422	0.398	0.411	0.017171	SAC	ARHGAP32
3.85706e-07	-0.34777	0.585	0.571	0.0172951	SAC	SCG5
3.86722e-07	-0.300462	0.303	0.328	0.0173406	SAC	PHKB
5.00361e-07	-0.842399	0.668	0.587	0.0224362	SAC	ROBO2
5.48121e-07	-0.27282	0.529	0.521	0.0245777	SAC	UBE2E2
6.25491e-07	-0.274719	0.392	0.407	0.028047	SAC	PICALM
6.80492e-07	-0.317303	0.423	0.432	0.0305132	SAC	SGCEli1
7.42928e-07	-0.279106	0.264	0.292	0.0333129	SAC	HOMER1
8.25724e-07	-0.277251	0.4	0.416	0.0370255	SAC	SENP7
8.82467e-07	-0.360533	0.281	0.308	0.0395698	SAC	PCP4
9.95854e-07	-0.319984	0.561	0.546	0.0446541	SAC	RTN3
1.06874e-06	-0.371149	0.559	0.541	0.0479223	SAC	SLC30A5-AS-1
1.38708e-06	-0.282435	0.257	0.283	0.0621965	SAC	CCNYli1
1.65108e-06	-0.273762	0.411	0.423	0.0740345	SAC	SCAF8
1.78372e-06	-0.276398	0.243	0.272	0.0799819	SAC	VPS13A
1.84484e-06	-0.299697	0.287	0.312	0.0827227	SAC	MAIP1
1.85974e-06	-0.277247	0.226	0.256	0.0833906	SAC	GSTP1
2.19609e-06	-0.275246	0.257	0.286	0.0984726	SAC	REV3L-AS-1
3.25433e-06	-0.289766	0.401	0.41	0.145924	SAC	SNX2
3.55085e-06	-0.250158	0.497	0.496	0.15922	SAC	FNIP1
4.21972e-06	-0.391178	0.275	0.294	0.189212	SAC	LINC-SORL1-9
4.28906e-06	-0.258059	0.279	0.303	0.192321	SAC	COG6
4.52855e-06	-0.284341	0.299	0.322	0.20306	SAC	ZDHHC17
1.16806e-05	-0.332012	0.516	0.472	0.52376	SAC	TENM3
1.17963e-05	-0.273856	0.232	0.257	0.528944	SAC	NRSN1
1.24079e-05	-0.282302	0.291	0.311	0.556372	SAC	SCAMP1
1.64738e-05	-0.275642	0.275	0.294	0.738685	SAC	UHRF2
1.85874e-05	-0.262763	0.246	0.27	0.833459	SAC	P4HA1
2.29072e-05	-0.282412	0.288	0.309	1	SAC	HACD3
2.35187e-05	-0.400193	0.435	0.433	1	SAC	ATP6V0B
3.56428e-05	-0.271367	0.518	0.511	1	SAC	FTH1li4
3.59088e-05	-0.263019	0.346	0.359	1	SAC	MAP4
6.70358e-05	-0.480269	0.383	0.298	1	SAC	PRICKLE2
7.80969e-05	-0.336145	0.302	0.313	1	SAC	SFMBT2
9.81362e-05	-0.252945	0.399	0.402	1	SAC	REV3L
0.000111106	-0.266195	0.334	0.345	1	SAC	RNF216
0.000121272	-0.47912	0.466	0.366	1	SAC	EPHA5
0.000199013	-0.262901	0.299	0.313	1	SAC	ATG2B
0.000228304	-0.256003	0.305	0.321	1	SAC	SLC16A4
0.000252198	-0.302034	0.233	0.251	1	SAC	PGRMC1
0.000569287	-0.26745	0.467	0.456	1	SAC	HIF1A
0.00060986	-0.2553	0.371	0.373	1	SAC	MRTFB
0.000630385	-0.259516	0.262	0.275	1	SAC	MEGF9
0.000699155	-0.272193	0.782	0.58	1	SAC	DNM3
0.00148681	-0.25229	0.376	0.379	1	SAC	KIDINS220
0.00228912	-0.306982	0.296	0.301	1	SAC	SUGCT
0.00281686	-0.332654	0.313	0.309	1	SAC	PIK3R1
0.00511564	-0.29119	0.325	0.325	1	SAC	ADAM5
0.00605358	-0.37167	0.626	0.588	1	SAC	ATP6V0C
0.00704519	-0.257412	0.391	0.382	1	SAC	ICA1
0	2.79535	0.562	0.341	0	GlyT1	TRHDE
0	2.76174	0.829	0.465	0	GlyT1	GRIK2
0	2.47397	0.744	0.265	0	GlyT1	DGKB
0	2.3646	0.675	0.292	0	GlyT1	KCND3
0	2.10593	0.598	0.226	0	GlyT1	OPCML
0	2.01871	0.433	0.062	0	GlyT1	EBF3
0	1.97393	0.536	0.164	0	GlyT1	SLC35F1
0	1.8489	0.587	0.139	0	GlyT1	EBF1
0	1.77239	0.415	0.153	0	GlyT1	NKAIN2
0	1.76905	0.591	0.314	0	GlyT1	EPHA5
0	1.67323	0.902	0.321	0	GlyT1	GALNTL6
0	1.66138	0.941	0.36	0	GlyT1	TCF4
0	1.63504	0.375	0.101	0	GlyT1	NELL2
0	1.58536	0.484	0.318	0	GlyT1	ROBO1
0	1.58143	0.457	0.174	0	GlyT1	CALN1
0	1.56681	0.311	0.051	0	GlyT1	CCDC3
0	1.52024	0.341	0.1	0	GlyT1	SEMA3A
0	1.49701	0.453	0.19	0	GlyT1	CDH8
0	1.49223	0.538	0.171	0	GlyT1	IGSF11
0	1.49002	0.608	0.152	0	GlyT1	LAMP5-AS-1
0	1.47657	0.772	0.668	0	GlyT1	LRFN5
0	1.44992	0.821	0.42	0	GlyT1	CDK14
0	1.41581	0.398	0.107	0	GlyT1	PDE1A
0	1.40513	0.936	0.925	0	GlyT1	NRXN1
0	1.38252	0.353	0.11	0	GlyT1	CPNE4
0	1.34266	0.439	0.152	0	GlyT1	TRPC5
0	1.29144	0.54	0.25	0	GlyT1	SORCS3
0	1.2777	0.308	0.111	0	GlyT1	ROBO1-AS-7
0	1.21792	0.493	0.24	0	GlyT1	GLRA1
0	1.21788	0.409	0.231	0	GlyT1	RASSF8
0	1.18379	0.442	0.257	0	GlyT1	NRXN1-AS-4
0	1.13004	0.452	0.274	0	GlyT1	NRXN1-AS-5
0	1.12496	0.893	0.648	0	GlyT1	TMTC2
0	1.06925	0.552	0.314	0	GlyT1	PDE1C
0	1.06334	0.493	0.234	0	GlyT1	BCL11A
0	1.06323	0.394	0.206	0	GlyT1	PLCE1
0	1.06085	0.426	0.125	0	GlyT1	LAMP5
0	1.06014	0.65	0.403	0	GlyT1	ZEB1
0	1.04987	0.902	0.81	0	GlyT1	NEGR1
0	1.038	0.654	0.406	0	GlyT1	NYAP2
0	1.01453	0.559	0.356	0	GlyT1	TSORFli149
0	1.00751	0.75	0.53	0	GlyT1	SPHKAP
0	0.966171	0.706	0.452	0	GlyT1	PTPRZ1
0	0.947802	0.459	0.267	0	GlyT1	ADGRV1li1
0	0.940888	0.283	0.097	0	GlyT1	SLC5A7
0	0.926659	0.729	0.322	0	GlyT1	CACNA2D3
0	0.926168	0.619	0.44	0	GlyT1	TMEM196
0	0.917845	0.93	0.671	0	GlyT1	DAB1
0	0.911859	0.473	0.238	0	GlyT1	SLC6A9
0	0.90185	0.546	0.362	0	GlyT1	SYT16
0	0.886641	0.7	0.422	0	GlyT1	FARP1
0	0.885463	0.527	0.315	0	GlyT1	FIGN
0	0.866167	0.777	0.484	0	GlyT1	NAP1L1-AS-5
0	0.80159	0.764	0.663	0	GlyT1	CACNB4
0	0.697071	0.814	0.661	0	GlyT1	SHANK3
0	0.644778	0.952	0.898	0	GlyT1	ANKS1B
0	0.636286	0.886	0.716	0	GlyT1	GALNT13
0	0.614784	0.987	0.983	0	GlyT1	DLG2
0	0.526144	0.996	0.989	0	GlyT1	CADM2
0	-0.414243	0.953	0.989	0	GlyT1	RORA
0	-0.580364	0.447	0.735	0	GlyT1	NR6A1-AS-3
0	-0.598293	0.722	0.941	0	GlyT1	RALYL
0	-0.606264	0.29	0.594	0	GlyT1	SASH1
0	-0.697914	0.554	0.748	0	GlyT1	ENOX1
0	-0.746665	0.473	0.795	0	GlyT1	ARHGEF9
0	-0.750192	0.219	0.481	0	GlyT1	DTNBP1
0	-0.75062	0.056	0.287	0	GlyT1	CACNA2D2
0	-0.752233	0.744	0.892	0	GlyT1	ANK3
0	-0.752815	0.158	0.424	0	GlyT1	LGR4
0	-0.764299	0.323	0.596	0	GlyT1	GABRA2
0	-0.766208	0.099	0.331	0	GlyT1	VSTM2B
0	-0.76907	0.137	0.372	0	GlyT1	GLRA2
0	-0.773183	0.219	0.491	0	GlyT1	ZMAT4
0	-0.776152	0.375	0.71	0	GlyT1	MTUS2
0	-0.801897	0.266	0.541	0	GlyT1	CDH2
0	-0.803574	0.212	0.49	0	GlyT1	JAZF1
0	-0.828303	0.21	0.48	0	GlyT1	GRM1
0	-0.830442	0.219	0.504	0	GlyT1	VSNL1
0	-0.836122	0.155	0.422	0	GlyT1	TFAP2A
0	-0.838773	0.144	0.384	0	GlyT1	PLCL1
0	-0.841623	0.251	0.546	0	GlyT1	LINC-USP25-14
0	-0.865735	0.077	0.294	0	GlyT1	ZNF385D-AS-4
0	-0.868437	0.179	0.414	0	GlyT1	CAMK1D
0	-0.872568	0.127	0.362	0	GlyT1	GABBR2
0	-0.879045	0.418	0.694	0	GlyT1	PBX1
0	-0.893105	0.233	0.534	0	GlyT1	ADCY2li1
0	-0.894746	0.237	0.559	0	GlyT1	MEIS1
0	-0.904324	0.079	0.292	0	GlyT1	MPDZ
0	-0.913819	0.069	0.299	0	GlyT1	HUNK
0	-0.916497	0.088	0.327	0	GlyT1	ZNF385B
0	-0.920586	0.164	0.408	0	GlyT1	TOX3
0	-0.923167	0.058	0.336	0	GlyT1	SLC6A1
0	-0.932327	0.329	0.634	0	GlyT1	TSORFli2154
0	-0.935449	0.362	0.626	0	GlyT1	LRRTM4
0	-0.935771	0.313	0.619	0	GlyT1	DGKH
0	-0.964451	0.089	0.372	0	GlyT1	SORL1
0	-0.969976	0.203	0.529	0	GlyT1	ABLIM1
0	-0.975716	0.166	0.478	0	GlyT1	ANTXR1
0	-1.02335	0.289	0.624	0	GlyT1	DKK3
0	-1.05057	0.537	0.721	0	GlyT1	RBFOX1
0	-1.05851	0.066	0.297	0	GlyT1	ARHGAP24
0	-1.06349	0.23	0.574	0	GlyT1	ZEB2
0	-1.08725	0.261	0.542	0	GlyT1	GABRB2
0	-1.08798	0.087	0.332	0	GlyT1	VWC2
0	-1.109	0.145	0.408	0	GlyT1	SCN1Ali2
0	-1.128	0.086	0.357	0	GlyT1	LORF2li216
0	-1.13053	0.089	0.305	0	GlyT1	MARCHF3
0	-1.14734	0.053	0.356	0	GlyT1	FAR2
0	-1.16292	0.715	0.925	0	GlyT1	OXR1
0	-1.1884	0.037	0.273	0	GlyT1	GABRG1
0	-1.19333	0.206	0.483	0	GlyT1	CACNA2D1
0	-1.22082	0.095	0.358	0	GlyT1	DYNC1I1
0	-1.22304	0.277	0.537	0	GlyT1	DCC
0	-1.23349	0.36	0.673	0	GlyT1	LINC-PLIN3-8
0	-1.2564	0.088	0.359	0	GlyT1	CUX2
0	-1.30528	0.577	0.834	0	GlyT1	ZNF385D
0	-1.3263	0.099	0.357	0	GlyT1	CLSTN2
0	-1.39037	0.038	0.338	0	GlyT1	SLC6A11
0	-1.39498	0.334	0.82	0	GlyT1	SYNPR
0	-1.42974	0.351	0.751	0	GlyT1	SLC4A10
0	-1.43807	0.085	0.39	0	GlyT1	ABCA13
0	-1.48251	0.349	0.727	0	GlyT1	SRRM4
0	-1.48736	0.072	0.415	0	GlyT1	ZFHX4
0	-1.51889	0.239	0.505	0	GlyT1	SOX5
0	-1.52064	0.309	0.637	0	GlyT1	GRIN2A
0	-1.54209	0.056	0.339	0	GlyT1	ZFHX3
0	-1.5451	0.058	0.327	0	GlyT1	GFRA1
0	-1.56199	0.17	0.584	0	GlyT1	TENM4
0	-1.58012	0.19	0.608	0	GlyT1	LINC-ODZ4-4
0	-1.61386	0.121	0.464	0	GlyT1	TOX
0	-1.65245	0.143	0.473	0	GlyT1	POU6F2
0	-1.66246	0.063	0.298	0	GlyT1	KCTD8
0	-1.70508	0.137	0.351	0	GlyT1	OLFM3
0	-1.70741	0.205	0.459	0	GlyT1	PTPRK
0	-1.73942	0.208	0.591	0	GlyT1	TENM1
0	-1.80003	0.233	0.695	0	GlyT1	DNM3
0	-1.88318	0.168	0.474	0	GlyT1	FGF14
0	-1.89853	0.394	0.814	0	GlyT1	ATRNL1
0	-1.96539	0.335	0.766	0	GlyT1	PTPRG
0	-1.96886	0.413	0.693	0	GlyT1	CDH18
0	-2.05036	0.21	0.512	0	GlyT1	CSMD1
0	-2.06587	0.216	0.625	0	GlyT1	NAV3
0	-2.15451	0.329	0.596	0	GlyT1	KCNIP4
0	-2.20989	0.305	0.617	0	GlyT1	PLCB1
0	-2.32752	0.155	0.428	0	GlyT1	KIAA1217
0	-2.47053	0.101	0.516	0	GlyT1	KCNIP1
0	-3.13414	0.145	0.601	0	GlyT1	PCDH15
0	-3.20591	0.14	0.496	0	GlyT1	UBE2E1-AS-3
4.58616e-307	-1.51965	0.297	0.525	2.05643e-302	GlyT1	TENM3
4.3933e-306	-0.753975	0.151	0.384	1.96996e-301	GlyT1	SIPA1L1
6.42654e-306	0.560789	0.902	0.817	2.88166e-301	GlyT1	NLGN1
2.65137e-304	-0.591581	0.706	0.849	1.18888e-299	GlyT1	SLC8A1
2.1669e-298	-0.761514	0.168	0.406	9.71639e-294	GlyT1	OXR1-AS-3
3.57326e-294	-0.621515	0.182	0.425	1.60225e-289	GlyT1	ARHGEF9-AS-2
5.62531e-293	1.185	0.48	0.314	2.52239e-288	GlyT1	LINC-YIPF5-2
1.40202e-292	-0.693106	0.196	0.433	6.28667e-288	GlyT1	USP25
3.57975e-289	0.60924	0.523	0.305	1.60516e-284	GlyT1	UNC5D
5.79099e-287	1.00483	0.648	0.513	2.59668e-282	GlyT1	ZFPM2
2.11665e-285	0.916865	0.424	0.239	9.49105e-281	GlyT1	DCDC1li1
3.82636e-285	-0.600662	0.427	0.664	1.71574e-280	GlyT1	NLK
2.94543e-284	-0.686552	0.228	0.476	1.32073e-279	GlyT1	PDZD2
2.72211e-282	0.465459	0.905	0.896	1.22059e-277	GlyT1	RERE
4.72653e-277	0.687938	0.739	0.658	2.11938e-272	GlyT1	SSBP2
1.51235e-275	-0.829998	0.094	0.294	6.7814e-271	GlyT1	CPOX
5.62068e-271	-0.55484	0.232	0.478	2.52031e-266	GlyT1	FLRT2
2.30093e-268	-0.716152	0.178	0.396	1.03174e-263	GlyT1	SORCS2
3.55191e-268	-0.834566	0.136	0.349	1.59268e-263	GlyT1	FSTL4
2.00707e-265	-0.600223	0.094	0.296	8.99969e-261	GlyT1	GRK5
1.3186e-264	1.34823	0.56	0.43	5.9126e-260	GlyT1	LRP1B
2.42493e-264	-1.28185	0.32	0.482	1.08734e-259	GlyT1	MEIS2
2.76922e-262	-0.628619	0.339	0.565	1.24172e-257	GlyT1	KCNC1
2.11663e-259	-0.969886	0.105	0.3	9.49096e-255	GlyT1	TNR
5.77071e-256	-0.629311	0.129	0.337	2.58758e-251	GlyT1	NAV2li1
7.27034e-254	0.776527	0.36	0.191	3.26002e-249	GlyT1	AFF2
1.44949e-253	-0.693719	0.416	0.65	6.4995e-249	GlyT1	PCDH9
5.07586e-252	-0.732366	0.217	0.44	2.27602e-247	GlyT1	GLRA3li1
1.0224e-251	-0.724704	0.126	0.331	4.58445e-247	GlyT1	FHIT
4.29427e-250	-1.0685	0.223	0.424	1.92555e-245	GlyT1	TSORFli2147
3.24787e-249	-0.645816	0.271	0.497	1.45634e-244	GlyT1	SORBS2
7.60031e-248	0.677779	0.697	0.606	3.40798e-243	GlyT1	TIAM1
7.82409e-248	-0.65857	0.486	0.688	3.50832e-243	GlyT1	XKR4
[truncated: 5,157 more rows]

## Sheet: Celltype number
	Celltype number					Celltype proportion
	Infancy	Mature	Senile			Infancy	Mature	Senile
GABA	7680	6670	6505		GABA	58.8145	57.684	63.0635
GlyT1	5378	4893	3810		GlyT1	41.1855	42.316	36.9365
	Celltype number					Celltype proportion
	Infancy	Mature	Senile			Infancy	Mature	Senile
DRD2	453	352	287		DRD2	3.46914	3.04419	2.78236
FAT4	634	579	596		FAT4	4.85526	5.00735	5.77799
GABA	4605	3993	3932		GABA	35.2657	34.5326	38.1192
GlyT1	2878	2633	2057		GlyT1	22.0401	22.7709	19.9418
NFIB	1341	1269	780		NFIB	10.2696	10.9747	7.5618
PDGFRα	325	315	311		PDGFRα	2.4889	2.72421	3.01503
RELN	462	313	283		RELN	3.53806	2.70691	2.74358
SAC	984	809	822		SAC	7.53561	6.99645	7.96898
TAC1	670	661	561		TAC1	5.13095	5.71651	5.43868
VGluT3	706	639	686		VGluT3	5.40665	5.52625	6.65051

## Sheet: GO-GABA
ONTOLOGY	ID	Description	GeneRatio	BgRatio	pvalue	p.adjust	qvalue	geneID	Count
BP	GO:0007156	homophilic cell adhesion via plasma membrane adhesion molecules	8/32	168/18800	3.01425e-10	2.05271e-07	1.60549e-07	PCDH15/CDH20/ROBO2/CLSTN2/CNTN4/TENM3/PTPRM/CDH18	8
BP	GO:0098742	cell-cell adhesion via plasma-membrane adhesion molecules	8/32	279/18800	1.64396e-08	5.59768e-06	4.37812e-06	PCDH15/CDH20/ROBO2/CLSTN2/CNTN4/TENM3/PTPRM/CDH18	8
BP	GO:0034329	cell junction assembly	6/32	420/18800	6.6419e-05	0.0150771	0.0117923	CDH20/PTPRK/ROBO2/CLSTN2/DNM3/CDH18	6
BP	GO:0001654	eye development	5/32	379/18800	0.000417086	0.0533151	0.0416994	OLFM3/MEIS2/PBX1/TENM3/PTPRM	5
BP	GO:0150063	visual system development	5/32	383/18800	0.000437578	0.0533151	0.0416994	OLFM3/MEIS2/PBX1/TENM3/PTPRM	5
BP	GO:0048880	sensory system development	5/32	389/18800	0.000469737	0.0533151	0.0416994	OLFM3/MEIS2/PBX1/TENM3/PTPRM	5
BP	GO:0031290	retinal ganglion cell axon guidance	2/32	21/18800	0.000577646	0.0559785	0.0437826	ROBO2/PTPRM	2
BP	GO:0050804	modulation of chemical synaptic transmission	5/32	429/18800	0.000732082	0.0559785	0.0437826	PLCB1/GRM7/DLGAP2/CLSTN2/CNTN4	5
BP	GO:0099177	regulation of trans-synaptic signaling	5/32	430/18800	0.000739804	0.0559785	0.0437826	PLCB1/GRM7/DLGAP2/CLSTN2/CNTN4	5
BP	GO:0090596	sensory organ morphogenesis	4/32	266/18800	0.00103147	0.0702433	0.0549395	OLFM3/TENM3/COL11A1/PTPRM	4
BP	GO:0007548	sex differentiation	4/32	281/18800	0.00126338	0.0751132	0.0587484	CSMD1/ROBO2/PBX1/GFRA1	4
BP	GO:0045931	positive regulation of mitotic cell cycle	3/32	128/18800	0.00132358	0.0751132	0.0587484	PLCB1/MEIS2/PBX1	3
BP	GO:0007612	learning	3/32	145/18800	0.00189203	0.099113	0.0775194	PLCB1/MEIS2/CSMD1	3
CC	GO:0045211	postsynaptic membrane	6/33	271/19594	5.36012e-06	0.000648575	0.000451379	KCTD8/GRM7/CLSTN2/DNM3/KCNC2/GABRG1	6
CC	GO:0097060	synaptic membrane	6/33	373/19594	3.27781e-05	0.00198308	0.00138013	KCTD8/GRM7/CLSTN2/DNM3/KCNC2/GABRG1	6
CC	GO:0032589	neuron projection membrane	3/33	58/19594	0.000126078	0.0042769	0.00297653	ROBO2/KCNC2/GABRG1	3
CC	GO:0005912	adherens junction	4/33	172/19594	0.000192325	0.0042769	0.00297653	CDH20/PTPRK/PTPRM/CDH18	4
CC	GO:0031256	leading edge membrane	4/33	175/19594	0.000205493	0.0042769	0.00297653	PTPRK/ROBO2/KCNC2/GABRG1	4
CC	GO:0030673	axolemma	2/33	13/19594	0.000212078	0.0042769	0.00297653	ROBO2/KCNC2	2
CC	GO:0031252	cell leading edge	5/33	416/19594	0.00061217	0.0105818	0.00736445	PTPRK/ROBO2/KCNC2/GABRG1/PTPRM	5
CC	GO:0016342	catenin complex	2/33	31/19594	0.00124056	0.0187635	0.0130585	CDH20/CDH18	2
CC	GO:0034702	ion channel complex	4/33	294/19594	0.00144216	0.0193891	0.0134939	OLFM3/KCNIP4/KCNC2/GABRG1	4
CC	GO:0098978	glutamatergic synapse	4/33	319/19594	0.00194384	0.021828	0.0151913	PLCB1/DLGAP2/CLSTN2/DNM3	4
CC	GO:0032279	asymmetric synapse	4/33	323/19594	0.00203403	0.021828	0.0151913	GRM7/DLGAP2/CLSTN2/DNM3	4
CC	GO:0032590	dendrite membrane	2/33	41/19594	0.00216476	0.021828	0.0151913	KCNC2/GABRG1	2
CC	GO:0098984	neuron to neuron synapse	4/33	347/19594	0.00263705	0.0245449	0.0170821	GRM7/DLGAP2/CLSTN2/DNM3	4
CC	GO:1902495	transmembrane transporter complex	4/33	377/19594	0.0035513	0.0306934	0.0213612	OLFM3/KCNIP4/KCNC2/GABRG1	4
CC	GO:1990351	transporter complex	4/33	399/19594	0.00434532	0.0350523	0.0243948	OLFM3/KCNIP4/KCNC2/GABRG1	4
CC	GO:0044304	main axon	2/33	61/19594	0.00473066	0.0357756	0.0248982	ROBO2/KCNC2	2
CC	GO:0034703	cation channel complex	3/33	221/19594	0.00601845	0.0428372	0.0298127	OLFM3/KCNIP4/KCNC2	3
CC	GO:0008076	voltage-gated potassium channel complex	2/33	79/19594	0.00781566	0.0525386	0.0365645	KCNIP4/KCNC2	2
CC	GO:0098793	presynapse	4/33	492/19594	0.00902847	0.0538568	0.0374819	KCTD8/GRM7/DNM3/KCNC2	4
CC	GO:0005581	collagen trimer	2/33	86/19594	0.00920401	0.0538568	0.0374819	C1QL2/COL11A1	2
CC	GO:0005911	cell-cell junction	4/33	497/19594	0.00934705	0.0538568	0.0374819	CDH20/PTPRK/PTPRM/CDH18	4
CC	GO:0034705	potassium channel complex	2/33	89/19594	0.00983034	0.0540669	0.0376281	KCNIP4/KCNC2	2
CC	GO:0019898	extrinsic component of membrane	3/33	314/19594	0.0155931	0.0812983	0.0565799	CDH20/GFRA1/CDH18	3
CC	GO:0014069	postsynaptic density	3/33	318/19594	0.0161253	0.0812983	0.0565799	DLGAP2/CLSTN2/DNM3	3
CC	GO:0031253	cell projection membrane	3/33	339/19594	0.0190871	0.0865568	0.0602396	ROBO2/KCNC2/GABRG1	3
CC	GO:0099572	postsynaptic specialization	3/33	341/19594	0.019384	0.0865568	0.0602396	DLGAP2/CLSTN2/DNM3	3
CC	GO:0005583	fibrillar collagen trimer	1/33	12/19594	0.0200297	0.0865568	0.0602396	COL11A1	1
CC	GO:0098643	banded collagen fibril	1/33	12/19594	0.0200297	0.0865568	0.0602396	COL11A1	1
CC	GO:0044214	spanning component of plasma membrane	1/33	14/19594	0.0233299	0.0971638	0.0676216	SLC4A4	1
CC	GO:0042734	presynaptic membrane	2/33	143/19594	0.0240902	0.0971638	0.0676216	KCTD8/KCNC2	2
MF	GO:0005001	transmembrane receptor protein tyrosine phosphatase activity	2/33	17/18410	0.000416683	0.0283345	0.0206149	PTPRK/PTPRM	2
MF	GO:0019198	transmembrane receptor protein phosphatase activity	2/33	17/18410	0.000416683	0.0283345	0.0206149	PTPRK/PTPRM	2
KEGG	hsa04072	Phospholipase D signaling pathway	3/11	148/8164	0.000865746	0.0666624	0.0619692	PLCB1/GRM7/DNM3	3
KEGG	hsa04961	Endocrine and other factor-regulated calcium reabsorption	2/11	53/8164	0.00219079	0.0841304	0.0782073	PLCB1/DNM3	2
KEGG	hsa04927	Cortisol synthesis and secretion	2/11	65/8164	0.00327781	0.0841304	0.0782073	PLCB1/PBX1	2

## Sheet: GO-GlyT1
ONTOLOGY	ID	Description	GeneRatio	BgRatio	pvalue	p.adjust	qvalue	geneID	Count
BP	GO:0042391	regulation of membrane potential	7/43	425/18800	4.581e-05	0.0217094	0.0164593	GRIK2/KCND3/IGSF11/NRXN1/TRPC5/GLRA1/NOS1AP	7
BP	GO:0060079	excitatory postsynaptic potential	4/43	95/18800	6.49233e-05	0.0217094	0.0164593	GRIK2/IGSF11/NRXN1/GLRA1	4
BP	GO:0099565	chemical synaptic transmission, postsynaptic	4/43	101/18800	8.24409e-05	0.0217094	0.0164593	GRIK2/IGSF11/NRXN1/GLRA1	4
BP	GO:0008038	neuron recognition	3/43	49/18800	0.000190818	0.0256516	0.019448	OPCML/ROBO1/SEMA3A	3
BP	GO:0060078	regulation of postsynaptic membrane potential	4/43	131/18800	0.00022511	0.0256516	0.019448	GRIK2/IGSF11/NRXN1/GLRA1	4
BP	GO:1905941	positive regulation of gonad development	2/43	10/18800	0.000227292	0.0256516	0.019448	SEMA3A/ZFPM2	2
BP	GO:2000018	regulation of male gonad development	2/43	10/18800	0.000227292	0.0256516	0.019448	SEMA3A/ZFPM2	2
BP	GO:0001508	action potential	4/43	143/18800	0.000314576	0.0310644	0.0235518	GRIK2/KCND3/GLRA1/NOS1AP	4
BP	GO:0010975	regulation of neuron projection development	6/43	431/18800	0.000416713	0.0328189	0.024882	ROBO1/SEMA3A/TRPC5/BCL11A/NEGR1/RIT2	6
BP	GO:0098742	cell-cell adhesion via plasma-membrane adhesion molecules	5/43	279/18800	0.000421435	0.0328189	0.024882	ROBO1/CDH8/IGSF11/LRFN5/CDH6	5
BP	GO:1905939	regulation of gonad development	2/43	14/18800	0.000456971	0.0328189	0.024882	SEMA3A/ZFPM2	2
BP	GO:0060080	inhibitory postsynaptic potential	2/43	15/18800	0.000526509	0.0339052	0.0257056	GRIK2/GLRA1	2
BP	GO:0007156	homophilic cell adhesion via plasma membrane adhesion molecules	4/43	168/18800	0.000578642	0.0339052	0.0257056	ROBO1/CDH8/IGSF11/CDH6	4
BP	GO:0098915	membrane repolarization during ventricular cardiac muscle cell action potential	2/43	16/18800	0.000600852	0.0339052	0.0257056	KCND3/NOS1AP	2
BP	GO:0071230	cellular response to amino acid stimulus	3/43	75/18800	0.000671015	0.0353401	0.0267935	GLRA1/BCL11A/ZEB1	3
BP	GO:0031345	negative regulation of cell projection organization	4/43	188/18800	0.000881287	0.0401666	0.0304527	SEMA3A/TRPC5/BCL11A/RIT2	4
BP	GO:0045664	regulation of neuron differentiation	4/43	192/18800	0.000953043	0.0401666	0.0304527	TCF4/TRPC5/BCL11A/ZEB1	4
BP	GO:0071229	cellular response to acid chemical	3/43	85/18800	0.000966031	0.0401666	0.0304527	GLRA1/BCL11A/ZEB1	3
BP	GO:2000243	positive regulation of reproductive process	3/43	85/18800	0.000966031	0.0401666	0.0304527	SEMA3A/GLRA1/ZFPM2	3
BP	GO:0031346	positive regulation of cell projection organization	5/43	341/18800	0.00104237	0.0411738	0.0312163	ROBO1/TRPC5/PLCE1/NEGR1/RIT2	5
BP	GO:0006936	muscle contraction	5/43	349/18800	0.00115565	0.0418315	0.031715	KCND3/GLRA1/DOCK4/PLCE1/NOS1AP	5
BP	GO:0045666	positive regulation of neuron differentiation	3/43	91/18800	0.00117693	0.0418315	0.031715	TCF4/TRPC5/ZEB1	3
BP	GO:0035249	synaptic transmission, glutamatergic	3/43	94/18800	0.00129243	0.0418315	0.031715	GRIK2/CDH8/NRXN1	3
BP	GO:0050807	regulation of synapse organization	4/43	209/18800	0.00130441	0.0418315	0.031715	CDH8/LRFN5/NRXN1/NEGR1	4
BP	GO:0050803	regulation of synapse structure or activity	4/43	215/18800	0.00144754	0.0418315	0.031715	CDH8/LRFN5/NRXN1/NEGR1	4
BP	GO:0003148	outflow tract septum morphogenesis	2/43	25/18800	0.00148264	0.0418315	0.031715	ROBO1/ZFPM2	2
BP	GO:0086013	membrane repolarization during cardiac muscle cell action potential	2/43	25/18800	0.00148264	0.0418315	0.031715	KCND3/NOS1AP	2
BP	GO:2000463	positive regulation of excitatory postsynaptic potential	2/43	25/18800	0.00148264	0.0418315	0.031715	IGSF11/NRXN1	2
BP	GO:0046339	diacylglycerol metabolic process	2/43	26/18800	0.00160386	0.0436914	0.0331251	DGKB/PLCE1	2
BP	GO:0051963	regulation of synapse assembly	3/43	103/18800	0.00168098	0.0442658	0.0335606	LRFN5/NRXN1/NEGR1	3
BP	GO:0002027	regulation of heart rate	3/43	105/18800	0.00177617	0.0452638	0.0343173	KCND3/SEMA3A/NOS1AP	3
BP	GO:0007411	axon guidance	4/43	234/18800	0.00197294	0.0465588	0.035299	EPHA5/ROBO1/SEMA3A/NRXN1	4
BP	GO:0099625	ventricular cardiac muscle cell membrane repolarization	2/43	29/18800	0.0019949	0.0465588	0.035299	KCND3/NOS1AP	2
BP	GO:0097485	neuron projection guidance	4/43	235/18800	0.00200379	0.0465588	0.035299	EPHA5/ROBO1/SEMA3A/NRXN1	4
BP	GO:0086011	membrane repolarization during action potential	2/43	30/18800	0.00213429	0.048174	0.0365237	KCND3/NOS1AP	2
BP	GO:0043200	response to amino acid	3/43	114/18800	0.0022461	0.0486423	0.0368787	GLRA1/BCL11A/ZEB1	3
BP	GO:0021772	olfactory bulb development	2/43	31/18800	0.00227818	0.0486423	0.0368787	ROBO1/SEMA3A	2
BP	GO:0050808	synapse organization	5/43	419/18800	0.00257482	0.0508804	0.0385755	CDH8/LRFN5/NRXN1/NEGR1/NOS1AP	5
BP	GO:0021988	olfactory lobe development	2/43	33/18800	0.00257935	0.0508804	0.0385755	ROBO1/SEMA3A	2
BP	GO:0034329	cell junction assembly	5/43	420/18800	0.00260147	0.0508804	0.0385755	CDH8/LRFN5/NRXN1/CDH6/NEGR1	5
BP	GO:0050804	modulation of chemical synaptic transmission	5/43	429/18800	0.00285041	0.0508804	0.0385755	GRIK2/IGSF11/NRXN1/SORCS3/CNTNAP4	5
BP	GO:0007409	axonogenesis	5/43	430/18800	0.00287911	0.0508804	0.0385755	EPHA5/ROBO1/SEMA3A/NRXN1/TRPC5	5
BP	GO:0099177	regulation of trans-synaptic signaling	5/43	430/18800	0.00287911	0.0508804	0.0385755	GRIK2/IGSF11/NRXN1/SORCS3/CNTNAP4	5
BP	GO:1903522	regulation of blood circulation	4/43	260/18800	0.00288831	0.0508804	0.0385755	KCND3/SEMA3A/DOCK4/NOS1AP	4
BP	GO:0086005	ventricular cardiac muscle cell action potential	2/43	35/18800	0.00289825	0.0508804	0.0385755	KCND3/NOS1AP	2
BP	GO:0001101	response to acid chemical	3/43	129/18800	0.00318792	0.0547491	0.0415087	GLRA1/BCL11A/ZEB1	3
BP	GO:0003012	muscle system process	5/43	449/18800	0.00346507	0.0582427	0.0441574	KCND3/GLRA1/DOCK4/PLCE1/NOS1AP	5
BP	GO:0098815	modulation of excitatory postsynaptic potential	2/43	39/18800	0.00358857	0.0590619	0.0447784	IGSF11/NRXN1	2
BP	GO:0010977	negative regulation of neuron projection development	3/43	136/18800	0.00369887	0.0595973	0.0451844	SEMA3A/BCL11A/RIT2	3
BP	GO:0099622	cardiac muscle cell membrane repolarization	2/43	40/18800	0.00377198	0.0595973	0.0451844	KCND3/NOS1AP	2
BP	GO:0031644	regulation of nervous system process	3/43	138/18800	0.0038535	0.0596914	0.0452557	IGSF11/NRXN1/GLRA1	3
BP	GO:0060412	ventricular septum morphogenesis	2/43	42/18800	0.00415165	0.0630732	0.0478196	ROBO1/ZFPM2	2
BP	GO:0016339	calcium-dependent cell-cell adhesion via plasma membrane cell adhesion molecules	2/43	43/18800	0.00434788	0.064808	0.0491349	CDH8/CDH6	2
BP	GO:0061564	axon development	5/43	479/18800	0.00455915	0.0666987	0.0505684	EPHA5/ROBO1/SEMA3A/NRXN1/TRPC5	5
BP	GO:0019932	second-messenger-mediated signaling	4/43	303/18800	0.00497956	0.0715245	0.0542271	EPHA5/PLCE1/RIT2/NOS1AP	4
BP	GO:0050919	negative chemotaxis	2/43	47/18800	0.00517491	0.0725326	0.0549914	ROBO1/SEMA3A	2
BP	GO:0050770	regulation of axonogenesis	3/43	154/18800	0.00523336	0.0725326	0.0549914	ROBO1/SEMA3A/TRPC5	3
BP	GO:0034332	adherens junction organization	2/43	50/18800	0.00583889	0.0792572	0.0600897	CDH8/CDH6	2
BP	GO:0050806	positive regulation of synaptic transmission	3/43	161/18800	0.00591921	0.0792572	0.0600897	GRIK2/IGSF11/NRXN1	3
BP	GO:0035637	multicellular organismal signaling	3/43	164/18800	0.00622886	0.0816168	0.0618787	GRIK2/KCND3/GLRA1	3
BP	GO:0086009	membrane repolarization	2/43	52/18800	0.00630206	0.0816168	0.0618787	KCND3/NOS1AP	2
BP	GO:0048638	regulation of developmental growth	4/43	329/18800	0.00664218	0.0846342	0.0641663	SEMA3A/TRPC5/BCL11A/ZFPM2	4
BP	GO:0086002	cardiac muscle cell action potential involved in contraction	2/43	54/18800	0.00678147	0.0850375	0.0644721	KCND3/NOS1AP	2
BP	GO:1990138	neuron projection extension	3/43	172/18800	0.00710148	0.0876589	0.0664596	SEMA3A/TRPC5/BCL11A	3
BP	GO:0043113	receptor clustering	2/43	56/18800	0.00727697	0.0884432	0.0670542	GRIK2/NRXN1	2
BP	GO:2000241	regulation of reproductive process	3/43	176/18800	0.00756368	0.090535	0.0686401	SEMA3A/GLRA1/ZFPM2	3
BP	GO:0007416	synapse assembly	3/43	180/18800	0.00804336	0.0948397	0.0719037	LRFN5/NRXN1/NEGR1	3
BP	GO:0010721	negative regulation of cell development	3/43	181/18800	0.00816603	0.0948701	0.0719268	SEMA3A/TRPC5/BCL11A	3
CC	GO:0097060	synaptic membrane	9/43	373/19594	9.49535e-08	1.11096e-05	7.69623e-06	GRIK2/DGKB/KCND3/CDH8/LRFN5/NRXN1/SORCS3/GLRA1/CNTNAP4	9
CC	GO:0043025	neuronal cell body	9/43	482/19594	8.20768e-07	4.8015e-05	3.32627e-05	GRIK2/KCND3/EPHA5/PDE1A/NRXN1/TRPC5/GLRA1/PDE1C/NEGR1	9
CC	GO:0045211	postsynaptic membrane	6/43	271/19594	2.62762e-05	0.00102477	0.000709917	GRIK2/DGKB/KCND3/LRFN5/SORCS3/GLRA1	6
CC	GO:0014069	postsynaptic density	6/43	318/19594	6.40839e-05	0.00163459	0.00113238	GRIK2/KCND3/IGSF11/LRFN5/SORCS3/BCL11A	6
CC	GO:0032279	asymmetric synapse	6/43	323/19594	6.98544e-05	0.00163459	0.00113238	GRIK2/KCND3/IGSF11/LRFN5/SORCS3/BCL11A	6
CC	GO:0099572	postsynaptic specialization	6/43	341/19594	9.41629e-05	0.00173188	0.00119977	GRIK2/KCND3/IGSF11/LRFN5/SORCS3/BCL11A	6
CC	GO:0098984	neuron to neuron synapse	6/43	347/19594	0.000103617	0.00173188	0.00119977	GRIK2/KCND3/IGSF11/LRFN5/SORCS3/BCL11A	6
CC	GO:0098978	glutamatergic synapse	5/43	319/19594	0.000642494	0.00836023	0.00579162	GRIK2/CDH8/LRFN5/SORCS3/NOS1AP	5
CC	GO:0099060	integral component of postsynaptic specialization membrane	3/43	77/19594	0.000643095	0.00836023	0.00579162	KCND3/LRFN5/SORCS3	3
CC	GO:0098948	intrinsic component of postsynaptic specialization membrane	3/43	80/19594	0.000719009	0.0084124	0.00582775	KCND3/LRFN5/SORCS3	3
CC	GO:0099634	postsynaptic specialization membrane	3/43	116/19594	0.00209975	0.0198406	0.0137447	KCND3/LRFN5/SORCS3	3
CC	GO:0016342	catenin complex	2/43	31/19594	0.00210086	0.0198406	0.0137447	CDH8/CDH6	2
CC	GO:0099055	integral component of postsynaptic membrane	3/43	118/19594	0.00220451	0.0198406	0.0137447	KCND3/LRFN5/SORCS3	3
CC	GO:0098936	intrinsic component of postsynaptic membrane	3/43	123/19594	0.00248047	0.0207296	0.0143606	KCND3/LRFN5/SORCS3	3
CC	GO:0150034	distal axon	4/43	270/19594	0.00285285	0.0222522	0.0154154	GRIK2/CDH8/TRPC5/LAMP5	4
CC	GO:0042734	presynaptic membrane	3/43	143/19594	0.00379426	0.0264117	0.0182969	GRIK2/NRXN1/CNTNAP4	3
CC	GO:0034702	ion channel complex	4/43	294/19594	0.00386836	0.0264117	0.0182969	GRIK2/KCND3/TRPC5/GLRA1	4
CC	GO:0099699	integral component of synaptic membrane	3/43	149/19594	0.0042569	0.0264117	0.0182969	KCND3/LRFN5/SORCS3	3
CC	GO:0098793	presynapse	5/43	492/19594	0.00428908	0.0264117	0.0182969	GRIK2/CDH8/NRXN1/CNTNAP4/LAMP5	5
CC	GO:0099240	intrinsic component of synaptic membrane	3/43	160/19594	0.00519103	0.0303675	0.0210373	KCND3/LRFN5/SORCS3	3
CC	GO:0099061	integral component of postsynaptic density membrane	2/43	51/19594	0.00560264	0.0312147	0.0216242	LRFN5/SORCS3	2
CC	GO:0099146	intrinsic component of postsynaptic density membrane	2/43	54/19594	0.00626204	0.0333026	0.0230707	LRFN5/SORCS3	2
CC	GO:1902495	transmembrane transporter complex	4/43	377/19594	0.0092168	0.0468854	0.0324802	GRIK2/KCND3/TRPC5/GLRA1	4
CC	GO:0098982	GABA-ergic synapse	2/43	70/19594	0.0103365	0.0503903	0.0349082	KCND3/LRFN5	2
CC	GO:1990351	transporter complex	4/43	399/19594	0.01118	0.0523222	0.0362466	GRIK2/KCND3/TRPC5/GLRA1	4
CC	GO:0033116	endoplasmic reticulum-Golgi intermediate compartment membrane	2/43	77/19594	0.012403	0.0543333	0.0376398	ROBO1/LAMP5	2
CC	GO:0034703	cation channel complex	3/43	221/19594	0.0125385	0.0543333	0.0376398	GRIK2/KCND3/TRPC5	3
CC	GO:0034705	potassium channel complex	2/43	89/19594	0.0163268	0.0658702	0.0456321	GRIK2/KCND3	2
CC	GO:0098839	postsynaptic density membrane	2/43	89/19594	0.0163268	0.0658702	0.0456321	LRFN5/SORCS3	2
CC	GO:0043679	axon terminus	2/43	113/19594	0.0255255	0.0995495	0.0689636	GRIK2/CDH8	2
MF	GO:0047555	3',5'-cyclic-GMP phosphodiesterase activity	2/40	14/18410	0.000412012	0.0343396	0.0248804	PDE1A/PDE1C	2
MF	GO:0004115	3',5'-cyclic-AMP phosphodiesterase activity	2/40	16/18410	0.000541821	0.0343396	0.0248804	PDE1A/PDE1C	2
MF	GO:0008081	phosphoric diester hydrolase activity	3/40	88/18410	0.000917508	0.0343396	0.0248804	PDE1A/PDE1C/PLCE1	3
MF	GO:0004114	3',5'-cyclic-nucleotide phosphodiesterase activity	2/40	23/18410	0.0011314	0.0343396	0.0248804	PDE1A/PDE1C	2
MF	GO:0030215	semaphorin receptor binding	2/40	23/18410	0.0011314	0.0343396	0.0248804	SEMA3A/RIT2	2
MF	GO:0004112	cyclic-nucleotide phosphodiesterase activity	2/40	25/18410	0.00133791	0.0343396	0.0248804	PDE1A/PDE1C	2
MF	GO:0005231	excitatory extracellular ligand-gated ion channel activity	2/40	29/18410	0.00180072	0.0396158	0.0287032	GRIK2/GLRA1	2
MF	GO:1904315	transmitter-gated ion channel activity involved in regulation of postsynaptic membrane potential	2/40	46/18410	0.00448477	0.0781527	0.0566247	GRIK2/GLRA1	2
MF	GO:0070888	E-box binding	2/40	49/18410	0.00507485	0.0781527	0.0566247	TCF4/ZEB1	2
MF	GO:0099529	neurotransmitter receptor activity involved in regulation of postsynaptic membrane potential	2/40	49/18410	0.00507485	0.0781527	0.0566247	GRIK2/GLRA1	2
MF	GO:0022824	transmitter-gated ion channel activity	2/40	60/18410	0.00752413	0.0965596	0.0699612	GRIK2/GLRA1	2
MF	GO:0022835	transmitter-gated channel activity	2/40	60/18410	0.00752413	0.0965596	0.0699612	GRIK2/GLRA1	2
KEGG	hsa04360	Axon guidance	4/21	182/8164	0.00106256	0.0329395	0.0246067	EPHA5/ROBO1/SEMA3A/TRPC5	4

## Sheet: GO-PDGFRA
ONTOLOGY	ID	Description	GeneRatio	BgRatio	pvalue	p.adjust	qvalue	geneID	Count
BP	GO:0034329	cell junction assembly	9/56	420/18800	3.80499e-06	0.0048856	0.00387708	MDGA1/CBLN1/CDH7/PCDH17/LRRN3/PTPRK/CTNND2/GJC1/SLIT1	9
BP	GO:1901379	regulation of potassium ion transmembrane transport	5/56	95/18800	9.2309e-06	0.00592624	0.0047029	KCNIP1/ANK3/KCNC1/KCNIP4/NETO2	5
BP	GO:0098742	cell-cell adhesion via plasma-membrane adhesion molecules	7/56	279/18800	1.83169e-05	0.00605064	0.00480162	MDGA1/CBLN1/CDH7/TENM1/PCDH15/PCDH17/TENM4	7
BP	GO:0043266	regulation of potassium ion transport	5/56	110/18800	1.88493e-05	0.00605064	0.00480162	KCNIP1/ANK3/KCNC1/KCNIP4/NETO2	5
BP	GO:0050808	synapse organization	8/56	419/18800	3.17069e-05	0.00814233	0.00646153	MDGA1/CBLN1/ANK3/C1QL1/PCDH17/LRRN3/CTNND2/SLIT1	8
BP	GO:0007416	synapse assembly	5/56	180/18800	0.000195788	0.035774	0.0283893	MDGA1/CBLN1/PCDH17/LRRN3/SLIT1	5
BP	GO:0035136	forelimb morphogenesis	3/56	38/18800	0.000196134	0.035774	0.0283893	TBX3/TFAP2B/TFAP2A	3
BP	GO:0051222	positive regulation of protein transport	6/56	293/18800	0.00022977	0.035774	0.0283893	TENM1/ANK3/FRMD4A/SORL1/ABLIM3/MYRIP	6
BP	GO:0051963	regulation of synapse assembly	4/56	103/18800	0.000250753	0.035774	0.0283893	MDGA1/CBLN1/LRRN3/SLIT1	4
BP	GO:1904951	positive regulation of establishment of protein localization	6/56	309/18800	0.000305609	0.0362259	0.0287479	TENM1/ANK3/FRMD4A/SORL1/ABLIM3/MYRIP	6
BP	GO:0014848	urinary tract smooth muscle contraction	2/56	10/18800	0.000386203	0.0362259	0.0287479	TACR1/TBX3	2
BP	GO:0048483	autonomic nervous system development	3/56	48/18800	0.000393736	0.0362259	0.0287479	PLXNA4/TFAP2B/TFAP2A	3
BP	GO:0099054	presynapse assembly	3/56	50/18800	0.000444309	0.0362259	0.0287479	MDGA1/CBLN1/PCDH17	3
BP	GO:0007157	heterophilic cell-cell adhesion via plasma membrane cell adhesion molecules	3/56	51/18800	0.000471085	0.0362259	0.0287479	CBLN1/TENM1/TENM4	3
BP	GO:1905809	negative regulation of synapse organization	2/56	11/18800	0.000471123	0.0362259	0.0287479	CBLN1/SLIT1	2
BP	GO:0071805	potassium ion transmembrane transport	5/56	219/18800	0.000482879	0.0362259	0.0287479	KCNIP1/ANK3/KCNC1/KCNIP4/NETO2	5
BP	GO:0099172	presynapse organization	3/56	52/18800	0.000498875	0.0362259	0.0287479	MDGA1/CBLN1/PCDH17	3
BP	GO:0046660	female sex differentiation	4/56	124/18800	0.000508001	0.0362259	0.0287479	PDGFRA/ZFPM2/LHX9/TBX3	4
BP	GO:0021559	trigeminal nerve development	2/56	12/18800	0.000564267	0.0362259	0.0287479	PLXNA4/TFAP2A	2
BP	GO:0072497	mesenchymal stem cell differentiation	2/56	12/18800	0.000564267	0.0362259	0.0287479	PDGFRA/SOX5	2
BP	GO:0051223	regulation of protein transport	7/56	495/18800	0.000638962	0.0371571	0.0294868	TENM1/ANK3/FRMD4A/TFAP2B/SORL1/ABLIM3/MYRIP	7
BP	GO:0048738	cardiac muscle tissue development	5/56	234/18800	0.000652102	0.0371571	0.0294868	PDGFRA/ZFPM2/TBX3/GJC1/TENM4	5
BP	GO:0010960	magnesium ion homeostasis	2/56	13/18800	0.000665586	0.0371571	0.0294868	ANK3/TFAP2B	2
BP	GO:0006813	potassium ion transport	5/56	243/18800	0.000772974	0.0413541	0.0328175	KCNIP1/ANK3/KCNC1/KCNIP4/NETO2	5
BP	GO:0014706	striated muscle tissue development	5/56	248/18800	0.000846974	0.0424267	0.0336686	PDGFRA/ZFPM2/TBX3/GJC1/TENM4	5
BP	GO:0030900	forebrain development	6/56	376/18800	0.000859107	0.0424267	0.0336686	MDGA1/PLXNA4/KCNC1/TBX3/PHACTR1/SLIT1	6
BP	GO:0060911	cardiac cell fate commitment	2/56	15/18800	0.000892561	0.0424462	0.0336842	TBX3/TENM4	2
BP	GO:1901016	regulation of potassium ion transmembrane transporter activity	3/56	67/18800	0.00104777	0.048048	0.0381295	ANK3/KCNC1/NETO2	3
BP	GO:0021783	preganglionic parasympathetic fiber development	2/56	17/18800	0.00115167	0.0492913	0.0391163	PLXNA4/TFAP2A	2
BP	GO:0048532	anatomical structure arrangement	2/56	17/18800	0.00115167	0.0492913	0.0391163	PLXNA4/TFAP2A	2
BP	GO:0090316	positive regulation of intracellular protein transport	4/56	156/18800	0.00119808	0.0496239	0.0393801	TENM1/ANK3/SORL1/ABLIM3	4
BP	GO:0060537	muscle tissue development	6/56	405/18800	0.00125958	0.0505406	0.0401077	PDGFRA/ZFPM2/TBX3/TFAP2B/GJC1/TENM4	6
BP	GO:0046661	male sex differentiation	4/56	164/18800	0.00144064	0.0544766	0.0432312	PDGFRA/ZFPM2/LHX9/TBX3	4
BP	GO:0048486	parasympathetic nervous system development	2/56	19/18800	0.00144253	0.0544766	0.0432312	PLXNA4/TFAP2A	2
BP	GO:0099558	maintenance of synapse structure	2/56	21/18800	0.00176477	0.0647419	0.0513774	CBLN1/C1QL1	2
BP	GO:0051960	regulation of nervous system development	6/56	440/18800	0.00191826	0.067238	0.0533583	CBLN1/PLXNA4/LRRN3/TENM4/SORL1/SLIT1	6
BP	GO:0048485	sympathetic nervous system development	2/56	22/18800	0.00193754	0.067238	0.0533583	PLXNA4/TFAP2B	2
BP	GO:1903829	positive regulation of protein localization	6/56	446/18800	0.00205339	0.0693831	0.0550605	TENM1/ANK3/FRMD4A/SORL1/ABLIM3/MYRIP	6
BP	GO:0030539	male genitalia development	2/56	24/18800	0.00230617	0.0759261	0.0602529	PDGFRA/TBX3	2
BP	GO:0010842	retina layer formation	2/56	25/18800	0.00250192	0.077238	0.061294	TFAP2B/TFAP2A	2
BP	GO:0099560	synaptic membrane adhesion	2/56	25/18800	0.00250192	0.077238	0.061294	MDGA1/PCDH17	2
BP	GO:0060021	roof of mouth development	3/56	91/18800	0.00252648	0.077238	0.061294	PDGFRA/TBX3/TFAP2A	3
BP	GO:0032388	positive regulation of intracellular transport	4/56	198/18800	0.0028589	0.0850971	0.0675308	TENM1/ANK3/SORL1/ABLIM3	4
BP	GO:0010996	response to auditory stimulus	2/56	27/18800	0.0029161	0.0850971	0.0675308	TACR1/KCNC1	2
BP	GO:1901888	regulation of cell junction assembly	4/56	201/18800	0.00301763	0.0861029	0.0683289	MDGA1/CBLN1/LRRN3/SLIT1	4
BP	GO:0021602	cranial nerve morphogenesis	2/56	29/18800	0.0033602	0.090848	0.0720945	PLXNA4/TFAP2A	2
BP	GO:0050807	regulation of synapse organization	4/56	209/18800	0.0034702	0.090848	0.0720945	MDGA1/CBLN1/LRRN3/SLIT1	4
BP	GO:0008045	motor neuron axon guidance	2/56	30/18800	0.00359336	0.090848	0.0720945	PLXNA4/SLIT1	2
BP	GO:0008585	female gonad development	3/56	105/18800	0.00378578	0.090848	0.0720945	PDGFRA/ZFPM2/LHX9	3
BP	GO:0030510	regulation of BMP signaling pathway	3/56	105/18800	0.00378578	0.090848	0.0720945	VWC2/TFAP2B/SORL1	3
BP	GO:0009306	protein secretion	5/56	350/18800	0.00381575	0.090848	0.0720945	CBLN1/SCG2/FRMD4A/TFAP2B/MYRIP	5
BP	GO:0035115	embryonic forelimb morphogenesis	2/56	31/18800	0.00383386	0.090848	0.0720945	TBX3/TFAP2A	2
BP	GO:0050803	regulation of synapse structure or activity	4/56	215/18800	0.00383855	0.090848	0.0720945	MDGA1/CBLN1/LRRN3/SLIT1	4
BP	GO:0035592	establishment of protein localization to extracellular region	5/56	351/18800	0.00386222	0.090848	0.0720945	CBLN1/SCG2/FRMD4A/TFAP2B/MYRIP	5
BP	GO:1904062	regulation of cation transmembrane transport	5/56	352/18800	0.00390909	0.090848	0.0720945	KCNIP1/ANK3/KCNC1/KCNIP4/NETO2	5
BP	GO:0010644	cell communication by electrical coupling	2/56	32/18800	0.00408166	0.090848	0.0720945	ANK3/GJC1	2
BP	GO:1901889	negative regulation of cell junction assembly	2/56	32/18800	0.00408166	0.090848	0.0720945	CBLN1/SLIT1	2
BP	GO:0046545	development of primary female sexual characteristics	3/56	109/18800	0.00420428	0.090848	0.0720945	PDGFRA/ZFPM2/LHX9	3
BP	GO:0071692	protein localization to extracellular region	5/56	359/18800	0.00424874	0.090848	0.0720945	CBLN1/SCG2/FRMD4A/TFAP2B/MYRIP	5
BP	GO:0048841	regulation of axon extension involved in axon guidance	2/56	33/18800	0.00433673	0.090848	0.0720945	PLXNA4/SLIT1	2
BP	GO:0033157	regulation of intracellular protein transport	4/56	224/18800	0.00443955	0.090848	0.0720945	TENM1/ANK3/SORL1/ABLIM3	4
BP	GO:0050920	regulation of chemotaxis	4/56	225/18800	0.00451002	0.090848	0.0720945	PDGFRA/SCG2/PLXNA4/SLIT1	4
BP	GO:0032228	regulation of synaptic transmission, GABAergic	2/56	34/18800	0.004599	0.090848	0.0720945	PLCL1/TACR1	2
BP	GO:0099174	regulation of presynapse organization	2/56	34/18800	0.004599	0.090848	0.0720945	MDGA1/CBLN1	2
BP	GO:1905606	regulation of presynapse assembly	2/56	34/18800	0.004599	0.090848	0.0720945	MDGA1/CBLN1	2
BP	GO:0007178	transmembrane receptor protein serine/threonine kinase signaling pathway	5/56	368/18800	0.00471588	0.0917452	0.0728065	VWC2/TFAP2B/PTPRK/SORL1/NLK	5
BP	GO:0035137	hindlimb morphogenesis	2/56	35/18800	0.00486845	0.0932999	0.0740402	TBX3/TFAP2B	2
CC	GO:0005912	adherens junction	6/59	172/19594	1.28508e-05	0.00126726	0.000987479	CDH7/ARHGAP24/FRMD4A/PTPRK/CTNND2/CCDC85A	6
CC	GO:0005911	cell-cell junction	9/59	497/19594	1.6458e-05	0.00126726	0.000987479	CDH7/ARHGAP24/ANK3/FRMD4A/PTPRK/CTNND2/GJC1/CLMP/CCDC85A	9
CC	GO:0099056	integral component of presynaptic membrane	3/59	67/19594	0.00108337	0.0317744	0.0247593	PCDH17/KCNC1/SLC6A11	3
CC	GO:0098982	GABA-ergic synapse	3/59	70/19594	0.00123005	0.0317744	0.0247593	MDGA1/PCDH17/SLC6A11	3
CC	GO:0043083	synaptic cleft	2/59	18/19594	0.00132214	0.0317744	0.0247593	CBLN1/C1QL1	2
CC	GO:0045211	postsynaptic membrane	5/59	271/19594	0.00132767	0.0317744	0.0247593	CBLN1/ANK3/PCDH17/KCNC1/SLC6A11	5
CC	GO:0098889	intrinsic component of presynaptic membrane	3/59	74/19594	0.00144429	0.0317744	0.0247593	PCDH17/KCNC1/SLC6A11	3
CC	GO:0008076	voltage-gated potassium channel complex	3/59	79/19594	0.00174323	0.0335572	0.0261485	KCNIP1/KCNC1/KCNIP4	3
CC	GO:0034705	potassium channel complex	3/59	89/19594	0.00245072	0.0419346	0.0326763	KCNIP1/KCNC1/KCNIP4	3
CC	GO:0031045	dense core granule	2/59	26/19594	0.00276536	0.0425865	0.0331843	SCG2/MYRIP	2
CC	GO:0034703	cation channel complex	4/59	221/19594	0.00441426	0.0617997	0.0481556	VWC2/KCNIP1/KCNC1/KCNIP4	4
CC	GO:0097060	synaptic membrane	5/59	373/19594	0.00525137	0.0637907	0.049707	CBLN1/ANK3/PCDH17/KCNC1/SLC6A11	5
CC	GO:0099055	integral component of postsynaptic membrane	3/59	118/19594	0.00541612	0.0637907	0.049707	PCDH17/KCNC1/SLC6A11	3
CC	GO:0098936	intrinsic component of postsynaptic membrane	3/59	123/19594	0.00607591	0.0637907	0.049707	PCDH17/KCNC1/SLC6A11	3
CC	GO:0005923	bicellular tight junction	3/59	124/19594	0.00621338	0.0637907	0.049707	ANK3/FRMD4A/CLMP	3
CC	GO:0070160	tight junction	3/59	132/19594	0.0073803	0.0710354	0.0553522	ANK3/FRMD4A/CLMP	3
CC	GO:0042734	presynaptic membrane	3/59	143/19594	0.00918387	0.0790557	0.0616018	PCDH17/KCNC1/SLC6A11	3
CC	GO:0014704	intercalated disc	2/59	49/19594	0.00957245	0.0790557	0.0616018	ANK3/GJC1	2
CC	GO:0043296	apical junction complex	3/59	148/19594	0.0100815	0.0790557	0.0616018	ANK3/FRMD4A/CLMP	3
CC	GO:0099699	integral component of synaptic membrane	3/59	149/19594	0.010267	0.0790557	0.0616018	PCDH17/KCNC1/SLC6A11	3
CC	GO:0034702	ion channel complex	4/59	294/19594	0.0118419	0.0868404	0.0676678	VWC2/KCNIP1/KCNC1/KCNIP4	4
CC	GO:0099240	intrinsic component of synaptic membrane	3/59	160/19594	0.0124385	0.0870696	0.0678464	PCDH17/KCNC1/SLC6A11	3
CC	GO:0044304	main axon	2/59	61/19594	0.0145566	0.0974659	0.0759475	ANK3/KCNC1	2
KEGG	hsa04360	Axon guidance	4/16	182/8164	0.000352562	0.0141025	0.0137314	PLXNA4/PAK5/ABLIM3/SLIT1	4

## Sheet: GO-SAC
ONTOLOGY	ID	Description	GeneRatio	BgRatio	pvalue	p.adjust	qvalue	geneID	Count
BP	GO:0048167	regulation of synaptic plasticity	11/139	198/18800	2.5872e-07	0.000544347	0.000481764	GRM5/CAMK2A/GRIN2C/RASGRF2/TNR/SLC4A10/PRKCZ/UNC13C/RIMS2/GRIN2A/SIPA1L1	11
BP	GO:0050804	modulation of chemical synaptic transmission	14/139	429/18800	3.68031e-06	0.0026513	0.00234649	GRM5/CAMK2A/GRIN2C/NMU/RASGRF2/TNR/SLC4A10/PRKCZ/UNC13C/GRM8/RIMS2/GRIN2A/PPP1R9A/SIPA1L1	14
BP	GO:0099177	regulation of trans-synaptic signaling	14/139	430/18800	3.78038e-06	0.0026513	0.00234649	GRM5/CAMK2A/GRIN2C/NMU/RASGRF2/TNR/SLC4A10/PRKCZ/UNC13C/GRM8/RIMS2/GRIN2A/PPP1R9A/SIPA1L1	14
BP	GO:0007411	axon guidance	10/139	234/18800	9.65823e-06	0.00421838	0.0037334	PRKCQ/NRP2/ALCAM/NOTCH2/ISL1/SLIT3/CNTN6/EPHB6/TNR/RPS6KA5	10
BP	GO:0097485	neuron projection guidance	10/139	235/18800	1.00247e-05	0.00421838	0.0037334	PRKCQ/NRP2/ALCAM/NOTCH2/ISL1/SLIT3/CNTN6/EPHB6/TNR/RPS6KA5	10
BP	GO:0061564	axon development	14/139	479/18800	1.28752e-05	0.00423734	0.00375018	PRKCQ/NRP2/ALCAM/NOTCH2/ISL1/SLIT3/CNTN6/KIF13B/EPHB6/TNR/RPS6KA5/PAK3/SIPA1L1/TSPAN2	14
BP	GO:0051056	regulation of small GTPase mediated signal transduction	11/139	299/18800	1.40976e-05	0.00423734	0.00375018	VAV3/PREX2/NOTCH2/PLCE1/RASGRF2/CYRIB/ARHGAP42/ARHGEF4/ARHGEF12/ARHGAP24/SIPA1L1	11
BP	GO:0007409	axonogenesis	13/139	430/18800	1.87223e-05	0.00492397	0.00435787	PRKCQ/NRP2/ALCAM/NOTCH2/ISL1/SLIT3/CNTN6/KIF13B/EPHB6/TNR/RPS6KA5/PAK3/SIPA1L1	13
BP	GO:0048013	ephrin receptor signaling pathway	5/139	52/18800	4.04069e-05	0.0088679	0.00784837	ANKS1A/EPHB6/ANKS1B/PAK3/SIPA1L1	5
BP	GO:0003206	cardiac chamber morphogenesis	7/139	126/18800	4.21478e-05	0.0088679	0.00784837	RBP4/NRP2/NOTCH2/ISL1/SLIT3/CHD7/RYR2	7
BP	GO:0060537	muscle tissue development	12/139	405/18800	4.82575e-05	0.00908253	0.00803832	RBP4/DNER/RBFOX1/SGCD/NOTCH2/ISL1/FHOD3/CHD7/HDAC9/HLF/MSTN/RYR2	12
BP	GO:0060078	regulation of postsynaptic membrane potential	7/139	131/18800	5.40317e-05	0.00908253	0.00803832	GABRA4/GRM5/GRIN2C/GABRD/PRKCZ/RIMS2/GRIN2A	7
BP	GO:0016358	dendrite development	9/139	231/18800	5.61183e-05	0.00908253	0.00803832	HECW1/PREX2/CAMK2A/TANC2/CAMK1D/IL1RAPL1/SDK1/PAK3/SIPA1L1	9
BP	GO:0050808	synapse organization	12/139	419/18800	6.68293e-05	0.0100435	0.0088888	GRM5/DNER/NRP2/CTTNBP2/TANC2/IL1RAPL1/TNR/PCLO/SDK1/UNC13C/PAK3/SIPA1L1	12
BP	GO:0042391	regulation of membrane potential	12/139	425/18800	7.65095e-05	0.0107317	0.00949791	GABRA4/GRM5/KCNJ3/GRIN2C/CASQ2/CACNA2D1/KCNIP2/GABRD/RYR2/PRKCZ/RIMS2/GRIN2A	12
BP	GO:0019932	second-messenger-mediated signaling	10/139	303/18800	8.70166e-05	0.0114427	0.0101271	PDE11A/GRM5/SGCD/GRIN2C/CASQ2/PLCE1/CAP2/RYR2/GRIN2A/PPP1R9A	10
BP	GO:0031333	negative regulation of protein-containing complex assembly	7/139	145/18800	0.000102583	0.0123705	0.0109482	ISL1/FHOD3/CRACD/ADD3/ZNF827/CYRIB/PRKCZ	7
BP	GO:0005513	detection of calcium ion	3/139	13/18800	0.000107147	0.0123705	0.0109482	CASQ2/KCNIP2/RYR2	3
BP	GO:0086019	cell-cell signaling involved in cardiac conduction	4/139	34/18800	0.00011171	0.0123705	0.0109482	KCNJ3/CASQ2/CACNA2D1/RYR2	4
BP	GO:0019722	calcium-mediated signaling	8/139	202/18800	0.000130883	0.013589	0.0120267	GRM5/SGCD/GRIN2C/CASQ2/PLCE1/RYR2/GRIN2A/PPP1R9A	8
BP	GO:0042136	neurotransmitter biosynthetic process	3/139	14/18800	0.000135631	0.013589	0.0120267	SLC5A7/MOXD1/CHAT	3
BP	GO:0006836	neurotransmitter transport	8/139	207/18800	0.000154858	0.0148101	0.0131074	SV2C/SLC5A7/CAMK2A/CHAT/PCLO/SLC18A3/UNC13C/RIMS2	8
BP	GO:0060411	cardiac septum morphogenesis	5/139	71/18800	0.000180908	0.0165491	0.0146465	NRP2/NOTCH2/ISL1/SLIT3/CHD7	5
BP	GO:0050806	positive regulation of synaptic transmission	7/139	161/18800	0.000196451	0.0172222	0.0152422	GRIN2C/NMU/RASGRF2/TNR/PRKCZ/RIMS2/GRIN2A	7
BP	GO:0003205	cardiac chamber development	7/139	167/18800	0.00024585	0.0206907	0.018312	RBP4/NRP2/NOTCH2/ISL1/SLIT3/CHD7/RYR2	7
BP	GO:1901653	cellular response to peptide	10/139	361/18800	0.000357942	0.0289658	0.0256356	PRKCQ/GRM5/CAMK2A/GAB1/CACNA2D1/HDAC9/MSTN/PRKCZ/MGARP/SESN3	10
BP	GO:0007219	Notch signaling pathway	7/139	182/18800	0.000414026	0.0322634	0.0285541	DNER/NOTCH2/CDH6/CNTN6/MAML2/POSTN/BMP2K	7
BP	GO:0099175	regulation of postsynapse organization	5/139	86/18800	0.000442913	0.0332818	0.0294554	NRP2/TANC2/IL1RAPL1/PAK3/SIPA1L1	5
BP	GO:0060996	dendritic spine development	5/139	91/18800	0.000574264	0.0387053	0.0342554	CAMK2A/TANC2/SDK1/PAK3/SIPA1L1	5
BP	GO:0007215	glutamate receptor signaling pathway	4/139	52/18800	0.000588349	0.0387053	0.0342554	GRM5/GRIN2C/GRM8/GRIN2A	4
BP	GO:0086009	membrane repolarization	4/139	52/18800	0.000588349	0.0387053	0.0342554	KCNJ3/CASQ2/CACNA2D1/KCNIP2	4
BP	GO:0048813	dendrite morphogenesis	6/139	139/18800	0.000588674	0.0387053	0.0342554	HECW1/PREX2/TANC2/IL1RAPL1/PAK3/SIPA1L1	6
BP	GO:0050773	regulation of dendrite development	5/139	98/18800	0.00080475	0.048377	0.0428151	HECW1/CAMK1D/IL1RAPL1/PAK3/SIPA1L1	5
BP	GO:0060291	long-term synaptic potentiation	5/139	98/18800	0.00080475	0.048377	0.0428151	GRIN2C/RASGRF2/TNR/PRKCZ/GRIN2A	5
BP	GO:0061337	cardiac conduction	5/139	98/18800	0.00080475	0.048377	0.0428151	KCNJ3/ISL1/CASQ2/CACNA2D1/RYR2	5
BP	GO:0007517	muscle organ development	9/139	334/18800	0.00085947	0.0502312	0.0444562	DNER/RBFOX1/SGCD/ISL1/CHD7/HDAC9/HLF/MSTN/RYR2	9
BP	GO:0086065	cell communication involved in cardiac conduction	4/139	58/18800	0.000891025	0.050668	0.0448427	KCNJ3/CASQ2/CACNA2D1/RYR2	4
BP	GO:0097553	calcium ion transmembrane import into cytosol	6/139	154/18800	0.00100572	0.0556851	0.0492831	GRIN2C/CASQ2/CACNA2D1/CHD7/RYR2/GRIN2A	6
BP	GO:0001505	regulation of neurotransmitter levels	7/139	213/18800	0.00104871	0.0565764	0.0500718	SLC5A7/CAMK2A/MOXD1/CHAT/PCLO/UNC13C/RIMS2	7
BP	GO:0002027	regulation of heart rate	5/139	105/18800	0.00109811	0.0571826	0.0506084	KCNJ3/ISL1/CASQ2/CACNA2D1/RYR2	5
BP	GO:0042133	neurotransmitter metabolic process	3/139	28/18800	0.00113164	0.0571826	0.0506084	SLC5A7/MOXD1/CHAT	3
BP	GO:0003279	cardiac septum development	5/139	106/18800	0.00114572	0.0571826	0.0506084	NRP2/NOTCH2/ISL1/SLIT3/CHD7	5
BP	GO:0006936	muscle contraction	9/139	349/18800	0.00116866	0.0571826	0.0506084	KCNJ3/SGCD/CASQ2/CACNA2D1/PLCE1/NMU/KCNIP2/RYR2/ARHGAP42	9
BP	GO:0048814	regulation of dendrite morphogenesis	4/139	64/18800	0.00128955	0.0616639	0.0545745	HECW1/IL1RAPL1/PAK3/SIPA1L1	4
BP	GO:0086011	membrane repolarization during action potential	3/139	30/18800	0.00138741	0.0635774	0.056268	KCNJ3/CACNA2D1/KCNIP2	3
BP	GO:0035637	multicellular organismal signaling	6/139	164/18800	0.00139	0.0635774	0.056268	KCNJ3/ISL1/CASQ2/CACNA2D1/TNR/RYR2	6
BP	GO:0030837	negative regulation of actin filament polymerization	4/139	66/18800	0.00144621	0.064741	0.0572978	FHOD3/CRACD/ADD3/CYRIB	4
BP	GO:0010880	regulation of release of sequestered calcium ion into cytosol by sarcoplasmic reticulum	3/139	31/18800	0.0015278	0.06554	0.0580049	CASQ2/CHD7/RYR2	3
BP	GO:0035418	protein localization to synapse	4/139	67/18800	0.00152931	0.06554	0.0580049	GRIN2C/PCLO/PRKCZ/GRIN2A	4
BP	GO:0071375	cellular response to peptide hormone stimulus	8/139	294/18800	0.00156417	0.06554	0.0580049	PRKCQ/CAMK2A/GAB1/HDAC9/MSTN/PRKCZ/MGARP/SESN3	8
BP	GO:0046626	regulation of insulin receptor signaling pathway	4/139	68/18800	0.00161568	0.06554	0.0580049	PRKCQ/MSTN/PRKCZ/SESN3	4
BP	GO:0030041	actin filament polymerization	6/139	169/18800	0.00161981	0.06554	0.0580049	FHOD3/CRACD/ADD3/CYRIB/DIAPH2/PAK3	6
BP	GO:0060402	calcium ion transport into cytosol	6/139	171/18800	0.00171941	0.0681615	0.060325	GRIN2C/CASQ2/CACNA2D1/CHD7/RYR2/GRIN2A	6
BP	GO:1990138	neuron projection extension	6/139	172/18800	0.00177092	0.0681615	0.060325	NRP2/ALCAM/SLIT3/TNR/PRKCZ/RIMS2	6
BP	GO:0048738	cardiac muscle tissue development	7/139	234/18800	0.00179888	0.0681615	0.060325	RBP4/SGCD/NOTCH2/ISL1/FHOD3/CHD7/RYR2	7
BP	GO:0008286	insulin receptor signaling pathway	5/139	118/18800	0.0018435	0.0681615	0.060325	PRKCQ/GAB1/MSTN/PRKCZ/SESN3	5
BP	GO:0003012	muscle system process	10/139	449/18800	0.00188054	0.0681615	0.060325	KCNJ3/SGCD/CASQ2/CACNA2D1/PLCE1/NMU/KCNIP2/MSTN/RYR2/ARHGAP42	10
BP	GO:0030032	lamellipodium assembly	4/139	71/18800	0.00189506	0.0681615	0.060325	VAV3/PLCE1/MSTN/ARHGEF4	4
BP	GO:0007015	actin filament organization	10/139	450/18800	0.00191137	0.0681615	0.060325	IQGAP2/MYO5B/FHOD3/CRACD/ADD3/CYRIB/DIAPH2/PAK3/PLS3/PPP1R9A	10
BP	GO:0014808	release of sequestered calcium ion into cytosol by sarcoplasmic reticulum	3/139	35/18800	0.00217713	0.0750933	0.0664599	CASQ2/CHD7/RYR2	3
BP	GO:1903539	protein localization to postsynaptic membrane	3/139	35/18800	0.00217713	0.0750933	0.0664599	GRIN2C/PRKCZ/GRIN2A	3
BP	GO:0086003	cardiac muscle cell contraction	4/139	75/18800	0.00231733	0.075772	0.0670605	KCNJ3/SGCD/CACNA2D1/RYR2	4
BP	GO:0071313	cellular response to caffeine	2/139	10/18800	0.00234923	0.075772	0.0670605	CASQ2/RYR2	2
BP	GO:0062237	protein localization to postsynapse	3/139	36/18800	0.0023623	0.075772	0.0670605	GRIN2C/PRKCZ/GRIN2A	3
BP	GO:1903514	release of sequestered calcium ion into cytosol by endoplasmic reticulum	3/139	36/18800	0.0023623	0.075772	0.0670605	CASQ2/CHD7/RYR2	3
BP	GO:0060047	heart contraction	7/139	247/18800	0.00243892	0.075772	0.0670605	KCNJ3/SGCD/ISL1/CASQ2/CACNA2D1/KCNIP2/RYR2	7
BP	GO:0014706	striated muscle tissue development	7/139	248/18800	0.00249459	0.075772	0.0670605	RBP4/SGCD/NOTCH2/ISL1/FHOD3/CHD7/RYR2	7
BP	GO:0086001	cardiac muscle cell action potential	4/139	77/18800	0.00255098	0.075772	0.0670605	KCNJ3/CACNA2D1/KCNIP2/RYR2	4
BP	GO:0046627	negative regulation of insulin receptor signaling pathway	3/139	37/18800	0.00255694	0.075772	0.0670605	PRKCQ/MSTN/PRKCZ	3
BP	GO:0048846	axon extension involved in axon guidance	3/139	37/18800	0.00255694	0.075772	0.0670605	NRP2/ALCAM/SLIT3	3
BP	GO:1902284	neuron projection extension involved in neuron projection guidance	3/139	37/18800	0.00255694	0.075772	0.0670605	NRP2/ALCAM/SLIT3	3
BP	GO:0003007	heart morphogenesis	7/139	254/18800	0.00284943	0.0826037	0.0731068	RBP4/NRP2/NOTCH2/ISL1/SLIT3/CHD7/RYR2	7
BP	GO:0060401	cytosolic calcium ion transport	6/139	190/18800	0.00291377	0.0826037	0.0731068	GRIN2C/CASQ2/CACNA2D1/CHD7/RYR2/GRIN2A	6
BP	GO:0086091	regulation of heart rate by cardiac conduction	3/139	39/18800	0.00297527	0.0826037	0.0731068	KCNJ3/ISL1/CACNA2D1	3
BP	GO:1900077	negative regulation of cellular response to insulin stimulus	3/139	39/18800	0.00297527	0.0826037	0.0731068	PRKCQ/MSTN/PRKCZ	3
BP	GO:0043254	regulation of protein-containing complex assembly	9/139	401/18800	0.00299895	0.0826037	0.0731068	STXBP6/ISL1/FHOD3/CRACD/ADD3/ZNF827/CYRIB/PRKCZ/PAK3	9
BP	GO:0003015	heart process	7/139	257/18800	0.00304078	0.0826037	0.0731068	KCNJ3/SGCD/ISL1/CASQ2/CACNA2D1/KCNIP2/RYR2	7
BP	GO:0032272	negative regulation of protein polymerization	4/139	81/18800	0.00306587	0.0826037	0.0731068	FHOD3/CRACD/ADD3/CYRIB	4
BP	GO:0030048	actin filament-based movement	5/139	133/18800	0.00310156	0.0826037	0.0731068	KCNJ3/SGCD/MYO5B/CACNA2D1/RYR2	5
BP	GO:0099622	cardiac muscle cell membrane repolarization	3/139	40/18800	0.00319926	0.0841406	0.0744671	KCNJ3/CACNA2D1/KCNIP2	3
BP	GO:1903522	regulation of blood circulation	7/139	260/18800	0.00324182	0.0842072	0.074526	KCNJ3/ISL1/CASQ2/CACNA2D1/KCNIP2/RYR2/ARHGAP42	7
BP	GO:0090066	regulation of anatomical structure size	10/139	487/18800	0.0033739	0.0864862	0.076543	VAV3/NPR3/FHOD3/PRR16/CRACD/ADD3/CYRIB/TNR/ARHGAP42/PAK3	10
BP	GO:0051639	actin filament network formation	2/139	12/18800	0.0034123	0.0864862	0.076543	FHOD3/PLS3	2
BP	GO:0032412	regulation of ion transmembrane transporter activity	7/139	263/18800	0.00345287	0.0864862	0.076543	HECW1/GRM5/CASQ2/CACNA2D1/RASGRF2/KCNIP2/RYR2	7
BP	GO:1901652	response to peptide	10/139	491/18800	0.00357452	0.0879287	0.0778196	PRKCQ/GRM5/CAMK2A/GAB1/CACNA2D1/HDAC9/MSTN/PRKCZ/MGARP/SESN3	10
BP	GO:0060048	cardiac muscle contraction	5/139	138/18800	0.00363268	0.0879287	0.0778196	KCNJ3/SGCD/CASQ2/CACNA2D1/RYR2	5
BP	GO:0008154	actin polymerization or depolymerization	6/139	199/18800	0.00365839	0.0879287	0.0778196	FHOD3/CRACD/ADD3/CYRIB/DIAPH2/PAK3	6
BP	GO:0070296	sarcoplasmic reticulum calcium ion transport	3/139	42/18800	0.00367763	0.0879287	0.0778196	CASQ2/CHD7/RYR2	3
BP	GO:0030833	regulation of actin filament polymerization	5/139	139/18800	0.00374626	0.0885633	0.0783813	FHOD3/CRACD/ADD3/CYRIB/PAK3	5
BP	GO:0001709	cell fate determination	3/139	43/18800	0.00393227	0.0907941	0.0803556	NOTCH2/ISL1/POU6F2	3
BP	GO:0010002	cardioblast differentiation	2/139	13/18800	0.00401324	0.0907941	0.0803556	PRICKLE1/ISL1	2
BP	GO:0031000	response to caffeine	2/139	13/18800	0.00401324	0.0907941	0.0803556	CASQ2/RYR2	2
BP	GO:0071415	cellular response to purine-containing compound	2/139	13/18800	0.00401324	0.0907941	0.0803556	CASQ2/RYR2	2
BP	GO:0061001	regulation of dendritic spine morphogenesis	3/139	44/18800	0.0041974	0.0927693	0.0821037	TANC2/PAK3/SIPA1L1	3
BP	GO:0032869	cellular response to insulin stimulus	6/139	205/18800	0.00422789	0.0927693	0.0821037	PRKCQ/GAB1/HDAC9/MSTN/PRKCZ/SESN3	6
BP	GO:0022898	regulation of transmembrane transporter activity	7/139	273/18800	0.00423282	0.0927693	0.0821037	HECW1/GRM5/CASQ2/CACNA2D1/RASGRF2/KCNIP2/RYR2	7
BP	GO:0097581	lamellipodium organization	4/139	89/18800	0.00429998	0.0932697	0.0825466	VAV3/PLCE1/MSTN/ARHGEF4	4
BP	GO:0051258	protein polymerization	7/139	277/18800	0.00457963	0.0976752	0.0864456	CASQ2/FHOD3/CRACD/ADD3/CYRIB/DIAPH2/PAK3	7
BP	GO:0032535	regulation of cellular component size	8/139	351/18800	0.00462587	0.0976752	0.0864456	VAV3/FHOD3/PRR16/CRACD/ADD3/CYRIB/TNR/PAK3	8
BP	GO:0050807	regulation of synapse organization	6/139	209/18800	0.00464236	0.0976752	0.0864456	NRP2/CTTNBP2/TANC2/IL1RAPL1/PAK3/SIPA1L1	6
CC	GO:0099572	postsynaptic specialization	13/145	341/19594	1.57027e-06	0.00027903	0.000221194	GABRA4/GRM5/CAMK2A/GRIN2C/ADD3/CAP2/ANKS1B/PCLO/PRKCZ/PAK3/GRIN2A/PPP1R9A/SIPA1L1	13
CC	GO:0014069	postsynaptic density	12/145	318/19594	4.46949e-06	0.00027903	0.000221194	GRM5/CAMK2A/GRIN2C/ADD3/CAP2/ANKS1B/PCLO/PRKCZ/PAK3/GRIN2A/PPP1R9A/SIPA1L1	12
CC	GO:0032279	asymmetric synapse	12/145	323/19594	5.23986e-06	0.00027903	0.000221194	GRM5/CAMK2A/GRIN2C/ADD3/CAP2/ANKS1B/PCLO/PRKCZ/PAK3/GRIN2A/PPP1R9A/SIPA1L1	12
CC	GO:0043197	dendritic spine	9/145	172/19594	5.47678e-06	0.00027903	0.000221194	GRM5/TENM2/CTTNBP2/CAMK2A/TANC2/ANKS1B/GRIN2A/PPP1R9A/SIPA1L1	9
CC	GO:0044309	neuron spine	9/145	173/19594	5.74137e-06	0.00027903	0.000221194	GRM5/TENM2/CTTNBP2/CAMK2A/TANC2/ANKS1B/GRIN2A/PPP1R9A/SIPA1L1	9
CC	GO:0099738	cell cortex region	5/145	39/19594	9.73653e-06	0.000374979	0.000297255	MYO5B/PCLO/PRKCZ/UNC13C/RIMS2	5
CC	GO:0098984	neuron to neuron synapse	12/145	347/19594	1.08019e-05	0.000374979	0.000297255	GRM5/CAMK2A/GRIN2C/ADD3/CAP2/ANKS1B/PCLO/PRKCZ/PAK3/GRIN2A/PPP1R9A/SIPA1L1	12
CC	GO:0005938	cell cortex	11/145	310/19594	2.0095e-05	0.000597326	0.000473514	STXBP6/CTTNBP2/MYO5B/EPB41L2/ADD3/MYRIP/PCLO/PRKCZ/UNC13C/RIMS2/PPP1R9A	11
CC	GO:0097060	synaptic membrane	12/145	373/19594	2.21232e-05	0.000597326	0.000473514	GABRA4/GRM5/TENM2/NRP2/KCNJ3/GRIN2C/CNTN6/IL1RAPL1/GABRD/UNC13C/RIMS2/GRIN2A	12
CC	GO:0098978	glutamatergic synapse	11/145	319/19594	2.61499e-05	0.000635442	0.00050373	GRM5/NRP2/CTTNBP2/GRIN2C/IL1RAPL1/CAMK4/TNR/PCLO/PRKCZ/PAK3/GRIN2A	11
CC	GO:0098688	parallel fiber to Purkinje cell synapse	3/145	15/19594	0.000169207	0.00373793	0.00296314	KCNJ3/CNTN6/UNC13C	3
CC	GO:0099240	intrinsic component of synaptic membrane	7/145	160/19594	0.000190946	0.00386666	0.00306519	GABRA4/GRM5/NRP2/KCNJ3/CNTN6/GABRD/GRIN2A	7
CC	GO:0098831	presynaptic active zone cytoplasmic component	3/145	16/19594	0.000207127	0.00387168	0.00306917	PCLO/UNC13C/RIMS2	3
CC	GO:0098793	presynapse	12/145	492/19594	0.000303161	0.00526201	0.00417131	SV2C/KCNJ3/CTTNBP2/CNTN6/SYT6/NMU/PCLO/SLC18A3/SLC4A10/UNC13C/RIMS2/GRIN2A	12
CC	GO:0015629	actin cytoskeleton	12/145	499/19594	0.000344361	0.00529533	0.00419773	IQGAP2/CTTNBP2/MYO5B/EPB41L2/MYRIP/SPECC1/PEAK1/PRKCZ/DIAPH2/PLS3/PPP1R9A/SIPA1L1	12
CC	GO:0034702	ion channel complex	9/145	294/19594	0.000348664	0.00529533	0.00419773	GABRA4/KCNJ3/GRIN2C/CASQ2/CACNA2D1/KCNIP2/GABRD/RYR2/GRIN2A	9
CC	GO:0099699	integral component of synaptic membrane	6/145	149/19594	0.000853841	0.0122049	0.0096751	GABRA4/GRM5/NRP2/KCNJ3/GABRD/GRIN2A	6
CC	GO:0045211	postsynaptic membrane	8/145	271/19594	0.000941109	0.012705	0.0100715	GABRA4/GRM5/TENM2/NRP2/GRIN2C/IL1RAPL1/GABRD/GRIN2A	8
CC	GO:0030863	cortical cytoskeleton	5/145	107/19594	0.00120213	0.0153746	0.0121878	EPB41L2/MYRIP/PCLO/RIMS2/PPP1R9A	5
CC	GO:0034703	cation channel complex	7/145	221/19594	0.00130941	0.0159093	0.0126117	KCNJ3/GRIN2C/CASQ2/CACNA2D1/KCNIP2/RYR2/GRIN2A	7
CC	GO:0099055	integral component of postsynaptic membrane	5/145	118/19594	0.00185449	0.0210281	0.0166695	GABRA4/GRM5/NRP2/GABRD/GRIN2A	5
CC	GO:0016529	sarcoplasmic reticulum	4/145	71/19594	0.00190378	0.0210281	0.0166695	SGCD/CASQ2/CACNA2D1/RYR2	4
CC	GO:1902495	transmembrane transporter complex	9/145	377/19594	0.00200698	0.0212042	0.0168091	GABRA4/KCNJ3/GRIN2C/CASQ2/CACNA2D1/KCNIP2/GABRD/RYR2/GRIN2A	9
CC	GO:0098936	intrinsic component of postsynaptic membrane	5/145	123/19594	0.0022239	0.022517	0.0178498	GABRA4/GRM5/NRP2/GABRD/GRIN2A	5
CC	GO:0099569	presynaptic cytoskeleton	2/145	10/19594	0.002354	0.0228808	0.0181382	PCLO/RIMS2	2
CC	GO:0016528	sarcoplasm	4/145	78/19594	0.00268576	0.0251015	0.0198986	SGCD/CASQ2/CACNA2D1/RYR2	4
CC	GO:0045179	apical cortex	2/145	11/19594	0.00286317	0.0254595	0.0201823	MYO5B/PRKCZ	2
CC	GO:1990351	transporter complex	9/145	399/19594	0.0029336	0.0254595	0.0201823	GABRA4/KCNJ3/GRIN2C/CASQ2/CACNA2D1/KCNIP2/GABRD/RYR2/GRIN2A	9
CC	GO:0001772	immunological synapse	3/145	44/19594	0.0042108	0.0344251	0.0272896	PRKCQ/VAV3/ALCAM	3
CC	GO:0042734	presynaptic membrane	5/145	143/19594	0.00425001	0.0344251	0.0272896	KCNJ3/CNTN6/UNC13C/RIMS2/GRIN2A	5
CC	GO:0043195	terminal bouton	3/145	48/19594	0.00538216	0.0421892	0.0334444	NMU/SLC18A3/UNC13C	3
CC	GO:0000145	exocyst	2/145	16/19594	0.00609735	0.0463018	0.0367045	STXBP6/MYRIP	2
CC	GO:0060076	excitatory synapse	3/145	51/19594	0.00637682	0.0469566	0.0372235	KCNJ3/CNTN6/UNC13C	3
CC	GO:1902711	GABA-A receptor complex	2/145	19/19594	0.0085636	0.0612045	0.0485182	GABRA4/GABRD	2
CC	GO:0005912	adherens junction	5/145	172/19594	0.00914163	0.063469	0.0503133	STXBP6/FRMD4B/CDH6/CCDC85A/ARHGAP24	5
CC	GO:0043679	axon terminus	4/145	113/19594	0.00994411	0.0666052	0.0527995	NMU/SLC18A3/SLC4A10/UNC13C	4
CC	GO:0030133	transport vesicle	8/145	402/19594	0.010223	0.0666052	0.0527995	SV2C/CTTNBP2/SYT6/PCSK2/MYRIP/SLC18A3/UNC13C/GRIN2A	8
CC	GO:1902710	GABA receptor complex	2/145	21/19594	0.0104156	0.0666052	0.0527995	GABRA4/GABRD	2
CC	GO:0099634	postsynaptic specialization membrane	4/145	116/19594	0.010873	0.0677473	0.0537048	GABRA4/GRM5/GRIN2C/GRIN2A	4
CC	GO:0005911	cell-cell junction	9/145	497/19594	0.011779	0.0715577	0.0567254	STXBP6/FRMD4B/CDH6/MAGI3/GAB1/CCDC85A/ADD3/PRKCZ/ARHGAP24	9
CC	GO:0099568	cytoplasmic region	6/145	259/19594	0.0127469	0.0755489	0.0598893	MYO5B/PCLO/PRKCZ/MGARP/UNC13C/RIMS2	6
CC	GO:0034704	calcium channel complex	3/145	68/19594	0.0140125	0.0810721	0.0642677	CASQ2/CACNA2D1/RYR2	3
CC	GO:0098982	GABA-ergic synapse	3/145	70/19594	0.0151431	0.0839121	0.066519	GABRA4/PCLO/GABRD	3
CC	GO:0008021	synaptic vesicle	5/145	196/19594	0.0153893	0.0839121	0.066519	SV2C/CTTNBP2/SYT6/UNC13C/GRIN2A	5
CC	GO:0044306	neuron projection terminus	4/145	129/19594	0.0155393	0.0839121	0.066519	NMU/SLC18A3/SLC4A10/UNC13C	4
CC	GO:0098685	Schaffer collateral - CA1 synapse	3/145	72/19594	0.0163238	0.084548	0.0670231	GRM5/TNR/PRKCZ	3
CC	GO:0042383	sarcolemma	4/145	131/19594	0.0163529	0.084548	0.0670231	KCNJ3/SGCD/CACNA2D1/RYR2	4
CC	GO:0048786	presynaptic active zone	3/145	75/19594	0.0181893	0.0920834	0.0729966	PCLO/UNC13C/RIMS2	3
MF	GO:0005516	calmodulin binding	9/139	200/18410	2.13681e-05	0.00658138	0.00557821	IQGAP2/CAMK2A/MYO5B/CAMK1D/ADD3/CAMK4/RASGRF2/RYR2/UNC13C	9
MF	GO:0008066	glutamate receptor activity	4/139	27/18410	4.77205e-05	0.00734896	0.00622879	GRM5/GRIN2C/GRM8/GRIN2A	4
MF	GO:0004674	protein serine/threonine kinase activity	11/139	430/18410	0.000426416	0.0280697	0.0237912	PRKCQ/CAMK2A/MAST2/CAMK1D/GRK3/CAMK4/ACVR2A/RPS6KA5/PRKCZ/PAK3/BMP2K	11
MF	GO:0009931	calcium-dependent protein serine/threonine kinase activity	3/139	22/18410	0.000583888	0.0280697	0.0237912	PRKCQ/CAMK4/PRKCZ	3
MF	GO:0010857	calcium-dependent protein kinase activity	3/139	23/18410	0.000667773	0.0280697	0.0237912	PRKCQ/CAMK4/PRKCZ	3
MF	GO:0015276	ligand-gated ion channel activity	6/139	145/18410	0.000818951	0.0280697	0.0237912	GABRA4/KCNJ3/GRIN2C/GABRD/RYR2/GRIN2A	6
MF	GO:0022834	ligand-gated channel activity	6/139	145/18410	0.000818951	0.0280697	0.0237912	GABRA4/KCNJ3/GRIN2C/GABRD/RYR2/GRIN2A	6
MF	GO:0099604	ligand-gated calcium channel activity	3/139	26/18410	0.000964262	0.0280697	0.0237912	GRIN2C/RYR2/GRIN2A	3
MF	GO:0031267	small GTPase binding	8/139	267/18410	0.000967149	0.0280697	0.0237912	IQGAP2/MYO5B/PLCE1/MYRIP/CYRIB/DIAPH2/PAK3/RIMS2	8
MF	GO:0004683	calmodulin-dependent protein kinase activity	3/139	27/18410	0.00107883	0.0280697	0.0237912	CAMK2A/CAMK1D/CAMK4	3
MF	GO:0022824	transmitter-gated ion channel activity	4/139	60/18410	0.00109363	0.0280697	0.0237912	GABRA4/GRIN2C/GABRD/GRIN2A	4
MF	GO:0022835	transmitter-gated channel activity	4/139	60/18410	0.00109363	0.0280697	0.0237912	GABRA4/GRIN2C/GABRD/GRIN2A	4
MF	GO:0046875	ephrin receptor binding	3/139	28/18410	0.00120165	0.0284698	0.0241302	ANKS1A/ANKS1B/SIPA1L1	3
MF	GO:0098960	postsynaptic neurotransmitter receptor activity	4/139	64/18410	0.00139221	0.0296837	0.0251591	GABRA4/GRM5/GRIN2C/GABRD	4
MF	GO:0071889	14-3-3 protein binding	3/139	30/18410	0.0014729	0.0296837	0.0251591	KIF13B/TMCC3/PRKCZ	3
MF	GO:0030594	neurotransmitter receptor activity	5/139	111/18410	0.00154201	0.0296837	0.0251591	GABRA4/GRM5/GRIN2C/GABRD/GRIN2A	5
MF	GO:0106310	protein serine kinase activity	9/139	360/18410	0.00167017	0.0302596	0.0256472	PRKCQ/CAMK2A/MAST2/CAMK1D/CAMK4/RPS6KA5/PRKCZ/PAK3/BMP2K	9
MF	GO:0003779	actin binding	10/139	439/18410	0.00185734	0.0314317	0.0266406	IQGAP2/MYO5B/EPB41L2/FHOD3/ADD3/CAP2/MYRIP/DIAPH2/PLS3/PPP1R9A	10
MF	GO:0051020	GTPase binding	8/139	298/18410	0.00193897	0.0314317	0.0266406	IQGAP2/MYO5B/PLCE1/MYRIP/CYRIB/DIAPH2/PAK3/RIMS2	8
MF	GO:0005230	extracellular ligand-gated ion channel activity	4/139	73/18410	0.00226353	0.0348584	0.0295451	GABRA4/GRIN2C/GABRD/GRIN2A	4
MF	GO:0030695	GTPase regulator activity	10/139	488/18410	0.00396396	0.0554955	0.0470365	IQGAP2/VAV3/PREX2/PLCE1/RASGRF2/ARHGAP42/ARHGEF4/ARHGEF12/ARHGAP24/SIPA1L1	10
MF	GO:0060589	nucleoside-triphosphatase regulator activity	10/139	488/18410	0.00396396	0.0554955	0.0470365	IQGAP2/VAV3/PREX2/PLCE1/RASGRF2/ARHGAP42/ARHGEF4/ARHGEF12/ARHGAP24/SIPA1L1	10
MF	GO:1901681	sulfur compound binding	7/139	267/18410	0.00420038	0.0556007	0.0471257	NRP2/HS3ST5/SLIT3/COL25A1/POSTN/MSTN/RYR2	7
MF	GO:0022836	gated channel activity	8/139	340/18410	0.00433252	0.0556007	0.0471257	GABRA4/KCNJ3/GRIN2C/CACNA2D1/KCNIP2/GABRD/RYR2/GRIN2A	8
MF	GO:0022843	voltage-gated cation channel activity	5/139	144/18410	0.00475104	0.0572331	0.0485093	KCNJ3/GRIN2C/CACNA2D1/KCNIP2/GRIN2A	5
MF	GO:0005096	GTPase activator activity	7/139	274/18410	0.00483137	0.0572331	0.0485093	IQGAP2/VAV3/PREX2/ARHGAP42/ARHGEF12/ARHGAP24/SIPA1L1	7
MF	GO:1904315	transmitter-gated ion channel activity involved in regulation of postsynaptic membrane potential	3/139	46/18410	0.0050438	0.0575367	0.0487665	GABRA4/GRIN2C/GABRD	3
MF	GO:0034483	heparan sulfate sulfotransferase activity	2/139	15/18410	0.00557206	0.0589887	0.0499972	HS3ST5/HS3ST1	2
MF	GO:0086008	voltage-gated potassium channel activity involved in cardiac muscle cell action potential repolarization	2/139	15/18410	0.00557206	0.0589887	0.0499972	KCNJ3/KCNIP2	2
MF	GO:0051015	actin filament binding	6/139	214/18410	0.00574565	0.0589887	0.0499972	IQGAP2/MYO5B/FHOD3/ADD3/PLS3/PPP1R9A	6
MF	GO:0099529	neurotransmitter receptor activity involved in regulation of postsynaptic membrane potential	3/139	49/18410	0.00602197	0.0598312	0.0507113	GABRA4/GRIN2C/GABRD	3
MF	GO:0004698	calcium-dependent protein kinase C activity	2/139	16/18410	0.00633672	0.0609909	0.0516943	PRKCQ/PRKCZ	2
MF	GO:0051018	protein kinase A binding	3/139	51/18410	0.00673271	0.0611403	0.0518209	CRYBG3/MYRIP/RYR2	3
MF	GO:0004712	protein serine/threonine/tyrosine kinase activity	9/139	446/18410	0.00681392	0.0611403	0.0518209	PRKCQ/CAMK2A/MAST2/CAMK1D/CAMK4/RPS6KA5/PRKCZ/PAK3/BMP2K	9
MF	GO:0005085	guanyl-nucleotide exchange factor activity	6/139	223/18410	0.00698523	0.0611403	0.0518209	VAV3/PREX2/PLCE1/RASGRF2/ARHGEF4/ARHGEF12	6
MF	GO:0004697	protein kinase C activity	2/139	17/18410	0.00714627	0.0611403	0.0518209	PRKCQ/PRKCZ	2
MF	GO:0004890	GABA-A receptor activity	2/139	19/18410	0.00889725	0.0710211	0.0601956	GABRA4/GABRD	2
MF	GO:0004970	ionotropic glutamate receptor activity	2/139	19/18410	0.00889725	0.0710211	0.0601956	GRIN2C/GRIN2A	2
MF	GO:0008201	heparin binding	5/139	168/18410	0.00899293	0.0710211	0.0601956	NRP2/SLIT3/COL25A1/POSTN/MSTN	5
MF	GO:0099094	ligand-gated cation channel activity	4/139	115/18410	0.0112831	0.0868797	0.0736369	KCNJ3/GRIN2C/RYR2/GRIN2A	4
MF	GO:0016917	GABA receptor activity	2/139	22/18410	0.011843	0.0889666	0.0754057	GABRA4/GABRD	2
MF	GO:0005262	calcium channel activity	4/139	119/18410	0.0126658	0.092452	0.0783599	GRIN2C/CACNA2D1/RYR2/GRIN2A	4
MF	GO:0005212	structural constituent of eye lens	2/139	23/18410	0.0129073	0.092452	0.0783599	CRYBG3/CPOX	2
KEGG	hsa04020	Calcium signaling pathway	9/66	240/8164	0.000121073	0.00701549	0.00576114	GRM5/CAMK2A/GRIN2C/CAMK1D/CASQ2/PLCE1/CAMK4/RYR2/GRIN2A	9
KEGG	hsa04713	Circadian entrainment	6/66	97/8164	0.000123122	0.00701549	0.00576114	KCNJ3/CAMK2A/GRIN2C/RYR2/RPS6KA5/GRIN2A	6
KEGG	hsa04720	Long-term potentiation	5/66	67/8164	0.000194262	0.00701549	0.00576114	GRM5/CAMK2A/GRIN2C/CAMK4/GRIN2A	5
KEGG	hsa04725	Cholinergic synapse	6/66	113/8164	0.000284607	0.00701549	0.00576114	SLC5A7/KCNJ3/CAMK2A/CHAT/CAMK4/SLC18A3	6
KEGG	hsa05033	Nicotine addiction	4/66	40/8164	0.000286104	0.00701549	0.00576114	GABRA4/GRIN2C/GABRD/GRIN2A	4
KEGG	hsa04724	Glutamatergic synapse	6/66	114/8164	0.000298532	0.00701549	0.00576114	GRM5/KCNJ3/GRIN2C/GRK3/GRM8/GRIN2A	6
KEGG	hsa05032	Morphine addiction	5/66	91/8164	0.000805897	0.0162331	0.0133306	PDE11A/GABRA4/KCNJ3/GRK3/GABRD	5
KEGG	hsa04921	Oxytocin signaling pathway	6/66	154/8164	0.001461	0.0257501	0.021146	KCNJ3/CAMK2A/CAMK1D/CACNA2D1/CAMK4/RYR2	6
KEGG	hsa04024	cAMP signaling pathway	7/66	221/8164	0.00194285	0.0304379	0.0249957	VAV3/CAMK2A/GRIN2C/PLCE1/CAMK4/RYR2/GRIN2A	7
KEGG	hsa05031	Amphetamine addiction	4/66	69/8164	0.00227109	0.0320224	0.0262969	CAMK2A/GRIN2C/CAMK4/GRIN2A	4
KEGG	hsa04360	Axon guidance	6/66	182/8164	0.00339037	0.0434584	0.0356881	CAMK2A/SLIT3/EPHB6/PRKCZ/PAK3/ARHGEF12	6
KEGG	hsa04911	Insulin secretion	4/66	86/8164	0.00503591	0.0591719	0.0485921	CAMK2A/PCLO/RYR2/RIMS2	4
KEGG	hsa04015	Rap1 signaling pathway	6/66	210/8164	0.00678865	0.0736307	0.0604657	VAV3/MAGI3/PLCE1/PRKCZ/GRIN2A/SIPA1L1	6
KEGG	hsa04810	Regulation of actin cytoskeleton	6/66	218/8164	0.00810248	0.0816036	0.067013	IQGAP2/VAV3/DIAPH2/PAK3/ARHGEF4/ARHGEF12	6

## Sheet: GO-TAC1
ONTOLOGY	ID	Description	GeneRatio	BgRatio	pvalue	p.adjust	qvalue	geneID	Count
BP	GO:0001764	neuron migration	6/60	164/18800	1.36364e-05	0.0154637	0.0129905	NTN1/PRKG1/DCC/PHACTR1/NR4A2/NTRK3	6
BP	GO:0034329	cell junction assembly	8/60	420/18800	5.37365e-05	0.0304686	0.0255956	EPHA3/NTN1/CDH7/CBLN1/PCDH17/PTPRO/PRKCA/NTRK3	8
BP	GO:0061564	axon development	8/60	479/18800	0.000133997	0.0506509	0.0425499	EPHA3/PTPRM/NTN1/NCAM2/DCC/PTPRO/TSPAN2/NR4A2	8
BP	GO:0038179	neurotrophin signaling pathway	3/60	37/18800	0.000222274	0.0630147	0.0529363	DOK5/GFRA1/NTRK3	3
BP	GO:0035860	glial cell-derived neurotrophic factor receptor signaling pathway	2/60	10/18800	0.000443379	0.070579	0.0592908	GFRA1/GFRA2	2
BP	GO:0099151	regulation of postsynaptic density assembly	2/60	10/18800	0.000443379	0.070579	0.0592908	CBLN1/NTRK3	2
BP	GO:0099150	regulation of postsynaptic specialization assembly	2/60	11/18800	0.000540794	0.070579	0.0592908	CBLN1/NTRK3	2
BP	GO:0099054	presynapse assembly	3/60	50/18800	0.00054441	0.070579	0.0592908	CBLN1/PCDH17/NTRK3	3
BP	GO:0099172	presynapse organization	3/60	52/18800	0.000611076	0.070579	0.0592908	CBLN1/PCDH17/NTRK3	3
BP	GO:1904889	regulation of excitatory synapse assembly	2/60	13/18800	0.000763799	0.070579	0.0592908	CBLN1/NTRK3	2
BP	GO:1905874	regulation of postsynaptic density organization	2/60	13/18800	0.000763799	0.070579	0.0592908	CBLN1/NTRK3	2
BP	GO:0016358	dendrite development	5/60	231/18800	0.000845282	0.070579	0.0592908	NTN1/PRKG1/DCC/PHACTR1/ALK	5
BP	GO:0007411	axon guidance	5/60	234/18800	0.000895583	0.070579	0.0592908	EPHA3/PTPRM/NTN1/DCC/PTPRO	5
BP	GO:0097485	neuron projection guidance	5/60	235/18800	0.000912836	0.070579	0.0592908	EPHA3/PTPRM/NTN1/DCC/PTPRO	5
BP	GO:0030534	adult behavior	4/60	136/18800	0.000933584	0.070579	0.0592908	PCDH17/OXR1/NR4A2/ALK	4
BP	GO:0051961	negative regulation of nervous system development	4/60	145/18800	0.00118421	0.0839308	0.0705071	NTN1/CBLN1/DCC/NTRK3	4
BP	GO:0097107	postsynaptic density assembly	2/60	17/18800	0.00132086	0.0846337	0.0710977	CBLN1/NTRK3	2
BP	GO:0050878	regulation of body fluid levels	6/60	382/18800	0.00134339	0.0846337	0.0710977	VIP/PRKG1/PAM/DGKH/PTPRO/PRKCA	6
BP	GO:0007611	learning or memory	5/60	264/18800	0.00152969	0.0912986	0.0766966	VIP/CSMD1/EGFR/PAK5/GRIN2A	5
BP	GO:0048662	negative regulation of smooth muscle cell proliferation	3/60	73/18800	0.00163998	0.0929868	0.0781147	VIP/PRKG1/VIPR2	3
BP	GO:0098698	postsynaptic specialization assembly	2/60	20/18800	0.00183399	0.0933159	0.0783913	CBLN1/NTRK3	2
BP	GO:0031290	retinal ganglion cell axon guidance	2/60	21/18800	0.00202289	0.0933159	0.0783913	PTPRM/PTPRO	2
BP	GO:0050808	synapse organization	6/60	419/18800	0.00214382	0.0933159	0.0783913	NFIA/NTN1/CBLN1/PCDH17/PTPRO/NTRK3	6
BP	GO:0007413	axonal fasciculation	2/60	22/18800	0.00222062	0.0933159	0.0783913	EPHA3/NCAM2	2
BP	GO:0106030	neuron projection fasciculation	2/60	22/18800	0.00222062	0.0933159	0.0783913	EPHA3/NCAM2	2
BP	GO:0007409	axonogenesis	6/60	430/18800	0.00244004	0.0933159	0.0783913	EPHA3/PTPRM/NTN1/DCC/PTPRO/NR4A2	6
BP	GO:0071277	cellular response to calcium ion	3/60	84/18800	0.00245082	0.0933159	0.0783913	SYT10/CPNE8/ITPKB	3
BP	GO:0010975	regulation of neuron projection development	6/60	431/18800	0.00246842	0.0933159	0.0783913	EPHA3/NTN1/DCC/PTPRO/ALK/NTRK3	6
BP	GO:0001936	regulation of endothelial cell proliferation	4/60	178/18800	0.00250694	0.0933159	0.0783913	VIP/PTPRM/SCG2/PRKCA	4
BP	GO:0007416	synapse assembly	4/60	180/18800	0.00261017	0.0933159	0.0783913	NTN1/CBLN1/PCDH17/NTRK3	4
BP	GO:0001964	startle response	2/60	24/18800	0.00264236	0.0933159	0.0783913	CSMD1/GRIN2A	2
BP	GO:0050927	positive regulation of positive chemotaxis	2/60	25/18800	0.00286625	0.0933159	0.0783913	SCG2/NTRK3	2
BP	GO:1904861	excitatory synapse assembly	2/60	25/18800	0.00286625	0.0933159	0.0783913	CBLN1/NTRK3	2
BP	GO:0050890	cognition	5/60	306/18800	0.00290621	0.0933159	0.0783913	VIP/CSMD1/EGFR/PAK5/GRIN2A	5
BP	GO:0015012	heparan sulfate proteoglycan biosynthetic process	2/60	26/18800	0.00309875	0.0933159	0.0783913	HS6ST3/HS6ST1	2
BP	GO:0021952	central nervous system projection neuron axonogenesis	2/60	26/18800	0.00309875	0.0933159	0.0783913	DCC/NR4A2	2
BP	GO:0050926	regulation of positive chemotaxis	2/60	26/18800	0.00309875	0.0933159	0.0783913	SCG2/NTRK3	2
BP	GO:0072001	renal system development	5/60	312/18800	0.00315841	0.0933159	0.0783913	NFIA/GFRA1/PTPRO/ADAMTS6/FRAS1	5
BP	GO:0071248	cellular response to metal ion	4/60	191/18800	0.0032306	0.0933159	0.0783913	EGFR/SYT10/CPNE8/ITPKB	4
BP	GO:0007626	locomotory behavior	4/60	192/18800	0.00329157	0.0933159	0.0783913	OXR1/PAK5/NR4A2/ALK	4
BP	GO:0001935	endothelial cell proliferation	4/60	194/18800	0.00341584	0.0944772	0.0793668	VIP/PTPRM/SCG2/PRKCA	4
BP	GO:0090330	regulation of platelet aggregation	2/60	28/18800	0.00358935	0.0969125	0.0814126	PRKG1/PRKCA	2
BP	GO:0099068	postsynapse assembly	2/60	29/18800	0.00384734	0.0998945	0.0839177	CBLN1/NTRK3	2
BP	GO:1901888	regulation of cell junction assembly	4/60	201/18800	0.00387598	0.0998945	0.0839177	EPHA3/NTN1/CBLN1/NTRK3	4
CC	GO:0099055	integral component of postsynaptic membrane	7/64	118/19594	1.12289e-07	9.33471e-06	6.44586e-06	SLC6A11/PCDH17/DCC/PTPRO/GRIN2A/NTRK3/CACNG3	7
CC	GO:0098936	intrinsic component of postsynaptic membrane	7/64	123/19594	1.49355e-07	9.33471e-06	6.44586e-06	SLC6A11/PCDH17/DCC/PTPRO/GRIN2A/NTRK3/CACNG3	7
CC	GO:0045211	postsynaptic membrane	9/64	271/19594	2.29821e-07	9.57587e-06	6.61239e-06	SLC6A11/LRRTM4/CBLN1/PCDH17/DCC/PTPRO/GRIN2A/NTRK3/CACNG3	9
CC	GO:0099699	integral component of synaptic membrane	7/64	149/19594	5.5177e-07	1.72428e-05	1.19066e-05	SLC6A11/PCDH17/DCC/PTPRO/GRIN2A/NTRK3/CACNG3	7
CC	GO:0099240	intrinsic component of synaptic membrane	7/64	160/19594	8.92151e-07	2.23038e-05	1.54014e-05	SLC6A11/PCDH17/DCC/PTPRO/GRIN2A/NTRK3/CACNG3	7
CC	GO:0097060	synaptic membrane	9/64	373/19594	3.261e-06	6.79376e-05	4.69127e-05	SLC6A11/LRRTM4/CBLN1/PCDH17/DCC/PTPRO/GRIN2A/NTRK3/CACNG3	9
CC	GO:0099061	integral component of postsynaptic density membrane	4/64	51/19594	2.30486e-05	0.000411582	0.000284208	DCC/PTPRO/GRIN2A/CACNG3	4
CC	GO:0099146	intrinsic component of postsynaptic density membrane	4/64	54/19594	2.8955e-05	0.000452421	0.000312409	DCC/PTPRO/GRIN2A/CACNG3	4
CC	GO:0098978	glutamatergic synapse	7/64	319/19594	7.9617e-05	0.00110579	0.000763578	CBLN1/PCDH17/PTPRO/ADGRA1/GRIN2A/NTRK3/CACNG3	7
CC	GO:0099060	integral component of postsynaptic specialization membrane	4/64	77/19594	0.000117129	0.00146411	0.00101101	DCC/PTPRO/GRIN2A/CACNG3	4
CC	GO:0098948	intrinsic component of postsynaptic specialization membrane	4/64	80/19594	0.00013589	0.00154421	0.00106632	DCC/PTPRO/GRIN2A/CACNG3	4
CC	GO:0098839	postsynaptic density membrane	4/64	89/19594	0.000205228	0.00213779	0.0014762	DCC/PTPRO/GRIN2A/CACNG3	4
CC	GO:0099634	postsynaptic specialization membrane	4/64	116/19594	0.000563504	0.00541831	0.00374149	DCC/PTPRO/GRIN2A/CACNG3	4
CC	GO:0098982	GABA-ergic synapse	3/64	70/19594	0.0015565	0.0138973	0.00959645	SLC6A11/PCDH17/PTPRO	3
CC	GO:0005604	basement membrane	3/64	95/19594	0.00371435	0.0297301	0.0205294	NTN1/FRAS1/ATRNL1	3
CC	GO:0014069	postsynaptic density	5/64	318/19594	0.00380546	0.0297301	0.0205294	DCC/PTPRO/ADGRA1/GRIN2A/CACNG3	5
CC	GO:0032279	asymmetric synapse	5/64	323/19594	0.0040654	0.0298926	0.0206416	DCC/PTPRO/ADGRA1/GRIN2A/CACNG3	5
CC	GO:0099572	postsynaptic specialization	5/64	341/19594	0.00510703	0.0341783	0.023601	DCC/PTPRO/ADGRA1/GRIN2A/CACNG3	5
CC	GO:1990752	microtubule end	2/64	33/19594	0.0051951	0.0341783	0.023601	NAV3/NCKAP5	2
CC	GO:0098984	neuron to neuron synapse	5/64	347/19594	0.00549288	0.0343305	0.0237061	DCC/PTPRO/ADGRA1/GRIN2A/CACNG3	5
CC	GO:0034703	cation channel complex	4/64	221/19594	0.00589955	0.0351164	0.0242488	KCNIP1/KCNB2/GRIN2A/CACNG3	4
CC	GO:0008328	ionotropic glutamate receptor complex	2/64	40/19594	0.00756283	0.0429706	0.0296724	GRIN2A/CACNG3	2
CC	GO:0098878	neurotransmitter receptor complex	2/64	45/19594	0.00949907	0.0516254	0.0356487	GRIN2A/CACNG3	2
CC	GO:0042734	presynaptic membrane	3/64	143/19594	0.0114641	0.0597088	0.0412305	SLC6A11/PCDH17/GRIN2A	3
CC	GO:0060076	excitatory synapse	2/64	51/19594	0.0120812	0.0604061	0.041712	CBLN1/CACNG3	2
CC	GO:0043204	perikaryon	3/64	153/19594	0.0137415	0.0660651	0.0456197	VIP/PAM/KCNB2	3
CC	GO:0034702	ion channel complex	4/64	294/19594	0.0156022	0.0722325	0.0498785	KCNIP1/KCNB2/GRIN2A/CACNG3	4
CC	GO:0005771	multivesicular body	2/64	63/19594	0.0180482	0.0805724	0.0556374	EGFR/GFRA1	2
CC	GO:0019898	extrinsic component of membrane	4/64	314/19594	0.0193745	0.0826971	0.0571045	KCNIP1/CDH7/GFRA1/GFRA2	4
CC	GO:0099056	integral component of presynaptic membrane	2/64	67/19594	0.0202631	0.0826971	0.0571045	SLC6A11/PCDH17	2
CC	GO:0043025	neuronal cell body	5/64	482/19594	0.0205089	0.0826971	0.0571045	VIP/PAM/GFRA1/KCNB2/SORBS2	5
CC	GO:0098685	Schaffer collateral - CA1 synapse	2/64	72/19594	0.0231826	0.0905571	0.062532	DCC/CACNG3	2
CC	GO:0098889	intrinsic component of presynaptic membrane	2/64	74/19594	0.0243962	0.0924097	0.0638113	SLC6A11/PCDH17	2
MF	GO:0004714	transmembrane receptor protein tyrosine kinase activity	4/61	60/18410	4.62971e-05	0.00888904	0.0076512	EPHA3/EGFR/ALK/NTRK3	4
MF	GO:0019199	transmembrane receptor protein kinase activity	4/61	79/18410	0.000136109	0.0130664	0.0112469	EPHA3/EGFR/ALK/NTRK3	4
MF	GO:0004713	protein tyrosine kinase activity	4/61	135/18410	0.0010442	0.0390146	0.0335816	EPHA3/EGFR/ALK/NTRK3	4
MF	GO:0034483	heparan sulfate sulfotransferase activity	2/61	15/18410	0.00110287	0.0390146	0.0335816	HS6ST3/HS6ST1	2
MF	GO:0016247	channel regulator activity	4/61	143/18410	0.00129224	0.0390146	0.0335816	KCNIP1/FGF14/PRKG1/CACNG3	4
MF	GO:0005001	transmembrane receptor protein tyrosine phosphatase activity	2/61	17/18410	0.00142241	0.0390146	0.0335816	PTPRM/PTPRO	2
MF	GO:0019198	transmembrane receptor protein phosphatase activity	2/61	17/18410	0.00142241	0.0390146	0.0335816	PTPRM/PTPRO	2
MF	GO:0005003	ephrin receptor activity	2/61	19/18410	0.00178086	0.0427406	0.0367888	EPHA3/NTRK3	2
MF	GO:0004712	protein serine/threonine/tyrosine kinase activity	6/61	446/18410	0.00352357	0.0751695	0.0647018	EPHA3/EGFR/PAK5/ALK/PRKCA/NTRK3	6
MF	GO:0005244	voltage-gated ion channel activity	4/61	201/18410	0.00442908	0.0773076	0.0665422	KCNIP1/KCNB2/GRIN2A/CACNG3	4
MF	GO:0022832	voltage-gated channel activity	4/61	201/18410	0.00442908	0.0773076	0.0665422	KCNIP1/KCNB2/GRIN2A/CACNG3	4
KEGG	hsa04360	Axon guidance	5/26	182/8164	0.000234289	0.0306919	0.0241688	EPHA3/NTN1/DCC/PAK5/PRKCA	5
KEGG	hsa04020	Calcium signaling pathway	5/26	240/8164	0.00083518	0.0519535	0.0409115	EGFR/ITPKB/GRIN2A/PRKCA/NTRK3	5
KEGG	hsa05223	Non-small cell lung cancer	3/26	72/8164	0.00147844	0.0519535	0.0409115	EGFR/ALK/PRKCA	3
KEGG	hsa04012	ErbB signaling pathway	3/26	85/8164	0.00238226	0.0519535	0.0409115	EGFR/PAK5/PRKCA	3
KEGG	hsa00534	Glycosaminoglycan biosynthesis - heparan sulfate / heparin	2/26	24/8164	0.00257841	0.0519535	0.0409115	HS6ST3/HS6ST1	2
KEGG	hsa04540	Gap junction	3/26	88/8164	0.00263007	0.0519535	0.0409115	PRKG1/EGFR/PRKCA	3
KEGG	hsa04070	Phosphatidylinositol signaling system	3/26	97/8164	0.00346735	0.0519535	0.0409115	DGKH/ITPKB/PRKCA	3
KEGG	hsa04713	Circadian entrainment	3/26	97/8164	0.00346735	0.0519535	0.0409115	PRKG1/GRIN2A/PRKCA	3
KEGG	hsa05231	Choline metabolism in cancer	3/26	98/8164	0.00356932	0.0519535	0.0409115	EGFR/DGKH/PRKCA	3
KEGG	hsa04928	Parathyroid hormone synthesis, secretion and action	3/26	106/8164	0.00445173	0.0583177	0.0459232	EGFR/NR4A2/PRKCA	3
KEGG	hsa04014	Ras signaling pathway	4/26	235/8164	0.00607712	0.072373	0.0569912	EGFR/PAK5/GRIN2A/PRKCA	4
KEGG	hsa04728	Dopaminergic synapse	3/26	132/8164	0.00818531	0.0893563	0.0703649	GRIN2A/PPP2R2B/PRKCA	3
