# Supplementary material for: Cellular Characterization and Interspecies Evolution of the Tree Shrew Retina across Postnatal Lifespan
Source: Research (Wash D C). 2024 Nov 21;7:0536. doi: 10.34133/research.0536 (PMC11579486; doi:10.34133/research.0536)
Supplement: Supplementary 1 — Figs. S1 to S10 Tables S1 to S12 [file research.0536.f1.zip › Supplementary Table 5.xlsx]

## Sheet: FindAllMarkers-cluster
p_val	avg_log2FC	pct.1	pct.2	p_val_adj	cluster	gene
3.51786e-203	-1.8576	0.488	0.919	1.28265e-198	0	KCNH7
1.0006e-175	-1.35686	0.619	0.945	3.64828e-171	0	DACH1
1.48907e-173	-1.31878	0.549	0.91	5.42929e-169	0	PDE4B
1.27249e-170	1.87158	0.975	0.983	4.63963e-166	0	DPP10
3.206e-165	2.06846	0.732	0.359	1.16894e-160	0	ROBO1
1.98666e-156	-1.99244	0.263	0.725	7.24355e-152	0	GRID2
1.03045e-152	-1.67691	0.434	0.822	3.75712e-148	0	GRM7
4.91894e-151	1.28145	0.563	0.182	1.79349e-146	0	MID1
1.08659e-117	1.16206	0.691	0.343	3.96182e-113	0	SORCS3
7.1635e-117	0.976738	0.862	0.541	2.61188e-112	0	PTPRG
1.25642e-112	-0.949856	0.478	0.833	4.58103e-108	0	DCDC1li1
3.27251e-109	-1.10592	0.587	0.844	1.19319e-104	0	KCNH5
6.08667e-109	1.29094	0.51	0.21	2.21926e-104	0	VSTM2A
5.91147e-108	-1.02964	0.333	0.711	2.15538e-103	0	PDE4B-AS-5
1.76172e-107	-1.40125	0.341	0.725	6.42341e-103	0	GRIN2A
4.98017e-106	0.973125	0.882	0.771	1.81582e-101	0	GALNTL6
2.76301e-104	-1.21323	0.1	0.483	1.00742e-99	0	FLRT2
1.97614e-103	1.14503	0.502	0.198	7.20521e-99	0	ROR1
1.40749e-102	-0.892834	0.677	0.934	5.13186e-98	0	DCC
2.12471e-102	1.23223	0.742	0.468	7.74691e-98	0	NTNG1
1.88139e-94	1.48511	0.414	0.14	6.85974e-90	0	FOXP2
6.31314e-93	1.01208	0.53	0.225	2.30183e-88	0	STK32A
1.41329e-92	0.952634	0.604	0.287	5.15299e-88	0	DSCAML1
1.61442e-91	0.902838	0.887	0.641	5.88635e-87	0	NELL1
4.43704e-91	-0.854511	0.735	0.929	1.61779e-86	0	EPHA6
1.16011e-89	-0.933673	0.422	0.751	4.22986e-85	0	SLC35F4li1
3.1646e-88	0.733565	0.943	0.871	1.15384e-83	0	CACNA2D1
6.19044e-87	0.875815	0.767	0.53	2.2571e-82	0	MAP2
1.17593e-85	1.10514	0.266	0.065	4.28756e-81	0	LINC-SLITRK3-1
1.30443e-85	0.853963	0.714	0.439	4.75607e-81	0	KCNH1
2.95166e-85	0.956209	0.982	0.989	1.0762e-80	0	CNTNAP2
7.56491e-82	0.534038	0.988	0.983	2.75824e-77	0	RALYL
2.09189e-81	0.932117	0.686	0.41	7.62724e-77	0	SYNPR
2.75283e-81	0.593404	0.986	0.991	1.00371e-76	0	MDGA2
3.99513e-78	0.928608	0.393	0.148	1.45666e-73	0	SLC18A2
2.81843e-77	0.856004	0.543	0.254	1.02763e-72	0	TRHDE
1.61679e-76	0.698824	0.956	0.791	5.89499e-72	0	KCNC2
5.82139e-76	-0.835637	0.691	0.91	2.12254e-71	0	CDH18
7.45866e-74	2.45415	0.566	0.338	2.7195e-69	0	CSMD1
5.12824e-73	0.930559	0.556	0.294	1.86981e-68	0	SLIT3
1.91759e-72	-1.18147	0.23	0.532	6.99174e-68	0	NDST4
6.84735e-72	-0.682803	0.251	0.586	2.49661e-67	0	CUX2
1.24065e-70	1.22452	0.388	0.163	4.52352e-66	0	TMEM108
4.90244e-69	-0.992764	0.608	0.788	1.78748e-64	0	POU6F2
4.30515e-68	0.913613	0.57	0.321	1.5697e-63	0	MAML3
6.87704e-68	0.75384	0.752	0.545	2.50744e-63	0	PBX3
7.97261e-68	0.852974	0.794	0.581	2.9069e-63	0	TSHZ2
2.67901e-67	-0.680707	0.467	0.801	9.76795e-63	0	KIAA1217
9.15471e-67	-0.912391	0.662	0.884	3.3379e-62	0	UBE2E1-AS-3
2.978e-66	-0.845998	0.2	0.519	1.08581e-61	0	PGR-AS-1
3.5545e-66	-1.4978	0.357	0.621	1.29601e-61	0	SGCZ
3.83371e-66	-0.868678	0.554	0.782	1.39781e-61	0	TENM1
6.16068e-65	-0.995905	0.046	0.319	2.24625e-60	0	LINC-MMUT-7
2.89368e-63	0.603532	0.903	0.837	1.05506e-58	0	KCNMA1
7.62586e-63	-0.745463	0.726	0.841	2.78046e-58	0	DSCAM
9.22013e-63	0.604749	0.92	0.877	3.36175e-58	0	XKR4
2.48342e-62	0.822323	0.558	0.301	9.05481e-58	0	PCDH11X
2.66088e-62	-0.815829	0.359	0.665	9.70183e-58	0	KCTD8
6.96391e-62	0.738584	0.396	0.168	2.53911e-57	0	CHL1
1.06333e-60	0.477172	0.969	0.972	3.87701e-56	0	CTNNA2
4.35977e-59	-0.604226	0.737	0.878	1.58962e-54	0	ADAM23
4.43243e-59	1.04291	0.689	0.488	1.61611e-54	0	SCG2
3.27721e-58	0.577409	0.341	0.131	1.1949e-53	0	STK32A-AS-1
3.98255e-58	0.374873	0.991	0.993	1.45208e-53	0	RORA
4.20971e-58	-1.15481	0.338	0.583	1.5349e-53	0	LRRC7
4.29096e-58	0.982435	0.387	0.169	1.56453e-53	0	EGFEM1
1.36807e-57	0.724362	0.714	0.555	4.98814e-53	0	KHDRBS3
1.12932e-56	-0.781333	0.122	0.396	4.11763e-52	0	GRM7-AS-2
2.23315e-56	0.68908	0.861	0.685	8.14228e-52	0	SNTG1
4.34103e-55	-0.736584	0.094	0.35	1.58278e-50	0	KCNH7-AS-4
1.03113e-54	1.26115	0.512	0.322	3.75961e-50	0	MEIS2
2.56615e-54	-0.635209	0.27	0.577	9.35646e-50	0	VAV3
5.15683e-54	0.583066	0.907	0.789	1.88023e-49	0	HS6ST3
2.52479e-53	-0.788863	0.219	0.488	9.20563e-49	0	FRAS1
3.64157e-53	-1.09561	0.124	0.375	1.32775e-48	0	SPTLC1li7
4.37948e-53	0.527715	0.274	0.097	1.5968e-48	0	ADAMTS18
6.92381e-53	0.81127	0.693	0.495	2.52449e-48	0	ST6GALNAC5
1.68531e-52	-0.570663	0.273	0.598	6.1448e-48	0	EBF3
3.43805e-52	0.519096	0.9	0.833	1.25355e-47	0	MAGI1
4.08601e-52	0.66177	0.656	0.422	1.4898e-47	0	LINC-NSMCE4A-13
8.21291e-52	0.575845	0.848	0.648	2.99451e-47	0	GRM1
1.61672e-51	0.971981	0.648	0.474	5.89472e-47	0	ARPP21
2.35054e-50	0.945183	0.64	0.437	8.57031e-46	0	LRRC4C
5.57828e-50	-0.756159	0.036	0.255	2.0339e-45	0	LINC-MMUT-6
1.44528e-49	0.788581	0.783	0.71	5.26963e-45	0	UNC5C
2.27944e-49	-0.761761	0.321	0.598	8.31108e-45	0	CPNE8
3.51686e-49	-0.571924	0.545	0.792	1.28228e-44	0	OLFM3
5.05974e-48	0.537787	0.961	0.938	1.84483e-43	0	B3GALT1
5.21144e-48	1.07439	0.479	0.277	1.90014e-43	0	PCDH15
5.78232e-48	0.586887	0.912	0.867	2.10829e-43	0	PLCB1
3.14707e-47	-0.697921	0.362	0.606	1.14745e-42	0	ARHGAP18
7.41006e-47	0.68956	0.675	0.497	2.70178e-42	0	ST6GALNAC3
1.08876e-46	0.757333	0.422	0.219	3.96972e-42	0	EGFR
1.88343e-46	-0.749041	0.765	0.871	6.86719e-42	0	CNTN5
7.64142e-46	0.482625	0.927	0.867	2.78614e-41	0	LHFPL3
6.24632e-45	0.574792	0.839	0.635	2.27747e-40	0	DAB1
1.96706e-44	0.620119	0.419	0.216	7.17211e-40	0	LYPD6
7.82213e-44	-0.637939	0.361	0.603	2.85203e-39	0	GRIA3
2.75433e-43	-0.532238	0.605	0.813	1.00426e-38	0	NELL2
2.09344e-42	0.627222	0.569	0.379	7.6329e-38	0	FMNL2
7.459e-42	0.561901	0.832	0.715	2.71963e-37	0	PBX1
1.86851e-41	0.609732	0.495	0.297	6.81278e-37	0	ISL1
1.11808e-40	-0.764699	0.127	0.35	4.07664e-36	0	SGCZ-AS-5
4.14752e-40	0.360588	0.984	0.986	1.51223e-35	0	CCSER1
4.47271e-40	-0.96089	0.162	0.374	1.6308e-35	0	CDH7
2.36252e-39	0.46939	0.892	0.863	8.614e-35	0	FMN2
2.49708e-39	-0.60467	0.754	0.915	9.10462e-35	0	NCAM2
1.38146e-38	0.647773	0.545	0.353	5.03692e-34	0	TRPS1
9.68133e-38	-0.516881	0.1	0.305	3.52991e-33	0	ONECUT1
5.66313e-37	0.796549	0.893	0.854	2.06483e-32	0	CPE
7.41373e-37	-0.565078	0.086	0.281	2.70312e-32	0	CALB1
1.17112e-36	0.599143	0.772	0.632	4.27e-32	0	CNTN3
5.2363e-36	-0.718137	0.516	0.692	1.90921e-31	0	PCP4
1.78381e-35	0.782184	0.7	0.592	6.50396e-31	0	CNTNAP2-AS-3
1.88139e-35	0.64275	0.534	0.366	6.85972e-31	0	LINC-ASIC2-7
2.00807e-35	-0.632885	0.654	0.875	7.32163e-31	0	LRRTM4
2.38717e-35	0.692256	0.661	0.53	8.70385e-31	0	TSORFli1254
2.48366e-35	0.561655	0.315	0.158	9.05569e-31	0	CRIM1
2.64044e-35	0.382102	0.971	0.968	9.62731e-31	0	SLC8A1
9.26933e-35	0.604868	0.457	0.29	3.37969e-30	0	LYPD6B
9.60431e-35	-0.550407	0.536	0.76	3.50183e-30	0	MCTP1
1.09402e-34	-0.49938	0.208	0.43	3.9889e-30	0	B3GAT1
1.5235e-34	-0.475901	0.771	0.899	5.55483e-30	0	ARL15
2.24138e-34	-0.558582	0.229	0.446	8.17231e-30	0	NFIB
2.81652e-34	-0.352378	0.896	0.955	1.02693e-29	0	SCN1Ali2
8.71334e-34	-0.478709	0.179	0.38	3.17697e-29	0	TSORFli491
1.08042e-33	0.522875	0.324	0.165	3.93931e-29	0	ARPP21-AS-1
1.35095e-33	-0.650793	0.275	0.477	4.92571e-29	0	TCERG1L
2.40775e-33	0.629952	0.338	0.181	8.77889e-29	0	RALGDSli9
3.05402e-33	-0.258885	0.569	0.797	1.11353e-28	0	CNTNAP5li1
4.24814e-33	0.601425	0.428	0.256	1.54891e-28	0	TSORFli2311
4.49666e-33	0.720718	0.553	0.39	1.63953e-28	0	LRRTM3
4.6875e-33	0.494803	0.325	0.169	1.70911e-28	0	ANKRD6
3.80679e-32	0.650763	0.483	0.317	1.38799e-27	0	GLRA3li1
6.84401e-32	-0.453529	0.648	0.843	2.49539e-27	0	OPCML
1.70554e-31	0.46313	0.803	0.691	6.21857e-27	0	NRP1
2.41336e-30	0.503726	0.328	0.173	8.79935e-26	0	LRRN3
2.63663e-30	-0.621222	0.566	0.745	9.6134e-26	0	PTCHD4
2.69075e-30	0.555931	0.457	0.286	9.81075e-26	0	TOX3
3.017e-30	-0.472359	0.125	0.307	1.10003e-25	0	DACH1-AS-2
3.48733e-30	-0.49717	0.156	0.347	1.27152e-25	0	LINC-FCF1-8
3.8442e-30	-0.659086	0.787	0.833	1.40163e-25	0	LINC-PLIN3-8
4.048e-30	0.326582	0.967	0.975	1.47594e-25	0	CTNND2
1.50475e-29	-0.564613	0.202	0.401	5.48647e-25	0	TMEFF2
1.97973e-29	0.366892	0.945	0.911	7.21829e-25	0	TENM3
2.45409e-29	-0.753344	0.189	0.374	8.94786e-25	0	LUZP2
2.98281e-29	0.541709	0.257	0.119	1.08756e-24	0	ROBO1-AS-7
8.03418e-29	0.624258	0.631	0.531	2.92934e-24	0	RALGDSli7
8.83982e-29	-0.332606	0.772	0.92	3.22309e-24	0	PEX5L
2.64335e-28	0.316874	0.965	0.972	9.63792e-24	0	ANKS1B
2.97928e-28	-0.497588	0.394	0.586	1.08628e-23	0	FAM135A
7.19278e-28	0.764216	0.85	0.681	2.62256e-23	0	KCNIP4
8.45507e-28	-0.78744	0.091	0.25	3.0828e-23	0	PTPRT
1.15101e-27	-0.351342	0.96	0.977	4.1967e-23	0	FGF12
1.46594e-27	0.395695	0.697	0.514	5.34495e-23	0	KIF26B
4.50968e-27	0.594872	0.342	0.191	1.64427e-22	0	ADGB-AS-6
4.95555e-27	0.463384	0.821	0.765	1.80684e-22	0	LINC-USP25-14
5.28772e-27	0.383383	0.898	0.879	1.92796e-22	0	RGS7
6.8476e-27	-0.360261	0.683	0.832	2.4967e-22	0	CDH2
8.3907e-27	0.56782	0.48	0.337	3.05933e-22	0	OLFM2
9.13242e-27	0.350495	0.901	0.866	3.32977e-22	0	TTC28li1
1.04057e-26	-0.408138	0.296	0.503	3.79404e-22	0	KCNK10
1.49144e-26	0.484589	0.782	0.716	5.43795e-22	0	ZBTB20
1.57731e-26	-0.425538	0.149	0.321	5.75102e-22	0	TSPAN2
1.86385e-26	0.358335	0.817	0.581	6.79577e-22	0	CALN1
2.44896e-26	-0.430768	0.37	0.562	8.92915e-22	0	XPR1
2.66153e-26	0.297173	0.98	0.979	9.7042e-22	0	DLG2
3.03049e-26	-0.618363	0.149	0.324	1.10495e-21	0	L1RE1li231
3.37149e-26	-0.502351	0.301	0.491	1.22928e-21	0	WDPCP
4.1248e-26	0.409536	0.813	0.741	1.50394e-21	0	PRKCE
4.32596e-26	-0.38683	0.128	0.3	1.57729e-21	0	TRMT9B
4.93667e-26	0.555199	0.462	0.314	1.79996e-21	0	ANGPT1
2.04351e-25	-0.568328	0.614	0.748	7.45083e-21	0	SHANK3
7.62817e-25	-0.522785	0.488	0.643	2.78131e-20	0	DOK6
7.8108e-25	-0.751034	0.476	0.601	2.8479e-20	0	GRIK1li1
1.80151e-24	0.424479	0.603	0.451	6.56848e-20	0	GALNT18
1.856e-24	0.528921	0.606	0.484	6.76717e-20	0	THRB
2.46455e-24	0.390918	0.784	0.696	8.98601e-20	0	CAMK1D
3.47881e-24	0.468691	0.476	0.33	1.26841e-19	0	MYRIP
3.57337e-24	-0.335698	0.969	0.982	1.30289e-19	0	HDAC9
3.99996e-24	-0.409396	0.272	0.457	1.45843e-19	0	NRG1
5.03814e-24	-0.414369	0.227	0.4	1.83696e-19	0	PHLDB2
6.25042e-24	-0.361777	0.707	0.867	2.27897e-19	0	RIT2
7.69439e-24	-0.419995	0.1	0.256	2.80545e-19	0	MGAT4Cli1
1.31838e-23	-0.37761	0.443	0.63	4.80696e-19	0	SV2C
1.92929e-23	-0.471922	0.569	0.728	7.03438e-19	0	NA-1115-1
2.43388e-23	-0.382866	0.202	0.377	8.87418e-19	0	LINC-ELOVL1-1
3.10762e-23	-0.367957	0.945	0.962	1.13307e-18	0	PTPRD
4.56032e-23	0.461766	0.667	0.541	1.66274e-18	0	NTRK3
8.42911e-23	-0.384445	0.496	0.671	3.07334e-18	0	GPCPD1
9.79373e-23	-0.441261	0.387	0.574	3.57089e-18	0	NA-373-1
2.20759e-22	0.379711	0.827	0.77	8.0491e-18	0	SLC25A26
2.79892e-22	0.480137	0.482	0.348	1.02051e-17	0	ADGRA1
3.07612e-22	0.304799	0.927	0.93	1.12158e-17	0	FRMD4A
7.22598e-22	0.385907	0.959	0.967	2.63467e-17	0	MACROD2
8.39411e-22	-0.426549	0.633	0.753	3.06058e-17	0	ZC2HC1A
9.34412e-22	0.739683	0.556	0.42	3.40696e-17	0	GULP1
2.01393e-21	0.338563	0.26	0.138	7.34298e-17	0	SPON1
2.1067e-21	-0.36147	0.7	0.828	7.68123e-17	0	SSBP2
4.99883e-21	-0.297135	0.854	0.932	1.82262e-16	0	TMTC2
5.25748e-21	0.412484	0.613	0.452	1.91693e-16	0	SORCS1
5.67522e-21	-0.799399	0.176	0.317	2.06924e-16	0	UNC5D
7.59566e-21	0.351364	0.798	0.694	2.76945e-16	0	LINC-RP1-21O18.1-3
9.72715e-21	-0.401804	0.266	0.427	3.54662e-16	0	LINC-PLIN3-9
1.23477e-20	-0.409707	0.371	0.544	4.50211e-16	0	NA-709-1
1.5499e-20	-0.360441	0.736	0.891	5.65111e-16	0	THSD7A
1.8649e-20	-0.443986	0.488	0.657	6.79963e-16	0	NA-1317-1
1.93075e-20	-0.284126	0.145	0.294	7.03973e-16	0	GPR157li1
2.20098e-20	0.56854	0.313	0.189	8.02499e-16	0	SPOCK3
2.51615e-20	-0.40485	0.464	0.641	9.17412e-16	0	LINC-ADM-2
4.89004e-20	0.453624	0.381	0.254	1.78296e-15	0	LINC-ASIC2-11
5.07918e-20	-0.550562	0.155	0.3	1.85192e-15	0	GLIS3
9.04511e-20	0.466383	0.375	0.243	3.29794e-15	0	ASIC2
9.06494e-20	0.492372	0.355	0.228	3.30517e-15	0	ASIC2-AS-3
9.96724e-20	0.495913	0.254	0.144	3.63416e-15	0	RALGDSli8
1.02023e-19	0.371318	0.34	0.212	3.71987e-15	0	GAB2
1.18077e-19	-0.40595	0.488	0.653	4.30519e-15	0	NA-609-1
1.67379e-19	-0.336552	0.421	0.604	6.10281e-15	0	NCALD
2.2313e-19	0.332156	0.852	0.835	8.13555e-15	0	SCN3A
4.07591e-19	-0.386697	0.396	0.568	1.48612e-14	0	DLGAP1li1
5.02406e-19	-0.377998	0.811	0.869	1.83182e-14	0	TENM2
5.31391e-19	0.418494	0.47	0.338	1.9375e-14	0	FRMD3li1
7.78534e-19	-0.299587	0.288	0.447	2.83861e-14	0	UGP2
8.65994e-19	-0.351368	0.235	0.394	3.1575e-14	0	NFIA
1.071e-18	0.614731	0.372	0.255	3.90497e-14	0	KCNB2
1.22181e-18	-0.476922	0.539	0.662	4.45484e-14	0	GRM5
1.89726e-18	0.285327	0.954	0.961	6.9176e-14	0	ATRNL1
3.02458e-18	0.495007	0.786	0.746	1.10279e-13	0	ZNF385D
4.95986e-18	-0.301589	0.488	0.654	1.80842e-13	0	PKP4
5.56487e-18	-0.346239	0.262	0.424	2.02901e-13	0	NA-1090-1
6.62266e-18	0.353002	0.63	0.524	2.41469e-13	0	NRP2
8.46581e-18	0.445455	0.569	0.475	3.08672e-13	0	SLC2A13
9.60774e-18	0.308198	0.867	0.819	3.50308e-13	0	TMEM163
1.63525e-17	-0.35242	0.22	0.372	5.96227e-13	0	CHRNA6
1.69232e-17	0.750316	0.534	0.466	6.17035e-13	0	DMDli2
1.86672e-17	-0.312826	0.519	0.67	6.80624e-13	0	ARHGAP32
1.94552e-17	-0.330393	0.306	0.465	7.09355e-13	0	PTPRO
2.10885e-17	0.413179	0.666	0.573	7.68909e-13	0	PCSK2
2.15702e-17	-0.375873	0.172	0.311	7.8647e-13	0	CHGB
2.68682e-17	-0.368349	0.191	0.326	9.7964e-13	0	PAK5
2.99949e-17	0.339124	0.51	0.383	1.09364e-12	0	AGPAT4
3.12097e-17	0.498195	0.641	0.552	1.13794e-12	0	ZFHX4
3.40801e-17	0.444061	0.594	0.487	1.2426e-12	0	NPAS3
3.80537e-17	-0.295835	0.41	0.568	1.38748e-12	0	MITF
4.25227e-17	0.444311	0.438	0.323	1.55042e-12	0	MARCHF3
5.83145e-17	-0.349183	0.197	0.333	2.1262e-12	0	PALLD
5.91181e-17	-0.333355	0.376	0.52	2.15551e-12	0	PSD3
6.94441e-17	-0.255748	0.294	0.456	2.532e-12	0	FSTL1
8.68063e-17	-0.52458	0.132	0.254	3.16505e-12	0	LINC-OFCC1-14
1.47316e-16	-0.361741	0.291	0.439	5.37129e-12	0	CALB2
1.82158e-16	-0.293838	0.364	0.509	6.64165e-12	0	CPOX
1.83488e-16	-0.279452	0.392	0.558	6.69017e-12	0	TTC21B
2.48885e-16	-0.363004	0.331	0.485	9.07461e-12	0	NA-464-1
2.51089e-16	-0.330034	0.182	0.321	9.15497e-12	0	LINC-UBE2E1-11
2.84486e-16	0.558147	0.519	0.42	1.03726e-11	0	SYNE2
5.46317e-16	0.584519	0.679	0.567	1.99193e-11	0	GPC6
6.06386e-16	-0.635062	0.211	0.334	2.21094e-11	0	SLIT2
6.76221e-16	-0.325778	0.192	0.323	2.46557e-11	0	LINC-OLFM3-1
8.17846e-16	0.427953	0.797	0.721	2.98195e-11	0	TSORFli2147
1.01385e-15	0.45019	0.745	0.71	3.69661e-11	0	CSMD3
1.14929e-15	-0.260993	0.653	0.771	4.19041e-11	0	PRUNE2
1.57164e-15	-0.67276	0.512	0.627	5.73035e-11	0	RELN
1.89611e-15	-0.276379	0.323	0.479	6.91339e-11	0	PAG1
2.07946e-15	-0.284993	0.233	0.375	7.58192e-11	0	SLC9A9
2.3492e-15	-0.283732	0.247	0.393	8.5654e-11	0	NA-1268-1
2.4487e-15	0.362656	0.686	0.612	8.92822e-11	0	TLN2
2.76406e-15	0.402051	0.366	0.252	1.0078e-10	0	CTNNA3
3.0233e-15	-0.271915	0.325	0.468	1.10233e-10	0	LINC-MYC-15
3.16024e-15	0.60764	0.526	0.433	1.15226e-10	0	DGKB
3.61544e-15	0.261286	0.851	0.824	1.31823e-10	0	PPP2R2B
5.39538e-15	0.250676	0.611	0.468	1.96721e-10	0	ZMAT4
5.43251e-15	-0.289719	0.425	0.586	1.98075e-10	0	FRMD4B
5.66429e-15	-0.336593	0.148	0.266	2.06526e-10	0	SLIT1
5.9978e-15	-0.333074	0.38	0.531	2.18686e-10	0	NA-1007-1
6.88143e-15	-0.298846	0.261	0.403	2.50904e-10	0	LINC-DSCAM-3
9.40525e-15	-0.261771	0.174	0.3	3.42925e-10	0	CPVL
1.22168e-14	0.346271	0.469	0.347	4.45435e-10	0	HS3ST4
1.22451e-14	0.279082	0.821	0.757	4.46467e-10	0	NLGN4X
1.34551e-14	0.690133	0.283	0.182	4.90585e-10	0	SEMA5A
2.25824e-14	0.419067	0.546	0.465	8.23377e-10	0	GALNT7li1
2.66968e-14	0.398073	0.342	0.24	9.73391e-10	0	KIRREL1li1
3.57242e-14	-0.396878	0.8	0.881	1.30254e-09	0	GRIK2
3.71978e-14	0.489995	0.386	0.275	1.35627e-09	0	SOX6
3.90596e-14	0.743904	0.274	0.179	1.42415e-09	0	CDH8
5.29833e-14	-0.321753	0.37	0.52	1.93183e-09	0	NA-1404-1
5.58098e-14	0.416708	0.616	0.547	2.03488e-09	0	PTPRB
7.45317e-14	0.41555	0.291	0.197	2.7175e-09	0	CNTNAP2-AS-12
8.39194e-14	0.270844	0.632	0.534	3.05979e-09	0	LGI1
8.77574e-14	0.309617	0.783	0.747	3.19972e-09	0	ASAP1
8.86026e-14	-0.288113	0.224	0.358	3.23054e-09	0	NA-599-1
9.06425e-14	-0.449431	0.495	0.625	3.30492e-09	0	NAV3
9.40379e-14	0.284557	0.833	0.789	3.42872e-09	0	GABRA2
9.45846e-14	0.346705	0.283	0.184	3.44865e-09	0	LINC-ASIC2-4
1.17026e-13	-0.319531	0.447	0.584	4.26689e-09	0	CBLB
1.45556e-13	-0.273219	0.174	0.292	5.30713e-09	0	MYLIP
1.46782e-13	0.288161	0.289	0.189	5.35183e-09	0	LINC-ASIC2-8
2.01404e-13	-0.364371	0.304	0.433	7.34339e-09	0	MAN1A1
2.17797e-13	0.368876	0.481	0.376	7.9411e-09	0	L3MBTL4
2.99529e-13	0.340695	0.425	0.326	1.09211e-08	0	HS6ST3-AS-3
3.38315e-13	-0.288849	0.304	0.434	1.23353e-08	0	ZNF423
4.92044e-13	-0.274925	0.287	0.416	1.79404e-08	0	PIK3R1
5.08521e-13	0.479429	0.348	0.259	1.85412e-08	0	MAML2
5.21402e-13	0.281411	0.886	0.83	1.90108e-08	0	NRCAM
6.2407e-13	0.352622	0.381	0.284	2.27542e-08	0	AKAP13
7.73337e-13	0.313101	0.509	0.401	2.81966e-08	0	GLRA2
1.00626e-12	-0.267056	0.187	0.306	3.66891e-08	0	ITPR2
1.03673e-12	-0.290827	0.381	0.516	3.78002e-08	0	SEL1L3
1.22552e-12	0.304126	0.274	0.176	4.46836e-08	0	LORF2li141
1.7802e-12	-0.2759	0.395	0.528	6.49078e-08	0	MINDY3
1.98395e-12	0.518614	0.393	0.312	7.23366e-08	0	RARB
2.20998e-12	0.283879	0.841	0.823	8.05781e-08	0	AFF3
2.51252e-12	0.275569	0.686	0.62	9.16089e-08	0	PDE3A-AS-3
2.96671e-12	-0.27303	0.519	0.648	1.08169e-07	0	SORBS1
3.30261e-12	0.278079	0.26	0.17	1.20416e-07	0	GNG2
6.72252e-12	0.335767	0.607	0.545	2.4511e-07	0	MRTFB
6.74377e-12	-0.294686	0.311	0.443	2.45885e-07	0	KLHL1
7.89362e-12	0.280488	0.577	0.494	2.87809e-07	0	CAP2
8.57265e-12	0.296905	0.25	0.166	3.12567e-07	0	SLC16A10-AS-1
8.97656e-12	0.300218	0.891	0.883	3.27294e-07	0	HECW1
9.4043e-12	0.297528	0.806	0.768	3.4289e-07	0	MAGI3
9.51821e-12	0.336412	0.467	0.375	3.47043e-07	0	KLHL29
1.73709e-11	0.343798	0.414	0.327	6.33361e-07	0	PCDH10
2.25765e-11	0.358515	0.316	0.233	8.23163e-07	0	CNTNAP2-AS-14
2.71349e-11	0.592342	0.507	0.433	9.89364e-07	0	SASH1
3.48566e-11	-0.265438	0.249	0.368	1.27091e-06	0	NEFM-AS-1
3.51683e-11	0.40976	0.463	0.384	1.28227e-06	0	SLC41A2
5.7685e-11	0.258816	0.753	0.723	2.10325e-06	0	SPRED1
5.85421e-11	0.318405	0.325	0.238	2.1345e-06	0	VOPP1
7.55709e-11	-0.27519	0.47	0.593	2.75539e-06	0	RASSF8
8.20033e-11	-0.479591	0.224	0.319	2.98992e-06	0	CDH10
1.01142e-10	0.281636	0.816	0.795	3.68774e-06	0	SYBU
1.2244e-10	0.272299	0.355	0.263	4.4643e-06	0	PTGFRN
1.48628e-10	0.270878	0.677	0.598	5.41913e-06	0	PARP8
1.49351e-10	-0.418954	0.269	0.371	5.44547e-06	0	AK5
1.4991e-10	-0.298705	0.417	0.53	5.46587e-06	0	ADCY2li1
1.58416e-10	0.337077	0.489	0.422	5.77601e-06	0	SGMS1
1.59932e-10	0.339376	0.402	0.309	5.83126e-06	0	LINC-POU4F3-1
2.09507e-10	0.36381	0.325	0.235	7.63883e-06	0	SHISA9li1
2.20948e-10	0.322924	0.724	0.681	8.05599e-06	0	SORL1
2.26833e-10	0.252063	0.286	0.197	8.27057e-06	0	AFF2
2.55317e-10	0.276803	0.806	0.76	9.30913e-06	0	KCNQ3
3.05533e-10	0.333028	0.519	0.44	1.114e-05	0	SORCS2
3.80945e-10	0.275309	0.303	0.222	1.38896e-05	0	PSEN1
4.5887e-10	-0.256412	0.673	0.766	1.67308e-05	0	APBA1
4.59213e-10	-0.369728	0.408	0.501	1.67434e-05	0	GABRA1
5.01811e-10	0.348	0.586	0.528	1.82965e-05	0	LINC-BASP1-1
5.51116e-10	-0.254423	0.242	0.353	2.00942e-05	0	MDH1li1
5.64041e-10	0.302668	0.616	0.58	2.05655e-05	0	HECTD2
6.11564e-10	0.320996	0.611	0.551	2.22982e-05	0	RETREG1
7.75683e-10	0.315048	0.549	0.476	2.82822e-05	0	KCNH8
8.66453e-10	0.340167	0.789	0.751	3.15918e-05	0	TOX
1.01107e-09	0.4279	0.483	0.391	3.68645e-05	0	SLC44A5
1.15095e-09	0.343612	0.83	0.815	4.19649e-05	0	RUNX1T1
1.20371e-09	0.370713	0.302	0.219	4.38884e-05	0	PDE7B
1.96874e-09	0.393052	0.373	0.3	7.17821e-05	0	ZNF385D-AS-2
4.29251e-09	0.265692	0.282	0.201	0.000156509	0	SORBS2
4.96818e-09	0.348258	0.259	0.19	0.000181145	0	MPP6
5.93297e-09	0.383697	0.53	0.483	0.000216322	0	CPNE4
2.16482e-08	-0.334849	0.513	0.598	0.000789317	0	GRM8
2.93263e-08	0.293749	0.478	0.402	0.00106927	0	RIMKLB
6.70544e-08	0.306498	0.905	0.913	0.00244487	0	ATP2B1
8.34145e-08	-0.320363	0.451	0.538	0.00304138	0	UTRN
8.63406e-08	0.269013	0.381	0.312	0.00314806	0	RPL21li85
9.73829e-08	0.283326	0.55	0.507	0.00355068	0	SCMH1
1.67897e-07	0.252517	0.437	0.372	0.00612169	0	ADCY8
1.96659e-07	0.3434	0.293	0.229	0.0071704	0	IGSF11
2.31992e-07	0.295121	0.276	0.21	0.00845866	0	MYO5B
3.24505e-07	0.264995	0.391	0.329	0.0118318	0	DTNBP1
9.42782e-07	-0.276243	0.702	0.773	0.0343748	0	ATP1A1
1.31502e-06	0.283882	0.428	0.37	0.0479468	0	LDB2
1.38298e-06	0.277935	0.325	0.267	0.0504248	0	STRIP2
1.45741e-06	0.269691	0.832	0.81	0.0531386	0	NLGN1
1.61139e-06	0.306107	0.47	0.404	0.0587529	0	STMN1
2.0897e-06	0.580302	0.362	0.318	0.0761925	0	SATB2
4.76672e-06	-0.373692	0.369	0.434	0.173799	0	KCNIP1
2.19474e-05	0.303861	0.425	0.376	0.800226	0	FSTL4
2.33019e-05	0.280078	0.333	0.282	0.849611	0	SCN2B
2.41191e-05	0.325781	0.416	0.377	0.879407	0	LINC-USP25-13
8.3568e-05	0.273294	0.347	0.305	1	0	SV2B
0.000167372	0.291872	0.329	0.291	1	0	PRIM2
0.000173555	0.2611	0.449	0.409	1	0	IFI6
0.00017828	0.412188	0.47	0.458	1	0	DMDli1
0.000553156	0.251795	0.356	0.317	1	0	PLCZ1
0.000842275	0.462931	0.358	0.334	1	0	CCDC85A
0.00338905	0.270912	0.451	0.433	1	0	YWHAHli1
0.00339145	0.260527	0.387	0.365	1	0	SDK1
0.00413808	-0.361321	0.247	0.282	1	0	NCKAP5
0	2.32436	0.933	0.214	0	1	SLIT2
6.45604e-291	1.93906	0.838	0.258	2.35394e-286	1	CDH7
1.24064e-269	-2.37804	0.35	0.894	4.52348e-265	1	KCNC2
4.58406e-249	1.5347	0.933	0.389	1.67139e-244	1	PRKG1
5.69925e-248	-3.40818	0.152	0.799	2.078e-243	1	KCNIP4
5.03002e-244	1.37641	0.803	0.223	1.83399e-239	1	CDH10
2.50825e-242	-2.15538	0.268	0.837	9.14533e-238	1	GRIN2B
3.36847e-223	1.32928	0.977	0.71	1.22818e-218	1	CACNA2D3
2.04174e-196	1.24373	0.979	0.722	7.44438e-192	1	GRM7
4.70628e-189	1.07815	0.352	0.041	1.71596e-184	1	LINC-STIM2-6
6.72907e-178	-1.46034	0.794	0.97	2.45349e-173	1	NEGR1
5.12905e-174	0.992872	0.464	0.087	1.8701e-169	1	PPP1R1C
6.86663e-172	1.0991	0.405	0.067	2.50364e-167	1	RPL7li88
1.69279e-163	0.679611	0.268	0.023	6.17208e-159	1	PDGFD
4.62297e-159	1.1547	0.979	0.801	1.68558e-154	1	LINC-PLIN3-8
1.59567e-155	1.13198	0.409	0.079	5.81797e-151	1	BNC2
2.66024e-148	-1.83981	0.113	0.613	9.6995e-144	1	KIF26B
3.64822e-146	-2.0325	0.168	0.647	1.33018e-141	1	GRIK1li1
1.28821e-141	1.02129	0.595	0.176	4.69696e-137	1	LINC-OFCC1-14
6.72002e-140	0.978561	0.953	0.621	2.45019e-135	1	CNTN4
1.86075e-134	-1.43827	0.76	0.896	6.78449e-130	1	LHFPL3
3.4775e-128	1.11135	0.405	0.094	1.26793e-123	1	NWD2
6.71397e-123	-2.13577	0.044	0.506	2.44798e-118	1	GULP1
6.48024e-120	0.82782	0.802	0.359	2.36276e-115	1	FLRT2
5.13127e-118	0.704451	0.512	0.154	1.87091e-113	1	TSHZ3-AS-1
6.65206e-118	0.878934	0.851	0.434	2.42541e-113	1	ZMAT4
6.59253e-110	0.872593	0.969	0.892	2.4037e-105	1	PLEKHA5liN
1.66086e-109	0.821865	0.962	0.725	6.05567e-105	1	TOX
1.35631e-108	0.824526	0.899	0.655	4.94524e-104	1	DOCK9
1.65818e-108	0.702684	0.653	0.246	6.04589e-104	1	TOX2
1.23631e-101	0.754744	0.699	0.294	4.50771e-97	1	GRM7-AS-2
1.70005e-101	-1.78693	0.067	0.473	6.19855e-97	1	LRRTM3
1.19171e-100	-0.703221	0.973	0.99	4.34508e-96	1	RBFOX1
2.38623e-100	-1.30258	0.382	0.729	8.70043e-96	1	GRM1
2.69034e-100	-1.33247	0.061	0.468	9.80926e-96	1	MAN1A1
2.14692e-97	-1.58067	0.334	0.652	7.8279e-93	1	RELN
1.34245e-95	0.676923	0.611	0.235	4.89469e-91	1	CNTN4-AS-4
5.74231e-95	-1.34323	0.275	0.675	2.0937e-90	1	CALN1
3.07804e-94	0.808635	0.972	0.718	1.12229e-89	1	ZNF385D
1.42171e-93	0.789691	0.727	0.348	5.18369e-89	1	LINC-PLIN3-9
1.38935e-92	0.751641	0.494	0.168	5.06571e-88	1	RYR3
7.98451e-92	0.612818	0.501	0.171	2.91123e-87	1	GCNT2
1.37991e-91	0.73239	0.915	0.567	5.0313e-87	1	PLXDC2
8.6228e-85	-1.0714	0.421	0.677	3.14396e-80	1	ZNF521
7.50857e-84	0.744705	0.658	0.306	2.7377e-79	1	FAM163A
1.20403e-83	0.663799	0.655	0.289	4.39002e-79	1	ZBTB16
7.13066e-82	0.697507	0.953	0.665	2.59991e-77	1	CLSTN2
5.67702e-79	-0.613865	0.959	0.974	2.0699e-74	1	CTNNA2
1.89519e-78	-1.15574	0.338	0.621	6.91006e-74	1	CACNA1C
3.15067e-78	0.633581	0.683	0.32	1.14877e-73	1	ADGRA1
1.09737e-77	1.13713	0.665	0.358	4.00111e-73	1	SORCS3
3.28642e-76	0.639669	0.876	0.542	1.19826e-71	1	CSGALNACT1
4.84136e-75	-2.00275	0.085	0.412	1.76521e-70	1	HS3ST4
7.52053e-75	-1.20088	0.268	0.569	2.74206e-70	1	ST6GALNAC5
1.04803e-73	0.545555	0.452	0.163	3.82124e-69	1	TSHZ3
1.64704e-73	-1.15042	0.297	0.583	6.00526e-69	1	EBF3
2.09195e-73	0.50216	0.426	0.147	7.62747e-69	1	IGSF21
6.42372e-73	0.601079	0.961	0.614	2.34215e-68	1	GRIN2A
1.49238e-70	0.58833	0.62	0.303	5.44137e-66	1	TSORFli491
1.76156e-70	-1.23782	0.592	0.821	6.42281e-66	1	GALNTL6
9.79643e-70	0.418437	0.339	0.102	3.57187e-65	1	CACNA2D3-AS-3
1.36267e-69	0.724431	0.661	0.341	4.96841e-65	1	KCNAB1li1
6.46613e-66	0.629216	0.956	0.777	2.35761e-61	1	KCNH5
4.4069e-65	-1.02694	0.455	0.703	1.6068e-60	1	DAB1
1.06777e-64	-1.07734	0.982	0.982	3.89321e-60	1	DPP10
1.07405e-63	-1.33802	0.035	0.33	3.91608e-59	1	C8ORF34
1.11983e-63	0.771262	0.418	0.168	4.08301e-59	1	HS3ST2
1.91675e-63	-1.11056	0.62	0.743	6.98867e-59	1	SHANK3
2.31226e-63	0.520365	0.981	0.894	8.43075e-59	1	GRIA4
3.12434e-63	0.783838	0.427	0.174	1.13917e-58	1	CDH6
4.73638e-63	0.54526	0.499	0.209	1.72693e-58	1	CALB1
9.74152e-63	-1.07185	0.426	0.652	3.55185e-58	1	FIGN
1.34392e-62	0.540438	0.955	0.745	4.90008e-58	1	DCDC1li1
6.1017e-62	0.543159	0.617	0.305	2.22474e-57	1	LINC-ELOVL1-1
2.11876e-61	-0.915204	0.409	0.677	7.72519e-57	1	PLPPR1
7.33374e-61	0.489683	0.596	0.267	2.67395e-56	1	ZNF385D-AS-2
1.76106e-60	-1.32108	0.069	0.356	6.421e-56	1	C6ORF167-AS-2
2.4208e-60	0.636537	0.801	0.528	8.82647e-56	1	ARHGAP18
3.07628e-60	0.450632	0.487	0.2	1.12164e-55	1	GRK3
5.17536e-60	0.46792	0.313	0.1	1.88699e-55	1	GABRG3
9.60096e-60	0.485865	0.352	0.122	3.50061e-55	1	TAFA4
1.13154e-59	-1.18592	0.114	0.402	4.12573e-55	1	ZEB2
1.79073e-59	0.407852	0.443	0.171	6.52917e-55	1	HS3ST1
4.86273e-58	0.59922	0.618	0.304	1.773e-53	1	CHRNA6
5.34063e-58	-0.549385	0.964	0.972	1.94725e-53	1	ANKS1B
1.18717e-57	-0.948668	0.127	0.409	4.32854e-53	1	DGKH
2.59706e-57	-1.14395	0.418	0.648	9.46915e-53	1	TSHZ2
2.93123e-57	-1.03485	0.473	0.725	1.06876e-52	1	ZNF804B
5.64822e-57	-1.08974	0.043	0.313	2.0594e-52	1	STK32A
2.2248e-56	-0.761487	0.838	0.883	8.11183e-52	1	HS3ST5
2.59714e-56	0.5301	0.706	0.404	9.46944e-52	1	KLHL5
2.76994e-56	0.593033	0.747	0.456	1.00995e-51	1	PSD3
4.44126e-56	-1.05208	0.49	0.666	1.61933e-51	1	GRM5
6.33471e-56	-1.07492	0.641	0.728	2.3097e-51	1	PTCHD4
8.05491e-56	-1.14213	0.74	0.79	2.9369e-51	1	KHDRBS2
1.0387e-55	-1.09283	0.269	0.52	3.78719e-51	1	GABRA1
1.62743e-55	-1.39928	0.356	0.572	5.93376e-51	1	LRRC7
3.61416e-55	0.588351	0.755	0.431	1.31776e-50	1	GALNT18
4.1152e-55	0.519049	0.977	0.834	1.50044e-50	1	CNTN5
1.05264e-54	-1.38122	0.301	0.548	3.83801e-50	1	NTNG1
1.37176e-54	0.508217	0.806	0.499	5.00156e-50	1	MITF
2.18001e-54	0.507619	0.389	0.153	7.94852e-50	1	COL4A4
4.24808e-53	0.839334	0.623	0.384	1.54889e-48	1	EPHB1
4.76018e-53	0.41015	0.477	0.207	1.73561e-48	1	PLK5
5.38223e-53	-1.08721	0.082	0.344	1.96241e-48	1	PCDH17
5.70389e-53	0.501625	0.948	0.84	2.0797e-48	1	ADAM23
1.07883e-52	-1.72089	0.418	0.612	3.93353e-48	1	GPC6
1.4316e-52	0.449046	0.525	0.246	5.21977e-48	1	GRIA4-AS-4
1.75153e-52	-0.604287	0.968	0.943	6.38625e-48	1	NAP1L1-AS-5
1.9682e-52	-0.807275	0.837	0.87	7.17626e-48	1	THSD7A
4.83608e-52	0.435301	0.894	0.626	1.76328e-47	1	PCP4
1.37033e-51	-0.937102	0.405	0.625	4.99637e-47	1	FSTL5
1.7899e-51	-0.939775	0.036	0.287	6.52615e-47	1	EGFR
3.59199e-51	0.372638	0.975	0.96	1.30967e-46	1	MAGI2li1
6.69475e-51	0.458334	0.571	0.285	2.44097e-46	1	SIPA1L1
1.4365e-49	0.329131	0.984	0.991	5.23764e-45	1	MDGA2
2.91744e-49	0.414581	0.648	0.333	1.06373e-44	1	BRINP1
1.1849e-48	0.434584	0.455	0.197	4.32026e-44	1	ZNF385D-AS-4
1.63087e-48	0.440399	0.455	0.206	5.94631e-44	1	FBN1
4.21245e-48	0.379087	0.583	0.29	1.5359e-43	1	VWC2
4.4227e-48	0.461393	0.556	0.275	1.61256e-43	1	DMD
1.35603e-47	0.528994	0.882	0.649	4.94421e-43	1	ABCA5
2.54068e-47	-0.725638	0.351	0.582	9.26356e-43	1	LGI1
8.56962e-47	-0.385282	0.987	0.992	3.12457e-42	1	NRXN1
3.4771e-46	-1.42188	0.438	0.575	1.26779e-41	1	ASTN2
3.80643e-46	0.339535	0.333	0.126	1.38786e-41	1	GRM7-AS-4
5.72133e-46	-0.717578	0.786	0.849	2.08606e-41	1	RIT2
1.15375e-45	-0.452482	0.979	0.979	4.20668e-41	1	DLG2
3.99351e-45	0.489725	0.824	0.551	1.45608e-40	1	PCSK2
5.99174e-45	-0.826918	0.078	0.318	2.18465e-40	1	TSORFli2311
7.34685e-45	-1.05829	0.256	0.474	2.67873e-40	1	TCERG1L
1.05972e-44	-1.16663	0.044	0.273	3.86383e-40	1	CDH20
1.06456e-44	-0.526261	0.933	0.942	3.88149e-40	1	CDK14
3.45245e-44	-0.52192	0.944	0.957	1.2588e-39	1	LRFN5
6.23862e-44	0.322004	0.358	0.145	2.27466e-39	1	ELOVL1
1.05102e-43	-0.623049	0.681	0.778	3.83211e-39	1	CSRNP3
1.49701e-43	0.445877	0.943	0.729	5.45824e-39	1	POU6F2
1.63148e-43	0.584077	0.718	0.444	5.94855e-39	1	NDST4
2.80496e-43	-0.964363	0.313	0.509	1.02272e-38	1	PID1
9.50719e-43	-0.984405	0.224	0.453	3.46642e-38	1	KLHL1
2.52001e-42	0.519001	0.82	0.581	9.18821e-38	1	SEZ6L
4.14234e-42	-0.984726	0.163	0.385	1.51034e-37	1	AK5
5.52598e-42	-1.04143	0.679	0.72	2.01483e-37	1	SNTG1
4.47893e-41	-0.601496	0.828	0.84	1.63306e-36	1	PAM
6.9247e-41	-0.629283	0.826	0.851	2.52481e-36	1	KCNMA1
7.67149e-41	0.451404	0.78	0.514	2.7971e-36	1	ELAVL2
1.1395e-40	-1.09653	0.137	0.356	4.15473e-36	1	SATB2
1.36137e-40	0.366196	0.294	0.112	4.96369e-36	1	GHR
1.71447e-40	0.284799	0.264	0.094	6.25111e-36	1	HSPB8
2.1047e-40	-1.05317	0.415	0.611	7.67396e-36	1	GRM8
2.17607e-40	-1.34242	0.105	0.324	7.93417e-36	1	UNC5D
3.93183e-40	0.49482	0.823	0.538	1.43358e-35	1	SGCZ
1.0441e-39	-0.730731	0.637	0.722	3.80688e-35	1	GALNT17
1.04571e-39	0.526432	0.569	0.319	3.81277e-35	1	MT3
4.14071e-39	0.322989	0.413	0.191	1.50974e-34	1	LIPA
6.21301e-39	0.276031	0.299	0.116	2.26533e-34	1	TSORFli2194
7.28773e-39	0.442511	0.68	0.433	2.65718e-34	1	ZNRF2
1.75236e-38	-0.6474	0.951	0.926	6.38927e-34	1	ADGRL3
1.7671e-38	-0.590241	0.062	0.273	6.44302e-34	1	LINC-RBFOX1-2
5.18996e-38	0.309431	0.979	0.961	1.89231e-33	1	ATP8A2li1
1.24847e-37	0.413233	0.943	0.799	4.55203e-33	1	MAP4
2.23115e-37	-0.420316	0.902	0.909	8.13501e-33	1	NCAM1
1.07982e-36	-0.787179	0.093	0.3	3.93714e-32	1	CTNNA3
2.05445e-36	0.341567	0.969	0.789	7.49074e-32	1	NLGN1
2.31085e-36	0.575503	0.707	0.473	8.42561e-32	1	NPAS3
3.72202e-36	0.298976	0.359	0.158	1.35709e-31	1	LINC-EGFLAM-2
5.83789e-36	0.429365	0.528	0.29	2.12855e-31	1	PLCZ1
6.67898e-36	-0.69417	0.363	0.535	2.43522e-31	1	NHS
1.59759e-35	0.466432	0.549	0.316	5.82496e-31	1	NEFM-AS-1
1.5983e-35	-0.974865	0.447	0.569	5.82758e-31	1	CPNE8
3.14561e-35	-0.781527	0.903	0.886	1.14692e-30	1	NCAM2
4.81075e-35	-0.596464	0.824	0.84	1.75405e-30	1	SCN3A
9.83768e-35	0.351332	0.973	0.919	3.58692e-30	1	SRGAP1
1.12801e-34	-0.888462	0.663	0.775	4.11285e-30	1	CNTNAP5li1
1.37646e-34	-0.668099	0.549	0.657	5.0187e-30	1	FAM184A
2.4094e-34	0.261506	0.278	0.111	8.78491e-30	1	GRM7-AS-1
3.01635e-34	0.343205	0.948	0.839	1.09979e-29	1	PHACTR1
3.48532e-34	-0.708361	0.33	0.497	1.27078e-29	1	PLPPR5
5.67513e-34	-1.09356	0.109	0.303	2.06921e-29	1	NCKAP5
6.97348e-34	0.42517	0.709	0.465	2.5426e-29	1	SUGCT
7.465e-34	0.293451	0.275	0.111	2.72181e-29	1	GRIK4
1.58243e-33	0.301347	0.422	0.212	5.76971e-29	1	PIP4K2A
1.75728e-33	0.335589	0.486	0.255	6.40721e-29	1	ITPR2
2.47792e-33	0.259943	0.308	0.131	9.03474e-29	1	COL4A2
2.6851e-33	0.368172	0.684	0.426	9.79016e-29	1	SRRM4
3.04816e-33	-0.61735	0.526	0.64	1.11139e-28	1	TLN2
3.52637e-33	-0.3006	0.994	0.991	1.28575e-28	1	SYT1
4.34585e-33	-0.89452	0.087	0.275	1.58454e-28	1	ROR1
5.67449e-33	0.385199	0.619	0.378	2.06897e-28	1	XPOT
6.34964e-33	0.415517	0.846	0.642	2.31514e-28	1	RABGAP1L
7.16613e-33	0.385215	0.315	0.135	2.61284e-28	1	PVALB
8.23755e-33	0.340321	0.431	0.22	3.00349e-28	1	LYPD6
9.26913e-33	0.271899	0.551	0.295	3.37962e-28	1	ISL1
9.405e-33	0.301986	0.541	0.295	3.42916e-28	1	CAMK2A
1.2512e-32	0.307404	0.435	0.217	4.56202e-28	1	GDNF-AS-3
1.66743e-32	0.380944	0.659	0.411	6.0796e-28	1	ZNF608
3.39721e-32	-0.92901	0.229	0.442	1.23866e-27	1	FRMD5
4.3186e-32	-0.489013	0.907	0.94	1.5746e-27	1	PDE4Dli1
3.16523e-31	0.313611	0.403	0.2	1.15408e-26	1	ARL4Ali1
3.572e-31	0.399643	0.83	0.615	1.30239e-26	1	LPP
4.3248e-31	0.351084	0.386	0.189	1.57686e-26	1	SVIL-AS-4
4.96576e-31	-1.21458	0.295	0.465	1.81057e-26	1	NKAIN2
6.31662e-31	-0.93056	0.696	0.729	2.3031e-26	1	NRXN3
9.05986e-31	0.313112	0.97	0.97	3.30331e-26	1	TSORFli2154
4.9837e-30	0.301102	0.459	0.243	1.81711e-25	1	MYLIP
7.49573e-30	-0.608428	0.136	0.328	2.73302e-25	1	TRHDE
1.4595e-29	-0.577464	0.595	0.69	5.32148e-25	1	CELF4
1.7028e-29	0.366004	0.71	0.478	6.20859e-25	1	NUP93
1.94174e-29	-0.527254	0.494	0.632	7.07977e-25	1	GPM6A
3.39589e-29	-0.694275	0.889	0.872	1.23818e-24	1	PLCB1
3.58955e-29	0.293478	0.448	0.24	1.30878e-24	1	GPR157li1
4.86041e-29	-0.574619	0.13	0.315	1.77215e-24	1	PLXNC1
6.6734e-29	0.304206	0.254	0.108	2.43319e-24	1	B3GALNT1
7.08938e-29	0.374645	0.864	0.66	2.58486e-24	1	SORL1
9.68924e-29	-0.708588	0.416	0.543	3.53279e-24	1	VAV3
1.24549e-28	-0.774526	0.551	0.703	4.54116e-24	1	NELL1
1.75905e-28	-0.81741	0.415	0.541	6.41366e-24	1	UTRN
1.92666e-28	-0.814437	0.123	0.298	7.02481e-24	1	LINC-MMUT-7
2.93328e-28	0.386376	0.285	0.127	1.0695e-23	1	SYT2
3.20484e-28	-0.393538	0.953	0.964	1.16852e-23	1	TRPM3
5.17087e-28	0.342772	0.557	0.338	1.88535e-23	1	NFIA
5.48749e-28	0.40161	0.821	0.615	2.00079e-23	1	FUT8
6.05239e-28	0.290438	0.329	0.156	2.20676e-23	1	GOLGA2li1
8.24667e-28	0.420628	0.947	0.835	3.00682e-23	1	PDE4B
9.04413e-28	0.336813	0.697	0.458	3.29758e-23	1	CAPRIN2
1.08972e-27	-1.07888	0.541	0.603	3.97322e-23	1	PTPRG
1.19516e-27	0.360901	0.76	0.541	4.35769e-23	1	SOX5
1.22301e-27	-0.626406	0.118	0.291	4.45921e-23	1	BCL11A
3.56375e-27	0.257504	0.801	0.572	1.29938e-22	1	NAV3
4.58267e-27	-0.616625	0.201	0.378	1.67089e-22	1	MYRIP
6.39102e-27	-0.570384	0.145	0.317	2.33023e-22	1	ST8SIA4
9.46707e-27	0.264984	0.259	0.114	3.45179e-22	1	VLDLR-AS-2
1.35021e-26	0.310362	0.291	0.134	4.92298e-22	1	HAPLN4
1.39097e-26	0.332532	0.627	0.392	5.07162e-22	1	GNAL
4.79426e-26	0.402611	0.627	0.413	1.74804e-21	1	SPATA6
5.50584e-26	0.404565	0.674	0.461	2.00748e-21	1	KCNC1
6.84974e-26	-0.742795	0.095	0.255	2.49748e-21	1	PTPRZ1
1.10616e-25	0.332998	0.63	0.391	4.03316e-21	1	CNTLN
1.38543e-25	0.366177	0.824	0.634	5.05141e-21	1	PHKB
1.88656e-25	0.461984	0.943	0.743	6.87857e-21	1	LRP1B
1.88704e-25	0.342214	0.92	0.757	6.88032e-21	1	GALNT13
3.09403e-25	0.302376	0.657	0.424	1.12812e-20	1	AFF1
3.78014e-25	-1.20215	0.161	0.315	1.37828e-20	1	SOX6
3.99316e-25	-1.04134	0.122	0.279	1.45595e-20	1	TLL1
4.99746e-25	-0.460333	0.722	0.762	1.82212e-20	1	GNAO1
8.57863e-25	-0.533781	0.626	0.677	3.12785e-20	1	LINC-LIG4-7
9.47985e-25	0.395511	0.784	0.594	3.45645e-20	1	TSORFli2548
1.50295e-24	0.388879	0.83	0.619	5.47989e-20	1	PDE4B-AS-5
1.98398e-24	-0.397739	0.957	0.941	7.23378e-20	1	MTUS2
2.10219e-24	-0.417567	0.791	0.805	7.6648e-20	1	SCN2A
3.20277e-24	-0.531091	0.108	0.272	1.16776e-19	1	CALN1-AS-2
3.22842e-24	0.360588	0.657	0.455	1.17711e-19	1	WASF3
6.20124e-24	-0.577023	0.127	0.286	2.26103e-19	1	CNTNAP4
8.15573e-24	0.346695	0.646	0.431	2.97366e-19	1	RIPK2-AS-3
8.76664e-24	0.794031	0.618	0.468	3.1964e-19	1	ALK
8.98242e-24	-0.464779	0.113	0.271	3.27508e-19	1	LINC-DERL1-3
1.22198e-23	0.342354	0.663	0.451	4.45548e-19	1	RGS7BP
1.32719e-23	0.319764	0.627	0.409	4.83907e-19	1	SHTN1
1.4027e-23	0.258617	0.431	0.24	5.1144e-19	1	CCDC92
1.8074e-23	0.270924	0.522	0.311	6.58995e-19	1	CAMK4
1.88712e-23	0.256486	0.315	0.162	6.88063e-19	1	VCL
2.32264e-23	0.307994	0.791	0.575	8.46856e-19	1	STK38L
2.76861e-23	0.346219	0.79	0.583	1.00946e-18	1	PARP8
3.79269e-23	-0.618289	0.157	0.308	1.38285e-18	1	ARHGAP24
4.94923e-23	-0.664011	0.623	0.643	1.80454e-18	1	PLCB4
4.98855e-23	0.2751	0.951	0.885	1.81888e-18	1	CAMK2D
7.79441e-23	-0.787146	0.211	0.358	2.84192e-18	1	CCDC85A
8.43703e-23	0.370674	0.867	0.613	3.07623e-18	1	GRID2
9.53035e-23	-0.492353	0.613	0.675	3.47486e-18	1	TULP4
1.3503e-22	0.298366	0.948	0.887	4.92335e-18	1	AAK1
1.50111e-22	-0.538422	0.105	0.256	5.47319e-18	1	TRPC5
1.82993e-22	-0.383554	0.88	0.872	6.6721e-18	1	RTN1
2.63647e-22	-0.560938	0.176	0.322	9.61282e-18	1	RPH3A
3.94647e-22	-0.589826	0.491	0.565	1.43892e-17	1	FAM135A
4.13988e-22	-0.807753	0.565	0.622	1.50944e-17	1	KCTD8
4.31454e-22	-0.903203	0.334	0.467	1.57312e-17	1	DGKB
5.11637e-22	0.312885	0.567	0.361	1.86548e-17	1	LINC-SVIL-5
6.17163e-22	-0.542745	0.308	0.45	2.25024e-17	1	SYT7
6.30611e-22	0.354193	0.75	0.537	2.29927e-17	1	ZFHX4
8.89316e-22	0.264031	0.938	0.85	3.24253e-17	1	AHI1
1.16822e-21	-0.407252	0.891	0.882	4.25944e-17	1	TRIO
1.75008e-21	-0.591764	0.402	0.536	6.38096e-17	1	SHISA6
1.81376e-21	-0.359733	0.964	0.982	6.61316e-17	1	HDAC9
3.82263e-21	-0.62368	0.11	0.253	1.39377e-16	1	PDE7B
4.45638e-21	-0.503773	0.869	0.858	1.62484e-16	1	TENM2
6.31706e-21	0.263533	0.468	0.28	2.30326e-16	1	LINC-SPRED1-1
6.47139e-21	0.29149	0.622	0.416	2.35953e-16	1	LINC-MYC-15
7.07628e-21	0.295978	0.813	0.634	2.58008e-16	1	RGS11
7.99543e-21	0.273308	0.598	0.392	2.91521e-16	1	UGP2
9.19477e-21	-0.551278	0.755	0.759	3.3525e-16	1	LINC-NAP1L1-25
1.08632e-20	-0.713343	0.723	0.723	3.96084e-16	1	MCTP1
1.46435e-20	0.276318	0.597	0.388	5.33917e-16	1	NPAS2
2.33189e-20	-0.693877	0.31	0.426	8.50231e-16	1	NFIB
2.39904e-20	0.2969	0.935	0.794	8.74713e-16	1	SLC35F1
2.4638e-20	0.338131	0.902	0.791	8.98327e-16	1	WWOX
2.79531e-20	0.273006	0.504	0.316	1.0192e-15	1	DYSF
3.13608e-20	-0.912266	0.193	0.329	1.14345e-15	1	PCDH15
7.98937e-20	0.25397	0.703	0.487	2.913e-15	1	MMP16
9.03053e-20	-0.562261	0.696	0.711	3.29262e-15	1	NRP1
9.15777e-20	0.262537	0.544	0.348	3.33901e-15	1	SNX10
1.01828e-19	-0.391586	0.859	0.869	3.71276e-15	1	FMN2
1.15036e-19	-0.402839	0.771	0.804	4.19433e-15	1	SYT4
4.66902e-19	0.264154	0.883	0.715	1.70237e-14	1	ARID5B
5.31807e-19	0.280142	0.514	0.335	1.93902e-14	1	KLHL2
5.90331e-19	0.260519	0.271	0.139	2.15241e-14	1	GALNT18-AS-2
7.44711e-19	-0.559977	0.126	0.258	2.71529e-14	1	IGSF11
9.66795e-19	-0.457093	0.202	0.332	3.52503e-14	1	ARHGEF3
1.02884e-18	-0.481915	0.558	0.619	3.75125e-14	1	PER3
1.95699e-18	-0.502056	0.72	0.728	7.13537e-14	1	ZBTB20
2.17576e-18	0.667926	0.335	0.212	7.93303e-14	1	PRR16
2.30284e-18	0.366704	0.545	0.354	8.39638e-14	1	KCNA2
3.84794e-18	-0.522672	0.793	0.759	1.403e-13	1	GABRB2
4.0215e-18	0.279262	0.469	0.293	1.46628e-13	1	PPFIA4
5.87511e-18	0.272647	0.51	0.329	2.14212e-13	1	PHACTR2
6.33292e-18	-0.288206	0.851	0.848	2.30905e-13	1	TTC3
7.29024e-18	-0.377242	0.753	0.763	2.6581e-13	1	GABBR2
9.71982e-18	0.309275	0.913	0.819	3.54394e-13	1	RIMS1li1
1.23591e-17	0.536449	0.912	0.872	4.50624e-13	1	ARL15
1.56007e-17	0.268672	0.402	0.241	5.68817e-13	1	SERINC5
2.67414e-17	0.390783	0.856	0.722	9.75019e-13	1	R3HDM1
2.75938e-17	-0.425937	0.859	0.845	1.0061e-12	1	DNER
3.1045e-17	0.260666	0.479	0.309	1.13193e-12	1	MARCHF11
3.30268e-17	-0.494391	0.606	0.635	1.20419e-12	1	PDE3A-AS-3
4.08011e-17	0.260458	0.756	0.568	1.48765e-12	1	ADK
5.044e-17	-0.459762	0.948	0.889	1.83909e-12	1	EPHA6
1.11823e-16	0.474863	0.543	0.404	4.07718e-12	1	KCNIP1
1.46136e-16	0.362697	0.565	0.373	5.32826e-12	1	ABHD12
3.50771e-16	-0.252742	0.973	0.974	1.27895e-11	1	CTNND2
6.52207e-16	-0.357495	0.81	0.806	2.37801e-11	1	SSBP2
6.56369e-16	-0.407139	0.583	0.633	2.39319e-11	1	SORBS1
8.7331e-16	-0.508482	0.731	0.748	3.18418e-11	1	KIAA1217
1.14584e-15	0.256239	0.763	0.597	4.17783e-11	1	ZNF462li1
1.98649e-15	0.254238	0.703	0.51	7.24295e-11	1	KSR2
2.62435e-15	-0.742633	0.181	0.292	9.56863e-11	1	GLIS3
4.042e-15	-0.394931	0.142	0.256	1.47375e-10	1	RGS10
4.24162e-15	-0.431198	0.415	0.513	1.54654e-10	1	GUCY1A2
4.90855e-15	-0.417462	0.168	0.286	1.78971e-10	1	PLPPR4
5.11144e-15	0.281698	0.58	0.4	1.86368e-10	1	SACS
5.75046e-15	-0.338647	0.833	0.825	2.09667e-10	1	ACTG1
1.10403e-14	-0.34265	0.841	0.819	4.0254e-10	1	DSCAM
1.28551e-14	-0.390801	0.135	0.257	4.6871e-10	1	HCRTR2
1.47465e-14	-0.462283	0.912	0.888	5.37671e-10	1	DCC
2.14416e-14	-0.487457	0.553	0.586	7.81781e-10	1	KHDRBS3
3.12553e-14	0.260933	0.685	0.52	1.1396e-09	1	NA-373-1
3.44986e-14	0.277922	0.475	0.315	1.25785e-09	1	PDE10Ali1
3.54736e-14	0.269503	0.83	0.681	1.2934e-09	1	NA-1115-1
4.41277e-14	-0.426615	0.645	0.65	1.60894e-09	1	ZEB1
5.02738e-14	0.412729	0.882	0.775	1.83303e-09	1	EXT1
7.32164e-14	-0.518973	0.363	0.451	2.66954e-09	1	PTPRO
8.60201e-14	-0.499809	0.657	0.681	3.13638e-09	1	RASGEF1B
9.33217e-14	-0.361339	0.784	0.815	3.4026e-09	1	OPCML
1.58716e-13	-0.331456	0.793	0.772	5.78696e-09	1	MYT1L
1.73989e-13	0.250648	0.347	0.211	6.34381e-09	1	CLEC2L
2.18005e-13	0.253894	0.767	0.607	7.94869e-09	1	NA-1317-1
2.69769e-13	-1.10584	0.343	0.418	9.83605e-09	1	CHSY3
3.53888e-13	-0.388599	0.328	0.434	1.29031e-08	1	GLRA2
5.2509e-13	-0.438037	0.333	0.429	1.91453e-08	1	STMN1
5.77335e-13	-0.516047	0.593	0.606	2.10502e-08	1	SETBP1
7.3296e-13	-0.34338	0.926	0.915	2.67245e-08	1	TENM3
7.82526e-13	-0.344073	0.909	0.88	2.85317e-08	1	XKR4
8.04137e-13	-0.497475	0.437	0.499	2.93196e-08	1	CPNE4
8.09284e-13	-1.19774	0.354	0.432	2.95073e-08	1	ROBO1
1.3366e-12	-0.557666	0.712	0.7	4.87339e-08	1	INPP4B
1.81961e-12	0.303221	0.32	0.205	6.63449e-08	1	PLPP4
2.59346e-12	-0.406135	0.206	0.301	9.45601e-08	1	CHGB
3.64151e-12	0.265142	0.558	0.403	1.32773e-07	1	ASXL3li1
1.08551e-11	-0.841189	0.935	0.833	3.95787e-07	1	KCNH7
1.30414e-11	-0.314945	0.624	0.652	4.75503e-07	1	GABRG2
2.23419e-11	0.272096	0.978	0.94	8.14609e-07	1	SCN1Ali2
2.36919e-11	-0.756706	0.32	0.395	8.6383e-07	1	TRPS1
4.90086e-11	-0.3766	0.299	0.385	1.7869e-06	1	KCNN2
5.14912e-11	-0.461251	0.179	0.268	1.87742e-06	1	KHDRBS2-AS-2
5.38224e-11	-0.336331	0.658	0.687	1.96242e-06	1	NRN1
5.72968e-11	-0.282621	0.727	0.719	2.0891e-06	1	FTO
7.48975e-11	-0.381762	0.653	0.648	2.73084e-06	1	ZNF618
7.58712e-11	-0.355606	0.681	0.711	2.76634e-06	1	EPHA5
8.12703e-11	-0.303665	0.681	0.697	2.9632e-06	1	VPS13A
8.34573e-11	-0.452577	0.536	0.564	3.04294e-06	1	MYO1B
1.09504e-10	0.289599	0.702	0.594	3.99264e-06	1	SATB1
1.26323e-10	-0.300845	0.187	0.285	4.60585e-06	1	GRIK3
1.3815e-10	0.257538	0.861	0.745	5.03707e-06	1	ATP1A1
1.64138e-10	-0.383474	0.17	0.259	5.98465e-06	1	SLIT1
2.83614e-10	-0.360901	0.658	0.693	1.03409e-05	1	POLli97
3.15207e-10	-0.446647	0.481	0.513	1.14928e-05	1	SLC10A7
4.7609e-10	-0.481074	0.307	0.376	1.73587e-05	1	DOCK4
7.12991e-10	-0.296454	0.807	0.77	2.59964e-05	1	CACNB2li1
1.05417e-09	-0.744941	0.731	0.643	3.8436e-05	1	CNTN3
1.69134e-09	-0.391925	0.477	0.539	6.16678e-05	1	CUX2
1.75325e-09	-0.353121	0.276	0.357	6.39253e-05	1	VSTM2L
1.97612e-09	-0.302433	0.795	0.805	7.20512e-05	1	ITM2B
2.0547e-09	-0.697962	0.225	0.306	7.49165e-05	1	L1RE1li231
2.87206e-09	-0.68216	0.229	0.306	0.000104718	1	TCF4
3.74044e-09	-0.264977	0.908	0.881	0.00013638	1	CELF2li1
3.84602e-09	-0.453252	0.256	0.357	0.00014023	1	LUZP2
4.72054e-09	-0.336088	0.751	0.74	0.000172116	1	CTTNBP2
5.74754e-09	-0.369963	0.185	0.268	0.000209561	1	KIRREL1li1
6.91973e-09	-0.335244	0.313	0.381	0.0002523	1	PGAP1
7.09322e-09	-0.43998	0.282	0.349	0.000258626	1	CDH13
7.44041e-09	-0.346351	0.584	0.598	0.000271285	1	FNBP1L
1.01225e-08	-0.295055	0.63	0.634	0.000369077	1	CACNA1B
1.05029e-08	-0.468084	0.335	0.384	0.000382947	1	XYLT1
1.09556e-08	-0.35803	0.35	0.417	0.000399451	1	GRK5
1.42224e-08	-0.339398	0.385	0.445	0.000518563	1	PATR-Gli1
1.43575e-08	-0.301137	0.181	0.257	0.000523487	1	CAMK2N1
1.57828e-08	-0.36745	0.431	0.477	0.000575458	1	SYT9
2.15911e-08	-0.360676	0.518	0.545	0.000787233	1	EPHA4
2.67053e-08	-0.34002	0.212	0.289	0.000973702	1	PTGFRN
2.72628e-08	-0.361189	0.588	0.584	0.00099403	1	NYAP2
4.30866e-08	-0.250562	0.791	0.772	0.00157098	1	GNAQli1
4.63283e-08	-0.255124	0.175	0.25	0.00168918	1	ECE1
5.21058e-08	-0.423194	0.334	0.387	0.00189983	1	LDLRAD4
5.4183e-08	0.39695	0.565	0.503	0.00197557	1	ADCY2li1
6.3714e-08	-0.309813	0.881	0.857	0.00232307	1	CPE
7.17697e-08	-0.437019	0.402	0.442	0.00261679	1	SYNE2
8.62228e-08	-0.331963	0.444	0.484	0.00314377	1	DLGAP4
8.78439e-08	-0.278241	0.816	0.784	0.00320288	1	NRG2
1.02355e-07	-0.262269	0.766	0.739	0.00373197	1	PPP1R9A
1.31818e-07	-0.25652	0.854	0.828	0.00480623	1	ABLIM1
1.38714e-07	-0.296603	0.9	0.88	0.00505766	1	CACNA2D1
1.39364e-07	-0.336509	0.881	0.839	0.00508135	1	UNC13Cli1
1.41254e-07	-0.320328	0.271	0.334	0.00515024	1	BTBD3
1.50908e-07	-0.311848	0.383	0.438	0.00550227	1	ZMIZ1
1.92386e-07	-0.25921	0.869	0.846	0.00701458	1	LINC-YIPF5-2
2.28316e-07	-0.566669	0.44	0.464	0.00832464	1	LINC-NSMCE4A-13
2.35665e-07	-0.353669	0.47	0.499	0.00859258	1	HS3ST5-AS-1
2.59895e-07	-0.269212	0.483	0.514	0.00947602	1	CADM3
2.60591e-07	0.297324	0.425	0.331	0.0095014	1	PCDH11X
3.63876e-07	-0.374327	0.293	0.35	0.0132673	1	MARCHF3
4.39346e-07	-0.255094	0.725	0.709	0.016019	1	SOBP
4.69269e-07	-0.313348	0.245	0.318	0.01711	1	GAP43
5.63958e-07	-0.321463	0.447	0.483	0.0205625	1	TSPAN5
5.70182e-07	-0.520014	0.291	0.369	0.0207894	1	SEMA3A
5.74985e-07	-0.255587	0.962	0.931	0.0209645	1	FAT3
5.90978e-07	-0.523192	0.218	0.283	0.0215476	1	KCNB2
8.04831e-07	-0.428391	0.262	0.315	0.0293449	1	KCNH7-AS-4
8.22568e-07	-0.310244	0.596	0.603	0.0299917	1	SCG3
9.32468e-07	-0.321516	0.246	0.308	0.0339987	1	AKAP13
1.14338e-06	-0.304186	0.68	0.673	0.0416889	1	CST3
1.78693e-06	-0.288709	0.234	0.294	0.0651534	1	PRKAR2Bli1
2.37156e-06	-0.410272	0.297	0.345	0.0864695	1	ANGPT1
2.57608e-06	-0.373096	0.505	0.514	0.0939264	1	RUNX2
3.00187e-06	-0.257183	0.203	0.267	0.109451	1	CHD5
3.73662e-06	-0.284906	0.372	0.421	0.136241	1	RIMKLB
4.43776e-06	-1.93275	0.358	0.379	0.161805	1	CSMD1
4.88281e-06	-0.404415	0.527	0.526	0.178032	1	ST6GALNAC3
5.55387e-06	-0.324546	0.392	0.423	0.2025	1	SGPP2
5.92405e-06	-0.274974	0.264	0.317	0.215997	1	GAMT
6.30074e-06	-0.346986	0.554	0.54	0.229731	1	NRP2
7.34812e-06	-0.271081	0.68	0.664	0.26792	1	GTDC1
7.77619e-06	-0.293291	0.491	0.499	0.283528	1	NCOA3
8.3476e-06	-0.311879	0.427	0.455	0.304362	1	SCLT1
8.50725e-06	-0.35413	0.32	0.359	0.310183	1	ARHGAP26
8.62729e-06	-0.292904	0.509	0.516	0.31456	1	NRXN1-AS-5
1.27e-05	-0.30137	0.475	0.484	0.463054	1	NRXN1-AS-4
1.44488e-05	-0.338739	0.403	0.434	0.526819	1	FSTL1
1.45148e-05	-0.329256	0.531	0.538	0.529222	1	LINC-BASP1-1
1.76384e-05	-0.297077	0.207	0.258	0.643115	1	PTPN3
1.98249e-05	-0.312397	0.372	0.396	0.722836	1	B3GAT1
2.30504e-05	-0.276041	0.24	0.292	0.840439	1	PGRMC1
2.68577e-05	-0.444647	0.915	0.836	0.979259	1	UBE2E1-AS-3
2.7986e-05	-0.317535	0.665	0.633	1	1	OSBPL10
2.95909e-05	-0.292447	0.536	0.53	1	1	PITPNC1
3.16685e-05	-0.309631	0.268	0.309	1	1	PAK5
5.4874e-05	-0.275864	0.772	0.728	1	1	PBX1
5.96476e-05	-0.257904	0.332	0.367	1	1	GLCE
7.52887e-05	-0.393048	0.29	0.33	1	1	LINC-POU4F3-1
7.61351e-05	-0.324261	0.277	0.316	1	1	PALLD
0.000102608	-0.260876	0.38	0.399	1	1	SMURF1
0.000110616	-0.285764	0.212	0.256	1	1	HSF2-AS-1
0.000138219	0.254502	0.416	0.322	1	1	MDH1li1
0.000151108	-0.300069	0.236	0.277	1	1	ONECUT1
0.000158114	-0.323564	0.582	0.557	1	1	KCND3
0.000167321	-0.321972	0.455	0.465	1	1	YPEL2
0.000215279	-0.301959	0.285	0.32	1	1	SPARCL1
0.000253105	-0.491286	0.4	0.42	1	1	SPHKAP
0.000308499	-0.30161	0.275	0.308	1	1	TTC29
0.000365503	-0.281123	0.361	0.378	1	1	ATP8A1
0.000500589	-0.256384	0.273	0.313	1	1	VIPR2
0.000519883	-0.268468	0.552	0.537	1	1	LINC-PTPRC-6
0.000548262	-0.280892	0.242	0.283	1	1	IQCJ-SCHIP1-AS-11
0.000571393	-0.397732	0.329	0.343	1	1	PCDH10
0.000587281	-0.266132	0.295	0.337	1	1	RPL6-AS-27
0.00104537	-0.342794	0.592	0.553	1	1	PRICKLE2
0.00105129	-0.262725	0.288	0.317	1	1	DUSP10
0.00107298	-0.275711	0.313	0.331	1	1	LINC-PPIF-11
0.00114863	-0.292637	0.812	0.741	1	1	OLFM3
0.00132526	-0.250896	0.582	0.569	1	1	SCN9A
0.0016	-0.488017	0.255	0.281	1	1	CAP2-AS-1
0.00165355	-0.281334	0.289	0.321	1	1	EPHA7
0.00210578	-0.256467	0.29	0.32	1	1	LINC-FCF1-8
0.00235906	-0.253267	0.242	0.269	1	1	LINC-PDE4D-6
0.00239153	-0.271244	0.453	0.453	1	1	SORCS2
0.00241056	-0.253417	0.294	0.319	1	1	RBP4
0.00494095	-0.267884	0.567	0.542	1	1	ASIC2li1
0.00673299	-0.397321	0.693	0.609	1	1	ANO4
0.00964553	-0.329114	0.216	0.25	1	1	MID1
9.59062e-279	1.94951	0.992	0.682	3.49683e-274	2	CSMD3
4.65926e-241	1.64693	0.994	0.829	1.69881e-236	2	KCNH7
8.71916e-205	0.776569	0.289	0.016	3.17909e-200	2	ALKAL2
1.10971e-199	1.45021	0.531	0.097	4.0461e-195	2	EBF2
2.49061e-190	1.43508	0.987	0.82	9.081e-186	2	LRRTM4
1.01396e-189	1.00157	0.357	0.037	3.69701e-185	2	PCDH20
5.8364e-174	-1.46727	0.575	0.947	2.12801e-169	2	GRIA4
7.15171e-164	1.4808	0.922	0.564	2.60759e-159	2	NAV3
1.13587e-155	1.29016	0.615	0.183	4.14148e-151	2	LINC-RPL6-20
8.03079e-152	1.3604	0.838	0.42	2.92811e-147	2	PGR-AS-1
5.48599e-150	1.11905	0.984	0.779	2.00025e-145	2	KCNH5
9.96228e-143	1.17513	0.992	0.764	3.63235e-138	2	GALNTL6
5.5914e-139	1.00708	0.987	0.879	2.03868e-134	2	DACH1
9.71606e-138	1.33092	0.898	0.579	3.54257e-133	2	KCTD8
3.78843e-137	-1.88201	0.427	0.827	1.3813e-132	2	KHDRBS2
7.22458e-135	-1.67304	0.058	0.629	2.63416e-130	2	ZFHX4
4.91733e-132	1.13041	0.722	0.266	1.79291e-127	2	C6ORF167-AS-2
1.59524e-124	1.16006	0.713	0.278	5.81642e-120	2	SATB2
1.75381e-124	-2.9273	0.128	0.642	6.39455e-120	2	GPC6
6.86027e-122	1.07656	0.925	0.607	2.50132e-117	2	GRM5
3.93946e-121	1.22833	0.836	0.442	1.43637e-116	2	GABRA1
9.25256e-121	0.975359	0.953	0.757	3.37358e-116	2	NELL2
2.90846e-120	-1.41974	0.563	0.897	1.06045e-115	2	TENM2
6.47572e-115	1.04609	0.974	0.888	2.36111e-110	2	EPHA6
7.75284e-115	1.41544	0.589	0.208	2.82676e-110	2	SHISA9li1
3.60945e-111	-1.88127	0.036	0.537	1.31604e-106	2	NDST4
9.59531e-110	1.32614	0.544	0.184	3.49855e-105	2	PTPRT
7.12271e-108	0.724217	0.994	0.987	2.59701e-103	2	RBFOX1
3.29742e-107	-1.33742	0.346	0.79	1.20227e-102	2	DLGAP2
6.11457e-107	1.21846	0.612	0.243	2.22943e-102	2	CSMD3-AS-2
1.78943e-105	0.994868	0.932	0.716	6.52445e-101	2	TMEM196
1.42791e-104	1.027	0.856	0.432	5.20629e-100	2	SORCS1
3.33725e-103	1.04791	0.989	0.83	1.21679e-98	2	UBE2E1-AS-3
7.68185e-102	-1.26146	0.409	0.858	2.80088e-97	2	HS6ST3
9.71724e-100	0.916632	0.979	0.838	3.543e-95	2	CNTN5
1.60791e-97	1.16753	0.558	0.202	5.86261e-93	2	CDH20
1.4891e-96	1.08354	0.49	0.164	5.4294e-92	2	EXTL1
6.6384e-96	1.06734	0.468	0.149	2.42043e-91	2	GRIA1
2.07962e-95	-2.27532	0.336	0.71	7.58249e-91	2	PCDH9
9.85412e-95	0.86202	0.375	0.097	3.59291e-90	2	ODZ3-AS-6
9.64093e-94	1.05185	0.612	0.27	3.51518e-89	2	KCNH7-AS-4
6.22447e-93	-2.09696	0.07	0.513	2.2695e-88	2	PRKG1
2.95491e-92	0.858779	0.977	0.923	1.07739e-87	2	HCN1
3.33504e-92	0.932017	0.869	0.561	1.21599e-87	2	FSTL5
4.36956e-90	0.725355	0.339	0.08	1.59318e-85	2	LINC-RPL6-521
1.24036e-87	0.690727	0.989	0.94	4.52249e-83	2	NEGR1
9.75396e-85	0.664375	0.979	0.936	3.55639e-80	2	CDK14
2.14475e-83	-1.59634	0.213	0.616	7.81999e-79	2	SOX5
1.07399e-82	1.34518	0.667	0.33	3.91588e-78	2	HS3ST4
1.86812e-82	0.762065	0.956	0.885	6.81136e-78	2	ERC2
2.42421e-82	-1.26114	0.221	0.634	8.83893e-78	2	PCSK2
6.86822e-78	0.729762	0.938	0.698	2.50422e-73	2	NRXN3
1.63987e-77	0.864156	0.968	0.866	5.97913e-73	2	LHFPL3
1.25262e-76	0.731697	0.92	0.769	4.56717e-72	2	RALGAPA2
4.28094e-75	1.42403	0.685	0.384	1.56087e-70	2	LRRTM3
1.89217e-74	1.01318	0.794	0.513	6.89905e-70	2	KIF26B
2.4215e-74	0.865809	0.536	0.217	8.82904e-70	2	EGFR
2.05654e-72	0.684132	0.289	0.072	7.49834e-68	2	FGF13
5.00007e-71	0.966003	0.786	0.538	1.82308e-66	2	ARHGAP18
1.96655e-69	0.898338	0.722	0.449	7.17025e-65	2	GALNT7li1
2.10501e-69	-1.02473	0.631	0.836	7.67508e-65	2	SLC35F1
4.06403e-69	-1.06282	0.149	0.532	1.48179e-64	2	LINC-NDST3-5
8.18958e-69	0.972851	0.612	0.308	2.986e-64	2	PCDH10
8.60656e-69	0.804144	0.732	0.408	3.13804e-64	2	TCERG1L
1.89284e-68	0.864027	0.906	0.724	6.90148e-64	2	TENM1
1.25975e-67	0.941446	0.886	0.76	4.59318e-63	2	DCDC1li1
5.48733e-67	0.838405	0.469	0.196	2.00074e-62	2	GREB1L
3.79482e-66	-1.05318	0.062	0.423	1.38363e-61	2	ADCY8
5.6625e-66	-1.2327	0.284	0.611	2.06461e-61	2	ZFHX3
6.95881e-66	-1.08533	0.164	0.547	2.53725e-61	2	NPAS3
1.23323e-64	-1.24196	0.131	0.501	4.49649e-60	2	LINC-NSMCE4A-13
2.76614e-64	0.498516	0.984	0.97	1.00856e-59	2	FGF14
3.4463e-63	-1.03028	0.232	0.59	1.25655e-58	2	ELAVL2
5.65427e-63	-0.782299	0.64	0.872	2.0616e-58	2	DNM3
7.73101e-63	-0.746921	0.675	0.91	2.8188e-58	2	RORB
5.86982e-62	0.535507	0.985	0.942	2.14019e-57	2	NAP1L1-AS-5
1.67443e-61	-0.947678	0.692	0.896	6.10515e-57	2	CDH18
1.8445e-61	0.919805	0.58	0.31	6.72521e-57	2	CDH13
9.9328e-61	-1.33847	0.17	0.508	3.6216e-56	2	LINC-RPL6-63
2.04112e-60	0.699902	0.315	0.098	7.44213e-56	2	LORF2li216
5.21917e-58	0.779853	0.753	0.525	1.90296e-53	2	LGI1
5.70336e-58	-1.09995	0.169	0.516	2.0795e-53	2	DMDli2
6.31618e-58	0.653619	0.971	0.878	2.30294e-53	2	NCAM2
7.62943e-58	-1.27906	0.104	0.444	2.78176e-53	2	SLC44A5
9.94761e-57	-1.17286	0.055	0.379	3.627e-52	2	PCDH11X
2.04951e-56	0.852809	0.42	0.171	7.47274e-52	2	LRRN3
2.8004e-56	0.701159	0.93	0.867	1.02106e-51	2	PLCB1
2.84553e-56	0.873439	0.847	0.711	1.03751e-51	2	SHANK3
2.05039e-55	0.388665	0.994	0.993	7.47592e-51	2	RORA
2.74784e-55	0.964371	0.657	0.392	1.00189e-50	2	KLHL1
7.53956e-55	0.724623	0.881	0.751	2.749e-50	2	ELMOD1
1.08974e-54	0.589992	0.8	0.478	3.97331e-50	2	NTNG1
2.95119e-54	0.795273	0.74	0.531	1.07603e-49	2	FAM135A
4.18575e-54	0.697684	0.417	0.175	1.52617e-49	2	PLEKHH2li1
1.38084e-53	0.715798	0.907	0.746	5.03468e-49	2	GABRB2
1.51796e-53	-0.744397	0.508	0.8	5.53465e-49	2	NLGN4X
2.2894e-53	0.728444	0.901	0.83	8.34737e-49	2	SCN3A
2.30615e-53	1.06992	0.367	0.145	8.40844e-49	2	ZFPM2
5.33608e-53	0.750873	0.851	0.693	1.94559e-48	2	GALNT17
1.18769e-52	-1.11762	0.581	0.78	4.33043e-48	2	POU6F2
1.64882e-52	-0.882428	0.106	0.429	6.01175e-48	2	L3MBTL4
9.4597e-52	-1.54192	0.031	0.326	3.4491e-47	2	SOX6
9.60902e-52	-1.39481	0.049	0.346	3.50354e-47	2	SLIT2
1.36543e-50	-1.10659	0.117	0.418	4.97848e-46	2	KCNAB1li1
2.19837e-50	-0.852273	0.187	0.522	8.01547e-46	2	KCNH1
2.24443e-50	-1.81881	0.331	0.608	8.18342e-46	2	SGCZ
6.91326e-50	-0.835206	0.039	0.334	2.52064e-45	2	TOX2
7.23315e-50	0.901239	0.448	0.206	2.63728e-45	2	PTPRZ1
9.0831e-50	0.629577	0.909	0.826	3.31179e-45	2	TCF12
1.85912e-49	0.724106	0.742	0.535	6.77853e-45	2	PTPRB
1.82436e-48	-0.863512	0.305	0.602	6.65179e-44	2	MAP2
1.89295e-47	-0.792478	0.065	0.363	6.90189e-43	2	ISL1
2.0471e-47	0.718866	0.383	0.159	7.46393e-43	2	ARF4-AS-1
2.29374e-47	0.901442	0.446	0.207	8.36321e-43	2	LINC-OFCC1-14
1.67635e-46	0.499219	0.963	0.922	6.11214e-42	2	SRGAP1
3.36355e-46	-0.8177	0.187	0.512	1.22638e-41	2	GALNT18
5.09656e-46	-1.05244	0.422	0.666	1.85826e-41	2	PTPRM
5.20957e-46	-0.79648	0.062	0.348	1.89946e-41	2	EPHA7
7.93571e-46	-0.813404	0.18	0.495	2.89344e-41	2	DMDli1
2.3051e-45	0.701481	0.516	0.268	8.40464e-41	2	TCF4
4.864e-45	-1.19323	0.466	0.679	1.77346e-40	2	CNTN3
1.96146e-44	0.915194	0.62	0.382	7.15166e-40	2	CHSY3
3.24442e-44	0.94761	0.468	0.247	1.18295e-39	2	CTNNA3
4.42187e-44	-0.735015	0.023	0.286	1.61226e-39	2	KIRREL1li1
4.5138e-44	-0.844559	0.253	0.562	1.64578e-39	2	ST6GALNAC5
8.04378e-44	-0.724533	0.393	0.674	2.93284e-39	2	FUT8
9.70607e-44	-0.847636	0.019	0.278	3.53893e-39	2	LYPD6
1.63519e-43	-1.32295	0.169	0.443	5.96206e-39	2	FRMD5
6.25863e-43	0.607245	0.334	0.137	2.28196e-38	2	PGR
2.31455e-42	-0.613033	0.888	0.949	8.43908e-38	2	B3GALT1
3.26062e-42	-1.07435	0.135	0.416	1.18885e-37	2	TRPS1
5.22246e-42	-0.685614	0.516	0.772	1.90416e-37	2	KLF12
5.94995e-42	0.532857	0.961	0.831	2.16941e-37	2	UNC13Cli1
5.98918e-42	-0.707548	0.075	0.347	2.18371e-37	2	LYPD6B
7.7603e-42	-0.7383	0.054	0.319	2.82948e-37	2	TBC1D1
1.04302e-41	0.710226	0.93	0.857	3.80295e-37	2	THSD7A
1.60703e-41	0.602096	0.705	0.41	5.8594e-37	2	GULP1
6.42255e-41	-0.683036	0.506	0.766	2.34173e-36	2	DTNA
6.42516e-41	-0.60088	0.459	0.742	2.34268e-36	2	CAMK1D
1.03084e-40	-0.907852	0.112	0.385	3.75855e-36	2	FAM163A
2.25802e-40	-0.465944	0.94	0.966	8.23298e-36	2	ATP8A2li1
3.34749e-40	0.532861	0.771	0.536	1.22053e-35	2	NTRK3
7.29236e-40	0.515333	0.932	0.895	2.65887e-35	2	JARID2
1.17377e-39	-0.821168	0.06	0.313	4.27967e-35	2	NOS1AP
1.37062e-39	-0.981789	0.177	0.447	4.99743e-35	2	SPHKAP
3.70101e-39	-0.669716	0.196	0.486	1.34942e-34	2	ZDHHC14
1.55232e-38	0.571186	0.25	0.088	5.65993e-34	2	CACNA1E
2.66674e-38	0.516705	0.266	0.099	9.72319e-34	2	TRPC6
3.04005e-38	0.62695	0.352	0.161	1.10843e-33	2	RAPGEF5
3.20874e-38	-0.934648	0.081	0.336	1.16994e-33	2	PCDH17
5.98909e-38	0.444889	0.987	0.979	2.18368e-33	2	EBF1
2.10114e-37	-0.7836	0.607	0.776	7.66097e-33	2	TOX
5.59084e-37	-0.790441	0.739	0.883	2.03848e-32	2	GRIK2
1.15455e-36	0.539605	0.883	0.81	4.2096e-32	2	DCLK1
1.82879e-36	0.376825	0.602	0.328	6.66796e-32	2	SEMA3A
3.51588e-36	-0.665332	0.409	0.662	1.28193e-31	2	DYNC1I1
3.89364e-36	-0.592609	0.226	0.511	1.41966e-31	2	RGS7BP
4.15634e-36	0.481079	0.273	0.104	1.51544e-31	2	LINC-RPS6-61
6.18689e-36	0.534743	0.297	0.122	2.2558e-31	2	LRP4
7.1809e-36	0.782886	0.505	0.315	2.61823e-31	2	CD55li1
8.99228e-36	0.4591	0.942	0.875	3.27868e-31	2	RBFOX2
1.09425e-35	-0.555687	0.656	0.853	3.98975e-31	2	RIMS1li1
1.33506e-35	-0.652632	0.263	0.549	4.86776e-31	2	MMP16
2.33649e-35	0.63693	0.727	0.614	8.51908e-31	2	PKP4
2.62875e-35	-0.762651	0.062	0.293	9.58469e-31	2	BCL11A
3.73017e-35	0.610444	0.778	0.632	1.36006e-30	2	GABRG2
1.14544e-34	-0.782466	0.784	0.818	4.17637e-30	2	NLGN1
3.59519e-34	-0.555635	0.073	0.311	1.31084e-29	2	GRIA4-AS-4
5.49791e-34	0.577518	0.565	0.356	2.00459e-29	2	LDB2
5.93422e-34	-0.616745	0.049	0.275	2.16368e-29	2	LINC-RPL6-236
6.13728e-34	-0.708258	0.346	0.59	2.23771e-29	2	GRIA3
6.98758e-34	0.65938	0.343	0.16	2.54774e-29	2	VEGFC
8.32991e-34	-0.874097	0.047	0.271	3.03717e-29	2	TFAP2D
1.26908e-33	0.541153	0.792	0.593	4.62718e-29	2	PLXDC2
1.58682e-33	0.731499	0.744	0.576	5.78572e-29	2	PTPRG
2.3966e-33	-0.655145	0.227	0.485	8.73823e-29	2	HUNK
2.47915e-33	-0.704904	0.219	0.484	9.03924e-29	2	L1RE1li118
3.95182e-33	0.686104	0.328	0.146	1.44087e-28	2	LINC-PLIN3-3
8.7925e-33	0.563491	0.734	0.537	3.20583e-28	2	FRMD4B
2.16051e-32	-0.712737	0.36	0.6	7.87744e-28	2	NCALD
3.29362e-32	0.658103	0.445	0.262	1.20089e-27	2	ITPR1
4.02873e-32	0.373173	0.955	0.888	1.46892e-27	2	PEX5L
5.15484e-32	-0.609806	0.104	0.34	1.87951e-27	2	DMD
5.26252e-32	-0.716995	0.157	0.403	1.91877e-27	2	BRINP1
6.7832e-32	-0.519133	0.933	0.979	2.47322e-27	2	FGF12
7.17186e-32	-0.643329	0.354	0.61	2.61493e-27	2	KHDRBS3
7.5348e-32	-0.53747	0.128	0.374	2.74726e-27	2	TSORFli491
1.23494e-31	0.749183	0.385	0.192	4.50273e-27	2	BRINP3
1.72494e-31	0.547389	0.841	0.685	6.2893e-27	2	INPP4B
3.49335e-31	-0.598363	0.265	0.519	1.27371e-26	2	SLC2A13
3.99209e-31	-0.560364	0.258	0.519	1.45556e-26	2	MCF2L2
4.06723e-31	0.656647	0.531	0.357	1.48295e-26	2	GALNT14
4.37858e-31	-0.857948	0.153	0.395	1.59648e-26	2	SDK1
6.10109e-31	-0.604267	0.339	0.589	2.22452e-26	2	CBLB
6.12483e-31	-0.748665	0.154	0.388	2.23317e-26	2	MAML3
6.33546e-31	-0.548883	0.162	0.414	2.30997e-26	2	DOP1B
7.62471e-31	0.505718	0.838	0.82	2.78005e-26	2	DSCAM
8.58175e-31	0.715879	0.563	0.374	3.12899e-26	2	NETO2
8.61548e-31	-0.58505	0.127	0.369	3.14129e-26	2	HS6ST3-AS-3
1.24673e-30	-0.806493	0.109	0.338	4.5457e-26	2	SGCZ-AS-5
1.29418e-30	0.331023	0.961	0.727	4.71872e-26	2	ZNF385D
1.73328e-30	-0.886234	0.049	0.251	6.31972e-26	2	PRR16
2.08639e-30	0.706415	0.487	0.293	7.60717e-26	2	TOX3
2.93338e-30	-0.515697	0.099	0.328	1.06954e-25	2	NDST3-AS-3
2.98935e-30	0.561585	0.766	0.626	1.08995e-25	2	ZNF521
6.57888e-30	0.554713	0.701	0.524	2.39872e-25	2	EBF3
3.81159e-29	-0.642645	0.174	0.406	1.38974e-24	2	LDLRAD4
5.56707e-29	-0.595133	0.07	0.279	2.02981e-24	2	KHDRBS2-AS-2
6.3702e-29	-1.14245	0.766	0.771	2.32264e-24	2	LRP1B
9.66921e-29	0.76067	0.31	0.153	3.52549e-24	2	COL11A1
9.6782e-29	-0.535833	0.378	0.625	3.52877e-24	2	EML6
1.78549e-28	-0.715032	0.237	0.469	6.51008e-24	2	FRAS1
2.03139e-28	0.642783	0.745	0.628	7.40665e-24	2	PLCB4
2.98873e-28	0.472835	0.916	0.854	1.08972e-23	2	CPE
4.18102e-28	-1.13778	0.51	0.665	1.52444e-23	2	GRID2
4.19831e-28	-0.319672	0.942	0.967	1.53075e-23	2	CAMTA1
5.70039e-28	0.627086	0.416	0.228	2.07842e-23	2	ROR1
1.12481e-27	0.481962	0.841	0.7	4.10115e-23	2	PTCHD4
1.19439e-27	-0.513186	0.222	0.458	4.35487e-23	2	MPPED2
1.68184e-27	-0.840295	0.292	0.513	6.13215e-23	2	ALK
1.71081e-27	-0.550998	0.281	0.523	6.23777e-23	2	PSD3
1.73911e-27	-0.534518	0.14	0.365	6.34095e-23	2	CAMK4
1.92524e-27	-0.54017	0.247	0.496	7.01962e-23	2	KCNK10
2.81544e-27	-0.823307	0.51	0.686	1.02654e-22	2	CNTN4
7.30962e-27	0.528314	0.794	0.735	2.66516e-22	2	CTTNBP2
8.16785e-27	-0.527391	0.604	0.766	2.97808e-22	2	PRICKLE1
1.20357e-26	0.522277	0.735	0.561	4.38832e-22	2	GRIK1li1
1.24373e-26	-0.565731	0.334	0.565	4.53475e-22	2	LIN7A
1.35479e-26	-0.742428	0.453	0.642	4.93971e-22	2	ANO4
1.42756e-26	-0.563306	0.528	0.734	5.20504e-22	2	LINC-RP1-21O18.1-3
1.95287e-26	-0.469672	0.235	0.472	7.12035e-22	2	MEIS1
2.18572e-26	-0.496874	0.485	0.706	7.96936e-22	2	ABCA5
2.82058e-26	-0.459249	0.086	0.289	1.02841e-21	2	NDST3
3.70947e-26	-0.477635	0.131	0.349	1.35251e-21	2	SIPA1L1
4.18207e-26	0.471789	0.271	0.123	1.52482e-21	2	TIAM2
4.78502e-26	0.423772	0.912	0.868	1.74467e-21	2	RTN1
6.43525e-26	0.518125	0.693	0.566	2.34636e-21	2	FMN1
7.44401e-26	0.522078	0.679	0.525	2.71416e-21	2	EPHA4
7.57214e-26	0.897055	0.683	0.571	2.76088e-21	2	GRM8
1.94259e-25	0.386366	0.976	0.962	7.08289e-21	2	LSAMP
3.02814e-25	0.518427	0.703	0.542	1.10409e-20	2	MYO1B
3.4192e-25	-0.469722	0.94	0.969	1.24667e-20	2	MACROD2
3.58001e-25	0.516127	0.68	0.518	1.30531e-20	2	UNC13C
4.32662e-25	0.374995	0.252	0.111	1.57753e-20	2	KCNH7-AS-2
4.70316e-25	0.308907	0.979	0.957	1.71482e-20	2	PTPRD
7.02528e-25	0.391851	0.89	0.824	2.56149e-20	2	ABLIM1
8.43594e-25	-0.414463	0.08	0.274	3.07583e-20	2	TLE1
9.24354e-25	0.526809	0.541	0.377	3.37029e-20	2	FXYD1
9.75348e-25	0.480147	0.732	0.632	3.55622e-20	2	AHCYL2
1.1578e-24	-0.927071	0.166	0.36	4.22147e-20	2	CDH7
2.00907e-24	-0.756891	0.508	0.682	7.32526e-20	2	PCP4
2.03585e-24	-0.471146	0.187	0.405	7.4229e-20	2	MARCHF4
2.086e-24	0.456973	0.849	0.757	7.60576e-20	2	KCNQ3
2.2899e-24	0.475167	0.87	0.744	8.3492e-20	2	LINC-NAP1L1-25
3.38894e-24	-0.818062	0.133	0.332	1.23564e-19	2	PCDH15
4.52296e-24	0.422729	0.856	0.793	1.64911e-19	2	NTM
4.78774e-24	0.534498	0.445	0.275	1.74566e-19	2	ARHGAP10
4.94794e-24	-0.488321	0.727	0.863	1.80407e-19	2	KCNMA1
5.26013e-24	-0.479878	0.149	0.36	1.9179e-19	2	PDE10Ali1
5.45401e-24	0.526075	0.575	0.419	1.98859e-19	2	SFMBT2
5.70332e-24	0.492774	0.701	0.583	2.07949e-19	2	FNBP1L
7.56538e-24	-0.488255	0.071	0.253	2.75841e-19	2	AHR
1.28279e-23	0.524866	0.62	0.472	4.6772e-19	2	KCNH8
1.31891e-23	0.557773	0.61	0.475	4.80888e-19	2	C3ORF70
1.43391e-23	-0.458778	0.081	0.268	5.22816e-19	2	GDNF-AS-3
1.53398e-23	-0.421212	0.545	0.745	5.59304e-19	2	WSB1li1
1.62851e-23	0.531228	0.542	0.386	5.93773e-19	2	PLXNA2
2.45356e-23	0.336568	0.943	0.903	8.94594e-19	2	NCAM1
3.55366e-23	-0.611104	0.38	0.575	1.2957e-18	2	OSBPL3
4.66184e-23	-0.462696	0.265	0.477	1.69975e-18	2	CXXC4
8.82418e-23	0.522876	0.619	0.483	3.21738e-18	2	NCOA3
9.52802e-23	0.544864	0.604	0.463	3.47401e-18	2	KITLG
1.10831e-22	-0.740684	0.541	0.73	4.04099e-18	2	KCNIP4
1.21566e-22	-0.776617	0.713	0.764	4.43242e-18	2	GRM7
1.46854e-22	0.424753	0.325	0.171	5.35445e-18	2	PDE5Ali1
2.52209e-22	-0.673171	0.307	0.504	9.1958e-18	2	PID1
2.9755e-22	-0.520914	0.532	0.708	1.0849e-17	2	RCAN2
3.32748e-22	-0.509112	0.091	0.268	1.21323e-17	2	CALB1
3.43343e-22	0.253574	0.987	0.979	1.25186e-17	2	HDAC9
3.52279e-22	-0.502571	0.508	0.692	1.28444e-17	2	QKI
3.64024e-22	0.446561	0.805	0.717	1.32727e-17	2	ZBTB20
4.15102e-22	0.519768	0.377	0.224	1.5135e-17	2	PCDH10-AS-2
4.1882e-22	0.400889	0.864	0.799	1.52706e-17	2	SSBP2
4.25712e-22	-0.535837	0.153	0.361	1.55219e-17	2	SLIT3
5.09499e-22	0.472139	0.698	0.588	1.85768e-17	2	EML5
5.4594e-22	-0.533588	0.331	0.535	1.99055e-17	2	RUNX2
5.94443e-22	0.265742	0.992	0.959	2.1674e-17	2	TRPM3
6.58505e-22	0.484045	0.419	0.26	2.40098e-17	2	DACH1-AS-2
7.79517e-22	-0.896278	0.119	0.296	2.8422e-17	2	NCKAP5
7.98413e-22	0.497296	0.81	0.761	2.91109e-17	2	MYO6
8.47092e-22	-0.471194	0.393	0.602	3.08858e-17	2	PBX3
1.38236e-21	-0.43746	0.258	0.47	5.04021e-17	2	SESN3
2.2771e-21	-0.752312	0.141	0.321	8.30253e-17	2	TRHDE
2.42594e-21	-0.372711	0.076	0.253	8.84522e-17	2	PITPNM3
2.47948e-21	0.357469	0.927	0.88	9.04042e-17	2	CELF2li1
2.70146e-21	-0.458216	0.3	0.51	9.84979e-17	2	BCAT1
2.83147e-21	0.491341	0.851	0.75	1.03238e-16	2	ATP1A1
3.22354e-21	0.506971	0.378	0.223	1.17534e-16	2	IGSF11
4.45793e-21	-0.811022	0.541	0.63	1.62541e-16	2	CALN1
6.66875e-21	0.552648	0.721	0.64	2.43149e-16	2	ZNF618
8.86852e-21	0.632705	0.865	0.807	3.23355e-16	2	SCG5
1.22453e-20	0.503867	0.617	0.479	4.46476e-16	2	SEL1L3
1.39731e-20	-1.82571	0.214	0.396	5.09472e-16	2	CSMD1
1.45808e-20	0.405162	0.25	0.121	5.31629e-16	2	ADAMTS9
1.50525e-20	-1.04644	0.356	0.541	5.48828e-16	2	SCG2
1.75557e-20	0.275715	0.974	0.956	6.40097e-16	2	CA10
2.21463e-20	0.264672	0.994	0.977	8.07476e-16	2	DLG2
2.27807e-20	-0.401402	0.131	0.316	8.30605e-16	2	ETFA
2.35921e-20	0.35365	0.886	0.838	8.60192e-16	2	MAGI1
2.64011e-20	-0.416566	0.172	0.365	9.62609e-16	2	DIPK1A
3.34052e-20	-0.380708	0.146	0.339	1.21799e-15	2	PPFIA4
4.0319e-20	-0.408262	0.229	0.431	1.47007e-15	2	ST8SIA1
4.56543e-20	-0.43138	0.318	0.524	1.6646e-15	2	PLS3
6.73835e-20	0.473595	0.643	0.516	2.45687e-15	2	FUT9
8.8624e-20	0.500009	0.471	0.33	3.23132e-15	2	EFCAB14li1
1.88565e-19	-0.371306	0.091	0.259	6.87528e-15	2	FBN1
1.91693e-19	0.758007	0.544	0.437	6.98932e-15	2	DGKB
1.9825e-19	-0.461481	0.117	0.291	7.22838e-15	2	GRIK3
2.2909e-19	0.512657	0.438	0.298	8.35285e-15	2	TMTC4
2.47926e-19	0.724541	0.516	0.397	9.03962e-15	2	NFIB
4.2329e-19	0.57584	0.472	0.33	1.54336e-14	2	VSTM2L
4.8117e-19	0.443326	0.791	0.728	1.75439e-14	2	PBX1
4.8933e-19	-0.376513	0.682	0.813	1.78415e-14	2	NOVA1
6.34643e-19	0.473602	0.846	0.806	2.31397e-14	2	OPCML
6.4762e-19	0.435441	0.3	0.168	2.36129e-14	2	GCA
6.81584e-19	-0.45977	0.266	0.462	2.48512e-14	2	FAR2
1.40906e-18	-0.262819	0.976	0.979	5.13757e-14	2	AUTS2
1.58334e-18	0.395709	0.268	0.142	5.77302e-14	2	LRRTM4-AS-4
1.60369e-18	0.520476	0.425	0.282	5.84722e-14	2	LINC-UBE2E1-11
2.05667e-18	0.599767	0.443	0.3	7.49883e-14	2	RBP4
2.16775e-18	0.432493	0.536	0.4	7.90383e-14	2	STMN1
2.7046e-18	-0.480439	0.333	0.511	9.86125e-14	2	ZMAT4
3.38566e-18	0.43016	0.435	0.285	1.23444e-13	2	RPH3A
3.766e-18	0.368883	0.8	0.741	1.37312e-13	2	CACNA1D
3.79679e-18	0.457553	0.547	0.423	1.38435e-13	2	PATR-Gli1
3.79707e-18	0.402158	0.3	0.169	1.38445e-13	2	TOM1L1
3.83465e-18	-0.539563	0.455	0.622	1.39815e-13	2	RASAL2
4.54231e-18	-0.388025	0.341	0.55	1.65617e-13	2	ST6GALNAC3
5.22227e-18	0.324464	0.899	0.886	1.90409e-13	2	CACNA1A
9.15208e-18	-0.657111	0.185	0.35	3.33694e-13	2	ADGRL2
9.68934e-18	-0.417554	0.494	0.658	3.53283e-13	2	CD47
1.25431e-17	-0.561686	0.253	0.431	4.57335e-13	2	MAN1A1
1.38772e-17	0.596936	0.563	0.449	5.05975e-13	2	OLFM1
1.46939e-17	-0.610248	0.187	0.357	5.35753e-13	2	CCDC85A
1.60273e-17	-0.38047	0.235	0.426	5.84372e-13	2	PRKAG2
2.30231e-17	-0.525767	0.294	0.472	8.39445e-13	2	NIBAN1
3.37214e-17	-0.743676	0.151	0.313	1.22951e-12	2	L1RE1li231
3.78683e-17	-0.35698	0.393	0.589	1.38072e-12	2	DENND1B
4.89206e-17	-0.369941	0.097	0.253	1.78369e-12	2	LRFN2
5.56094e-17	-0.346867	0.222	0.406	2.02757e-12	2	ADD3
6.74193e-17	-0.40161	0.584	0.746	2.45818e-12	2	SPRED1
7.33959e-17	-0.638531	0.193	0.358	2.67609e-12	2	DSCAML1
7.72626e-17	0.408214	0.299	0.172	2.81707e-12	2	LINC-RBFOX1-8
7.80166e-17	0.42185	0.536	0.399	2.84456e-12	2	CALB2
8.41092e-17	-0.32713	0.122	0.282	3.0667e-12	2	SLC35F3
8.55e-17	0.265299	0.963	0.951	3.11741e-12	2	CADM1
9.95653e-17	-0.338523	0.477	0.681	3.63025e-12	2	RGS11
1.07829e-16	0.584337	0.529	0.427	3.93154e-12	2	PTPRO
1.19617e-16	-0.757525	0.12	0.264	4.36136e-12	2	SLC4A4
1.33747e-16	0.374427	0.907	0.867	4.87654e-12	2	TTC28li1
1.35209e-16	-0.314287	0.128	0.289	4.92987e-12	2	TRMT9B
1.36058e-16	0.284022	0.388	0.244	4.9608e-12	2	VSTM2A
1.38383e-16	-0.586511	0.625	0.725	5.04559e-12	2	SNTG1
1.52392e-16	-0.380853	0.18	0.352	5.55637e-12	2	MARCHF11
1.52637e-16	-0.38715	0.179	0.347	5.56531e-12	2	LINC-PPIF-11
1.67094e-16	0.430072	0.64	0.556	6.09241e-12	2	LRP8
5.44455e-16	0.312221	0.722	0.571	1.98514e-11	2	CSGALNACT1
5.46198e-16	-0.369879	0.183	0.358	1.99149e-11	2	ANGPT1
5.85737e-16	0.433917	0.674	0.586	2.13566e-11	2	NOL4li1
5.99785e-16	0.45195	0.321	0.198	2.18688e-11	2	MYO1H
6.16008e-16	0.426438	0.341	0.215	2.24603e-11	2	INSYN2B
6.17158e-16	-0.384197	0.89	0.941	2.25022e-11	2	FAT3
6.94716e-16	-0.415976	0.195	0.369	2.53301e-11	2	GRM7-AS-2
7.56025e-16	-0.355137	0.406	0.595	2.75654e-11	2	TMEM117
8.0332e-16	-0.388071	0.144	0.304	2.92898e-11	2	CNTN4-AS-4
8.96208e-16	-0.360725	0.261	0.436	3.26767e-11	2	PAK3
1.02745e-15	0.393031	0.547	0.415	3.74618e-11	2	FSTL1
1.07601e-15	-0.380086	0.292	0.481	3.92324e-11	2	RIPK2-AS-3
1.24821e-15	0.282141	0.927	0.841	4.55109e-11	2	PDE4B
1.40491e-15	-0.336166	0.156	0.318	5.12243e-11	2	PRKD1
1.7615e-15	0.41666	0.636	0.53	6.4226e-11	2	NRP2
1.95478e-15	-0.380419	0.365	0.551	7.12734e-11	2	NMNAT2
2.18031e-15	0.40052	0.701	0.623	7.94963e-11	2	PDE3A-AS-3
2.78241e-15	-0.315812	0.528	0.699	1.01449e-10	2	MICU3
3.05826e-15	0.302582	0.83	0.71	1.11507e-10	2	MCTP1
3.12438e-15	-0.312925	0.196	0.366	1.13918e-10	2	PTDSS1
3.22216e-15	-0.370512	0.508	0.67	1.17483e-10	2	ST7
5.74067e-15	-0.444748	0.511	0.659	2.0931e-10	2	FAM184A
6.99136e-15	0.334525	0.81	0.771	2.54912e-10	2	CACNB2li1
8.15274e-15	-0.306072	0.765	0.848	2.97257e-10	2	NRG3
8.33666e-15	-0.473739	0.25	0.418	3.03963e-10	2	PTN
8.85701e-15	-0.378673	0.404	0.58	3.22935e-10	2	KCND3
1.04144e-14	-0.349703	0.341	0.509	3.79718e-10	2	CAPRIN2
1.16682e-14	0.314105	0.258	0.144	4.25433e-10	2	CACNG5
1.25734e-14	-0.321887	0.128	0.278	4.5844e-10	2	ETV6
1.50212e-14	0.556431	0.706	0.642	5.47687e-10	2	THY1
1.77154e-14	-0.358046	0.364	0.541	6.45921e-10	2	PKIA
1.83859e-14	-0.313705	0.367	0.554	6.70369e-10	2	ZNF827
2.10907e-14	-0.413302	0.193	0.347	7.68987e-10	2	VWC2
2.69328e-14	-0.317888	0.581	0.737	9.81996e-10	2	NSF
2.79064e-14	-0.364653	0.213	0.371	1.0175e-09	2	MYRIP
2.96014e-14	-0.365953	0.304	0.475	1.0793e-09	2	AFF1
2.99434e-14	0.310003	0.841	0.799	1.09177e-09	2	SCN2A
3.1004e-14	0.331645	0.752	0.666	1.13044e-09	2	SYT16
3.12043e-14	-0.365487	0.282	0.451	1.13774e-09	2	SGMS1
3.49071e-14	0.399137	0.718	0.653	1.27275e-09	2	PHKB
4.553e-14	-0.311912	0.268	0.445	1.66007e-09	2	PPP4R4
5.09423e-14	0.50274	0.422	0.309	1.85741e-09	2	SGCD
5.14878e-14	-0.428448	0.276	0.438	1.8773e-09	2	FLRT2
5.19855e-14	-0.2977	0.169	0.323	1.89544e-09	2	GARNL3
5.79648e-14	-0.335325	0.209	0.371	2.11346e-09	2	MT3
6.8565e-14	0.401	0.706	0.605	2.49995e-09	2	TSHZ2
7.82864e-14	0.384453	0.657	0.585	2.8544e-09	2	PLPP1
8.40627e-14	0.329295	0.81	0.785	3.06501e-09	2	NRG2
1.01667e-13	0.362955	0.338	0.22	3.70689e-09	2	NELL2-AS-1
1.06894e-13	0.370753	0.31	0.189	3.89745e-09	2	HS3ST2
1.12346e-13	-0.372767	0.201	0.362	4.09623e-09	2	GLRA3li1
1.12408e-13	0.273154	0.847	0.802	4.09849e-09	2	CDH2
1.30668e-13	-0.380205	0.459	0.616	4.7643e-09	2	SV2C
1.34526e-13	-0.303283	0.346	0.517	4.90496e-09	2	SUGCT
1.37486e-13	0.322827	0.284	0.173	5.01288e-09	2	GALNT10
1.64161e-13	-0.359831	0.369	0.525	5.98549e-09	2	BMERB1
1.85094e-13	0.293396	0.857	0.807	6.74871e-09	2	PRKCB
2.18548e-13	0.42925	0.393	0.262	7.96846e-09	2	GLIS3
2.22414e-13	-0.271445	0.115	0.256	8.10944e-09	2	PIP4K2A
2.55248e-13	-0.31757	0.375	0.556	9.30658e-09	2	CLVS1
2.56443e-13	-0.356937	0.234	0.39	9.35018e-09	2	KCNN2
2.86354e-13	-0.317907	0.256	0.421	1.04407e-08	2	KANSL1L
2.95891e-13	0.409545	0.518	0.413	1.07885e-08	2	ASXL3li1
3.2351e-13	-0.281162	0.179	0.336	1.17955e-08	2	RGL1
3.36137e-13	0.540632	0.679	0.613	1.22559e-08	2	FIGN
3.68623e-13	-0.396515	0.435	0.588	1.34404e-08	2	ELMO1
4.15158e-13	-0.274936	0.136	0.278	1.51371e-08	2	TRIM9
5.46746e-13	-0.37595	0.33	0.494	1.99349e-08	2	EPB41L2
6.27763e-13	-0.263455	0.242	0.409	2.28889e-08	2	WWP1
6.94273e-13	-0.302076	0.196	0.351	2.53139e-08	2	SYN3
7.80158e-13	-0.413538	0.148	0.292	2.84453e-08	2	STK32A
9.23085e-13	-0.322151	0.261	0.421	3.36566e-08	2	DTNB
1.09351e-12	-0.34777	0.234	0.394	3.98705e-08	2	ATP8A1
1.13945e-12	-0.32566	0.576	0.703	4.15456e-08	2	DOCK9
1.13983e-12	-0.464033	0.479	0.634	4.15595e-08	2	DOK6
1.38062e-12	-0.300437	0.263	0.423	5.03389e-08	2	GAREM1
1.40536e-12	-0.343912	0.209	0.365	5.12407e-08	2	NEFM-AS-1
1.51696e-12	-0.254375	0.146	0.287	5.53098e-08	2	LRPAP1
1.62666e-12	-0.306056	0.295	0.461	5.93095e-08	2	TNFRSF23
1.71659e-12	0.335096	0.825	0.774	6.25884e-08	2	SLC25A26
1.76735e-12	0.370628	0.529	0.436	6.44394e-08	2	DPYSL5
1.98587e-12	-0.260771	0.218	0.373	7.24068e-08	2	ZFYVE28
1.99884e-12	0.314781	0.58	0.461	7.28797e-08	2	PLPPR5
2.04694e-12	-0.271413	0.734	0.842	7.46335e-08	2	C1ORF21
2.59446e-12	-0.288633	0.388	0.548	9.45965e-08	2	AKAP2
2.67577e-12	-0.281463	0.312	0.481	9.75614e-08	2	PRKACB
3.02701e-12	-0.313691	0.43	0.591	1.10368e-07	2	MARK1li1
3.64577e-12	-0.327794	0.344	0.503	1.32928e-07	2	SLCO3A1
4.15555e-12	0.342913	0.977	0.969	1.51515e-07	2	KCND2
4.28145e-12	0.322388	0.679	0.611	1.56106e-07	2	ZMYND8
4.54118e-12	-0.66115	0.31	0.458	1.65576e-07	2	NKAIN2
5.16144e-12	0.400749	0.31	0.21	1.88191e-07	2	RBFOX1-AS-6
5.38728e-12	-0.291018	0.177	0.322	1.96426e-07	2	LINC-SPRED1-1
5.92892e-12	-0.327767	0.151	0.289	2.16175e-07	2	MAML2
7.06279e-12	0.361767	0.318	0.213	2.57516e-07	2	TENM1li1
7.21848e-12	0.32767	0.774	0.734	2.63193e-07	2	TIAM1
7.40751e-12	-0.338543	0.328	0.49	2.70085e-07	2	SLC38A1
7.49728e-12	-0.314376	0.3	0.455	2.73358e-07	2	ANKRD44
7.5034e-12	-0.31622	0.365	0.522	2.73581e-07	2	ARHGEF11
7.81458e-12	0.327335	0.472	0.359	2.84927e-07	2	PHLDB2
8.03967e-12	0.315733	0.781	0.75	2.93134e-07	2	SREK1
8.15061e-12	-0.258067	0.143	0.278	2.9718e-07	2	SERINC5
8.6118e-12	-0.279134	0.266	0.421	3.13995e-07	2	CRACD
8.73571e-12	0.413534	0.594	0.53	3.18513e-07	2	PATJ
9.0395e-12	-0.258353	0.185	0.331	3.29589e-07	2	STX16
9.17246e-12	-0.294764	0.633	0.767	3.34437e-07	2	SLC4A10
1.42764e-11	-0.319407	0.328	0.477	5.20533e-07	2	MTSS1
1.49935e-11	-0.271706	0.144	0.275	5.4668e-07	2	REPS2
1.87647e-11	-0.320106	0.234	0.379	6.84178e-07	2	LRRK2
1.97895e-11	0.417001	0.51	0.421	7.21545e-07	2	SYT7
2.37815e-11	0.353799	0.471	0.359	8.67097e-07	2	VSTM2B
2.68125e-11	0.281097	0.968	0.971	9.77611e-07	2	ANKS1B
2.76087e-11	0.354329	0.367	0.259	1.00664e-06	2	LORF2li16
2.79106e-11	-0.278688	0.323	0.479	1.01765e-06	2	MYSM1
2.8102e-11	0.347838	0.701	0.662	1.02463e-06	2	TULP4
3.294e-11	0.400538	0.401	0.303	1.20103e-06	2	MGAT5B
3.36939e-11	-0.279893	0.5	0.638	1.22851e-06	2	TTLL7
3.64101e-11	-0.320336	0.393	0.542	1.32755e-06	2	MGAT5
3.85377e-11	-0.261575	0.326	0.482	1.40512e-06	2	GPR180
5.54956e-11	-0.311608	0.188	0.325	2.02343e-06	2	CAMK2G
6.0598e-11	-0.323237	0.131	0.253	2.20946e-06	2	GRK3
6.12873e-11	-0.314498	0.141	0.263	2.2346e-06	2	CALN1-AS-2
6.30042e-11	0.374507	0.263	0.167	2.2972e-06	2	RERG
6.61997e-11	-0.517196	0.32	0.429	2.41371e-06	2	EPHB1
7.40194e-11	-0.260153	0.333	0.485	2.69882e-06	2	ZDHHC21
8.12426e-11	-0.270726	0.471	0.623	2.96219e-06	2	NAV2li1
8.27102e-11	-0.400009	0.399	0.54	3.0157e-06	2	CLU
8.48367e-11	-0.600979	0.672	0.683	3.09323e-06	2	NELL1
8.64561e-11	0.300398	0.709	0.675	3.15228e-06	2	SRPK2
8.91023e-11	-0.256509	0.401	0.564	3.24876e-06	2	FBXW7
8.97399e-11	0.293674	0.763	0.731	3.27201e-06	2	ZNF280D
9.2581e-11	0.362462	0.442	0.343	3.3756e-06	2	LINC-NAP1L1-36
1.05848e-10	0.346976	0.292	0.19	3.85932e-06	2	LINC-SGCD-1
1.14404e-10	-0.283003	0.606	0.723	4.17128e-06	2	MSI2
1.31504e-10	-0.280324	0.794	0.863	4.79478e-06	2	ADAM23
1.3382e-10	-0.263244	0.464	0.622	4.8792e-06	2	STK38L
1.47765e-10	0.259704	0.313	0.201	5.38766e-06	2	RYR3
2.03525e-10	0.363598	0.297	0.201	7.42073e-06	2	AFF2
2.0474e-10	0.408811	0.331	0.244	7.46504e-06	2	SLC9A5
3.32041e-10	-0.27125	0.39	0.539	1.21066e-05	2	XPO6
3.71659e-10	0.302233	0.511	0.42	1.35511e-05	2	LRRN1
4.13551e-10	-0.261625	0.589	0.733	1.50785e-05	2	RSRP1
4.33513e-10	-0.2797	0.666	0.777	1.58063e-05	2	MBNL1
4.47915e-10	-0.290712	0.331	0.47	1.63314e-05	2	RALGPS2
5.02344e-10	-0.312602	0.583	0.701	1.8316e-05	2	SORL1
6.91986e-10	-0.284465	0.562	0.684	2.52305e-05	2	RABGAP1L
8.33167e-10	-0.259303	0.344	0.493	3.03781e-05	2	PLEKHA5
9.09377e-10	0.459862	0.503	0.445	3.31568e-05	2	SCLT1
9.97794e-10	-0.326323	0.333	0.46	3.63806e-05	2	KLHL5
1.02024e-09	-0.274764	0.516	0.658	3.71991e-05	2	GPCPD1
1.14023e-09	-0.252902	0.362	0.526	4.15738e-05	2	STOX2
1.61726e-09	-0.278579	0.276	0.404	5.89669e-05	2	KLHL29
1.69576e-09	-0.255128	0.776	0.865	6.1829e-05	2	PRKN
1.70695e-09	0.346205	0.341	0.248	6.22371e-05	2	LINC-MYO1B-1
2.21173e-09	0.288543	0.378	0.288	8.0642e-05	2	MAGOH-AS-2
2.28417e-09	0.343597	0.276	0.182	8.3283e-05	2	LORF2li141
2.42594e-09	-0.272986	0.617	0.74	8.84521e-05	2	EVI5
2.51085e-09	0.34557	0.596	0.53	9.15481e-05	2	LINC-BASP1-1
3.05461e-09	-0.329619	0.786	0.855	0.000111374	2	DNER
3.31617e-09	-0.271207	0.75	0.838	0.000120911	2	PPP2R2B
3.80489e-09	0.340407	0.573	0.528	0.00013873	2	RNF157
3.84217e-09	-0.263808	0.195	0.314	0.000140089	2	SMURF2
4.09566e-09	0.356602	0.529	0.464	0.000149332	2	HS2ST1
4.64314e-09	-0.351	0.346	0.478	0.000169293	2	YPEL2
5.01558e-09	0.274659	0.281	0.194	0.000182873	2	PRKCG
5.90721e-09	0.413823	0.458	0.385	0.000215383	2	B3GAT1
6.18786e-09	-0.253159	0.62	0.742	0.000225616	2	LRCH1
6.25749e-09	0.285469	0.631	0.57	0.000228154	2	EFR3A
6.3735e-09	-0.269181	0.531	0.664	0.000232384	2	ZEB1
7.6561e-09	-0.267273	0.979	0.982	0.000279149	2	DPP10
9.43548e-09	0.275998	0.698	0.641	0.000344027	2	NAPEPLD
1.05858e-08	-0.260127	0.203	0.321	0.000385969	2	GAP43
1.17555e-08	0.313677	0.653	0.605	0.000428616	2	PER3
1.18809e-08	0.328874	0.651	0.605	0.000433188	2	CALM1li2
1.21796e-08	0.298837	0.287	0.202	0.000444082	2	POU4F1
1.30527e-08	0.277754	0.769	0.751	0.000475914	2	ITFG1
1.41517e-08	0.366856	0.341	0.253	0.000515985	2	C12ORF66
1.79563e-08	-0.254006	0.17	0.278	0.000654706	2	EPB41L4B
2.47894e-08	0.398719	0.375	0.296	0.000903847	2	ZNF618-AS-2
3.20042e-08	0.329917	0.32	0.234	0.00116691	2	LINC-RBFOX1-2
3.7888e-08	-0.266412	0.255	0.375	0.00138144	2	CHD7
4.06155e-08	0.289916	0.253	0.168	0.00148088	2	PRKCA
4.92654e-08	-0.33487	0.653	0.759	0.00179626	2	CACNA2D3
5.42244e-08	-0.621013	0.323	0.41	0.00197708	2	SORCS3
6.1334e-08	-0.260191	0.766	0.847	0.0022363	2	ATXN1
7.49215e-08	0.519043	0.281	0.213	0.00273171	2	EGFLAM
1.02593e-07	0.32243	0.584	0.546	0.00374066	2	QCCE-10352
1.39448e-07	0.254293	0.568	0.495	0.00508442	2	ARPP21
1.4415e-07	0.294008	0.495	0.429	0.00525585	2	RAB27B
1.47054e-07	-0.31114	0.729	0.797	0.00536175	2	EXT1
1.57521e-07	-0.283265	0.162	0.263	0.00574338	2	PLCL1
1.85521e-07	0.313223	0.359	0.279	0.0067643	2	CHGB
2.49121e-07	-0.36319	0.666	0.742	0.00908319	2	TSORFli2147
2.66435e-07	0.309056	0.281	0.206	0.00971448	2	PLEKHG1
3.28588e-07	0.282364	0.615	0.568	0.0119807	2	CYRIA
4.01403e-07	0.317699	0.292	0.22	0.0146356	2	NCAM2-AS-1
4.19195e-07	-0.476109	0.195	0.288	0.0152843	2	CAP2-AS-1
4.82528e-07	0.263981	0.393	0.321	0.0175935	2	ZNF706li1
4.89272e-07	0.261045	0.349	0.274	0.0178393	2	NLN
9.30219e-07	0.266091	0.654	0.633	0.0339167	2	ANK1
9.7838e-07	0.305502	0.536	0.499	0.0356727	2	AK4
1.01811e-06	-0.282477	0.659	0.742	0.0371212	2	ZC2HC1A
1.07784e-06	0.317482	0.416	0.346	0.0392993	2	ARHGAP26
1.09689e-06	-0.433278	0.343	0.433	0.0399939	2	KCNIP1
1.26778e-06	0.255877	0.662	0.622	0.0462245	2	SORBS1
1.52707e-06	0.277378	0.443	0.387	0.0556786	2	DLGAP1li2
1.55389e-06	0.27984	0.455	0.393	0.0566563	2	SEMA6A-AS-2
1.9348e-06	0.275764	0.263	0.195	0.0705448	2	LORF2li42
2.50046e-06	0.270938	0.643	0.618	0.0911694	2	AMPH
2.76942e-06	0.294569	0.299	0.232	0.100976	2	PHKB-AS-1
4.93134e-06	0.320676	0.477	0.427	0.179802	2	EBF1-AS-3
5.07762e-06	0.257843	0.724	0.707	0.185135	2	DNAJC6
5.68179e-06	0.354215	0.726	0.685	0.207164	2	ZNF804B
8.39593e-06	-0.270506	0.985	0.988	0.306124	2	CNTNAP2
1.54749e-05	0.334416	0.432	0.376	0.564229	2	CTSF
1.6137e-05	0.265636	0.388	0.33	0.588373	2	SRGAP1-AS-1
1.66628e-05	0.267489	0.679	0.656	0.607543	2	CHRNB3
2.07673e-05	0.260162	0.571	0.535	0.757197	2	DLGAP1li1
2.22128e-05	-0.469401	0.539	0.406	0.809902	2	ROBO1
2.333e-05	-0.44826	0.205	0.283	0.850636	2	KCNB2
2.92198e-05	0.261643	0.589	0.557	1	2	ADAM11
3.17089e-05	-0.306488	0.63	0.711	1	2	NA-1115-1
3.1947e-05	-0.297124	0.557	0.638	1	2	NA-1317-1
3.97668e-05	0.316026	0.55	0.515	1	2	REEP5
4.31212e-05	0.262846	0.422	0.374	1	2	LINC-DSCAM-3
6.60004e-05	0.255771	0.394	0.348	1	2	SERAC1
0.000127766	0.261259	0.268	0.213	1	2	CACNB2
0.000142711	-0.302219	0.667	0.7	1	2	SLC35F4li1
0.000221219	0.308119	0.344	0.293	1	2	TSORFli1881
0.000501019	0.29371	0.688	0.672	1	2	CST3
0.000914245	0.27318	0.295	0.252	1	2	CDIPT
0.0012586	0.364716	0.365	0.328	1	2	NPDC1-AS-1
0.00132747	0.271246	0.302	0.27	1	2	RAVER2
0.00162021	-0.266068	0.575	0.632	1	2	NA-609-1
0.00210732	-0.580521	0.226	0.261	1	2	TLL1
0.00270222	0.2717	0.356	0.32	1	2	DLGAP1
0.00315688	-0.537407	0.781	0.696	1	2	CLSTN2
0.00474964	0.277413	0.388	0.364	1	2	SELENOF
6.1269e-244	2.05244	0.887	0.302	2.23393e-239	3	SEMA3A
1.87008e-217	1.59435	0.656	0.137	6.81851e-213	3	CLMP
4.11145e-198	1.69767	0.723	0.196	1.49907e-193	3	TFAP2D
1.7999e-172	1.92246	0.943	0.547	6.56262e-168	3	GPC6
3.61026e-155	1.98084	0.704	0.251	1.31634e-150	3	L1RE1li231
2.0609e-154	0.912015	0.268	0.021	7.51425e-150	3	CBLN2
4.15199e-146	1.45475	0.63	0.187	1.51386e-141	3	MGAT4Cli1
2.56797e-133	1.48641	0.832	0.368	9.36308e-129	3	FRMD5
3.32241e-128	1.17716	0.614	0.186	1.21138e-123	3	TNR
1.74716e-127	1.17692	0.593	0.164	6.37031e-123	3	EGFEM1
3.78377e-121	1.32478	0.564	0.164	1.3796e-116	3	MGAT4C-AS-1
3.61033e-116	1.01648	0.928	0.516	1.31636e-111	3	ASTN2
1.5813e-115	1.10153	0.36	0.067	5.76558e-111	3	GABRG1
2.81055e-109	1.12814	0.876	0.525	1.02475e-104	3	FRMD4B
2.76678e-107	1.23318	0.795	0.365	1.00879e-102	3	SLC44A5
3.92059e-106	-1.01186	0.976	0.985	1.42949e-101	3	RALYL
3.75837e-103	-0.819339	0.97	0.991	1.37034e-98	3	CADM2
9.83267e-101	-1.26769	0.445	0.888	3.58509e-96	3	UNC13Cli1
3.96621e-98	-1.52619	0.174	0.662	1.44612e-93	3	PLXDC2
4.14223e-98	-0.943859	0.821	0.978	1.5103e-93	3	LSAMP
2.16303e-97	1.00978	0.712	0.316	7.88664e-93	3	MYRIP
3.28259e-97	-1.52049	0.264	0.732	1.19687e-92	3	PLD5
2.96189e-95	-1.09272	0.841	0.953	1.07994e-90	3	B3GALT1
4.01001e-94	-0.912499	0.974	0.989	1.46209e-89	3	CNTNAP2
5.50049e-89	-1.81594	0.495	0.78	2.00554e-84	3	ZNF385D
2.02857e-86	-1.41278	0.455	0.79	7.39639e-82	3	TOX
1.77938e-83	0.99951	0.895	0.612	6.48779e-79	3	PTPRM
2.52831e-82	-0.74215	0.957	0.973	9.21846e-78	3	FGF14
6.05579e-82	1.07287	0.335	0.078	2.208e-77	3	HTR2C
4.73049e-81	0.709037	1	0.991	1.72478e-76	3	NRXN1
2.3557e-78	-1.34554	0.595	0.831	8.58911e-74	3	HS6ST3
1.29061e-75	-1.64758	0.503	0.799	4.7057e-71	3	LRP1B
8.44103e-72	1.03222	0.619	0.274	3.07768e-67	3	PCDH17
3.50456e-71	-1.23547	0.481	0.772	1.2778e-66	3	TENM1
8.18649e-70	0.902914	0.928	0.713	2.98488e-65	3	TSORFli2147
8.27054e-70	-1.05739	0.806	0.905	3.01552e-65	3	PEX5L
1.74075e-67	0.879206	0.913	0.642	6.34696e-63	3	DAB1
7.09588e-67	0.944875	0.606	0.285	2.58723e-62	3	EPHA7
6.49146e-66	1.29691	0.569	0.266	2.36685e-61	3	TCF4
9.3281e-64	-1.82867	0.122	0.5	3.40112e-59	3	PRKG1
4.52185e-63	-1.04678	0.56	0.85	1.64871e-58	3	DSCAM
8.63376e-63	-1.50218	0.211	0.578	3.14795e-58	3	LRRC7
8.98324e-63	-0.817783	0.871	0.955	3.27538e-58	3	NAP1L1-AS-5
3.91788e-61	0.823793	0.858	0.582	1.4285e-56	3	SATB1
7.07003e-61	0.808121	0.403	0.137	2.5778e-56	3	CNTNAP3
1.01551e-59	0.813453	0.503	0.204	3.70266e-55	3	PDE7B
2.62042e-59	0.852908	0.492	0.208	9.5543e-55	3	LRFN2
7.81507e-59	0.623422	0.586	0.242	2.84945e-54	3	STK32A
6.59582e-58	0.693076	0.952	0.688	2.4049e-53	3	SNTG1
3.36249e-57	0.891253	0.837	0.568	1.226e-52	3	PTPRG
7.04691e-57	0.80857	0.662	0.365	2.56938e-52	3	L3MBTL4
7.4936e-56	0.608193	0.373	0.124	2.73224e-51	3	KANK1
4.19896e-54	0.612999	0.466	0.178	1.53098e-49	3	CHL1
6.23142e-54	0.831246	0.745	0.454	2.27204e-49	3	PID1
1.96971e-52	-2.36235	0.346	0.602	7.18177e-48	3	SGCZ
2.39202e-52	0.781642	0.652	0.354	8.72154e-48	3	ADCY8
6.33102e-52	0.794479	0.564	0.275	2.30835e-47	3	SERPINI1
9.98189e-52	0.610112	0.961	0.682	3.6395e-47	3	KCNIP4
2.2173e-51	0.681285	0.375	0.138	8.0845e-47	3	ATF7IP2
2.80302e-51	0.58144	0.969	0.911	1.02201e-46	3	AGBL4
8.65022e-51	0.707672	0.917	0.643	3.15396e-46	3	PCDH9
1.11759e-50	0.542363	0.34	0.112	4.07483e-46	3	PPP1R14C
2.42773e-50	0.836806	0.595	0.297	8.85175e-46	3	SATB2
6.23463e-50	1.03927	0.8	0.61	2.27321e-45	3	NA-1317-1
1.04255e-49	1.03397	0.8	0.606	3.80123e-45	3	NA-609-1
9.18307e-49	0.619503	0.335	0.114	3.34824e-44	3	BCL11B
1.02885e-48	0.84673	0.965	0.864	3.75129e-44	3	CDH18
1.03253e-48	0.777388	0.902	0.848	3.76471e-44	3	CNTN5
4.68947e-48	-0.822887	0.449	0.743	1.70983e-43	3	ENOX1
2.08551e-46	-1.05585	0.512	0.722	7.60399e-42	3	INPP4B
6.0021e-45	-1.55074	0.135	0.437	2.18843e-40	3	CHSY3
1.45114e-44	0.661861	0.392	0.161	5.29098e-40	3	KALRN
1.72846e-44	0.798126	0.649	0.391	6.30215e-40	3	PARD3B
3.87671e-44	0.606054	0.957	0.913	1.41349e-39	3	IL1RAPL1
5.23436e-44	0.657524	0.484	0.221	1.9085e-39	3	SLIT1
6.93381e-44	0.877893	0.501	0.231	2.52814e-39	3	TLL1
7.19781e-44	1.28299	0.503	0.272	2.62439e-39	3	UNC5D
7.9736e-44	0.581291	0.516	0.245	2.90725e-39	3	GRIK3
1.03911e-43	0.549677	0.985	0.882	3.78872e-39	3	DCC
1.27918e-43	0.59732	0.68	0.389	4.66402e-39	3	SPHKAP
2.01998e-43	-0.473791	0.974	0.979	7.36504e-39	3	AUTS2
2.29167e-43	-0.849169	0.043	0.33	8.35568e-39	3	TOX2
5.53353e-42	-1.41732	0.041	0.321	2.01758e-37	3	SOX6
5.76324e-42	0.962747	0.835	0.687	2.10134e-37	3	NA-1115-1
9.08739e-42	-0.946401	0.318	0.593	3.31335e-37	3	ZFHX4
5.85201e-41	-1.0172	0.096	0.382	2.1337e-36	3	AK5
8.26488e-41	0.894532	0.784	0.594	3.01346e-36	3	LINC-ADM-2
1.07352e-40	0.553093	0.909	0.749	3.91418e-36	3	CSRNP3
1.27116e-40	0.63498	0.769	0.515	4.63478e-36	3	LIN7A
7.55508e-40	0.493885	0.969	0.802	2.75466e-35	3	KCNC2
1.2884e-39	0.827122	0.706	0.484	4.69765e-35	3	NA-1007-1
2.17436e-39	0.92889	0.296	0.107	7.92792e-35	3	TRPC7
4.29283e-39	0.848618	0.699	0.496	1.56521e-34	3	NA-709-1
4.32818e-39	0.4904	0.689	0.388	1.5781e-34	3	LRRTM3
8.89785e-39	-0.899595	0.072	0.338	3.24424e-34	3	ZNF385D-AS-2
1.12199e-38	0.841103	0.665	0.437	4.0909e-34	3	NA-464-1
1.35689e-38	-0.71868	0.604	0.806	4.94736e-34	3	EDIL3
1.34162e-37	-0.691053	0.257	0.565	4.89167e-33	3	UNC13C
1.38578e-37	0.876877	0.728	0.523	5.05269e-33	3	NA-373-1
1.89831e-37	0.554636	0.257	0.087	6.92142e-33	3	LINC-CDH12-12
4.98471e-37	-1.29617	0.242	0.504	1.81747e-32	3	SORCS1
5.55508e-37	0.840111	0.677	0.475	2.02544e-32	3	NA-1404-1
8.92927e-37	-0.714146	0.405	0.667	3.2557e-32	3	ZNF521
3.69974e-36	-0.745313	0.229	0.519	1.34896e-31	3	ZMAT4
5.98562e-35	-1.05731	0.089	0.337	2.18242e-30	3	SGCZ-AS-5
8.8997e-35	0.620347	0.712	0.445	3.24492e-30	3	LINC-RPL6-63
2.92679e-34	-0.991985	0.2	0.471	1.06714e-29	3	SASH1
1.80274e-33	1.09032	0.773	0.65	6.57298e-29	3	GRIN2A
2.13027e-33	0.488665	0.268	0.097	7.76717e-29	3	EDNRA-AS-1
2.34406e-33	-0.699978	0.577	0.75	8.54669e-29	3	ZC2HC1A
3.43594e-33	-0.754762	0.394	0.633	1.25278e-28	3	CNTNAP2-AS-3
4.04453e-33	-0.771851	0.226	0.492	1.47468e-28	3	PGR-AS-1
6.29606e-33	0.61518	0.444	0.233	2.29561e-28	3	NA-164-1
1.20644e-32	-1.11138	0.431	0.622	4.3988e-28	3	NAV3
2.11797e-32	0.704229	0.8	0.588	7.72233e-28	3	RELN
3.71434e-32	-0.840371	0.652	0.797	1.35429e-27	3	KHDRBS2
3.98616e-32	-0.683251	0.076	0.313	1.4534e-27	3	TBC1D1
4.75125e-32	0.638043	0.749	0.522	1.73235e-27	3	PPARGC1A
5.31525e-32	0.515668	0.34	0.148	1.93799e-27	3	FRMD4B-AS-3
6.41061e-32	0.576639	0.564	0.324	2.33737e-27	3	CHRNA6
1.02512e-31	-0.639269	0.896	0.921	3.7377e-27	3	TMTC2
1.27123e-31	-0.948972	0.068	0.296	4.63505e-27	3	LINC-MMUT-7
2.15253e-31	-0.814185	0.227	0.467	7.84832e-27	3	FRAS1
3.07657e-31	-0.692928	0.109	0.354	1.12175e-26	3	ISL1
4.2112e-31	0.467224	0.51	0.277	1.53545e-26	3	AKAP13
4.75323e-31	0.652198	0.562	0.348	1.73308e-26	3	NA-1268-1
6.02034e-31	0.52487	0.51	0.281	2.19508e-26	3	YBX1li13
6.29101e-31	0.582235	0.527	0.307	2.29377e-26	3	ACAD9
7.52726e-31	0.665609	0.529	0.316	2.74452e-26	3	NA-599-1
1.20876e-30	0.442975	0.726	0.449	4.40725e-26	3	GALNT18
3.02007e-29	0.475863	0.98	0.964	1.10115e-24	3	MACROD2
4.19316e-29	0.558867	0.551	0.315	1.52887e-24	3	RBMS3li1
8.5939e-29	0.449093	0.665	0.395	3.13342e-24	3	KLHL1
4.53306e-28	0.45245	0.51	0.276	1.6528e-23	3	TSORFli1881
4.88095e-28	0.354038	0.27	0.108	1.77964e-23	3	NEDD9
5.69003e-28	-0.908061	0.534	0.677	2.07464e-23	3	PCP4
6.09813e-28	0.482195	0.843	0.71	2.22344e-23	3	WSB1li1
1.21862e-27	0.492959	0.756	0.579	4.4432e-23	3	FNBP1L
2.11e-27	0.525247	0.778	0.641	7.69327e-23	3	CPEB2
2.21895e-27	-0.672995	0.612	0.774	8.0905e-23	3	LINC-NAP1L1-25
2.27105e-27	-1.05918	0.116	0.335	8.28049e-23	3	SLIT2
2.75555e-27	-0.766675	0.27	0.492	1.0047e-22	3	LRRC4C
4.89989e-27	0.599058	0.375	0.185	1.78655e-22	3	GPC5
9.58428e-27	1.26213	0.867	0.89	3.49452e-22	3	NCAM2
1.49558e-26	0.657141	0.569	0.379	5.45302e-22	3	NA-1090-1
1.61128e-26	0.343169	0.982	0.967	5.8749e-22	3	SLC8A1
1.87961e-26	0.391749	0.272	0.113	6.85325e-22	3	BRINP2
2.29297e-26	0.452561	0.499	0.282	8.3604e-22	3	TTC29
2.32599e-26	0.352811	0.987	0.955	8.48078e-22	3	CA10
2.34077e-26	-0.965269	0.309	0.501	8.53469e-22	3	NDST4
2.77536e-26	-0.540674	0.632	0.791	1.01192e-21	3	CACNB2li1
4.29732e-26	-0.505736	0.558	0.753	1.56685e-21	3	PBX1
5.6328e-26	0.447881	0.948	0.933	2.05377e-21	3	FAT3
6.38331e-26	-1.02562	0.102	0.309	2.32742e-21	3	C8ORF34
8.22752e-26	0.476261	0.656	0.431	2.99984e-21	3	SORCS2
8.38186e-26	-0.601094	0.052	0.252	3.05611e-21	3	ZNF385D-AS-4
1.52774e-25	0.334425	0.333	0.148	5.5703e-21	3	STK32A-AS-1
3.6949e-25	0.640618	0.54	0.36	1.3472e-20	3	XYLT1
8.95395e-25	0.417786	0.697	0.478	3.2647e-20	3	GUCY1A2
9.58121e-25	0.308222	0.982	0.973	3.49341e-20	3	CTNND2
1.31311e-24	0.283785	0.645	0.419	4.78774e-20	3	NKAIN2
1.72012e-24	-0.715223	0.131	0.334	6.27172e-20	3	TOX3
2.08902e-24	0.307238	0.562	0.32	7.61677e-20	3	PCDH11X
2.09021e-24	0.523688	0.547	0.342	7.62112e-20	3	MAML3
3.45276e-24	-0.568806	0.094	0.292	1.25891e-19	3	MYLIP
6.16301e-24	-0.393504	0.972	0.962	2.24709e-19	3	TRPM3
6.38751e-24	-1.19943	0.185	0.387	2.32895e-19	3	HS3ST4
9.08492e-24	0.387683	0.322	0.156	3.31245e-19	3	LINC-HTR1B-1
1.28836e-23	-0.514324	0.614	0.761	4.69748e-19	3	STXBP5
1.98183e-23	0.436923	0.318	0.155	7.22596e-19	3	NA-99-1
2.9946e-23	-0.502964	0.608	0.753	1.09186e-18	3	ARID5B
3.40907e-23	-0.740713	0.795	0.853	1.24298e-18	3	UBE2E1-AS-3
3.96156e-23	0.483764	0.747	0.542	1.44442e-18	3	NTRK3
4.10043e-23	0.336278	0.963	0.89	1.49506e-18	3	EPHA6
4.45931e-23	-0.662018	0.407	0.599	1.62591e-18	3	GRIK1li1
6.25153e-23	0.398021	0.898	0.745	2.27937e-18	3	CNTNAP5li1
7.94751e-23	0.454292	0.518	0.324	2.89774e-18	3	EMB
9.89339e-23	0.388033	0.909	0.817	3.60723e-18	3	AFF3
1.07719e-22	0.451941	0.601	0.393	3.92755e-18	3	ZNF423
2.43066e-22	-0.529058	0.664	0.792	8.86242e-18	3	GALNT13
2.78687e-22	0.41081	0.876	0.807	1.01612e-17	3	DGKI
2.86269e-22	-0.468483	0.865	0.897	1.04377e-17	3	CAMK2D
3.14777e-22	-0.509817	0.603	0.741	1.14771e-17	3	SPRED1
3.59667e-22	0.404304	0.86	0.646	1.31138e-17	3	CNTN4
4.82978e-22	-0.48142	0.725	0.85	1.76099e-17	3	PAM
6.91745e-22	0.465648	0.726	0.564	2.52217e-17	3	FMN1
8.19101e-22	0.370721	0.298	0.142	2.98653e-17	3	NA-1187-1
8.48811e-22	0.494022	0.403	0.223	3.09485e-17	3	HCRTR2
1.05092e-21	-0.505255	0.471	0.636	3.83176e-17	3	AMPH
1.05954e-21	0.468396	0.433	0.246	3.86319e-17	3	CNTNAP4
1.46496e-21	-0.528105	0.44	0.632	5.34138e-17	3	SEZ6L
1.48431e-21	-0.56358	0.73	0.827	5.41194e-17	3	RUNX1T1
1.92809e-21	0.37498	0.577	0.359	7.03e-17	3	LDLRAD4
2.03988e-21	0.525553	0.617	0.44	7.43762e-17	3	HUNK
2.4873e-21	0.318702	0.262	0.118	9.06896e-17	3	TMEM132E
2.51183e-21	0.351951	0.298	0.142	9.15838e-17	3	PID1-AS-1
2.92952e-21	-0.609631	0.176	0.36	1.06813e-16	3	HS6ST3-AS-3
3.57707e-21	-0.778207	0.283	0.461	1.30424e-16	3	TCERG1L
4.25653e-21	0.418593	0.436	0.25	1.55197e-16	3	ZNF704
5.47616e-21	0.403386	0.719	0.51	1.99666e-16	3	CUX2
1.02209e-20	0.410035	0.706	0.524	3.72663e-16	3	NRP2
1.95622e-20	0.408153	0.634	0.436	7.13258e-16	3	DOK5
2.79706e-20	0.326281	0.264	0.124	1.01984e-15	3	NA-166-1
3.81713e-20	-0.501138	0.192	0.39	1.39176e-15	3	VSTM2B
4.3286e-20	-0.566302	0.355	0.541	1.57825e-15	3	UTRN
5.10461e-20	0.420481	0.392	0.219	1.86119e-15	3	TRPC5
5.55571e-20	-0.500948	0.536	0.697	2.02567e-15	3	NEDD4L
8.98674e-20	0.481353	0.427	0.255	3.27665e-15	3	ONECUT1
1.22901e-19	0.376669	0.555	0.357	4.4811e-15	3	GALNT14
1.30439e-19	0.301119	0.264	0.122	4.75595e-15	3	ADAMTS9
1.36945e-19	0.477636	0.612	0.444	4.99316e-15	3	RIPK2-AS-3
2.22052e-19	-0.525486	0.364	0.549	8.09623e-15	3	PITPNC1
4.47331e-19	0.298099	0.97	0.925	1.63101e-14	3	FRMD4A
6.00808e-19	-0.921257	0.567	0.657	2.19061e-14	3	GRID2
6.17517e-19	0.405784	0.826	0.743	2.25153e-14	3	APBA1
6.23082e-19	-0.537917	0.956	0.944	2.27182e-14	3	NEGR1
7.95496e-19	0.388003	0.865	0.77	2.90046e-14	3	SLC8A3li1
8.20309e-19	0.349657	0.861	0.765	2.99093e-14	3	MAGI3
8.42414e-19	0.359402	0.946	0.8	3.07153e-14	3	NLGN1
8.90374e-19	-0.479096	0.431	0.598	3.24639e-14	3	KHDRBS3
8.9286e-19	-0.529611	0.329	0.511	3.25546e-14	3	SEL1L3
9.67957e-19	0.361423	0.346	0.183	3.52927e-14	3	GPRC5B
1.34362e-18	0.37844	0.355	0.198	4.89896e-14	3	FBXO30
2.88076e-18	-0.466423	0.211	0.397	1.05036e-13	3	LINC-DSCAM-3
3.07617e-18	0.508581	0.495	0.323	1.1216e-13	3	DSCAML1
3.91216e-18	0.450551	0.858	0.689	1.42641e-13	3	CLSTN2
4.05995e-18	-0.593356	0.436	0.588	1.4803e-13	3	NCALD
5.54312e-18	0.403077	0.673	0.522	2.02108e-13	3	PATJ
6.30682e-18	0.432353	0.712	0.535	2.29953e-13	3	CPNE8
9.04893e-18	0.294605	0.551	0.348	3.29933e-13	3	TMEFF2
1.02878e-17	-0.426274	0.625	0.746	3.75102e-13	3	KCNJ3
1.34478e-17	0.351136	0.444	0.276	4.90319e-13	3	SH3BGRL2
1.43879e-17	-1.04388	0.384	0.536	5.24597e-13	3	SCG2
1.51412e-17	-0.629796	0.161	0.323	5.52065e-13	3	NPTX1
2.21253e-17	0.38175	0.713	0.533	8.0671e-13	3	LGI1
2.60544e-17	0.428606	0.902	0.832	9.49969e-13	3	LRRTM4
3.42985e-17	0.426164	0.569	0.394	1.25056e-12	3	FMNL2
3.71929e-17	-0.268499	0.536	0.782	1.35609e-12	3	POU6F2
3.94523e-17	0.360537	0.889	0.789	1.43847e-12	3	NOVA1
4.56233e-17	0.447511	0.386	0.234	1.66347e-12	3	TBC1D30
6.42568e-17	0.430617	0.758	0.605	2.34287e-12	3	CALN1
1.04681e-16	0.37525	0.839	0.742	3.81677e-12	3	PRUNE2
1.33002e-16	-0.291403	0.952	0.97	4.84938e-12	3	LINC-PTPRC-4
2.64963e-16	-0.509466	0.344	0.506	9.66083e-12	3	CPNE4
3.45455e-16	0.290915	0.344	0.191	1.25956e-11	3	ZNF536
4.40397e-16	0.370226	0.63	0.461	1.60573e-11	3	DMDli2
4.46743e-16	0.319482	0.858	0.767	1.62887e-11	3	VPS13C
4.77913e-16	0.359776	0.392	0.236	1.74252e-11	3	LNX1
5.33349e-16	0.358288	0.492	0.326	1.94464e-11	3	MARCHF3
6.13187e-16	0.295659	0.906	0.842	2.23574e-11	3	KCNMA1
7.04655e-16	0.344835	0.462	0.294	2.56924e-11	3	ZNF385B
7.86456e-16	0.363681	0.73	0.566	2.8675e-11	3	CACNA1C
9.13397e-16	0.362491	0.603	0.453	3.33034e-11	3	ERICH3
1.12782e-15	-0.624786	0.135	0.292	4.11214e-11	3	GLIS3
1.40435e-15	0.303315	0.911	0.819	5.12039e-11	3	PPP2R2B
1.6759e-15	0.324763	0.309	0.172	6.1105e-11	3	GALNT10
1.73874e-15	-0.315192	0.928	0.945	6.33962e-11	3	MTUS2
1.93845e-15	-0.491837	0.311	0.46	7.06778e-11	3	DDAH1
2.24296e-15	0.636627	0.641	0.518	8.17806e-11	3	FUT9
2.5663e-15	0.283453	0.266	0.136	9.35697e-11	3	CYP27A1
2.93474e-15	0.317406	0.479	0.318	1.07004e-10	3	PDE1C
4.90747e-15	0.418162	0.597	0.451	1.78931e-10	3	FNDC3B
5.44161e-15	0.294907	0.725	0.553	1.98407e-10	3	MAP2
5.74078e-15	-0.422334	0.196	0.356	2.09315e-10	3	CAMK4
6.12084e-15	0.362907	0.799	0.682	2.23172e-10	3	FHIT
6.9194e-15	-0.719071	0.226	0.377	2.52288e-10	3	ZEB2
7.59873e-15	0.305598	0.351	0.207	2.77057e-10	3	CNTN6
8.02546e-15	0.294478	0.891	0.811	2.92616e-10	3	ARHGEF9
1.02583e-14	-0.580432	0.128	0.274	3.74029e-10	3	VSTM2A
1.1379e-14	0.364964	0.689	0.544	4.14891e-10	3	PRICKLE2
1.16217e-14	0.53436	0.344	0.216	4.2374e-10	3	NCAM2-AS-1
1.17557e-14	-0.797068	0.12	0.259	4.28624e-10	3	MID1
1.20988e-14	0.32921	0.835	0.744	4.41134e-10	3	ASAP1
1.41319e-14	0.414874	0.604	0.47	5.15262e-10	3	NRXN1-AS-4
1.45466e-14	0.285018	0.932	0.907	5.30382e-10	3	NBEA
1.46537e-14	-0.343519	0.85	0.886	5.3429e-10	3	TRIO
1.60023e-14	0.324288	0.401	0.252	5.83461e-10	3	L1RE1li23
1.62541e-14	-0.525828	0.15	0.291	5.9264e-10	3	IQCJ-SCHIP1-AS-11
1.68168e-14	0.341884	0.384	0.236	6.13156e-10	3	LINC-RPL6-236
1.85431e-14	-0.436935	0.124	0.264	6.761e-10	3	PTPN3
1.91904e-14	-0.354973	0.98	0.979	6.99701e-10	3	HDAC9
2.12054e-14	0.284339	0.915	0.856	7.73172e-10	3	AHI1
2.31466e-14	0.350954	0.314	0.179	8.43948e-10	3	LORF2li141
2.55464e-14	0.511877	0.625	0.503	9.31447e-10	3	NRXN1-AS-5
2.99241e-14	0.282467	0.782	0.625	1.09106e-09	3	CD47
3.09646e-14	-0.479663	0.619	0.719	1.129e-09	3	NRP1
5.37088e-14	0.33805	0.503	0.346	1.95828e-09	3	CHD7
6.01053e-14	-0.535607	0.845	0.87	2.1915e-09	3	GRIK2
6.34496e-14	0.300037	0.303	0.171	2.31344e-09	3	ARF4-AS-1
6.38076e-14	-0.787509	0.863	0.846	2.32649e-09	3	KCNH7
6.63549e-14	-0.383166	0.433	0.595	2.41937e-09	3	PBX3
6.75144e-14	0.27889	0.529	0.36	2.46164e-09	3	BRINP1
6.82327e-14	-0.578571	0.516	0.632	2.48783e-09	3	FIGN
7.32466e-14	0.325534	0.431	0.282	2.67064e-09	3	LINC-LYPLAL1-1
8.51209e-14	0.767626	0.429	0.303	3.10359e-09	3	SPARCL1
1.12087e-13	-0.446024	0.118	0.267	4.08681e-09	3	EGFR
1.14434e-13	0.389874	0.669	0.538	4.17238e-09	3	TBC1D5
1.1929e-13	0.366442	0.824	0.699	4.34942e-09	3	CAMK1D
1.29218e-13	-0.467192	0.229	0.367	4.71142e-09	3	LINC-NAP1L1-36
1.59361e-13	0.356558	0.56	0.418	5.81045e-09	3	MPPED2
1.60036e-13	0.297578	0.355	0.217	5.83507e-09	3	STAMBPL1
2.21343e-13	0.290649	0.837	0.768	8.07037e-09	3	MYT1L
2.23271e-13	-0.402592	0.556	0.669	8.1407e-09	3	CLVS2
2.40601e-13	0.321341	0.303	0.178	8.77256e-09	3	IGSF3
2.46489e-13	0.427473	0.327	0.199	8.98724e-09	3	TMEM47li1
2.47967e-13	0.299936	0.379	0.235	9.04112e-09	3	LINC-SORL1-9
2.54732e-13	-0.339123	0.911	0.921	9.28779e-09	3	STXBP5L
2.81953e-13	-0.385837	0.201	0.343	1.02803e-08	3	ST3GAL6
2.85919e-13	0.325546	0.51	0.352	1.04249e-08	3	DOCK4
2.88207e-13	0.2583	0.412	0.256	1.05083e-08	3	CTNNA3
2.91938e-13	-0.284232	0.835	0.885	1.06443e-08	3	PCBP3
2.95376e-13	-0.45437	0.159	0.299	1.07697e-08	3	IQCJ-SCHIP1li1
3.0206e-13	0.341218	0.682	0.548	1.10134e-08	3	KCND3
4.28237e-13	0.352364	0.713	0.611	1.56139e-08	3	ANO4
4.95048e-13	-0.348208	0.85	0.897	1.80499e-08	3	ERC2
5.78906e-13	0.290988	0.482	0.324	2.11075e-08	3	MGAT4A
5.85394e-13	-0.441024	0.229	0.374	2.1344e-08	3	FRMD3li1
6.50034e-13	-0.317634	0.961	0.963	2.37009e-08	3	MAGI2li1
6.68758e-13	0.277995	0.932	0.88	2.43836e-08	3	CELF2li1
6.86704e-13	-0.44785	0.192	0.327	2.50379e-08	3	ARHGEF3
8.10142e-13	-0.253802	0.316	0.503	2.95386e-08	3	KCNH1
9.13076e-13	-0.437597	0.133	0.269	3.32917e-08	3	KHDRBS2-AS-2
1.01103e-12	-0.736067	0.983	0.982	3.68632e-08	3	DPP10
1.34646e-12	0.279769	0.906	0.848	4.90933e-08	3	PHACTR1
1.40431e-12	0.333219	0.603	0.465	5.12026e-08	3	DLGAP4
1.46083e-12	-0.350508	0.824	0.862	5.32632e-08	3	NTRK2
1.46676e-12	0.351015	0.56	0.419	5.34797e-08	3	LGR4
1.75833e-12	0.277533	0.806	0.667	6.41104e-08	3	GRM1
1.8439e-12	0.274221	0.279	0.16	6.72304e-08	3	RASSF7
1.98252e-12	-0.264407	0.902	0.929	7.22848e-08	3	FRY
1.98989e-12	0.262777	0.68	0.527	7.25534e-08	3	MITF
2.16228e-12	0.348542	0.445	0.304	7.88388e-08	3	LYPD6B
2.17631e-12	0.297862	0.847	0.783	7.93504e-08	3	PHYHIPL
2.32862e-12	-0.435677	0.675	0.733	8.4904e-08	3	ZBTB20
2.46362e-12	0.28127	0.847	0.737	8.98259e-08	3	CACNA1D
2.86797e-12	0.32695	0.765	0.627	1.04569e-07	3	PLPPR1
3.32721e-12	0.331311	0.353	0.218	1.21314e-07	3	LINC-RPL6-20
3.34473e-12	0.302793	0.895	0.802	1.21952e-07	3	OPCML
3.41159e-12	0.382334	0.372	0.236	1.2439e-07	3	LYPD6
3.9112e-12	0.287132	0.861	0.758	1.42606e-07	3	NLGN4X
4.24036e-12	0.339202	0.738	0.635	1.54608e-07	3	ARHGAP32
4.30621e-12	0.47026	0.556	0.431	1.57009e-07	3	SPATA6
4.64227e-12	-0.467561	0.414	0.539	1.69262e-07	3	ST6GALNAC3
5.37743e-12	0.303445	0.621	0.48	1.96067e-07	3	MICAL2
5.39081e-12	0.291768	0.445	0.301	1.96554e-07	3	LINC-COG6-6
7.39792e-12	0.320344	0.36	0.228	2.69735e-07	3	CDH20
8.10486e-12	-0.385785	0.434	0.559	2.95511e-07	3	RALGDSli7
9.25859e-12	0.348	0.36	0.23	3.37578e-07	3	LINC-TMEM38B-4
1.22909e-11	-0.280419	0.954	0.973	4.48139e-07	3	ANKS1B
1.59822e-11	0.261791	0.296	0.175	5.82726e-07	3	PGM2L1
1.65693e-11	0.307665	0.383	0.252	6.04132e-07	3	KCTD1
1.97243e-11	0.334291	0.63	0.508	7.19168e-07	3	PPM1B
2.33046e-11	-0.520044	0.177	0.299	8.4971e-07	3	ARHGAP24
2.51436e-11	-0.394881	0.314	0.438	9.16762e-07	3	NRG1
2.60376e-11	-0.364089	0.285	0.417	9.49355e-07	3	AGPAT4
2.93034e-11	0.353563	0.473	0.335	1.06843e-06	3	NEFM-AS-1
3.84058e-11	0.257747	1	0.993	1.40031e-06	3	ROBO2
4.24834e-11	0.358432	0.571	0.433	1.54899e-06	3	MEIS1
5.29854e-11	0.306505	0.555	0.416	1.9319e-06	3	LRRN1
5.42668e-11	0.328134	0.429	0.3	1.97862e-06	3	SV2B
5.60115e-11	0.280786	0.745	0.622	2.04223e-06	3	DYNC1I1
8.14946e-11	-0.296212	0.651	0.804	2.97138e-06	3	GALNTL6
8.34087e-11	0.255653	0.275	0.163	3.04117e-06	3	MYO16li1
8.77428e-11	0.492592	0.359	0.241	3.19919e-06	3	MYO3B
9.97584e-11	0.286174	0.76	0.647	3.63729e-06	3	CHRNB3
1.00004e-10	0.276886	0.427	0.295	3.64624e-06	3	KCNB1
1.12661e-10	-0.402649	0.233	0.356	4.10773e-06	3	LINC-NAP1L1-20
1.16567e-10	-0.30585	0.872	0.916	4.25015e-06	3	ATP2B1
1.17415e-10	0.330653	0.738	0.612	4.28108e-06	3	TLN2
1.40797e-10	0.304008	0.301	0.189	5.13359e-06	3	LORF2li11
2.11506e-10	0.355035	0.882	0.806	7.71172e-06	3	SCG5
2.83939e-10	0.252938	0.268	0.163	1.03527e-05	3	HAUS4
3.17311e-10	0.333563	0.658	0.55	1.15695e-05	3	MYO1B
4.7246e-10	0.324091	0.471	0.346	1.72264e-05	3	WDR87-AS-2
4.82372e-10	-0.253845	0.937	0.954	1.75878e-05	3	CADM1
8.70888e-10	0.303383	0.449	0.317	3.17534e-05	3	VWC2
9.80825e-10	0.29318	0.399	0.275	3.57619e-05	3	CNTN4-AS-4
1.27176e-09	-0.457009	0.309	0.421	4.63696e-05	3	NFIB
1.34002e-09	-0.345996	0.396	0.507	4.88586e-05	3	PSD3
1.48791e-09	0.2592	0.584	0.463	5.42507e-05	3	LPGAT1
1.68032e-09	-0.330003	0.281	0.402	6.12663e-05	3	KLHL29
1.70028e-09	-0.497989	0.717	0.766	6.19938e-05	3	ATP1A1
1.77762e-09	0.270698	0.311	0.201	6.48139e-05	3	AFF2
1.90347e-09	-0.472729	0.508	0.597	6.94025e-05	3	PCSK2
1.93923e-09	0.27833	0.793	0.729	7.07063e-05	3	CORO2B
2.25042e-09	0.257346	0.514	0.381	8.20525e-05	3	LINC-ASIC2-7
2.77922e-09	-0.412818	0.153	0.259	0.000101333	3	CALB1
2.78105e-09	-0.286046	0.213	0.336	0.0001014	3	LINC-POU4F3-1
2.91069e-09	-0.297094	0.749	0.794	0.000106127	3	ADGRB3
3.95709e-09	-0.316282	0.201	0.316	0.00014428	3	HIP1
3.9802e-09	0.299756	0.47	0.353	0.000145122	3	CHCHD10
5.38524e-09	0.253189	0.366	0.249	0.000196351	3	REPS2
6.2195e-09	-0.489202	0.665	0.721	0.000226769	3	PTCHD4
9.15194e-09	0.283279	0.715	0.61	0.000333689	3	TSORFli2548
9.21074e-09	-0.327554	0.797	0.815	0.000335833	3	SLC35F1
9.4409e-09	0.251354	0.481	0.356	0.000344225	3	SLC6A17li1
9.4728e-09	0.290086	0.551	0.433	0.000345388	3	LINC-MYC-15
1.16795e-08	0.273879	0.59	0.467	0.000425844	3	GALNT7li1
1.43898e-08	0.272054	0.623	0.521	0.000524667	3	AKAP2
1.61732e-08	-0.274445	0.874	0.885	0.000589693	3	RORB
1.6865e-08	0.271706	0.285	0.186	0.000614914	3	LY6H
2.04588e-08	-0.346347	0.573	0.645	0.000745947	3	OSBPL10
2.17448e-08	0.298223	0.309	0.204	0.000792836	3	FAM20C
2.19779e-08	0.252761	0.47	0.351	0.000801338	3	KLHL32
2.21653e-08	-0.325606	0.797	0.808	0.00080817	3	CDH2
2.69829e-08	-0.278863	0.732	0.791	0.000983823	3	RALGAPA2
2.71399e-08	-0.345853	0.481	0.595	0.000989548	3	GRM8
2.98454e-08	-0.613787	0.839	0.749	0.00108819	3	GRM7
3.54598e-08	-0.347991	0.523	0.608	0.0012929	3	EML5
4.12831e-08	0.304305	0.723	0.648	0.00150522	3	SYT13
4.26832e-08	-0.264381	0.85	0.888	0.00155627	3	XKR4
4.37088e-08	-0.265816	0.161	0.263	0.00159367	3	TLE1
4.40856e-08	0.268276	0.336	0.236	0.0016074	3	MACROD2-AS-11
4.97712e-08	0.280187	0.721	0.605	0.00181471	3	TMCC1
5.23042e-08	0.322735	0.538	0.437	0.00190706	3	SESN3
6.26542e-08	-0.330539	0.388	0.495	0.00228444	3	CPOX
6.54809e-08	0.531215	0.525	0.413	0.0023875	3	KCNIP1
6.73453e-08	-0.364698	0.381	0.474	0.00245548	3	GPR158-AS-4
8.74644e-08	-0.371926	0.257	0.35	0.00318904	3	BCL2
1.2837e-07	0.307816	0.584	0.475	0.00468051	3	GABRA1
1.28506e-07	-0.32121	0.272	0.371	0.00468546	3	LINC-NAP1L1-35
1.38804e-07	-0.26935	0.527	0.6	0.00506095	3	PLPP1
1.40452e-07	-0.301117	0.305	0.404	0.00512103	3	FXYD1
1.43999e-07	-0.31646	0.336	0.44	0.00525035	3	FSTL1
1.65729e-07	0.278708	0.294	0.202	0.00604265	3	SPAG16
1.66611e-07	-0.297261	0.285	0.378	0.00607481	3	WASHC5
1.84265e-07	-0.286875	0.384	0.48	0.00671847	3	SYT9
2.47285e-07	-0.450808	0.163	0.258	0.00901626	3	ROR1
3.22916e-07	-0.28377	0.519	0.604	0.0117738	3	NOL4li1
3.46588e-07	-0.394819	0.379	0.471	0.0126369	3	OLFM1
3.74088e-07	-0.464659	0.322	0.407	0.0136396	3	PTN
4.34524e-07	-0.35615	0.525	0.624	0.0158432	3	KCTD8
4.43996e-07	0.265905	0.601	0.502	0.0161886	3	REV3L
4.83982e-07	0.269603	0.542	0.453	0.0176465	3	SRRM4
6.67135e-07	0.316407	0.584	0.51	0.0243244	3	SHISA6
7.33716e-07	0.254222	0.782	0.68	0.026752	3	ZNF804B
7.60388e-07	-0.258948	0.767	0.834	0.0277245	3	TMEM163
1.15401e-06	-0.292256	0.207	0.298	0.0420763	3	PLXNC1
1.15985e-06	0.255698	0.346	0.253	0.0422891	3	PACRG
1.34833e-06	0.297121	0.405	0.306	0.0491613	3	LINC-FCF1-8
1.38638e-06	-0.250367	0.571	0.651	0.0505486	3	ASPH
2.19552e-06	-0.329125	0.728	0.753	0.080051	3	OLFM3
2.63718e-06	-0.25119	0.688	0.744	0.0961544	3	TIAM1
2.83113e-06	-0.275312	0.32	0.404	0.103226	3	NPC1
3.12982e-06	-0.303515	0.37	0.454	0.114116	3	KLHL5
3.24297e-06	-0.372891	0.209	0.293	0.118242	3	TSORFli2311
3.54236e-06	-0.56847	0.213	0.285	0.129158	3	CAP2-AS-1
3.77408e-06	-0.347135	0.662	0.691	0.137607	3	POLli97
5.37817e-06	-0.283327	0.261	0.341	0.196093	3	MARCHF11
6.64068e-06	0.250562	0.333	0.24	0.242126	3	CALN1-AS-2
8.02237e-06	-0.327025	0.301	0.378	0.292504	3	ADGRA1
8.05467e-06	-0.267811	0.275	0.367	0.293681	3	DHRS4-AS-1
9.86629e-06	-0.315067	0.216	0.296	0.359735	3	CHGB
1.2703e-05	0.259711	0.505	0.422	0.463165	3	ZMIZ1
1.68372e-05	-0.258303	0.311	0.389	0.613902	3	MARCHF4
1.73925e-05	0.265918	0.743	0.708	0.634147	3	SOBP
2.11294e-05	-0.250102	0.333	0.412	0.770399	3	AUTS2-AS-12
3.32803e-05	-0.294851	0.514	0.571	1	3	ARHGAP18
3.58846e-05	-0.492155	0.671	0.654	1	3	CNTN3
3.72723e-05	-0.290081	0.264	0.341	1	3	SPTLC1li7
4.10449e-05	-0.387124	0.211	0.281	1	3	KCNB2
4.243e-05	0.3877	0.549	0.498	1	3	ARPP21
4.35424e-05	-0.269668	0.558	0.598	1	3	TTC39C
4.45636e-05	-0.27454	0.525	0.602	1	3	FSTL5
7.06394e-05	-0.335219	0.457	0.51	1	3	NPAS3
8.36373e-05	-0.254313	0.366	0.446	1	3	PTPRO
0.000129267	-0.254425	0.477	0.528	1	3	KLF7
0.000157608	-0.261261	0.416	0.474	1	3	KCNK10
0.000167909	-0.255017	0.497	0.544	1	3	LINC-PTPRC-6
0.000206681	-0.41896	0.338	0.39	1	3	TRPS1
0.000260665	0.556897	0.429	0.362	1	3	SDK1
0.000269491	-0.251912	0.433	0.483	1	3	TSPAN5
0.000318456	-0.265421	0.858	0.866	1	3	THSD7A
0.000378671	-0.285115	0.53	0.565	1	3	CBLB
0.000515028	-0.27011	0.238	0.308	1	3	TRHDE
0.000653598	-0.339053	0.309	0.355	1	3	GRM7-AS-2
0.000669614	0.324443	0.471	0.447	1	3	CALD1
0.000915795	-0.309026	0.29	0.347	1	3	PCDH10
0.000928491	-0.335362	0.283	0.337	1	3	ADGRL2
0.00169189	-0.310768	0.238	0.288	1	3	CSMD3-AS-2
0.00232581	-0.254336	0.521	0.562	1	3	PTPRB
0.00286897	-0.301087	0.736	0.725	1	3	SHANK3
0.00336089	-0.265072	0.739	0.74	1	3	TMEM196
0.00515422	-0.664692	0.813	0.706	1	3	CSMD3
3.02377e-250	2.13252	0.974	0.535	1.1025e-245	4	SGCZ
6.88623e-229	2.14316	0.669	0.134	2.51079e-224	4	FOXP2
8.36009e-187	1.56765	0.802	0.261	3.04817e-182	4	SGCZ-AS-5
4.99816e-186	1.57927	0.981	0.613	1.82238e-181	4	GRID2
1.66149e-182	0.809912	0.325	0.026	6.05795e-178	4	MDFIC
7.35306e-167	1.39108	0.979	0.762	2.681e-162	4	KHDRBS2
3.16105e-166	1.46316	0.964	0.698	1.15255e-161	4	MCTP1
4.41153e-165	1.44253	0.936	0.43	1.60849e-160	4	SORCS1
9.1708e-156	1.27261	0.981	0.924	3.34376e-151	4	ADGRL3
1.55465e-152	1.46473	0.974	0.737	5.66842e-148	4	CNTNAP5li1
4.19708e-150	1.32006	0.979	0.729	1.5303e-145	4	ZNF385D
5.13725e-146	1.19016	0.983	0.833	1.87309e-141	4	KCNH7
6.59597e-141	0.862708	0.475	0.087	2.40496e-136	4	BNC2
8.6798e-135	1.14947	0.974	0.736	3.16474e-130	4	GRIN2B
7.51599e-134	-2.27228	0.079	0.677	2.7404e-129	4	CALN1
1.21774e-128	-2.07794	0.239	0.764	4.43999e-124	4	SNTG1
5.14491e-124	1.20416	0.727	0.279	1.87588e-119	4	SGCD
1.769e-122	0.930126	0.979	0.805	6.44996e-118	4	DSCAM
1.83896e-119	1.14555	0.68	0.231	6.70503e-115	4	LINC-MMUT-7
3.98724e-117	1.11036	0.963	0.623	1.45379e-112	4	CNTN3
1.45829e-116	-2.83915	0.241	0.714	5.31707e-112	4	PCDH9
4.72128e-115	0.976716	0.974	0.797	1.72143e-110	4	NLGN1
4.25276e-108	0.735946	0.407	0.083	1.5506e-103	4	RPL7li88
2.11022e-107	1.10104	0.51	0.154	7.69406e-103	4	PDE5Ali1
4.08918e-107	0.877027	0.981	0.847	1.49096e-102	4	TENM2
1.51291e-105	0.929382	0.968	0.811	5.51621e-101	4	LINC-PLIN3-8
2.5422e-104	0.92887	0.755	0.312	9.26911e-100	4	AK5
2.17835e-99	0.993485	0.559	0.191	7.94249e-95	4	WIPF1
[truncated: 5,097 more rows]

## Sheet: FindAllMarkers-celltype
p_val	avg_log2FC	pct.1	pct.2	p_val_adj	cluster	gene
3.51786e-203	-1.8576	0.488	0.919	1.28265e-198	C0	KCNH7
1.0006e-175	-1.35686	0.619	0.945	3.64828e-171	C0	DACH1
1.48907e-173	-1.31878	0.549	0.91	5.42929e-169	C0	PDE4B
1.27249e-170	1.87158	0.975	0.983	4.63963e-166	C0	DPP10
3.206e-165	2.06846	0.732	0.359	1.16894e-160	C0	ROBO1
1.98666e-156	-1.99244	0.263	0.725	7.24355e-152	C0	GRID2
1.03045e-152	-1.67691	0.434	0.822	3.75712e-148	C0	GRM7
4.91894e-151	1.28145	0.563	0.182	1.79349e-146	C0	MID1
1.08659e-117	1.16206	0.691	0.343	3.96182e-113	C0	SORCS3
7.1635e-117	0.976738	0.862	0.541	2.61188e-112	C0	PTPRG
1.25642e-112	-0.949856	0.478	0.833	4.58103e-108	C0	DCDC1li1
3.27251e-109	-1.10592	0.587	0.844	1.19319e-104	C0	KCNH5
6.08667e-109	1.29094	0.51	0.21	2.21926e-104	C0	VSTM2A
5.91147e-108	-1.02964	0.333	0.711	2.15538e-103	C0	PDE4B-AS-5
1.76172e-107	-1.40125	0.341	0.725	6.42341e-103	C0	GRIN2A
4.98017e-106	0.973125	0.882	0.771	1.81582e-101	C0	GALNTL6
2.76301e-104	-1.21323	0.1	0.483	1.00742e-99	C0	FLRT2
1.97614e-103	1.14503	0.502	0.198	7.20521e-99	C0	ROR1
1.40749e-102	-0.892834	0.677	0.934	5.13186e-98	C0	DCC
2.12471e-102	1.23223	0.742	0.468	7.74691e-98	C0	NTNG1
1.88139e-94	1.48511	0.414	0.14	6.85974e-90	C0	FOXP2
6.31314e-93	1.01208	0.53	0.225	2.30183e-88	C0	STK32A
1.41329e-92	0.952634	0.604	0.287	5.15299e-88	C0	DSCAML1
1.61442e-91	0.902838	0.887	0.641	5.88635e-87	C0	NELL1
4.43704e-91	-0.854511	0.735	0.929	1.61779e-86	C0	EPHA6
1.16011e-89	-0.933673	0.422	0.751	4.22986e-85	C0	SLC35F4li1
3.1646e-88	0.733565	0.943	0.871	1.15384e-83	C0	CACNA2D1
6.19044e-87	0.875815	0.767	0.53	2.2571e-82	C0	MAP2
1.17593e-85	1.10514	0.266	0.065	4.28756e-81	C0	LINC-SLITRK3-1
1.30443e-85	0.853963	0.714	0.439	4.75607e-81	C0	KCNH1
2.95166e-85	0.956209	0.982	0.989	1.0762e-80	C0	CNTNAP2
7.56491e-82	0.534038	0.988	0.983	2.75824e-77	C0	RALYL
2.09189e-81	0.932117	0.686	0.41	7.62724e-77	C0	SYNPR
2.75283e-81	0.593404	0.986	0.991	1.00371e-76	C0	MDGA2
3.99513e-78	0.928608	0.393	0.148	1.45666e-73	C0	SLC18A2
2.81843e-77	0.856004	0.543	0.254	1.02763e-72	C0	TRHDE
1.61679e-76	0.698824	0.956	0.791	5.89499e-72	C0	KCNC2
5.82139e-76	-0.835637	0.691	0.91	2.12254e-71	C0	CDH18
7.45866e-74	2.45415	0.566	0.338	2.7195e-69	C0	CSMD1
5.12824e-73	0.930559	0.556	0.294	1.86981e-68	C0	SLIT3
1.91759e-72	-1.18147	0.23	0.532	6.99174e-68	C0	NDST4
6.84735e-72	-0.682803	0.251	0.586	2.49661e-67	C0	CUX2
1.24065e-70	1.22452	0.388	0.163	4.52352e-66	C0	TMEM108
4.90244e-69	-0.992764	0.608	0.788	1.78748e-64	C0	POU6F2
4.30515e-68	0.913613	0.57	0.321	1.5697e-63	C0	MAML3
6.87704e-68	0.75384	0.752	0.545	2.50744e-63	C0	PBX3
7.97261e-68	0.852974	0.794	0.581	2.9069e-63	C0	TSHZ2
2.67901e-67	-0.680707	0.467	0.801	9.76795e-63	C0	KIAA1217
9.15471e-67	-0.912391	0.662	0.884	3.3379e-62	C0	UBE2E1-AS-3
2.978e-66	-0.845998	0.2	0.519	1.08581e-61	C0	PGR-AS-1
3.5545e-66	-1.4978	0.357	0.621	1.29601e-61	C0	SGCZ
3.83371e-66	-0.868678	0.554	0.782	1.39781e-61	C0	TENM1
6.16068e-65	-0.995905	0.046	0.319	2.24625e-60	C0	LINC-MMUT-7
2.89368e-63	0.603532	0.903	0.837	1.05506e-58	C0	KCNMA1
7.62586e-63	-0.745463	0.726	0.841	2.78046e-58	C0	DSCAM
9.22013e-63	0.604749	0.92	0.877	3.36175e-58	C0	XKR4
2.48342e-62	0.822323	0.558	0.301	9.05481e-58	C0	PCDH11X
2.66088e-62	-0.815829	0.359	0.665	9.70183e-58	C0	KCTD8
6.96391e-62	0.738584	0.396	0.168	2.53911e-57	C0	CHL1
1.06333e-60	0.477172	0.969	0.972	3.87701e-56	C0	CTNNA2
4.35977e-59	-0.604226	0.737	0.878	1.58962e-54	C0	ADAM23
4.43243e-59	1.04291	0.689	0.488	1.61611e-54	C0	SCG2
3.27721e-58	0.577409	0.341	0.131	1.1949e-53	C0	STK32A-AS-1
3.98255e-58	0.374873	0.991	0.993	1.45208e-53	C0	RORA
4.20971e-58	-1.15481	0.338	0.583	1.5349e-53	C0	LRRC7
4.29096e-58	0.982435	0.387	0.169	1.56453e-53	C0	EGFEM1
1.36807e-57	0.724362	0.714	0.555	4.98814e-53	C0	KHDRBS3
1.12932e-56	-0.781333	0.122	0.396	4.11763e-52	C0	GRM7-AS-2
2.23315e-56	0.68908	0.861	0.685	8.14228e-52	C0	SNTG1
4.34103e-55	-0.736584	0.094	0.35	1.58278e-50	C0	KCNH7-AS-4
1.03113e-54	1.26115	0.512	0.322	3.75961e-50	C0	MEIS2
2.56615e-54	-0.635209	0.27	0.577	9.35646e-50	C0	VAV3
5.15683e-54	0.583066	0.907	0.789	1.88023e-49	C0	HS6ST3
2.52479e-53	-0.788863	0.219	0.488	9.20563e-49	C0	FRAS1
3.64157e-53	-1.09561	0.124	0.375	1.32775e-48	C0	SPTLC1li7
4.37948e-53	0.527715	0.274	0.097	1.5968e-48	C0	ADAMTS18
6.92381e-53	0.81127	0.693	0.495	2.52449e-48	C0	ST6GALNAC5
1.68531e-52	-0.570663	0.273	0.598	6.1448e-48	C0	EBF3
3.43805e-52	0.519096	0.9	0.833	1.25355e-47	C0	MAGI1
4.08601e-52	0.66177	0.656	0.422	1.4898e-47	C0	LINC-NSMCE4A-13
8.21291e-52	0.575845	0.848	0.648	2.99451e-47	C0	GRM1
1.61672e-51	0.971981	0.648	0.474	5.89472e-47	C0	ARPP21
2.35054e-50	0.945183	0.64	0.437	8.57031e-46	C0	LRRC4C
5.57828e-50	-0.756159	0.036	0.255	2.0339e-45	C0	LINC-MMUT-6
1.44528e-49	0.788581	0.783	0.71	5.26963e-45	C0	UNC5C
2.27944e-49	-0.761761	0.321	0.598	8.31108e-45	C0	CPNE8
3.51686e-49	-0.571924	0.545	0.792	1.28228e-44	C0	OLFM3
5.05974e-48	0.537787	0.961	0.938	1.84483e-43	C0	B3GALT1
5.21144e-48	1.07439	0.479	0.277	1.90014e-43	C0	PCDH15
5.78232e-48	0.586887	0.912	0.867	2.10829e-43	C0	PLCB1
3.14707e-47	-0.697921	0.362	0.606	1.14745e-42	C0	ARHGAP18
7.41006e-47	0.68956	0.675	0.497	2.70178e-42	C0	ST6GALNAC3
1.08876e-46	0.757333	0.422	0.219	3.96972e-42	C0	EGFR
1.88343e-46	-0.749041	0.765	0.871	6.86719e-42	C0	CNTN5
7.64142e-46	0.482625	0.927	0.867	2.78614e-41	C0	LHFPL3
6.24632e-45	0.574792	0.839	0.635	2.27747e-40	C0	DAB1
1.96706e-44	0.620119	0.419	0.216	7.17211e-40	C0	LYPD6
7.82213e-44	-0.637939	0.361	0.603	2.85203e-39	C0	GRIA3
2.75433e-43	-0.532238	0.605	0.813	1.00426e-38	C0	NELL2
2.09344e-42	0.627222	0.569	0.379	7.6329e-38	C0	FMNL2
7.459e-42	0.561901	0.832	0.715	2.71963e-37	C0	PBX1
1.86851e-41	0.609732	0.495	0.297	6.81278e-37	C0	ISL1
1.11808e-40	-0.764699	0.127	0.35	4.07664e-36	C0	SGCZ-AS-5
4.14752e-40	0.360588	0.984	0.986	1.51223e-35	C0	CCSER1
4.47271e-40	-0.96089	0.162	0.374	1.6308e-35	C0	CDH7
2.36252e-39	0.46939	0.892	0.863	8.614e-35	C0	FMN2
2.49708e-39	-0.60467	0.754	0.915	9.10462e-35	C0	NCAM2
1.38146e-38	0.647773	0.545	0.353	5.03692e-34	C0	TRPS1
9.68133e-38	-0.516881	0.1	0.305	3.52991e-33	C0	ONECUT1
5.66313e-37	0.796549	0.893	0.854	2.06483e-32	C0	CPE
7.41373e-37	-0.565078	0.086	0.281	2.70312e-32	C0	CALB1
1.17112e-36	0.599143	0.772	0.632	4.27e-32	C0	CNTN3
5.2363e-36	-0.718137	0.516	0.692	1.90921e-31	C0	PCP4
1.78381e-35	0.782184	0.7	0.592	6.50396e-31	C0	CNTNAP2-AS-3
1.88139e-35	0.64275	0.534	0.366	6.85972e-31	C0	LINC-ASIC2-7
2.00807e-35	-0.632885	0.654	0.875	7.32163e-31	C0	LRRTM4
2.38717e-35	0.692256	0.661	0.53	8.70385e-31	C0	TSORFli1254
2.48366e-35	0.561655	0.315	0.158	9.05569e-31	C0	CRIM1
2.64044e-35	0.382102	0.971	0.968	9.62731e-31	C0	SLC8A1
9.26933e-35	0.604868	0.457	0.29	3.37969e-30	C0	LYPD6B
9.60431e-35	-0.550407	0.536	0.76	3.50183e-30	C0	MCTP1
1.09402e-34	-0.49938	0.208	0.43	3.9889e-30	C0	B3GAT1
1.5235e-34	-0.475901	0.771	0.899	5.55483e-30	C0	ARL15
2.24138e-34	-0.558582	0.229	0.446	8.17231e-30	C0	NFIB
2.81652e-34	-0.352378	0.896	0.955	1.02693e-29	C0	SCN1Ali2
8.71334e-34	-0.478709	0.179	0.38	3.17697e-29	C0	TSORFli491
1.08042e-33	0.522875	0.324	0.165	3.93931e-29	C0	ARPP21-AS-1
1.35095e-33	-0.650793	0.275	0.477	4.92571e-29	C0	TCERG1L
2.40775e-33	0.629952	0.338	0.181	8.77889e-29	C0	RALGDSli9
3.05402e-33	-0.258885	0.569	0.797	1.11353e-28	C0	CNTNAP5li1
4.24814e-33	0.601425	0.428	0.256	1.54891e-28	C0	TSORFli2311
4.49666e-33	0.720718	0.553	0.39	1.63953e-28	C0	LRRTM3
4.6875e-33	0.494803	0.325	0.169	1.70911e-28	C0	ANKRD6
3.80679e-32	0.650763	0.483	0.317	1.38799e-27	C0	GLRA3li1
6.84401e-32	-0.453529	0.648	0.843	2.49539e-27	C0	OPCML
1.70554e-31	0.46313	0.803	0.691	6.21857e-27	C0	NRP1
2.41336e-30	0.503726	0.328	0.173	8.79935e-26	C0	LRRN3
2.63663e-30	-0.621222	0.566	0.745	9.6134e-26	C0	PTCHD4
2.69075e-30	0.555931	0.457	0.286	9.81075e-26	C0	TOX3
3.017e-30	-0.472359	0.125	0.307	1.10003e-25	C0	DACH1-AS-2
3.48733e-30	-0.49717	0.156	0.347	1.27152e-25	C0	LINC-FCF1-8
3.8442e-30	-0.659086	0.787	0.833	1.40163e-25	C0	LINC-PLIN3-8
4.048e-30	0.326582	0.967	0.975	1.47594e-25	C0	CTNND2
1.50475e-29	-0.564613	0.202	0.401	5.48647e-25	C0	TMEFF2
1.97973e-29	0.366892	0.945	0.911	7.21829e-25	C0	TENM3
2.45409e-29	-0.753344	0.189	0.374	8.94786e-25	C0	LUZP2
2.98281e-29	0.541709	0.257	0.119	1.08756e-24	C0	ROBO1-AS-7
8.03418e-29	0.624258	0.631	0.531	2.92934e-24	C0	RALGDSli7
8.83982e-29	-0.332606	0.772	0.92	3.22309e-24	C0	PEX5L
2.64335e-28	0.316874	0.965	0.972	9.63792e-24	C0	ANKS1B
2.97928e-28	-0.497588	0.394	0.586	1.08628e-23	C0	FAM135A
7.19278e-28	0.764216	0.85	0.681	2.62256e-23	C0	KCNIP4
8.45507e-28	-0.78744	0.091	0.25	3.0828e-23	C0	PTPRT
1.15101e-27	-0.351342	0.96	0.977	4.1967e-23	C0	FGF12
1.46594e-27	0.395695	0.697	0.514	5.34495e-23	C0	KIF26B
4.50968e-27	0.594872	0.342	0.191	1.64427e-22	C0	ADGB-AS-6
4.95555e-27	0.463384	0.821	0.765	1.80684e-22	C0	LINC-USP25-14
5.28772e-27	0.383383	0.898	0.879	1.92796e-22	C0	RGS7
6.8476e-27	-0.360261	0.683	0.832	2.4967e-22	C0	CDH2
8.3907e-27	0.56782	0.48	0.337	3.05933e-22	C0	OLFM2
9.13242e-27	0.350495	0.901	0.866	3.32977e-22	C0	TTC28li1
1.04057e-26	-0.408138	0.296	0.503	3.79404e-22	C0	KCNK10
1.49144e-26	0.484589	0.782	0.716	5.43795e-22	C0	ZBTB20
1.57731e-26	-0.425538	0.149	0.321	5.75102e-22	C0	TSPAN2
1.86385e-26	0.358335	0.817	0.581	6.79577e-22	C0	CALN1
2.44896e-26	-0.430768	0.37	0.562	8.92915e-22	C0	XPR1
2.66153e-26	0.297173	0.98	0.979	9.7042e-22	C0	DLG2
3.03049e-26	-0.618363	0.149	0.324	1.10495e-21	C0	L1RE1li231
3.37149e-26	-0.502351	0.301	0.491	1.22928e-21	C0	WDPCP
4.1248e-26	0.409536	0.813	0.741	1.50394e-21	C0	PRKCE
4.32596e-26	-0.38683	0.128	0.3	1.57729e-21	C0	TRMT9B
4.93667e-26	0.555199	0.462	0.314	1.79996e-21	C0	ANGPT1
2.04351e-25	-0.568328	0.614	0.748	7.45083e-21	C0	SHANK3
7.62817e-25	-0.522785	0.488	0.643	2.78131e-20	C0	DOK6
7.8108e-25	-0.751034	0.476	0.601	2.8479e-20	C0	GRIK1li1
1.80151e-24	0.424479	0.603	0.451	6.56848e-20	C0	GALNT18
1.856e-24	0.528921	0.606	0.484	6.76717e-20	C0	THRB
2.46455e-24	0.390918	0.784	0.696	8.98601e-20	C0	CAMK1D
3.47881e-24	0.468691	0.476	0.33	1.26841e-19	C0	MYRIP
3.57337e-24	-0.335698	0.969	0.982	1.30289e-19	C0	HDAC9
3.99996e-24	-0.409396	0.272	0.457	1.45843e-19	C0	NRG1
5.03814e-24	-0.414369	0.227	0.4	1.83696e-19	C0	PHLDB2
6.25042e-24	-0.361777	0.707	0.867	2.27897e-19	C0	RIT2
7.69439e-24	-0.419995	0.1	0.256	2.80545e-19	C0	MGAT4Cli1
1.31838e-23	-0.37761	0.443	0.63	4.80696e-19	C0	SV2C
1.92929e-23	-0.471922	0.569	0.728	7.03438e-19	C0	NA-1115-1
2.43388e-23	-0.382866	0.202	0.377	8.87418e-19	C0	LINC-ELOVL1-1
3.10762e-23	-0.367957	0.945	0.962	1.13307e-18	C0	PTPRD
4.56032e-23	0.461766	0.667	0.541	1.66274e-18	C0	NTRK3
8.42911e-23	-0.384445	0.496	0.671	3.07334e-18	C0	GPCPD1
9.79373e-23	-0.441261	0.387	0.574	3.57089e-18	C0	NA-373-1
2.20759e-22	0.379711	0.827	0.77	8.0491e-18	C0	SLC25A26
2.79892e-22	0.480137	0.482	0.348	1.02051e-17	C0	ADGRA1
3.07612e-22	0.304799	0.927	0.93	1.12158e-17	C0	FRMD4A
7.22598e-22	0.385907	0.959	0.967	2.63467e-17	C0	MACROD2
8.39411e-22	-0.426549	0.633	0.753	3.06058e-17	C0	ZC2HC1A
9.34412e-22	0.739683	0.556	0.42	3.40696e-17	C0	GULP1
2.01393e-21	0.338563	0.26	0.138	7.34298e-17	C0	SPON1
2.1067e-21	-0.36147	0.7	0.828	7.68123e-17	C0	SSBP2
4.99883e-21	-0.297135	0.854	0.932	1.82262e-16	C0	TMTC2
5.25748e-21	0.412484	0.613	0.452	1.91693e-16	C0	SORCS1
5.67522e-21	-0.799399	0.176	0.317	2.06924e-16	C0	UNC5D
7.59566e-21	0.351364	0.798	0.694	2.76945e-16	C0	LINC-RP1-21O18.1-3
9.72715e-21	-0.401804	0.266	0.427	3.54662e-16	C0	LINC-PLIN3-9
1.23477e-20	-0.409707	0.371	0.544	4.50211e-16	C0	NA-709-1
1.5499e-20	-0.360441	0.736	0.891	5.65111e-16	C0	THSD7A
1.8649e-20	-0.443986	0.488	0.657	6.79963e-16	C0	NA-1317-1
1.93075e-20	-0.284126	0.145	0.294	7.03973e-16	C0	GPR157li1
2.20098e-20	0.56854	0.313	0.189	8.02499e-16	C0	SPOCK3
2.51615e-20	-0.40485	0.464	0.641	9.17412e-16	C0	LINC-ADM-2
4.89004e-20	0.453624	0.381	0.254	1.78296e-15	C0	LINC-ASIC2-11
5.07918e-20	-0.550562	0.155	0.3	1.85192e-15	C0	GLIS3
9.04511e-20	0.466383	0.375	0.243	3.29794e-15	C0	ASIC2
9.06494e-20	0.492372	0.355	0.228	3.30517e-15	C0	ASIC2-AS-3
9.96724e-20	0.495913	0.254	0.144	3.63416e-15	C0	RALGDSli8
1.02023e-19	0.371318	0.34	0.212	3.71987e-15	C0	GAB2
1.18077e-19	-0.40595	0.488	0.653	4.30519e-15	C0	NA-609-1
1.67379e-19	-0.336552	0.421	0.604	6.10281e-15	C0	NCALD
2.2313e-19	0.332156	0.852	0.835	8.13555e-15	C0	SCN3A
4.07591e-19	-0.386697	0.396	0.568	1.48612e-14	C0	DLGAP1li1
5.02406e-19	-0.377998	0.811	0.869	1.83182e-14	C0	TENM2
5.31391e-19	0.418494	0.47	0.338	1.9375e-14	C0	FRMD3li1
7.78534e-19	-0.299587	0.288	0.447	2.83861e-14	C0	UGP2
8.65994e-19	-0.351368	0.235	0.394	3.1575e-14	C0	NFIA
1.071e-18	0.614731	0.372	0.255	3.90497e-14	C0	KCNB2
1.22181e-18	-0.476922	0.539	0.662	4.45484e-14	C0	GRM5
1.89726e-18	0.285327	0.954	0.961	6.9176e-14	C0	ATRNL1
3.02458e-18	0.495007	0.786	0.746	1.10279e-13	C0	ZNF385D
4.95986e-18	-0.301589	0.488	0.654	1.80842e-13	C0	PKP4
5.56487e-18	-0.346239	0.262	0.424	2.02901e-13	C0	NA-1090-1
6.62266e-18	0.353002	0.63	0.524	2.41469e-13	C0	NRP2
8.46581e-18	0.445455	0.569	0.475	3.08672e-13	C0	SLC2A13
9.60774e-18	0.308198	0.867	0.819	3.50308e-13	C0	TMEM163
1.63525e-17	-0.35242	0.22	0.372	5.96227e-13	C0	CHRNA6
1.69232e-17	0.750316	0.534	0.466	6.17035e-13	C0	DMDli2
1.86672e-17	-0.312826	0.519	0.67	6.80624e-13	C0	ARHGAP32
1.94552e-17	-0.330393	0.306	0.465	7.09355e-13	C0	PTPRO
2.10885e-17	0.413179	0.666	0.573	7.68909e-13	C0	PCSK2
2.15702e-17	-0.375873	0.172	0.311	7.8647e-13	C0	CHGB
2.68682e-17	-0.368349	0.191	0.326	9.7964e-13	C0	PAK5
2.99949e-17	0.339124	0.51	0.383	1.09364e-12	C0	AGPAT4
3.12097e-17	0.498195	0.641	0.552	1.13794e-12	C0	ZFHX4
3.40801e-17	0.444061	0.594	0.487	1.2426e-12	C0	NPAS3
3.80537e-17	-0.295835	0.41	0.568	1.38748e-12	C0	MITF
4.25227e-17	0.444311	0.438	0.323	1.55042e-12	C0	MARCHF3
5.83145e-17	-0.349183	0.197	0.333	2.1262e-12	C0	PALLD
5.91181e-17	-0.333355	0.376	0.52	2.15551e-12	C0	PSD3
6.94441e-17	-0.255748	0.294	0.456	2.532e-12	C0	FSTL1
8.68063e-17	-0.52458	0.132	0.254	3.16505e-12	C0	LINC-OFCC1-14
1.47316e-16	-0.361741	0.291	0.439	5.37129e-12	C0	CALB2
1.82158e-16	-0.293838	0.364	0.509	6.64165e-12	C0	CPOX
1.83488e-16	-0.279452	0.392	0.558	6.69017e-12	C0	TTC21B
2.48885e-16	-0.363004	0.331	0.485	9.07461e-12	C0	NA-464-1
2.51089e-16	-0.330034	0.182	0.321	9.15497e-12	C0	LINC-UBE2E1-11
2.84486e-16	0.558147	0.519	0.42	1.03726e-11	C0	SYNE2
5.46317e-16	0.584519	0.679	0.567	1.99193e-11	C0	GPC6
6.06386e-16	-0.635062	0.211	0.334	2.21094e-11	C0	SLIT2
6.76221e-16	-0.325778	0.192	0.323	2.46557e-11	C0	LINC-OLFM3-1
8.17846e-16	0.427953	0.797	0.721	2.98195e-11	C0	TSORFli2147
1.01385e-15	0.45019	0.745	0.71	3.69661e-11	C0	CSMD3
1.14929e-15	-0.260993	0.653	0.771	4.19041e-11	C0	PRUNE2
1.57164e-15	-0.67276	0.512	0.627	5.73035e-11	C0	RELN
1.89611e-15	-0.276379	0.323	0.479	6.91339e-11	C0	PAG1
2.07946e-15	-0.284993	0.233	0.375	7.58192e-11	C0	SLC9A9
2.3492e-15	-0.283732	0.247	0.393	8.5654e-11	C0	NA-1268-1
2.4487e-15	0.362656	0.686	0.612	8.92822e-11	C0	TLN2
2.76406e-15	0.402051	0.366	0.252	1.0078e-10	C0	CTNNA3
3.0233e-15	-0.271915	0.325	0.468	1.10233e-10	C0	LINC-MYC-15
3.16024e-15	0.60764	0.526	0.433	1.15226e-10	C0	DGKB
3.61544e-15	0.261286	0.851	0.824	1.31823e-10	C0	PPP2R2B
5.39538e-15	0.250676	0.611	0.468	1.96721e-10	C0	ZMAT4
5.43251e-15	-0.289719	0.425	0.586	1.98075e-10	C0	FRMD4B
5.66429e-15	-0.336593	0.148	0.266	2.06526e-10	C0	SLIT1
5.9978e-15	-0.333074	0.38	0.531	2.18686e-10	C0	NA-1007-1
6.88143e-15	-0.298846	0.261	0.403	2.50904e-10	C0	LINC-DSCAM-3
9.40525e-15	-0.261771	0.174	0.3	3.42925e-10	C0	CPVL
1.22168e-14	0.346271	0.469	0.347	4.45435e-10	C0	HS3ST4
1.22451e-14	0.279082	0.821	0.757	4.46467e-10	C0	NLGN4X
1.34551e-14	0.690133	0.283	0.182	4.90585e-10	C0	SEMA5A
2.25824e-14	0.419067	0.546	0.465	8.23377e-10	C0	GALNT7li1
2.66968e-14	0.398073	0.342	0.24	9.73391e-10	C0	KIRREL1li1
3.57242e-14	-0.396878	0.8	0.881	1.30254e-09	C0	GRIK2
3.71978e-14	0.489995	0.386	0.275	1.35627e-09	C0	SOX6
3.90596e-14	0.743904	0.274	0.179	1.42415e-09	C0	CDH8
5.29833e-14	-0.321753	0.37	0.52	1.93183e-09	C0	NA-1404-1
5.58098e-14	0.416708	0.616	0.547	2.03488e-09	C0	PTPRB
7.45317e-14	0.41555	0.291	0.197	2.7175e-09	C0	CNTNAP2-AS-12
8.39194e-14	0.270844	0.632	0.534	3.05979e-09	C0	LGI1
8.77574e-14	0.309617	0.783	0.747	3.19972e-09	C0	ASAP1
8.86026e-14	-0.288113	0.224	0.358	3.23054e-09	C0	NA-599-1
9.06425e-14	-0.449431	0.495	0.625	3.30492e-09	C0	NAV3
9.40379e-14	0.284557	0.833	0.789	3.42872e-09	C0	GABRA2
9.45846e-14	0.346705	0.283	0.184	3.44865e-09	C0	LINC-ASIC2-4
1.17026e-13	-0.319531	0.447	0.584	4.26689e-09	C0	CBLB
1.45556e-13	-0.273219	0.174	0.292	5.30713e-09	C0	MYLIP
1.46782e-13	0.288161	0.289	0.189	5.35183e-09	C0	LINC-ASIC2-8
2.01404e-13	-0.364371	0.304	0.433	7.34339e-09	C0	MAN1A1
2.17797e-13	0.368876	0.481	0.376	7.9411e-09	C0	L3MBTL4
2.99529e-13	0.340695	0.425	0.326	1.09211e-08	C0	HS6ST3-AS-3
3.38315e-13	-0.288849	0.304	0.434	1.23353e-08	C0	ZNF423
4.92044e-13	-0.274925	0.287	0.416	1.79404e-08	C0	PIK3R1
5.08521e-13	0.479429	0.348	0.259	1.85412e-08	C0	MAML2
5.21402e-13	0.281411	0.886	0.83	1.90108e-08	C0	NRCAM
6.2407e-13	0.352622	0.381	0.284	2.27542e-08	C0	AKAP13
7.73337e-13	0.313101	0.509	0.401	2.81966e-08	C0	GLRA2
1.00626e-12	-0.267056	0.187	0.306	3.66891e-08	C0	ITPR2
1.03673e-12	-0.290827	0.381	0.516	3.78002e-08	C0	SEL1L3
1.22552e-12	0.304126	0.274	0.176	4.46836e-08	C0	LORF2li141
1.7802e-12	-0.2759	0.395	0.528	6.49078e-08	C0	MINDY3
1.98395e-12	0.518614	0.393	0.312	7.23366e-08	C0	RARB
2.20998e-12	0.283879	0.841	0.823	8.05781e-08	C0	AFF3
2.51252e-12	0.275569	0.686	0.62	9.16089e-08	C0	PDE3A-AS-3
2.96671e-12	-0.27303	0.519	0.648	1.08169e-07	C0	SORBS1
3.30261e-12	0.278079	0.26	0.17	1.20416e-07	C0	GNG2
6.72252e-12	0.335767	0.607	0.545	2.4511e-07	C0	MRTFB
6.74377e-12	-0.294686	0.311	0.443	2.45885e-07	C0	KLHL1
7.89362e-12	0.280488	0.577	0.494	2.87809e-07	C0	CAP2
8.57265e-12	0.296905	0.25	0.166	3.12567e-07	C0	SLC16A10-AS-1
8.97656e-12	0.300218	0.891	0.883	3.27294e-07	C0	HECW1
9.4043e-12	0.297528	0.806	0.768	3.4289e-07	C0	MAGI3
9.51821e-12	0.336412	0.467	0.375	3.47043e-07	C0	KLHL29
1.73709e-11	0.343798	0.414	0.327	6.33361e-07	C0	PCDH10
2.25765e-11	0.358515	0.316	0.233	8.23163e-07	C0	CNTNAP2-AS-14
2.71349e-11	0.592342	0.507	0.433	9.89364e-07	C0	SASH1
3.48566e-11	-0.265438	0.249	0.368	1.27091e-06	C0	NEFM-AS-1
3.51683e-11	0.40976	0.463	0.384	1.28227e-06	C0	SLC41A2
5.7685e-11	0.258816	0.753	0.723	2.10325e-06	C0	SPRED1
5.85421e-11	0.318405	0.325	0.238	2.1345e-06	C0	VOPP1
7.55709e-11	-0.27519	0.47	0.593	2.75539e-06	C0	RASSF8
8.20033e-11	-0.479591	0.224	0.319	2.98992e-06	C0	CDH10
1.01142e-10	0.281636	0.816	0.795	3.68774e-06	C0	SYBU
1.2244e-10	0.272299	0.355	0.263	4.4643e-06	C0	PTGFRN
1.48628e-10	0.270878	0.677	0.598	5.41913e-06	C0	PARP8
1.49351e-10	-0.418954	0.269	0.371	5.44547e-06	C0	AK5
1.4991e-10	-0.298705	0.417	0.53	5.46587e-06	C0	ADCY2li1
1.58416e-10	0.337077	0.489	0.422	5.77601e-06	C0	SGMS1
1.59932e-10	0.339376	0.402	0.309	5.83126e-06	C0	LINC-POU4F3-1
2.09507e-10	0.36381	0.325	0.235	7.63883e-06	C0	SHISA9li1
2.20948e-10	0.322924	0.724	0.681	8.05599e-06	C0	SORL1
2.26833e-10	0.252063	0.286	0.197	8.27057e-06	C0	AFF2
2.55317e-10	0.276803	0.806	0.76	9.30913e-06	C0	KCNQ3
3.05533e-10	0.333028	0.519	0.44	1.114e-05	C0	SORCS2
3.80945e-10	0.275309	0.303	0.222	1.38896e-05	C0	PSEN1
4.5887e-10	-0.256412	0.673	0.766	1.67308e-05	C0	APBA1
4.59213e-10	-0.369728	0.408	0.501	1.67434e-05	C0	GABRA1
5.01811e-10	0.348	0.586	0.528	1.82965e-05	C0	LINC-BASP1-1
5.51116e-10	-0.254423	0.242	0.353	2.00942e-05	C0	MDH1li1
5.64041e-10	0.302668	0.616	0.58	2.05655e-05	C0	HECTD2
6.11564e-10	0.320996	0.611	0.551	2.22982e-05	C0	RETREG1
7.75683e-10	0.315048	0.549	0.476	2.82822e-05	C0	KCNH8
8.66453e-10	0.340167	0.789	0.751	3.15918e-05	C0	TOX
1.01107e-09	0.4279	0.483	0.391	3.68645e-05	C0	SLC44A5
1.15095e-09	0.343612	0.83	0.815	4.19649e-05	C0	RUNX1T1
1.20371e-09	0.370713	0.302	0.219	4.38884e-05	C0	PDE7B
1.96874e-09	0.393052	0.373	0.3	7.17821e-05	C0	ZNF385D-AS-2
4.29251e-09	0.265692	0.282	0.201	0.000156509	C0	SORBS2
4.96818e-09	0.348258	0.259	0.19	0.000181145	C0	MPP6
5.93297e-09	0.383697	0.53	0.483	0.000216322	C0	CPNE4
2.16482e-08	-0.334849	0.513	0.598	0.000789317	C0	GRM8
2.93263e-08	0.293749	0.478	0.402	0.00106927	C0	RIMKLB
6.70544e-08	0.306498	0.905	0.913	0.00244487	C0	ATP2B1
8.34145e-08	-0.320363	0.451	0.538	0.00304138	C0	UTRN
8.63406e-08	0.269013	0.381	0.312	0.00314806	C0	RPL21li85
9.73829e-08	0.283326	0.55	0.507	0.00355068	C0	SCMH1
1.67897e-07	0.252517	0.437	0.372	0.00612169	C0	ADCY8
1.96659e-07	0.3434	0.293	0.229	0.0071704	C0	IGSF11
2.31992e-07	0.295121	0.276	0.21	0.00845866	C0	MYO5B
3.24505e-07	0.264995	0.391	0.329	0.0118318	C0	DTNBP1
9.42782e-07	-0.276243	0.702	0.773	0.0343748	C0	ATP1A1
1.31502e-06	0.283882	0.428	0.37	0.0479468	C0	LDB2
1.38298e-06	0.277935	0.325	0.267	0.0504248	C0	STRIP2
1.45741e-06	0.269691	0.832	0.81	0.0531386	C0	NLGN1
1.61139e-06	0.306107	0.47	0.404	0.0587529	C0	STMN1
2.0897e-06	0.580302	0.362	0.318	0.0761925	C0	SATB2
4.76672e-06	-0.373692	0.369	0.434	0.173799	C0	KCNIP1
2.19474e-05	0.303861	0.425	0.376	0.800226	C0	FSTL4
2.33019e-05	0.280078	0.333	0.282	0.849611	C0	SCN2B
2.41191e-05	0.325781	0.416	0.377	0.879407	C0	LINC-USP25-13
8.3568e-05	0.273294	0.347	0.305	1	C0	SV2B
0.000167372	0.291872	0.329	0.291	1	C0	PRIM2
0.000173555	0.2611	0.449	0.409	1	C0	IFI6
0.00017828	0.412188	0.47	0.458	1	C0	DMDli1
0.000553156	0.251795	0.356	0.317	1	C0	PLCZ1
0.000842275	0.462931	0.358	0.334	1	C0	CCDC85A
0.00338905	0.270912	0.451	0.433	1	C0	YWHAHli1
0.00339145	0.260527	0.387	0.365	1	C0	SDK1
0.00413808	-0.361321	0.247	0.282	1	C0	NCKAP5
0	2.32436	0.933	0.214	0	C1	SLIT2
6.45604e-291	1.93906	0.838	0.258	2.35394e-286	C1	CDH7
1.24064e-269	-2.37804	0.35	0.894	4.52348e-265	C1	KCNC2
4.58406e-249	1.5347	0.933	0.389	1.67139e-244	C1	PRKG1
5.69925e-248	-3.40818	0.152	0.799	2.078e-243	C1	KCNIP4
5.03002e-244	1.37641	0.803	0.223	1.83399e-239	C1	CDH10
2.50825e-242	-2.15538	0.268	0.837	9.14533e-238	C1	GRIN2B
3.36847e-223	1.32928	0.977	0.71	1.22818e-218	C1	CACNA2D3
2.04174e-196	1.24373	0.979	0.722	7.44438e-192	C1	GRM7
4.70628e-189	1.07815	0.352	0.041	1.71596e-184	C1	LINC-STIM2-6
6.72907e-178	-1.46034	0.794	0.97	2.45349e-173	C1	NEGR1
5.12905e-174	0.992872	0.464	0.087	1.8701e-169	C1	PPP1R1C
6.86663e-172	1.0991	0.405	0.067	2.50364e-167	C1	RPL7li88
1.69279e-163	0.679611	0.268	0.023	6.17208e-159	C1	PDGFD
4.62297e-159	1.1547	0.979	0.801	1.68558e-154	C1	LINC-PLIN3-8
1.59567e-155	1.13198	0.409	0.079	5.81797e-151	C1	BNC2
2.66024e-148	-1.83981	0.113	0.613	9.6995e-144	C1	KIF26B
3.64822e-146	-2.0325	0.168	0.647	1.33018e-141	C1	GRIK1li1
1.28821e-141	1.02129	0.595	0.176	4.69696e-137	C1	LINC-OFCC1-14
6.72002e-140	0.978561	0.953	0.621	2.45019e-135	C1	CNTN4
1.86075e-134	-1.43827	0.76	0.896	6.78449e-130	C1	LHFPL3
3.4775e-128	1.11135	0.405	0.094	1.26793e-123	C1	NWD2
6.71397e-123	-2.13577	0.044	0.506	2.44798e-118	C1	GULP1
6.48024e-120	0.82782	0.802	0.359	2.36276e-115	C1	FLRT2
5.13127e-118	0.704451	0.512	0.154	1.87091e-113	C1	TSHZ3-AS-1
6.65206e-118	0.878934	0.851	0.434	2.42541e-113	C1	ZMAT4
6.59253e-110	0.872593	0.969	0.892	2.4037e-105	C1	PLEKHA5liN
1.66086e-109	0.821865	0.962	0.725	6.05567e-105	C1	TOX
1.35631e-108	0.824526	0.899	0.655	4.94524e-104	C1	DOCK9
1.65818e-108	0.702684	0.653	0.246	6.04589e-104	C1	TOX2
1.23631e-101	0.754744	0.699	0.294	4.50771e-97	C1	GRM7-AS-2
1.70005e-101	-1.78693	0.067	0.473	6.19855e-97	C1	LRRTM3
1.19171e-100	-0.703221	0.973	0.99	4.34508e-96	C1	RBFOX1
2.38623e-100	-1.30258	0.382	0.729	8.70043e-96	C1	GRM1
2.69034e-100	-1.33247	0.061	0.468	9.80926e-96	C1	MAN1A1
2.14692e-97	-1.58067	0.334	0.652	7.8279e-93	C1	RELN
1.34245e-95	0.676923	0.611	0.235	4.89469e-91	C1	CNTN4-AS-4
5.74231e-95	-1.34323	0.275	0.675	2.0937e-90	C1	CALN1
3.07804e-94	0.808635	0.972	0.718	1.12229e-89	C1	ZNF385D
1.42171e-93	0.789691	0.727	0.348	5.18369e-89	C1	LINC-PLIN3-9
1.38935e-92	0.751641	0.494	0.168	5.06571e-88	C1	RYR3
7.98451e-92	0.612818	0.501	0.171	2.91123e-87	C1	GCNT2
1.37991e-91	0.73239	0.915	0.567	5.0313e-87	C1	PLXDC2
8.6228e-85	-1.0714	0.421	0.677	3.14396e-80	C1	ZNF521
7.50857e-84	0.744705	0.658	0.306	2.7377e-79	C1	FAM163A
1.20403e-83	0.663799	0.655	0.289	4.39002e-79	C1	ZBTB16
7.13066e-82	0.697507	0.953	0.665	2.59991e-77	C1	CLSTN2
5.67702e-79	-0.613865	0.959	0.974	2.0699e-74	C1	CTNNA2
1.89519e-78	-1.15574	0.338	0.621	6.91006e-74	C1	CACNA1C
3.15067e-78	0.633581	0.683	0.32	1.14877e-73	C1	ADGRA1
1.09737e-77	1.13713	0.665	0.358	4.00111e-73	C1	SORCS3
3.28642e-76	0.639669	0.876	0.542	1.19826e-71	C1	CSGALNACT1
4.84136e-75	-2.00275	0.085	0.412	1.76521e-70	C1	HS3ST4
7.52053e-75	-1.20088	0.268	0.569	2.74206e-70	C1	ST6GALNAC5
1.04803e-73	0.545555	0.452	0.163	3.82124e-69	C1	TSHZ3
1.64704e-73	-1.15042	0.297	0.583	6.00526e-69	C1	EBF3
2.09195e-73	0.50216	0.426	0.147	7.62747e-69	C1	IGSF21
6.42372e-73	0.601079	0.961	0.614	2.34215e-68	C1	GRIN2A
1.49238e-70	0.58833	0.62	0.303	5.44137e-66	C1	TSORFli491
1.76156e-70	-1.23782	0.592	0.821	6.42281e-66	C1	GALNTL6
9.79643e-70	0.418437	0.339	0.102	3.57187e-65	C1	CACNA2D3-AS-3
1.36267e-69	0.724431	0.661	0.341	4.96841e-65	C1	KCNAB1li1
6.46613e-66	0.629216	0.956	0.777	2.35761e-61	C1	KCNH5
4.4069e-65	-1.02694	0.455	0.703	1.6068e-60	C1	DAB1
1.06777e-64	-1.07734	0.982	0.982	3.89321e-60	C1	DPP10
1.07405e-63	-1.33802	0.035	0.33	3.91608e-59	C1	C8ORF34
1.11983e-63	0.771262	0.418	0.168	4.08301e-59	C1	HS3ST2
1.91675e-63	-1.11056	0.62	0.743	6.98867e-59	C1	SHANK3
2.31226e-63	0.520365	0.981	0.894	8.43075e-59	C1	GRIA4
3.12434e-63	0.783838	0.427	0.174	1.13917e-58	C1	CDH6
4.73638e-63	0.54526	0.499	0.209	1.72693e-58	C1	CALB1
9.74152e-63	-1.07185	0.426	0.652	3.55185e-58	C1	FIGN
1.34392e-62	0.540438	0.955	0.745	4.90008e-58	C1	DCDC1li1
6.1017e-62	0.543159	0.617	0.305	2.22474e-57	C1	LINC-ELOVL1-1
2.11876e-61	-0.915204	0.409	0.677	7.72519e-57	C1	PLPPR1
7.33374e-61	0.489683	0.596	0.267	2.67395e-56	C1	ZNF385D-AS-2
1.76106e-60	-1.32108	0.069	0.356	6.421e-56	C1	C6ORF167-AS-2
2.4208e-60	0.636537	0.801	0.528	8.82647e-56	C1	ARHGAP18
3.07628e-60	0.450632	0.487	0.2	1.12164e-55	C1	GRK3
5.17536e-60	0.46792	0.313	0.1	1.88699e-55	C1	GABRG3
9.60096e-60	0.485865	0.352	0.122	3.50061e-55	C1	TAFA4
1.13154e-59	-1.18592	0.114	0.402	4.12573e-55	C1	ZEB2
1.79073e-59	0.407852	0.443	0.171	6.52917e-55	C1	HS3ST1
4.86273e-58	0.59922	0.618	0.304	1.773e-53	C1	CHRNA6
5.34063e-58	-0.549385	0.964	0.972	1.94725e-53	C1	ANKS1B
1.18717e-57	-0.948668	0.127	0.409	4.32854e-53	C1	DGKH
2.59706e-57	-1.14395	0.418	0.648	9.46915e-53	C1	TSHZ2
2.93123e-57	-1.03485	0.473	0.725	1.06876e-52	C1	ZNF804B
5.64822e-57	-1.08974	0.043	0.313	2.0594e-52	C1	STK32A
2.2248e-56	-0.761487	0.838	0.883	8.11183e-52	C1	HS3ST5
2.59714e-56	0.5301	0.706	0.404	9.46944e-52	C1	KLHL5
2.76994e-56	0.593033	0.747	0.456	1.00995e-51	C1	PSD3
4.44126e-56	-1.05208	0.49	0.666	1.61933e-51	C1	GRM5
6.33471e-56	-1.07492	0.641	0.728	2.3097e-51	C1	PTCHD4
8.05491e-56	-1.14213	0.74	0.79	2.9369e-51	C1	KHDRBS2
1.0387e-55	-1.09283	0.269	0.52	3.78719e-51	C1	GABRA1
1.62743e-55	-1.39928	0.356	0.572	5.93376e-51	C1	LRRC7
3.61416e-55	0.588351	0.755	0.431	1.31776e-50	C1	GALNT18
4.1152e-55	0.519049	0.977	0.834	1.50044e-50	C1	CNTN5
1.05264e-54	-1.38122	0.301	0.548	3.83801e-50	C1	NTNG1
1.37176e-54	0.508217	0.806	0.499	5.00156e-50	C1	MITF
2.18001e-54	0.507619	0.389	0.153	7.94852e-50	C1	COL4A4
4.24808e-53	0.839334	0.623	0.384	1.54889e-48	C1	EPHB1
4.76018e-53	0.41015	0.477	0.207	1.73561e-48	C1	PLK5
5.38223e-53	-1.08721	0.082	0.344	1.96241e-48	C1	PCDH17
5.70389e-53	0.501625	0.948	0.84	2.0797e-48	C1	ADAM23
1.07883e-52	-1.72089	0.418	0.612	3.93353e-48	C1	GPC6
1.4316e-52	0.449046	0.525	0.246	5.21977e-48	C1	GRIA4-AS-4
1.75153e-52	-0.604287	0.968	0.943	6.38625e-48	C1	NAP1L1-AS-5
1.9682e-52	-0.807275	0.837	0.87	7.17626e-48	C1	THSD7A
4.83608e-52	0.435301	0.894	0.626	1.76328e-47	C1	PCP4
1.37033e-51	-0.937102	0.405	0.625	4.99637e-47	C1	FSTL5
1.7899e-51	-0.939775	0.036	0.287	6.52615e-47	C1	EGFR
3.59199e-51	0.372638	0.975	0.96	1.30967e-46	C1	MAGI2li1
6.69475e-51	0.458334	0.571	0.285	2.44097e-46	C1	SIPA1L1
1.4365e-49	0.329131	0.984	0.991	5.23764e-45	C1	MDGA2
2.91744e-49	0.414581	0.648	0.333	1.06373e-44	C1	BRINP1
1.1849e-48	0.434584	0.455	0.197	4.32026e-44	C1	ZNF385D-AS-4
1.63087e-48	0.440399	0.455	0.206	5.94631e-44	C1	FBN1
4.21245e-48	0.379087	0.583	0.29	1.5359e-43	C1	VWC2
4.4227e-48	0.461393	0.556	0.275	1.61256e-43	C1	DMD
1.35603e-47	0.528994	0.882	0.649	4.94421e-43	C1	ABCA5
2.54068e-47	-0.725638	0.351	0.582	9.26356e-43	C1	LGI1
8.56962e-47	-0.385282	0.987	0.992	3.12457e-42	C1	NRXN1
3.4771e-46	-1.42188	0.438	0.575	1.26779e-41	C1	ASTN2
3.80643e-46	0.339535	0.333	0.126	1.38786e-41	C1	GRM7-AS-4
5.72133e-46	-0.717578	0.786	0.849	2.08606e-41	C1	RIT2
1.15375e-45	-0.452482	0.979	0.979	4.20668e-41	C1	DLG2
3.99351e-45	0.489725	0.824	0.551	1.45608e-40	C1	PCSK2
5.99174e-45	-0.826918	0.078	0.318	2.18465e-40	C1	TSORFli2311
7.34685e-45	-1.05829	0.256	0.474	2.67873e-40	C1	TCERG1L
1.05972e-44	-1.16663	0.044	0.273	3.86383e-40	C1	CDH20
1.06456e-44	-0.526261	0.933	0.942	3.88149e-40	C1	CDK14
3.45245e-44	-0.52192	0.944	0.957	1.2588e-39	C1	LRFN5
6.23862e-44	0.322004	0.358	0.145	2.27466e-39	C1	ELOVL1
1.05102e-43	-0.623049	0.681	0.778	3.83211e-39	C1	CSRNP3
1.49701e-43	0.445877	0.943	0.729	5.45824e-39	C1	POU6F2
1.63148e-43	0.584077	0.718	0.444	5.94855e-39	C1	NDST4
2.80496e-43	-0.964363	0.313	0.509	1.02272e-38	C1	PID1
9.50719e-43	-0.984405	0.224	0.453	3.46642e-38	C1	KLHL1
2.52001e-42	0.519001	0.82	0.581	9.18821e-38	C1	SEZ6L
4.14234e-42	-0.984726	0.163	0.385	1.51034e-37	C1	AK5
5.52598e-42	-1.04143	0.679	0.72	2.01483e-37	C1	SNTG1
4.47893e-41	-0.601496	0.828	0.84	1.63306e-36	C1	PAM
6.9247e-41	-0.629283	0.826	0.851	2.52481e-36	C1	KCNMA1
7.67149e-41	0.451404	0.78	0.514	2.7971e-36	C1	ELAVL2
1.1395e-40	-1.09653	0.137	0.356	4.15473e-36	C1	SATB2
1.36137e-40	0.366196	0.294	0.112	4.96369e-36	C1	GHR
1.71447e-40	0.284799	0.264	0.094	6.25111e-36	C1	HSPB8
2.1047e-40	-1.05317	0.415	0.611	7.67396e-36	C1	GRM8
2.17607e-40	-1.34242	0.105	0.324	7.93417e-36	C1	UNC5D
3.93183e-40	0.49482	0.823	0.538	1.43358e-35	C1	SGCZ
1.0441e-39	-0.730731	0.637	0.722	3.80688e-35	C1	GALNT17
1.04571e-39	0.526432	0.569	0.319	3.81277e-35	C1	MT3
4.14071e-39	0.322989	0.413	0.191	1.50974e-34	C1	LIPA
6.21301e-39	0.276031	0.299	0.116	2.26533e-34	C1	TSORFli2194
7.28773e-39	0.442511	0.68	0.433	2.65718e-34	C1	ZNRF2
1.75236e-38	-0.6474	0.951	0.926	6.38927e-34	C1	ADGRL3
1.7671e-38	-0.590241	0.062	0.273	6.44302e-34	C1	LINC-RBFOX1-2
5.18996e-38	0.309431	0.979	0.961	1.89231e-33	C1	ATP8A2li1
1.24847e-37	0.413233	0.943	0.799	4.55203e-33	C1	MAP4
2.23115e-37	-0.420316	0.902	0.909	8.13501e-33	C1	NCAM1
1.07982e-36	-0.787179	0.093	0.3	3.93714e-32	C1	CTNNA3
2.05445e-36	0.341567	0.969	0.789	7.49074e-32	C1	NLGN1
2.31085e-36	0.575503	0.707	0.473	8.42561e-32	C1	NPAS3
3.72202e-36	0.298976	0.359	0.158	1.35709e-31	C1	LINC-EGFLAM-2
5.83789e-36	0.429365	0.528	0.29	2.12855e-31	C1	PLCZ1
6.67898e-36	-0.69417	0.363	0.535	2.43522e-31	C1	NHS
1.59759e-35	0.466432	0.549	0.316	5.82496e-31	C1	NEFM-AS-1
1.5983e-35	-0.974865	0.447	0.569	5.82758e-31	C1	CPNE8
3.14561e-35	-0.781527	0.903	0.886	1.14692e-30	C1	NCAM2
4.81075e-35	-0.596464	0.824	0.84	1.75405e-30	C1	SCN3A
9.83768e-35	0.351332	0.973	0.919	3.58692e-30	C1	SRGAP1
1.12801e-34	-0.888462	0.663	0.775	4.11285e-30	C1	CNTNAP5li1
1.37646e-34	-0.668099	0.549	0.657	5.0187e-30	C1	FAM184A
2.4094e-34	0.261506	0.278	0.111	8.78491e-30	C1	GRM7-AS-1
3.01635e-34	0.343205	0.948	0.839	1.09979e-29	C1	PHACTR1
3.48532e-34	-0.708361	0.33	0.497	1.27078e-29	C1	PLPPR5
5.67513e-34	-1.09356	0.109	0.303	2.06921e-29	C1	NCKAP5
6.97348e-34	0.42517	0.709	0.465	2.5426e-29	C1	SUGCT
7.465e-34	0.293451	0.275	0.111	2.72181e-29	C1	GRIK4
1.58243e-33	0.301347	0.422	0.212	5.76971e-29	C1	PIP4K2A
1.75728e-33	0.335589	0.486	0.255	6.40721e-29	C1	ITPR2
2.47792e-33	0.259943	0.308	0.131	9.03474e-29	C1	COL4A2
2.6851e-33	0.368172	0.684	0.426	9.79016e-29	C1	SRRM4
3.04816e-33	-0.61735	0.526	0.64	1.11139e-28	C1	TLN2
3.52637e-33	-0.3006	0.994	0.991	1.28575e-28	C1	SYT1
4.34585e-33	-0.89452	0.087	0.275	1.58454e-28	C1	ROR1
5.67449e-33	0.385199	0.619	0.378	2.06897e-28	C1	XPOT
6.34964e-33	0.415517	0.846	0.642	2.31514e-28	C1	RABGAP1L
7.16613e-33	0.385215	0.315	0.135	2.61284e-28	C1	PVALB
8.23755e-33	0.340321	0.431	0.22	3.00349e-28	C1	LYPD6
9.26913e-33	0.271899	0.551	0.295	3.37962e-28	C1	ISL1
9.405e-33	0.301986	0.541	0.295	3.42916e-28	C1	CAMK2A
1.2512e-32	0.307404	0.435	0.217	4.56202e-28	C1	GDNF-AS-3
1.66743e-32	0.380944	0.659	0.411	6.0796e-28	C1	ZNF608
3.39721e-32	-0.92901	0.229	0.442	1.23866e-27	C1	FRMD5
4.3186e-32	-0.489013	0.907	0.94	1.5746e-27	C1	PDE4Dli1
3.16523e-31	0.313611	0.403	0.2	1.15408e-26	C1	ARL4Ali1
3.572e-31	0.399643	0.83	0.615	1.30239e-26	C1	LPP
4.3248e-31	0.351084	0.386	0.189	1.57686e-26	C1	SVIL-AS-4
4.96576e-31	-1.21458	0.295	0.465	1.81057e-26	C1	NKAIN2
6.31662e-31	-0.93056	0.696	0.729	2.3031e-26	C1	NRXN3
9.05986e-31	0.313112	0.97	0.97	3.30331e-26	C1	TSORFli2154
4.9837e-30	0.301102	0.459	0.243	1.81711e-25	C1	MYLIP
7.49573e-30	-0.608428	0.136	0.328	2.73302e-25	C1	TRHDE
1.4595e-29	-0.577464	0.595	0.69	5.32148e-25	C1	CELF4
1.7028e-29	0.366004	0.71	0.478	6.20859e-25	C1	NUP93
1.94174e-29	-0.527254	0.494	0.632	7.07977e-25	C1	GPM6A
3.39589e-29	-0.694275	0.889	0.872	1.23818e-24	C1	PLCB1
3.58955e-29	0.293478	0.448	0.24	1.30878e-24	C1	GPR157li1
4.86041e-29	-0.574619	0.13	0.315	1.77215e-24	C1	PLXNC1
6.6734e-29	0.304206	0.254	0.108	2.43319e-24	C1	B3GALNT1
7.08938e-29	0.374645	0.864	0.66	2.58486e-24	C1	SORL1
9.68924e-29	-0.708588	0.416	0.543	3.53279e-24	C1	VAV3
1.24549e-28	-0.774526	0.551	0.703	4.54116e-24	C1	NELL1
1.75905e-28	-0.81741	0.415	0.541	6.41366e-24	C1	UTRN
1.92666e-28	-0.814437	0.123	0.298	7.02481e-24	C1	LINC-MMUT-7
2.93328e-28	0.386376	0.285	0.127	1.0695e-23	C1	SYT2
3.20484e-28	-0.393538	0.953	0.964	1.16852e-23	C1	TRPM3
5.17087e-28	0.342772	0.557	0.338	1.88535e-23	C1	NFIA
5.48749e-28	0.40161	0.821	0.615	2.00079e-23	C1	FUT8
6.05239e-28	0.290438	0.329	0.156	2.20676e-23	C1	GOLGA2li1
8.24667e-28	0.420628	0.947	0.835	3.00682e-23	C1	PDE4B
9.04413e-28	0.336813	0.697	0.458	3.29758e-23	C1	CAPRIN2
1.08972e-27	-1.07888	0.541	0.603	3.97322e-23	C1	PTPRG
1.19516e-27	0.360901	0.76	0.541	4.35769e-23	C1	SOX5
1.22301e-27	-0.626406	0.118	0.291	4.45921e-23	C1	BCL11A
3.56375e-27	0.257504	0.801	0.572	1.29938e-22	C1	NAV3
4.58267e-27	-0.616625	0.201	0.378	1.67089e-22	C1	MYRIP
6.39102e-27	-0.570384	0.145	0.317	2.33023e-22	C1	ST8SIA4
9.46707e-27	0.264984	0.259	0.114	3.45179e-22	C1	VLDLR-AS-2
1.35021e-26	0.310362	0.291	0.134	4.92298e-22	C1	HAPLN4
1.39097e-26	0.332532	0.627	0.392	5.07162e-22	C1	GNAL
4.79426e-26	0.402611	0.627	0.413	1.74804e-21	C1	SPATA6
5.50584e-26	0.404565	0.674	0.461	2.00748e-21	C1	KCNC1
6.84974e-26	-0.742795	0.095	0.255	2.49748e-21	C1	PTPRZ1
1.10616e-25	0.332998	0.63	0.391	4.03316e-21	C1	CNTLN
1.38543e-25	0.366177	0.824	0.634	5.05141e-21	C1	PHKB
1.88656e-25	0.461984	0.943	0.743	6.87857e-21	C1	LRP1B
1.88704e-25	0.342214	0.92	0.757	6.88032e-21	C1	GALNT13
3.09403e-25	0.302376	0.657	0.424	1.12812e-20	C1	AFF1
3.78014e-25	-1.20215	0.161	0.315	1.37828e-20	C1	SOX6
3.99316e-25	-1.04134	0.122	0.279	1.45595e-20	C1	TLL1
4.99746e-25	-0.460333	0.722	0.762	1.82212e-20	C1	GNAO1
8.57863e-25	-0.533781	0.626	0.677	3.12785e-20	C1	LINC-LIG4-7
9.47985e-25	0.395511	0.784	0.594	3.45645e-20	C1	TSORFli2548
1.50295e-24	0.388879	0.83	0.619	5.47989e-20	C1	PDE4B-AS-5
1.98398e-24	-0.397739	0.957	0.941	7.23378e-20	C1	MTUS2
2.10219e-24	-0.417567	0.791	0.805	7.6648e-20	C1	SCN2A
3.20277e-24	-0.531091	0.108	0.272	1.16776e-19	C1	CALN1-AS-2
3.22842e-24	0.360588	0.657	0.455	1.17711e-19	C1	WASF3
6.20124e-24	-0.577023	0.127	0.286	2.26103e-19	C1	CNTNAP4
8.15573e-24	0.346695	0.646	0.431	2.97366e-19	C1	RIPK2-AS-3
8.76664e-24	0.794031	0.618	0.468	3.1964e-19	C1	ALK
8.98242e-24	-0.464779	0.113	0.271	3.27508e-19	C1	LINC-DERL1-3
1.22198e-23	0.342354	0.663	0.451	4.45548e-19	C1	RGS7BP
1.32719e-23	0.319764	0.627	0.409	4.83907e-19	C1	SHTN1
1.4027e-23	0.258617	0.431	0.24	5.1144e-19	C1	CCDC92
1.8074e-23	0.270924	0.522	0.311	6.58995e-19	C1	CAMK4
1.88712e-23	0.256486	0.315	0.162	6.88063e-19	C1	VCL
2.32264e-23	0.307994	0.791	0.575	8.46856e-19	C1	STK38L
2.76861e-23	0.346219	0.79	0.583	1.00946e-18	C1	PARP8
3.79269e-23	-0.618289	0.157	0.308	1.38285e-18	C1	ARHGAP24
4.94923e-23	-0.664011	0.623	0.643	1.80454e-18	C1	PLCB4
4.98855e-23	0.2751	0.951	0.885	1.81888e-18	C1	CAMK2D
7.79441e-23	-0.787146	0.211	0.358	2.84192e-18	C1	CCDC85A
8.43703e-23	0.370674	0.867	0.613	3.07623e-18	C1	GRID2
9.53035e-23	-0.492353	0.613	0.675	3.47486e-18	C1	TULP4
1.3503e-22	0.298366	0.948	0.887	4.92335e-18	C1	AAK1
1.50111e-22	-0.538422	0.105	0.256	5.47319e-18	C1	TRPC5
1.82993e-22	-0.383554	0.88	0.872	6.6721e-18	C1	RTN1
2.63647e-22	-0.560938	0.176	0.322	9.61282e-18	C1	RPH3A
3.94647e-22	-0.589826	0.491	0.565	1.43892e-17	C1	FAM135A
4.13988e-22	-0.807753	0.565	0.622	1.50944e-17	C1	KCTD8
4.31454e-22	-0.903203	0.334	0.467	1.57312e-17	C1	DGKB
5.11637e-22	0.312885	0.567	0.361	1.86548e-17	C1	LINC-SVIL-5
6.17163e-22	-0.542745	0.308	0.45	2.25024e-17	C1	SYT7
6.30611e-22	0.354193	0.75	0.537	2.29927e-17	C1	ZFHX4
8.89316e-22	0.264031	0.938	0.85	3.24253e-17	C1	AHI1
1.16822e-21	-0.407252	0.891	0.882	4.25944e-17	C1	TRIO
1.75008e-21	-0.591764	0.402	0.536	6.38096e-17	C1	SHISA6
1.81376e-21	-0.359733	0.964	0.982	6.61316e-17	C1	HDAC9
3.82263e-21	-0.62368	0.11	0.253	1.39377e-16	C1	PDE7B
4.45638e-21	-0.503773	0.869	0.858	1.62484e-16	C1	TENM2
6.31706e-21	0.263533	0.468	0.28	2.30326e-16	C1	LINC-SPRED1-1
6.47139e-21	0.29149	0.622	0.416	2.35953e-16	C1	LINC-MYC-15
7.07628e-21	0.295978	0.813	0.634	2.58008e-16	C1	RGS11
7.99543e-21	0.273308	0.598	0.392	2.91521e-16	C1	UGP2
9.19477e-21	-0.551278	0.755	0.759	3.3525e-16	C1	LINC-NAP1L1-25
1.08632e-20	-0.713343	0.723	0.723	3.96084e-16	C1	MCTP1
1.46435e-20	0.276318	0.597	0.388	5.33917e-16	C1	NPAS2
2.33189e-20	-0.693877	0.31	0.426	8.50231e-16	C1	NFIB
2.39904e-20	0.2969	0.935	0.794	8.74713e-16	C1	SLC35F1
2.4638e-20	0.338131	0.902	0.791	8.98327e-16	C1	WWOX
2.79531e-20	0.273006	0.504	0.316	1.0192e-15	C1	DYSF
3.13608e-20	-0.912266	0.193	0.329	1.14345e-15	C1	PCDH15
7.98937e-20	0.25397	0.703	0.487	2.913e-15	C1	MMP16
9.03053e-20	-0.562261	0.696	0.711	3.29262e-15	C1	NRP1
9.15777e-20	0.262537	0.544	0.348	3.33901e-15	C1	SNX10
1.01828e-19	-0.391586	0.859	0.869	3.71276e-15	C1	FMN2
1.15036e-19	-0.402839	0.771	0.804	4.19433e-15	C1	SYT4
4.66902e-19	0.264154	0.883	0.715	1.70237e-14	C1	ARID5B
5.31807e-19	0.280142	0.514	0.335	1.93902e-14	C1	KLHL2
5.90331e-19	0.260519	0.271	0.139	2.15241e-14	C1	GALNT18-AS-2
7.44711e-19	-0.559977	0.126	0.258	2.71529e-14	C1	IGSF11
9.66795e-19	-0.457093	0.202	0.332	3.52503e-14	C1	ARHGEF3
1.02884e-18	-0.481915	0.558	0.619	3.75125e-14	C1	PER3
1.95699e-18	-0.502056	0.72	0.728	7.13537e-14	C1	ZBTB20
2.17576e-18	0.667926	0.335	0.212	7.93303e-14	C1	PRR16
2.30284e-18	0.366704	0.545	0.354	8.39638e-14	C1	KCNA2
3.84794e-18	-0.522672	0.793	0.759	1.403e-13	C1	GABRB2
4.0215e-18	0.279262	0.469	0.293	1.46628e-13	C1	PPFIA4
5.87511e-18	0.272647	0.51	0.329	2.14212e-13	C1	PHACTR2
6.33292e-18	-0.288206	0.851	0.848	2.30905e-13	C1	TTC3
7.29024e-18	-0.377242	0.753	0.763	2.6581e-13	C1	GABBR2
9.71982e-18	0.309275	0.913	0.819	3.54394e-13	C1	RIMS1li1
1.23591e-17	0.536449	0.912	0.872	4.50624e-13	C1	ARL15
1.56007e-17	0.268672	0.402	0.241	5.68817e-13	C1	SERINC5
2.67414e-17	0.390783	0.856	0.722	9.75019e-13	C1	R3HDM1
2.75938e-17	-0.425937	0.859	0.845	1.0061e-12	C1	DNER
3.1045e-17	0.260666	0.479	0.309	1.13193e-12	C1	MARCHF11
3.30268e-17	-0.494391	0.606	0.635	1.20419e-12	C1	PDE3A-AS-3
4.08011e-17	0.260458	0.756	0.568	1.48765e-12	C1	ADK
5.044e-17	-0.459762	0.948	0.889	1.83909e-12	C1	EPHA6
1.11823e-16	0.474863	0.543	0.404	4.07718e-12	C1	KCNIP1
1.46136e-16	0.362697	0.565	0.373	5.32826e-12	C1	ABHD12
3.50771e-16	-0.252742	0.973	0.974	1.27895e-11	C1	CTNND2
6.52207e-16	-0.357495	0.81	0.806	2.37801e-11	C1	SSBP2
6.56369e-16	-0.407139	0.583	0.633	2.39319e-11	C1	SORBS1
8.7331e-16	-0.508482	0.731	0.748	3.18418e-11	C1	KIAA1217
1.14584e-15	0.256239	0.763	0.597	4.17783e-11	C1	ZNF462li1
1.98649e-15	0.254238	0.703	0.51	7.24295e-11	C1	KSR2
2.62435e-15	-0.742633	0.181	0.292	9.56863e-11	C1	GLIS3
4.042e-15	-0.394931	0.142	0.256	1.47375e-10	C1	RGS10
4.24162e-15	-0.431198	0.415	0.513	1.54654e-10	C1	GUCY1A2
4.90855e-15	-0.417462	0.168	0.286	1.78971e-10	C1	PLPPR4
5.11144e-15	0.281698	0.58	0.4	1.86368e-10	C1	SACS
5.75046e-15	-0.338647	0.833	0.825	2.09667e-10	C1	ACTG1
1.10403e-14	-0.34265	0.841	0.819	4.0254e-10	C1	DSCAM
1.28551e-14	-0.390801	0.135	0.257	4.6871e-10	C1	HCRTR2
1.47465e-14	-0.462283	0.912	0.888	5.37671e-10	C1	DCC
2.14416e-14	-0.487457	0.553	0.586	7.81781e-10	C1	KHDRBS3
3.12553e-14	0.260933	0.685	0.52	1.1396e-09	C1	NA-373-1
3.44986e-14	0.277922	0.475	0.315	1.25785e-09	C1	PDE10Ali1
3.54736e-14	0.269503	0.83	0.681	1.2934e-09	C1	NA-1115-1
4.41277e-14	-0.426615	0.645	0.65	1.60894e-09	C1	ZEB1
5.02738e-14	0.412729	0.882	0.775	1.83303e-09	C1	EXT1
7.32164e-14	-0.518973	0.363	0.451	2.66954e-09	C1	PTPRO
8.60201e-14	-0.499809	0.657	0.681	3.13638e-09	C1	RASGEF1B
9.33217e-14	-0.361339	0.784	0.815	3.4026e-09	C1	OPCML
1.58716e-13	-0.331456	0.793	0.772	5.78696e-09	C1	MYT1L
1.73989e-13	0.250648	0.347	0.211	6.34381e-09	C1	CLEC2L
2.18005e-13	0.253894	0.767	0.607	7.94869e-09	C1	NA-1317-1
2.69769e-13	-1.10584	0.343	0.418	9.83605e-09	C1	CHSY3
3.53888e-13	-0.388599	0.328	0.434	1.29031e-08	C1	GLRA2
5.2509e-13	-0.438037	0.333	0.429	1.91453e-08	C1	STMN1
5.77335e-13	-0.516047	0.593	0.606	2.10502e-08	C1	SETBP1
7.3296e-13	-0.34338	0.926	0.915	2.67245e-08	C1	TENM3
7.82526e-13	-0.344073	0.909	0.88	2.85317e-08	C1	XKR4
8.04137e-13	-0.497475	0.437	0.499	2.93196e-08	C1	CPNE4
8.09284e-13	-1.19774	0.354	0.432	2.95073e-08	C1	ROBO1
1.3366e-12	-0.557666	0.712	0.7	4.87339e-08	C1	INPP4B
1.81961e-12	0.303221	0.32	0.205	6.63449e-08	C1	PLPP4
2.59346e-12	-0.406135	0.206	0.301	9.45601e-08	C1	CHGB
3.64151e-12	0.265142	0.558	0.403	1.32773e-07	C1	ASXL3li1
1.08551e-11	-0.841189	0.935	0.833	3.95787e-07	C1	KCNH7
1.30414e-11	-0.314945	0.624	0.652	4.75503e-07	C1	GABRG2
2.23419e-11	0.272096	0.978	0.94	8.14609e-07	C1	SCN1Ali2
2.36919e-11	-0.756706	0.32	0.395	8.6383e-07	C1	TRPS1
4.90086e-11	-0.3766	0.299	0.385	1.7869e-06	C1	KCNN2
5.14912e-11	-0.461251	0.179	0.268	1.87742e-06	C1	KHDRBS2-AS-2
5.38224e-11	-0.336331	0.658	0.687	1.96242e-06	C1	NRN1
5.72968e-11	-0.282621	0.727	0.719	2.0891e-06	C1	FTO
7.48975e-11	-0.381762	0.653	0.648	2.73084e-06	C1	ZNF618
7.58712e-11	-0.355606	0.681	0.711	2.76634e-06	C1	EPHA5
8.12703e-11	-0.303665	0.681	0.697	2.9632e-06	C1	VPS13A
8.34573e-11	-0.452577	0.536	0.564	3.04294e-06	C1	MYO1B
1.09504e-10	0.289599	0.702	0.594	3.99264e-06	C1	SATB1
1.26323e-10	-0.300845	0.187	0.285	4.60585e-06	C1	GRIK3
1.3815e-10	0.257538	0.861	0.745	5.03707e-06	C1	ATP1A1
1.64138e-10	-0.383474	0.17	0.259	5.98465e-06	C1	SLIT1
2.83614e-10	-0.360901	0.658	0.693	1.03409e-05	C1	POLli97
3.15207e-10	-0.446647	0.481	0.513	1.14928e-05	C1	SLC10A7
4.7609e-10	-0.481074	0.307	0.376	1.73587e-05	C1	DOCK4
7.12991e-10	-0.296454	0.807	0.77	2.59964e-05	C1	CACNB2li1
1.05417e-09	-0.744941	0.731	0.643	3.8436e-05	C1	CNTN3
1.69134e-09	-0.391925	0.477	0.539	6.16678e-05	C1	CUX2
1.75325e-09	-0.353121	0.276	0.357	6.39253e-05	C1	VSTM2L
1.97612e-09	-0.302433	0.795	0.805	7.20512e-05	C1	ITM2B
2.0547e-09	-0.697962	0.225	0.306	7.49165e-05	C1	L1RE1li231
2.87206e-09	-0.68216	0.229	0.306	0.000104718	C1	TCF4
3.74044e-09	-0.264977	0.908	0.881	0.00013638	C1	CELF2li1
3.84602e-09	-0.453252	0.256	0.357	0.00014023	C1	LUZP2
4.72054e-09	-0.336088	0.751	0.74	0.000172116	C1	CTTNBP2
5.74754e-09	-0.369963	0.185	0.268	0.000209561	C1	KIRREL1li1
6.91973e-09	-0.335244	0.313	0.381	0.0002523	C1	PGAP1
7.09322e-09	-0.43998	0.282	0.349	0.000258626	C1	CDH13
7.44041e-09	-0.346351	0.584	0.598	0.000271285	C1	FNBP1L
1.01225e-08	-0.295055	0.63	0.634	0.000369077	C1	CACNA1B
1.05029e-08	-0.468084	0.335	0.384	0.000382947	C1	XYLT1
1.09556e-08	-0.35803	0.35	0.417	0.000399451	C1	GRK5
1.42224e-08	-0.339398	0.385	0.445	0.000518563	C1	PATR-Gli1
1.43575e-08	-0.301137	0.181	0.257	0.000523487	C1	CAMK2N1
1.57828e-08	-0.36745	0.431	0.477	0.000575458	C1	SYT9
2.15911e-08	-0.360676	0.518	0.545	0.000787233	C1	EPHA4
2.67053e-08	-0.34002	0.212	0.289	0.000973702	C1	PTGFRN
2.72628e-08	-0.361189	0.588	0.584	0.00099403	C1	NYAP2
4.30866e-08	-0.250562	0.791	0.772	0.00157098	C1	GNAQli1
4.63283e-08	-0.255124	0.175	0.25	0.00168918	C1	ECE1
5.21058e-08	-0.423194	0.334	0.387	0.00189983	C1	LDLRAD4
5.4183e-08	0.39695	0.565	0.503	0.00197557	C1	ADCY2li1
6.3714e-08	-0.309813	0.881	0.857	0.00232307	C1	CPE
7.17697e-08	-0.437019	0.402	0.442	0.00261679	C1	SYNE2
8.62228e-08	-0.331963	0.444	0.484	0.00314377	C1	DLGAP4
8.78439e-08	-0.278241	0.816	0.784	0.00320288	C1	NRG2
1.02355e-07	-0.262269	0.766	0.739	0.00373197	C1	PPP1R9A
1.31818e-07	-0.25652	0.854	0.828	0.00480623	C1	ABLIM1
1.38714e-07	-0.296603	0.9	0.88	0.00505766	C1	CACNA2D1
1.39364e-07	-0.336509	0.881	0.839	0.00508135	C1	UNC13Cli1
1.41254e-07	-0.320328	0.271	0.334	0.00515024	C1	BTBD3
1.50908e-07	-0.311848	0.383	0.438	0.00550227	C1	ZMIZ1
1.92386e-07	-0.25921	0.869	0.846	0.00701458	C1	LINC-YIPF5-2
2.28316e-07	-0.566669	0.44	0.464	0.00832464	C1	LINC-NSMCE4A-13
2.35665e-07	-0.353669	0.47	0.499	0.00859258	C1	HS3ST5-AS-1
2.59895e-07	-0.269212	0.483	0.514	0.00947602	C1	CADM3
2.60591e-07	0.297324	0.425	0.331	0.0095014	C1	PCDH11X
3.63876e-07	-0.374327	0.293	0.35	0.0132673	C1	MARCHF3
4.39346e-07	-0.255094	0.725	0.709	0.016019	C1	SOBP
4.69269e-07	-0.313348	0.245	0.318	0.01711	C1	GAP43
5.63958e-07	-0.321463	0.447	0.483	0.0205625	C1	TSPAN5
5.70182e-07	-0.520014	0.291	0.369	0.0207894	C1	SEMA3A
5.74985e-07	-0.255587	0.962	0.931	0.0209645	C1	FAT3
5.90978e-07	-0.523192	0.218	0.283	0.0215476	C1	KCNB2
8.04831e-07	-0.428391	0.262	0.315	0.0293449	C1	KCNH7-AS-4
8.22568e-07	-0.310244	0.596	0.603	0.0299917	C1	SCG3
9.32468e-07	-0.321516	0.246	0.308	0.0339987	C1	AKAP13
1.14338e-06	-0.304186	0.68	0.673	0.0416889	C1	CST3
1.78693e-06	-0.288709	0.234	0.294	0.0651534	C1	PRKAR2Bli1
2.37156e-06	-0.410272	0.297	0.345	0.0864695	C1	ANGPT1
2.57608e-06	-0.373096	0.505	0.514	0.0939264	C1	RUNX2
3.00187e-06	-0.257183	0.203	0.267	0.109451	C1	CHD5
3.73662e-06	-0.284906	0.372	0.421	0.136241	C1	RIMKLB
4.43776e-06	-1.93275	0.358	0.379	0.161805	C1	CSMD1
4.88281e-06	-0.404415	0.527	0.526	0.178032	C1	ST6GALNAC3
5.55387e-06	-0.324546	0.392	0.423	0.2025	C1	SGPP2
5.92405e-06	-0.274974	0.264	0.317	0.215997	C1	GAMT
6.30074e-06	-0.346986	0.554	0.54	0.229731	C1	NRP2
7.34812e-06	-0.271081	0.68	0.664	0.26792	C1	GTDC1
7.77619e-06	-0.293291	0.491	0.499	0.283528	C1	NCOA3
8.3476e-06	-0.311879	0.427	0.455	0.304362	C1	SCLT1
8.50725e-06	-0.35413	0.32	0.359	0.310183	C1	ARHGAP26
8.62729e-06	-0.292904	0.509	0.516	0.31456	C1	NRXN1-AS-5
1.27e-05	-0.30137	0.475	0.484	0.463054	C1	NRXN1-AS-4
1.44488e-05	-0.338739	0.403	0.434	0.526819	C1	FSTL1
1.45148e-05	-0.329256	0.531	0.538	0.529222	C1	LINC-BASP1-1
1.76384e-05	-0.297077	0.207	0.258	0.643115	C1	PTPN3
1.98249e-05	-0.312397	0.372	0.396	0.722836	C1	B3GAT1
2.30504e-05	-0.276041	0.24	0.292	0.840439	C1	PGRMC1
2.68577e-05	-0.444647	0.915	0.836	0.979259	C1	UBE2E1-AS-3
2.7986e-05	-0.317535	0.665	0.633	1	C1	OSBPL10
2.95909e-05	-0.292447	0.536	0.53	1	C1	PITPNC1
3.16685e-05	-0.309631	0.268	0.309	1	C1	PAK5
5.4874e-05	-0.275864	0.772	0.728	1	C1	PBX1
5.96476e-05	-0.257904	0.332	0.367	1	C1	GLCE
7.52887e-05	-0.393048	0.29	0.33	1	C1	LINC-POU4F3-1
7.61351e-05	-0.324261	0.277	0.316	1	C1	PALLD
0.000102608	-0.260876	0.38	0.399	1	C1	SMURF1
0.000110616	-0.285764	0.212	0.256	1	C1	HSF2-AS-1
0.000138219	0.254502	0.416	0.322	1	C1	MDH1li1
0.000151108	-0.300069	0.236	0.277	1	C1	ONECUT1
0.000158114	-0.323564	0.582	0.557	1	C1	KCND3
0.000167321	-0.321972	0.455	0.465	1	C1	YPEL2
0.000215279	-0.301959	0.285	0.32	1	C1	SPARCL1
0.000253105	-0.491286	0.4	0.42	1	C1	SPHKAP
0.000308499	-0.30161	0.275	0.308	1	C1	TTC29
0.000365503	-0.281123	0.361	0.378	1	C1	ATP8A1
0.000500589	-0.256384	0.273	0.313	1	C1	VIPR2
0.000519883	-0.268468	0.552	0.537	1	C1	LINC-PTPRC-6
0.000548262	-0.280892	0.242	0.283	1	C1	IQCJ-SCHIP1-AS-11
0.000571393	-0.397732	0.329	0.343	1	C1	PCDH10
0.000587281	-0.266132	0.295	0.337	1	C1	RPL6-AS-27
0.00104537	-0.342794	0.592	0.553	1	C1	PRICKLE2
0.00105129	-0.262725	0.288	0.317	1	C1	DUSP10
0.00107298	-0.275711	0.313	0.331	1	C1	LINC-PPIF-11
0.00114863	-0.292637	0.812	0.741	1	C1	OLFM3
0.00132526	-0.250896	0.582	0.569	1	C1	SCN9A
0.0016	-0.488017	0.255	0.281	1	C1	CAP2-AS-1
0.00165355	-0.281334	0.289	0.321	1	C1	EPHA7
0.00210578	-0.256467	0.29	0.32	1	C1	LINC-FCF1-8
0.00235906	-0.253267	0.242	0.269	1	C1	LINC-PDE4D-6
0.00239153	-0.271244	0.453	0.453	1	C1	SORCS2
0.00241056	-0.253417	0.294	0.319	1	C1	RBP4
0.00494095	-0.267884	0.567	0.542	1	C1	ASIC2li1
0.00673299	-0.397321	0.693	0.609	1	C1	ANO4
0.00964553	-0.329114	0.216	0.25	1	C1	MID1
9.59062e-279	1.94951	0.992	0.682	3.49683e-274	C2	CSMD3
4.65926e-241	1.64693	0.994	0.829	1.69881e-236	C2	KCNH7
8.71916e-205	0.776569	0.289	0.016	3.17909e-200	C2	ALKAL2
1.10971e-199	1.45021	0.531	0.097	4.0461e-195	C2	EBF2
2.49061e-190	1.43508	0.987	0.82	9.081e-186	C2	LRRTM4
1.01396e-189	1.00157	0.357	0.037	3.69701e-185	C2	PCDH20
5.8364e-174	-1.46727	0.575	0.947	2.12801e-169	C2	GRIA4
7.15171e-164	1.4808	0.922	0.564	2.60759e-159	C2	NAV3
1.13587e-155	1.29016	0.615	0.183	4.14148e-151	C2	LINC-RPL6-20
8.03079e-152	1.3604	0.838	0.42	2.92811e-147	C2	PGR-AS-1
5.48599e-150	1.11905	0.984	0.779	2.00025e-145	C2	KCNH5
9.96228e-143	1.17513	0.992	0.764	3.63235e-138	C2	GALNTL6
5.5914e-139	1.00708	0.987	0.879	2.03868e-134	C2	DACH1
9.71606e-138	1.33092	0.898	0.579	3.54257e-133	C2	KCTD8
3.78843e-137	-1.88201	0.427	0.827	1.3813e-132	C2	KHDRBS2
7.22458e-135	-1.67304	0.058	0.629	2.63416e-130	C2	ZFHX4
4.91733e-132	1.13041	0.722	0.266	1.79291e-127	C2	C6ORF167-AS-2
1.59524e-124	1.16006	0.713	0.278	5.81642e-120	C2	SATB2
1.75381e-124	-2.9273	0.128	0.642	6.39455e-120	C2	GPC6
6.86027e-122	1.07656	0.925	0.607	2.50132e-117	C2	GRM5
3.93946e-121	1.22833	0.836	0.442	1.43637e-116	C2	GABRA1
9.25256e-121	0.975359	0.953	0.757	3.37358e-116	C2	NELL2
2.90846e-120	-1.41974	0.563	0.897	1.06045e-115	C2	TENM2
6.47572e-115	1.04609	0.974	0.888	2.36111e-110	C2	EPHA6
7.75284e-115	1.41544	0.589	0.208	2.82676e-110	C2	SHISA9li1
3.60945e-111	-1.88127	0.036	0.537	1.31604e-106	C2	NDST4
9.59531e-110	1.32614	0.544	0.184	3.49855e-105	C2	PTPRT
7.12271e-108	0.724217	0.994	0.987	2.59701e-103	C2	RBFOX1
3.29742e-107	-1.33742	0.346	0.79	1.20227e-102	C2	DLGAP2
6.11457e-107	1.21846	0.612	0.243	2.22943e-102	C2	CSMD3-AS-2
1.78943e-105	0.994868	0.932	0.716	6.52445e-101	C2	TMEM196
1.42791e-104	1.027	0.856	0.432	5.20629e-100	C2	SORCS1
3.33725e-103	1.04791	0.989	0.83	1.21679e-98	C2	UBE2E1-AS-3
7.68185e-102	-1.26146	0.409	0.858	2.80088e-97	C2	HS6ST3
9.71724e-100	0.916632	0.979	0.838	3.543e-95	C2	CNTN5
1.60791e-97	1.16753	0.558	0.202	5.86261e-93	C2	CDH20
1.4891e-96	1.08354	0.49	0.164	5.4294e-92	C2	EXTL1
6.6384e-96	1.06734	0.468	0.149	2.42043e-91	C2	GRIA1
2.07962e-95	-2.27532	0.336	0.71	7.58249e-91	C2	PCDH9
9.85412e-95	0.86202	0.375	0.097	3.59291e-90	C2	ODZ3-AS-6
9.64093e-94	1.05185	0.612	0.27	3.51518e-89	C2	KCNH7-AS-4
6.22447e-93	-2.09696	0.07	0.513	2.2695e-88	C2	PRKG1
2.95491e-92	0.858779	0.977	0.923	1.07739e-87	C2	HCN1
3.33504e-92	0.932017	0.869	0.561	1.21599e-87	C2	FSTL5
4.36956e-90	0.725355	0.339	0.08	1.59318e-85	C2	LINC-RPL6-521
1.24036e-87	0.690727	0.989	0.94	4.52249e-83	C2	NEGR1
9.75396e-85	0.664375	0.979	0.936	3.55639e-80	C2	CDK14
2.14475e-83	-1.59634	0.213	0.616	7.81999e-79	C2	SOX5
1.07399e-82	1.34518	0.667	0.33	3.91588e-78	C2	HS3ST4
1.86812e-82	0.762065	0.956	0.885	6.81136e-78	C2	ERC2
2.42421e-82	-1.26114	0.221	0.634	8.83893e-78	C2	PCSK2
6.86822e-78	0.729762	0.938	0.698	2.50422e-73	C2	NRXN3
1.63987e-77	0.864156	0.968	0.866	5.97913e-73	C2	LHFPL3
1.25262e-76	0.731697	0.92	0.769	4.56717e-72	C2	RALGAPA2
4.28094e-75	1.42403	0.685	0.384	1.56087e-70	C2	LRRTM3
1.89217e-74	1.01318	0.794	0.513	6.89905e-70	C2	KIF26B
2.4215e-74	0.865809	0.536	0.217	8.82904e-70	C2	EGFR
2.05654e-72	0.684132	0.289	0.072	7.49834e-68	C2	FGF13
5.00007e-71	0.966003	0.786	0.538	1.82308e-66	C2	ARHGAP18
1.96655e-69	0.898338	0.722	0.449	7.17025e-65	C2	GALNT7li1
2.10501e-69	-1.02473	0.631	0.836	7.67508e-65	C2	SLC35F1
4.06403e-69	-1.06282	0.149	0.532	1.48179e-64	C2	LINC-NDST3-5
8.18958e-69	0.972851	0.612	0.308	2.986e-64	C2	PCDH10
8.60656e-69	0.804144	0.732	0.408	3.13804e-64	C2	TCERG1L
1.89284e-68	0.864027	0.906	0.724	6.90148e-64	C2	TENM1
1.25975e-67	0.941446	0.886	0.76	4.59318e-63	C2	DCDC1li1
5.48733e-67	0.838405	0.469	0.196	2.00074e-62	C2	GREB1L
3.79482e-66	-1.05318	0.062	0.423	1.38363e-61	C2	ADCY8
5.6625e-66	-1.2327	0.284	0.611	2.06461e-61	C2	ZFHX3
6.95881e-66	-1.08533	0.164	0.547	2.53725e-61	C2	NPAS3
1.23323e-64	-1.24196	0.131	0.501	4.49649e-60	C2	LINC-NSMCE4A-13
2.76614e-64	0.498516	0.984	0.97	1.00856e-59	C2	FGF14
3.4463e-63	-1.03028	0.232	0.59	1.25655e-58	C2	ELAVL2
5.65427e-63	-0.782299	0.64	0.872	2.0616e-58	C2	DNM3
7.73101e-63	-0.746921	0.675	0.91	2.8188e-58	C2	RORB
5.86982e-62	0.535507	0.985	0.942	2.14019e-57	C2	NAP1L1-AS-5
1.67443e-61	-0.947678	0.692	0.896	6.10515e-57	C2	CDH18
1.8445e-61	0.919805	0.58	0.31	6.72521e-57	C2	CDH13
9.9328e-61	-1.33847	0.17	0.508	3.6216e-56	C2	LINC-RPL6-63
2.04112e-60	0.699902	0.315	0.098	7.44213e-56	C2	LORF2li216
5.21917e-58	0.779853	0.753	0.525	1.90296e-53	C2	LGI1
5.70336e-58	-1.09995	0.169	0.516	2.0795e-53	C2	DMDli2
6.31618e-58	0.653619	0.971	0.878	2.30294e-53	C2	NCAM2
7.62943e-58	-1.27906	0.104	0.444	2.78176e-53	C2	SLC44A5
9.94761e-57	-1.17286	0.055	0.379	3.627e-52	C2	PCDH11X
2.04951e-56	0.852809	0.42	0.171	7.47274e-52	C2	LRRN3
2.8004e-56	0.701159	0.93	0.867	1.02106e-51	C2	PLCB1
2.84553e-56	0.873439	0.847	0.711	1.03751e-51	C2	SHANK3
2.05039e-55	0.388665	0.994	0.993	7.47592e-51	C2	RORA
2.74784e-55	0.964371	0.657	0.392	1.00189e-50	C2	KLHL1
7.53956e-55	0.724623	0.881	0.751	2.749e-50	C2	ELMOD1
1.08974e-54	0.589992	0.8	0.478	3.97331e-50	C2	NTNG1
2.95119e-54	0.795273	0.74	0.531	1.07603e-49	C2	FAM135A
4.18575e-54	0.697684	0.417	0.175	1.52617e-49	C2	PLEKHH2li1
1.38084e-53	0.715798	0.907	0.746	5.03468e-49	C2	GABRB2
1.51796e-53	-0.744397	0.508	0.8	5.53465e-49	C2	NLGN4X
2.2894e-53	0.728444	0.901	0.83	8.34737e-49	C2	SCN3A
2.30615e-53	1.06992	0.367	0.145	8.40844e-49	C2	ZFPM2
5.33608e-53	0.750873	0.851	0.693	1.94559e-48	C2	GALNT17
1.18769e-52	-1.11762	0.581	0.78	4.33043e-48	C2	POU6F2
1.64882e-52	-0.882428	0.106	0.429	6.01175e-48	C2	L3MBTL4
9.4597e-52	-1.54192	0.031	0.326	3.4491e-47	C2	SOX6
9.60902e-52	-1.39481	0.049	0.346	3.50354e-47	C2	SLIT2
1.36543e-50	-1.10659	0.117	0.418	4.97848e-46	C2	KCNAB1li1
2.19837e-50	-0.852273	0.187	0.522	8.01547e-46	C2	KCNH1
2.24443e-50	-1.81881	0.331	0.608	8.18342e-46	C2	SGCZ
6.91326e-50	-0.835206	0.039	0.334	2.52064e-45	C2	TOX2
7.23315e-50	0.901239	0.448	0.206	2.63728e-45	C2	PTPRZ1
9.0831e-50	0.629577	0.909	0.826	3.31179e-45	C2	TCF12
1.85912e-49	0.724106	0.742	0.535	6.77853e-45	C2	PTPRB
1.82436e-48	-0.863512	0.305	0.602	6.65179e-44	C2	MAP2
1.89295e-47	-0.792478	0.065	0.363	6.90189e-43	C2	ISL1
2.0471e-47	0.718866	0.383	0.159	7.46393e-43	C2	ARF4-AS-1
2.29374e-47	0.901442	0.446	0.207	8.36321e-43	C2	LINC-OFCC1-14
1.67635e-46	0.499219	0.963	0.922	6.11214e-42	C2	SRGAP1
3.36355e-46	-0.8177	0.187	0.512	1.22638e-41	C2	GALNT18
5.09656e-46	-1.05244	0.422	0.666	1.85826e-41	C2	PTPRM
5.20957e-46	-0.79648	0.062	0.348	1.89946e-41	C2	EPHA7
7.93571e-46	-0.813404	0.18	0.495	2.89344e-41	C2	DMDli1
2.3051e-45	0.701481	0.516	0.268	8.40464e-41	C2	TCF4
4.864e-45	-1.19323	0.466	0.679	1.77346e-40	C2	CNTN3
1.96146e-44	0.915194	0.62	0.382	7.15166e-40	C2	CHSY3
3.24442e-44	0.94761	0.468	0.247	1.18295e-39	C2	CTNNA3
4.42187e-44	-0.735015	0.023	0.286	1.61226e-39	C2	KIRREL1li1
4.5138e-44	-0.844559	0.253	0.562	1.64578e-39	C2	ST6GALNAC5
8.04378e-44	-0.724533	0.393	0.674	2.93284e-39	C2	FUT8
9.70607e-44	-0.847636	0.019	0.278	3.53893e-39	C2	LYPD6
1.63519e-43	-1.32295	0.169	0.443	5.96206e-39	C2	FRMD5
6.25863e-43	0.607245	0.334	0.137	2.28196e-38	C2	PGR
2.31455e-42	-0.613033	0.888	0.949	8.43908e-38	C2	B3GALT1
3.26062e-42	-1.07435	0.135	0.416	1.18885e-37	C2	TRPS1
5.22246e-42	-0.685614	0.516	0.772	1.90416e-37	C2	KLF12
5.94995e-42	0.532857	0.961	0.831	2.16941e-37	C2	UNC13Cli1
5.98918e-42	-0.707548	0.075	0.347	2.18371e-37	C2	LYPD6B
7.7603e-42	-0.7383	0.054	0.319	2.82948e-37	C2	TBC1D1
1.04302e-41	0.710226	0.93	0.857	3.80295e-37	C2	THSD7A
1.60703e-41	0.602096	0.705	0.41	5.8594e-37	C2	GULP1
6.42255e-41	-0.683036	0.506	0.766	2.34173e-36	C2	DTNA
6.42516e-41	-0.60088	0.459	0.742	2.34268e-36	C2	CAMK1D
1.03084e-40	-0.907852	0.112	0.385	3.75855e-36	C2	FAM163A
2.25802e-40	-0.465944	0.94	0.966	8.23298e-36	C2	ATP8A2li1
3.34749e-40	0.532861	0.771	0.536	1.22053e-35	C2	NTRK3
7.29236e-40	0.515333	0.932	0.895	2.65887e-35	C2	JARID2
1.17377e-39	-0.821168	0.06	0.313	4.27967e-35	C2	NOS1AP
1.37062e-39	-0.981789	0.177	0.447	4.99743e-35	C2	SPHKAP
3.70101e-39	-0.669716	0.196	0.486	1.34942e-34	C2	ZDHHC14
1.55232e-38	0.571186	0.25	0.088	5.65993e-34	C2	CACNA1E
2.66674e-38	0.516705	0.266	0.099	9.72319e-34	C2	TRPC6
3.04005e-38	0.62695	0.352	0.161	1.10843e-33	C2	RAPGEF5
3.20874e-38	-0.934648	0.081	0.336	1.16994e-33	C2	PCDH17
5.98909e-38	0.444889	0.987	0.979	2.18368e-33	C2	EBF1
2.10114e-37	-0.7836	0.607	0.776	7.66097e-33	C2	TOX
5.59084e-37	-0.790441	0.739	0.883	2.03848e-32	C2	GRIK2
1.15455e-36	0.539605	0.883	0.81	4.2096e-32	C2	DCLK1
1.82879e-36	0.376825	0.602	0.328	6.66796e-32	C2	SEMA3A
3.51588e-36	-0.665332	0.409	0.662	1.28193e-31	C2	DYNC1I1
3.89364e-36	-0.592609	0.226	0.511	1.41966e-31	C2	RGS7BP
4.15634e-36	0.481079	0.273	0.104	1.51544e-31	C2	LINC-RPS6-61
6.18689e-36	0.534743	0.297	0.122	2.2558e-31	C2	LRP4
7.1809e-36	0.782886	0.505	0.315	2.61823e-31	C2	CD55li1
8.99228e-36	0.4591	0.942	0.875	3.27868e-31	C2	RBFOX2
1.09425e-35	-0.555687	0.656	0.853	3.98975e-31	C2	RIMS1li1
1.33506e-35	-0.652632	0.263	0.549	4.86776e-31	C2	MMP16
2.33649e-35	0.63693	0.727	0.614	8.51908e-31	C2	PKP4
2.62875e-35	-0.762651	0.062	0.293	9.58469e-31	C2	BCL11A
3.73017e-35	0.610444	0.778	0.632	1.36006e-30	C2	GABRG2
1.14544e-34	-0.782466	0.784	0.818	4.17637e-30	C2	NLGN1
3.59519e-34	-0.555635	0.073	0.311	1.31084e-29	C2	GRIA4-AS-4
5.49791e-34	0.577518	0.565	0.356	2.00459e-29	C2	LDB2
5.93422e-34	-0.616745	0.049	0.275	2.16368e-29	C2	LINC-RPL6-236
6.13728e-34	-0.708258	0.346	0.59	2.23771e-29	C2	GRIA3
6.98758e-34	0.65938	0.343	0.16	2.54774e-29	C2	VEGFC
8.32991e-34	-0.874097	0.047	0.271	3.03717e-29	C2	TFAP2D
1.26908e-33	0.541153	0.792	0.593	4.62718e-29	C2	PLXDC2
1.58682e-33	0.731499	0.744	0.576	5.78572e-29	C2	PTPRG
2.3966e-33	-0.655145	0.227	0.485	8.73823e-29	C2	HUNK
2.47915e-33	-0.704904	0.219	0.484	9.03924e-29	C2	L1RE1li118
3.95182e-33	0.686104	0.328	0.146	1.44087e-28	C2	LINC-PLIN3-3
8.7925e-33	0.563491	0.734	0.537	3.20583e-28	C2	FRMD4B
2.16051e-32	-0.712737	0.36	0.6	7.87744e-28	C2	NCALD
3.29362e-32	0.658103	0.445	0.262	1.20089e-27	C2	ITPR1
4.02873e-32	0.373173	0.955	0.888	1.46892e-27	C2	PEX5L
5.15484e-32	-0.609806	0.104	0.34	1.87951e-27	C2	DMD
5.26252e-32	-0.716995	0.157	0.403	1.91877e-27	C2	BRINP1
6.7832e-32	-0.519133	0.933	0.979	2.47322e-27	C2	FGF12
7.17186e-32	-0.643329	0.354	0.61	2.61493e-27	C2	KHDRBS3
7.5348e-32	-0.53747	0.128	0.374	2.74726e-27	C2	TSORFli491
1.23494e-31	0.749183	0.385	0.192	4.50273e-27	C2	BRINP3
1.72494e-31	0.547389	0.841	0.685	6.2893e-27	C2	INPP4B
3.49335e-31	-0.598363	0.265	0.519	1.27371e-26	C2	SLC2A13
3.99209e-31	-0.560364	0.258	0.519	1.45556e-26	C2	MCF2L2
4.06723e-31	0.656647	0.531	0.357	1.48295e-26	C2	GALNT14
4.37858e-31	-0.857948	0.153	0.395	1.59648e-26	C2	SDK1
6.10109e-31	-0.604267	0.339	0.589	2.22452e-26	C2	CBLB
6.12483e-31	-0.748665	0.154	0.388	2.23317e-26	C2	MAML3
6.33546e-31	-0.548883	0.162	0.414	2.30997e-26	C2	DOP1B
7.62471e-31	0.505718	0.838	0.82	2.78005e-26	C2	DSCAM
8.58175e-31	0.715879	0.563	0.374	3.12899e-26	C2	NETO2
8.61548e-31	-0.58505	0.127	0.369	3.14129e-26	C2	HS6ST3-AS-3
1.24673e-30	-0.806493	0.109	0.338	4.5457e-26	C2	SGCZ-AS-5
1.29418e-30	0.331023	0.961	0.727	4.71872e-26	C2	ZNF385D
1.73328e-30	-0.886234	0.049	0.251	6.31972e-26	C2	PRR16
2.08639e-30	0.706415	0.487	0.293	7.60717e-26	C2	TOX3
2.93338e-30	-0.515697	0.099	0.328	1.06954e-25	C2	NDST3-AS-3
2.98935e-30	0.561585	0.766	0.626	1.08995e-25	C2	ZNF521
6.57888e-30	0.554713	0.701	0.524	2.39872e-25	C2	EBF3
3.81159e-29	-0.642645	0.174	0.406	1.38974e-24	C2	LDLRAD4
5.56707e-29	-0.595133	0.07	0.279	2.02981e-24	C2	KHDRBS2-AS-2
6.3702e-29	-1.14245	0.766	0.771	2.32264e-24	C2	LRP1B
9.66921e-29	0.76067	0.31	0.153	3.52549e-24	C2	COL11A1
9.6782e-29	-0.535833	0.378	0.625	3.52877e-24	C2	EML6
1.78549e-28	-0.715032	0.237	0.469	6.51008e-24	C2	FRAS1
2.03139e-28	0.642783	0.745	0.628	7.40665e-24	C2	PLCB4
2.98873e-28	0.472835	0.916	0.854	1.08972e-23	C2	CPE
4.18102e-28	-1.13778	0.51	0.665	1.52444e-23	C2	GRID2
4.19831e-28	-0.319672	0.942	0.967	1.53075e-23	C2	CAMTA1
5.70039e-28	0.627086	0.416	0.228	2.07842e-23	C2	ROR1
1.12481e-27	0.481962	0.841	0.7	4.10115e-23	C2	PTCHD4
1.19439e-27	-0.513186	0.222	0.458	4.35487e-23	C2	MPPED2
1.68184e-27	-0.840295	0.292	0.513	6.13215e-23	C2	ALK
1.71081e-27	-0.550998	0.281	0.523	6.23777e-23	C2	PSD3
1.73911e-27	-0.534518	0.14	0.365	6.34095e-23	C2	CAMK4
1.92524e-27	-0.54017	0.247	0.496	7.01962e-23	C2	KCNK10
2.81544e-27	-0.823307	0.51	0.686	1.02654e-22	C2	CNTN4
7.30962e-27	0.528314	0.794	0.735	2.66516e-22	C2	CTTNBP2
8.16785e-27	-0.527391	0.604	0.766	2.97808e-22	C2	PRICKLE1
1.20357e-26	0.522277	0.735	0.561	4.38832e-22	C2	GRIK1li1
1.24373e-26	-0.565731	0.334	0.565	4.53475e-22	C2	LIN7A
1.35479e-26	-0.742428	0.453	0.642	4.93971e-22	C2	ANO4
1.42756e-26	-0.563306	0.528	0.734	5.20504e-22	C2	LINC-RP1-21O18.1-3
1.95287e-26	-0.469672	0.235	0.472	7.12035e-22	C2	MEIS1
2.18572e-26	-0.496874	0.485	0.706	7.96936e-22	C2	ABCA5
2.82058e-26	-0.459249	0.086	0.289	1.02841e-21	C2	NDST3
3.70947e-26	-0.477635	0.131	0.349	1.35251e-21	C2	SIPA1L1
4.18207e-26	0.471789	0.271	0.123	1.52482e-21	C2	TIAM2
4.78502e-26	0.423772	0.912	0.868	1.74467e-21	C2	RTN1
6.43525e-26	0.518125	0.693	0.566	2.34636e-21	C2	FMN1
7.44401e-26	0.522078	0.679	0.525	2.71416e-21	C2	EPHA4
7.57214e-26	0.897055	0.683	0.571	2.76088e-21	C2	GRM8
1.94259e-25	0.386366	0.976	0.962	7.08289e-21	C2	LSAMP
3.02814e-25	0.518427	0.703	0.542	1.10409e-20	C2	MYO1B
3.4192e-25	-0.469722	0.94	0.969	1.24667e-20	C2	MACROD2
3.58001e-25	0.516127	0.68	0.518	1.30531e-20	C2	UNC13C
4.32662e-25	0.374995	0.252	0.111	1.57753e-20	C2	KCNH7-AS-2
4.70316e-25	0.308907	0.979	0.957	1.71482e-20	C2	PTPRD
7.02528e-25	0.391851	0.89	0.824	2.56149e-20	C2	ABLIM1
8.43594e-25	-0.414463	0.08	0.274	3.07583e-20	C2	TLE1
9.24354e-25	0.526809	0.541	0.377	3.37029e-20	C2	FXYD1
9.75348e-25	0.480147	0.732	0.632	3.55622e-20	C2	AHCYL2
1.1578e-24	-0.927071	0.166	0.36	4.22147e-20	C2	CDH7
2.00907e-24	-0.756891	0.508	0.682	7.32526e-20	C2	PCP4
2.03585e-24	-0.471146	0.187	0.405	7.4229e-20	C2	MARCHF4
2.086e-24	0.456973	0.849	0.757	7.60576e-20	C2	KCNQ3
2.2899e-24	0.475167	0.87	0.744	8.3492e-20	C2	LINC-NAP1L1-25
3.38894e-24	-0.818062	0.133	0.332	1.23564e-19	C2	PCDH15
4.52296e-24	0.422729	0.856	0.793	1.64911e-19	C2	NTM
4.78774e-24	0.534498	0.445	0.275	1.74566e-19	C2	ARHGAP10
4.94794e-24	-0.488321	0.727	0.863	1.80407e-19	C2	KCNMA1
5.26013e-24	-0.479878	0.149	0.36	1.9179e-19	C2	PDE10Ali1
5.45401e-24	0.526075	0.575	0.419	1.98859e-19	C2	SFMBT2
5.70332e-24	0.492774	0.701	0.583	2.07949e-19	C2	FNBP1L
7.56538e-24	-0.488255	0.071	0.253	2.75841e-19	C2	AHR
1.28279e-23	0.524866	0.62	0.472	4.6772e-19	C2	KCNH8
1.31891e-23	0.557773	0.61	0.475	4.80888e-19	C2	C3ORF70
1.43391e-23	-0.458778	0.081	0.268	5.22816e-19	C2	GDNF-AS-3
1.53398e-23	-0.421212	0.545	0.745	5.59304e-19	C2	WSB1li1
1.62851e-23	0.531228	0.542	0.386	5.93773e-19	C2	PLXNA2
2.45356e-23	0.336568	0.943	0.903	8.94594e-19	C2	NCAM1
3.55366e-23	-0.611104	0.38	0.575	1.2957e-18	C2	OSBPL3
4.66184e-23	-0.462696	0.265	0.477	1.69975e-18	C2	CXXC4
8.82418e-23	0.522876	0.619	0.483	3.21738e-18	C2	NCOA3
9.52802e-23	0.544864	0.604	0.463	3.47401e-18	C2	KITLG
1.10831e-22	-0.740684	0.541	0.73	4.04099e-18	C2	KCNIP4
1.21566e-22	-0.776617	0.713	0.764	4.43242e-18	C2	GRM7
1.46854e-22	0.424753	0.325	0.171	5.35445e-18	C2	PDE5Ali1
2.52209e-22	-0.673171	0.307	0.504	9.1958e-18	C2	PID1
2.9755e-22	-0.520914	0.532	0.708	1.0849e-17	C2	RCAN2
3.32748e-22	-0.509112	0.091	0.268	1.21323e-17	C2	CALB1
3.43343e-22	0.253574	0.987	0.979	1.25186e-17	C2	HDAC9
3.52279e-22	-0.502571	0.508	0.692	1.28444e-17	C2	QKI
3.64024e-22	0.446561	0.805	0.717	1.32727e-17	C2	ZBTB20
4.15102e-22	0.519768	0.377	0.224	1.5135e-17	C2	PCDH10-AS-2
4.1882e-22	0.400889	0.864	0.799	1.52706e-17	C2	SSBP2
4.25712e-22	-0.535837	0.153	0.361	1.55219e-17	C2	SLIT3
5.09499e-22	0.472139	0.698	0.588	1.85768e-17	C2	EML5
5.4594e-22	-0.533588	0.331	0.535	1.99055e-17	C2	RUNX2
5.94443e-22	0.265742	0.992	0.959	2.1674e-17	C2	TRPM3
6.58505e-22	0.484045	0.419	0.26	2.40098e-17	C2	DACH1-AS-2
7.79517e-22	-0.896278	0.119	0.296	2.8422e-17	C2	NCKAP5
7.98413e-22	0.497296	0.81	0.761	2.91109e-17	C2	MYO6
8.47092e-22	-0.471194	0.393	0.602	3.08858e-17	C2	PBX3
1.38236e-21	-0.43746	0.258	0.47	5.04021e-17	C2	SESN3
2.2771e-21	-0.752312	0.141	0.321	8.30253e-17	C2	TRHDE
2.42594e-21	-0.372711	0.076	0.253	8.84522e-17	C2	PITPNM3
2.47948e-21	0.357469	0.927	0.88	9.04042e-17	C2	CELF2li1
2.70146e-21	-0.458216	0.3	0.51	9.84979e-17	C2	BCAT1
2.83147e-21	0.491341	0.851	0.75	1.03238e-16	C2	ATP1A1
3.22354e-21	0.506971	0.378	0.223	1.17534e-16	C2	IGSF11
4.45793e-21	-0.811022	0.541	0.63	1.62541e-16	C2	CALN1
6.66875e-21	0.552648	0.721	0.64	2.43149e-16	C2	ZNF618
8.86852e-21	0.632705	0.865	0.807	3.23355e-16	C2	SCG5
1.22453e-20	0.503867	0.617	0.479	4.46476e-16	C2	SEL1L3
1.39731e-20	-1.82571	0.214	0.396	5.09472e-16	C2	CSMD1
1.45808e-20	0.405162	0.25	0.121	5.31629e-16	C2	ADAMTS9
1.50525e-20	-1.04644	0.356	0.541	5.48828e-16	C2	SCG2
1.75557e-20	0.275715	0.974	0.956	6.40097e-16	C2	CA10
2.21463e-20	0.264672	0.994	0.977	8.07476e-16	C2	DLG2
2.27807e-20	-0.401402	0.131	0.316	8.30605e-16	C2	ETFA
2.35921e-20	0.35365	0.886	0.838	8.60192e-16	C2	MAGI1
2.64011e-20	-0.416566	0.172	0.365	9.62609e-16	C2	DIPK1A
3.34052e-20	-0.380708	0.146	0.339	1.21799e-15	C2	PPFIA4
4.0319e-20	-0.408262	0.229	0.431	1.47007e-15	C2	ST8SIA1
4.56543e-20	-0.43138	0.318	0.524	1.6646e-15	C2	PLS3
6.73835e-20	0.473595	0.643	0.516	2.45687e-15	C2	FUT9
8.8624e-20	0.500009	0.471	0.33	3.23132e-15	C2	EFCAB14li1
1.88565e-19	-0.371306	0.091	0.259	6.87528e-15	C2	FBN1
1.91693e-19	0.758007	0.544	0.437	6.98932e-15	C2	DGKB
1.9825e-19	-0.461481	0.117	0.291	7.22838e-15	C2	GRIK3
2.2909e-19	0.512657	0.438	0.298	8.35285e-15	C2	TMTC4
2.47926e-19	0.724541	0.516	0.397	9.03962e-15	C2	NFIB
4.2329e-19	0.57584	0.472	0.33	1.54336e-14	C2	VSTM2L
4.8117e-19	0.443326	0.791	0.728	1.75439e-14	C2	PBX1
4.8933e-19	-0.376513	0.682	0.813	1.78415e-14	C2	NOVA1
6.34643e-19	0.473602	0.846	0.806	2.31397e-14	C2	OPCML
6.4762e-19	0.435441	0.3	0.168	2.36129e-14	C2	GCA
6.81584e-19	-0.45977	0.266	0.462	2.48512e-14	C2	FAR2
1.40906e-18	-0.262819	0.976	0.979	5.13757e-14	C2	AUTS2
1.58334e-18	0.395709	0.268	0.142	5.77302e-14	C2	LRRTM4-AS-4
1.60369e-18	0.520476	0.425	0.282	5.84722e-14	C2	LINC-UBE2E1-11
2.05667e-18	0.599767	0.443	0.3	7.49883e-14	C2	RBP4
2.16775e-18	0.432493	0.536	0.4	7.90383e-14	C2	STMN1
2.7046e-18	-0.480439	0.333	0.511	9.86125e-14	C2	ZMAT4
3.38566e-18	0.43016	0.435	0.285	1.23444e-13	C2	RPH3A
3.766e-18	0.368883	0.8	0.741	1.37312e-13	C2	CACNA1D
3.79679e-18	0.457553	0.547	0.423	1.38435e-13	C2	PATR-Gli1
3.79707e-18	0.402158	0.3	0.169	1.38445e-13	C2	TOM1L1
3.83465e-18	-0.539563	0.455	0.622	1.39815e-13	C2	RASAL2
4.54231e-18	-0.388025	0.341	0.55	1.65617e-13	C2	ST6GALNAC3
5.22227e-18	0.324464	0.899	0.886	1.90409e-13	C2	CACNA1A
9.15208e-18	-0.657111	0.185	0.35	3.33694e-13	C2	ADGRL2
9.68934e-18	-0.417554	0.494	0.658	3.53283e-13	C2	CD47
1.25431e-17	-0.561686	0.253	0.431	4.57335e-13	C2	MAN1A1
1.38772e-17	0.596936	0.563	0.449	5.05975e-13	C2	OLFM1
1.46939e-17	-0.610248	0.187	0.357	5.35753e-13	C2	CCDC85A
1.60273e-17	-0.38047	0.235	0.426	5.84372e-13	C2	PRKAG2
2.30231e-17	-0.525767	0.294	0.472	8.39445e-13	C2	NIBAN1
3.37214e-17	-0.743676	0.151	0.313	1.22951e-12	C2	L1RE1li231
3.78683e-17	-0.35698	0.393	0.589	1.38072e-12	C2	DENND1B
4.89206e-17	-0.369941	0.097	0.253	1.78369e-12	C2	LRFN2
5.56094e-17	-0.346867	0.222	0.406	2.02757e-12	C2	ADD3
6.74193e-17	-0.40161	0.584	0.746	2.45818e-12	C2	SPRED1
7.33959e-17	-0.638531	0.193	0.358	2.67609e-12	C2	DSCAML1
7.72626e-17	0.408214	0.299	0.172	2.81707e-12	C2	LINC-RBFOX1-8
7.80166e-17	0.42185	0.536	0.399	2.84456e-12	C2	CALB2
8.41092e-17	-0.32713	0.122	0.282	3.0667e-12	C2	SLC35F3
8.55e-17	0.265299	0.963	0.951	3.11741e-12	C2	CADM1
9.95653e-17	-0.338523	0.477	0.681	3.63025e-12	C2	RGS11
1.07829e-16	0.584337	0.529	0.427	3.93154e-12	C2	PTPRO
1.19617e-16	-0.757525	0.12	0.264	4.36136e-12	C2	SLC4A4
1.33747e-16	0.374427	0.907	0.867	4.87654e-12	C2	TTC28li1
1.35209e-16	-0.314287	0.128	0.289	4.92987e-12	C2	TRMT9B
1.36058e-16	0.284022	0.388	0.244	4.9608e-12	C2	VSTM2A
1.38383e-16	-0.586511	0.625	0.725	5.04559e-12	C2	SNTG1
1.52392e-16	-0.380853	0.18	0.352	5.55637e-12	C2	MARCHF11
1.52637e-16	-0.38715	0.179	0.347	5.56531e-12	C2	LINC-PPIF-11
1.67094e-16	0.430072	0.64	0.556	6.09241e-12	C2	LRP8
5.44455e-16	0.312221	0.722	0.571	1.98514e-11	C2	CSGALNACT1
5.46198e-16	-0.369879	0.183	0.358	1.99149e-11	C2	ANGPT1
5.85737e-16	0.433917	0.674	0.586	2.13566e-11	C2	NOL4li1
5.99785e-16	0.45195	0.321	0.198	2.18688e-11	C2	MYO1H
6.16008e-16	0.426438	0.341	0.215	2.24603e-11	C2	INSYN2B
6.17158e-16	-0.384197	0.89	0.941	2.25022e-11	C2	FAT3
6.94716e-16	-0.415976	0.195	0.369	2.53301e-11	C2	GRM7-AS-2
7.56025e-16	-0.355137	0.406	0.595	2.75654e-11	C2	TMEM117
8.0332e-16	-0.388071	0.144	0.304	2.92898e-11	C2	CNTN4-AS-4
8.96208e-16	-0.360725	0.261	0.436	3.26767e-11	C2	PAK3
1.02745e-15	0.393031	0.547	0.415	3.74618e-11	C2	FSTL1
1.07601e-15	-0.380086	0.292	0.481	3.92324e-11	C2	RIPK2-AS-3
1.24821e-15	0.282141	0.927	0.841	4.55109e-11	C2	PDE4B
1.40491e-15	-0.336166	0.156	0.318	5.12243e-11	C2	PRKD1
1.7615e-15	0.41666	0.636	0.53	6.4226e-11	C2	NRP2
1.95478e-15	-0.380419	0.365	0.551	7.12734e-11	C2	NMNAT2
2.18031e-15	0.40052	0.701	0.623	7.94963e-11	C2	PDE3A-AS-3
2.78241e-15	-0.315812	0.528	0.699	1.01449e-10	C2	MICU3
3.05826e-15	0.302582	0.83	0.71	1.11507e-10	C2	MCTP1
3.12438e-15	-0.312925	0.196	0.366	1.13918e-10	C2	PTDSS1
3.22216e-15	-0.370512	0.508	0.67	1.17483e-10	C2	ST7
5.74067e-15	-0.444748	0.511	0.659	2.0931e-10	C2	FAM184A
6.99136e-15	0.334525	0.81	0.771	2.54912e-10	C2	CACNB2li1
8.15274e-15	-0.306072	0.765	0.848	2.97257e-10	C2	NRG3
8.33666e-15	-0.473739	0.25	0.418	3.03963e-10	C2	PTN
8.85701e-15	-0.378673	0.404	0.58	3.22935e-10	C2	KCND3
1.04144e-14	-0.349703	0.341	0.509	3.79718e-10	C2	CAPRIN2
1.16682e-14	0.314105	0.258	0.144	4.25433e-10	C2	CACNG5
1.25734e-14	-0.321887	0.128	0.278	4.5844e-10	C2	ETV6
1.50212e-14	0.556431	0.706	0.642	5.47687e-10	C2	THY1
1.77154e-14	-0.358046	0.364	0.541	6.45921e-10	C2	PKIA
1.83859e-14	-0.313705	0.367	0.554	6.70369e-10	C2	ZNF827
2.10907e-14	-0.413302	0.193	0.347	7.68987e-10	C2	VWC2
2.69328e-14	-0.317888	0.581	0.737	9.81996e-10	C2	NSF
2.79064e-14	-0.364653	0.213	0.371	1.0175e-09	C2	MYRIP
2.96014e-14	-0.365953	0.304	0.475	1.0793e-09	C2	AFF1
2.99434e-14	0.310003	0.841	0.799	1.09177e-09	C2	SCN2A
3.1004e-14	0.331645	0.752	0.666	1.13044e-09	C2	SYT16
3.12043e-14	-0.365487	0.282	0.451	1.13774e-09	C2	SGMS1
3.49071e-14	0.399137	0.718	0.653	1.27275e-09	C2	PHKB
4.553e-14	-0.311912	0.268	0.445	1.66007e-09	C2	PPP4R4
5.09423e-14	0.50274	0.422	0.309	1.85741e-09	C2	SGCD
5.14878e-14	-0.428448	0.276	0.438	1.8773e-09	C2	FLRT2
5.19855e-14	-0.2977	0.169	0.323	1.89544e-09	C2	GARNL3
5.79648e-14	-0.335325	0.209	0.371	2.11346e-09	C2	MT3
6.8565e-14	0.401	0.706	0.605	2.49995e-09	C2	TSHZ2
7.82864e-14	0.384453	0.657	0.585	2.8544e-09	C2	PLPP1
8.40627e-14	0.329295	0.81	0.785	3.06501e-09	C2	NRG2
1.01667e-13	0.362955	0.338	0.22	3.70689e-09	C2	NELL2-AS-1
1.06894e-13	0.370753	0.31	0.189	3.89745e-09	C2	HS3ST2
1.12346e-13	-0.372767	0.201	0.362	4.09623e-09	C2	GLRA3li1
1.12408e-13	0.273154	0.847	0.802	4.09849e-09	C2	CDH2
1.30668e-13	-0.380205	0.459	0.616	4.7643e-09	C2	SV2C
1.34526e-13	-0.303283	0.346	0.517	4.90496e-09	C2	SUGCT
1.37486e-13	0.322827	0.284	0.173	5.01288e-09	C2	GALNT10
1.64161e-13	-0.359831	0.369	0.525	5.98549e-09	C2	BMERB1
1.85094e-13	0.293396	0.857	0.807	6.74871e-09	C2	PRKCB
2.18548e-13	0.42925	0.393	0.262	7.96846e-09	C2	GLIS3
2.22414e-13	-0.271445	0.115	0.256	8.10944e-09	C2	PIP4K2A
2.55248e-13	-0.31757	0.375	0.556	9.30658e-09	C2	CLVS1
2.56443e-13	-0.356937	0.234	0.39	9.35018e-09	C2	KCNN2
2.86354e-13	-0.317907	0.256	0.421	1.04407e-08	C2	KANSL1L
2.95891e-13	0.409545	0.518	0.413	1.07885e-08	C2	ASXL3li1
3.2351e-13	-0.281162	0.179	0.336	1.17955e-08	C2	RGL1
3.36137e-13	0.540632	0.679	0.613	1.22559e-08	C2	FIGN
3.68623e-13	-0.396515	0.435	0.588	1.34404e-08	C2	ELMO1
4.15158e-13	-0.274936	0.136	0.278	1.51371e-08	C2	TRIM9
5.46746e-13	-0.37595	0.33	0.494	1.99349e-08	C2	EPB41L2
6.27763e-13	-0.263455	0.242	0.409	2.28889e-08	C2	WWP1
6.94273e-13	-0.302076	0.196	0.351	2.53139e-08	C2	SYN3
7.80158e-13	-0.413538	0.148	0.292	2.84453e-08	C2	STK32A
9.23085e-13	-0.322151	0.261	0.421	3.36566e-08	C2	DTNB
1.09351e-12	-0.34777	0.234	0.394	3.98705e-08	C2	ATP8A1
1.13945e-12	-0.32566	0.576	0.703	4.15456e-08	C2	DOCK9
1.13983e-12	-0.464033	0.479	0.634	4.15595e-08	C2	DOK6
1.38062e-12	-0.300437	0.263	0.423	5.03389e-08	C2	GAREM1
1.40536e-12	-0.343912	0.209	0.365	5.12407e-08	C2	NEFM-AS-1
1.51696e-12	-0.254375	0.146	0.287	5.53098e-08	C2	LRPAP1
1.62666e-12	-0.306056	0.295	0.461	5.93095e-08	C2	TNFRSF23
1.71659e-12	0.335096	0.825	0.774	6.25884e-08	C2	SLC25A26
1.76735e-12	0.370628	0.529	0.436	6.44394e-08	C2	DPYSL5
1.98587e-12	-0.260771	0.218	0.373	7.24068e-08	C2	ZFYVE28
1.99884e-12	0.314781	0.58	0.461	7.28797e-08	C2	PLPPR5
2.04694e-12	-0.271413	0.734	0.842	7.46335e-08	C2	C1ORF21
2.59446e-12	-0.288633	0.388	0.548	9.45965e-08	C2	AKAP2
2.67577e-12	-0.281463	0.312	0.481	9.75614e-08	C2	PRKACB
3.02701e-12	-0.313691	0.43	0.591	1.10368e-07	C2	MARK1li1
3.64577e-12	-0.327794	0.344	0.503	1.32928e-07	C2	SLCO3A1
4.15555e-12	0.342913	0.977	0.969	1.51515e-07	C2	KCND2
4.28145e-12	0.322388	0.679	0.611	1.56106e-07	C2	ZMYND8
4.54118e-12	-0.66115	0.31	0.458	1.65576e-07	C2	NKAIN2
5.16144e-12	0.400749	0.31	0.21	1.88191e-07	C2	RBFOX1-AS-6
5.38728e-12	-0.291018	0.177	0.322	1.96426e-07	C2	LINC-SPRED1-1
5.92892e-12	-0.327767	0.151	0.289	2.16175e-07	C2	MAML2
7.06279e-12	0.361767	0.318	0.213	2.57516e-07	C2	TENM1li1
7.21848e-12	0.32767	0.774	0.734	2.63193e-07	C2	TIAM1
7.40751e-12	-0.338543	0.328	0.49	2.70085e-07	C2	SLC38A1
7.49728e-12	-0.314376	0.3	0.455	2.73358e-07	C2	ANKRD44
7.5034e-12	-0.31622	0.365	0.522	2.73581e-07	C2	ARHGEF11
7.81458e-12	0.327335	0.472	0.359	2.84927e-07	C2	PHLDB2
8.03967e-12	0.315733	0.781	0.75	2.93134e-07	C2	SREK1
8.15061e-12	-0.258067	0.143	0.278	2.9718e-07	C2	SERINC5
8.6118e-12	-0.279134	0.266	0.421	3.13995e-07	C2	CRACD
8.73571e-12	0.413534	0.594	0.53	3.18513e-07	C2	PATJ
9.0395e-12	-0.258353	0.185	0.331	3.29589e-07	C2	STX16
9.17246e-12	-0.294764	0.633	0.767	3.34437e-07	C2	SLC4A10
1.42764e-11	-0.319407	0.328	0.477	5.20533e-07	C2	MTSS1
1.49935e-11	-0.271706	0.144	0.275	5.4668e-07	C2	REPS2
1.87647e-11	-0.320106	0.234	0.379	6.84178e-07	C2	LRRK2
1.97895e-11	0.417001	0.51	0.421	7.21545e-07	C2	SYT7
2.37815e-11	0.353799	0.471	0.359	8.67097e-07	C2	VSTM2B
2.68125e-11	0.281097	0.968	0.971	9.77611e-07	C2	ANKS1B
2.76087e-11	0.354329	0.367	0.259	1.00664e-06	C2	LORF2li16
2.79106e-11	-0.278688	0.323	0.479	1.01765e-06	C2	MYSM1
2.8102e-11	0.347838	0.701	0.662	1.02463e-06	C2	TULP4
3.294e-11	0.400538	0.401	0.303	1.20103e-06	C2	MGAT5B
3.36939e-11	-0.279893	0.5	0.638	1.22851e-06	C2	TTLL7
3.64101e-11	-0.320336	0.393	0.542	1.32755e-06	C2	MGAT5
3.85377e-11	-0.261575	0.326	0.482	1.40512e-06	C2	GPR180
5.54956e-11	-0.311608	0.188	0.325	2.02343e-06	C2	CAMK2G
6.0598e-11	-0.323237	0.131	0.253	2.20946e-06	C2	GRK3
6.12873e-11	-0.314498	0.141	0.263	2.2346e-06	C2	CALN1-AS-2
6.30042e-11	0.374507	0.263	0.167	2.2972e-06	C2	RERG
6.61997e-11	-0.517196	0.32	0.429	2.41371e-06	C2	EPHB1
7.40194e-11	-0.260153	0.333	0.485	2.69882e-06	C2	ZDHHC21
8.12426e-11	-0.270726	0.471	0.623	2.96219e-06	C2	NAV2li1
8.27102e-11	-0.400009	0.399	0.54	3.0157e-06	C2	CLU
8.48367e-11	-0.600979	0.672	0.683	3.09323e-06	C2	NELL1
8.64561e-11	0.300398	0.709	0.675	3.15228e-06	C2	SRPK2
8.91023e-11	-0.256509	0.401	0.564	3.24876e-06	C2	FBXW7
8.97399e-11	0.293674	0.763	0.731	3.27201e-06	C2	ZNF280D
9.2581e-11	0.362462	0.442	0.343	3.3756e-06	C2	LINC-NAP1L1-36
1.05848e-10	0.346976	0.292	0.19	3.85932e-06	C2	LINC-SGCD-1
1.14404e-10	-0.283003	0.606	0.723	4.17128e-06	C2	MSI2
1.31504e-10	-0.280324	0.794	0.863	4.79478e-06	C2	ADAM23
1.3382e-10	-0.263244	0.464	0.622	4.8792e-06	C2	STK38L
1.47765e-10	0.259704	0.313	0.201	5.38766e-06	C2	RYR3
2.03525e-10	0.363598	0.297	0.201	7.42073e-06	C2	AFF2
2.0474e-10	0.408811	0.331	0.244	7.46504e-06	C2	SLC9A5
3.32041e-10	-0.27125	0.39	0.539	1.21066e-05	C2	XPO6
3.71659e-10	0.302233	0.511	0.42	1.35511e-05	C2	LRRN1
4.13551e-10	-0.261625	0.589	0.733	1.50785e-05	C2	RSRP1
4.33513e-10	-0.2797	0.666	0.777	1.58063e-05	C2	MBNL1
4.47915e-10	-0.290712	0.331	0.47	1.63314e-05	C2	RALGPS2
5.02344e-10	-0.312602	0.583	0.701	1.8316e-05	C2	SORL1
6.91986e-10	-0.284465	0.562	0.684	2.52305e-05	C2	RABGAP1L
8.33167e-10	-0.259303	0.344	0.493	3.03781e-05	C2	PLEKHA5
9.09377e-10	0.459862	0.503	0.445	3.31568e-05	C2	SCLT1
9.97794e-10	-0.326323	0.333	0.46	3.63806e-05	C2	KLHL5
1.02024e-09	-0.274764	0.516	0.658	3.71991e-05	C2	GPCPD1
1.14023e-09	-0.252902	0.362	0.526	4.15738e-05	C2	STOX2
1.61726e-09	-0.278579	0.276	0.404	5.89669e-05	C2	KLHL29
1.69576e-09	-0.255128	0.776	0.865	6.1829e-05	C2	PRKN
1.70695e-09	0.346205	0.341	0.248	6.22371e-05	C2	LINC-MYO1B-1
2.21173e-09	0.288543	0.378	0.288	8.0642e-05	C2	MAGOH-AS-2
2.28417e-09	0.343597	0.276	0.182	8.3283e-05	C2	LORF2li141
2.42594e-09	-0.272986	0.617	0.74	8.84521e-05	C2	EVI5
2.51085e-09	0.34557	0.596	0.53	9.15481e-05	C2	LINC-BASP1-1
3.05461e-09	-0.329619	0.786	0.855	0.000111374	C2	DNER
3.31617e-09	-0.271207	0.75	0.838	0.000120911	C2	PPP2R2B
3.80489e-09	0.340407	0.573	0.528	0.00013873	C2	RNF157
3.84217e-09	-0.263808	0.195	0.314	0.000140089	C2	SMURF2
4.09566e-09	0.356602	0.529	0.464	0.000149332	C2	HS2ST1
4.64314e-09	-0.351	0.346	0.478	0.000169293	C2	YPEL2
5.01558e-09	0.274659	0.281	0.194	0.000182873	C2	PRKCG
5.90721e-09	0.413823	0.458	0.385	0.000215383	C2	B3GAT1
6.18786e-09	-0.253159	0.62	0.742	0.000225616	C2	LRCH1
6.25749e-09	0.285469	0.631	0.57	0.000228154	C2	EFR3A
6.3735e-09	-0.269181	0.531	0.664	0.000232384	C2	ZEB1
7.6561e-09	-0.267273	0.979	0.982	0.000279149	C2	DPP10
9.43548e-09	0.275998	0.698	0.641	0.000344027	C2	NAPEPLD
1.05858e-08	-0.260127	0.203	0.321	0.000385969	C2	GAP43
1.17555e-08	0.313677	0.653	0.605	0.000428616	C2	PER3
1.18809e-08	0.328874	0.651	0.605	0.000433188	C2	CALM1li2
1.21796e-08	0.298837	0.287	0.202	0.000444082	C2	POU4F1
1.30527e-08	0.277754	0.769	0.751	0.000475914	C2	ITFG1
1.41517e-08	0.366856	0.341	0.253	0.000515985	C2	C12ORF66
1.79563e-08	-0.254006	0.17	0.278	0.000654706	C2	EPB41L4B
2.47894e-08	0.398719	0.375	0.296	0.000903847	C2	ZNF618-AS-2
3.20042e-08	0.329917	0.32	0.234	0.00116691	C2	LINC-RBFOX1-2
3.7888e-08	-0.266412	0.255	0.375	0.00138144	C2	CHD7
4.06155e-08	0.289916	0.253	0.168	0.00148088	C2	PRKCA
4.92654e-08	-0.33487	0.653	0.759	0.00179626	C2	CACNA2D3
5.42244e-08	-0.621013	0.323	0.41	0.00197708	C2	SORCS3
6.1334e-08	-0.260191	0.766	0.847	0.0022363	C2	ATXN1
7.49215e-08	0.519043	0.281	0.213	0.00273171	C2	EGFLAM
1.02593e-07	0.32243	0.584	0.546	0.00374066	C2	QCCE-10352
1.39448e-07	0.254293	0.568	0.495	0.00508442	C2	ARPP21
1.4415e-07	0.294008	0.495	0.429	0.00525585	C2	RAB27B
1.47054e-07	-0.31114	0.729	0.797	0.00536175	C2	EXT1
1.57521e-07	-0.283265	0.162	0.263	0.00574338	C2	PLCL1
1.85521e-07	0.313223	0.359	0.279	0.0067643	C2	CHGB
2.49121e-07	-0.36319	0.666	0.742	0.00908319	C2	TSORFli2147
2.66435e-07	0.309056	0.281	0.206	0.00971448	C2	PLEKHG1
3.28588e-07	0.282364	0.615	0.568	0.0119807	C2	CYRIA
4.01403e-07	0.317699	0.292	0.22	0.0146356	C2	NCAM2-AS-1
4.19195e-07	-0.476109	0.195	0.288	0.0152843	C2	CAP2-AS-1
4.82528e-07	0.263981	0.393	0.321	0.0175935	C2	ZNF706li1
4.89272e-07	0.261045	0.349	0.274	0.0178393	C2	NLN
9.30219e-07	0.266091	0.654	0.633	0.0339167	C2	ANK1
9.7838e-07	0.305502	0.536	0.499	0.0356727	C2	AK4
1.01811e-06	-0.282477	0.659	0.742	0.0371212	C2	ZC2HC1A
1.07784e-06	0.317482	0.416	0.346	0.0392993	C2	ARHGAP26
1.09689e-06	-0.433278	0.343	0.433	0.0399939	C2	KCNIP1
1.26778e-06	0.255877	0.662	0.622	0.0462245	C2	SORBS1
1.52707e-06	0.277378	0.443	0.387	0.0556786	C2	DLGAP1li2
1.55389e-06	0.27984	0.455	0.393	0.0566563	C2	SEMA6A-AS-2
1.9348e-06	0.275764	0.263	0.195	0.0705448	C2	LORF2li42
2.50046e-06	0.270938	0.643	0.618	0.0911694	C2	AMPH
2.76942e-06	0.294569	0.299	0.232	0.100976	C2	PHKB-AS-1
4.93134e-06	0.320676	0.477	0.427	0.179802	C2	EBF1-AS-3
5.07762e-06	0.257843	0.724	0.707	0.185135	C2	DNAJC6
5.68179e-06	0.354215	0.726	0.685	0.207164	C2	ZNF804B
8.39593e-06	-0.270506	0.985	0.988	0.306124	C2	CNTNAP2
1.54749e-05	0.334416	0.432	0.376	0.564229	C2	CTSF
1.6137e-05	0.265636	0.388	0.33	0.588373	C2	SRGAP1-AS-1
1.66628e-05	0.267489	0.679	0.656	0.607543	C2	CHRNB3
2.07673e-05	0.260162	0.571	0.535	0.757197	C2	DLGAP1li1
2.22128e-05	-0.469401	0.539	0.406	0.809902	C2	ROBO1
2.333e-05	-0.44826	0.205	0.283	0.850636	C2	KCNB2
2.92198e-05	0.261643	0.589	0.557	1	C2	ADAM11
3.17089e-05	-0.306488	0.63	0.711	1	C2	NA-1115-1
3.1947e-05	-0.297124	0.557	0.638	1	C2	NA-1317-1
3.97668e-05	0.316026	0.55	0.515	1	C2	REEP5
4.31212e-05	0.262846	0.422	0.374	1	C2	LINC-DSCAM-3
6.60004e-05	0.255771	0.394	0.348	1	C2	SERAC1
0.000127766	0.261259	0.268	0.213	1	C2	CACNB2
0.000142711	-0.302219	0.667	0.7	1	C2	SLC35F4li1
0.000221219	0.308119	0.344	0.293	1	C2	TSORFli1881
0.000501019	0.29371	0.688	0.672	1	C2	CST3
0.000914245	0.27318	0.295	0.252	1	C2	CDIPT
0.0012586	0.364716	0.365	0.328	1	C2	NPDC1-AS-1
0.00132747	0.271246	0.302	0.27	1	C2	RAVER2
0.00162021	-0.266068	0.575	0.632	1	C2	NA-609-1
0.00210732	-0.580521	0.226	0.261	1	C2	TLL1
0.00270222	0.2717	0.356	0.32	1	C2	DLGAP1
0.00315688	-0.537407	0.781	0.696	1	C2	CLSTN2
0.00474964	0.277413	0.388	0.364	1	C2	SELENOF
6.1269e-244	2.05244	0.887	0.302	2.23393e-239	C3	SEMA3A
1.87008e-217	1.59435	0.656	0.137	6.81851e-213	C3	CLMP
4.11145e-198	1.69767	0.723	0.196	1.49907e-193	C3	TFAP2D
1.7999e-172	1.92246	0.943	0.547	6.56262e-168	C3	GPC6
3.61026e-155	1.98084	0.704	0.251	1.31634e-150	C3	L1RE1li231
2.0609e-154	0.912015	0.268	0.021	7.51425e-150	C3	CBLN2
4.15199e-146	1.45475	0.63	0.187	1.51386e-141	C3	MGAT4Cli1
2.56797e-133	1.48641	0.832	0.368	9.36308e-129	C3	FRMD5
3.32241e-128	1.17716	0.614	0.186	1.21138e-123	C3	TNR
1.74716e-127	1.17692	0.593	0.164	6.37031e-123	C3	EGFEM1
3.78377e-121	1.32478	0.564	0.164	1.3796e-116	C3	MGAT4C-AS-1
3.61033e-116	1.01648	0.928	0.516	1.31636e-111	C3	ASTN2
1.5813e-115	1.10153	0.36	0.067	5.76558e-111	C3	GABRG1
2.81055e-109	1.12814	0.876	0.525	1.02475e-104	C3	FRMD4B
2.76678e-107	1.23318	0.795	0.365	1.00879e-102	C3	SLC44A5
3.92059e-106	-1.01186	0.976	0.985	1.42949e-101	C3	RALYL
3.75837e-103	-0.819339	0.97	0.991	1.37034e-98	C3	CADM2
9.83267e-101	-1.26769	0.445	0.888	3.58509e-96	C3	UNC13Cli1
3.96621e-98	-1.52619	0.174	0.662	1.44612e-93	C3	PLXDC2
4.14223e-98	-0.943859	0.821	0.978	1.5103e-93	C3	LSAMP
2.16303e-97	1.00978	0.712	0.316	7.88664e-93	C3	MYRIP
3.28259e-97	-1.52049	0.264	0.732	1.19687e-92	C3	PLD5
2.96189e-95	-1.09272	0.841	0.953	1.07994e-90	C3	B3GALT1
4.01001e-94	-0.912499	0.974	0.989	1.46209e-89	C3	CNTNAP2
5.50049e-89	-1.81594	0.495	0.78	2.00554e-84	C3	ZNF385D
2.02857e-86	-1.41278	0.455	0.79	7.39639e-82	C3	TOX
1.77938e-83	0.99951	0.895	0.612	6.48779e-79	C3	PTPRM
2.52831e-82	-0.74215	0.957	0.973	9.21846e-78	C3	FGF14
6.05579e-82	1.07287	0.335	0.078	2.208e-77	C3	HTR2C
4.73049e-81	0.709037	1	0.991	1.72478e-76	C3	NRXN1
2.3557e-78	-1.34554	0.595	0.831	8.58911e-74	C3	HS6ST3
1.29061e-75	-1.64758	0.503	0.799	4.7057e-71	C3	LRP1B
8.44103e-72	1.03222	0.619	0.274	3.07768e-67	C3	PCDH17
3.50456e-71	-1.23547	0.481	0.772	1.2778e-66	C3	TENM1
8.18649e-70	0.902914	0.928	0.713	2.98488e-65	C3	TSORFli2147
8.27054e-70	-1.05739	0.806	0.905	3.01552e-65	C3	PEX5L
1.74075e-67	0.879206	0.913	0.642	6.34696e-63	C3	DAB1
7.09588e-67	0.944875	0.606	0.285	2.58723e-62	C3	EPHA7
6.49146e-66	1.29691	0.569	0.266	2.36685e-61	C3	TCF4
9.3281e-64	-1.82867	0.122	0.5	3.40112e-59	C3	PRKG1
4.52185e-63	-1.04678	0.56	0.85	1.64871e-58	C3	DSCAM
8.63376e-63	-1.50218	0.211	0.578	3.14795e-58	C3	LRRC7
8.98324e-63	-0.817783	0.871	0.955	3.27538e-58	C3	NAP1L1-AS-5
3.91788e-61	0.823793	0.858	0.582	1.4285e-56	C3	SATB1
7.07003e-61	0.808121	0.403	0.137	2.5778e-56	C3	CNTNAP3
1.01551e-59	0.813453	0.503	0.204	3.70266e-55	C3	PDE7B
2.62042e-59	0.852908	0.492	0.208	9.5543e-55	C3	LRFN2
7.81507e-59	0.623422	0.586	0.242	2.84945e-54	C3	STK32A
6.59582e-58	0.693076	0.952	0.688	2.4049e-53	C3	SNTG1
3.36249e-57	0.891253	0.837	0.568	1.226e-52	C3	PTPRG
7.04691e-57	0.80857	0.662	0.365	2.56938e-52	C3	L3MBTL4
7.4936e-56	0.608193	0.373	0.124	2.73224e-51	C3	KANK1
4.19896e-54	0.612999	0.466	0.178	1.53098e-49	C3	CHL1
6.23142e-54	0.831246	0.745	0.454	2.27204e-49	C3	PID1
1.96971e-52	-2.36235	0.346	0.602	7.18177e-48	C3	SGCZ
2.39202e-52	0.781642	0.652	0.354	8.72154e-48	C3	ADCY8
6.33102e-52	0.794479	0.564	0.275	2.30835e-47	C3	SERPINI1
9.98189e-52	0.610112	0.961	0.682	3.6395e-47	C3	KCNIP4
2.2173e-51	0.681285	0.375	0.138	8.0845e-47	C3	ATF7IP2
2.80302e-51	0.58144	0.969	0.911	1.02201e-46	C3	AGBL4
8.65022e-51	0.707672	0.917	0.643	3.15396e-46	C3	PCDH9
1.11759e-50	0.542363	0.34	0.112	4.07483e-46	C3	PPP1R14C
2.42773e-50	0.836806	0.595	0.297	8.85175e-46	C3	SATB2
6.23463e-50	1.03927	0.8	0.61	2.27321e-45	C3	NA-1317-1
1.04255e-49	1.03397	0.8	0.606	3.80123e-45	C3	NA-609-1
9.18307e-49	0.619503	0.335	0.114	3.34824e-44	C3	BCL11B
1.02885e-48	0.84673	0.965	0.864	3.75129e-44	C3	CDH18
1.03253e-48	0.777388	0.902	0.848	3.76471e-44	C3	CNTN5
4.68947e-48	-0.822887	0.449	0.743	1.70983e-43	C3	ENOX1
2.08551e-46	-1.05585	0.512	0.722	7.60399e-42	C3	INPP4B
6.0021e-45	-1.55074	0.135	0.437	2.18843e-40	C3	CHSY3
1.45114e-44	0.661861	0.392	0.161	5.29098e-40	C3	KALRN
1.72846e-44	0.798126	0.649	0.391	6.30215e-40	C3	PARD3B
3.87671e-44	0.606054	0.957	0.913	1.41349e-39	C3	IL1RAPL1
5.23436e-44	0.657524	0.484	0.221	1.9085e-39	C3	SLIT1
6.93381e-44	0.877893	0.501	0.231	2.52814e-39	C3	TLL1
7.19781e-44	1.28299	0.503	0.272	2.62439e-39	C3	UNC5D
7.9736e-44	0.581291	0.516	0.245	2.90725e-39	C3	GRIK3
1.03911e-43	0.549677	0.985	0.882	3.78872e-39	C3	DCC
1.27918e-43	0.59732	0.68	0.389	4.66402e-39	C3	SPHKAP
2.01998e-43	-0.473791	0.974	0.979	7.36504e-39	C3	AUTS2
2.29167e-43	-0.849169	0.043	0.33	8.35568e-39	C3	TOX2
5.53353e-42	-1.41732	0.041	0.321	2.01758e-37	C3	SOX6
5.76324e-42	0.962747	0.835	0.687	2.10134e-37	C3	NA-1115-1
9.08739e-42	-0.946401	0.318	0.593	3.31335e-37	C3	ZFHX4
5.85201e-41	-1.0172	0.096	0.382	2.1337e-36	C3	AK5
8.26488e-41	0.894532	0.784	0.594	3.01346e-36	C3	LINC-ADM-2
1.07352e-40	0.553093	0.909	0.749	3.91418e-36	C3	CSRNP3
1.27116e-40	0.63498	0.769	0.515	4.63478e-36	C3	LIN7A
7.55508e-40	0.493885	0.969	0.802	2.75466e-35	C3	KCNC2
1.2884e-39	0.827122	0.706	0.484	4.69765e-35	C3	NA-1007-1
2.17436e-39	0.92889	0.296	0.107	7.92792e-35	C3	TRPC7
4.29283e-39	0.848618	0.699	0.496	1.56521e-34	C3	NA-709-1
4.32818e-39	0.4904	0.689	0.388	1.5781e-34	C3	LRRTM3
8.89785e-39	-0.899595	0.072	0.338	3.24424e-34	C3	ZNF385D-AS-2
1.12199e-38	0.841103	0.665	0.437	4.0909e-34	C3	NA-464-1
1.35689e-38	-0.71868	0.604	0.806	4.94736e-34	C3	EDIL3
1.34162e-37	-0.691053	0.257	0.565	4.89167e-33	C3	UNC13C
1.38578e-37	0.876877	0.728	0.523	5.05269e-33	C3	NA-373-1
1.89831e-37	0.554636	0.257	0.087	6.92142e-33	C3	LINC-CDH12-12
4.98471e-37	-1.29617	0.242	0.504	1.81747e-32	C3	SORCS1
5.55508e-37	0.840111	0.677	0.475	2.02544e-32	C3	NA-1404-1
8.92927e-37	-0.714146	0.405	0.667	3.2557e-32	C3	ZNF521
3.69974e-36	-0.745313	0.229	0.519	1.34896e-31	C3	ZMAT4
5.98562e-35	-1.05731	0.089	0.337	2.18242e-30	C3	SGCZ-AS-5
8.8997e-35	0.620347	0.712	0.445	3.24492e-30	C3	LINC-RPL6-63
2.92679e-34	-0.991985	0.2	0.471	1.06714e-29	C3	SASH1
1.80274e-33	1.09032	0.773	0.65	6.57298e-29	C3	GRIN2A
2.13027e-33	0.488665	0.268	0.097	7.76717e-29	C3	EDNRA-AS-1
2.34406e-33	-0.699978	0.577	0.75	8.54669e-29	C3	ZC2HC1A
3.43594e-33	-0.754762	0.394	0.633	1.25278e-28	C3	CNTNAP2-AS-3
4.04453e-33	-0.771851	0.226	0.492	1.47468e-28	C3	PGR-AS-1
6.29606e-33	0.61518	0.444	0.233	2.29561e-28	C3	NA-164-1
1.20644e-32	-1.11138	0.431	0.622	4.3988e-28	C3	NAV3
2.11797e-32	0.704229	0.8	0.588	7.72233e-28	C3	RELN
3.71434e-32	-0.840371	0.652	0.797	1.35429e-27	C3	KHDRBS2
3.98616e-32	-0.683251	0.076	0.313	1.4534e-27	C3	TBC1D1
4.75125e-32	0.638043	0.749	0.522	1.73235e-27	C3	PPARGC1A
5.31525e-32	0.515668	0.34	0.148	1.93799e-27	C3	FRMD4B-AS-3
6.41061e-32	0.576639	0.564	0.324	2.33737e-27	C3	CHRNA6
1.02512e-31	-0.639269	0.896	0.921	3.7377e-27	C3	TMTC2
1.27123e-31	-0.948972	0.068	0.296	4.63505e-27	C3	LINC-MMUT-7
2.15253e-31	-0.814185	0.227	0.467	7.84832e-27	C3	FRAS1
3.07657e-31	-0.692928	0.109	0.354	1.12175e-26	C3	ISL1
4.2112e-31	0.467224	0.51	0.277	1.53545e-26	C3	AKAP13
4.75323e-31	0.652198	0.562	0.348	1.73308e-26	C3	NA-1268-1
6.02034e-31	0.52487	0.51	0.281	2.19508e-26	C3	YBX1li13
6.29101e-31	0.582235	0.527	0.307	2.29377e-26	C3	ACAD9
7.52726e-31	0.665609	0.529	0.316	2.74452e-26	C3	NA-599-1
1.20876e-30	0.442975	0.726	0.449	4.40725e-26	C3	GALNT18
3.02007e-29	0.475863	0.98	0.964	1.10115e-24	C3	MACROD2
4.19316e-29	0.558867	0.551	0.315	1.52887e-24	C3	RBMS3li1
8.5939e-29	0.449093	0.665	0.395	3.13342e-24	C3	KLHL1
4.53306e-28	0.45245	0.51	0.276	1.6528e-23	C3	TSORFli1881
4.88095e-28	0.354038	0.27	0.108	1.77964e-23	C3	NEDD9
5.69003e-28	-0.908061	0.534	0.677	2.07464e-23	C3	PCP4
6.09813e-28	0.482195	0.843	0.71	2.22344e-23	C3	WSB1li1
1.21862e-27	0.492959	0.756	0.579	4.4432e-23	C3	FNBP1L
2.11e-27	0.525247	0.778	0.641	7.69327e-23	C3	CPEB2
2.21895e-27	-0.672995	0.612	0.774	8.0905e-23	C3	LINC-NAP1L1-25
2.27105e-27	-1.05918	0.116	0.335	8.28049e-23	C3	SLIT2
2.75555e-27	-0.766675	0.27	0.492	1.0047e-22	C3	LRRC4C
4.89989e-27	0.599058	0.375	0.185	1.78655e-22	C3	GPC5
9.58428e-27	1.26213	0.867	0.89	3.49452e-22	C3	NCAM2
1.49558e-26	0.657141	0.569	0.379	5.45302e-22	C3	NA-1090-1
1.61128e-26	0.343169	0.982	0.967	5.8749e-22	C3	SLC8A1
1.87961e-26	0.391749	0.272	0.113	6.85325e-22	C3	BRINP2
2.29297e-26	0.452561	0.499	0.282	8.3604e-22	C3	TTC29
2.32599e-26	0.352811	0.987	0.955	8.48078e-22	C3	CA10
2.34077e-26	-0.965269	0.309	0.501	8.53469e-22	C3	NDST4
2.77536e-26	-0.540674	0.632	0.791	1.01192e-21	C3	CACNB2li1
4.29732e-26	-0.505736	0.558	0.753	1.56685e-21	C3	PBX1
5.6328e-26	0.447881	0.948	0.933	2.05377e-21	C3	FAT3
6.38331e-26	-1.02562	0.102	0.309	2.32742e-21	C3	C8ORF34
8.22752e-26	0.476261	0.656	0.431	2.99984e-21	C3	SORCS2
8.38186e-26	-0.601094	0.052	0.252	3.05611e-21	C3	ZNF385D-AS-4
1.52774e-25	0.334425	0.333	0.148	5.5703e-21	C3	STK32A-AS-1
3.6949e-25	0.640618	0.54	0.36	1.3472e-20	C3	XYLT1
8.95395e-25	0.417786	0.697	0.478	3.2647e-20	C3	GUCY1A2
9.58121e-25	0.308222	0.982	0.973	3.49341e-20	C3	CTNND2
1.31311e-24	0.283785	0.645	0.419	4.78774e-20	C3	NKAIN2
1.72012e-24	-0.715223	0.131	0.334	6.27172e-20	C3	TOX3
2.08902e-24	0.307238	0.562	0.32	7.61677e-20	C3	PCDH11X
2.09021e-24	0.523688	0.547	0.342	7.62112e-20	C3	MAML3
3.45276e-24	-0.568806	0.094	0.292	1.25891e-19	C3	MYLIP
6.16301e-24	-0.393504	0.972	0.962	2.24709e-19	C3	TRPM3
6.38751e-24	-1.19943	0.185	0.387	2.32895e-19	C3	HS3ST4
9.08492e-24	0.387683	0.322	0.156	3.31245e-19	C3	LINC-HTR1B-1
1.28836e-23	-0.514324	0.614	0.761	4.69748e-19	C3	STXBP5
1.98183e-23	0.436923	0.318	0.155	7.22596e-19	C3	NA-99-1
2.9946e-23	-0.502964	0.608	0.753	1.09186e-18	C3	ARID5B
3.40907e-23	-0.740713	0.795	0.853	1.24298e-18	C3	UBE2E1-AS-3
3.96156e-23	0.483764	0.747	0.542	1.44442e-18	C3	NTRK3
4.10043e-23	0.336278	0.963	0.89	1.49506e-18	C3	EPHA6
4.45931e-23	-0.662018	0.407	0.599	1.62591e-18	C3	GRIK1li1
6.25153e-23	0.398021	0.898	0.745	2.27937e-18	C3	CNTNAP5li1
7.94751e-23	0.454292	0.518	0.324	2.89774e-18	C3	EMB
9.89339e-23	0.388033	0.909	0.817	3.60723e-18	C3	AFF3
1.07719e-22	0.451941	0.601	0.393	3.92755e-18	C3	ZNF423
2.43066e-22	-0.529058	0.664	0.792	8.86242e-18	C3	GALNT13
2.78687e-22	0.41081	0.876	0.807	1.01612e-17	C3	DGKI
2.86269e-22	-0.468483	0.865	0.897	1.04377e-17	C3	CAMK2D
3.14777e-22	-0.509817	0.603	0.741	1.14771e-17	C3	SPRED1
3.59667e-22	0.404304	0.86	0.646	1.31138e-17	C3	CNTN4
4.82978e-22	-0.48142	0.725	0.85	1.76099e-17	C3	PAM
6.91745e-22	0.465648	0.726	0.564	2.52217e-17	C3	FMN1
8.19101e-22	0.370721	0.298	0.142	2.98653e-17	C3	NA-1187-1
8.48811e-22	0.494022	0.403	0.223	3.09485e-17	C3	HCRTR2
1.05092e-21	-0.505255	0.471	0.636	3.83176e-17	C3	AMPH
1.05954e-21	0.468396	0.433	0.246	3.86319e-17	C3	CNTNAP4
1.46496e-21	-0.528105	0.44	0.632	5.34138e-17	C3	SEZ6L
1.48431e-21	-0.56358	0.73	0.827	5.41194e-17	C3	RUNX1T1
1.92809e-21	0.37498	0.577	0.359	7.03e-17	C3	LDLRAD4
2.03988e-21	0.525553	0.617	0.44	7.43762e-17	C3	HUNK
2.4873e-21	0.318702	0.262	0.118	9.06896e-17	C3	TMEM132E
2.51183e-21	0.351951	0.298	0.142	9.15838e-17	C3	PID1-AS-1
2.92952e-21	-0.609631	0.176	0.36	1.06813e-16	C3	HS6ST3-AS-3
3.57707e-21	-0.778207	0.283	0.461	1.30424e-16	C3	TCERG1L
4.25653e-21	0.418593	0.436	0.25	1.55197e-16	C3	ZNF704
5.47616e-21	0.403386	0.719	0.51	1.99666e-16	C3	CUX2
1.02209e-20	0.410035	0.706	0.524	3.72663e-16	C3	NRP2
1.95622e-20	0.408153	0.634	0.436	7.13258e-16	C3	DOK5
2.79706e-20	0.326281	0.264	0.124	1.01984e-15	C3	NA-166-1
3.81713e-20	-0.501138	0.192	0.39	1.39176e-15	C3	VSTM2B
4.3286e-20	-0.566302	0.355	0.541	1.57825e-15	C3	UTRN
5.10461e-20	0.420481	0.392	0.219	1.86119e-15	C3	TRPC5
5.55571e-20	-0.500948	0.536	0.697	2.02567e-15	C3	NEDD4L
8.98674e-20	0.481353	0.427	0.255	3.27665e-15	C3	ONECUT1
1.22901e-19	0.376669	0.555	0.357	4.4811e-15	C3	GALNT14
1.30439e-19	0.301119	0.264	0.122	4.75595e-15	C3	ADAMTS9
1.36945e-19	0.477636	0.612	0.444	4.99316e-15	C3	RIPK2-AS-3
2.22052e-19	-0.525486	0.364	0.549	8.09623e-15	C3	PITPNC1
4.47331e-19	0.298099	0.97	0.925	1.63101e-14	C3	FRMD4A
6.00808e-19	-0.921257	0.567	0.657	2.19061e-14	C3	GRID2
6.17517e-19	0.405784	0.826	0.743	2.25153e-14	C3	APBA1
6.23082e-19	-0.537917	0.956	0.944	2.27182e-14	C3	NEGR1
7.95496e-19	0.388003	0.865	0.77	2.90046e-14	C3	SLC8A3li1
8.20309e-19	0.349657	0.861	0.765	2.99093e-14	C3	MAGI3
8.42414e-19	0.359402	0.946	0.8	3.07153e-14	C3	NLGN1
8.90374e-19	-0.479096	0.431	0.598	3.24639e-14	C3	KHDRBS3
8.9286e-19	-0.529611	0.329	0.511	3.25546e-14	C3	SEL1L3
9.67957e-19	0.361423	0.346	0.183	3.52927e-14	C3	GPRC5B
1.34362e-18	0.37844	0.355	0.198	4.89896e-14	C3	FBXO30
2.88076e-18	-0.466423	0.211	0.397	1.05036e-13	C3	LINC-DSCAM-3
3.07617e-18	0.508581	0.495	0.323	1.1216e-13	C3	DSCAML1
3.91216e-18	0.450551	0.858	0.689	1.42641e-13	C3	CLSTN2
4.05995e-18	-0.593356	0.436	0.588	1.4803e-13	C3	NCALD
5.54312e-18	0.403077	0.673	0.522	2.02108e-13	C3	PATJ
6.30682e-18	0.432353	0.712	0.535	2.29953e-13	C3	CPNE8
9.04893e-18	0.294605	0.551	0.348	3.29933e-13	C3	TMEFF2
1.02878e-17	-0.426274	0.625	0.746	3.75102e-13	C3	KCNJ3
1.34478e-17	0.351136	0.444	0.276	4.90319e-13	C3	SH3BGRL2
1.43879e-17	-1.04388	0.384	0.536	5.24597e-13	C3	SCG2
1.51412e-17	-0.629796	0.161	0.323	5.52065e-13	C3	NPTX1
2.21253e-17	0.38175	0.713	0.533	8.0671e-13	C3	LGI1
2.60544e-17	0.428606	0.902	0.832	9.49969e-13	C3	LRRTM4
3.42985e-17	0.426164	0.569	0.394	1.25056e-12	C3	FMNL2
3.71929e-17	-0.268499	0.536	0.782	1.35609e-12	C3	POU6F2
3.94523e-17	0.360537	0.889	0.789	1.43847e-12	C3	NOVA1
4.56233e-17	0.447511	0.386	0.234	1.66347e-12	C3	TBC1D30
6.42568e-17	0.430617	0.758	0.605	2.34287e-12	C3	CALN1
1.04681e-16	0.37525	0.839	0.742	3.81677e-12	C3	PRUNE2
1.33002e-16	-0.291403	0.952	0.97	4.84938e-12	C3	LINC-PTPRC-4
2.64963e-16	-0.509466	0.344	0.506	9.66083e-12	C3	CPNE4
3.45455e-16	0.290915	0.344	0.191	1.25956e-11	C3	ZNF536
4.40397e-16	0.370226	0.63	0.461	1.60573e-11	C3	DMDli2
4.46743e-16	0.319482	0.858	0.767	1.62887e-11	C3	VPS13C
4.77913e-16	0.359776	0.392	0.236	1.74252e-11	C3	LNX1
5.33349e-16	0.358288	0.492	0.326	1.94464e-11	C3	MARCHF3
6.13187e-16	0.295659	0.906	0.842	2.23574e-11	C3	KCNMA1
7.04655e-16	0.344835	0.462	0.294	2.56924e-11	C3	ZNF385B
7.86456e-16	0.363681	0.73	0.566	2.8675e-11	C3	CACNA1C
9.13397e-16	0.362491	0.603	0.453	3.33034e-11	C3	ERICH3
1.12782e-15	-0.624786	0.135	0.292	4.11214e-11	C3	GLIS3
1.40435e-15	0.303315	0.911	0.819	5.12039e-11	C3	PPP2R2B
1.6759e-15	0.324763	0.309	0.172	6.1105e-11	C3	GALNT10
1.73874e-15	-0.315192	0.928	0.945	6.33962e-11	C3	MTUS2
1.93845e-15	-0.491837	0.311	0.46	7.06778e-11	C3	DDAH1
2.24296e-15	0.636627	0.641	0.518	8.17806e-11	C3	FUT9
2.5663e-15	0.283453	0.266	0.136	9.35697e-11	C3	CYP27A1
2.93474e-15	0.317406	0.479	0.318	1.07004e-10	C3	PDE1C
4.90747e-15	0.418162	0.597	0.451	1.78931e-10	C3	FNDC3B
5.44161e-15	0.294907	0.725	0.553	1.98407e-10	C3	MAP2
5.74078e-15	-0.422334	0.196	0.356	2.09315e-10	C3	CAMK4
6.12084e-15	0.362907	0.799	0.682	2.23172e-10	C3	FHIT
6.9194e-15	-0.719071	0.226	0.377	2.52288e-10	C3	ZEB2
7.59873e-15	0.305598	0.351	0.207	2.77057e-10	C3	CNTN6
8.02546e-15	0.294478	0.891	0.811	2.92616e-10	C3	ARHGEF9
1.02583e-14	-0.580432	0.128	0.274	3.74029e-10	C3	VSTM2A
1.1379e-14	0.364964	0.689	0.544	4.14891e-10	C3	PRICKLE2
1.16217e-14	0.53436	0.344	0.216	4.2374e-10	C3	NCAM2-AS-1
1.17557e-14	-0.797068	0.12	0.259	4.28624e-10	C3	MID1
1.20988e-14	0.32921	0.835	0.744	4.41134e-10	C3	ASAP1
1.41319e-14	0.414874	0.604	0.47	5.15262e-10	C3	NRXN1-AS-4
1.45466e-14	0.285018	0.932	0.907	5.30382e-10	C3	NBEA
1.46537e-14	-0.343519	0.85	0.886	5.3429e-10	C3	TRIO
1.60023e-14	0.324288	0.401	0.252	5.83461e-10	C3	L1RE1li23
1.62541e-14	-0.525828	0.15	0.291	5.9264e-10	C3	IQCJ-SCHIP1-AS-11
1.68168e-14	0.341884	0.384	0.236	6.13156e-10	C3	LINC-RPL6-236
1.85431e-14	-0.436935	0.124	0.264	6.761e-10	C3	PTPN3
1.91904e-14	-0.354973	0.98	0.979	6.99701e-10	C3	HDAC9
2.12054e-14	0.284339	0.915	0.856	7.73172e-10	C3	AHI1
2.31466e-14	0.350954	0.314	0.179	8.43948e-10	C3	LORF2li141
2.55464e-14	0.511877	0.625	0.503	9.31447e-10	C3	NRXN1-AS-5
2.99241e-14	0.282467	0.782	0.625	1.09106e-09	C3	CD47
3.09646e-14	-0.479663	0.619	0.719	1.129e-09	C3	NRP1
5.37088e-14	0.33805	0.503	0.346	1.95828e-09	C3	CHD7
6.01053e-14	-0.535607	0.845	0.87	2.1915e-09	C3	GRIK2
6.34496e-14	0.300037	0.303	0.171	2.31344e-09	C3	ARF4-AS-1
6.38076e-14	-0.787509	0.863	0.846	2.32649e-09	C3	KCNH7
6.63549e-14	-0.383166	0.433	0.595	2.41937e-09	C3	PBX3
6.75144e-14	0.27889	0.529	0.36	2.46164e-09	C3	BRINP1
6.82327e-14	-0.578571	0.516	0.632	2.48783e-09	C3	FIGN
7.32466e-14	0.325534	0.431	0.282	2.67064e-09	C3	LINC-LYPLAL1-1
8.51209e-14	0.767626	0.429	0.303	3.10359e-09	C3	SPARCL1
1.12087e-13	-0.446024	0.118	0.267	4.08681e-09	C3	EGFR
1.14434e-13	0.389874	0.669	0.538	4.17238e-09	C3	TBC1D5
1.1929e-13	0.366442	0.824	0.699	4.34942e-09	C3	CAMK1D
1.29218e-13	-0.467192	0.229	0.367	4.71142e-09	C3	LINC-NAP1L1-36
1.59361e-13	0.356558	0.56	0.418	5.81045e-09	C3	MPPED2
1.60036e-13	0.297578	0.355	0.217	5.83507e-09	C3	STAMBPL1
2.21343e-13	0.290649	0.837	0.768	8.07037e-09	C3	MYT1L
2.23271e-13	-0.402592	0.556	0.669	8.1407e-09	C3	CLVS2
2.40601e-13	0.321341	0.303	0.178	8.77256e-09	C3	IGSF3
2.46489e-13	0.427473	0.327	0.199	8.98724e-09	C3	TMEM47li1
2.47967e-13	0.299936	0.379	0.235	9.04112e-09	C3	LINC-SORL1-9
2.54732e-13	-0.339123	0.911	0.921	9.28779e-09	C3	STXBP5L
2.81953e-13	-0.385837	0.201	0.343	1.02803e-08	C3	ST3GAL6
2.85919e-13	0.325546	0.51	0.352	1.04249e-08	C3	DOCK4
2.88207e-13	0.2583	0.412	0.256	1.05083e-08	C3	CTNNA3
2.91938e-13	-0.284232	0.835	0.885	1.06443e-08	C3	PCBP3
2.95376e-13	-0.45437	0.159	0.299	1.07697e-08	C3	IQCJ-SCHIP1li1
3.0206e-13	0.341218	0.682	0.548	1.10134e-08	C3	KCND3
4.28237e-13	0.352364	0.713	0.611	1.56139e-08	C3	ANO4
4.95048e-13	-0.348208	0.85	0.897	1.80499e-08	C3	ERC2
5.78906e-13	0.290988	0.482	0.324	2.11075e-08	C3	MGAT4A
5.85394e-13	-0.441024	0.229	0.374	2.1344e-08	C3	FRMD3li1
6.50034e-13	-0.317634	0.961	0.963	2.37009e-08	C3	MAGI2li1
6.68758e-13	0.277995	0.932	0.88	2.43836e-08	C3	CELF2li1
6.86704e-13	-0.44785	0.192	0.327	2.50379e-08	C3	ARHGEF3
8.10142e-13	-0.253802	0.316	0.503	2.95386e-08	C3	KCNH1
9.13076e-13	-0.437597	0.133	0.269	3.32917e-08	C3	KHDRBS2-AS-2
1.01103e-12	-0.736067	0.983	0.982	3.68632e-08	C3	DPP10
1.34646e-12	0.279769	0.906	0.848	4.90933e-08	C3	PHACTR1
1.40431e-12	0.333219	0.603	0.465	5.12026e-08	C3	DLGAP4
1.46083e-12	-0.350508	0.824	0.862	5.32632e-08	C3	NTRK2
1.46676e-12	0.351015	0.56	0.419	5.34797e-08	C3	LGR4
1.75833e-12	0.277533	0.806	0.667	6.41104e-08	C3	GRM1
1.8439e-12	0.274221	0.279	0.16	6.72304e-08	C3	RASSF7
1.98252e-12	-0.264407	0.902	0.929	7.22848e-08	C3	FRY
1.98989e-12	0.262777	0.68	0.527	7.25534e-08	C3	MITF
2.16228e-12	0.348542	0.445	0.304	7.88388e-08	C3	LYPD6B
2.17631e-12	0.297862	0.847	0.783	7.93504e-08	C3	PHYHIPL
2.32862e-12	-0.435677	0.675	0.733	8.4904e-08	C3	ZBTB20
2.46362e-12	0.28127	0.847	0.737	8.98259e-08	C3	CACNA1D
2.86797e-12	0.32695	0.765	0.627	1.04569e-07	C3	PLPPR1
3.32721e-12	0.331311	0.353	0.218	1.21314e-07	C3	LINC-RPL6-20
3.34473e-12	0.302793	0.895	0.802	1.21952e-07	C3	OPCML
3.41159e-12	0.382334	0.372	0.236	1.2439e-07	C3	LYPD6
3.9112e-12	0.287132	0.861	0.758	1.42606e-07	C3	NLGN4X
4.24036e-12	0.339202	0.738	0.635	1.54608e-07	C3	ARHGAP32
4.30621e-12	0.47026	0.556	0.431	1.57009e-07	C3	SPATA6
4.64227e-12	-0.467561	0.414	0.539	1.69262e-07	C3	ST6GALNAC3
5.37743e-12	0.303445	0.621	0.48	1.96067e-07	C3	MICAL2
5.39081e-12	0.291768	0.445	0.301	1.96554e-07	C3	LINC-COG6-6
7.39792e-12	0.320344	0.36	0.228	2.69735e-07	C3	CDH20
8.10486e-12	-0.385785	0.434	0.559	2.95511e-07	C3	RALGDSli7
9.25859e-12	0.348	0.36	0.23	3.37578e-07	C3	LINC-TMEM38B-4
1.22909e-11	-0.280419	0.954	0.973	4.48139e-07	C3	ANKS1B
1.59822e-11	0.261791	0.296	0.175	5.82726e-07	C3	PGM2L1
1.65693e-11	0.307665	0.383	0.252	6.04132e-07	C3	KCTD1
1.97243e-11	0.334291	0.63	0.508	7.19168e-07	C3	PPM1B
2.33046e-11	-0.520044	0.177	0.299	8.4971e-07	C3	ARHGAP24
2.51436e-11	-0.394881	0.314	0.438	9.16762e-07	C3	NRG1
2.60376e-11	-0.364089	0.285	0.417	9.49355e-07	C3	AGPAT4
2.93034e-11	0.353563	0.473	0.335	1.06843e-06	C3	NEFM-AS-1
3.84058e-11	0.257747	1	0.993	1.40031e-06	C3	ROBO2
4.24834e-11	0.358432	0.571	0.433	1.54899e-06	C3	MEIS1
5.29854e-11	0.306505	0.555	0.416	1.9319e-06	C3	LRRN1
5.42668e-11	0.328134	0.429	0.3	1.97862e-06	C3	SV2B
5.60115e-11	0.280786	0.745	0.622	2.04223e-06	C3	DYNC1I1
8.14946e-11	-0.296212	0.651	0.804	2.97138e-06	C3	GALNTL6
8.34087e-11	0.255653	0.275	0.163	3.04117e-06	C3	MYO16li1
8.77428e-11	0.492592	0.359	0.241	3.19919e-06	C3	MYO3B
9.97584e-11	0.286174	0.76	0.647	3.63729e-06	C3	CHRNB3
1.00004e-10	0.276886	0.427	0.295	3.64624e-06	C3	KCNB1
1.12661e-10	-0.402649	0.233	0.356	4.10773e-06	C3	LINC-NAP1L1-20
1.16567e-10	-0.30585	0.872	0.916	4.25015e-06	C3	ATP2B1
1.17415e-10	0.330653	0.738	0.612	4.28108e-06	C3	TLN2
1.40797e-10	0.304008	0.301	0.189	5.13359e-06	C3	LORF2li11
2.11506e-10	0.355035	0.882	0.806	7.71172e-06	C3	SCG5
2.83939e-10	0.252938	0.268	0.163	1.03527e-05	C3	HAUS4
3.17311e-10	0.333563	0.658	0.55	1.15695e-05	C3	MYO1B
4.7246e-10	0.324091	0.471	0.346	1.72264e-05	C3	WDR87-AS-2
4.82372e-10	-0.253845	0.937	0.954	1.75878e-05	C3	CADM1
8.70888e-10	0.303383	0.449	0.317	3.17534e-05	C3	VWC2
9.80825e-10	0.29318	0.399	0.275	3.57619e-05	C3	CNTN4-AS-4
1.27176e-09	-0.457009	0.309	0.421	4.63696e-05	C3	NFIB
1.34002e-09	-0.345996	0.396	0.507	4.88586e-05	C3	PSD3
1.48791e-09	0.2592	0.584	0.463	5.42507e-05	C3	LPGAT1
1.68032e-09	-0.330003	0.281	0.402	6.12663e-05	C3	KLHL29
1.70028e-09	-0.497989	0.717	0.766	6.19938e-05	C3	ATP1A1
1.77762e-09	0.270698	0.311	0.201	6.48139e-05	C3	AFF2
1.90347e-09	-0.472729	0.508	0.597	6.94025e-05	C3	PCSK2
1.93923e-09	0.27833	0.793	0.729	7.07063e-05	C3	CORO2B
2.25042e-09	0.257346	0.514	0.381	8.20525e-05	C3	LINC-ASIC2-7
2.77922e-09	-0.412818	0.153	0.259	0.000101333	C3	CALB1
2.78105e-09	-0.286046	0.213	0.336	0.0001014	C3	LINC-POU4F3-1
2.91069e-09	-0.297094	0.749	0.794	0.000106127	C3	ADGRB3
3.95709e-09	-0.316282	0.201	0.316	0.00014428	C3	HIP1
3.9802e-09	0.299756	0.47	0.353	0.000145122	C3	CHCHD10
5.38524e-09	0.253189	0.366	0.249	0.000196351	C3	REPS2
6.2195e-09	-0.489202	0.665	0.721	0.000226769	C3	PTCHD4
9.15194e-09	0.283279	0.715	0.61	0.000333689	C3	TSORFli2548
9.21074e-09	-0.327554	0.797	0.815	0.000335833	C3	SLC35F1
9.4409e-09	0.251354	0.481	0.356	0.000344225	C3	SLC6A17li1
9.4728e-09	0.290086	0.551	0.433	0.000345388	C3	LINC-MYC-15
1.16795e-08	0.273879	0.59	0.467	0.000425844	C3	GALNT7li1
1.43898e-08	0.272054	0.623	0.521	0.000524667	C3	AKAP2
1.61732e-08	-0.274445	0.874	0.885	0.000589693	C3	RORB
1.6865e-08	0.271706	0.285	0.186	0.000614914	C3	LY6H
2.04588e-08	-0.346347	0.573	0.645	0.000745947	C3	OSBPL10
2.17448e-08	0.298223	0.309	0.204	0.000792836	C3	FAM20C
2.19779e-08	0.252761	0.47	0.351	0.000801338	C3	KLHL32
2.21653e-08	-0.325606	0.797	0.808	0.00080817	C3	CDH2
2.69829e-08	-0.278863	0.732	0.791	0.000983823	C3	RALGAPA2
2.71399e-08	-0.345853	0.481	0.595	0.000989548	C3	GRM8
2.98454e-08	-0.613787	0.839	0.749	0.00108819	C3	GRM7
3.54598e-08	-0.347991	0.523	0.608	0.0012929	C3	EML5
4.12831e-08	0.304305	0.723	0.648	0.00150522	C3	SYT13
4.26832e-08	-0.264381	0.85	0.888	0.00155627	C3	XKR4
4.37088e-08	-0.265816	0.161	0.263	0.00159367	C3	TLE1
4.40856e-08	0.268276	0.336	0.236	0.0016074	C3	MACROD2-AS-11
4.97712e-08	0.280187	0.721	0.605	0.00181471	C3	TMCC1
5.23042e-08	0.322735	0.538	0.437	0.00190706	C3	SESN3
6.26542e-08	-0.330539	0.388	0.495	0.00228444	C3	CPOX
6.54809e-08	0.531215	0.525	0.413	0.0023875	C3	KCNIP1
6.73453e-08	-0.364698	0.381	0.474	0.00245548	C3	GPR158-AS-4
8.74644e-08	-0.371926	0.257	0.35	0.00318904	C3	BCL2
1.2837e-07	0.307816	0.584	0.475	0.00468051	C3	GABRA1
1.28506e-07	-0.32121	0.272	0.371	0.00468546	C3	LINC-NAP1L1-35
1.38804e-07	-0.26935	0.527	0.6	0.00506095	C3	PLPP1
1.40452e-07	-0.301117	0.305	0.404	0.00512103	C3	FXYD1
1.43999e-07	-0.31646	0.336	0.44	0.00525035	C3	FSTL1
1.65729e-07	0.278708	0.294	0.202	0.00604265	C3	SPAG16
1.66611e-07	-0.297261	0.285	0.378	0.00607481	C3	WASHC5
1.84265e-07	-0.286875	0.384	0.48	0.00671847	C3	SYT9
2.47285e-07	-0.450808	0.163	0.258	0.00901626	C3	ROR1
3.22916e-07	-0.28377	0.519	0.604	0.0117738	C3	NOL4li1
3.46588e-07	-0.394819	0.379	0.471	0.0126369	C3	OLFM1
3.74088e-07	-0.464659	0.322	0.407	0.0136396	C3	PTN
4.34524e-07	-0.35615	0.525	0.624	0.0158432	C3	KCTD8
4.43996e-07	0.265905	0.601	0.502	0.0161886	C3	REV3L
4.83982e-07	0.269603	0.542	0.453	0.0176465	C3	SRRM4
6.67135e-07	0.316407	0.584	0.51	0.0243244	C3	SHISA6
7.33716e-07	0.254222	0.782	0.68	0.026752	C3	ZNF804B
7.60388e-07	-0.258948	0.767	0.834	0.0277245	C3	TMEM163
1.15401e-06	-0.292256	0.207	0.298	0.0420763	C3	PLXNC1
1.15985e-06	0.255698	0.346	0.253	0.0422891	C3	PACRG
1.34833e-06	0.297121	0.405	0.306	0.0491613	C3	LINC-FCF1-8
1.38638e-06	-0.250367	0.571	0.651	0.0505486	C3	ASPH
2.19552e-06	-0.329125	0.728	0.753	0.080051	C3	OLFM3
2.63718e-06	-0.25119	0.688	0.744	0.0961544	C3	TIAM1
2.83113e-06	-0.275312	0.32	0.404	0.103226	C3	NPC1
3.12982e-06	-0.303515	0.37	0.454	0.114116	C3	KLHL5
3.24297e-06	-0.372891	0.209	0.293	0.118242	C3	TSORFli2311
3.54236e-06	-0.56847	0.213	0.285	0.129158	C3	CAP2-AS-1
3.77408e-06	-0.347135	0.662	0.691	0.137607	C3	POLli97
5.37817e-06	-0.283327	0.261	0.341	0.196093	C3	MARCHF11
6.64068e-06	0.250562	0.333	0.24	0.242126	C3	CALN1-AS-2
8.02237e-06	-0.327025	0.301	0.378	0.292504	C3	ADGRA1
8.05467e-06	-0.267811	0.275	0.367	0.293681	C3	DHRS4-AS-1
9.86629e-06	-0.315067	0.216	0.296	0.359735	C3	CHGB
1.2703e-05	0.259711	0.505	0.422	0.463165	C3	ZMIZ1
1.68372e-05	-0.258303	0.311	0.389	0.613902	C3	MARCHF4
1.73925e-05	0.265918	0.743	0.708	0.634147	C3	SOBP
2.11294e-05	-0.250102	0.333	0.412	0.770399	C3	AUTS2-AS-12
3.32803e-05	-0.294851	0.514	0.571	1	C3	ARHGAP18
3.58846e-05	-0.492155	0.671	0.654	1	C3	CNTN3
3.72723e-05	-0.290081	0.264	0.341	1	C3	SPTLC1li7
4.10449e-05	-0.387124	0.211	0.281	1	C3	KCNB2
4.243e-05	0.3877	0.549	0.498	1	C3	ARPP21
4.35424e-05	-0.269668	0.558	0.598	1	C3	TTC39C
4.45636e-05	-0.27454	0.525	0.602	1	C3	FSTL5
7.06394e-05	-0.335219	0.457	0.51	1	C3	NPAS3
8.36373e-05	-0.254313	0.366	0.446	1	C3	PTPRO
0.000129267	-0.254425	0.477	0.528	1	C3	KLF7
0.000157608	-0.261261	0.416	0.474	1	C3	KCNK10
0.000167909	-0.255017	0.497	0.544	1	C3	LINC-PTPRC-6
0.000206681	-0.41896	0.338	0.39	1	C3	TRPS1
0.000260665	0.556897	0.429	0.362	1	C3	SDK1
0.000269491	-0.251912	0.433	0.483	1	C3	TSPAN5
0.000318456	-0.265421	0.858	0.866	1	C3	THSD7A
0.000378671	-0.285115	0.53	0.565	1	C3	CBLB
0.000515028	-0.27011	0.238	0.308	1	C3	TRHDE
0.000653598	-0.339053	0.309	0.355	1	C3	GRM7-AS-2
0.000669614	0.324443	0.471	0.447	1	C3	CALD1
0.000915795	-0.309026	0.29	0.347	1	C3	PCDH10
0.000928491	-0.335362	0.283	0.337	1	C3	ADGRL2
0.00169189	-0.310768	0.238	0.288	1	C3	CSMD3-AS-2
0.00232581	-0.254336	0.521	0.562	1	C3	PTPRB
0.00286897	-0.301087	0.736	0.725	1	C3	SHANK3
0.00336089	-0.265072	0.739	0.74	1	C3	TMEM196
0.00515422	-0.664692	0.813	0.706	1	C3	CSMD3
3.02377e-250	2.13252	0.974	0.535	1.1025e-245	C4	SGCZ
6.88623e-229	2.14316	0.669	0.134	2.51079e-224	C4	FOXP2
8.36009e-187	1.56765	0.802	0.261	3.04817e-182	C4	SGCZ-AS-5
4.99816e-186	1.57927	0.981	0.613	1.82238e-181	C4	GRID2
1.66149e-182	0.809912	0.325	0.026	6.05795e-178	C4	MDFIC
7.35306e-167	1.39108	0.979	0.762	2.681e-162	C4	KHDRBS2
3.16105e-166	1.46316	0.964	0.698	1.15255e-161	C4	MCTP1
4.41153e-165	1.44253	0.936	0.43	1.60849e-160	C4	SORCS1
9.1708e-156	1.27261	0.981	0.924	3.34376e-151	C4	ADGRL3
1.55465e-152	1.46473	0.974	0.737	5.66842e-148	C4	CNTNAP5li1
4.19708e-150	1.32006	0.979	0.729	1.5303e-145	C4	ZNF385D
5.13725e-146	1.19016	0.983	0.833	1.87309e-141	C4	KCNH7
6.59597e-141	0.862708	0.475	0.087	2.40496e-136	C4	BNC2
8.6798e-135	1.14947	0.974	0.736	3.16474e-130	C4	GRIN2B
7.51599e-134	-2.27228	0.079	0.677	2.7404e-129	C4	CALN1
1.21774e-128	-2.07794	0.239	0.764	4.43999e-124	C4	SNTG1
5.14491e-124	1.20416	0.727	0.279	1.87588e-119	C4	SGCD
1.769e-122	0.930126	0.979	0.805	6.44996e-118	C4	DSCAM
1.83896e-119	1.14555	0.68	0.231	6.70503e-115	C4	LINC-MMUT-7
3.98724e-117	1.11036	0.963	0.623	1.45379e-112	C4	CNTN3
1.45829e-116	-2.83915	0.241	0.714	5.31707e-112	C4	PCDH9
4.72128e-115	0.976716	0.974	0.797	1.72143e-110	C4	NLGN1
4.25276e-108	0.735946	0.407	0.083	1.5506e-103	C4	RPL7li88
2.11022e-107	1.10104	0.51	0.154	7.69406e-103	C4	PDE5Ali1
4.08918e-107	0.877027	0.981	0.847	1.49096e-102	C4	TENM2
1.51291e-105	0.929382	0.968	0.811	5.51621e-101	C4	LINC-PLIN3-8
2.5422e-104	0.92887	0.755	0.312	9.26911e-100	C4	AK5
2.17835e-99	0.993485	0.559	0.191	7.94249e-95	C4	WIPF1
[truncated: 5,097 more rows]

## Sheet: Celltype number
	Celltype number					Celltype proportion
	Infancy	Mature	Senile			Infancy	Mature	Senile
C0	356	268	303		C0	17.4254	16.9943	15.3573
C1	248	224	300		C1	12.139	14.2042	15.2053
C2	230	152	234		C2	11.258	9.63855	11.8601
C3	199	171	171		C3	9.74058	10.8434	8.667
C4	191	126	218		C4	9.349	7.98985	11.0492
C5	200	162	163		C5	9.78953	10.2727	8.26153
C6	174	156	175		C6	8.51689	9.8922	8.86974
C7	165	111	156		C7	8.07636	7.03868	7.90674
C8	112	88	108		C8	5.48213	5.58022	5.4739
C9	94	72	79		C9	4.60108	4.56563	4.00405
C10	74	47	66		C10	3.62212	2.98034	3.34516

## Sheet: TFs
	Regulon	CellType	RelativeActivity
2	RUNX2 (15g)	C0	0.337098
3	HCFC1_extended (24g)	C0	0.307859
9	ELF1_extended (23g)	C0	0.0651169
10	MAX_extended (23g)	C0	1.7639
11	EP300_extended (50g)	C0	0.209984
13	CREM_extended (10g)	C0	1.08992
17	ZNF143_extended (38g)	C0	0.741482
19	HSF1_extended (22g)	C0	1.08206
22	RARB_extended (12g)	C0	1.80621
23	ZBTB7A_extended (17g)	C0	1.38145
25	SREBF1_extended (14g)	C0	1.66952
26	BCLAF1_extended (17g)	C0	2.07993
27	KLF9_extended (11g)	C0	2.93703
29	E2F6_extended (16g)	C0	1.28015
32	JDP2_extended (10g)	C0	0.434009
33	BPTF (21g)	C0	1.6056
34	CTCF_extended (20g)	C0	0.299133
35	TCF12_extended (30g)	C0	0.940734
36	YY1_extended (13g)	C0	1.61327
39	PBX3_extended (16g)	C0	2.25058
40	TAF1_extended (11g)	C0	0.563726
41	FOXP2_extended (33g)	C0	0.642581
45	RUNX1_extended (14g)	C0	0.0483309
48	HCFC1_extended (24g)	C1	1.20492
49	ATF2_extended (109g)	C1	0.970969
50	ESRRA (10g)	C1	0.937255
55	MAX_extended (23g)	C1	0.268897
57	MAFB_extended (35g)	C1	2.85844
63	CREB3L2_extended (17g)	C1	1.72398
66	BACH2_extended (13g)	C1	0.0716806
69	SP2_extended (17g)	C1	0.208386
76	GABPB1 (12g)	C1	0.729873
77	JDP2_extended (10g)	C1	1.35674
81	YY1_extended (13g)	C1	0.710876
96	NR2F1 (13g)	C10	0.619498
97	NFYA (13g)	C10	0.993582
98	CEBPG_extended (24g)	C10	0.25379
99	ELF1_extended (23g)	C10	1.63793
101	EP300_extended (50g)	C10	2.38717
104	SP4_extended (12g)	C10	0.191211
106	ELK4_extended (20g)	C10	1.65502
107	ZNF143_extended (38g)	C10	0.531418
109	HSF1_extended (22g)	C10	1.77918
110	KDM5A_extended (13g)	C10	0.374092
114	SP2_extended (17g)	C10	0.156836
118	XRCC4_extended (35g)	C10	0.60735
119	E2F6_extended (16g)	C10	1.18754
123	BPTF (21g)	C10	0.664777
125	TCF12_extended (30g)	C10	0.618817
128	NR3C1_extended (11g)	C10	1.16422
131	FOXP2_extended (33g)	C10	0.421848
132	BCL11A_extended (30g)	C10	0.735241
133	IRX4 (15g)	C10	1.78654
134	CBFB_extended (17g)	C10	0.132488
136	ELF2 (35g)	C2	0.761797
139	ATF2_extended (109g)	C2	0.2816
140	ESRRA (10g)	C2	0.312583
141	NR2F1 (13g)	C2	1.44916
142	NFYA (13g)	C2	0.0974886
144	ELF1_extended (23g)	C2	0.900783
146	EP300_extended (50g)	C2	0.488339
147	MAFB_extended (35g)	C2	0.36986
150	ZNF250_extended (12g)	C2	0.157519
151	ELK4_extended (20g)	C2	0.521217
152	ZNF143_extended (38g)	C2	1.29614
154	HSF1_extended (22g)	C2	0.585841
158	ZBTB7A_extended (17g)	C2	0.291689
159	SP2_extended (17g)	C2	1.36654
160	SREBF1_extended (14g)	C2	1.3111
163	XRCC4_extended (35g)	C2	0.408325
164	E2F6_extended (16g)	C2	0.846817
165	GABPA_extended (14g)	C2	0.475341
166	GABPB1 (12g)	C2	0.445815
168	BPTF (21g)	C2	0.0938111
169	CTCF_extended (20g)	C2	0.139361
170	TCF12_extended (30g)	C2	2.14447
171	YY1_extended (13g)	C2	0.996563
172	PHF8_extended (24g)	C2	0.335556
176	FOXP2_extended (33g)	C2	0.0283627
178	IRX4 (15g)	C2	0.203886
181	ELF2 (35g)	C3	0.574712
182	RUNX2 (15g)	C3	0.0236804
183	HCFC1_extended (24g)	C3	1.34905
184	ATF2_extended (109g)	C3	0.628974
185	ESRRA (10g)	C3	1.13412
186	NR2F1 (13g)	C3	0.742487
188	CEBPG_extended (24g)	C3	1.58179
189	ELF1_extended (23g)	C3	0.14509
192	MAFB_extended (35g)	C3	0.0594786
194	SP4_extended (12g)	C3	0.668573
195	ZNF250_extended (12g)	C3	2.67795
197	ZNF143_extended (38g)	C3	1.47516
198	CREB3L2_extended (17g)	C3	0.572883
200	KDM5A_extended (13g)	C3	0.204884
201	BACH2_extended (13g)	C3	2.00573
202	RARB_extended (12g)	C3	0.831611
205	SREBF1_extended (14g)	C3	1.20159
207	KLF9_extended (11g)	C3	0.0444977
208	XRCC4_extended (35g)	C3	0.0523391
209	E2F6_extended (16g)	C3	0.136788
211	GABPB1 (12g)	C3	1.85033
212	JDP2_extended (10g)	C3	0.355395
213	BPTF (21g)	C3	1.39073
215	TCF12_extended (30g)	C3	0.316307
217	PHF8_extended (24g)	C3	0.393691
225	RUNX1_extended (14g)	C3	0.187794
226	ELF2 (35g)	C4	0.770477
229	ATF2_extended (109g)	C4	0.249287
231	NR2F1 (13g)	C4	0.442309
234	ELF1_extended (23g)	C4	0.480052
239	SP4_extended (12g)	C4	2.06949
241	ELK4_extended (20g)	C4	1.2386
243	CREB3L2_extended (17g)	C4	0.21397
244	HSF1_extended (22g)	C4	0.165373
247	RARB_extended (12g)	C4	0.868117
248	ZBTB7A_extended (17g)	C4	0.196426
250	SREBF1_extended (14g)	C4	0.302691
251	BCLAF1_extended (17g)	C4	0.69762
256	GABPB1 (12g)	C4	0.356389
257	JDP2_extended (10g)	C4	1.0679
259	CTCF_extended (20g)	C4	0.539397
260	TCF12_extended (30g)	C4	0.342261
263	NR3C1_extended (11g)	C4	1.26003
265	TAF1_extended (11g)	C4	1.14808
266	FOXP2_extended (33g)	C4	2.26911
267	BCL11A_extended (30g)	C4	1.7656
268	IRX4 (15g)	C4	1.34361
269	CBFB_extended (17g)	C4	0.301441
271	ELF2 (35g)	C5	0.0148518
273	HCFC1_extended (24g)	C5	0.0403561
275	ESRRA (10g)	C5	0.402425
276	NR2F1 (13g)	C5	0.727895
278	CEBPG_extended (24g)	C5	0.135894
282	MAFB_extended (35g)	C5	0.0732938
283	CREM_extended (10g)	C5	0.7245
284	SP4_extended (12g)	C5	0.486396
285	ZNF250_extended (12g)	C5	0.346775
288	CREB3L2_extended (17g)	C5	0.21683
291	BACH2_extended (13g)	C5	1.80897
292	RARB_extended (12g)	C5	1.28122
294	SP2_extended (17g)	C5	0.909463
300	GABPA_extended (14g)	C5	0.0612904
309	PBX3_extended (16g)	C5	0.165778
315	RUNX1_extended (14g)	C5	0.223436
317	RUNX2 (15g)	C6	0.906749
323	CEBPG_extended (24g)	C6	1.22588
324	ELF1_extended (23g)	C6	1.02016
325	MAX_extended (23g)	C6	0.0325164
326	EP300_extended (50g)	C6	0.75709
328	CREM_extended (10g)	C6	2.09659
329	SP4_extended (12g)	C6	0.0567698
330	ZNF250_extended (12g)	C6	0.459945
331	ELK4_extended (20g)	C6	0.87707
332	ZNF143_extended (38g)	C6	0.555218
335	KDM5A_extended (13g)	C6	0.617179
338	ZBTB7A_extended (17g)	C6	2.1624
341	BCLAF1_extended (17g)	C6	0.210565
343	XRCC4_extended (35g)	C6	2.08215
344	E2F6_extended (16g)	C6	0.595277
345	GABPA_extended (14g)	C6	2.65592
346	GABPB1 (12g)	C6	0.423458
347	JDP2_extended (10g)	C6	0.245834
349	CTCF_extended (20g)	C6	0.572078
352	PHF8_extended (24g)	C6	1.85076
353	NR3C1_extended (11g)	C6	1.58897
356	FOXP2_extended (33g)	C6	0.691742
357	BCL11A_extended (30g)	C6	1.79382
358	IRX4 (15g)	C6	1.13971
359	CBFB_extended (17g)	C6	2.88453
360	RUNX1_extended (14g)	C6	2.68932
361	ELF2 (35g)	C7	0.00927181
363	HCFC1_extended (24g)	C7	0.202934
365	ESRRA (10g)	C7	1.34516
367	NFYA (13g)	C7	2.23594
368	CEBPG_extended (24g)	C7	0.843271
369	ELF1_extended (23g)	C7	0.191452
370	MAX_extended (23g)	C7	0.742694
374	SP4_extended (12g)	C7	0.788401
378	CREB3L2_extended (17g)	C7	1.1134
380	KDM5A_extended (13g)	C7	1.08429
384	SP2_extended (17g)	C7	1.64834
388	XRCC4_extended (35g)	C7	0.97652
389	E2F6_extended (16g)	C7	0.0921968
393	BPTF (21g)	C7	0.360816
394	CTCF_extended (20g)	C7	2.06087
397	PHF8_extended (24g)	C7	1.2325
399	PBX3_extended (16g)	C7	0.476791
406	ELF2 (35g)	C8	1.44271
407	RUNX2 (15g)	C8	2.2632
409	ATF2_extended (109g)	C8	0.701024
411	NR2F1 (13g)	C8	0.135876
412	NFYA (13g)	C8	0.636823
415	MAX_extended (23g)	C8	0.80801
418	CREM_extended (10g)	C8	0.461488
421	ELK4_extended (20g)	C8	0.00258113
422	ZNF143_extended (38g)	C8	0.0626525
423	CREB3L2_extended (17g)	C8	0.0738365
435	GABPA_extended (14g)	C8	0.552976
436	GABPB1 (12g)	C8	0.139399
437	JDP2_extended (10g)	C8	0.870119
444	PBX3_extended (16g)	C8	0.0641471
445	TAF1_extended (11g)	C8	1.25932
450	RUNX1_extended (14g)	C8	0.438246
451	ELF2 (35g)	C9	0.431027
452	RUNX2 (15g)	C9	0.631006
453	HCFC1_extended (24g)	C9	1.30754
454	ATF2_extended (109g)	C9	1.5043
455	ESRRA (10g)	C9	0.0569254
457	NFYA (13g)	C9	0.0660099
460	MAX_extended (23g)	C9	0.840149
466	ELK4_extended (20g)	C9	0.0650446
469	HSF1_extended (22g)	C9	0.619874
470	KDM5A_extended (13g)	C9	1.81991
474	SP2_extended (17g)	C9	0.0571734
476	BCLAF1_extended (17g)	C9	0.972845
479	E2F6_extended (16g)	C9	0.406622
484	CTCF_extended (20g)	C9	0.434697
486	YY1_extended (13g)	C9	0.845166
489	PBX3_extended (16g)	C9	0.995415
490	TAF1_extended (11g)	C9	1.45212

## Sheet: GO-C0
ONTOLOGY	ID	Description	GeneRatio	BgRatio	pvalue	p.adjust	qvalue	geneID	Count
BP	GO:0030900	forebrain development	12/74	376/18800	2.47312e-08	3.727e-05	3.10833e-05	ROBO1/FOXP2/TMEM108/CNTNAP2/EGFR/KCNC2/SEMA5A/ISL1/PLCB1/DAB1/SYNE2/RARB	12
BP	GO:0021987	cerebral cortex development	7/74	112/18800	2.85481e-07	0.00016513	0.000137719	ROBO1/FOXP2/CNTNAP2/EGFR/PLCB1/DAB1/SYNE2	7
BP	GO:0021543	pallium development	8/74	169/18800	3.28725e-07	0.00016513	0.000137719	ROBO1/FOXP2/TMEM108/CNTNAP2/EGFR/PLCB1/DAB1/SYNE2	8
BP	GO:0021537	telencephalon development	9/74	247/18800	5.29945e-07	0.000199657	0.000166514	ROBO1/FOXP2/TMEM108/CNTNAP2/EGFR/PLCB1/DAB1/SYNE2/RARB	9
BP	GO:0007409	axonogenesis	11/74	430/18800	9.02856e-07	0.000272121	0.00022695	ROBO1/NTNG1/DSCAML1/LRRC4C/SLIT3/MAP2/UNC5C/CHL1/SEMA5A/ISL1/DAB1	11
BP	GO:0098742	cell-cell adhesion via plasma-membrane adhesion molecules	9/74	279/18800	1.45991e-06	0.000366681	0.000305813	ROBO1/NTNG1/PCDH15/DSCAML1/LRRC4C/PCDH11X/CDH8/GPC6/DAB1	9
BP	GO:0061564	axon development	11/74	479/18800	2.57449e-06	0.00055425	0.000462246	ROBO1/NTNG1/DSCAML1/LRRC4C/SLIT3/MAP2/UNC5C/CHL1/SEMA5A/ISL1/DAB1	11
BP	GO:0021795	cerebral cortex cell migration	4/74	44/18800	2.66467e-05	0.00501958	0.00418634	ROBO1/EGFR/DAB1/SYNE2	4
BP	GO:0050919	negative chemotaxis	4/74	47/18800	3.47006e-05	0.00514586	0.00429166	ROBO1/SLIT3/UNC5C/SEMA5A	4
BP	GO:0007411	axon guidance	7/74	234/18800	3.74872e-05	0.00514586	0.00429166	ROBO1/DSCAML1/SLIT3/UNC5C/CHL1/SEMA5A/ISL1	7
BP	GO:0097485	neuron projection guidance	7/74	235/18800	3.85177e-05	0.00514586	0.00429166	ROBO1/DSCAML1/SLIT3/UNC5C/CHL1/SEMA5A/ISL1	7
BP	GO:0008038	neuron recognition	4/74	49/18800	4.09757e-05	0.00514586	0.00429166	ROBO1/CNTNAP2/DSCAML1/SEMA5A	4
BP	GO:0021756	striatum development	3/74	18/18800	4.57837e-05	0.00530739	0.00442638	FOXP2/CNTNAP2/RARB	3
BP	GO:0022029	telencephalon cell migration	4/74	58/18800	7.98861e-05	0.00859917	0.00717173	ROBO1/EGFR/DAB1/SYNE2	4
BP	GO:0021885	forebrain cell migration	4/74	61/18800	9.73888e-05	0.00978433	0.00816016	ROBO1/EGFR/DAB1/SYNE2	4
BP	GO:0021544	subpallium development	3/74	24/18800	0.00011165	0.010516	0.0087704	FOXP2/CNTNAP2/RARB	3
BP	GO:0099560	synaptic membrane adhesion	3/74	25/18800	0.000126517	0.0112153	0.00935361	NTNG1/LRRC4C/GPC6	3
BP	GO:0048880	sensory system development	8/74	389/18800	0.000143145	0.0119845	0.00999507	MEIS2/EGFR/PBX3/ISL1/PBX1/THRB/ADAMTS18/RARB	8
BP	GO:0050890	cognition	7/74	306/18800	0.000200095	0.0158707	0.0132362	CSMD1/MEIS2/SORCS3/CNTNAP2/EGFR/CHL1/PLCB1	7
BP	GO:0021536	diencephalon development	4/74	75/18800	0.000217596	0.0160346	0.0133729	CNTNAP2/KCNC2/SEMA5A/ISL1	4
BP	GO:0071805	potassium ion transmembrane transport	6/74	219/18800	0.000223441	0.0160346	0.0133729	DPP10/KCNH1/KCNIP4/KCNC2/KCNB2/KCNMA1	6
BP	GO:0007612	learning	5/74	145/18800	0.000267529	0.0183258	0.0152837	CSMD1/MEIS2/SORCS3/CNTNAP2/PLCB1	5
BP	GO:0010975	regulation of neuron projection development	8/74	431/18800	0.000287064	0.0184237	0.0153654	ROBO1/NTNG1/ROR1/PTPRG/LRRC4C/MAP2/SEMA5A/DAB1	8
BP	GO:0006688	glycosphingolipid biosynthetic process	3/74	33/18800	0.00029341	0.0184237	0.0153654	ST6GALNAC5/ST6GALNAC3/B3GALT1	3
BP	GO:2000352	negative regulation of endothelial cell apoptotic process	3/74	34/18800	0.000320897	0.0193437	0.0161327	SCG2/SEMA5A/ANGPT1	3
BP	GO:0050770	regulation of axonogenesis	5/74	154/18800	0.000353205	0.0204723	0.017074	ROBO1/LRRC4C/MAP2/SEMA5A/DAB1	5
BP	GO:0006813	potassium ion transport	6/74	243/18800	0.000389872	0.0217606	0.0181484	DPP10/KCNH1/KCNIP4/KCNC2/KCNB2/KCNMA1	6
BP	GO:0007156	homophilic cell adhesion via plasma membrane adhesion molecules	5/74	168/18800	0.000525864	0.0283028	0.0236046	ROBO1/PCDH15/DSCAML1/PCDH11X/CDH8	5
BP	GO:0007611	learning or memory	6/74	264/18800	0.000603833	0.0313785	0.0261697	CSMD1/MEIS2/SORCS3/CNTNAP2/EGFR/PLCB1	6
BP	GO:0021510	spinal cord development	4/74	99/18800	0.000627659	0.0315294	0.0262956	PBX3/ISL1/MDGA2/DAB1	4
BP	GO:0048015	phosphatidylinositol-mediated signaling	5/74	177/18800	0.000666272	0.0317368	0.0264686	ROR1/KCNH1/EGFR/PLCB1/ANGPT1	5
BP	GO:0070099	regulation of chemokine-mediated signaling pathway	2/74	10/18800	0.000673907	0.0317368	0.0264686	ROBO1/SLIT3	2
BP	GO:0001654	eye development	7/74	379/18800	0.000722296	0.0326653	0.0272429	MEIS2/EGFR/PBX3/PBX1/THRB/ADAMTS18/RARB	7
BP	GO:0048017	inositol lipid-mediated signaling	5/74	181/18800	0.000736973	0.0326653	0.0272429	ROR1/KCNH1/EGFR/PLCB1/ANGPT1	5
BP	GO:0150063	visual system development	7/74	383/18800	0.000768207	0.0327522	0.0273154	MEIS2/EGFR/PBX3/PBX1/THRB/ADAMTS18/RARB	7
BP	GO:0021517	ventral spinal cord development	3/74	46/18800	0.000786941	0.0327522	0.0273154	ISL1/MDGA2/DAB1	3
BP	GO:0009100	glycoprotein metabolic process	7/74	386/18800	0.000804136	0.0327522	0.0273154	GALNTL6/ST6GALNAC5/ST6GALNAC3/PLCB1/HS6ST3/SPOCK3/B3GALT1	7
BP	GO:0007626	locomotory behavior	5/74	192/18800	0.000960404	0.0380876	0.0317652	SLC18A2/PBX3/CHL1/GRM1/DAB1	5
BP	GO:1904036	negative regulation of epithelial cell apoptotic process	3/74	52/18800	0.00112647	0.0435281	0.0363025	SCG2/SEMA5A/ANGPT1	3
BP	GO:0050808	synapse organization	7/74	419/18800	0.00129419	0.0487586	0.0406648	NTNG1/TMEM108/LRRC4C/CDH8/LRRTM3/GPC6/LRRN3	7
BP	GO:0009101	glycoprotein biosynthetic process	6/74	316/18800	0.0015272	0.0540019	0.0450377	GALNTL6/ST6GALNAC5/ST6GALNAC3/PLCB1/HS6ST3/B3GALT1	6
BP	GO:0003206	cardiac chamber morphogenesis	4/74	126/18800	0.00154086	0.0540019	0.0450377	ROBO1/SLIT3/CPE/ISL1	4
BP	GO:0003231	cardiac ventricle development	4/74	126/18800	0.00154086	0.0540019	0.0450377	ROBO1/SLIT3/CPE/ISL1	4
BP	GO:2000351	regulation of endothelial cell apoptotic process	3/74	59/18800	0.00162471	0.0546748	0.045599	SCG2/SEMA5A/ANGPT1	3
BP	GO:0045931	positive regulation of mitotic cell cycle	4/74	128/18800	0.00163263	0.0546748	0.045599	MEIS2/EGFR/PLCB1/PBX1	4
BP	GO:0006687	glycosphingolipid metabolic process	3/74	60/18800	0.00170542	0.0558709	0.0465965	ST6GALNAC5/ST6GALNAC3/B3GALT1	3
BP	GO:0001574	ganglioside biosynthetic process	2/74	16/18800	0.00176981	0.0562571	0.0469186	ST6GALNAC5/ST6GALNAC3	2
BP	GO:0009311	oligosaccharide metabolic process	3/74	63/18800	0.00196245	0.0562571	0.0469186	ST6GALNAC5/ST6GALNAC3/B3GALT1	3
BP	GO:0016055	Wnt signaling pathway	7/74	452/18800	0.00199298	0.0562571	0.0469186	ROR1/CPE/EGFR/SEMA5A/LYPD6/ISL1/GPC6	7
BP	GO:0006677	glycosylceramide metabolic process	2/74	17/18800	0.00200068	0.0562571	0.0469186	ST6GALNAC3/B3GALT1	2
BP	GO:0010977	negative regulation of neuron projection development	4/74	136/18800	0.00203784	0.0562571	0.0469186	PTPRG/MAP2/SEMA5A/DAB1	4
BP	GO:0030534	adult behavior	4/74	136/18800	0.00203784	0.0562571	0.0469186	CNTNAP2/PBX3/CHL1/DAB1	4
BP	GO:0198738	cell-cell signaling by wnt	7/74	454/18800	0.00204322	0.0562571	0.0469186	ROR1/CPE/EGFR/SEMA5A/LYPD6/ISL1/GPC6	7
BP	GO:0050771	negative regulation of axonogenesis	3/74	64/18800	0.00205318	0.0562571	0.0469186	MAP2/SEMA5A/DAB1	3
BP	GO:0050918	positive chemotaxis	3/74	64/18800	0.00205318	0.0562571	0.0469186	SCG2/SEMA5A/ANGPT1	3
BP	GO:0072577	endothelial cell apoptotic process	3/74	65/18800	0.00214648	0.0577634	0.0481749	SCG2/SEMA5A/ANGPT1	3
BP	GO:0003128	heart field specification	2/74	18/18800	0.00224504	0.0592817	0.0494411	ROBO1/ISL1	2
BP	GO:0007389	pattern specification process	7/74	463/18800	0.00228158	0.0592817	0.0494411	ROBO1/MID1/MEIS2/DSCAML1/PBX3/ISL1/PBX1	7
BP	GO:0046513	ceramide biosynthetic process	3/74	67/18800	0.00234091	0.0597925	0.0498671	ST6GALNAC5/ST6GALNAC3/B3GALT1	3
BP	GO:0043524	negative regulation of neuron apoptotic process	4/74	145/18800	0.00257141	0.0637071	0.0531319	CHL1/ISL1/TOX3/ANGPT1	4
BP	GO:0051402	neuron apoptotic process	5/74	241/18800	0.00260725	0.0637071	0.0531319	CHL1/ISL1/TOX3/ANGPT1/THRB	5
BP	GO:0034765	regulation of ion transmembrane transport	7/74	476/18800	0.00266327	0.0637071	0.0531319	DPP10/KCNH1/KCNIP4/CACNA2D1/KCNC2/KCNB2/KCNMA1	7
BP	GO:0009247	glycolipid biosynthetic process	3/74	71/18800	0.00276172	0.0637071	0.0531319	ST6GALNAC5/ST6GALNAC3/B3GALT1	3
BP	GO:0060411	cardiac septum morphogenesis	3/74	71/18800	0.00276172	0.0637071	0.0531319	ROBO1/SLIT3/ISL1	3
BP	GO:0097503	sialylation	2/74	20/18800	0.00277381	0.0637071	0.0531319	ST6GALNAC5/ST6GALNAC3	2
BP	GO:0001667	ameboidal-type cell migration	7/74	480/18800	0.00279009	0.0637071	0.0531319	ROBO1/SCG2/PTPRG/SEMA5A/ISL1/SASH1/ANGPT1	7
BP	GO:0010631	epithelial cell migration	6/74	358/18800	0.00285344	0.0641812	0.0535273	ROBO1/SCG2/PTPRG/SEMA5A/SASH1/ANGPT1	6
BP	GO:0090132	epithelium migration	6/74	361/18800	0.00297345	0.0658968	0.0549581	ROBO1/SCG2/PTPRG/SEMA5A/SASH1/ANGPT1	6
BP	GO:0043410	positive regulation of MAPK cascade	7/74	491/18800	0.00316293	0.0684999	0.0571291	ROBO1/MID1/EGFR/SASH1/PLCB1/GRM1/ANGPT1	7
BP	GO:0090130	tissue migration	6/74	366/18800	0.00318181	0.0684999	0.0571291	ROBO1/SCG2/PTPRG/SEMA5A/SASH1/ANGPT1	6
BP	GO:0008344	adult locomotory behavior	3/74	76/18800	0.00334955	0.0710953	0.0592937	PBX3/CHL1/DAB1	3
BP	GO:0021801	cerebral cortex radial glia-guided migration	2/74	24/18800	0.00398855	0.082339	0.0686709	DAB1/SYNE2	2
BP	GO:0022030	telencephalon glial cell migration	2/74	24/18800	0.00398855	0.082339	0.0686709	DAB1/SYNE2	2
BP	GO:0003205	cardiac chamber development	4/74	167/18800	0.00426425	0.0868409	0.0724255	ROBO1/SLIT3/CPE/ISL1	4
BP	GO:0003148	outflow tract septum morphogenesis	2/74	25/18800	0.00432438	0.0868912	0.0724675	ROBO1/ISL1	2
BP	GO:0001573	ganglioside metabolic process	2/74	26/18800	0.00467286	0.092638	0.0772603	ST6GALNAC5/ST6GALNAC3	2
BP	GO:1990138	neuron projection extension	4/74	172/18800	0.00473333	0.092638	0.0772603	TMEM108/SLIT3/MAP2/SEMA5A	4
BP	GO:0043542	endothelial cell migration	5/74	279/18800	0.00486073	0.0939118	0.0783227	ROBO1/SCG2/SEMA5A/SASH1/ANGPT1	5
BP	GO:0007263	nitric oxide mediated signal transduction	2/74	27/18800	0.00503389	0.0960262	0.0800861	EGFR/KCNC2	2
CC	GO:0008076	voltage-gated potassium channel complex	7/77	79/19594	2.53169e-08	4.32919e-06	2.85148e-06	DPP10/CNTNAP2/KCNH1/KCNIP4/KCNC2/KCNB2/KCNMA1	7
CC	GO:0034705	potassium channel complex	7/77	89/19594	5.83229e-08	4.98661e-06	3.2845e-06	DPP10/CNTNAP2/KCNH1/KCNIP4/KCNC2/KCNB2/KCNMA1	7
CC	GO:0034703	cation channel complex	9/77	221/19594	2.08297e-07	1.18729e-05	7.82027e-06	DPP10/CNTNAP2/KCNH1/KCNIP4/CACNA2D1/KCNC2/KCNB2/KCNMA1/OLFM2	9
CC	GO:0097060	synaptic membrane	10/77	373/19594	1.95634e-06	7.70458e-05	5.07473e-05	NTNG1/SORCS3/LRRC4C/KCNH1/CDH8/LRRTM3/KCNC2/DGKB/KCNMA1/GRM1	10
CC	GO:0034702	ion channel complex	9/77	294/19594	2.2528e-06	7.70458e-05	5.07473e-05	DPP10/CNTNAP2/KCNH1/KCNIP4/CACNA2D1/KCNC2/KCNB2/KCNMA1/OLFM2	9
CC	GO:0045211	postsynaptic membrane	8/77	271/19594	1.11364e-05	0.000317387	0.000209052	SORCS3/LRRC4C/KCNH1/LRRTM3/KCNC2/DGKB/KCNMA1/GRM1	8
CC	GO:1902495	transmembrane transporter complex	9/77	377/19594	1.67242e-05	0.000408548	0.000269096	DPP10/CNTNAP2/KCNH1/KCNIP4/CACNA2D1/KCNC2/KCNB2/KCNMA1/OLFM2	9
CC	GO:1990351	transporter complex	9/77	399/19594	2.61411e-05	0.000500855	0.000329895	DPP10/CNTNAP2/KCNH1/KCNIP4/CACNA2D1/KCNC2/KCNB2/KCNMA1/OLFM2	9
CC	GO:0098839	postsynaptic density membrane	5/77	89/19594	2.63608e-05	0.000500855	0.000329895	SORCS3/LRRC4C/KCNH1/LRRTM3/GRM1	5
CC	GO:0031225	anchored component of membrane	6/77	169/19594	5.38265e-05	0.000920434	0.000606257	NTNG1/LYPD6/LYPD6B/CNTN3/MDGA2/GPC6	6
CC	GO:0099634	postsynaptic specialization membrane	5/77	116/19594	9.37997e-05	0.00145816	0.000960437	SORCS3/LRRC4C/KCNH1/LRRTM3/GRM1	5
CC	GO:0098978	glutamatergic synapse	7/77	319/19594	0.000257394	0.00366786	0.00241589	NTNG1/SORCS3/LRRC4C/CDH8/LRRTM3/PLCB1/GRM1	7
CC	GO:0031256	leading edge membrane	5/77	175/19594	0.000630871	0.00827311	0.0054492	CNTNAP2/EGFR/KCNC2/SNTG1/SYNE2	5
CC	GO:0150034	distal axon	6/77	270/19594	0.000677331	0.00827311	0.0054492	ROR1/SLC18A2/MAP2/UNC5C/CDH8/KCNC2	6
CC	GO:0043679	axon terminus	4/77	113/19594	0.00102651	0.0113395	0.00746893	ROR1/SLC18A2/CDH8/KCNC2	4
CC	GO:0099061	integral component of postsynaptic density membrane	3/77	51/19594	0.00106101	0.0113395	0.00746893	SORCS3/LRRC4C/LRRTM3	3
CC	GO:0030673	axolemma	2/77	13/19594	0.00115607	0.0116287	0.00765942	CNTNAP2/KCNC2	2
CC	GO:0099146	intrinsic component of postsynaptic density membrane	3/77	54/19594	0.0012531	0.0119045	0.00784105	SORCS3/LRRC4C/LRRTM3	3
CC	GO:0014069	postsynaptic density	6/77	318/19594	0.00157225	0.0132243	0.00871039	TMEM108/SORCS3/LRRC4C/KCNH1/LRRTM3/GRM1	6
CC	GO:0098858	actin-based cell projection	5/77	217/19594	0.00164633	0.0132243	0.00871039	PCDH15/MAP2/UNC5C/SYNE2/ANGPT1	5
CC	GO:0044306	neuron projection terminus	4/77	129/19594	0.00167415	0.0132243	0.00871039	ROR1/SLC18A2/CDH8/KCNC2	4
CC	GO:0032279	asymmetric synapse	6/77	323/19594	0.00170137	0.0132243	0.00871039	TMEM108/SORCS3/LRRC4C/KCNH1/LRRTM3/GRM1	6
CC	GO:0044304	main axon	3/77	61/19594	0.00178276	0.0132544	0.00873023	CNTNAP2/MAP2/KCNC2	3
CC	GO:0099572	postsynaptic specialization	6/77	341/19594	0.00223405	0.0159176	0.0104843	TMEM108/SORCS3/LRRC4C/KCNH1/LRRTM3/GRM1	6
CC	GO:0098984	neuron to neuron synapse	6/77	347/19594	0.00243696	0.0166688	0.0109791	TMEM108/SORCS3/LRRC4C/KCNH1/LRRTM3/GRM1	6
CC	GO:0043025	neuronal cell body	7/77	482/19594	0.00284789	0.0181409	0.0119488	CNTNAP2/MAP2/KCNH1/UNC5C/KCNIP4/KCNC2/KCNB2	7
CC	GO:0098685	Schaffer collateral - CA1 synapse	3/77	72/19594	0.00286436	0.0181409	0.0119488	NTNG1/LRRC4C/GRM1	3
CC	GO:0043204	perikaryon	4/77	153/19594	0.00310945	0.0188115	0.0123905	CNTNAP2/KCNH1/KCNC2/KCNB2	4
CC	GO:0098793	presynapse	7/77	492/19594	0.00319026	0.0188115	0.0123905	NTNG1/ROR1/SYNPR/SLC18A2/KCNH1/CDH8/KCNC2	7
CC	GO:0099060	integral component of postsynaptic specialization membrane	3/77	77/19594	0.00346427	0.0197463	0.0130062	SORCS3/LRRC4C/LRRTM3	3
CC	GO:0099240	intrinsic component of synaptic membrane	4/77	160/19594	0.00364924	0.0201297	0.0132587	NTNG1/SORCS3/LRRC4C/LRRTM3	4
CC	GO:0098948	intrinsic component of postsynaptic specialization membrane	3/77	80/19594	0.00385837	0.0206182	0.0135805	SORCS3/LRRC4C/LRRTM3	3
CC	GO:0032809	neuronal cell body membrane	2/77	28/19594	0.00539288	0.0279449	0.0184063	KCNC2/KCNB2	2
CC	GO:0031252	cell leading edge	6/77	416/19594	0.0058938	0.0296424	0.0195244	CNTNAP2/UNC5C/EGFR/KCNC2/SNTG1/SYNE2	6
CC	GO:0044298	cell body membrane	2/77	31/19594	0.00658382	0.0321667	0.021187	KCNC2/KCNB2	2
CC	GO:0030175	filopodium	3/77	105/19594	0.00820876	0.0389916	0.0256824	MAP2/UNC5C/SYNE2	3
CC	GO:0031253	cell projection membrane	5/77	339/19594	0.0107741	0.049794	0.0327975	CNTNAP2/EGFR/KCNC2/SNTG1/SYNE2	5
CC	GO:0099055	integral component of postsynaptic membrane	3/77	118/19594	0.0112719	0.0507237	0.0334099	SORCS3/LRRC4C/LRRTM3	3
CC	GO:0098936	intrinsic component of postsynaptic membrane	3/77	123/19594	0.0126031	0.0552596	0.0363975	SORCS3/LRRC4C/LRRTM3	3
CC	GO:0043195	terminal bouton	2/77	48/19594	0.0152992	0.0654039	0.0430792	SLC18A2/KCNC2	2
CC	GO:0042734	presynaptic membrane	3/77	143/19594	0.018799	0.0784056	0.051643	NTNG1/KCNH1/KCNC2	3
CC	GO:0099699	integral component of synaptic membrane	3/77	149/19594	0.0209331	0.0852275	0.0561363	SORCS3/LRRC4C/LRRTM3	3
CC	GO:0032589	neuron projection membrane	2/77	58/19594	0.0218623	0.0869406	0.0572647	CNTNAP2/KCNC2	2
CC	GO:0046658	anchored component of plasma membrane	2/77	62/19594	0.0247599	0.0962258	0.0633805	NTNG1/GPC6	2
MF	GO:0005267	potassium channel activity	5/71	121/18410	0.000103932	0.00761267	0.00626179	KCNH1/KCNIP4/KCNC2/KCNB2/KCNMA1	5
MF	GO:0005244	voltage-gated ion channel activity	6/71	201/18410	0.000124798	0.00761267	0.00626179	KCNH1/KCNIP4/CACNA2D1/KCNC2/KCNB2/KCNMA1	6
MF	GO:0022832	voltage-gated channel activity	6/71	201/18410	0.000124798	0.00761267	0.00626179	KCNH1/KCNIP4/CACNA2D1/KCNC2/KCNB2/KCNMA1	6
MF	GO:0022843	voltage-gated cation channel activity	5/71	144/18410	0.000234839	0.00977115	0.00803724	KCNH1/CACNA2D1/KCNC2/KCNB2/KCNMA1	5
MF	GO:0005251	delayed rectifier potassium channel activity	3/71	33/18410	0.000276004	0.00977115	0.00803724	KCNH1/KCNC2/KCNB2	3
MF	GO:0015079	potassium ion transmembrane transporter activity	5/71	154/18410	0.000320366	0.00977115	0.00803724	KCNH1/KCNIP4/KCNC2/KCNB2/KCNMA1	5
MF	GO:0005249	voltage-gated potassium channel activity	4/71	91/18410	0.000421476	0.0110186	0.00906331	KCNH1/KCNC2/KCNB2/KCNMA1	4
MF	GO:0098632	cell-cell adhesion mediator activity	3/71	54/18410	0.00118415	0.024798	0.0203976	NTNG1/DSCAML1/LRRC4C	3
MF	GO:0046873	metal ion transmembrane transporter activity	7/71	428/18410	0.00129127	0.024798	0.0203976	SLC18A2/KCNH1/KCNIP4/CACNA2D1/KCNC2/KCNB2/KCNMA1	7
MF	GO:0030548	acetylcholine receptor regulator activity	2/71	15/18410	0.00149059	0.024798	0.0203976	LYPD6/LYPD6B	2
MF	GO:0099602	neurotransmitter receptor regulator activity	2/71	15/18410	0.00149059	0.024798	0.0203976	LYPD6/LYPD6B	2
MF	GO:0098631	cell adhesion mediator activity	3/71	64/18410	0.00193505	0.0278953	0.0229452	NTNG1/DSCAML1/LRRC4C	3
MF	GO:0022836	gated channel activity	6/71	340/18410	0.00198343	0.0278953	0.0229452	KCNH1/KCNIP4/CACNA2D1/KCNC2/KCNB2/KCNMA1	6
MF	GO:0005261	cation channel activity	6/71	345/18410	0.00213407	0.0278953	0.0229452	KCNH1/KCNIP4/CACNA2D1/KCNC2/KCNB2/KCNMA1	6
MF	GO:0008373	sialyltransferase activity	2/71	21/18410	0.00293695	0.0358308	0.0294726	ST6GALNAC5/ST6GALNAC3	2
MF	GO:0005216	ion channel activity	6/71	442/18410	0.00712147	0.0802079	0.0659749	KCNH1/KCNIP4/CACNA2D1/KCNC2/KCNB2/KCNMA1	6
MF	GO:0005516	calmodulin binding	4/71	200/18410	0.00745101	0.0802079	0.0659749	ARPP21/MAP2/KCNH1/PLCB1	4
KEGG	hsa04360	Axon guidance	6/33	182/8164	7.58599e-05	0.00925491	0.00830467	ROBO1/NTNG1/LRRC4C/SLIT3/UNC5C/SEMA5A	6
KEGG	hsa00604	Glycosphingolipid biosynthesis - ganglio series	2/33	15/8164	0.00160993	0.0982056	0.0881223	ST6GALNAC5/ST6GALNAC3	2

## Sheet: GO-C1
ONTOLOGY	ID	Description	GeneRatio	BgRatio	pvalue	p.adjust	qvalue	geneID	Count
BP	GO:0050804	modulation of chemical synaptic transmission	9/46	429/18800	8.04201e-07	0.000393152	0.000327105	GRM7/SORCS3/CNTN4/EPHB1/CLSTN2/GRIN2A/CHRNA6/TSHZ3/CALB1	9
BP	GO:0099177	regulation of trans-synaptic signaling	9/46	430/18800	8.1992e-07	0.000393152	0.000327105	GRM7/SORCS3/CNTN4/EPHB1/CLSTN2/GRIN2A/CHRNA6/TSHZ3/CALB1	9
BP	GO:0007156	homophilic cell adhesion via plasma membrane adhesion molecules	6/46	168/18800	3.24412e-06	0.00103704	0.000862822	CDH7/CDH10/CNTN4/CDH6/CLSTN2/IGSF21	6
BP	GO:0006024	glycosaminoglycan biosynthetic process	4/46	76/18800	3.53779e-05	0.00830524	0.00691002	HS3ST2/CSGALNACT1/GCNT2/NDST4	4
BP	GO:0006023	aminoglycan biosynthetic process	4/46	80/18800	4.33016e-05	0.00830524	0.00691002	HS3ST2/CSGALNACT1/GCNT2/NDST4	4
BP	GO:0098742	cell-cell adhesion via plasma-membrane adhesion molecules	6/46	279/18800	5.76001e-05	0.0091298	0.00759606	CDH7/CDH10/CNTN4/CDH6/CLSTN2/IGSF21	6
BP	GO:0034329	cell junction assembly	7/46	420/18800	6.66409e-05	0.0091298	0.00759606	CDH7/CDH10/EPHB1/FLRT2/CDH6/CLSTN2/CNTN5	7
BP	GO:0048167	regulation of synaptic plasticity	5/46	198/18800	0.000118915	0.0142549	0.0118602	SORCS3/CNTN4/GRIN2A/TSHZ3/CALB1	5
BP	GO:0061564	axon development	7/46	479/18800	0.000151062	0.0151496	0.0126045	SLIT2/GRM7/CNTN4/EPHB1/FLRT2/MT3/CNTN5	7
BP	GO:0016339	calcium-dependent cell-cell adhesion via plasma membrane cell adhesion molecules	3/46	43/18800	0.000157972	0.0151496	0.0126045	CDH7/CDH10/CDH6	3
BP	GO:0030203	glycosaminoglycan metabolic process	4/46	120/18800	0.000209417	0.0165229	0.0137472	HS3ST2/CSGALNACT1/GCNT2/NDST4	4
BP	GO:0034332	adherens junction organization	3/46	50/18800	0.000247904	0.0165229	0.0137472	CDH7/CDH10/CDH6	3
BP	GO:0007411	axon guidance	5/46	234/18800	0.000258834	0.0165229	0.0137472	SLIT2/CNTN4/EPHB1/FLRT2/CNTN5	5
BP	GO:0001865	NK T cell differentiation	2/46	10/18800	0.000260296	0.0165229	0.0137472	TOX/ZBTB16	2
BP	GO:0097485	neuron projection guidance	5/46	235/18800	0.000263981	0.0165229	0.0137472	SLIT2/CNTN4/EPHB1/FLRT2/CNTN5	5
BP	GO:0007215	glutamate receptor signaling pathway	3/46	52/18800	0.000278569	0.0165229	0.0137472	GRM7/GRIN2A/GRIA4	3
BP	GO:0006022	aminoglycan metabolic process	4/46	131/18800	0.000292898	0.0165229	0.0137472	HS3ST2/CSGALNACT1/GCNT2/NDST4	4
BP	GO:0030210	heparin biosynthetic process	2/46	11/18800	0.000317644	0.0169233	0.0140803	CSGALNACT1/NDST4	2
BP	GO:0051965	positive regulation of synapse assembly	3/46	63/18800	0.000491226	0.024794	0.0206287	EPHB1/FLRT2/CLSTN2	3
BP	GO:0007409	axonogenesis	6/46	430/18800	0.000596958	0.0275206	0.0228973	SLIT2/CNTN4/EPHB1/FLRT2/MT3/CNTN5	6
BP	GO:0030202	heparin metabolic process	2/46	15/18800	0.000602641	0.0275206	0.0228973	CSGALNACT1/NDST4	2
BP	GO:0050806	positive regulation of synaptic transmission	4/46	161/18800	0.000639	0.0278546	0.0231752	CLSTN2/GRIN2A/TSHZ3/CALB1	4
BP	GO:0001822	kidney development	5/46	303/18800	0.000839561	0.035006	0.0291253	SLIT2/PDGFD/ZBTB16/CALB1/COL4A4	5
BP	GO:0072001	renal system development	5/46	312/18800	0.000957064	0.0371721	0.0309275	SLIT2/PDGFD/ZBTB16/CALB1/COL4A4	5
BP	GO:0007416	synapse assembly	4/46	180/18800	0.000969033	0.0371721	0.0309275	EPHB1/FLRT2/CLSTN2/CNTN5	4
BP	GO:0009101	glycoprotein biosynthetic process	5/46	316/18800	0.00101305	0.037366	0.0310888	CSGALNACT1/GCNT2/GALNT18/NDST4/MT3	5
BP	GO:0014910	regulation of smooth muscle cell migration	3/46	83/18800	0.00109839	0.0390133	0.0324593	SLIT2/PRKG1/PDGFD	3
BP	GO:0031290	retinal ganglion cell axon guidance	2/46	21/18800	0.00119407	0.0408968	0.0340264	SLIT2/EPHB1	2
BP	GO:0014909	smooth muscle cell migration	3/46	91/18800	0.0014326	0.0473747	0.0394161	SLIT2/PRKG1/PDGFD	3
BP	GO:0001655	urogenital system development	5/46	352/18800	0.00163299	0.0517193	0.0430308	SLIT2/PDGFD/ZBTB16/CALB1/COL4A4	5
BP	GO:0060291	long-term synaptic potentiation	3/46	98/18800	0.0017723	0.0517193	0.0430308	GRIN2A/TSHZ3/CALB1	3
BP	GO:0001823	mesonephros development	3/46	99/18800	0.00182457	0.0517193	0.0430308	SLIT2/ZBTB16/CALB1	3
BP	GO:0015012	heparan sulfate proteoglycan biosynthetic process	2/46	26/18800	0.00183364	0.0517193	0.0430308	CSGALNACT1/NDST4	2
BP	GO:0021952	central nervous system projection neuron axonogenesis	2/46	26/18800	0.00183364	0.0517193	0.0430308	SLIT2/EPHB1	2
BP	GO:0051963	regulation of synapse assembly	3/46	103/18800	0.00204326	0.0559451	0.0465467	EPHB1/FLRT2/CLSTN2	3
BP	GO:0014812	muscle cell migration	3/46	104/18800	0.00210037	0.0559451	0.0465467	SLIT2/PRKG1/PDGFD	3
BP	GO:1901890	positive regulation of cell junction assembly	3/46	105/18800	0.00215847	0.0559451	0.0465467	EPHB1/FLRT2/CLSTN2	3
BP	GO:0009100	glycoprotein metabolic process	5/46	386/18800	0.00244091	0.0616008	0.0512523	CSGALNACT1/GCNT2/GALNT18/NDST4/MT3	5
BP	GO:0030201	heparan sulfate proteoglycan metabolic process	2/46	32/18800	0.00277242	0.0681731	0.0567205	CSGALNACT1/NDST4	2
BP	GO:0070085	glycosylation	4/46	244/18800	0.0029463	0.0706375	0.0587709	GRM7/GCNT2/GALNT18/MT3	4
BP	GO:0007613	memory	3/46	122/18800	0.00330247	0.0755855	0.0628877	SORCS3/GRIN2A/CALB1	3
BP	GO:0021955	central nervous system neuron axonogenesis	2/46	35/18800	0.00331032	0.0755855	0.0628877	SLIT2/EPHB1	2
BP	GO:0050808	synapse organization	5/46	419/18800	0.00347239	0.0774423	0.0644325	EPHB1/FLRT2/CLSTN2/CNTN5/IGSF21	5
BP	GO:0014912	negative regulation of smooth muscle cell migration	2/46	39/18800	0.00409706	0.0890995	0.0741314	SLIT2/PRKG1	2
BP	GO:0051962	positive regulation of nervous system development	4/46	270/18800	0.00422853	0.0890995	0.0741314	SLIT2/EPHB1/FLRT2/CLSTN2	4
BP	GO:0051960	regulation of nervous system development	5/46	440/18800	0.0042738	0.0890995	0.0741314	SLIT2/EPHB1/FLRT2/CLSTN2/MT3	5
CC	GO:0097060	synaptic membrane	10/50	373/19594	2.89098e-08	3.81609e-06	2.43451e-06	CDH10/GRM7/SORCS3/CLSTN2/GRIN2A/CHRNA6/GRIA4/CNTN5/IGSF21/ADAM23	10
CC	GO:0099240	intrinsic component of synaptic membrane	7/50	160/19594	1.57853e-07	1.04183e-05	6.64644e-06	CDH10/SORCS3/CLSTN2/GRIN2A/CHRNA6/CNTN5/ADAM23	7
CC	GO:0045211	postsynaptic membrane	8/50	271/19594	3.92142e-07	1.72543e-05	1.10075e-05	CDH10/GRM7/SORCS3/CLSTN2/GRIN2A/CHRNA6/GRIA4/IGSF21	8
CC	GO:0098978	glutamatergic synapse	8/50	319/19594	1.33929e-06	4.38038e-05	2.7945e-05	CDH10/SORCS3/EPHB1/CLSTN2/ADGRA1/GRIN2A/CALB1/ADAM23	8
CC	GO:0042734	presynaptic membrane	6/50	143/19594	1.65923e-06	4.38038e-05	2.7945e-05	CDH10/GRIN2A/CHRNA6/CNTN5/IGSF21/ADAM23	6
CC	GO:0099699	integral component of synaptic membrane	6/50	149/19594	2.10798e-06	4.63756e-05	2.95857e-05	CDH10/SORCS3/CLSTN2/GRIN2A/CHRNA6/ADAM23	6
CC	GO:0098984	neuron to neuron synapse	8/50	347/19594	2.50584e-06	4.72529e-05	3.01454e-05	GRM7/SORCS3/CLSTN2/ADGRA1/GRIN2A/PSD3/CALB1/MT3	8
CC	GO:0098793	presynapse	9/50	492/19594	3.69997e-06	6.10495e-05	3.8947e-05	CDH10/GRM7/GRIN2A/CHRNA6/CALB1/MT3/CNTN5/IGSF21/ADAM23	9
CC	GO:0099055	integral component of postsynaptic membrane	5/50	118/19594	1.24121e-05	0.000182044	0.000116136	CDH10/SORCS3/CLSTN2/GRIN2A/CHRNA6	5
CC	GO:0098936	intrinsic component of postsynaptic membrane	5/50	123/19594	1.51824e-05	0.000200407	0.000127851	CDH10/SORCS3/CLSTN2/GRIN2A/CHRNA6	5
CC	GO:0032279	asymmetric synapse	7/50	323/19594	1.68524e-05	0.000202229	0.000129014	GRM7/SORCS3/CLSTN2/ADGRA1/GRIN2A/PSD3/MT3	7
CC	GO:0099572	postsynaptic specialization	7/50	341/19594	2.3875e-05	0.000262625	0.000167544	CDH10/SORCS3/CLSTN2/ADGRA1/GRIN2A/PSD3/MT3	7
CC	GO:0098889	intrinsic component of presynaptic membrane	4/50	74/19594	3.78435e-05	0.000384257	0.00024514	CDH10/CHRNA6/CNTN5/ADAM23	4
CC	GO:0099060	integral component of postsynaptic specialization membrane	4/50	77/19594	4.42588e-05	0.000417298	0.000266219	CDH10/SORCS3/CLSTN2/GRIN2A	4
CC	GO:0098948	intrinsic component of postsynaptic specialization membrane	4/50	80/19594	5.14354e-05	0.000452631	0.00028876	CDH10/SORCS3/CLSTN2/GRIN2A	4
CC	GO:0016342	catenin complex	3/50	31/19594	6.6828e-05	0.000551331	0.000351726	CDH7/CDH10/CDH6	3
CC	GO:0014069	postsynaptic density	6/50	318/19594	0.000151866	0.0011792	0.000752279	SORCS3/CLSTN2/ADGRA1/GRIN2A/PSD3/MT3	6
CC	GO:0099634	postsynaptic specialization membrane	4/50	116/19594	0.000217674	0.00159627	0.00101836	CDH10/SORCS3/CLSTN2/GRIN2A	4
CC	GO:0099061	integral component of postsynaptic density membrane	3/50	51/19594	0.000298688	0.0020751	0.00132383	SORCS3/CLSTN2/GRIN2A	3
CC	GO:0099146	intrinsic component of postsynaptic density membrane	3/50	54/19594	0.000353849	0.0023354	0.00148989	SORCS3/CLSTN2/GRIN2A	3
CC	GO:0099056	integral component of presynaptic membrane	3/50	67/19594	0.000667662	0.00419673	0.00267734	CDH10/CHRNA6/ADAM23	3
CC	GO:0098982	GABA-ergic synapse	3/50	70/19594	0.000758834	0.004553	0.00290463	CDH10/CALB1/CNTN5	3
CC	GO:0034702	ion channel complex	5/50	294/19594	0.000896523	0.00500031	0.00318999	CACNA2D3/RYR3/GRIN2A/CHRNA6/GRIA4	5
CC	GO:0005912	adherens junction	4/50	172/19594	0.000963935	0.00500031	0.00318999	CDH7/CDH10/CDH6/IGSF21	4
CC	GO:0043197	dendritic spine	4/50	172/19594	0.000963935	0.00500031	0.00318999	GRIN2A/CALB1/MT3/GRIA4	4
CC	GO:0044309	neuron spine	4/50	173/19594	0.000984909	0.00500031	0.00318999	GRIN2A/CALB1/MT3/GRIA4	4
CC	GO:0098839	postsynaptic density membrane	3/50	89/19594	0.00152165	0.00743918	0.00474589	SORCS3/CLSTN2/GRIN2A	3
CC	GO:0034703	cation channel complex	4/50	221/19594	0.00241658	0.0113924	0.0072679	CACNA2D3/RYR3/GRIN2A/GRIA4	4
CC	GO:1902495	transmembrane transporter complex	5/50	377/19594	0.00267371	0.01217	0.00776395	CACNA2D3/RYR3/GRIN2A/CHRNA6/GRIA4	5
CC	GO:1990351	transporter complex	5/50	399/19594	0.00340977	0.015003	0.00957127	CACNA2D3/RYR3/GRIN2A/CHRNA6/GRIA4	5
CC	GO:0008328	ionotropic glutamate receptor complex	2/50	40/19594	0.00467889	0.019923	0.0127101	GRIN2A/GRIA4	2
CC	GO:0098878	neurotransmitter receptor complex	2/50	45/19594	0.00589058	0.0242986	0.0155015	GRIN2A/GRIA4	2
CC	GO:0005911	cell-cell junction	5/50	497/19594	0.00852919	0.0341168	0.0217651	CDH7/CDH10/FLRT2/CDH6/IGSF21	5
CC	GO:0031225	anchored component of membrane	3/50	169/19594	0.00918173	0.0351878	0.0224483	CNTN4/CNTN5/IGSF21	3
CC	GO:0019897	extrinsic component of plasma membrane	3/50	170/19594	0.00933009	0.0351878	0.0224483	CDH7/CDH10/CDH6	3
CC	GO:0046658	anchored component of plasma membrane	2/50	62/19594	0.0109459	0.0401348	0.0256043	CNTN5/IGSF21	2
CC	GO:0034704	calcium channel complex	2/50	68/19594	0.0130586	0.0465875	0.0297209	CACNA2D3/RYR3	2
CC	GO:0048786	presynaptic active zone	2/50	75/19594	0.0157288	0.0546369	0.0348561	CDH10/GRM7	2
CC	GO:0098691	dopaminergic synapse	1/50	11/19594	0.0277214	0.0914806	0.0583608	CHRNA6	1
CC	GO:0099144	anchored component of synaptic membrane	1/50	11/19594	0.0277214	0.0914806	0.0583608	CNTN5	1
CC	GO:0099524	postsynaptic cytosol	1/50	12/19594	0.0302038	0.0972416	0.0620361	CALB1	1
MF	GO:0008066	glutamate receptor activity	3/49	27/18410	4.9549e-05	0.00698641	0.00485059	GRM7/GRIN2A/GRIA4	3
MF	GO:0099094	ligand-gated cation channel activity	4/49	115/18410	0.000246449	0.0103621	0.00719431	RYR3/GRIN2A/CHRNA6/GRIA4	4
MF	GO:0022836	gated channel activity	6/49	340/18410	0.000271846	0.0103621	0.00719431	CACNA2D3/RYR3/KCNH5/GRIN2A/CHRNA6/GRIA4	6
MF	GO:0005261	cation channel activity	6/49	345/18410	0.000293961	0.0103621	0.00719431	CACNA2D3/RYR3/KCNH5/GRIN2A/CHRNA6/GRIA4	6
MF	GO:0022824	transmitter-gated ion channel activity	3/49	60/18410	0.000544994	0.0104696	0.00726893	GRIN2A/CHRNA6/GRIA4	3
MF	GO:0022835	transmitter-gated channel activity	3/49	60/18410	0.000544994	0.0104696	0.00726893	GRIN2A/CHRNA6/GRIA4	3
MF	GO:0015276	ligand-gated ion channel activity	4/49	145/18410	0.00059402	0.0104696	0.00726893	RYR3/GRIN2A/CHRNA6/GRIA4	4
MF	GO:0022834	ligand-gated channel activity	4/49	145/18410	0.00059402	0.0104696	0.00726893	RYR3/GRIN2A/CHRNA6/GRIA4	4
MF	GO:0034483	heparan sulfate sulfotransferase activity	2/49	15/18410	0.000712745	0.0111663	0.00775267	HS3ST2/NDST4	2
MF	GO:0005230	extracellular ligand-gated ion channel activity	3/49	73/18410	0.000966804	0.0135465	0.00940518	GRIN2A/CHRNA6/GRIA4	3
MF	GO:0005216	ion channel activity	6/49	442/18410	0.00108045	0.0135465	0.00940518	CACNA2D3/RYR3/KCNH5/GRIN2A/CHRNA6/GRIA4	6
MF	GO:0004970	ionotropic glutamate receptor activity	2/49	19/18410	0.00115289	0.0135465	0.00940518	GRIN2A/GRIA4	2
MF	GO:0015267	channel activity	6/49	489/18410	0.00180896	0.0175439	0.0121806	CACNA2D3/RYR3/KCNH5/GRIN2A/CHRNA6/GRIA4	6
MF	GO:0022803	passive transmembrane transporter activity	6/49	490/18410	0.00182771	0.0175439	0.0121806	CACNA2D3/RYR3/KCNH5/GRIN2A/CHRNA6/GRIA4	6
MF	GO:0045296	cadherin binding	5/49	333/18410	0.00186638	0.0175439	0.0121806	CDH7/CDH10/DOCK9/CDH6/ARHGAP18	5
MF	GO:0099604	ligand-gated calcium channel activity	2/49	26/18410	0.00216529	0.0190816	0.0132481	RYR3/GRIN2A	2
MF	GO:0030594	neurotransmitter receptor activity	3/49	111/18410	0.00321247	0.0266446	0.0184991	GRIN2A/CHRNA6/GRIA4	3
MF	GO:0008376	acetylgalactosaminyltransferase activity	2/49	34/18410	0.00368726	0.0288836	0.0200535	CSGALNACT1/GALNT18	2
MF	GO:0005262	calcium channel activity	3/49	119/18410	0.00390712	0.028995	0.0201309	CACNA2D3/RYR3/GRIN2A	3
MF	GO:0015085	calcium ion transmembrane transporter activity	3/49	135/18410	0.00555438	0.0391584	0.0271872	CACNA2D3/RYR3/GRIN2A	3
MF	GO:0008194	UDP-glycosyltransferase activity	3/49	144/18410	0.00663875	0.0425483	0.0295408	CSGALNACT1/GCNT2/GALNT18	3
MF	GO:0022843	voltage-gated cation channel activity	3/49	144/18410	0.00663875	0.0425483	0.0295408	CACNA2D3/KCNH5/GRIN2A	3
MF	GO:0008146	sulfotransferase activity	2/49	52/18410	0.00845398	0.0518266	0.0359826	HS3ST2/NDST4	2
MF	GO:0098632	cell-cell adhesion mediator activity	2/49	54/18410	0.00909266	0.0534194	0.0370885	CNTN4/CNTN5	2
MF	GO:0004714	transmembrane receptor protein tyrosine kinase activity	2/49	60/18410	0.0111334	0.0627924	0.0435961	EPHB1/ALK	2
MF	GO:0098631	cell adhesion mediator activity	2/49	64/18410	0.0125955	0.0683065	0.0474245	CNTN4/CNTN5	2
MF	GO:0016782	transferase activity, transferring sulphur-containing groups	2/49	69/18410	0.0145344	0.0759017	0.0526977	HS3ST2/NDST4	2
MF	GO:0016758	hexosyltransferase activity	3/49	198/18410	0.0157087	0.0768296	0.0533419	CSGALNACT1/GCNT2/GALNT18	3
MF	GO:0005244	voltage-gated ion channel activity	3/49	201/18410	0.0163467	0.0768296	0.0533419	CACNA2D3/KCNH5/GRIN2A	3
MF	GO:0022832	voltage-gated channel activity	3/49	201/18410	0.0163467	0.0768296	0.0533419	CACNA2D3/KCNH5/GRIN2A	3
MF	GO:0019199	transmembrane receptor protein kinase activity	2/49	79/18410	0.0187696	0.0848768	0.058929	EPHB1/ALK	2
MF	GO:0001540	amyloid-beta binding	2/49	81/18410	0.019672	0.0848768	0.058929	GRIN2A/GRIA4	2
MF	GO:0004857	enzyme inhibitor activity	4/49	390/18410	0.0198648	0.0848768	0.058929	SLIT2/GRM7/PPP1R1C/MT3	4
KEGG	hsa04713	Circadian entrainment	4/22	97/8164	0.000116249	0.00558515	0.00496826	PRKG1/RYR3/GRIN2A/GRIA4	4
KEGG	hsa05033	Nicotine addiction	3/22	40/8164	0.000157328	0.00558515	0.00496826	GRIN2A/CHRNA6/GRIA4	3
KEGG	hsa00534	Glycosaminoglycan biosynthesis - heparan sulfate / heparin	2/22	24/8164	0.00184585	0.0436851	0.03886	HS3ST2/NDST4	2
KEGG	hsa04724	Glutamatergic synapse	3/22	114/8164	0.00336531	0.0597343	0.0531365	GRM7/GRIN2A/GRIA4	3

## Sheet: Glaucoma disease gene set
Glaucoma
MYOC
LTBP2
CDKN2B
SLC4A4
PITX2
TGFB2
BDNF
CDKN2A
MYLK
TDRD7
SH3PXD2B
CPAMD8
TNF
VEGFA
NTRK2
SNCG
NGF
SQSTM1
CDKN1B
BECN1
CNTF
BAX
TXN
MAP1LC3A
LOXL1
TXNIP
BCL2
MAS1
EPO
EPOR
NGFR
NTRK1
ATF2
CYP1B1
FOXC1
ACE2
BAD
BEX3
LGR4
ANXA3
NMNAT3
CCND2
GJA1
LMX1B
CDKN2B-AS1
FBN1
TGFB1
SBF2
NHS
ELN
TMCO1
PEX19
PAX6
HLA-DRB1
TEK
COL1A1
COL11A1
ADAMTS10
PLEKHA7
FAS
PEX13
NOD2
ANGPT1
AHR
RPGR
GNAQ
COL2A1
ARHGEF12
OCRL
FOXE3
PEX5
PRPF8
SRBD1
NLRP3
DDX58
FMNL2
LIMK1
RBBP8
ATR
TXNRD2
POMGNT1
SETD5
PIK3C2A
PEX26
HDAC8
ZEB1
PEX14
KLHL7
BCOR
NDUFB11
PLXNA2
AGK
EXOC2
RBFOX1
TRIM44
AHI1
SPATA7
CENPJ
KIZ
PIK3R1
PLOD1
PEX12
SLC25A4
EYS
IMPDH1
CERKL
KIF11
PDE6A
PCARE
ARL3
ARSB
IDUA
IDH3B
FREM2
GSN
GSTM1
GTF2I
GUCA1B
GMPPB
POMT2
HCCS
C14orf39
MAK
ARVCF
DERA
PCNT
PDE6G
SCAPER
PDE6B
SUFU
PEX1
PEX6
YARS2
IMPG2
IDH3A
KMT2A
NDP
NEK2
NF1
BICC1
NRL
CISD2
OPA1
PEX10
ANKH
CA4
ARL6
ATRIP
FAM161A
ANTXR1
POMK
ZNF469
OFD1
POMGNT2
PEX3
PTCH2
LOH19CR1
MFRP
NAA10
PRCD
CCDC28B
FKRP
FAT4
SRD5A3
ZNF408
DHDDS
PUS1
IFT88
SMC1A
CBS
PEX11B
HERC2
RECQL4
PEX16
ADAMTS3
GTF2IRD1
SEC24C
TTC37
CEP57
IFT140
RAPGEF5
DHX38
TRIP13
ADAMTSL1
REEP6
ACVR1
BAZ1B
SMC3
PRPF4
PRPF3
BUB3
CHRDL1
LARGE1
CDHR1
LRAT
WASHC5
WT1
BTNL2
PRPH2
RFC2
RGR
RHO
RLBP1
AFAP1
AGBL5
ROM1
RP9
RP1
PROM1
RBP3
RASA1
MASP1
PTCH1
KIAA1549
ZSWIM6
SLC7A14
BBS1
PEX2
BBS2
OVOL2
RAD21
RP2
RPE65
RPS19
TUB
TULP1
HIRA
CRPPA
UFD1
USH2A
CLRN1
VHL
BEST1
CLIP2
TIMP3
BUB1B
BUB1
RREB1
RS1
SAG
XYLT1
IFIH1
SEMA4A
GZF1
PRSS56
SKIV2L
TBX1
WFS1
CCDC22
COL5A2
ETS1
CNGB1
MECOM
CANT1
YAP1
TTC8
DNAJC24
CLN3
IFT172
MERTK
CNGA1
EP300
COL5A1
TBC1D20
ELP4
STUB1
COL4A1
COL3A1
TRAIP
TBL2
RXYLT1
GJB4
JMJD1C
FKTN
ARL2BP
ABCA4
PRPF6
PLK4
KDSR
CADM2
FSCN2
PRDM5
NIPBL
MYOCOS
CHST14
EBP
THSD7A
POMT1
CEP152
SNRNP200
ANKLE2
PRPF31
CNTNAP2
CENPE
ARHGEF18
TMEM98
B4GAT1
B3GLCT
ZNF513
COMT
OPTN
WDR36
COX7B
CCBE1
DAG1
C8orf37
CRYAA
ESCO2
RNU4ATAC
CREBBP
LOXL1-AS1
CRB1
VCAN
RDH12
PDE7B
NR2E3
TOPORS
HGSNAT
PTPN22
B3GALNT2
DHCR7
GJB3
GP1BB
CRX
ADAMTS17
IL6
GSTT1
HCA1
MAGEC3
MAGEE1
TP53
HCAR1
HCAR2
TBK1
ADCY10
MMP9
TLR4
CA2
FN1
IL1A
APOE
ACTB
MTHFR
P2RX7
CAV1
SIX6
NOS3
HSD11B1
EDNRB
TYRP1
ANGPTL7
MMRN1
CCN2
EDN1
IL1B
TGM2
TTR
ASB10
NFKB1
PIK3CG
PIK3CD
DBA2
NFE2L2
SIX1
SPARC
ATOH7
PIK3CA
NPPA
PIK3CB
S100B
MMP1
CAV2
AMD1P2
MMP3
HSPA4
HPGDS
GSTP1
WWTR1
AMD1
NR3C1
ADRB2
SOD2
CCT
MIR93
SPAG11B
CDR1
AKT1
IL17B
VAV3
POSTN
CYP2B6
HSPA1A
BCHE
CLU
MIR29B1
MIR29B2
HSPA1B
PTEN
CISH
VDR
CDK9
MAPK8
IL2RA
CRISP2
THBS1
APRT
BIRC6
PTGFR
RNU1-1
MAPK3
ABCA1
CDKN1A
SLCO6A1
CNR1
PRSS55
MEG3
HEYL
GSTK1
ISG20
SIGMAR1
AQP4
PTGER2
FOXO1
SIRT1
CXCL8
MAP3K5
RUNX1T1
MGP
SPZ1
IL20
HIF1A
P2RY6
MFAP1
CP
GABPA
SLC1A3
GAS5
SPAG11A
EDNRA
AKR1C4
SFRP1
MTOR
IGF1
MIR1298
ROCK2
TFAP2B
BMP2
MIR760
BBS5
TFRC
TMEM182
AIM2
SPINK1
CREB1
SLC23A2
MT1IP
TH
PRG4
CD163
DHRS9
TGFBR3
TGFBR1
HDAC6
ANAPC1
GORASP1
MFN2
SLC1A1
STAT3
TBPL1
SPRR2A
NCK2
BMP4
NRG2
CPLANE1
WNK2
SLC6A2
SOD1
COX8A
SNCA
BTC
WNK1
SYT1
ABCB6
CD47
PRDX6
CD40
PRDX2
MARCKSL1
GPR151
GDF15
TAP2
TAP1
DNM1L
TAC3
SLCO2A1
XRCC1
LOC110599580
CAMP
POU6F2
MAP1LC3B
GLCCI1
COL18A1
MGLL
AKR1C3
TRPM3
WLS
RIPK1
TNFSF14
CYGB
H3P40
ADCYAP1
MRGPRX3
CARD14
DENR
USP9X
PADI2
STIP1
KERA
PDIA5
MAGT1
SRPX
IL1F10
HPSE
HYAL3
FRS2
CASP3
LINGO1
PLXDC2
CHM
FZD4
CDC7
DDX20
CACNA2D1
CACNA1C
DCLK1
XPR1
CAPG
TYR
CCR2
DNLZ
COL8A2
PHLDA2
TRPC5
C4BPA
HSP90B1
C3
TNNT3
TNFRSF1B
TAF8
CLDN5
UTRN
VAV2
CDSN
ARFGEF1
DPM2
CEBPD
CA12
APLN
ARHGEF7
CEBPB
MTMR2
FST
MRGPRX4
CA9
MVB12B
SELENBP1
VWF
VTN
PKD2L1
S1PR2
MIR215
GPR166P
MT1A
MT1B
MT1E
MT1F
MT1G
MT1H
MT1JP
MT1M
MT1L
VN1R17P
ABCC1
MMP2
MIR29A
SMAD3
SMAD4
MAOA
MAPT
ARSD
CD46
ASAH1
MRGPRX1
ACHE
MT1X
CYTB
NTF3
DAPK2
OGN
GLC1I
LPAR3
ALDH7A1
IL22
PBX1
FOXP3
ASCC1
NRF1
NPHS1
NOS2
MTHFD1
MTNR1A
PART1
MYP2
NEFL
NFATC3
FUT8
ALPP
ALPI
NMB
FLT4
ANGPT2
APCS
HSPD1
HTR1A
IAPP
ICA1
GLA
FOXD3
IFNA1
IFNA13
IGFALS
TLX2
HNF4A
ANXA5
ABO
GSTM2
GSTM3
GNAS
AMT
GLC3B
HBB
GLC1C
GLC1B
HDAC1
GDNF
AQP1
LOX
LPA
LTBP3
SH2D1A
MIR122
MIR141
MIR149
MIR182
MIR200A
MIR204
B3GAT3
OPTC
LGALS9
IL17A
INPP5B
AQP9
ITGA4
ITGAM
PTCHD3
MALAT1
LAMA4
LAMC2
LCN2
MIR211
AICDA
AP2B1
DBN1
DBH
NLRC4
TMTC2
IL22RA1
RAN
IL21
CYP2J2
LGR6
OXER1
DMXL1
NGB
MRTFB
GPR158
GPHA2
GBA2
AAVS1
BAK1
PTPN9
PTPN11
PTPRB
COCH
CYBB
RELA
CSF2
CRYBB2
CRYAB
SAA2
SALL1
BGLAP
CCL2
CXCL6
GPATCH3
SELE
MIR483
CSTA
ROS1
BCL2L1
CYBA
CXADR
CUX1
PLB1
RLN2
PDIK1L
RNASE3
ELOVL5
HPSE2
CRMP1
TNFRSF12A
ALDH1A1
IL20RB
POLG
PON1
F9
ALB
PPARG
ERG
EPHB6
TUG1
FAAH
PLG
PLA2G4A
HSD17B7
FOXC2
PDGFRB
PDK1
RIMS1
SERPINF1
GPRC6A
SERPINA1
FANCF
PTK2B
MARCHF1
EPHB1
AGT
LRRC8A
DOCK3
PSD
ASAH2
DPYSL5
SLC12A9
RPGRIP1
PAK5
AGER
PRNP
AGTR1
NSMCE3
GPRC5D
ELK3
ELAVL2
ARID2
DOK5
EDN2
GPRC5C
APLNR
MAPK9
MAPK10
GJD2
