# Supplementary material for: Cellular Characterization and Interspecies Evolution of the Tree Shrew Retina across Postnatal Lifespan
Source: Research (Wash D C). 2024 Nov 21;7:0536. doi: 10.34133/research.0536 (PMC11579486; doi:10.34133/research.0536)
Supplement: Supplementary 1 — Figs. S1 to S10 Tables S1 to S12 [file research.0536.f1.zip › Supplementary Table 6.xlsx]

## Sheet: FindAllMarkers-cluster
p_val	avg_log2FC	pct.1	pct.2	p_val_adj	cluster	gene
1.66042e-58	-3.86556	0.028	0.418	4.09228e-54	0	RPL21-AS-5
6.14139e-53	-3.10838	0.002	0.347	1.51361e-48	0	LAMA2
3.88428e-51	-1.8987	0.005	0.344	9.57321e-47	0	LINC-ARHGAP24-7
3.37797e-48	-2.12438	0.035	0.377	8.32533e-44	0	KCTD8
1.05324e-44	-1.85257	0.046	0.377	2.59583e-40	0	NTRK2
1.41254e-44	-1.53842	0.007	0.309	3.48135e-40	0	LINC-LDHB-13
3.11598e-44	-1.81981	0.039	0.363	7.67964e-40	0	CNTN3
3.08178e-41	-2.01519	0.063	0.38	7.59535e-37	0	TSORFli2311
6.46659e-41	0.933257	0.883	0.472	1.59376e-36	0	MEGF11
1.05161e-40	-1.58995	0.049	0.359	2.59179e-36	0	MAML2
1.23443e-39	-1.46728	0.018	0.302	3.04239e-35	0	CDH10
5.22925e-38	-1.41438	0.054	0.358	1.2888e-33	0	UBE2QL1
5.9248e-38	-1.5402	0.03	0.316	1.46023e-33	0	TAFA2
9.43957e-38	0.663148	0.979	0.912	2.32648e-33	0	DGKH
4.03781e-37	-1.12444	0.005	0.261	9.95158e-33	0	LINC-ARHGAP24-6
7.36977e-37	-1.6622	0.128	0.44	1.81635e-32	0	UNC5D
4.29306e-36	-1.57063	0.033	0.307	1.05807e-31	0	NHSL1
9.0109e-36	-1.50403	0.046	0.325	2.22083e-31	0	BRINP1
1.28049e-35	-1.29717	0.044	0.325	3.15589e-31	0	UNC5C
1.28807e-35	0.967949	0.792	0.442	3.17458e-31	0	SPECC1
1.41426e-35	-1.71703	0.086	0.38	3.48559e-31	0	HS6ST3
1.18925e-34	-0.941268	0.011	0.257	2.93102e-30	0	ISL1
4.66576e-34	-1.02201	0.012	0.259	1.14992e-29	0	COBL
8.31462e-34	0.51865	1	0.983	2.04922e-29	0	DST
9.89837e-34	-1.08005	0.026	0.285	2.43955e-29	0	NAV2li1
1.25664e-33	-2.29675	0.196	0.478	3.09712e-29	0	FGF14
1.29127e-33	-1.55048	0.103	0.392	3.18246e-29	0	DMDli2
1.58938e-33	0.750207	0.926	0.675	3.9172e-29	0	MTUS2
2.19917e-33	-1.77747	0.396	0.623	5.42006e-29	0	DOCK4
3.2754e-33	-1.42361	0.065	0.34	8.07255e-29	0	LINC-USP25-14
5.42573e-33	-1.34958	0.056	0.328	1.33723e-28	0	LRFN5
6.23655e-33	0.799467	0.863	0.497	1.53706e-28	0	FRAS1
2.22915e-31	0.885662	0.79	0.456	5.49397e-27	0	LINC-C3ORF58-3
1.14162e-30	0.610345	0.97	0.876	2.81363e-26	0	TRHDE
2.82033e-30	-2.03432	0.068	0.323	6.95098e-26	0	ROBO1
1.23802e-29	-1.46123	0.207	0.47	3.05123e-25	0	EPB41L3
1.99418e-29	-1.01873	0.028	0.261	4.91485e-25	0	TBC1D4
2.34118e-29	-1.24531	0.037	0.271	5.77007e-25	0	ZFPM2
4.03643e-29	-1.3696	0.103	0.368	9.94818e-25	0	PTPRM
4.76698e-29	-0.955207	0.046	0.295	1.17487e-24	0	MGAM
7.63113e-29	-1.07018	0.049	0.295	1.88077e-24	0	STMN2
3.1676e-28	-1.7127	0.128	0.383	7.80687e-24	0	SORCS1
6.09494e-28	-1.2124	0.056	0.292	1.50216e-23	0	CRTAC1
8.30616e-28	-1.43662	0.249	0.506	2.04714e-23	0	CA10
1.43973e-27	-1.34152	0.079	0.321	3.54836e-23	0	KIAA1217
2.03566e-27	-1.11005	0.077	0.332	5.01708e-23	0	SPTLC1li7
2.06509e-27	-1.1437	0.051	0.285	5.08961e-23	0	LINC-RPL12-14
2.23215e-27	0.839671	0.66	0.345	5.50135e-23	0	CDH7
2.36825e-27	1.1032	0.559	0.25	5.83679e-23	0	NKAIN2
2.45857e-27	0.79836	0.704	0.358	6.0594e-23	0	TOX3
5.99539e-27	-1.14385	0.032	0.25	1.47762e-22	0	NTRK3
3.23434e-26	0.305091	0.998	0.99	7.97135e-22	0	TRPM3
9.25359e-26	-1.28679	0.506	0.656	2.28064e-21	0	KHDRBS2
1.41205e-25	0.64692	0.919	0.622	3.48013e-21	0	HS3ST3A1li1
1.75771e-25	-1.06068	0.068	0.299	4.33204e-21	0	IQCJ-SCHIP1-AS-11
3.45756e-25	-2.32655	0.673	0.743	8.52151e-21	0	DLGAP2
5.79281e-25	-2.26297	0.489	0.617	1.4277e-20	0	LRP1B
6.07052e-25	0.494065	0.981	0.905	1.49614e-20	0	GRIA4
9.67985e-25	0.713282	0.89	0.731	2.3857e-20	0	RASSF8
1.17318e-24	-0.877167	0.956	0.95	2.89142e-20	0	ADARB2
1.73336e-24	0.761302	0.573	0.257	4.27204e-20	0	LINC-SLC2A12-2
3.37254e-24	0.527484	0.991	0.888	8.31197e-20	0	GALNTL6
3.73154e-24	-1.13253	0.121	0.363	9.19676e-20	0	LARGE1
5.8885e-24	0.58397	0.946	0.834	1.45128e-19	0	THSD7B
6.12357e-24	-0.92229	0.079	0.311	1.50922e-19	0	EPB41L2
6.90329e-24	-1.68111	0.131	0.366	1.70139e-19	0	ADGRL2
7.05518e-24	-1.10054	0.154	0.404	1.73882e-19	0	SLC9A9
1.37269e-23	0.86871	0.492	0.207	3.38313e-19	0	LINC-GGNBP2-1
6.87146e-23	0.568655	0.926	0.798	1.69354e-18	0	MAN1A1
6.96402e-23	0.474879	0.979	0.941	1.71635e-18	0	GRIA3
8.51506e-23	-1.85055	0.384	0.558	2.09862e-18	0	PTN
9.13598e-23	0.63147	0.821	0.625	2.25165e-18	0	SYNE2
1.26287e-22	0.703034	0.736	0.504	3.11246e-18	0	CABP1
4.22719e-22	0.48605	0.975	0.919	1.04183e-17	0	ZEB2
6.42359e-22	0.57012	0.881	0.725	1.58316e-17	0	DOCK10
1.06661e-21	0.423142	0.981	0.938	2.62876e-17	0	NCAM1
1.13722e-21	-0.992706	0.091	0.307	2.8028e-17	0	DDAH1
1.3197e-21	0.631083	0.664	0.344	3.25253e-17	0	LINC-THSD7B-6
1.51719e-21	0.589209	0.862	0.663	3.73927e-17	0	MARCHF3
1.58408e-21	0.633046	0.552	0.249	3.90412e-17	0	MDGA1
2.55015e-21	-1.23147	0.242	0.463	6.2851e-17	0	DAB1
3.65518e-21	0.630701	0.644	0.347	9.00855e-17	0	RYR3
5.56482e-21	0.617344	0.699	0.383	1.37151e-16	0	FARP1
5.92584e-21	-1.18306	0.24	0.459	1.46048e-16	0	PDZD2
1.1301e-20	-1.50435	0.088	0.29	2.78525e-16	0	UBE2E1-AS-3
2.65831e-20	-0.696492	0.06	0.256	6.55166e-16	0	ASTN1
4.72632e-20	0.538523	0.946	0.853	1.16485e-15	0	PLCL1
5.42356e-20	0.605282	0.785	0.539	1.33669e-15	0	ASPH
9.16579e-20	0.605726	0.592	0.294	2.259e-15	0	C1QL1
1.23399e-19	-0.794333	0.065	0.261	3.04128e-15	0	FAM135B
1.98178e-19	0.797725	0.648	0.415	4.88429e-15	0	ARHGEF26
2.87641e-19	-0.927231	0.673	0.739	7.08919e-15	0	FSTL5
3.03758e-19	0.557249	0.811	0.611	7.48643e-15	0	CAMK1D
3.53305e-19	0.658188	0.636	0.349	8.70756e-15	0	MEGF10
4.23156e-19	-0.734607	0.07	0.264	1.04291e-14	0	PHACTR2
6.32298e-19	-0.956137	0.65	0.712	1.55836e-14	0	PTPRD
7.22937e-19	-0.928821	0.112	0.316	1.78175e-14	0	MAP2
7.45304e-19	0.433636	0.977	0.9	1.83688e-14	0	LINC-THSD7B-4
7.71842e-19	-1.04635	0.215	0.423	1.90228e-14	0	PLCB1
3.26689e-18	0.521632	0.918	0.777	8.05159e-14	0	THSD7Bli1
4.01367e-18	0.600116	0.574	0.307	9.89208e-14	0	SLC4A10
5.60341e-18	-1.05849	0.208	0.408	1.38102e-13	0	PLEKHG1
6.64332e-18	-0.794537	0.081	0.271	1.63731e-13	0	THRB
8.75756e-18	-0.978168	0.142	0.344	2.15839e-13	0	SLC24A2
1.41426e-17	0.468896	0.902	0.839	3.4856e-13	0	SEMA6A
1.50584e-17	-0.87663	0.317	0.506	3.7113e-13	0	OXR1
2.82384e-17	0.437863	0.909	0.82	6.95963e-13	0	ITPR1
8.64794e-17	-0.953906	0.187	0.392	2.13137e-12	0	PRKD1
1.30058e-16	0.527048	0.82	0.615	3.20542e-12	0	SSBP2
1.45655e-16	0.566248	0.518	0.297	3.5898e-12	0	CDYLli2
2.48094e-16	-0.956384	0.144	0.332	6.11453e-12	0	LDLRAD4
2.57167e-16	0.275136	0.998	0.991	6.33813e-12	0	TNR
3.2726e-16	-0.931797	0.156	0.349	8.06566e-12	0	INPP4B
4.41697e-16	0.46406	0.974	0.945	1.08861e-11	0	TLL1
4.4548e-16	-0.617882	0.916	0.936	1.09793e-11	0	PDE4B
4.49656e-16	0.705722	0.627	0.418	1.10822e-11	0	LINC-ST8SIA3-4
6.32538e-16	0.483202	0.468	0.223	1.55895e-11	0	PARD3
8.79543e-16	0.763684	0.431	0.209	2.16772e-11	0	DCLK1
9.76248e-16	-0.730033	0.154	0.356	2.40606e-11	0	MTCL1
1.11555e-15	0.649508	0.527	0.283	2.74939e-11	0	LINC-MRPL22-6
1.28896e-15	0.372054	0.958	0.888	3.17676e-11	0	CTNNA2
1.64169e-15	0.504739	0.776	0.554	4.04612e-11	0	THSD7A
1.96834e-15	0.470376	0.923	0.808	4.85118e-11	0	APP
2.00332e-15	-1.01867	0.175	0.363	4.93738e-11	0	NELL2
2.5404e-15	-0.540898	0.984	0.967	6.26107e-11	0	NRXN1
2.5517e-15	-0.600887	0.944	0.941	6.28891e-11	0	PLEKHA5liN
3.26556e-15	-1.02314	0.673	0.712	8.04831e-11	0	LINC-PLIN3-8
5.03356e-15	0.277336	1	0.984	1.24057e-10	0	ANKS1B
6.22264e-15	0.271648	0.998	0.976	1.53363e-10	0	KCNH7
6.61022e-15	0.385697	0.954	0.915	1.62916e-10	0	ATRNL1
8.87055e-15	0.540237	0.408	0.188	2.18624e-10	0	RNF150li1
1.19592e-14	0.581612	0.489	0.264	2.94746e-10	0	JAM3
1.84721e-14	-0.713659	0.175	0.366	4.55264e-10	0	MGAT4A
2.16684e-14	0.25802	1	0.99	5.34039e-10	0	NRXN3
2.91946e-14	-0.627813	0.772	0.826	7.19531e-10	0	PDE4B-AS-5
3.27196e-14	-0.752513	0.193	0.378	8.06408e-10	0	CNK3/IPCEF1
4.38955e-14	0.543459	0.618	0.39	1.08185e-09	0	NTM
7.24637e-14	-0.599292	0.911	0.881	1.78594e-09	0	CELF2li1
8.34283e-14	0.504042	0.576	0.352	2.05617e-09	0	LHFPL3
8.53705e-14	0.567794	0.422	0.207	2.10404e-09	0	NEBL
2.90847e-13	0.538374	0.602	0.411	7.16823e-09	0	RAPGEF1
3.19136e-13	0.482236	0.627	0.392	7.86542e-09	0	IGSF11
3.64363e-13	0.37551	0.891	0.779	8.98008e-09	0	HIPK2
3.6588e-13	-0.584305	0.879	0.876	9.01749e-09	0	ARHGAP24
4.44518e-13	0.561478	0.527	0.326	1.09556e-08	0	ASAP2
6.56138e-13	0.573129	0.539	0.332	1.61712e-08	0	SLC35F1
9.70211e-13	-0.682615	0.126	0.301	2.39118e-08	0	CLSTN2
1.05926e-12	0.42057	0.944	0.831	2.61066e-08	0	L1RE1li118
1.09365e-12	0.437837	0.865	0.762	2.69542e-08	0	ZNF385D
1.1057e-12	-0.691158	0.149	0.314	2.72512e-08	0	ADCY9
1.25342e-12	-0.744643	0.126	0.285	3.08917e-08	0	FRMD5
2.20283e-12	0.543742	0.694	0.497	5.4291e-08	0	ADARB1
2.68135e-12	0.349391	0.965	0.908	6.60845e-08	0	DGKB
3.27733e-12	0.52242	0.685	0.496	8.0773e-08	0	KLHL13
5.01551e-12	0.361895	0.417	0.204	1.23612e-07	0	ARHGAP6
5.52476e-12	0.445781	0.499	0.294	1.36163e-07	0	MAP6
8.05443e-12	0.378595	0.807	0.608	1.9851e-07	0	EPHA4
9.10771e-12	0.411337	0.746	0.617	2.24469e-07	0	CDH18
1.0405e-11	0.482545	0.718	0.56	2.56442e-07	0	LINC-THSD7B-1
1.21935e-11	0.252493	0.995	0.99	3.00521e-07	0	RORB
1.25728e-11	-0.84856	0.273	0.43	3.09869e-07	0	SORBS2
1.44403e-11	0.270409	0.977	0.945	3.55895e-07	0	CACNA1C
1.45206e-11	0.418844	0.799	0.636	3.57876e-07	0	PPP2R2B
2.33989e-11	0.544842	0.385	0.199	5.76689e-07	0	SH3D19
2.83376e-11	0.352724	0.946	0.938	6.9841e-07	0	KCNJ3
3.01988e-11	-0.775814	0.268	0.434	7.44279e-07	0	TSHZ2
3.04584e-11	-0.719557	0.681	0.706	7.50678e-07	0	FRMD4A
5.11052e-11	-0.606782	0.193	0.37	1.25954e-06	0	SORCS2
5.18058e-11	0.452388	0.261	0.109	1.27681e-06	0	TOX3-AS-3
5.18431e-11	0.495064	0.443	0.249	1.27773e-06	0	SPIRE1
5.93259e-11	-0.641424	0.172	0.325	1.46215e-06	0	TENM3
6.87293e-11	0.429666	0.296	0.128	1.6939e-06	0	SPECC1-AS-6
6.88472e-11	0.421404	0.597	0.408	1.69681e-06	0	INSYN2B
7.25319e-11	0.475725	0.487	0.309	1.78762e-06	0	LINC-COL9A1-1
1.32486e-10	0.383256	0.83	0.727	3.26525e-06	0	NFIA
1.63314e-10	0.422124	0.296	0.133	4.02503e-06	0	GABRA3
1.64637e-10	-0.662502	0.231	0.383	4.05764e-06	0	PMFBP1-AS-1
1.79601e-10	0.462495	0.548	0.366	4.42644e-06	0	SIPA1L1
1.84293e-10	0.538198	0.308	0.145	4.54208e-06	0	BCL11A
1.89746e-10	-0.6279	0.219	0.389	4.67648e-06	0	DACH2
2.34237e-10	0.462979	0.277	0.123	5.77302e-06	0	SPECC1li1
2.43868e-10	0.475064	0.464	0.276	6.01037e-06	0	SSR3
2.67369e-10	0.543781	0.592	0.434	6.58959e-06	0	HIF1A
2.73456e-10	-0.547962	0.152	0.304	6.73959e-06	0	KCNIP2
2.75288e-10	-0.665811	0.804	0.786	6.78476e-06	0	NRCAM
3.48279e-10	-0.625355	0.254	0.413	8.58367e-06	0	SDK2
3.48707e-10	0.610266	0.282	0.133	8.59424e-06	0	SLC39A12-AS-3
3.78407e-10	0.532728	0.399	0.223	9.32622e-06	0	PPP2R5A
4.63526e-10	0.461731	0.545	0.352	1.14241e-05	0	DTNA
5.92968e-10	0.397015	0.804	0.667	1.46143e-05	0	SLC30A5-AS-1
7.79135e-10	-0.517438	0.147	0.292	1.92026e-05	0	MYO1D
8.6803e-10	0.368115	0.41	0.228	2.13935e-05	0	LINC-MRPL22-3
9.90106e-10	0.447454	0.299	0.15	2.44022e-05	0	ARHGEF26-AS-3
1.11923e-09	0.439926	0.68	0.535	2.75846e-05	0	RBMS3li1
1.24039e-09	0.584508	0.343	0.188	3.05707e-05	0	CTSD
1.6606e-09	-0.747892	0.48	0.573	4.09272e-05	0	PMFBP1
1.67776e-09	0.420382	0.338	0.176	4.135e-05	0	PCDH17
1.70285e-09	-0.482367	0.807	0.822	4.19683e-05	0	VWC2
1.73296e-09	0.438717	0.278	0.133	4.27104e-05	0	VAT1L
1.90054e-09	0.412322	0.277	0.133	4.68407e-05	0	CACNA1A
1.90572e-09	0.528852	0.392	0.226	4.69685e-05	0	TSORFli149
2.18873e-09	-0.505242	0.257	0.423	5.39435e-05	0	PITPNC1
2.25861e-09	0.388854	0.644	0.477	5.56658e-05	0	PAX6
2.39381e-09	0.269646	0.951	0.933	5.89979e-05	0	RERE
2.45937e-09	0.304973	0.925	0.845	6.06136e-05	0	PLXNA2
2.90314e-09	0.372983	0.604	0.418	7.15508e-05	0	NDRG1
2.91717e-09	0.454426	0.363	0.204	7.18966e-05	0	AFAP1
3.65561e-09	0.427324	0.327	0.174	9.00961e-05	0	GABRA2
3.80196e-09	0.487274	0.436	0.266	9.37031e-05	0	TSPAN5
4.97081e-09	0.348245	0.518	0.328	0.00012251	0	SHANK3
5.38018e-09	-0.761929	0.175	0.313	0.0001326	0	B3GALT1
7.81092e-09	0.505336	0.392	0.244	0.000192508	0	TMEM65
8.38539e-09	0.332128	0.895	0.86	0.000206666	0	LINC-LIG4-7
9.21216e-09	0.340122	0.266	0.128	0.000227043	0	RNF144B
1.04323e-08	0.348604	0.797	0.691	0.000257116	0	ATXN1
1.06688e-08	0.37884	0.256	0.121	0.000262944	0	LINC-DEK-1
1.28018e-08	0.435885	0.644	0.513	0.000315513	0	TPH2
1.42634e-08	0.39484	0.511	0.332	0.000351537	0	CDC14A
1.43174e-08	0.398796	0.869	0.808	0.000352867	0	EPHA7
1.47649e-08	-0.504038	0.165	0.309	0.000363896	0	ADAMTSL3
1.48345e-08	0.315522	0.28	0.14	0.000365611	0	RGS9
1.49932e-08	0.409692	0.408	0.257	0.000369523	0	CAPRIN2
1.59341e-08	-0.6028	0.708	0.712	0.000392711	0	XKR4
1.85693e-08	0.311344	0.744	0.617	0.000457659	0	MAN1A2
2.01585e-08	0.365255	0.482	0.318	0.000496827	0	MACF1
2.19385e-08	-0.50783	0.182	0.323	0.000540696	0	SLC22A23li1
2.19429e-08	0.34859	0.391	0.226	0.000540806	0	PPP2R2C
2.74455e-08	0.420879	0.629	0.485	0.000676422	0	RIT2
3.11143e-08	0.313763	0.832	0.756	0.000766842	0	PDE4Dli1
3.29372e-08	0.416845	0.308	0.166	0.00081177	0	PAG1
3.49203e-08	0.264111	0.932	0.898	0.000860645	0	CTNND2
3.49269e-08	-0.571437	0.345	0.477	0.000860808	0	NRXN1-AS-5
6.3141e-08	-0.529762	0.718	0.732	0.00155617	0	RGS7
6.41371e-08	0.32329	0.711	0.577	0.00158072	0	TMTC2
6.57311e-08	0.427483	0.525	0.373	0.00162001	0	CSNK1G1
6.59012e-08	0.408914	0.655	0.532	0.0016242	0	TRIM9
7.18721e-08	0.372536	0.751	0.649	0.00177136	0	CUX2
7.9569e-08	0.319943	0.872	0.819	0.00196106	0	SETBP1
8.78795e-08	-0.278986	0.993	0.984	0.00216588	0	TENM2
9.62311e-08	-0.470479	0.158	0.285	0.00237171	0	LINC-PLIN3-9
1.01485e-07	-0.575484	0.366	0.485	0.00250119	0	TANC2
1.06693e-07	0.328738	0.651	0.508	0.00262956	0	MAPRE2
1.07602e-07	0.490623	0.354	0.219	0.00265196	0	L1RE1li231
1.31771e-07	0.436689	0.555	0.415	0.00324762	0	FNIP1
1.61754e-07	0.258329	0.926	0.879	0.00398658	0	MAP3K1
1.7542e-07	-0.669115	0.578	0.629	0.00432339	0	ADARB2-AS-6
1.82471e-07	0.301696	0.849	0.77	0.00449719	0	ARHGAP44
2.05401e-07	0.39324	0.553	0.423	0.00506231	0	PDE8B
2.08268e-07	0.425963	0.494	0.364	0.00513296	0	LINC-TNRC6A-1
2.31847e-07	-0.501696	0.278	0.418	0.00571409	0	RELL1
2.41623e-07	0.321805	0.701	0.575	0.00595504	0	YPEL2
2.66523e-07	0.435389	0.599	0.459	0.00656872	0	ACSL3
2.74365e-07	-0.632351	0.215	0.333	0.00676201	0	EDA
3.06555e-07	0.415668	0.611	0.485	0.00755535	0	HIP1
3.16286e-07	0.332019	0.727	0.613	0.00779519	0	CTTNBP2
3.19239e-07	0.268368	0.757	0.646	0.00786795	0	DIPK2A
3.33536e-07	0.357525	0.424	0.285	0.00822032	0	CPOX
3.61804e-07	0.340888	0.636	0.516	0.00891701	0	ZNF536
3.74251e-07	0.425158	0.419	0.282	0.00922379	0	ACSL4
4.08983e-07	0.37151	0.331	0.195	0.0100798	0	TTC28li1
4.27682e-07	0.354763	0.555	0.408	0.0105406	0	RTN1
4.56356e-07	-0.558805	0.28	0.402	0.0112473	0	RHOBTB1
4.94231e-07	-0.69692	0.392	0.503	0.0121808	0	CADM2
5.96066e-07	0.381783	0.513	0.375	0.0146906	0	ITGB5
6.95001e-07	0.379947	0.396	0.249	0.017129	0	CACNA1G
7.03352e-07	0.287382	0.757	0.608	0.0173348	0	NR6A1-AS-3
7.24839e-07	0.343423	0.289	0.164	0.0178644	0	RNF144B-AS-3
7.6951e-07	0.387593	0.278	0.157	0.0189653	0	LINC-NPM1-11
8.05927e-07	-0.469101	0.219	0.335	0.0198629	0	FRMD6
8.28214e-07	0.36275	0.462	0.323	0.0204122	0	LINC-LIG4-8
8.45514e-07	0.339821	0.729	0.617	0.0208385	0	GNA14
9.58768e-07	0.373861	0.702	0.589	0.0236298	0	ZNF608
9.67614e-07	-0.461074	0.44	0.551	0.0238478	0	CERS6
1.00099e-06	-0.439815	0.327	0.453	0.0246705	0	FAM126A
1.11349e-06	0.369682	0.471	0.335	0.0274431	0	NOL4li1
1.19381e-06	0.312779	0.802	0.751	0.0294227	0	AKAP2
1.19953e-06	-0.423547	0.55	0.653	0.0295636	0	PDE3A-AS-3
1.29529e-06	0.310627	0.727	0.623	0.0319238	0	SEMA6A-AS-2
1.32426e-06	-0.471495	0.968	0.924	0.0326378	0	FSTL4
1.44352e-06	0.375177	0.504	0.364	0.035577	0	NR3C1
1.47029e-06	-0.3787	0.17	0.29	0.0362368	0	MMP16
1.50691e-06	0.311255	0.405	0.266	0.0371392	0	FAM155A
1.5172e-06	0.364396	0.503	0.38	0.037393	0	RADIL
1.55551e-06	0.307769	0.447	0.307	0.0383371	0	MITF
1.60887e-06	0.357111	0.489	0.361	0.0396522	0	CCDC91
1.73908e-06	0.327194	0.422	0.285	0.0428614	0	GRIA4-AS-4
1.90235e-06	0.316705	0.883	0.824	0.0468854	0	CAMTA1
1.93799e-06	-0.478653	0.245	0.368	0.0477637	0	BTBD3
1.95935e-06	0.324464	0.846	0.786	0.0482901	0	WWOX
2.02294e-06	0.301096	0.588	0.463	0.0498574	0	DTNB
2.05343e-06	-0.379797	0.914	0.869	0.0506089	0	PTPRG
2.08707e-06	0.320845	0.364	0.23	0.051438	0	ANKRD29
2.42587e-06	0.340094	0.497	0.361	0.059788	0	LINC-ST8SIA3-2
2.7774e-06	0.330239	0.473	0.342	0.0684519	0	JAKMIP2
2.82425e-06	-0.549607	0.441	0.558	0.0696065	0	GPC6
3.10587e-06	0.272047	0.599	0.473	0.0765472	0	PRRC2B
3.13128e-06	-0.407966	0.201	0.32	0.0771735	0	EPHA6
3.50413e-06	0.289013	0.681	0.56	0.0863627	0	MYT1L
4.15392e-06	0.304708	0.482	0.359	0.102377	0	NEDD4L
4.30465e-06	0.270942	0.778	0.677	0.106093	0	MED13L
4.47628e-06	0.298436	0.618	0.491	0.110322	0	AGAP1
5.18627e-06	0.299128	0.278	0.169	0.127821	0	RPL31li18
5.20053e-06	0.340376	0.394	0.263	0.128172	0	NFASC
5.32918e-06	0.320349	0.405	0.275	0.131343	0	NPC1
5.92274e-06	0.305617	0.508	0.396	0.145972	0	RHBDL3
6.64437e-06	0.260222	0.609	0.489	0.163757	0	OSBPL9li1
6.86944e-06	0.253941	0.692	0.582	0.169304	0	DPF3
6.90156e-06	-0.427281	0.245	0.359	0.170096	0	TTC7B
7.08931e-06	-0.352548	0.751	0.781	0.174723	0	NPAS3
7.25996e-06	0.273702	0.94	0.889	0.178929	0	RCAN2
7.52893e-06	0.258636	0.336	0.207	0.185558	0	KCNG4
8.61844e-06	0.377714	0.266	0.162	0.21241	0	LPP
1.00345e-05	0.254612	0.271	0.159	0.24731	0	GAS2L3
1.0184e-05	-0.463507	0.168	0.264	0.250996	0	PPP1R9A
1.06816e-05	0.370381	0.604	0.511	0.263258	0	FER
1.11906e-05	0.402753	0.275	0.171	0.275804	0	CNTN5
1.1191e-05	-0.367357	0.163	0.268	0.275813	0	SCN3A
1.17118e-05	0.294133	0.599	0.465	0.288648	0	RTN3
1.1888e-05	0.329805	0.268	0.161	0.292993	0	TECPR2
1.20254e-05	0.402092	0.396	0.288	0.296379	0	LINC-THSD7B-3
1.41888e-05	-0.365452	0.156	0.257	0.349698	0	LINC-TENM2-9
1.47522e-05	0.310694	0.278	0.173	0.363582	0	MAPRE2-AS-1
1.50235e-05	0.267656	0.643	0.527	0.37027	0	AOPEP
1.51547e-05	0.367299	0.429	0.32	0.373503	0	GRIA3-AS-2
1.61293e-05	-0.40175	0.863	0.846	0.397522	0	SYT14
1.6509e-05	-0.324676	0.45	0.561	0.406881	0	STXBP5L
1.7169e-05	0.355289	0.336	0.228	0.423148	0	CNOT1
1.86518e-05	0.363688	0.634	0.534	0.459693	0	ZC3H12B
1.97473e-05	-0.389264	0.261	0.37	0.486691	0	PRKD3
2.02892e-05	-0.47235	0.205	0.306	0.500048	0	FRMD4A-AS-8
2.13783e-05	0.254129	0.641	0.513	0.52689	0	VPS13C
2.18153e-05	0.317965	0.75	0.648	0.53766	0	AKAP6
2.29269e-05	0.384106	0.429	0.314	0.565056	0	HLF
2.30396e-05	0.316447	0.287	0.18	0.567835	0	PSD2
2.68851e-05	-0.490313	0.187	0.288	0.662609	0	INA
2.89291e-05	0.28605	0.811	0.731	0.712987	0	XKR6
2.90951e-05	0.276566	0.459	0.326	0.717077	0	RPS6KA3
3.18649e-05	0.302191	0.702	0.62	0.785343	0	LINC-NDST3-5
3.62848e-05	-0.873132	0.215	0.306	0.894276	0	MDGA2
3.6297e-05	0.338652	0.45	0.333	0.894575	0	PITPNM3
3.68106e-05	-0.387696	0.254	0.358	0.907233	0	CYRIA
3.74678e-05	0.291339	0.539	0.43	0.923432	0	CHD6
4.32583e-05	-0.419789	0.247	0.344	1	0	MED12L
4.33696e-05	0.313525	0.546	0.44	1	0	BEND6
4.37759e-05	0.407565	0.317	0.219	1	0	TMEM163
4.37958e-05	0.339656	0.306	0.204	1	0	ATP9B
4.68075e-05	-0.279992	0.194	0.297	1	0	P2RY14
4.76819e-05	-0.380731	0.215	0.316	1	0	NOS1AP
4.80982e-05	0.262108	0.725	0.629	1	0	CD47
4.98852e-05	0.291451	0.359	0.245	1	0	TET3
5.08047e-05	0.301452	0.42	0.309	1	0	LORF2li302
5.37421e-05	-1.00089	0.177	0.261	1	0	GRID2
5.55427e-05	-0.420417	0.285	0.383	1	0	MAP2K6
5.58077e-05	0.309797	0.448	0.32	1	0	ANKRD26-AS-14
6.90819e-05	0.270696	0.56	0.449	1	0	DUSP10
7.12745e-05	0.340229	0.429	0.325	1	0	AGO3
7.23157e-05	0.27306	0.622	0.53	1	0	TNRC6A
7.78371e-05	0.374141	0.319	0.221	1	0	CPEB2
8.01659e-05	0.32248	0.487	0.377	1	0	RASSF8-AS-5
9.47692e-05	0.342457	0.28	0.187	1	0	PCNX2
9.5029e-05	-0.305919	0.478	0.587	1	0	GRIK2
9.69274e-05	0.331342	0.422	0.32	1	0	CCNL1
0.000104541	-0.326099	0.326	0.43	1	0	TOP2B
0.00010623	-0.26778	0.163	0.256	1	0	POLli97
0.000106421	0.348704	0.359	0.252	1	0	HECTD2
0.000106832	0.267611	0.588	0.496	1	0	PTBP2
0.000109762	0.272289	0.576	0.477	1	0	GALNT11
0.000120773	0.352282	0.622	0.537	1	0	BBX
0.0001228	0.288085	0.452	0.345	1	0	ANKRD26-AS-1
0.000126383	0.364509	0.441	0.339	1	0	LRMDA
0.000132187	-0.419304	0.193	0.278	1	0	SMAP2
0.000145177	0.302776	0.373	0.266	1	0	LINC-ZFP90-4
0.0001454	0.270361	0.436	0.333	1	0	SOGA1
0.000149111	-0.434342	0.215	0.301	1	0	LORF2li16
0.000150617	0.295568	0.32	0.223	1	0	KIF26B
0.000154635	0.329559	0.377	0.278	1	0	LNPEP
0.000178374	0.261614	0.536	0.444	1	0	MED13
0.000180825	0.287045	0.559	0.465	1	0	HIVEP2
0.000203199	0.267546	0.552	0.453	1	0	APBA1
0.000203963	0.330552	0.702	0.668	1	0	GPC5
0.000222545	0.285036	0.515	0.415	1	0	RPS24li32
0.000247529	-0.314023	0.179	0.266	1	0	LRRN3
0.00025883	0.269838	0.664	0.58	1	0	CELF4
0.000272978	0.311916	0.599	0.528	1	0	ONECUT2
0.000283234	0.261863	0.522	0.415	1	0	TMEM132A
0.000307034	-0.497803	0.494	0.542	1	0	SSH2
0.000313608	0.261824	0.387	0.287	1	0	TMEM59L
0.000323879	0.259854	0.356	0.261	1	0	CLOCK
0.000324248	0.262712	0.44	0.333	1	0	HK1
0.000326009	0.257903	0.326	0.231	1	0	SH3GL3
0.000394888	0.325233	0.433	0.351	1	0	SSBP3
0.000413677	-0.371066	0.366	0.437	1	0	NRXN1-AS-4
0.000425069	0.280492	0.641	0.566	1	0	PPP6R3
0.000466807	0.304757	0.25	0.171	1	0	ANKRD28
0.00047643	-0.519963	0.256	0.34	1	0	ANKRD26li12
0.000493984	0.286115	0.301	0.212	1	0	VEGFA
0.000518184	0.265074	0.555	0.456	1	0	ARHGAP26
0.000557096	0.298298	0.273	0.183	1	0	LINC-ZFP90-3
0.000561095	0.257149	0.338	0.242	1	0	PRDX6
0.000643611	0.253003	0.566	0.494	1	0	TRPM3-AS-3
0.000674217	0.288964	0.317	0.235	1	0	LIN1li42
0.000683811	0.324555	0.359	0.269	1	0	HACD3
0.000752649	0.274187	0.389	0.295	1	0	MARCHF6
0.000846454	0.258663	0.489	0.387	1	0	THSD7B-AS-1
0.000852103	0.297182	0.34	0.257	1	0	PGBD5
0.000863775	0.297422	0.266	0.187	1	0	MAML1
0.000874147	0.251419	0.329	0.242	1	0	SMCHD1
0.000918172	0.28071	0.515	0.415	1	0	TULP4
0.001003	0.308889	0.301	0.223	1	0	CAND1
0.00102671	0.259444	0.508	0.425	1	0	RALGAPA1
0.0010388	-0.303325	0.212	0.288	1	0	WWP1
0.00104422	-0.32614	0.326	0.404	1	0	LORF2li11
0.00104634	-0.272671	0.327	0.415	1	0	MEF2A
0.00105817	0.252397	0.391	0.297	1	0	RNF13
0.00116969	0.317227	0.427	0.347	1	0	CRMP1
0.00118139	-0.321571	0.422	0.497	1	0	ZNF385B
0.0013278	0.250445	0.587	0.513	1	0	UBE2E2
0.00135394	0.293977	0.389	0.314	1	0	TNR-AS-4
0.00137464	-0.351981	0.566	0.584	1	0	ZNF705BliN
0.00148654	-0.536965	0.667	0.653	1	0	FSTL4-AS-8
0.00150743	0.288633	0.261	0.188	1	0	MTA3
0.00156873	0.268925	0.359	0.276	1	0	SCFD1
0.00159872	-0.252373	0.257	0.342	1	0	FAM78B
0.00170934	-0.369163	0.412	0.461	1	0	WASF3
0.00191225	0.280686	0.541	0.473	1	0	JAZF1
0.00204462	-0.294477	0.18	0.25	1	0	CHKA
0.00207792	0.267358	0.417	0.333	1	0	TMCC1
0.00211526	0.26197	0.303	0.23	1	0	ZNF654
0.0021376	0.276232	0.329	0.254	1	0	CUL1
0.00220152	0.269685	0.392	0.314	1	0	CFDP1
0.0022189	-0.370277	0.371	0.432	1	0	RETREG1
0.00232984	0.307069	0.447	0.368	1	0	RASAL2
0.00248324	0.252905	0.285	0.212	1	0	LINC-PDE4D-6
0.0030461	-0.597055	0.233	0.297	1	0	RALYL
0.00319627	-0.350158	0.243	0.313	1	0	EPS8
0.00325884	-0.377956	0.363	0.416	1	0	ESRRB
0.00335254	0.255592	0.44	0.366	1	0	LINC-TEX47-6
0.00345557	-0.250219	0.317	0.397	1	0	TMEM132B
0.00363457	0.267102	0.413	0.34	1	0	HSP90B1li3
0.00363958	-0.400397	0.403	0.456	1	0	DMDli1
0.00364631	0.275297	0.308	0.237	1	0	DHX32
0.00400668	-0.281502	0.534	0.577	1	0	AKAP7
0.00402429	0.252213	0.347	0.271	1	0	PPP1R13B
0.00435565	0.263736	0.27	0.202	1	0	TSORFli426
0.00507483	-0.30138	0.278	0.354	1	0	ABCA3li1
0.00542019	0.25072	0.606	0.539	1	0	RUNX1T1
0.00565158	-0.263043	0.722	0.694	1	0	NCOA2
0.00592411	0.26655	0.422	0.352	1	0	PAK3
0.00736067	0.250322	0.336	0.273	1	0	LINC-PPIF-11
0.00821661	0.266162	0.254	0.195	1	0	SYT16
0.00957183	-0.286524	0.462	0.523	1	0	CTBP2
5.08815e-21	-1.90542	0.373	0.632	1.25403e-16	1	LRP1B
7.60202e-21	-2.57226	0.054	0.299	1.87359e-16	1	RPL21-AS-5
7.93298e-20	-0.774751	0.661	0.854	1.95516e-15	1	NRCAM
1.06032e-19	-1.58465	0.057	0.295	2.61327e-15	1	TSORFli2311
1.10914e-19	-0.59859	0.946	0.989	2.73359e-15	1	NRXN1
6.7556e-19	-1.28644	0.279	0.556	1.66499e-14	1	PTN
7.3775e-19	-1.80434	0.578	0.765	1.81826e-14	1	DLGAP2
1.57585e-18	-1.33988	0.046	0.27	3.88383e-14	1	CNTN3
4.51579e-18	-0.730653	0.433	0.71	1.11296e-13	1	TMEM117
5.89545e-18	-1.33347	0.057	0.28	1.45299e-13	1	NTRK2
1.65721e-17	-0.845413	0.484	0.737	4.08437e-13	1	FSTL4-AS-8
2.69642e-17	-0.621704	0.903	0.96	6.64559e-13	1	PLEKHA5liN
3.80828e-17	-1.13226	0.094	0.328	9.38589e-13	1	SORCS1
2.57908e-16	-1.61099	0.179	0.408	6.3564e-12	1	FGF14
4.2007e-16	-0.874331	0.359	0.601	1.0353e-11	1	PMFBP1
1.38325e-15	-0.58387	0.886	0.972	3.40916e-11	1	FSTL4
2.68695e-15	-1.10162	0.063	0.27	6.62225e-11	1	KCTD8
3.26347e-15	-0.619775	0.764	0.895	8.04316e-11	1	SYT14
9.76265e-15	-0.727852	0.544	0.76	2.4061e-10	1	FRMD4A
1.09119e-14	-0.627753	0.553	0.778	2.68934e-10	1	XKR4
1.14863e-14	-1.4211	0.063	0.255	2.83092e-10	1	ROBO1
1.16808e-14	-0.383105	0.972	0.996	2.87885e-10	1	TMEFF2
1.48528e-14	-0.673808	0.541	0.758	3.66063e-10	1	LINC-PLIN3-8
1.59455e-14	-0.911919	0.194	0.421	3.92994e-10	1	TSHZ2
4.21623e-14	-0.887743	0.194	0.423	1.03913e-09	1	DAB1
7.49775e-14	-0.329541	0.983	1	1.84789e-09	1	GRIP1
9.18581e-14	-0.89804	0.123	0.334	2.26393e-09	1	NELL2
1.38661e-13	-0.816431	0.097	0.3	3.41745e-09	1	LDLRAD4
1.53004e-13	-1.20214	0.1	0.293	3.77093e-09	1	HS6ST3
2.21119e-13	-0.849304	0.105	0.312	5.44971e-09	1	DMDli2
2.43054e-13	-0.946203	0.1	0.297	5.99032e-09	1	PTPRM
8.94951e-13	-0.639747	0.157	0.372	2.2057e-08	1	CYRIA
1.27459e-12	-0.799804	0.077	0.264	3.14134e-08	1	UBE2QL1
1.66678e-12	-0.723582	0.145	0.354	4.10796e-08	1	PRKD1
1.73601e-12	-0.841498	0.165	0.372	4.27857e-08	1	PLEKHG1
2.33605e-12	-0.564861	0.268	0.511	5.75744e-08	1	WASF3
2.97601e-12	-0.596296	0.353	0.603	7.33469e-08	1	KHDRBS3
5.67781e-12	-0.681	0.171	0.385	1.39935e-07	1	PLCB1
6.12601e-12	-0.531118	0.789	0.936	1.50982e-07	1	PTPRG
6.64302e-12	-0.553024	0.33	0.564	1.63724e-07	1	BICD1
1.13593e-11	-0.811873	0.211	0.412	2.79961e-07	1	PDZD2
1.1959e-11	-0.803008	0.114	0.299	2.9474e-07	1	LARGE1
2.3603e-11	-0.679632	0.194	0.403	5.81718e-07	1	EPB41L3
2.57299e-11	-0.557662	0.9	0.937	6.34139e-07	1	PDE4B
4.34137e-11	-0.509913	0.593	0.783	1.06998e-06	1	RGS7
4.53055e-11	0.504465	0.906	0.879	1.1166e-06	1	L1RE1li118
4.88946e-11	-0.581829	0.148	0.347	1.20506e-06	1	CNK3/IPCEF1
9.69185e-11	-0.60667	0.584	0.76	2.38865e-06	1	FSTL5
1.01059e-10	-0.730398	0.154	0.343	2.4907e-06	1	UNC5D
1.02983e-10	-1.12478	0.393	0.562	2.53813e-06	1	DOCK4
1.39153e-10	-0.509457	0.188	0.399	3.42957e-06	1	MAP2K6
1.94281e-10	-0.577356	0.128	0.308	4.78826e-06	1	SLC22A23li1
2.07111e-10	-0.683521	0.276	0.472	5.10446e-06	1	OXR1
2.12391e-10	-0.632403	0.085	0.25	5.23458e-06	1	DDAH1
2.51479e-10	-0.504744	0.809	0.934	6.19796e-06	1	CELF2li1
3.53228e-10	-0.585218	0.248	0.453	8.70566e-06	1	FAM126A
4.24558e-10	-0.647357	0.154	0.335	1.04637e-05	1	SLC9A9
5.51885e-10	-0.600643	0.148	0.33	1.36018e-05	1	EDA
5.62399e-10	-0.50646	0.501	0.697	1.38609e-05	1	FRMD4B
6.2395e-10	-0.309257	0.926	0.984	1.53779e-05	1	PLCB4
6.61196e-10	-0.479737	0.405	0.615	1.62958e-05	1	LINC-SCYL1-1
6.63729e-10	-0.423373	0.621	0.812	1.63583e-05	1	CDK14
1.19795e-09	-0.456772	0.812	0.906	2.95246e-05	1	ARHGAP24
1.74865e-09	-0.550068	0.553	0.737	4.30973e-05	1	PTPRD
4.70323e-09	-0.519157	0.217	0.407	0.000115916	1	RELL1
9.0041e-09	-0.336491	0.917	0.969	0.000221915	1	ADARB2
1.13534e-08	-0.400484	0.425	0.641	0.000279816	1	ZNF705BliN
1.27116e-08	-0.424542	0.362	0.566	0.000313289	1	LORF2li216
1.33386e-08	-0.353722	0.291	0.497	0.000328742	1	RANBP17
1.54517e-08	-0.5094	0.368	0.558	0.000380822	1	GPC6
1.63371e-08	-0.489516	0.359	0.556	0.000402644	1	CERS6
1.80701e-08	-0.338203	0.214	0.412	0.000445357	1	TNR-AS-4
1.82967e-08	-0.624087	0.128	0.285	0.00045094	1	ADAMTSL3
1.86534e-08	-0.438973	0.228	0.407	0.000459732	1	SORBS2
1.99514e-08	-0.425489	0.561	0.772	0.000491722	1	NCOA2
2.02681e-08	-0.419817	0.151	0.319	0.000499529	1	TMEM163
4.23694e-08	-0.279924	0.98	0.992	0.00104424	1	TENM2
4.34989e-08	-0.598234	0.111	0.259	0.00107207	1	CLSTN2
4.66627e-08	-0.465752	0.402	0.591	0.00115005	1	GRIK2
5.15388e-08	-0.38989	0.177	0.348	0.00127022	1	MED12L
6.02679e-08	-0.366242	0.293	0.484	0.00148536	1	TANC2
6.23158e-08	-0.680122	0.467	0.632	0.00153584	1	KHDRBS2
6.68203e-08	-0.405884	0.234	0.412	0.00164685	1	RPL6li41
6.78334e-08	-0.442613	0.724	0.855	0.00167182	1	VWC2
7.14681e-08	-0.334939	0.259	0.454	0.0017614	1	TMEFF2-AS-1
7.63783e-08	-0.338693	0.846	0.954	0.00188242	1	LINC-NSMCE4A-13
9.37505e-08	-0.384474	0.368	0.572	0.00231057	1	CFAP58
1.03897e-07	-0.31206	0.858	0.954	0.00256065	1	DACH1
1.03963e-07	-0.369004	0.276	0.469	0.00256228	1	CHD5
1.05618e-07	-0.348034	0.376	0.586	0.00260306	1	ZBTB20
1.41621e-07	-0.412093	0.111	0.252	0.00349039	1	IMMP2Lli1
1.46752e-07	-0.381889	0.473	0.662	0.00361684	1	NOVA1
1.72543e-07	-0.288922	0.128	0.283	0.00425251	1	SMAP2
2.12967e-07	-0.410562	0.481	0.657	0.00524878	1	ADARB2-AS-6
2.20497e-07	-0.46409	0.721	0.834	0.00543438	1	PDE4B-AS-5
2.5697e-07	-0.360354	0.214	0.387	0.00633327	1	SDK2
2.64323e-07	-0.371345	0.117	0.259	0.0065145	1	SCN3A
2.65393e-07	-0.281184	0.35	0.553	0.00654086	1	COL9A1
2.89118e-07	-0.28521	0.242	0.428	0.0071256	1	VPS8
3.77493e-07	-0.262101	0.242	0.432	0.0093037	1	FAM168A
3.96221e-07	-0.30887	0.302	0.486	0.00976527	1	DMDli1
4.08317e-07	-0.388702	0.12	0.259	0.0100634	1	FBXL4
4.41895e-07	-0.301054	0.749	0.884	0.0108909	1	PID1
4.67452e-07	-0.357518	0.453	0.652	0.0115208	1	EFNA5
4.7484e-07	-0.330595	0.117	0.258	0.0117029	1	RCAN2-AS-4
5.06912e-07	-0.273838	0.259	0.447	0.0124934	1	ESRRB
5.32367e-07	-0.355152	0.661	0.812	0.0131207	1	NPAS3
5.65292e-07	-0.403002	0.171	0.322	0.0139322	1	LIN1li42
5.78171e-07	-0.392992	0.194	0.358	0.0142496	1	PMFBP1-AS-1
6.66956e-07	-0.474053	0.199	0.35	0.0164378	1	DACH2
8.10077e-07	-0.287391	0.157	0.308	0.0199652	1	LINC-TENM2-8
8.12297e-07	-0.26903	0.379	0.592	0.0200199	1	SYBU
8.55983e-07	-0.270524	0.274	0.448	0.0210966	1	CCDC88A
9.53585e-07	-0.26461	0.171	0.325	0.0235021	1	LINC-COL9A1-2
9.71742e-07	-0.321257	0.165	0.319	0.0239496	1	ARSG
1.15127e-06	0.349937	0.84	0.738	0.0283742	1	HS3ST3A1li1
1.24533e-06	-0.315688	0.35	0.548	0.0306923	1	NALCN
1.30691e-06	-0.29376	0.422	0.616	0.0322101	1	RIT2
1.69112e-06	-0.30781	0.832	0.936	0.0416793	1	LINC-RPL6-63
1.95697e-06	-0.337371	0.285	0.453	0.0482315	1	NRXN1-AS-4
2.09868e-06	-0.317947	0.157	0.304	0.0517241	1	EIF2A
2.58569e-06	-0.332115	0.185	0.333	0.0637269	1	ABHD18
2.60108e-06	-0.304443	0.151	0.294	0.0641061	1	RDX
3.14326e-06	-0.390578	0.174	0.314	0.0774687	1	MGAT4A
3.74936e-06	-0.283335	0.185	0.338	0.0924068	1	TSORFli2548
4.45094e-06	-0.289547	0.137	0.272	0.109698	1	MMP16
4.88254e-06	-0.284718	0.268	0.433	0.120335	1	KDM7A
4.99035e-06	-0.339663	0.459	0.631	0.122992	1	TPH2
5.43759e-06	-0.298255	0.179	0.32	0.134015	1	FRMD6
5.54526e-06	-0.35254	0.57	0.736	0.136668	1	GPC5
6.38719e-06	-0.690314	0.171	0.298	0.157419	1	LRRTM4
6.51734e-06	-0.276116	0.288	0.463	0.160626	1	GPATCH8
6.73502e-06	-0.413804	0.302	0.459	0.165991	1	NRXN1-AS-5
6.7518e-06	-0.339011	0.353	0.533	0.166405	1	TRPC5
8.31624e-06	-0.414195	0.168	0.302	0.204962	1	EPHA6
1.0107e-05	-0.261497	0.134	0.26	0.249096	1	HIVEP1
1.03046e-05	-0.355822	0.154	0.287	0.253968	1	P2RY14
1.1053e-05	-0.294678	0.234	0.392	0.272412	1	FNBP1L
1.15029e-05	-0.354801	0.481	0.665	0.283499	1	SGCD
1.23042e-05	-0.295048	0.214	0.362	0.303248	1	ABCA3li1
1.34945e-05	-0.307909	0.467	0.637	0.332586	1	MAP4K4
1.5395e-05	-0.312813	0.174	0.312	0.379424	1	PON3
1.79044e-05	-0.300889	0.667	0.806	0.441272	1	FHIT
1.9148e-05	-0.334324	0.177	0.307	0.47192	1	FGF13
2.0942e-05	-0.272018	0.16	0.292	0.516138	1	KIF13B
2.22223e-05	-0.293002	0.137	0.259	0.54769	1	LINC-PLIN3-9
2.42354e-05	-0.263548	0.866	0.939	0.597305	1	ADCY2li1
2.55036e-05	-0.257077	0.242	0.392	0.628561	1	NCOA7
2.61126e-05	-0.321982	0.134	0.25	0.643571	1	MAP2
2.90952e-05	-0.548324	0.45	0.601	0.717081	1	LINC-MRPL42-8
3.33908e-05	-0.305732	0.427	0.601	0.822951	1	HIP1
3.97893e-05	-0.265272	0.436	0.608	0.980648	1	AKAP7
4.30089e-05	-0.303695	0.348	0.498	1	1	ZMYND8
4.74341e-05	-0.28901	0.293	0.449	1	1	RETREG1
4.87931e-05	-0.309687	0.385	0.541	1	1	CPEB4
5.45476e-05	-0.252499	0.328	0.493	1	1	ZNF154
5.90393e-05	-0.289501	0.14	0.253	1	1	LINC-RPL6-197
8.2001e-05	-0.250038	0.142	0.254	1	1	MYO1D
0.000103303	-0.279099	0.234	0.368	1	1	RHOBTB3
0.000109085	-0.262438	0.279	0.431	1	1	GTF2I
0.000134664	-0.257582	0.481	0.647	1	1	TOX
0.000146399	-0.257067	0.385	0.547	1	1	SPECC1L
0.000183014	-0.287991	0.399	0.552	1	1	CNTN1
0.000697033	0.560986	0.171	0.284	1	1	ADGRL2
0.00245256	0.46663	0.55	0.549	1	1	SYT1
0.00528018	0.284216	0.553	0.481	1	1	LINC-THSD7B-6
1.50798e-211	4.73097	0.978	0.038	3.71658e-207	2	RPL21-AS-5
1.95502e-195	4.16995	0.851	0.009	4.81834e-191	2	LAMA2
2.97914e-189	2.91097	0.838	0.012	7.3424e-185	2	LINC-ARHGAP24-7
3.54581e-168	2.80693	0.851	0.041	8.739e-164	2	CNTN3
2.89832e-167	2.82742	0.868	0.05	7.14319e-163	2	NTRK2
1.41847e-165	2.8811	0.86	0.046	3.49596e-161	2	KCTD8
8.65579e-165	3.07761	0.877	0.061	2.13331e-160	2	TSORFli2311
8.72139e-160	2.39533	0.746	0.014	2.14947e-155	2	LINC-LDHB-13
1.32269e-150	2.43822	0.728	0.021	3.2599e-146	2	CDH10
1.42797e-144	2.56142	0.737	0.031	3.51937e-140	2	NHSL1
3.34936e-141	1.96691	0.645	0.008	8.25484e-137	2	LINC-ARHGAP24-6
2.69625e-137	2.37723	0.754	0.046	6.64519e-133	2	BRINP1
8.09446e-134	3.2873	0.939	0.19	1.99496e-129	2	FGF14
1.08672e-131	2.40214	0.719	0.039	2.67833e-127	2	TAFA2
4.47986e-131	2.18001	0.789	0.063	1.10411e-126	2	UBE2QL1
9.13746e-129	2.65456	0.811	0.091	2.25202e-124	2	HS6ST3
6.66874e-126	1.99949	0.732	0.05	1.64358e-121	2	UNC5C
2.85937e-125	3.41137	0.991	0.445	7.0472e-121	2	LRP1B
2.066e-123	2.31742	0.833	0.104	5.09187e-119	2	DMDli2
1.58857e-122	2.61131	0.829	0.115	3.91518e-118	2	SORCS1
8.04604e-121	2.32322	0.882	0.138	1.98303e-116	2	UNC5D
1.17277e-119	3.00516	0.724	0.066	2.89042e-115	2	ROBO1
1.53431e-119	3.40686	0.996	0.637	3.78145e-115	2	DLGAP2
2.01941e-118	2.05129	0.675	0.043	4.97704e-114	2	LINC-RPL12-14
1.08851e-116	1.64809	0.583	0.015	2.68273e-112	2	SHROOM3li1
6.69763e-113	2.80001	0.987	0.344	1.6507e-108	2	PTN
9.9731e-113	2.65457	0.978	0.395	2.45797e-108	2	DOCK4
3.71827e-112	2.23607	0.781	0.102	9.16405e-108	2	PTPRM
1.83713e-111	2.19725	0.706	0.066	4.52778e-107	2	LRFN5
2.63907e-110	1.7995	0.61	0.03	6.50425e-106	2	TBC1D4
2.66969e-110	2.04804	0.627	0.038	6.57971e-106	2	ZFPM2
4.78532e-110	1.7031	0.592	0.024	1.17939e-105	2	COBL
9.95851e-108	1.4991	0.491	0.002	2.45437e-103	2	ST8SIA6
8.60322e-107	1.68495	0.509	0.008	2.12035e-102	2	RPL6li146
1.75458e-106	1.68492	0.632	0.039	4.32434e-102	2	NAV2li1
2.87964e-106	2.1373	0.895	0.202	7.09717e-102	2	EPB41L3
2.63809e-102	1.65644	0.654	0.052	6.50184e-98	2	MGAM
2.67676e-101	1.56929	0.566	0.028	6.59714e-97	2	ISL1
1.99282e-100	1.92025	0.645	0.059	4.9115e-96	2	CRTAC1
2.68478e-100	2.03373	0.702	0.08	6.61692e-96	2	LINC-USP25-14
6.2293e-100	2.09619	0.702	0.082	1.53527e-95	2	MAML2
2.31118e-99	1.62452	0.456	0.002	5.69613e-95	2	LINC-LAMA2-2
1.68068e-97	1.65284	0.496	0.013	4.14219e-93	2	LINC-SORL1-9
2.55124e-96	1.90488	0.57	0.036	6.2878e-92	2	NTRK3
6.8778e-96	1.69587	0.469	0.009	1.6951e-91	2	LINC-RPL21-262
1.183e-95	1.85994	0.649	0.069	2.91563e-91	2	IQCJ-SCHIP1-AS-11
4.63971e-95	1.67875	0.64	0.057	1.1435e-90	2	STMN2
2.06846e-94	2.08706	0.877	0.223	5.09792e-90	2	DAB1
8.28425e-94	1.94995	0.746	0.118	2.04174e-89	2	LARGE1
1.45142e-92	1.25489	1	0.97	3.57717e-88	2	NRXN1
1.80809e-91	1.52766	0.5	0.022	4.45623e-87	2	CHST9
1.12283e-87	1.81889	0.789	0.154	2.76733e-83	2	SLC9A9
6.6302e-87	1.53545	0.452	0.013	1.63408e-82	2	CHSY3
2.54251e-86	1.33317	1	0.928	6.26628e-82	2	PLEKHA5liN
7.43533e-86	-3.36605	0.031	0.835	1.83251e-81	2	MEGF11
1.08376e-85	1.99861	0.842	0.229	2.67103e-81	2	PDZD2
4.23405e-85	1.53921	0.526	0.036	1.04353e-80	2	NABP1
4.31373e-85	1.61399	0.496	0.028	1.06316e-80	2	LRRC7
1.20676e-84	1.38581	1	0.941	2.97419e-80	2	ADARB2
2.48607e-84	1.81542	0.667	0.091	6.12717e-80	2	SPTLC1li7
3.81336e-84	1.34613	0.447	0.014	9.39842e-80	2	FOXP2
6.2493e-84	1.99826	0.947	0.491	1.5402e-79	2	KHDRBS2
1.29329e-83	1.21365	0.395	0.003	3.18744e-79	2	LINC-LDHB-16
2.97237e-83	1.7135	0.649	0.089	7.32569e-79	2	DDAH1
3.04876e-82	1.4405	0.469	0.022	7.51398e-78	2	TSORFli1254
4.34881e-81	1.79453	0.811	0.198	1.07181e-76	2	PLCB1
5.40578e-81	1.70358	0.412	0.01	1.33231e-76	2	ROBO1-AS-7
2.32852e-80	1.91047	0.781	0.192	5.73888e-76	2	PLEKHG1
1.40184e-79	1.25934	0.412	0.011	3.45497e-75	2	MET
4.86571e-79	1.80403	0.693	0.126	1.1992e-74	2	LDLRAD4
1.50333e-78	1.76914	0.974	0.623	3.70512e-74	2	LINC-PLIN3-8
2.90594e-78	1.63616	0.978	0.639	7.16198e-74	2	FSTL5
2.95357e-78	-2.80724	0.285	0.889	7.27936e-74	2	HS3ST3A1li1
2.9098e-77	1.55793	0.627	0.089	7.17149e-73	2	EPB41L2
3.80369e-77	1.74087	0.772	0.171	9.37457e-73	2	PRKD1
6.01256e-77	1.91091	0.732	0.155	1.48186e-72	2	NELL2
6.14613e-77	1.76791	0.864	0.258	1.51478e-72	2	CA10
1.3569e-76	2.34858	0.601	0.088	3.34422e-72	2	UBE2E1-AS-3
5.93128e-76	1.5047	0.978	0.749	1.46182e-71	2	NRCAM
2.1944e-74	1.30134	0.553	0.061	5.40832e-70	2	ASTN1
3.37823e-74	-2.73833	0.145	0.811	8.326e-70	2	FRAS1
5.90312e-74	1.84197	0.618	0.098	1.45488e-69	2	KIAA1217
2.99545e-73	1.4373	0.509	0.05	7.38259e-69	2	KLHL29
3.36976e-73	1.62206	0.956	0.613	8.30511e-69	2	PTPRD
1.04209e-72	1.64314	0.86	0.302	2.56834e-68	2	OXR1
7.81107e-72	-1.71334	0.781	0.958	1.92512e-67	2	TRHDE
1.33208e-71	1.30288	0.991	0.91	3.28305e-67	2	PDE4B
3.70223e-71	-1.57321	0.873	0.963	9.12452e-67	2	DGKH
3.2203e-70	1.42512	0.478	0.042	7.93676e-66	2	LRP1B-AS-4
1.79163e-69	-1.16117	0.978	0.995	4.41564e-65	2	DST
7.47538e-68	1.32821	0.368	0.013	1.84238e-63	2	RPS20li9
7.98136e-68	1.22167	0.351	0.009	1.96709e-63	2	TBC1D4-AS-2
1.5715e-67	1.30815	0.57	0.079	3.87313e-63	2	THRB
7.22652e-67	1.5251	0.956	0.629	1.78105e-62	2	FRMD4A
2.45546e-66	1.69844	0.803	0.24	6.05174e-62	2	TSHZ2
7.09544e-66	1.33001	0.447	0.037	1.74874e-61	2	FLRT2
8.11072e-66	-2.05871	0.469	0.882	1.99897e-61	2	MTUS2
9.11553e-66	1.28534	0.548	0.074	2.24661e-61	2	PHACTR2
1.28453e-65	1.45396	0.732	0.176	3.16586e-61	2	CNK3/IPCEF1
1.82641e-64	1.64852	0.904	0.434	4.50138e-60	2	PMFBP1
1.50091e-63	1.20449	0.311	0.004	3.69913e-59	2	LINC-MDH1-22
9.49117e-63	1.16275	0.325	0.008	2.33919e-58	2	SEMA3F
1.50864e-62	1.24354	0.991	0.872	3.71819e-58	2	CELF2li1
1.46579e-61	1.25757	0.667	0.146	3.61258e-57	2	ADGRL2
1.92324e-61	-2.32238	0.715	0.93	4.74001e-57	2	L1RE1li118
2.27389e-61	1.06813	0.482	0.053	5.60424e-57	2	ZFHX3
6.55114e-61	1.06861	0.39	0.027	1.61459e-56	2	LRP1B-AS-2
7.95364e-61	1.17643	0.447	0.043	1.96025e-56	2	NTNG1
8.63791e-59	0.863854	0.311	0.009	2.1289e-54	2	RNF125
1.39143e-58	1.19039	0.974	0.854	3.42931e-54	2	ARHGAP24
2.91251e-58	-2.55961	0.158	0.729	7.17817e-54	2	SPECC1
3.03977e-58	1.14755	0.443	0.048	7.49182e-54	2	GALNT18
1.03009e-57	1.33951	0.956	0.649	2.53876e-53	2	XKR4
1.6969e-57	1.423	0.596	0.12	4.18219e-53	2	MAP2
5.91702e-57	1.07406	0.39	0.033	1.45831e-52	2	LINC-BASP1-1
6.91963e-57	-3.03725	0.175	0.732	1.70541e-52	2	LINC-C3ORF58-3
1.70564e-56	1.18297	0.474	0.064	4.20372e-52	2	MPDZ
2.11251e-56	1.10635	0.32	0.013	5.20649e-52	2	GLIS3
2.81077e-56	1.02471	0.355	0.023	6.92743e-52	2	PLCL2li1
1.22058e-54	0.893898	0.294	0.009	3.00825e-50	2	TCF24
2.62787e-54	1.24098	0.987	0.753	6.47664e-50	2	PDE4B-AS-5
5.81188e-54	0.714576	0.259	0.002	1.4324e-49	2	LPAR1
1.26321e-53	1.10345	0.443	0.057	3.11331e-49	2	ERICH3
6.08177e-53	0.981359	0.395	0.04	1.49891e-48	2	LINC-EPB41L3-3
6.71129e-53	0.965326	0.342	0.024	1.65407e-48	2	DYNC1I1
8.90059e-53	1.1713	0.982	0.937	2.19364e-48	2	FSTL4
9.42033e-53	1.2114	0.487	0.078	2.32173e-48	2	RPRM
1.16495e-52	1.39762	0.592	0.12	2.87115e-48	2	CLSTN2
3.59596e-52	1.11437	0.465	0.066	8.86261e-48	2	LINC-KLHDC7A-4
3.74863e-52	-2.32089	0.022	0.621	9.23887e-48	2	LINC-THSD7B-6
1.60771e-51	1.48869	0.439	0.063	3.96236e-47	2	PTPRK
2.0022e-51	0.947335	0.342	0.025	4.93462e-47	2	PLPPR5
7.51032e-51	1.27285	0.373	0.037	1.85099e-46	2	SORCS3
8.36981e-51	1.26939	0.662	0.175	2.06282e-46	2	MGAT4A
8.4654e-51	1.43913	0.741	0.256	2.08638e-46	2	SORBS2
4.8239e-50	-1.55048	0.789	0.926	1.1889e-45	2	PLCL1
7.97772e-50	0.711141	0.276	0.01	1.96619e-45	2	LINC-RPS15A-37
1.34304e-49	0.932136	0.355	0.031	3.31007e-45	2	LINC-C5ORF22-3
2.0402e-49	0.997895	0.386	0.042	5.02827e-45	2	LINC-HMGN2-61
7.1827e-49	1.05745	0.5	0.088	1.77025e-44	2	ARHGAP22
3.82935e-48	0.936211	0.333	0.027	9.43783e-44	2	DOCK4-AS-1
4.74299e-48	1.17383	0.272	0.011	1.16896e-43	2	IL1RAPL2
1.03736e-47	1.12427	0.974	0.825	2.55667e-43	2	SYT14
5.31447e-47	1.17546	0.947	0.67	1.3098e-42	2	RGS7
7.63398e-47	0.962056	0.487	0.084	1.88147e-42	2	FAM135B
7.91073e-47	1.20454	0.623	0.162	1.94968e-42	2	SLC22A23li1
8.17046e-47	1.14238	0.36	0.038	2.01369e-42	2	FIGN
1.91509e-45	-1.14649	0.855	0.959	4.71994e-41	2	LINC-THSD7B-4
1.95794e-45	0.76951	0.281	0.016	4.82555e-41	2	IQCJ-SCHIP1-AS-6
3.39902e-45	1.07864	0.469	0.087	8.37722e-41	2	MYRIP
1.57934e-44	-2.09871	0.114	0.632	3.89243e-40	2	TOX3
2.33407e-44	1.10573	0.32	0.029	5.75255e-40	2	BCAM
4.6788e-44	1.11751	0.579	0.146	1.15314e-39	2	ADCY9
6.5698e-44	1.03121	0.991	0.867	1.61919e-39	2	PTPRG
6.89547e-44	-1.23979	0.789	0.914	1.69946e-39	2	THSD7B
1.88858e-43	1.15463	0.719	0.239	4.65458e-39	2	SDK2
1.91759e-43	1.42407	0.912	0.598	4.72609e-39	2	FSTL4-AS-8
2.99245e-43	1.21961	0.675	0.217	7.37519e-39	2	PMFBP1-AS-1
3.00894e-43	1.07113	0.974	0.775	7.41583e-39	2	VWC2
6.7828e-43	1.24888	0.68	0.211	1.67169e-38	2	DACH2
2.19574e-42	-1.63459	0.557	0.812	5.41162e-38	2	MARCHF3
2.72027e-42	0.728775	0.268	0.016	6.70438e-38	2	L1RE1li170
3.40886e-42	1.3494	0.618	0.19	8.40149e-38	2	EDA
3.82279e-42	1.23568	0.588	0.151	9.42164e-38	2	ADAMTSL3
7.45286e-42	-1.15619	0.807	0.972	1.83683e-37	2	GALNTL6
7.46099e-42	-1.35444	0.649	0.841	1.83884e-37	2	DOCK10
2.28336e-41	-2.19902	0.031	0.543	5.62758e-37	2	C1QL1
2.78871e-41	-1.08525	0.838	0.944	6.87305e-37	2	CTNNA2
3.48451e-41	0.694742	1	0.986	8.58791e-37	2	TMEFF2
4.09721e-41	1.12426	0.667	0.217	1.0098e-36	2	CYRIA
6.08705e-41	-1.58453	0.465	0.771	1.50021e-36	2	CAMK1D
7.87593e-41	1.13867	0.768	0.297	1.9411e-36	2	FAM126A
1.36181e-40	-2.07551	0.009	0.514	3.35632e-36	2	LINC-SLC2A12-2
4.05455e-40	0.964941	0.254	0.016	9.99285e-36	2	LINC-RPL12-38
4.4289e-40	1.15316	0.728	0.255	1.09155e-35	2	RELL1
1.06218e-39	-1.98917	0.114	0.585	2.61785e-35	2	MEGF10
1.55427e-39	-1.87295	0.18	0.629	3.83064e-35	2	FARP1
1.80923e-39	1.01589	0.645	0.192	4.45903e-35	2	SORCS2
2.22482e-39	0.814487	0.342	0.043	5.4833e-35	2	ZDHHC2
3.09201e-39	1.15587	0.588	0.17	7.62056e-35	2	INPP4B
6.2774e-39	0.767885	0.254	0.017	1.54713e-34	2	SCD5
7.24745e-39	0.69546	0.991	0.988	1.78621e-34	2	TENM2
8.30239e-39	-0.844827	0.952	0.961	2.04621e-34	2	NCAM1
2.86146e-38	1.10728	0.781	0.338	7.05235e-34	2	TANC2
4.73605e-38	0.898696	0.289	0.029	1.16725e-33	2	IQCJ-SCHIP1-AS-1
9.04708e-38	0.872459	0.316	0.038	2.22974e-33	2	DTX4
1.47852e-37	0.990579	0.425	0.085	3.64396e-33	2	GAB2
2.05621e-37	0.834589	0.289	0.03	5.06773e-33	2	NELL2-AS-1
2.77803e-37	-1.20278	0.746	0.89	6.84674e-33	2	MAN1A1
6.66463e-37	-1.59125	0.36	0.74	1.64257e-32	2	THSD7A
9.23268e-37	1.08628	0.846	0.409	2.27549e-32	2	CERS6
9.33199e-37	0.884483	0.592	0.172	2.29996e-32	2	MTCL1
1.04817e-36	0.961133	0.553	0.149	2.58333e-32	2	KCNIP2
1.29526e-36	-1.8695	0.022	0.492	3.19229e-32	2	MDGA1
1.61453e-36	-1.62197	0.342	0.688	3.97917e-32	2	CABP1
2.17375e-36	1.06634	0.895	0.559	5.35742e-32	2	TMEM117
2.86496e-36	0.895469	0.346	0.051	7.06098e-32	2	KLHDC7A
4.3483e-36	1.2405	0.855	0.541	1.07168e-31	2	ADARB2-AS-6
1.13092e-35	1.05827	0.684	0.248	2.78727e-31	2	MAP2K6
1.4143e-35	-1.17189	0.732	0.875	3.48569e-31	2	THSD7Bli1
1.92321e-35	-1.75802	0.303	0.667	4.73996e-31	2	ADARB1
2.40575e-35	1.19581	0.851	0.413	5.92922e-31	2	GPC6
3.75858e-35	-1.10475	0.785	0.884	9.2634e-31	2	ITPR1
6.87136e-35	0.835526	0.355	0.06	1.69352e-30	2	ZEB1
1.47232e-34	0.943689	0.522	0.145	3.62868e-30	2	MYO1D
1.91259e-34	-2.69895	0.048	0.491	4.71378e-30	2	NKAIN2
2.16992e-34	-1.80414	0.167	0.585	5.34799e-30	2	CDH7
3.61105e-34	-1.44098	0.404	0.725	8.8998e-30	2	ASPH
4.51894e-34	1.25147	0.487	0.137	1.11374e-29	2	FRMD5
5.58598e-34	0.628591	0.333	0.051	1.37672e-29	2	TENM4
8.70164e-34	1.14231	0.746	0.329	2.14461e-29	2	NRXN1-AS-5
2.03825e-33	0.772069	0.342	0.057	5.02347e-29	2	CCDC141
2.3652e-33	1.04636	0.759	0.357	5.82928e-29	2	WASF3
9.58266e-33	0.88034	0.281	0.036	2.36174e-28	2	LINC-RPL6-20
1.51274e-32	0.820794	0.39	0.08	3.72829e-28	2	LINC-TRIM71-1
2.37411e-31	-0.465862	0.996	0.993	5.85122e-27	2	TRPM3
2.8067e-31	-0.900372	0.925	0.952	6.91739e-27	2	ZEB2
3.62342e-31	0.871782	0.544	0.169	8.93028e-27	2	SLC24A2
3.7547e-31	-1.27052	0.57	0.76	9.25383e-27	2	SYNE2
3.83971e-31	-0.906327	0.943	0.964	9.46334e-27	2	GRIA3
4.74775e-31	0.93007	0.513	0.15	1.17013e-26	2	LINC-PLIN3-9
5.04075e-31	0.68058	0.303	0.047	1.24234e-26	2	TSORFli2186
5.39065e-31	-1.62777	0.202	0.585	1.32858e-26	2	IGSF11
1.00194e-30	0.583688	0.263	0.033	2.46938e-26	2	KCNMB2
1.20088e-30	-0.823121	0.908	0.951	2.95968e-26	2	GRIA4
1.26076e-30	0.747748	0.395	0.088	3.10728e-26	2	LINC-PTGR1-1
2.19791e-30	-1.67138	0.018	0.431	5.41697e-26	2	LINC-GGNBP2-1
2.23787e-30	0.883091	0.5	0.145	5.51545e-26	2	SCN3A
2.64559e-30	0.933216	0.575	0.204	6.52032e-26	2	FRMD6
2.82648e-30	0.977983	0.434	0.11	6.96614e-26	2	PRICKLE1
3.18025e-30	0.851762	0.965	0.717	7.83804e-26	2	NPAS3
3.33485e-30	-0.974407	0.807	0.886	8.21908e-26	2	SEMA6A
3.37194e-30	0.958329	0.601	0.22	8.31048e-26	2	MED12L
3.48535e-30	0.907902	0.338	0.063	8.58998e-26	2	KHDRBS2-AS-2
3.91839e-30	0.840048	0.412	0.098	9.65726e-26	2	DACH2li1
5.1058e-30	-1.3156	0.684	0.841	1.25838e-25	2	RASSF8
5.31633e-30	0.737223	0.263	0.035	1.31026e-25	2	AGBL4
6.58632e-30	0.669225	0.281	0.04	1.62326e-25	2	BCAT1
7.27608e-30	0.695861	0.329	0.06	1.79326e-25	2	LBH
8.36974e-30	0.822593	0.526	0.157	2.06281e-25	2	MMP16
1.28164e-29	0.746183	0.294	0.048	3.15872e-25	2	LORF2li206
3.11404e-29	0.95163	0.535	0.178	7.67487e-25	2	TENM3
3.83942e-29	0.894461	0.873	0.449	9.46263e-25	2	GRIK2
4.03216e-29	-1.58735	0.206	0.577	9.93766e-25	2	NTM
5.252e-29	0.887634	0.667	0.26	1.29441e-24	2	PITPNC1
1.30038e-28	0.740641	0.39	0.09	3.20493e-24	2	EML1
2.64284e-28	0.822963	0.39	0.094	6.51354e-24	2	PARM1
4.06115e-28	0.965901	0.553	0.189	1.00091e-23	2	EPHA6
5.20453e-28	0.948892	0.785	0.421	1.28271e-23	2	BICD1
2.3246e-27	-1.79248	0.167	0.537	5.72921e-23	2	LHFPL3
2.46263e-27	0.868686	0.509	0.168	6.06939e-23	2	SMAP2
3.23478e-27	-1.1999	0.539	0.76	7.97243e-23	2	SSBP2
4.84859e-27	-0.81767	0.956	0.938	1.19498e-22	2	KCNJ3
8.24307e-27	-1.90198	0.285	0.591	2.03159e-22	2	ARHGEF26
1.14605e-26	0.804113	0.368	0.086	2.82455e-22	2	ZNF704
1.54535e-26	-0.899827	0.978	0.954	3.80868e-22	2	TLL1
2.75496e-26	0.891026	0.829	0.512	6.78988e-22	2	ZNF705BliN
2.8723e-26	0.526885	0.25	0.036	7.07906e-22	2	GPR37
4.67351e-26	-1.25573	0.5	0.758	1.15183e-21	2	EPHA4
6.56303e-26	-1.54711	0.149	0.512	1.61753e-21	2	SLC4A10
7.36105e-26	0.810319	0.351	0.085	1.81421e-21	2	PAM
7.95777e-26	0.790485	0.921	0.713	1.96127e-21	2	CDK14
1.87347e-25	-1.2215	0.57	0.753	4.61736e-21	2	PPP2R2B
4.08813e-25	0.756327	0.421	0.121	1.00756e-20	2	BACH1
5.17044e-25	0.832428	0.526	0.189	1.27431e-20	2	FRMD4A-AS-8
6.60107e-25	0.847264	0.434	0.134	1.6269e-20	2	PTGR1-AS-1
7.5807e-25	-1.4269	0.246	0.565	1.86834e-20	2	INSYN2B
9.83688e-25	0.665161	0.276	0.051	2.4244e-20	2	ALK
1.12229e-24	0.819504	0.5	0.174	2.76599e-20	2	INA
1.9827e-24	0.767537	0.518	0.179	4.88655e-20	2	P2RY14
2.47907e-24	0.50416	1	0.993	6.10992e-20	2	GRIP1
2.60472e-24	-1.48123	0.123	0.474	6.41959e-20	2	LINC-MRPL22-6
1.0896e-23	0.886364	0.382	0.11	2.68542e-19	2	IQCJ-SCHIP1li1
1.62076e-23	0.589624	0.298	0.063	3.99452e-19	2	L1RE1li205
1.85e-23	-1.70135	0.048	0.386	4.5595e-19	2	DCLK1
2.10159e-23	0.541649	0.294	0.061	5.17958e-19	2	C1ORF21
2.1704e-23	0.887704	0.807	0.458	5.34916e-19	2	KHDRBS3
2.44448e-23	0.809985	0.899	0.661	6.02467e-19	2	NCOA2
3.27503e-23	0.857175	0.671	0.335	8.07163e-19	2	NRXN1-AS-4
4.07719e-23	0.842054	0.623	0.272	1.00486e-18	2	RHOBTB1
4.68913e-23	-1.44015	0.132	0.461	1.15568e-18	2	MAP6
6.22138e-23	0.76651	0.592	0.247	1.53332e-18	2	PRKD3
9.0773e-23	0.940055	0.443	0.151	2.23719e-18	2	IMMP2Lli1
2.03378e-22	-1.38354	0.039	0.376	5.01245e-18	2	ARHGAP6
2.51214e-22	0.708332	0.408	0.124	6.19141e-18	2	ATP8A2li1
2.79401e-22	0.840703	0.452	0.158	6.88612e-18	2	PPP1R9A
3.70055e-22	0.564281	0.268	0.054	9.12038e-18	2	PTPRD-AS-3
4.42497e-22	-1.36364	0.083	0.409	1.09058e-17	2	PARD3
4.90915e-22	0.806954	0.868	0.536	1.20991e-17	2	PDE3A-AS-3
1.52866e-21	-1.36	0.189	0.512	3.76754e-17	2	DTNA
1.60751e-21	-1.34537	0.088	0.409	3.96188e-17	2	SPIRE1
1.63892e-21	0.707776	0.465	0.163	4.03927e-17	2	LRRN3
1.9378e-21	0.638242	0.531	0.201	4.7759e-17	2	NOS1AP
2.02657e-21	0.865159	0.693	0.364	4.99468e-17	2	DMDli1
2.25798e-21	0.807229	0.658	0.323	5.56502e-17	2	ESRRB
3.32245e-21	-0.511907	0.991	0.996	8.18852e-17	2	NRXN3
3.42643e-21	0.772908	0.724	0.38	8.44478e-17	2	CADM2
4.87677e-21	0.814856	0.851	0.585	1.20193e-16	2	FRMD4B
5.73842e-21	-1.46449	0.171	0.483	1.41429e-16	2	CDC14A
7.56855e-21	-0.734731	0.904	0.945	1.86535e-16	2	DGKB
1.7113e-20	-1.34012	0.175	0.484	4.21768e-16	2	SHANK3
1.74707e-20	-1.06461	0.592	0.77	4.30583e-16	2	SLC30A5-AS-1
1.87998e-20	-0.687119	0.93	0.936	4.63341e-16	2	ATRNL1
1.91273e-20	-1.35802	0.066	0.375	4.71412e-16	2	NEBL
3.92856e-20	0.473509	0.346	0.095	9.68233e-16	2	VMN2R116li130
6.91234e-20	-1.26432	0.294	0.564	1.70362e-15	2	NDRG1
9.62246e-20	0.67501	0.351	0.106	2.37155e-15	2	MYLK
1.14688e-19	0.765512	0.254	0.057	2.8266e-15	2	LINC-UNC5D-9
1.58229e-19	-1.26138	0.136	0.435	3.8997e-15	2	JAM3
1.9297e-19	0.674048	0.785	0.457	4.75594e-15	2	ZBTB20
1.99275e-19	0.592939	0.32	0.089	4.91134e-15	2	RGS7-AS-6
4.2453e-19	-0.769073	0.789	0.846	1.0463e-14	2	HIPK2
4.4904e-19	-1.25414	0.32	0.552	1.1067e-14	2	RAPGEF1
4.78811e-19	0.662707	0.36	0.114	1.18008e-14	2	NEFH
4.9733e-19	0.681095	0.627	0.3	1.22572e-14	2	LORF2li11
5.33331e-19	0.751063	0.561	0.244	1.31445e-14	2	BTBD3
8.91353e-19	0.716404	0.627	0.308	2.19683e-14	2	VPS8
1.0476e-18	0.464429	0.342	0.1	2.58192e-14	2	SND1-AS-3
1.34716e-18	-0.858196	0.746	0.806	3.32021e-14	2	PDE4Dli1
1.69862e-18	-1.2487	0.061	0.348	4.18641e-14	2	SH3D19
1.99966e-18	0.568083	0.333	0.099	4.92835e-14	2	LINC-KCNK9-8
2.30254e-18	-1.24249	0.066	0.355	5.67484e-14	2	RNF150li1
2.34392e-18	0.600535	0.654	0.305	5.77683e-14	2	FAM168A
2.51196e-18	-1.04931	0.263	0.552	6.19097e-14	2	RYR3
4.95593e-18	0.689452	0.829	0.549	1.22144e-13	2	NOVA1
4.9895e-18	0.675145	0.364	0.124	1.22971e-13	2	XKR4-AS-1
7.03368e-18	0.831243	0.351	0.112	1.73352e-13	2	CDH2
7.21498e-18	0.717733	0.368	0.126	1.7782e-13	2	LINC-ID4-15
1.08719e-17	0.736729	0.57	0.254	2.67949e-13	2	ABCA3li1
1.34591e-17	0.462068	0.276	0.072	3.31713e-13	2	GKAP1-AS-2
1.39856e-17	0.812321	0.645	0.342	3.44688e-13	2	RETREG1
1.47767e-17	0.523743	0.5	0.203	3.64185e-13	2	LINC-TENM2-8
1.57753e-17	0.626205	0.776	0.439	3.88799e-13	2	STXBP5L
1.89769e-17	-1.26026	0.088	0.375	4.67704e-13	2	LINC-MRPL22-3
2.11155e-17	-1.15459	0.083	0.363	5.20412e-13	2	PPP2R2C
2.78066e-17	0.484902	0.325	0.097	6.85322e-13	2	OPN3
3.32278e-17	0.791329	0.741	0.463	8.18931e-13	2	SSH2
3.47973e-17	-1.2593	0.101	0.376	8.57614e-13	2	CACNA1G
4.27564e-17	-0.745952	0.833	0.873	1.05377e-12	2	APP
5.13393e-17	-0.702524	0.877	0.877	1.26531e-12	2	LINC-LIG4-7
5.85713e-17	0.640889	0.816	0.528	1.44355e-12	2	MAP4K4
6.5669e-17	0.684457	0.794	0.497	1.61848e-12	2	AKAP7
7.05161e-17	-1.20965	0.202	0.458	1.73794e-12	2	CDYLli2
7.35462e-17	0.670909	0.649	0.332	1.81262e-12	2	TMEFF2-AS-1
2.54081e-16	-1.04822	0.013	0.26	6.26209e-12	2	SPECC1-AS-6
3.04032e-16	0.481996	0.974	0.903	7.49316e-12	2	CNTN4
4.57734e-16	0.446555	0.311	0.098	1.12813e-11	2	PLEKHA5-AS-3
1.05539e-15	-1.16342	0.158	0.422	2.60111e-11	2	SSR3
1.11258e-15	-0.430567	0.996	0.985	2.74207e-11	2	KCNH7
1.13958e-15	-0.987622	0.018	0.262	2.8086e-11	2	GABRA3
1.17801e-15	0.575537	0.364	0.127	2.90333e-11	2	LINC-DTWD2-46
1.36266e-15	0.391787	0.259	0.07	3.35841e-11	2	DNM3
1.68346e-15	0.624745	0.548	0.253	4.14905e-11	2	PFKFB3
1.74166e-15	-1.02323	0.066	0.322	4.29248e-11	2	KCNG4
2.22834e-15	0.568236	0.311	0.1	5.49196e-11	2	KITLG
2.87147e-15	-0.752615	0.886	0.884	7.07702e-11	2	PLXNA2
2.95246e-15	0.671367	0.702	0.4	7.27664e-11	2	ZNF385B
3.72226e-15	-1.17315	0.105	0.361	9.17389e-11	2	PPP2R5A
3.88116e-15	0.465065	0.311	0.1	9.56551e-11	2	MAP1B
4.01996e-15	0.601782	0.478	0.205	9.9076e-11	2	EIF2A
4.12035e-15	0.493816	0.456	0.192	1.0155e-10	2	B3GALT1
4.18285e-15	-1.12676	0.237	0.473	1.03091e-10	2	ASAP2
5.27805e-15	0.656301	0.741	0.425	1.30083e-10	2	NALCN
6.51917e-15	0.594114	0.412	0.168	1.60671e-10	2	FBXL4
8.41322e-15	0.541246	0.469	0.206	2.07352e-10	2	LORF2li16
9.3682e-15	0.522886	0.618	0.31	2.30889e-10	2	MEF2A
1.04769e-14	0.483023	0.395	0.153	2.58213e-10	2	ADAM23
1.11597e-14	0.530071	0.596	0.298	2.75042e-10	2	RPL6li41
1.19764e-14	-1.06087	0.061	0.305	2.95169e-10	2	PCDH17
1.95481e-14	0.522457	0.939	0.77	4.81784e-10	2	CHL1
2.01023e-14	0.547334	0.908	0.731	4.95441e-10	2	HDAC9
2.03769e-14	-1.28604	0.184	0.433	5.02209e-10	2	ANKRD26-AS-14
2.8709e-14	0.679688	0.482	0.228	7.07561e-10	2	EPS8
3.33262e-14	0.545525	0.268	0.086	8.21357e-10	2	LINC-ZNF385B-3
3.5645e-14	-0.95092	0.522	0.674	8.78507e-10	2	TMTC2
3.63616e-14	0.540072	0.395	0.161	8.96168e-10	2	LINC-TENM2-9
3.66081e-14	0.512785	0.526	0.247	9.02244e-10	2	TTC7B
3.68671e-14	0.519064	0.333	0.116	9.08626e-10	2	HS6ST2
6.39918e-14	0.6164	0.487	0.216	1.57714e-09	2	PON3
7.62768e-14	0.44872	0.518	0.235	1.87992e-09	2	TSORFli2548
8.52852e-14	-0.384681	0.996	0.991	2.10194e-09	2	ANKS1B
9.78796e-14	0.495799	0.272	0.085	2.41234e-09	2	CSMD1
1.05456e-13	0.433204	0.399	0.159	2.59907e-09	2	MICU1
1.15329e-13	0.4834	0.513	0.241	2.8424e-09	2	PPM1H
1.45212e-13	0.530247	0.408	0.172	3.57889e-09	2	WWC2
1.49416e-13	0.466989	0.965	0.812	3.68251e-09	2	PID1
1.57781e-13	0.410939	0.412	0.169	3.88867e-09	2	CLINT1
1.62704e-13	-0.947619	0.482	0.638	4.01e-09	2	RBMS3li1
1.8503e-13	-1.04974	0.377	0.557	4.56025e-09	2	LINC-ST8SIA3-4
3.99455e-13	0.49569	0.316	0.116	9.84497e-09	2	USP53
4.55178e-13	0.352621	0.368	0.144	1.12183e-08	2	LINC-FRMD4B-1
5.24374e-13	0.487435	0.263	0.085	1.29237e-08	2	ITPR2
5.74855e-13	-0.945983	0.048	0.27	1.41679e-08	2	BCL11A
8.37058e-13	0.576478	0.706	0.438	2.06301e-08	2	COL9A1
8.44187e-13	0.372855	0.263	0.086	2.08058e-08	2	MARK1li1
9.34693e-13	-0.825632	0.601	0.687	2.30364e-08	2	CTTNBP2
1.21793e-12	-1.0722	0.132	0.352	3.00172e-08	2	TSORFli149
1.26366e-12	-0.351446	0.996	0.991	3.11442e-08	2	RORB
1.36499e-12	-0.944108	0.311	0.523	3.36415e-08	2	RTN1
1.4312e-12	0.51243	0.561	0.294	3.52734e-08	2	GABRB3
1.47741e-12	0.549284	0.452	0.211	3.64123e-08	2	KIZ
1.6001e-12	-0.609008	0.904	0.902	3.94361e-08	2	MAP3K1
1.7025e-12	-0.822204	0.474	0.612	4.19598e-08	2	AOPEP
2.53672e-12	-0.849622	0.548	0.661	6.25199e-08	2	LINC-THSD7B-1
2.56974e-12	-1.01281	0.303	0.495	6.33339e-08	2	SIPA1L1
3.73158e-12	0.617275	0.649	0.403	9.19686e-08	2	ZMYND8
3.82316e-12	-0.994723	0.254	0.479	9.42255e-08	2	SLC35F1
3.83191e-12	-0.434144	0.956	0.938	9.44413e-08	2	RERE
3.97002e-12	0.423216	0.39	0.165	9.78451e-08	2	POLli97
4.29203e-12	0.414608	0.443	0.203	1.05781e-07	2	WWP1
5.93854e-12	0.430953	0.583	0.302	1.46361e-07	2	TMEM132B
6.15624e-12	-0.996572	0.123	0.342	1.51727e-07	2	DOCK2
8.20481e-12	-0.981871	0.057	0.257	2.02216e-07	2	LINC-NPM1-11
1.15393e-11	-0.7467	0.61	0.697	2.84396e-07	2	MAN1A2
1.28935e-11	-0.899939	0.246	0.447	3.17773e-07	2	JAKMIP2
1.36157e-11	0.631381	0.386	0.178	3.35572e-07	2	GRID2
1.57866e-11	-0.671107	0.82	0.849	3.89076e-07	2	MAP3K1-AS-1
1.86882e-11	-0.63154	0.789	0.815	4.6059e-07	2	ARHGAP44
1.97297e-11	-0.653073	0.833	0.839	4.86259e-07	2	EPHA7
1.97997e-11	-0.950015	0.057	0.254	4.87984e-07	2	GAS2L3
2.14827e-11	0.365603	0.417	0.188	5.29464e-07	2	NAA40
2.23118e-11	0.438994	0.943	0.762	5.49896e-07	2	FRY
2.40656e-11	0.424064	0.544	0.273	5.9312e-07	2	YWHAB
2.5799e-11	0.530818	0.846	0.636	6.35842e-07	2	TMEFF2-AS-3
2.58965e-11	0.396871	0.254	0.088	6.38245e-07	2	KHDRBS3-AS-1
2.67906e-11	0.460207	0.399	0.18	6.6028e-07	2	REEP1
2.98967e-11	0.507548	0.636	0.36	7.36835e-07	2	TMEM9B
3.14586e-11	-0.303057	1	0.993	7.75328e-07	2	TNR
4.16525e-11	-0.978766	0.079	0.275	1.02657e-06	2	PAG1
4.32893e-11	0.447358	0.434	0.205	1.06691e-06	2	RDX
5.1967e-11	0.451412	0.386	0.174	1.28078e-06	2	CHKA
5.61729e-11	0.392441	0.325	0.134	1.38444e-06	2	PDE4B-AS-6
5.95555e-11	-0.822413	0.539	0.662	1.4678e-06	2	YPEL2
6.50654e-11	0.396787	0.382	0.168	1.6036e-06	2	RUSC2
6.53588e-11	0.349987	0.272	0.099	1.61083e-06	2	CAPN9
6.95109e-11	0.523449	0.684	0.441	1.71317e-06	2	ZFAT
8.00232e-11	-0.741274	0.636	0.716	1.97225e-06	2	CUX2
9.34926e-11	-0.95735	0.25	0.434	2.30422e-06	2	LINC-COL9A1-1
1.13248e-10	0.495495	0.377	0.174	2.79112e-06	2	SLC25A13
1.24954e-10	0.424229	0.965	0.914	3.0796e-06	2	DACH1
1.55459e-10	-0.542847	0.873	0.866	3.83144e-06	2	DAAM1
1.59297e-10	0.400221	0.588	0.312	3.92603e-06	2	SAT1
1.70944e-10	-1.00896	0.197	0.388	4.21308e-06	2	TSPAN5
1.74844e-10	-0.534346	0.803	0.856	4.3092e-06	2	SETBP1
1.79364e-10	0.420209	0.36	0.159	4.42061e-06	2	ANKRD27
1.90882e-10	0.434461	0.487	0.241	4.70447e-06	2	STXBP3
2.08873e-10	0.465115	0.741	0.475	5.14788e-06	2	MYO6
2.29576e-10	0.451616	0.408	0.198	5.65813e-06	2	WSB1li1
2.30384e-10	0.48421	0.588	0.332	5.67805e-06	2	GJA9
2.67359e-10	0.433948	0.487	0.245	6.58933e-06	2	RPS6KA5
2.71187e-10	-0.74121	0.623	0.688	6.68367e-06	2	SEMA6A-AS-2
2.74752e-10	0.384593	0.399	0.188	6.77154e-06	2	WDR17
2.87815e-10	0.364071	0.991	0.96	7.09348e-06	2	PLCB4
2.9242e-10	0.295291	0.259	0.095	7.20699e-06	2	RPS16li1
3.00479e-10	0.428937	0.548	0.296	7.4056e-06	2	NCOA7
3.09848e-10	-0.920594	0.307	0.477	7.6365e-06	2	ITGB5
3.56064e-10	0.436908	0.583	0.328	8.77555e-06	2	TOP2B
3.61869e-10	0.306252	0.263	0.099	8.91862e-06	2	DPYSL4
4.0107e-10	-0.919655	0.079	0.26	9.88478e-06	2	ARHGEF26-AS-3
4.63946e-10	0.440634	0.373	0.177	1.14344e-05	2	PPP1R16B
4.69535e-10	-0.728452	0.417	0.582	1.15722e-05	2	SYT1
5.31249e-10	-0.700123	0.671	0.708	1.30932e-05	2	DIPK2A
6.5884e-10	-0.827842	0.461	0.585	1.62378e-05	2	PAX6
7.13997e-10	1.15457	0.702	0.518	1.75972e-05	2	LINC-MRPL42-8
7.93679e-10	0.293655	0.268	0.102	1.9561e-05	2	HMGCR
9.42188e-10	0.48718	0.412	0.209	2.32212e-05	2	TMEFF2-AS-2
9.80452e-10	0.270784	0.996	0.988	2.41642e-05	2	LSAMP
1.08771e-09	-0.928603	0.171	0.354	2.68077e-05	2	TMEM65
1.09353e-09	0.383316	0.987	0.972	2.69511e-05	2	PRKG1
1.27898e-09	0.363656	0.368	0.166	3.15217e-05	2	PLCH2
1.3317e-09	-0.592448	0.759	0.783	3.28212e-05	2	NFIA
1.35654e-09	-0.527456	0.956	0.97	3.34332e-05	2	ZNF804B
1.52963e-09	0.391907	0.395	0.192	3.76992e-05	2	GDAP2
1.67178e-09	-0.512158	0.816	0.842	4.12027e-05	2	SH3GL2
1.81228e-09	0.435527	0.333	0.155	4.46653e-05	2	USH2A-AS-2
1.90605e-09	0.375915	0.487	0.254	4.69765e-05	2	FAM78B
1.98712e-09	-0.875922	0.11	0.294	4.89745e-05	2	UNC5A
2.05106e-09	0.266605	0.268	0.105	5.05503e-05	2	GRPEL2-AS-1
2.06958e-09	0.376818	0.303	0.131	5.10069e-05	2	CDH13
2.16206e-09	0.39556	0.93	0.794	5.32861e-05	2	NR3C2
2.17896e-09	0.395957	0.974	0.908	5.37026e-05	2	LINC-NSMCE4A-13
2.22974e-09	-0.98168	0.298	0.464	5.49542e-05	2	RASSF8-AS-5
2.24669e-09	0.388158	0.833	0.573	5.53719e-05	2	NAALADL2
2.31311e-09	0.360346	0.456	0.234	5.70088e-05	2	LINC-COL9A1-2
3.23886e-09	-0.656388	0.702	0.733	7.98251e-05	2	MED13L
3.30826e-09	-0.798012	0.377	0.515	8.15353e-05	2	PDE8B
3.35291e-09	0.386332	0.833	0.531	8.26358e-05	2	EFNA5
3.81737e-09	0.422573	0.75	0.502	9.40828e-05	2	GKAP1
3.98587e-09	-0.897902	0.202	0.364	9.82358e-05	2	CAPRIN2
4.10543e-09	-0.833955	0.092	0.262	0.000101182	2	CYBB
4.16314e-09	0.385208	0.504	0.279	0.000102605	2	MYEF2
4.34625e-09	0.446304	0.338	0.161	0.000107118	2	SLC20A2
4.58977e-09	0.303349	0.443	0.223	0.00011312	2	FGF13
4.77775e-09	0.430525	0.851	0.616	0.000117752	2	ASAP1
5.14919e-09	-0.508887	0.816	0.812	0.000126907	2	ZNF385D
5.40806e-09	0.519583	0.684	0.446	0.000133287	2	CPEB4
5.50711e-09	0.308986	0.254	0.102	0.000135728	2	STAMBPL1
6.38328e-09	0.270386	0.25	0.099	0.000157322	2	RPL6li65
7.9569e-09	0.454708	0.654	0.425	0.000196106	2	PELI2
8.02586e-09	-0.49862	0.851	0.881	0.000197805	2	EPHB1
8.17264e-09	0.392011	0.447	0.242	0.000201423	2	PLEKHD1
8.38908e-09	0.438722	0.289	0.127	0.000206757	2	LHFPL2
8.44308e-09	-0.791741	0.504	0.611	0.000208088	2	KLHL13
9.52726e-09	0.301412	0.662	0.387	0.000234809	2	FEZ1
9.60324e-09	0.350521	0.254	0.105	0.000236681	2	ADAM22
9.86644e-09	0.389003	0.544	0.313	0.000243168	2	TNPO1
1.39292e-08	0.422951	0.632	0.384	0.000343298	2	USP24
1.67065e-08	-0.855086	0.311	0.464	0.000411749	2	NR3C1
1.67452e-08	-1.02292	0.132	0.298	0.000412702	2	CTSD
1.69759e-08	0.436535	0.496	0.285	0.000418387	2	RHOBTB3
1.71095e-08	0.310056	0.702	0.454	0.00042168	2	LORF2li216
1.89912e-08	0.445488	0.789	0.549	0.000468057	2	TOX
2.05161e-08	-0.338038	0.943	0.952	0.00050564	2	MSI2
2.05387e-08	0.3059	0.311	0.144	0.000506196	2	MAEA
2.27007e-08	-0.531889	0.741	0.744	0.000559481	2	ATXN1
2.52596e-08	0.363584	0.544	0.316	0.000622549	2	CSMD3
2.69902e-08	0.435823	0.43	0.228	0.0006652	2	HLCS
2.92821e-08	0.35997	0.342	0.166	0.000721686	2	TRPC5-AS-1
3.0542e-08	0.339708	0.447	0.243	0.000752738	2	ACTB
3.68573e-08	0.318711	0.338	0.165	0.000908386	2	DLG2-AS-19
3.7116e-08	0.444369	0.544	0.336	0.000914762	2	ABLIM3
3.73338e-08	0.392453	0.921	0.758	0.000920128	2	CALB1
3.7355e-08	-0.8007	0.434	0.531	0.000920651	2	HIF1A
4.13241e-08	0.550666	0.461	0.258	0.00101847	2	ANKRD26li12
4.34789e-08	0.292926	0.351	0.17	0.00107158	2	PTPN12-AS-3
4.54515e-08	-0.828531	0.439	0.551	0.0011202	2	ACSL3
4.97112e-08	-0.706957	0.469	0.575	0.00122518	2	AGAP1
6.02082e-08	0.375942	0.333	0.165	0.00148389	2	MIA3li2
6.13461e-08	-0.505135	0.728	0.741	0.00151194	2	PER3
6.63857e-08	0.404732	0.592	0.364	0.00163614	2	GPATCH8
6.93031e-08	0.412101	0.623	0.387	0.00170804	2	CNTNAP4
7.24844e-08	-0.739431	0.167	0.329	0.00178645	2	ANKRD29
7.59236e-08	0.396069	0.816	0.567	0.00187121	2	RGS7BP
7.7341e-08	0.395142	0.583	0.361	0.00190615	2	CSRNP3
7.73979e-08	0.301342	0.377	0.196	0.00190755	2	TSORFli2147
8.45197e-08	-0.849715	0.237	0.383	0.00208307	2	CPOX
9.04975e-08	0.38034	0.465	0.257	0.0022304	2	CPE
9.10815e-08	-0.792608	0.32	0.456	0.0022448	2	LINC-ST8SIA3-2
1.02712e-07	-0.701881	0.518	0.594	0.00253143	2	MAPRE2
1.03325e-07	0.278217	0.425	0.232	0.00254655	2	GLCCI1
1.07027e-07	0.432857	0.689	0.472	0.00263778	2	GAREM1
1.07402e-07	-0.687536	0.346	0.491	0.00264704	2	PHYHIPL
1.09877e-07	-0.46363	0.846	0.855	0.00270803	2	CAMTA1
1.29519e-07	0.3119	0.689	0.426	0.00319212	2	TRPC5
1.41196e-07	0.282247	0.978	0.897	0.00347992	2	ANK2
1.57112e-07	0.339982	0.408	0.225	0.00387219	2	MDGA2
1.62835e-07	-0.665234	0.553	0.603	0.00401323	2	TRIM9
1.69885e-07	0.343912	0.465	0.26	0.00418699	2	HSPH1
1.78355e-07	-0.759853	0.272	0.422	0.00439573	2	RPS6KA3
1.79466e-07	0.364512	0.469	0.272	0.00442311	2	LINC-RPL6-324
1.89786e-07	-0.877503	0.566	0.626	0.00467746	2	ATP6V0C
2.09408e-07	0.736362	0.307	0.162	0.00516107	2	CNTNAP2
2.16899e-07	0.294723	0.645	0.402	0.00534568	2	ADD2
2.32426e-07	0.358728	0.93	0.824	0.00572837	2	NAV3
2.44109e-07	0.36226	0.724	0.498	0.00601632	2	RSRP1
2.51376e-07	-0.78557	0.162	0.312	0.0061954	2	AFAP1
2.55063e-07	-0.809402	0.254	0.4	0.00628629	2	HLF
2.63952e-07	0.440886	0.811	0.599	0.00650537	2	ENOX1
3.08032e-07	0.291889	0.583	0.358	0.00759177	2	NFAT5
3.38416e-07	0.254787	0.316	0.154	0.0083406	2	PPA2
3.39694e-07	-0.880009	0.219	0.363	0.0083721	2	FAM155A
3.88701e-07	-0.664679	0.522	0.589	0.00957992	2	ZNF536
4.63664e-07	0.317697	0.36	0.192	0.0114275	2	SPIDR
4.72197e-07	0.262779	0.368	0.195	0.0116378	2	PRKCG
4.73044e-07	-0.53461	0.68	0.681	0.0116587	2	CDH18
5.23175e-07	0.275858	0.329	0.17	0.0128942	2	PCDH15
5.7443e-07	-0.768298	0.241	0.381	0.0141574	2	GRIA4-AS-4
5.76677e-07	0.263396	0.715	0.478	0.0142128	2	TAOK3
6.13016e-07	0.403187	0.855	0.709	0.0151084	2	P3H3
6.39625e-07	0.280933	0.329	0.17	0.0157642	2	IRF2
6.76293e-07	0.338603	0.342	0.178	0.0166679	2	RNF7-AS-2
7.56947e-07	-0.688591	0.114	0.254	0.0186557	2	RNF144B-AS-3
8.32414e-07	0.407027	0.298	0.148	0.0205157	2	SCG2
8.94049e-07	-0.736829	0.294	0.425	0.0220347	2	MACF1
9.01275e-07	-0.607097	0.614	0.658	0.0222128	2	GLRA3li1
9.34219e-07	0.270224	0.43	0.242	0.0230248	2	CRADD
9.75991e-07	-0.695465	0.452	0.551	0.0240543	2	RTN3
9.79138e-07	0.313754	0.645	0.424	0.0241318	2	TMEM200A
1.03135e-06	-0.684397	0.535	0.597	0.0254188	2	LINC-ARHGAP24-1
1.04799e-06	0.268336	0.531	0.308	0.0258288	2	LINC-AKAP7-1
1.20319e-06	-0.77076	0.311	0.43	0.0296538	2	ATP6V0A1
1.24349e-06	-0.482113	0.82	0.815	0.030647	2	WWOX
1.26099e-06	0.958428	0.382	0.229	0.0310784	2	LRRTM4
1.5752e-06	-0.476222	0.746	0.762	0.0388225	2	MBNL1
1.62806e-06	0.344144	0.518	0.318	0.0401251	2	DMD
1.64286e-06	0.360749	0.25	0.12	0.0404899	2	TRAPPC13
1.67685e-06	-0.607881	0.478	0.55	0.0413278	2	PRRC2B
2.10238e-06	-0.728165	0.14	0.278	0.0518153	2	GABRA2
2.18555e-06	0.427406	0.658	0.467	0.0538651	2	CNTN1
2.20919e-06	-0.650296	0.544	0.588	0.0544476	2	MTSS1
2.23717e-06	0.295055	0.342	0.189	0.0551374	2	DNAJC24
2.25831e-06	-0.596727	0.605	0.655	0.0556582	2	ZNF608
2.36882e-06	0.26828	0.504	0.304	0.0583819	2	FNBP1L
2.41209e-06	-0.598479	0.526	0.589	0.0594484	2	VPS13C
2.50501e-06	0.256472	0.268	0.13	0.0617384	2	LRRN1
2.54293e-06	0.273839	0.447	0.269	0.062673	2	CDK8li1
2.57752e-06	0.265929	0.404	0.229	0.0635256	2	KIAA1328
2.58212e-06	-0.688716	0.232	0.366	0.0636388	2	NPC1
2.67684e-06	0.281375	0.671	0.463	0.0659735	2	CADPS
2.67756e-06	0.338207	0.842	0.659	0.0659911	2	FGF12
3.04486e-06	0.356296	0.798	0.592	0.0750437	2	MACROD2
3.14295e-06	-0.285032	0.969	0.959	0.0774612	2	CACNA1C
3.21238e-06	-0.710672	0.298	0.415	0.0791723	2	LINC-LIG4-8
3.21809e-06	0.379052	0.882	0.734	0.079313	2	FHIT
3.34854e-06	-0.698875	0.355	0.458	0.0825282	2	THSD7B-AS-1
3.59955e-06	-0.344583	0.908	0.916	0.0887144	2	RCAN2
3.70696e-06	0.300372	0.298	0.156	0.0913617	2	CBFB
3.87618e-06	0.300244	0.961	0.906	0.0955324	2	ADCY2li1
3.94235e-06	0.327115	0.93	0.836	0.0971633	2	TTLL7
4.03657e-06	-0.784321	0.342	0.46	0.0994852	2	ATP6V0B
4.08636e-06	0.360136	0.311	0.168	0.100712	2	KCND3
4.86833e-06	-0.441012	0.842	0.805	0.119985	2	SNAP25
5.01777e-06	0.33744	0.614	0.423	0.123668	2	LINC-NSMCE4A-16
5.50868e-06	-0.828689	0.184	0.311	0.135767	2	L1RE1li231
5.72438e-06	0.281703	0.583	0.374	0.141083	2	TRAM2
5.73519e-06	0.327226	0.316	0.17	0.14135	2	BIN1
7.06991e-06	-0.542657	0.623	0.64	0.174245	2	DPF3
7.82186e-06	-0.753261	0.254	0.373	0.192777	2	ACSL4
7.95673e-06	-0.716762	0.307	0.421	0.196101	2	ANKRD26-AS-1
8.51335e-06	0.301305	0.781	0.569	0.20982	2	AKT3
8.71578e-06	-0.706416	0.447	0.529	0.214809	2	ARHGAP44-AS-2
8.83446e-06	0.332944	0.719	0.509	0.217734	2	LINC-SCYL1-1
9.1167e-06	-0.647434	0.373	0.467	0.22469	2	CSNK1G1
9.27842e-06	0.255088	0.325	0.178	0.228676	2	TRAPPC3
1.01137e-05	-0.634533	0.276	0.401	0.249262	2	MITF
1.0703e-05	-0.795747	0.364	0.459	0.263786	2	SLC2A3
1.12922e-05	0.252594	0.346	0.195	0.278307	2	LINC-COL9A1-3
1.14982e-05	-0.604544	0.509	0.557	0.283384	2	DLGAP4
1.15201e-05	0.301367	0.807	0.59	0.283925	2	PFKP
1.16038e-05	0.2747	0.355	0.204	0.285987	2	ADAM19
1.23829e-05	0.369154	0.39	0.228	0.30519	2	ARR3
1.24802e-05	0.304226	0.741	0.535	0.307587	2	SLC4A3
1.25485e-05	0.328365	0.675	0.469	0.30927	2	CFAP58
1.26035e-05	0.265332	0.434	0.278	0.310625	2	DECR1
1.26491e-05	0.269165	0.833	0.676	0.31175	2	NBEA
1.38599e-05	0.304878	0.706	0.523	0.341591	2	SBF2
1.39638e-05	-0.527076	0.667	0.679	0.344152	2	CD47
1.94857e-05	0.264144	0.912	0.756	0.480246	2	MAPT
2.39538e-05	0.262885	0.627	0.416	0.590365	2	HSPA8li1
2.66728e-05	-0.596691	0.675	0.692	0.657378	2	ARL15
2.69814e-05	0.254992	0.561	0.367	0.664984	2	C2CD5
2.73524e-05	-0.779995	0.206	0.31	0.674127	2	PRDX6
2.74355e-05	0.267832	0.364	0.216	0.676174	2	MDH1li1
2.86556e-05	0.276717	0.689	0.487	0.706247	2	SYBU
2.89595e-05	-0.663399	0.351	0.438	0.713736	2	MPP6
3.11785e-05	-0.624437	0.219	0.344	0.768425	2	LINC-ZFP90-4
3.17118e-05	0.32292	0.746	0.572	0.781568	2	DGKI
3.37886e-05	-0.63375	0.232	0.351	0.832755	2	NFASC
3.64715e-05	-0.66088	0.325	0.422	0.898877	2	NOL4li1
3.98015e-05	-0.540627	0.544	0.578	0.980947	2	RNF157
4.25206e-05	-0.613917	0.434	0.497	1	2	FNIP1
4.45432e-05	-0.621571	0.276	0.375	1	2	DNMT3A
5.75041e-05	0.30058	0.425	0.27	1	2	PRKG1-AS-9
8.01283e-05	0.261846	0.68	0.498	1	2	CRIM1
8.4966e-05	-0.608544	0.408	0.469	1	2	WDR87-AS-2
8.85818e-05	-0.671061	0.311	0.393	1	2	AGO3
8.89265e-05	-0.671284	0.5	0.555	1	2	LAPTM4B
9.09391e-05	-0.681888	0.351	0.437	1	2	B3GAT1
0.000102373	-0.579138	0.32	0.412	1	2	STXBP5
0.000104142	-0.677323	0.237	0.333	1	2	HACD3
0.000115496	-0.649649	0.478	0.523	1	2	KTN1
0.000120095	0.25839	0.272	0.156	1	2	NT5C3A
0.00012187	-0.745921	0.399	0.469	1	2	LINC-TEX47-7
0.000122749	-0.652527	0.412	0.477	1	2	TULP4
0.000133746	-0.508116	0.417	0.484	1	2	DENND4A
0.000136705	0.255774	0.934	0.78	1	2	STAC
0.000141087	-0.451924	0.706	0.696	1	2	AKAP6
0.000143548	-0.429337	0.754	0.739	1	2	RIMS2
0.0001444	-0.559438	0.368	0.444	1	2	LINC-TNRC6A-1
0.000146634	0.270912	0.368	0.229	1	2	LSAMP-AS-6
0.000150942	-0.666946	0.167	0.27	1	2	SLC8A3li1
0.000173645	-0.567724	0.263	0.363	1	2	RNF13
0.000178309	-0.605603	0.167	0.267	1	2	LRP8
0.000205475	-0.657705	0.18	0.283	1	2	TTC28li1
0.000206175	0.403201	0.618	0.47	1	2	LINC-RPS20-36
0.000211027	-0.602085	0.36	0.435	1	2	NEDD4L
0.000214129	-0.553187	0.469	0.522	1	2	HIVEP2
0.00021618	-0.664231	0.421	0.475	1	2	RPS24li32
0.00021916	-0.546375	0.535	0.573	1	2	LRATD2
0.000225809	-0.492269	0.404	0.484	1	2	TMEM132A
0.000242002	-0.584957	0.395	0.452	1	2	RADIL
0.000294565	-0.518617	0.553	0.559	1	2	FER
0.000355354	-0.514859	0.18	0.281	1	2	AHI1
0.000441996	-0.567409	0.32	0.41	1	2	SERINC1
0.000538585	-0.421878	0.623	0.645	1	2	CDC42BPA
0.00060075	-0.39842	0.737	0.697	1	2	DNM2
0.000663812	-0.412696	0.465	0.511	1	2	APBA1
0.000696779	-0.581453	0.474	0.493	1	2	MED13
0.000702096	-0.480095	0.211	0.3	1	2	PKP4
0.000702345	-0.550743	0.167	0.256	1	2	HS2ST1
0.000704175	-0.589524	0.162	0.253	1	2	RHOA
0.000708263	0.263454	0.873	0.736	1	2	EDIL3
0.000781969	-0.4641	0.474	0.522	1	2	WIPF1
0.000809341	-0.395627	0.689	0.691	1	2	NCOA1
0.000817393	-0.516711	0.189	0.287	1	2	LINC-ST8SIA3-3
0.000841363	-0.522122	0.351	0.427	1	2	NRXN3-AS-1
0.000934282	-0.732878	0.333	0.392	1	2	BSG
0.00101276	0.315594	0.36	0.242	1	2	RALYL
0.00105114	-0.473361	0.548	0.549	1	2	OSBPL9li1
0.00124593	-0.606794	0.346	0.397	1	2	CRMP1
0.00135347	-0.428566	0.614	0.621	1	2	MYT1L
0.00145578	-0.565148	0.189	0.275	1	2	RBM46li2
0.00150619	-0.512253	0.702	0.677	1	2	FTH1li4
0.00167081	-0.573165	0.316	0.376	1	2	LORF2li302
0.00174112	-0.541961	0.311	0.369	1	2	SESN1
0.00191381	-0.513336	0.513	0.536	1	2	SEC62li2
0.00227082	-0.321777	0.768	0.694	1	2	TRIO
0.00248335	-0.307516	0.702	0.713	1	2	TTC3
0.00255378	-0.533325	0.439	0.454	1	2	RHBDL3
0.0025678	-0.423276	0.456	0.511	1	2	TEAD1
0.00265815	-0.431325	0.224	0.308	1	2	ZNF521
0.00282677	-0.412506	0.325	0.401	1	2	HK1
0.00338748	-0.450953	0.636	0.61	1	2	PHIP
0.00339831	-0.440632	0.68	0.639	1	2	PCLO
0.00354636	-0.488068	0.338	0.396	1	2	BCL2L13
0.00354636	-0.491355	0.452	0.47	1	2	NUDT3
0.00355243	-0.54257	0.399	0.431	1	2	CCDC91
0.00372588	-0.463223	0.447	0.478	1	2	SPTAN1
0.00399494	-0.416503	0.711	0.663	1	2	GNA14
0.00410593	-0.491195	0.351	0.408	1	2	UNC5B
0.00418589	-0.420316	0.281	0.354	1	2	PGK1
0.00467713	-0.389342	0.232	0.304	1	2	KIAA0408
0.00525791	-0.600327	0.237	0.291	1	2	ARMC2
0.00529765	-0.490024	0.215	0.285	1	2	KIF26B
0.00530945	-0.523311	0.193	0.269	1	2	CALR
0.00562671	-0.499832	0.5	0.507	1	2	ARHGAP26
0.0060757	-0.541584	0.346	0.397	1	2	PAK3
0.00610262	-0.53866	0.482	0.492	1	2	NPTNli1
0.00614882	-0.465356	0.548	0.544	1	2	STAG1
0.00626745	-0.463441	0.496	0.498	1	2	ITCH
0.00626908	-0.5207	0.219	0.285	1	2	MAGI3
0.00633148	-0.291475	0.846	0.759	1	2	AKAP2
0.00802449	-0.412218	0.434	0.473	1	2	ADK
0.00821195	-0.289389	0.811	0.76	1	2	XKR6
0.00851097	-0.527255	0.307	0.35	1	2	LINC-THSD7B-3
0.00938966	-0.455452	0.535	0.523	1	2	DTNB
0.0094197	-0.433339	0.254	0.313	1	2	TET3
0.00944375	-0.472856	0.408	0.424	1	2	DMXL2
0.00954043	-0.464426	0.355	0.4	1	2	PITPNM3

## Sheet: FindAllMarkers-celltype
p_val	avg_log2FC	pct.1	pct.2	p_val_adj	cluster	gene
1.50798e-211	-4.73097	0.038	0.978	3.71658e-207	H1	RPL21-AS-5
1.95502e-195	-4.16995	0.009	0.851	4.81834e-191	H1	LAMA2
2.97914e-189	-2.91097	0.012	0.838	7.3424e-185	H1	LINC-ARHGAP24-7
3.54581e-168	-2.80693	0.041	0.851	8.739e-164	H1	CNTN3
2.89832e-167	-2.82742	0.05	0.868	7.14319e-163	H1	NTRK2
1.41847e-165	-2.8811	0.046	0.86	3.49596e-161	H1	KCTD8
8.65579e-165	-3.07761	0.061	0.877	2.13331e-160	H1	TSORFli2311
8.72139e-160	-2.39533	0.014	0.746	2.14947e-155	H1	LINC-LDHB-13
1.32269e-150	-2.43822	0.021	0.728	3.2599e-146	H1	CDH10
1.42797e-144	-2.56142	0.031	0.737	3.51937e-140	H1	NHSL1
3.34936e-141	-1.96691	0.008	0.645	8.25484e-137	H1	LINC-ARHGAP24-6
2.69625e-137	-2.37723	0.046	0.754	6.64519e-133	H1	BRINP1
8.09446e-134	-3.2873	0.19	0.939	1.99496e-129	H1	FGF14
1.08672e-131	-2.40214	0.039	0.719	2.67833e-127	H1	TAFA2
4.47986e-131	-2.18001	0.063	0.789	1.10411e-126	H1	UBE2QL1
9.13746e-129	-2.65456	0.091	0.811	2.25202e-124	H1	HS6ST3
6.66874e-126	-1.99949	0.05	0.732	1.64358e-121	H1	UNC5C
2.85937e-125	-3.41137	0.445	0.991	7.0472e-121	H1	LRP1B
2.066e-123	-2.31742	0.104	0.833	5.09187e-119	H1	DMDli2
1.58857e-122	-2.61131	0.115	0.829	3.91518e-118	H1	SORCS1
8.04604e-121	-2.32322	0.138	0.882	1.98303e-116	H1	UNC5D
1.17277e-119	-3.00516	0.066	0.724	2.89042e-115	H1	ROBO1
1.53431e-119	-3.40686	0.637	0.996	3.78145e-115	H1	DLGAP2
2.01941e-118	-2.05129	0.043	0.675	4.97704e-114	H1	LINC-RPL12-14
1.08851e-116	-1.64809	0.015	0.583	2.68273e-112	H1	SHROOM3li1
6.69763e-113	-2.80001	0.344	0.987	1.6507e-108	H1	PTN
9.9731e-113	-2.65457	0.395	0.978	2.45797e-108	H1	DOCK4
3.71827e-112	-2.23607	0.102	0.781	9.16405e-108	H1	PTPRM
1.83713e-111	-2.19725	0.066	0.706	4.52778e-107	H1	LRFN5
2.63907e-110	-1.7995	0.03	0.61	6.50425e-106	H1	TBC1D4
2.66969e-110	-2.04804	0.038	0.627	6.57971e-106	H1	ZFPM2
4.78532e-110	-1.7031	0.024	0.592	1.17939e-105	H1	COBL
9.95851e-108	-1.4991	0.002	0.491	2.45437e-103	H1	ST8SIA6
8.60322e-107	-1.68495	0.008	0.509	2.12035e-102	H1	RPL6li146
1.75458e-106	-1.68492	0.039	0.632	4.32434e-102	H1	NAV2li1
2.87964e-106	-2.1373	0.202	0.895	7.09717e-102	H1	EPB41L3
2.63809e-102	-1.65644	0.052	0.654	6.50184e-98	H1	MGAM
2.67676e-101	-1.56929	0.028	0.566	6.59714e-97	H1	ISL1
1.99282e-100	-1.92025	0.059	0.645	4.9115e-96	H1	CRTAC1
2.68478e-100	-2.03373	0.08	0.702	6.61692e-96	H1	LINC-USP25-14
6.2293e-100	-2.09619	0.082	0.702	1.53527e-95	H1	MAML2
2.31118e-99	-1.62452	0.002	0.456	5.69613e-95	H1	LINC-LAMA2-2
1.68068e-97	-1.65284	0.013	0.496	4.14219e-93	H1	LINC-SORL1-9
2.55124e-96	-1.90488	0.036	0.57	6.2878e-92	H1	NTRK3
6.8778e-96	-1.69587	0.009	0.469	1.6951e-91	H1	LINC-RPL21-262
1.183e-95	-1.85994	0.069	0.649	2.91563e-91	H1	IQCJ-SCHIP1-AS-11
4.63971e-95	-1.67875	0.057	0.64	1.1435e-90	H1	STMN2
2.06846e-94	-2.08706	0.223	0.877	5.09792e-90	H1	DAB1
8.28425e-94	-1.94995	0.118	0.746	2.04174e-89	H1	LARGE1
1.45142e-92	-1.25489	0.97	1	3.57717e-88	H1	NRXN1
1.80809e-91	-1.52766	0.022	0.5	4.45623e-87	H1	CHST9
1.12283e-87	-1.81889	0.154	0.789	2.76733e-83	H1	SLC9A9
6.6302e-87	-1.53545	0.013	0.452	1.63408e-82	H1	CHSY3
2.54251e-86	-1.33317	0.928	1	6.26628e-82	H1	PLEKHA5liN
7.43533e-86	3.36605	0.835	0.031	1.83251e-81	H1	MEGF11
1.08376e-85	-1.99861	0.229	0.842	2.67103e-81	H1	PDZD2
4.23405e-85	-1.53921	0.036	0.526	1.04353e-80	H1	NABP1
4.31373e-85	-1.61399	0.028	0.496	1.06316e-80	H1	LRRC7
1.20676e-84	-1.38581	0.941	1	2.97419e-80	H1	ADARB2
2.48607e-84	-1.81542	0.091	0.667	6.12717e-80	H1	SPTLC1li7
3.81336e-84	-1.34613	0.014	0.447	9.39842e-80	H1	FOXP2
6.2493e-84	-1.99826	0.491	0.947	1.5402e-79	H1	KHDRBS2
1.29329e-83	-1.21365	0.003	0.395	3.18744e-79	H1	LINC-LDHB-16
2.97237e-83	-1.7135	0.089	0.649	7.32569e-79	H1	DDAH1
3.04876e-82	-1.4405	0.022	0.469	7.51398e-78	H1	TSORFli1254
4.34881e-81	-1.79453	0.198	0.811	1.07181e-76	H1	PLCB1
5.40578e-81	-1.70358	0.01	0.412	1.33231e-76	H1	ROBO1-AS-7
2.32852e-80	-1.91047	0.192	0.781	5.73888e-76	H1	PLEKHG1
1.40184e-79	-1.25934	0.011	0.412	3.45497e-75	H1	MET
4.86571e-79	-1.80403	0.126	0.693	1.1992e-74	H1	LDLRAD4
1.50333e-78	-1.76914	0.623	0.974	3.70512e-74	H1	LINC-PLIN3-8
2.90594e-78	-1.63616	0.639	0.978	7.16198e-74	H1	FSTL5
2.95357e-78	2.80724	0.889	0.285	7.27936e-74	H1	HS3ST3A1li1
2.9098e-77	-1.55793	0.089	0.627	7.17149e-73	H1	EPB41L2
3.80369e-77	-1.74087	0.171	0.772	9.37457e-73	H1	PRKD1
6.01256e-77	-1.91091	0.155	0.732	1.48186e-72	H1	NELL2
6.14613e-77	-1.76791	0.258	0.864	1.51478e-72	H1	CA10
1.3569e-76	-2.34858	0.088	0.601	3.34422e-72	H1	UBE2E1-AS-3
5.93128e-76	-1.5047	0.749	0.978	1.46182e-71	H1	NRCAM
2.1944e-74	-1.30134	0.061	0.553	5.40832e-70	H1	ASTN1
3.37823e-74	2.73833	0.811	0.145	8.326e-70	H1	FRAS1
5.90312e-74	-1.84197	0.098	0.618	1.45488e-69	H1	KIAA1217
2.99545e-73	-1.4373	0.05	0.509	7.38259e-69	H1	KLHL29
3.36976e-73	-1.62206	0.613	0.956	8.30511e-69	H1	PTPRD
1.04209e-72	-1.64314	0.302	0.86	2.56834e-68	H1	OXR1
7.81107e-72	1.71334	0.958	0.781	1.92512e-67	H1	TRHDE
1.33208e-71	-1.30288	0.91	0.991	3.28305e-67	H1	PDE4B
3.70223e-71	1.57321	0.963	0.873	9.12452e-67	H1	DGKH
3.2203e-70	-1.42512	0.042	0.478	7.93676e-66	H1	LRP1B-AS-4
1.79163e-69	1.16117	0.995	0.978	4.41564e-65	H1	DST
7.47538e-68	-1.32821	0.013	0.368	1.84238e-63	H1	RPS20li9
7.98136e-68	-1.22167	0.009	0.351	1.96709e-63	H1	TBC1D4-AS-2
1.5715e-67	-1.30815	0.079	0.57	3.87313e-63	H1	THRB
7.22652e-67	-1.5251	0.629	0.956	1.78105e-62	H1	FRMD4A
2.45546e-66	-1.69844	0.24	0.803	6.05174e-62	H1	TSHZ2
7.09544e-66	-1.33001	0.037	0.447	1.74874e-61	H1	FLRT2
8.11072e-66	2.05871	0.882	0.469	1.99897e-61	H1	MTUS2
9.11553e-66	-1.28534	0.074	0.548	2.24661e-61	H1	PHACTR2
1.28453e-65	-1.45396	0.176	0.732	3.16586e-61	H1	CNK3/IPCEF1
1.82641e-64	-1.64852	0.434	0.904	4.50138e-60	H1	PMFBP1
1.50091e-63	-1.20449	0.004	0.311	3.69913e-59	H1	LINC-MDH1-22
9.49117e-63	-1.16275	0.008	0.325	2.33919e-58	H1	SEMA3F
1.50864e-62	-1.24354	0.872	0.991	3.71819e-58	H1	CELF2li1
1.46579e-61	-1.25757	0.146	0.667	3.61258e-57	H1	ADGRL2
1.92324e-61	2.32238	0.93	0.715	4.74001e-57	H1	L1RE1li118
2.27389e-61	-1.06813	0.053	0.482	5.60424e-57	H1	ZFHX3
6.55114e-61	-1.06861	0.027	0.39	1.61459e-56	H1	LRP1B-AS-2
7.95364e-61	-1.17643	0.043	0.447	1.96025e-56	H1	NTNG1
8.63791e-59	-0.863854	0.009	0.311	2.1289e-54	H1	RNF125
1.39143e-58	-1.19039	0.854	0.974	3.42931e-54	H1	ARHGAP24
2.91251e-58	2.55961	0.729	0.158	7.17817e-54	H1	SPECC1
3.03977e-58	-1.14755	0.048	0.443	7.49182e-54	H1	GALNT18
1.03009e-57	-1.33951	0.649	0.956	2.53876e-53	H1	XKR4
1.6969e-57	-1.423	0.12	0.596	4.18219e-53	H1	MAP2
5.91702e-57	-1.07406	0.033	0.39	1.45831e-52	H1	LINC-BASP1-1
6.91963e-57	3.03725	0.732	0.175	1.70541e-52	H1	LINC-C3ORF58-3
1.70564e-56	-1.18297	0.064	0.474	4.20372e-52	H1	MPDZ
2.11251e-56	-1.10635	0.013	0.32	5.20649e-52	H1	GLIS3
2.81077e-56	-1.02471	0.023	0.355	6.92743e-52	H1	PLCL2li1
1.22058e-54	-0.893898	0.009	0.294	3.00825e-50	H1	TCF24
2.62787e-54	-1.24098	0.753	0.987	6.47664e-50	H1	PDE4B-AS-5
5.81188e-54	-0.714576	0.002	0.259	1.4324e-49	H1	LPAR1
1.26321e-53	-1.10345	0.057	0.443	3.11331e-49	H1	ERICH3
6.08177e-53	-0.981359	0.04	0.395	1.49891e-48	H1	LINC-EPB41L3-3
6.71129e-53	-0.965326	0.024	0.342	1.65407e-48	H1	DYNC1I1
8.90059e-53	-1.1713	0.937	0.982	2.19364e-48	H1	FSTL4
9.42033e-53	-1.2114	0.078	0.487	2.32173e-48	H1	RPRM
1.16495e-52	-1.39762	0.12	0.592	2.87115e-48	H1	CLSTN2
3.59596e-52	-1.11437	0.066	0.465	8.86261e-48	H1	LINC-KLHDC7A-4
3.74863e-52	2.32089	0.621	0.022	9.23887e-48	H1	LINC-THSD7B-6
1.60771e-51	-1.48869	0.063	0.439	3.96236e-47	H1	PTPRK
2.0022e-51	-0.947335	0.025	0.342	4.93462e-47	H1	PLPPR5
7.51032e-51	-1.27285	0.037	0.373	1.85099e-46	H1	SORCS3
8.36981e-51	-1.26939	0.175	0.662	2.06282e-46	H1	MGAT4A
8.4654e-51	-1.43913	0.256	0.741	2.08638e-46	H1	SORBS2
4.8239e-50	1.55048	0.926	0.789	1.1889e-45	H1	PLCL1
7.97772e-50	-0.711141	0.01	0.276	1.96619e-45	H1	LINC-RPS15A-37
1.34304e-49	-0.932136	0.031	0.355	3.31007e-45	H1	LINC-C5ORF22-3
2.0402e-49	-0.997895	0.042	0.386	5.02827e-45	H1	LINC-HMGN2-61
7.1827e-49	-1.05745	0.088	0.5	1.77025e-44	H1	ARHGAP22
3.82935e-48	-0.936211	0.027	0.333	9.43783e-44	H1	DOCK4-AS-1
4.74299e-48	-1.17383	0.011	0.272	1.16896e-43	H1	IL1RAPL2
1.03736e-47	-1.12427	0.825	0.974	2.55667e-43	H1	SYT14
5.31447e-47	-1.17546	0.67	0.947	1.3098e-42	H1	RGS7
7.63398e-47	-0.962056	0.084	0.487	1.88147e-42	H1	FAM135B
7.91073e-47	-1.20454	0.162	0.623	1.94968e-42	H1	SLC22A23li1
8.17046e-47	-1.14238	0.038	0.36	2.01369e-42	H1	FIGN
1.91509e-45	1.14649	0.959	0.855	4.71994e-41	H1	LINC-THSD7B-4
1.95794e-45	-0.76951	0.016	0.281	4.82555e-41	H1	IQCJ-SCHIP1-AS-6
3.39902e-45	-1.07864	0.087	0.469	8.37722e-41	H1	MYRIP
1.57934e-44	2.09871	0.632	0.114	3.89243e-40	H1	TOX3
2.33407e-44	-1.10573	0.029	0.32	5.75255e-40	H1	BCAM
4.6788e-44	-1.11751	0.146	0.579	1.15314e-39	H1	ADCY9
6.5698e-44	-1.03121	0.867	0.991	1.61919e-39	H1	PTPRG
6.89547e-44	1.23979	0.914	0.789	1.69946e-39	H1	THSD7B
1.88858e-43	-1.15463	0.239	0.719	4.65458e-39	H1	SDK2
1.91759e-43	-1.42407	0.598	0.912	4.72609e-39	H1	FSTL4-AS-8
2.99245e-43	-1.21961	0.217	0.675	7.37519e-39	H1	PMFBP1-AS-1
3.00894e-43	-1.07113	0.775	0.974	7.41583e-39	H1	VWC2
6.7828e-43	-1.24888	0.211	0.68	1.67169e-38	H1	DACH2
2.19574e-42	1.63459	0.812	0.557	5.41162e-38	H1	MARCHF3
2.72027e-42	-0.728775	0.016	0.268	6.70438e-38	H1	L1RE1li170
3.40886e-42	-1.3494	0.19	0.618	8.40149e-38	H1	EDA
3.82279e-42	-1.23568	0.151	0.588	9.42164e-38	H1	ADAMTSL3
7.45286e-42	1.15619	0.972	0.807	1.83683e-37	H1	GALNTL6
7.46099e-42	1.35444	0.841	0.649	1.83884e-37	H1	DOCK10
2.28336e-41	2.19902	0.543	0.031	5.62758e-37	H1	C1QL1
2.78871e-41	1.08525	0.944	0.838	6.87305e-37	H1	CTNNA2
3.48451e-41	-0.694742	0.986	1	8.58791e-37	H1	TMEFF2
4.09721e-41	-1.12426	0.217	0.667	1.0098e-36	H1	CYRIA
6.08705e-41	1.58453	0.771	0.465	1.50021e-36	H1	CAMK1D
7.87593e-41	-1.13867	0.297	0.768	1.9411e-36	H1	FAM126A
1.36181e-40	2.07551	0.514	0.009	3.35632e-36	H1	LINC-SLC2A12-2
4.05455e-40	-0.964941	0.016	0.254	9.99285e-36	H1	LINC-RPL12-38
4.4289e-40	-1.15316	0.255	0.728	1.09155e-35	H1	RELL1
1.06218e-39	1.98917	0.585	0.114	2.61785e-35	H1	MEGF10
1.55427e-39	1.87295	0.629	0.18	3.83064e-35	H1	FARP1
1.80923e-39	-1.01589	0.192	0.645	4.45903e-35	H1	SORCS2
2.22482e-39	-0.814487	0.043	0.342	5.4833e-35	H1	ZDHHC2
3.09201e-39	-1.15587	0.17	0.588	7.62056e-35	H1	INPP4B
6.2774e-39	-0.767885	0.017	0.254	1.54713e-34	H1	SCD5
7.24745e-39	-0.69546	0.988	0.991	1.78621e-34	H1	TENM2
8.30239e-39	0.844827	0.961	0.952	2.04621e-34	H1	NCAM1
2.86146e-38	-1.10728	0.338	0.781	7.05235e-34	H1	TANC2
4.73605e-38	-0.898696	0.029	0.289	1.16725e-33	H1	IQCJ-SCHIP1-AS-1
9.04708e-38	-0.872459	0.038	0.316	2.22974e-33	H1	DTX4
1.47852e-37	-0.990579	0.085	0.425	3.64396e-33	H1	GAB2
2.05621e-37	-0.834589	0.03	0.289	5.06773e-33	H1	NELL2-AS-1
2.77803e-37	1.20278	0.89	0.746	6.84674e-33	H1	MAN1A1
6.66463e-37	1.59125	0.74	0.36	1.64257e-32	H1	THSD7A
9.23268e-37	-1.08628	0.409	0.846	2.27549e-32	H1	CERS6
9.33199e-37	-0.884483	0.172	0.592	2.29996e-32	H1	MTCL1
1.04817e-36	-0.961133	0.149	0.553	2.58333e-32	H1	KCNIP2
1.29526e-36	1.8695	0.492	0.022	3.19229e-32	H1	MDGA1
1.61453e-36	1.62197	0.688	0.342	3.97917e-32	H1	CABP1
2.17375e-36	-1.06634	0.559	0.895	5.35742e-32	H1	TMEM117
2.86496e-36	-0.895469	0.051	0.346	7.06098e-32	H1	KLHDC7A
4.3483e-36	-1.2405	0.541	0.855	1.07168e-31	H1	ADARB2-AS-6
1.13092e-35	-1.05827	0.248	0.684	2.78727e-31	H1	MAP2K6
1.4143e-35	1.17189	0.875	0.732	3.48569e-31	H1	THSD7Bli1
1.92321e-35	1.75802	0.667	0.303	4.73996e-31	H1	ADARB1
2.40575e-35	-1.19581	0.413	0.851	5.92922e-31	H1	GPC6
3.75858e-35	1.10475	0.884	0.785	9.2634e-31	H1	ITPR1
6.87136e-35	-0.835526	0.06	0.355	1.69352e-30	H1	ZEB1
1.47232e-34	-0.943689	0.145	0.522	3.62868e-30	H1	MYO1D
1.91259e-34	2.69895	0.491	0.048	4.71378e-30	H1	NKAIN2
2.16992e-34	1.80414	0.585	0.167	5.34799e-30	H1	CDH7
3.61105e-34	1.44098	0.725	0.404	8.8998e-30	H1	ASPH
4.51894e-34	-1.25147	0.137	0.487	1.11374e-29	H1	FRMD5
5.58598e-34	-0.628591	0.051	0.333	1.37672e-29	H1	TENM4
8.70164e-34	-1.14231	0.329	0.746	2.14461e-29	H1	NRXN1-AS-5
2.03825e-33	-0.772069	0.057	0.342	5.02347e-29	H1	CCDC141
2.3652e-33	-1.04636	0.357	0.759	5.82928e-29	H1	WASF3
9.58266e-33	-0.88034	0.036	0.281	2.36174e-28	H1	LINC-RPL6-20
1.51274e-32	-0.820794	0.08	0.39	3.72829e-28	H1	LINC-TRIM71-1
2.37411e-31	0.465862	0.993	0.996	5.85122e-27	H1	TRPM3
2.8067e-31	0.900372	0.952	0.925	6.91739e-27	H1	ZEB2
3.62342e-31	-0.871782	0.169	0.544	8.93028e-27	H1	SLC24A2
3.7547e-31	1.27052	0.76	0.57	9.25383e-27	H1	SYNE2
3.83971e-31	0.906327	0.964	0.943	9.46334e-27	H1	GRIA3
4.74775e-31	-0.93007	0.15	0.513	1.17013e-26	H1	LINC-PLIN3-9
5.04075e-31	-0.68058	0.047	0.303	1.24234e-26	H1	TSORFli2186
5.39065e-31	1.62777	0.585	0.202	1.32858e-26	H1	IGSF11
1.00194e-30	-0.583688	0.033	0.263	2.46938e-26	H1	KCNMB2
1.20088e-30	0.823121	0.951	0.908	2.95968e-26	H1	GRIA4
1.26076e-30	-0.747748	0.088	0.395	3.10728e-26	H1	LINC-PTGR1-1
2.19791e-30	1.67138	0.431	0.018	5.41697e-26	H1	LINC-GGNBP2-1
2.23787e-30	-0.883091	0.145	0.5	5.51545e-26	H1	SCN3A
2.64559e-30	-0.933216	0.204	0.575	6.52032e-26	H1	FRMD6
2.82648e-30	-0.977983	0.11	0.434	6.96614e-26	H1	PRICKLE1
3.18025e-30	-0.851762	0.717	0.965	7.83804e-26	H1	NPAS3
3.33485e-30	0.974407	0.886	0.807	8.21908e-26	H1	SEMA6A
3.37194e-30	-0.958329	0.22	0.601	8.31048e-26	H1	MED12L
3.48535e-30	-0.907902	0.063	0.338	8.58998e-26	H1	KHDRBS2-AS-2
3.91839e-30	-0.840048	0.098	0.412	9.65726e-26	H1	DACH2li1
5.1058e-30	1.3156	0.841	0.684	1.25838e-25	H1	RASSF8
5.31633e-30	-0.737223	0.035	0.263	1.31026e-25	H1	AGBL4
6.58632e-30	-0.669225	0.04	0.281	1.62326e-25	H1	BCAT1
7.27608e-30	-0.695861	0.06	0.329	1.79326e-25	H1	LBH
8.36974e-30	-0.822593	0.157	0.526	2.06281e-25	H1	MMP16
1.28164e-29	-0.746183	0.048	0.294	3.15872e-25	H1	LORF2li206
3.11404e-29	-0.95163	0.178	0.535	7.67487e-25	H1	TENM3
3.83942e-29	-0.894461	0.449	0.873	9.46263e-25	H1	GRIK2
4.03216e-29	1.58735	0.577	0.206	9.93766e-25	H1	NTM
5.252e-29	-0.887634	0.26	0.667	1.29441e-24	H1	PITPNC1
1.30038e-28	-0.740641	0.09	0.39	3.20493e-24	H1	EML1
2.64284e-28	-0.822963	0.094	0.39	6.51354e-24	H1	PARM1
4.06115e-28	-0.965901	0.189	0.553	1.00091e-23	H1	EPHA6
5.20453e-28	-0.948892	0.421	0.785	1.28271e-23	H1	BICD1
2.3246e-27	1.79248	0.537	0.167	5.72921e-23	H1	LHFPL3
2.46263e-27	-0.868686	0.168	0.509	6.06939e-23	H1	SMAP2
3.23478e-27	1.1999	0.76	0.539	7.97243e-23	H1	SSBP2
4.84859e-27	0.81767	0.938	0.956	1.19498e-22	H1	KCNJ3
8.24307e-27	1.90198	0.591	0.285	2.03159e-22	H1	ARHGEF26
1.14605e-26	-0.804113	0.086	0.368	2.82455e-22	H1	ZNF704
1.54535e-26	0.899827	0.954	0.978	3.80868e-22	H1	TLL1
2.75496e-26	-0.891026	0.512	0.829	6.78988e-22	H1	ZNF705BliN
2.8723e-26	-0.526885	0.036	0.25	7.07906e-22	H1	GPR37
4.67351e-26	1.25573	0.758	0.5	1.15183e-21	H1	EPHA4
6.56303e-26	1.54711	0.512	0.149	1.61753e-21	H1	SLC4A10
7.36105e-26	-0.810319	0.085	0.351	1.81421e-21	H1	PAM
7.95777e-26	-0.790485	0.713	0.921	1.96127e-21	H1	CDK14
1.87347e-25	1.2215	0.753	0.57	4.61736e-21	H1	PPP2R2B
4.08813e-25	-0.756327	0.121	0.421	1.00756e-20	H1	BACH1
5.17044e-25	-0.832428	0.189	0.526	1.27431e-20	H1	FRMD4A-AS-8
6.60107e-25	-0.847264	0.134	0.434	1.6269e-20	H1	PTGR1-AS-1
7.5807e-25	1.4269	0.565	0.246	1.86834e-20	H1	INSYN2B
9.83688e-25	-0.665161	0.051	0.276	2.4244e-20	H1	ALK
1.12229e-24	-0.819504	0.174	0.5	2.76599e-20	H1	INA
1.9827e-24	-0.767537	0.179	0.518	4.88655e-20	H1	P2RY14
2.47907e-24	-0.50416	0.993	1	6.10992e-20	H1	GRIP1
2.60472e-24	1.48123	0.474	0.123	6.41959e-20	H1	LINC-MRPL22-6
1.0896e-23	-0.886364	0.11	0.382	2.68542e-19	H1	IQCJ-SCHIP1li1
1.62076e-23	-0.589624	0.063	0.298	3.99452e-19	H1	L1RE1li205
1.85e-23	1.70135	0.386	0.048	4.5595e-19	H1	DCLK1
2.10159e-23	-0.541649	0.061	0.294	5.17958e-19	H1	C1ORF21
2.1704e-23	-0.887704	0.458	0.807	5.34916e-19	H1	KHDRBS3
2.44448e-23	-0.809985	0.661	0.899	6.02467e-19	H1	NCOA2
3.27503e-23	-0.857175	0.335	0.671	8.07163e-19	H1	NRXN1-AS-4
4.07719e-23	-0.842054	0.272	0.623	1.00486e-18	H1	RHOBTB1
4.68913e-23	1.44015	0.461	0.132	1.15568e-18	H1	MAP6
6.22138e-23	-0.76651	0.247	0.592	1.53332e-18	H1	PRKD3
9.0773e-23	-0.940055	0.151	0.443	2.23719e-18	H1	IMMP2Lli1
2.03378e-22	1.38354	0.376	0.039	5.01245e-18	H1	ARHGAP6
2.51214e-22	-0.708332	0.124	0.408	6.19141e-18	H1	ATP8A2li1
2.79401e-22	-0.840703	0.158	0.452	6.88612e-18	H1	PPP1R9A
3.70055e-22	-0.564281	0.054	0.268	9.12038e-18	H1	PTPRD-AS-3
4.42497e-22	1.36364	0.409	0.083	1.09058e-17	H1	PARD3
4.90915e-22	-0.806954	0.536	0.868	1.20991e-17	H1	PDE3A-AS-3
1.52866e-21	1.36	0.512	0.189	3.76754e-17	H1	DTNA
1.60751e-21	1.34537	0.409	0.088	3.96188e-17	H1	SPIRE1
1.63892e-21	-0.707776	0.163	0.465	4.03927e-17	H1	LRRN3
1.9378e-21	-0.638242	0.201	0.531	4.7759e-17	H1	NOS1AP
2.02657e-21	-0.865159	0.364	0.693	4.99468e-17	H1	DMDli1
2.25798e-21	-0.807229	0.323	0.658	5.56502e-17	H1	ESRRB
3.32245e-21	0.511907	0.996	0.991	8.18852e-17	H1	NRXN3
3.42643e-21	-0.772908	0.38	0.724	8.44478e-17	H1	CADM2
4.87677e-21	-0.814856	0.585	0.851	1.20193e-16	H1	FRMD4B
5.73842e-21	1.46449	0.483	0.171	1.41429e-16	H1	CDC14A
7.56855e-21	0.734731	0.945	0.904	1.86535e-16	H1	DGKB
1.7113e-20	1.34012	0.484	0.175	4.21768e-16	H1	SHANK3
1.74707e-20	1.06461	0.77	0.592	4.30583e-16	H1	SLC30A5-AS-1
1.87998e-20	0.687119	0.936	0.93	4.63341e-16	H1	ATRNL1
1.91273e-20	1.35802	0.375	0.066	4.71412e-16	H1	NEBL
3.92856e-20	-0.473509	0.095	0.346	9.68233e-16	H1	VMN2R116li130
6.91234e-20	1.26432	0.564	0.294	1.70362e-15	H1	NDRG1
9.62246e-20	-0.67501	0.106	0.351	2.37155e-15	H1	MYLK
1.14688e-19	-0.765512	0.057	0.254	2.8266e-15	H1	LINC-UNC5D-9
1.58229e-19	1.26138	0.435	0.136	3.8997e-15	H1	JAM3
1.9297e-19	-0.674048	0.457	0.785	4.75594e-15	H1	ZBTB20
1.99275e-19	-0.592939	0.089	0.32	4.91134e-15	H1	RGS7-AS-6
4.2453e-19	0.769073	0.846	0.789	1.0463e-14	H1	HIPK2
4.4904e-19	1.25414	0.552	0.32	1.1067e-14	H1	RAPGEF1
4.78811e-19	-0.662707	0.114	0.36	1.18008e-14	H1	NEFH
4.9733e-19	-0.681095	0.3	0.627	1.22572e-14	H1	LORF2li11
5.33331e-19	-0.751063	0.244	0.561	1.31445e-14	H1	BTBD3
8.91353e-19	-0.716404	0.308	0.627	2.19683e-14	H1	VPS8
1.0476e-18	-0.464429	0.1	0.342	2.58192e-14	H1	SND1-AS-3
1.34716e-18	0.858196	0.806	0.746	3.32021e-14	H1	PDE4Dli1
1.69862e-18	1.2487	0.348	0.061	4.18641e-14	H1	SH3D19
1.99966e-18	-0.568083	0.099	0.333	4.92835e-14	H1	LINC-KCNK9-8
2.30254e-18	1.24249	0.355	0.066	5.67484e-14	H1	RNF150li1
2.34392e-18	-0.600535	0.305	0.654	5.77683e-14	H1	FAM168A
2.51196e-18	1.04931	0.552	0.263	6.19097e-14	H1	RYR3
4.95593e-18	-0.689452	0.549	0.829	1.22144e-13	H1	NOVA1
4.9895e-18	-0.675145	0.124	0.364	1.22971e-13	H1	XKR4-AS-1
7.03368e-18	-0.831243	0.112	0.351	1.73352e-13	H1	CDH2
7.21498e-18	-0.717733	0.126	0.368	1.7782e-13	H1	LINC-ID4-15
1.08719e-17	-0.736729	0.254	0.57	2.67949e-13	H1	ABCA3li1
1.34591e-17	-0.462068	0.072	0.276	3.31713e-13	H1	GKAP1-AS-2
1.39856e-17	-0.812321	0.342	0.645	3.44688e-13	H1	RETREG1
1.47767e-17	-0.523743	0.203	0.5	3.64185e-13	H1	LINC-TENM2-8
1.57753e-17	-0.626205	0.439	0.776	3.88799e-13	H1	STXBP5L
1.89769e-17	1.26026	0.375	0.088	4.67704e-13	H1	LINC-MRPL22-3
2.11155e-17	1.15459	0.363	0.083	5.20412e-13	H1	PPP2R2C
2.78066e-17	-0.484902	0.097	0.325	6.85322e-13	H1	OPN3
3.32278e-17	-0.791329	0.463	0.741	8.18931e-13	H1	SSH2
3.47973e-17	1.2593	0.376	0.101	8.57614e-13	H1	CACNA1G
4.27564e-17	0.745952	0.873	0.833	1.05377e-12	H1	APP
5.13393e-17	0.702524	0.877	0.877	1.26531e-12	H1	LINC-LIG4-7
5.85713e-17	-0.640889	0.528	0.816	1.44355e-12	H1	MAP4K4
6.5669e-17	-0.684457	0.497	0.794	1.61848e-12	H1	AKAP7
7.05161e-17	1.20965	0.458	0.202	1.73794e-12	H1	CDYLli2
7.35462e-17	-0.670909	0.332	0.649	1.81262e-12	H1	TMEFF2-AS-1
2.54081e-16	1.04822	0.26	0.013	6.26209e-12	H1	SPECC1-AS-6
3.04032e-16	-0.481996	0.903	0.974	7.49316e-12	H1	CNTN4
4.57734e-16	-0.446555	0.098	0.311	1.12813e-11	H1	PLEKHA5-AS-3
1.05539e-15	1.16342	0.422	0.158	2.60111e-11	H1	SSR3
1.11258e-15	0.430567	0.985	0.996	2.74207e-11	H1	KCNH7
1.13958e-15	0.987622	0.262	0.018	2.8086e-11	H1	GABRA3
1.17801e-15	-0.575537	0.127	0.364	2.90333e-11	H1	LINC-DTWD2-46
1.36266e-15	-0.391787	0.07	0.259	3.35841e-11	H1	DNM3
1.68346e-15	-0.624745	0.253	0.548	4.14905e-11	H1	PFKFB3
1.74166e-15	1.02323	0.322	0.066	4.29248e-11	H1	KCNG4
2.22834e-15	-0.568236	0.1	0.311	5.49196e-11	H1	KITLG
2.87147e-15	0.752615	0.884	0.886	7.07702e-11	H1	PLXNA2
2.95246e-15	-0.671367	0.4	0.702	7.27664e-11	H1	ZNF385B
3.72226e-15	1.17315	0.361	0.105	9.17389e-11	H1	PPP2R5A
3.88116e-15	-0.465065	0.1	0.311	9.56551e-11	H1	MAP1B
4.01996e-15	-0.601782	0.205	0.478	9.9076e-11	H1	EIF2A
4.12035e-15	-0.493816	0.192	0.456	1.0155e-10	H1	B3GALT1
4.18285e-15	1.12676	0.473	0.237	1.03091e-10	H1	ASAP2
5.27805e-15	-0.656301	0.425	0.741	1.30083e-10	H1	NALCN
6.51917e-15	-0.594114	0.168	0.412	1.60671e-10	H1	FBXL4
8.41322e-15	-0.541246	0.206	0.469	2.07352e-10	H1	LORF2li16
9.3682e-15	-0.522886	0.31	0.618	2.30889e-10	H1	MEF2A
1.04769e-14	-0.483023	0.153	0.395	2.58213e-10	H1	ADAM23
1.11597e-14	-0.530071	0.298	0.596	2.75042e-10	H1	RPL6li41
1.19764e-14	1.06087	0.305	0.061	2.95169e-10	H1	PCDH17
1.95481e-14	-0.522457	0.77	0.939	4.81784e-10	H1	CHL1
2.01023e-14	-0.547334	0.731	0.908	4.95441e-10	H1	HDAC9
2.03769e-14	1.28604	0.433	0.184	5.02209e-10	H1	ANKRD26-AS-14
2.8709e-14	-0.679688	0.228	0.482	7.07561e-10	H1	EPS8
3.33262e-14	-0.545525	0.086	0.268	8.21357e-10	H1	LINC-ZNF385B-3
3.5645e-14	0.95092	0.674	0.522	8.78507e-10	H1	TMTC2
3.63616e-14	-0.540072	0.161	0.395	8.96168e-10	H1	LINC-TENM2-9
3.66081e-14	-0.512785	0.247	0.526	9.02244e-10	H1	TTC7B
3.68671e-14	-0.519064	0.116	0.333	9.08626e-10	H1	HS6ST2
6.39918e-14	-0.6164	0.216	0.487	1.57714e-09	H1	PON3
7.62768e-14	-0.44872	0.235	0.518	1.87992e-09	H1	TSORFli2548
8.52852e-14	0.384681	0.991	0.996	2.10194e-09	H1	ANKS1B
9.78796e-14	-0.495799	0.085	0.272	2.41234e-09	H1	CSMD1
1.05456e-13	-0.433204	0.159	0.399	2.59907e-09	H1	MICU1
1.15329e-13	-0.4834	0.241	0.513	2.8424e-09	H1	PPM1H
1.45212e-13	-0.530247	0.172	0.408	3.57889e-09	H1	WWC2
1.49416e-13	-0.466989	0.812	0.965	3.68251e-09	H1	PID1
1.57781e-13	-0.410939	0.169	0.412	3.88867e-09	H1	CLINT1
1.62704e-13	0.947619	0.638	0.482	4.01e-09	H1	RBMS3li1
1.8503e-13	1.04974	0.557	0.377	4.56025e-09	H1	LINC-ST8SIA3-4
3.99455e-13	-0.49569	0.116	0.316	9.84497e-09	H1	USP53
4.55178e-13	-0.352621	0.144	0.368	1.12183e-08	H1	LINC-FRMD4B-1
5.24374e-13	-0.487435	0.085	0.263	1.29237e-08	H1	ITPR2
5.74855e-13	0.945983	0.27	0.048	1.41679e-08	H1	BCL11A
8.37058e-13	-0.576478	0.438	0.706	2.06301e-08	H1	COL9A1
8.44187e-13	-0.372855	0.086	0.263	2.08058e-08	H1	MARK1li1
9.34693e-13	0.825632	0.687	0.601	2.30364e-08	H1	CTTNBP2
1.21793e-12	1.0722	0.352	0.132	3.00172e-08	H1	TSORFli149
1.26366e-12	0.351446	0.991	0.996	3.11442e-08	H1	RORB
1.36499e-12	0.944108	0.523	0.311	3.36415e-08	H1	RTN1
1.4312e-12	-0.51243	0.294	0.561	3.52734e-08	H1	GABRB3
1.47741e-12	-0.549284	0.211	0.452	3.64123e-08	H1	KIZ
1.6001e-12	0.609008	0.902	0.904	3.94361e-08	H1	MAP3K1
1.7025e-12	0.822204	0.612	0.474	4.19598e-08	H1	AOPEP
2.53672e-12	0.849622	0.661	0.548	6.25199e-08	H1	LINC-THSD7B-1
2.56974e-12	1.01281	0.495	0.303	6.33339e-08	H1	SIPA1L1
3.73158e-12	-0.617275	0.403	0.649	9.19686e-08	H1	ZMYND8
3.82316e-12	0.994723	0.479	0.254	9.42255e-08	H1	SLC35F1
3.83191e-12	0.434144	0.938	0.956	9.44413e-08	H1	RERE
3.97002e-12	-0.423216	0.165	0.39	9.78451e-08	H1	POLli97
4.29203e-12	-0.414608	0.203	0.443	1.05781e-07	H1	WWP1
5.93854e-12	-0.430953	0.302	0.583	1.46361e-07	H1	TMEM132B
6.15624e-12	0.996572	0.342	0.123	1.51727e-07	H1	DOCK2
8.20481e-12	0.981871	0.257	0.057	2.02216e-07	H1	LINC-NPM1-11
1.15393e-11	0.7467	0.697	0.61	2.84396e-07	H1	MAN1A2
1.28935e-11	0.899939	0.447	0.246	3.17773e-07	H1	JAKMIP2
1.36157e-11	-0.631381	0.178	0.386	3.35572e-07	H1	GRID2
1.57866e-11	0.671107	0.849	0.82	3.89076e-07	H1	MAP3K1-AS-1
1.86882e-11	0.63154	0.815	0.789	4.6059e-07	H1	ARHGAP44
1.97297e-11	0.653073	0.839	0.833	4.86259e-07	H1	EPHA7
1.97997e-11	0.950015	0.254	0.057	4.87984e-07	H1	GAS2L3
2.14827e-11	-0.365603	0.188	0.417	5.29464e-07	H1	NAA40
2.23118e-11	-0.438994	0.762	0.943	5.49896e-07	H1	FRY
2.40656e-11	-0.424064	0.273	0.544	5.9312e-07	H1	YWHAB
2.5799e-11	-0.530818	0.636	0.846	6.35842e-07	H1	TMEFF2-AS-3
2.58965e-11	-0.396871	0.088	0.254	6.38245e-07	H1	KHDRBS3-AS-1
2.67906e-11	-0.460207	0.18	0.399	6.6028e-07	H1	REEP1
2.98967e-11	-0.507548	0.36	0.636	7.36835e-07	H1	TMEM9B
3.14586e-11	0.303057	0.993	1	7.75328e-07	H1	TNR
4.16525e-11	0.978766	0.275	0.079	1.02657e-06	H1	PAG1
4.32893e-11	-0.447358	0.205	0.434	1.06691e-06	H1	RDX
5.1967e-11	-0.451412	0.174	0.386	1.28078e-06	H1	CHKA
5.61729e-11	-0.392441	0.134	0.325	1.38444e-06	H1	PDE4B-AS-6
5.95555e-11	0.822413	0.662	0.539	1.4678e-06	H1	YPEL2
6.50654e-11	-0.396787	0.168	0.382	1.6036e-06	H1	RUSC2
6.53588e-11	-0.349987	0.099	0.272	1.61083e-06	H1	CAPN9
6.95109e-11	-0.523449	0.441	0.684	1.71317e-06	H1	ZFAT
8.00232e-11	0.741274	0.716	0.636	1.97225e-06	H1	CUX2
9.34926e-11	0.95735	0.434	0.25	2.30422e-06	H1	LINC-COL9A1-1
1.13248e-10	-0.495495	0.174	0.377	2.79112e-06	H1	SLC25A13
1.24954e-10	-0.424229	0.914	0.965	3.0796e-06	H1	DACH1
1.55459e-10	0.542847	0.866	0.873	3.83144e-06	H1	DAAM1
1.59297e-10	-0.400221	0.312	0.588	3.92603e-06	H1	SAT1
1.70944e-10	1.00896	0.388	0.197	4.21308e-06	H1	TSPAN5
1.74844e-10	0.534346	0.856	0.803	4.3092e-06	H1	SETBP1
1.79364e-10	-0.420209	0.159	0.36	4.42061e-06	H1	ANKRD27
1.90882e-10	-0.434461	0.241	0.487	4.70447e-06	H1	STXBP3
2.08873e-10	-0.465115	0.475	0.741	5.14788e-06	H1	MYO6
2.29576e-10	-0.451616	0.198	0.408	5.65813e-06	H1	WSB1li1
2.30384e-10	-0.48421	0.332	0.588	5.67805e-06	H1	GJA9
2.67359e-10	-0.433948	0.245	0.487	6.58933e-06	H1	RPS6KA5
2.71187e-10	0.74121	0.688	0.623	6.68367e-06	H1	SEMA6A-AS-2
2.74752e-10	-0.384593	0.188	0.399	6.77154e-06	H1	WDR17
2.87815e-10	-0.364071	0.96	0.991	7.09348e-06	H1	PLCB4
2.9242e-10	-0.295291	0.095	0.259	7.20699e-06	H1	RPS16li1
3.00479e-10	-0.428937	0.296	0.548	7.4056e-06	H1	NCOA7
3.09848e-10	0.920594	0.477	0.307	7.6365e-06	H1	ITGB5
3.56064e-10	-0.436908	0.328	0.583	8.77555e-06	H1	TOP2B
3.61869e-10	-0.306252	0.099	0.263	8.91862e-06	H1	DPYSL4
4.0107e-10	0.919655	0.26	0.079	9.88478e-06	H1	ARHGEF26-AS-3
4.63946e-10	-0.440634	0.177	0.373	1.14344e-05	H1	PPP1R16B
4.69535e-10	0.728452	0.582	0.417	1.15722e-05	H1	SYT1
5.31249e-10	0.700123	0.708	0.671	1.30932e-05	H1	DIPK2A
6.5884e-10	0.827842	0.585	0.461	1.62378e-05	H1	PAX6
7.13997e-10	-1.15457	0.518	0.702	1.75972e-05	H1	LINC-MRPL42-8
7.93679e-10	-0.293655	0.102	0.268	1.9561e-05	H1	HMGCR
9.42188e-10	-0.48718	0.209	0.412	2.32212e-05	H1	TMEFF2-AS-2
9.80452e-10	-0.270784	0.988	0.996	2.41642e-05	H1	LSAMP
1.08771e-09	0.928603	0.354	0.171	2.68077e-05	H1	TMEM65
1.09353e-09	-0.383316	0.972	0.987	2.69511e-05	H1	PRKG1
1.27898e-09	-0.363656	0.166	0.368	3.15217e-05	H1	PLCH2
1.3317e-09	0.592448	0.783	0.759	3.28212e-05	H1	NFIA
1.35654e-09	0.527456	0.97	0.956	3.34332e-05	H1	ZNF804B
1.52963e-09	-0.391907	0.192	0.395	3.76992e-05	H1	GDAP2
1.67178e-09	0.512158	0.842	0.816	4.12027e-05	H1	SH3GL2
1.81228e-09	-0.435527	0.155	0.333	4.46653e-05	H1	USH2A-AS-2
1.90605e-09	-0.375915	0.254	0.487	4.69765e-05	H1	FAM78B
1.98712e-09	0.875922	0.294	0.11	4.89745e-05	H1	UNC5A
2.05106e-09	-0.266605	0.105	0.268	5.05503e-05	H1	GRPEL2-AS-1
2.06958e-09	-0.376818	0.131	0.303	5.10069e-05	H1	CDH13
2.16206e-09	-0.39556	0.794	0.93	5.32861e-05	H1	NR3C2
2.17896e-09	-0.395957	0.908	0.974	5.37026e-05	H1	LINC-NSMCE4A-13
2.22974e-09	0.98168	0.464	0.298	5.49542e-05	H1	RASSF8-AS-5
2.24669e-09	-0.388158	0.573	0.833	5.53719e-05	H1	NAALADL2
2.31311e-09	-0.360346	0.234	0.456	5.70088e-05	H1	LINC-COL9A1-2
3.23886e-09	0.656388	0.733	0.702	7.98251e-05	H1	MED13L
3.30826e-09	0.798012	0.515	0.377	8.15353e-05	H1	PDE8B
3.35291e-09	-0.386332	0.531	0.833	8.26358e-05	H1	EFNA5
3.81737e-09	-0.422573	0.502	0.75	9.40828e-05	H1	GKAP1
3.98587e-09	0.897902	0.364	0.202	9.82358e-05	H1	CAPRIN2
4.10543e-09	0.833955	0.262	0.092	0.000101182	H1	CYBB
4.16314e-09	-0.385208	0.279	0.504	0.000102605	H1	MYEF2
4.34625e-09	-0.446304	0.161	0.338	0.000107118	H1	SLC20A2
4.58977e-09	-0.303349	0.223	0.443	0.00011312	H1	FGF13
4.77775e-09	-0.430525	0.616	0.851	0.000117752	H1	ASAP1
5.14919e-09	0.508887	0.812	0.816	0.000126907	H1	ZNF385D
5.40806e-09	-0.519583	0.446	0.684	0.000133287	H1	CPEB4
5.50711e-09	-0.308986	0.102	0.254	0.000135728	H1	STAMBPL1
6.38328e-09	-0.270386	0.099	0.25	0.000157322	H1	RPL6li65
7.9569e-09	-0.454708	0.425	0.654	0.000196106	H1	PELI2
8.02586e-09	0.49862	0.881	0.851	0.000197805	H1	EPHB1
8.17264e-09	-0.392011	0.242	0.447	0.000201423	H1	PLEKHD1
8.38908e-09	-0.438722	0.127	0.289	0.000206757	H1	LHFPL2
8.44308e-09	0.791741	0.611	0.504	0.000208088	H1	KLHL13
9.52726e-09	-0.301412	0.387	0.662	0.000234809	H1	FEZ1
9.60324e-09	-0.350521	0.105	0.254	0.000236681	H1	ADAM22
9.86644e-09	-0.389003	0.313	0.544	0.000243168	H1	TNPO1
1.39292e-08	-0.422951	0.384	0.632	0.000343298	H1	USP24
1.67065e-08	0.855086	0.464	0.311	0.000411749	H1	NR3C1
1.67452e-08	1.02292	0.298	0.132	0.000412702	H1	CTSD
1.69759e-08	-0.436535	0.285	0.496	0.000418387	H1	RHOBTB3
1.71095e-08	-0.310056	0.454	0.702	0.00042168	H1	LORF2li216
1.89912e-08	-0.445488	0.549	0.789	0.000468057	H1	TOX
2.05161e-08	0.338038	0.952	0.943	0.00050564	H1	MSI2
2.05387e-08	-0.3059	0.144	0.311	0.000506196	H1	MAEA
2.27007e-08	0.531889	0.744	0.741	0.000559481	H1	ATXN1
2.52596e-08	-0.363584	0.316	0.544	0.000622549	H1	CSMD3
2.69902e-08	-0.435823	0.228	0.43	0.0006652	H1	HLCS
2.92821e-08	-0.35997	0.166	0.342	0.000721686	H1	TRPC5-AS-1
3.0542e-08	-0.339708	0.243	0.447	0.000752738	H1	ACTB
3.68573e-08	-0.318711	0.165	0.338	0.000908386	H1	DLG2-AS-19
3.7116e-08	-0.444369	0.336	0.544	0.000914762	H1	ABLIM3
3.73338e-08	-0.392453	0.758	0.921	0.000920128	H1	CALB1
3.7355e-08	0.8007	0.531	0.434	0.000920651	H1	HIF1A
4.13241e-08	-0.550666	0.258	0.461	0.00101847	H1	ANKRD26li12
4.34789e-08	-0.292926	0.17	0.351	0.00107158	H1	PTPN12-AS-3
4.54515e-08	0.828531	0.551	0.439	0.0011202	H1	ACSL3
4.97112e-08	0.706957	0.575	0.469	0.00122518	H1	AGAP1
6.02082e-08	-0.375942	0.165	0.333	0.00148389	H1	MIA3li2
6.13461e-08	0.505135	0.741	0.728	0.00151194	H1	PER3
6.63857e-08	-0.404732	0.364	0.592	0.00163614	H1	GPATCH8
6.93031e-08	-0.412101	0.387	0.623	0.00170804	H1	CNTNAP4
7.24844e-08	0.739431	0.329	0.167	0.00178645	H1	ANKRD29
7.59236e-08	-0.396069	0.567	0.816	0.00187121	H1	RGS7BP
7.7341e-08	-0.395142	0.361	0.583	0.00190615	H1	CSRNP3
7.73979e-08	-0.301342	0.196	0.377	0.00190755	H1	TSORFli2147
8.45197e-08	0.849715	0.383	0.237	0.00208307	H1	CPOX
9.04975e-08	-0.38034	0.257	0.465	0.0022304	H1	CPE
9.10815e-08	0.792608	0.456	0.32	0.0022448	H1	LINC-ST8SIA3-2
1.02712e-07	0.701881	0.594	0.518	0.00253143	H1	MAPRE2
1.03325e-07	-0.278217	0.232	0.425	0.00254655	H1	GLCCI1
1.07027e-07	-0.432857	0.472	0.689	0.00263778	H1	GAREM1
1.07402e-07	0.687536	0.491	0.346	0.00264704	H1	PHYHIPL
1.09877e-07	0.46363	0.855	0.846	0.00270803	H1	CAMTA1
1.29519e-07	-0.3119	0.426	0.689	0.00319212	H1	TRPC5
1.41196e-07	-0.282247	0.897	0.978	0.00347992	H1	ANK2
1.57112e-07	-0.339982	0.225	0.408	0.00387219	H1	MDGA2
1.62835e-07	0.665234	0.603	0.553	0.00401323	H1	TRIM9
1.69885e-07	-0.343912	0.26	0.465	0.00418699	H1	HSPH1
1.78355e-07	0.759853	0.422	0.272	0.00439573	H1	RPS6KA3
1.79466e-07	-0.364512	0.272	0.469	0.00442311	H1	LINC-RPL6-324
1.89786e-07	0.877503	0.626	0.566	0.00467746	H1	ATP6V0C
2.09408e-07	-0.736362	0.162	0.307	0.00516107	H1	CNTNAP2
2.16899e-07	-0.294723	0.402	0.645	0.00534568	H1	ADD2
2.32426e-07	-0.358728	0.824	0.93	0.00572837	H1	NAV3
2.44109e-07	-0.36226	0.498	0.724	0.00601632	H1	RSRP1
2.51376e-07	0.78557	0.312	0.162	0.0061954	H1	AFAP1
2.55063e-07	0.809402	0.4	0.254	0.00628629	H1	HLF
2.63952e-07	-0.440886	0.599	0.811	0.00650537	H1	ENOX1
3.08032e-07	-0.291889	0.358	0.583	0.00759177	H1	NFAT5
3.38416e-07	-0.254787	0.154	0.316	0.0083406	H1	PPA2
3.39694e-07	0.880009	0.363	0.219	0.0083721	H1	FAM155A
3.88701e-07	0.664679	0.589	0.522	0.00957992	H1	ZNF536
4.63664e-07	-0.317697	0.192	0.36	0.0114275	H1	SPIDR
4.72197e-07	-0.262779	0.195	0.368	0.0116378	H1	PRKCG
4.73044e-07	0.53461	0.681	0.68	0.0116587	H1	CDH18
5.23175e-07	-0.275858	0.17	0.329	0.0128942	H1	PCDH15
5.7443e-07	0.768298	0.381	0.241	0.0141574	H1	GRIA4-AS-4
5.76677e-07	-0.263396	0.478	0.715	0.0142128	H1	TAOK3
6.13016e-07	-0.403187	0.709	0.855	0.0151084	H1	P3H3
6.39625e-07	-0.280933	0.17	0.329	0.0157642	H1	IRF2
6.76293e-07	-0.338603	0.178	0.342	0.0166679	H1	RNF7-AS-2
7.56947e-07	0.688591	0.254	0.114	0.0186557	H1	RNF144B-AS-3
8.32414e-07	-0.407027	0.148	0.298	0.0205157	H1	SCG2
8.94049e-07	0.736829	0.425	0.294	0.0220347	H1	MACF1
9.01275e-07	0.607097	0.658	0.614	0.0222128	H1	GLRA3li1
9.34219e-07	-0.270224	0.242	0.43	0.0230248	H1	CRADD
9.75991e-07	0.695465	0.551	0.452	0.0240543	H1	RTN3
9.79138e-07	-0.313754	0.424	0.645	0.0241318	H1	TMEM200A
1.03135e-06	0.684397	0.597	0.535	0.0254188	H1	LINC-ARHGAP24-1
1.04799e-06	-0.268336	0.308	0.531	0.0258288	H1	LINC-AKAP7-1
1.20319e-06	0.77076	0.43	0.311	0.0296538	H1	ATP6V0A1
1.24349e-06	0.482113	0.815	0.82	0.030647	H1	WWOX
1.26099e-06	-0.958428	0.229	0.382	0.0310784	H1	LRRTM4
1.5752e-06	0.476222	0.762	0.746	0.0388225	H1	MBNL1
1.62806e-06	-0.344144	0.318	0.518	0.0401251	H1	DMD
1.64286e-06	-0.360749	0.12	0.25	0.0404899	H1	TRAPPC13
1.67685e-06	0.607881	0.55	0.478	0.0413278	H1	PRRC2B
2.10238e-06	0.728165	0.278	0.14	0.0518153	H1	GABRA2
2.18555e-06	-0.427406	0.467	0.658	0.0538651	H1	CNTN1
2.20919e-06	0.650296	0.588	0.544	0.0544476	H1	MTSS1
2.23717e-06	-0.295055	0.189	0.342	0.0551374	H1	DNAJC24
2.25831e-06	0.596727	0.655	0.605	0.0556582	H1	ZNF608
2.36882e-06	-0.26828	0.304	0.504	0.0583819	H1	FNBP1L
2.41209e-06	0.598479	0.589	0.526	0.0594484	H1	VPS13C
2.50501e-06	-0.256472	0.13	0.268	0.0617384	H1	LRRN1
2.54293e-06	-0.273839	0.269	0.447	0.062673	H1	CDK8li1
2.57752e-06	-0.265929	0.229	0.404	0.0635256	H1	KIAA1328
2.58212e-06	0.688716	0.366	0.232	0.0636388	H1	NPC1
2.67684e-06	-0.281375	0.463	0.671	0.0659735	H1	CADPS
2.67756e-06	-0.338207	0.659	0.842	0.0659911	H1	FGF12
3.04486e-06	-0.356296	0.592	0.798	0.0750437	H1	MACROD2
3.14295e-06	0.285032	0.959	0.969	0.0774612	H1	CACNA1C
3.21238e-06	0.710672	0.415	0.298	0.0791723	H1	LINC-LIG4-8
3.21809e-06	-0.379052	0.734	0.882	0.079313	H1	FHIT
3.34854e-06	0.698875	0.458	0.355	0.0825282	H1	THSD7B-AS-1
3.59955e-06	0.344583	0.916	0.908	0.0887144	H1	RCAN2
3.70696e-06	-0.300372	0.156	0.298	0.0913617	H1	CBFB
3.87618e-06	-0.300244	0.906	0.961	0.0955324	H1	ADCY2li1
3.94235e-06	-0.327115	0.836	0.93	0.0971633	H1	TTLL7
4.03657e-06	0.784321	0.46	0.342	0.0994852	H1	ATP6V0B
4.08636e-06	-0.360136	0.168	0.311	0.100712	H1	KCND3
4.86833e-06	0.441012	0.805	0.842	0.119985	H1	SNAP25
5.01777e-06	-0.33744	0.423	0.614	0.123668	H1	LINC-NSMCE4A-16
5.50868e-06	0.828689	0.311	0.184	0.135767	H1	L1RE1li231
5.72438e-06	-0.281703	0.374	0.583	0.141083	H1	TRAM2
5.73519e-06	-0.327226	0.17	0.316	0.14135	H1	BIN1
7.06991e-06	0.542657	0.64	0.623	0.174245	H1	DPF3
7.82186e-06	0.753261	0.373	0.254	0.192777	H1	ACSL4
7.95673e-06	0.716762	0.421	0.307	0.196101	H1	ANKRD26-AS-1
8.51335e-06	-0.301305	0.569	0.781	0.20982	H1	AKT3
8.71578e-06	0.706416	0.529	0.447	0.214809	H1	ARHGAP44-AS-2
8.83446e-06	-0.332944	0.509	0.719	0.217734	H1	LINC-SCYL1-1
9.1167e-06	0.647434	0.467	0.373	0.22469	H1	CSNK1G1
9.27842e-06	-0.255088	0.178	0.325	0.228676	H1	TRAPPC3
1.01137e-05	0.634533	0.401	0.276	0.249262	H1	MITF
1.0703e-05	0.795747	0.459	0.364	0.263786	H1	SLC2A3
1.12922e-05	-0.252594	0.195	0.346	0.278307	H1	LINC-COL9A1-3
1.14982e-05	0.604544	0.557	0.509	0.283384	H1	DLGAP4
1.15201e-05	-0.301367	0.59	0.807	0.283925	H1	PFKP
1.16038e-05	-0.2747	0.204	0.355	0.285987	H1	ADAM19
1.23829e-05	-0.369154	0.228	0.39	0.30519	H1	ARR3
1.24802e-05	-0.304226	0.535	0.741	0.307587	H1	SLC4A3
1.25485e-05	-0.328365	0.469	0.675	0.30927	H1	CFAP58
1.26035e-05	-0.265332	0.278	0.434	0.310625	H1	DECR1
1.26491e-05	-0.269165	0.676	0.833	0.31175	H1	NBEA
1.38599e-05	-0.304878	0.523	0.706	0.341591	H1	SBF2
1.39638e-05	0.527076	0.679	0.667	0.344152	H1	CD47
1.94857e-05	-0.264144	0.756	0.912	0.480246	H1	MAPT
2.39538e-05	-0.262885	0.416	0.627	0.590365	H1	HSPA8li1
2.66728e-05	0.596691	0.692	0.675	0.657378	H1	ARL15
2.69814e-05	-0.254992	0.367	0.561	0.664984	H1	C2CD5
2.73524e-05	0.779995	0.31	0.206	0.674127	H1	PRDX6
2.74355e-05	-0.267832	0.216	0.364	0.676174	H1	MDH1li1
2.86556e-05	-0.276717	0.487	0.689	0.706247	H1	SYBU
2.89595e-05	0.663399	0.438	0.351	0.713736	H1	MPP6
3.11785e-05	0.624437	0.344	0.219	0.768425	H1	LINC-ZFP90-4
3.17118e-05	-0.32292	0.572	0.746	0.781568	H1	DGKI
3.37886e-05	0.63375	0.351	0.232	0.832755	H1	NFASC
3.64715e-05	0.66088	0.422	0.325	0.898877	H1	NOL4li1
3.98015e-05	0.540627	0.578	0.544	0.980947	H1	RNF157
4.25206e-05	0.613917	0.497	0.434	1	H1	FNIP1
4.45432e-05	0.621571	0.375	0.276	1	H1	DNMT3A
5.75041e-05	-0.30058	0.27	0.425	1	H1	PRKG1-AS-9
8.01283e-05	-0.261846	0.498	0.68	1	H1	CRIM1
8.4966e-05	0.608544	0.469	0.408	1	H1	WDR87-AS-2
8.85818e-05	0.671061	0.393	0.311	1	H1	AGO3
8.89265e-05	0.671284	0.555	0.5	1	H1	LAPTM4B
9.09391e-05	0.681888	0.437	0.351	1	H1	B3GAT1
0.000102373	0.579138	0.412	0.32	1	H1	STXBP5
0.000104142	0.677323	0.333	0.237	1	H1	HACD3
0.000115496	0.649649	0.523	0.478	1	H1	KTN1
0.000120095	-0.25839	0.156	0.272	1	H1	NT5C3A
0.00012187	0.745921	0.469	0.399	1	H1	LINC-TEX47-7
0.000122749	0.652527	0.477	0.412	1	H1	TULP4
0.000133746	0.508116	0.484	0.417	1	H1	DENND4A
0.000136705	-0.255774	0.78	0.934	1	H1	STAC
0.000141087	0.451924	0.696	0.706	1	H1	AKAP6
0.000143548	0.429337	0.739	0.754	1	H1	RIMS2
0.0001444	0.559438	0.444	0.368	1	H1	LINC-TNRC6A-1
0.000146634	-0.270912	0.229	0.368	1	H1	LSAMP-AS-6
0.000150942	0.666946	0.27	0.167	1	H1	SLC8A3li1
0.000173645	0.567724	0.363	0.263	1	H1	RNF13
0.000178309	0.605603	0.267	0.167	1	H1	LRP8
0.000205475	0.657705	0.283	0.18	1	H1	TTC28li1
0.000206175	-0.403201	0.47	0.618	1	H1	LINC-RPS20-36
0.000211027	0.602085	0.435	0.36	1	H1	NEDD4L
0.000214129	0.553187	0.522	0.469	1	H1	HIVEP2
0.00021618	0.664231	0.475	0.421	1	H1	RPS24li32
0.00021916	0.546375	0.573	0.535	1	H1	LRATD2
0.000225809	0.492269	0.484	0.404	1	H1	TMEM132A
0.000242002	0.584957	0.452	0.395	1	H1	RADIL
0.000294565	0.518617	0.559	0.553	1	H1	FER
0.000355354	0.514859	0.281	0.18	1	H1	AHI1
0.000441996	0.567409	0.41	0.32	1	H1	SERINC1
0.000538585	0.421878	0.645	0.623	1	H1	CDC42BPA
0.00060075	0.39842	0.697	0.737	1	H1	DNM2
0.000663812	0.412696	0.511	0.465	1	H1	APBA1
0.000696779	0.581453	0.493	0.474	1	H1	MED13
0.000702096	0.480095	0.3	0.211	1	H1	PKP4
0.000702345	0.550743	0.256	0.167	1	H1	HS2ST1
0.000704175	0.589524	0.253	0.162	1	H1	RHOA
0.000708263	-0.263454	0.736	0.873	1	H1	EDIL3
0.000781969	0.4641	0.522	0.474	1	H1	WIPF1
0.000809341	0.395627	0.691	0.689	1	H1	NCOA1
0.000817393	0.516711	0.287	0.189	1	H1	LINC-ST8SIA3-3
0.000841363	0.522122	0.427	0.351	1	H1	NRXN3-AS-1
0.000934282	0.732878	0.392	0.333	1	H1	BSG
0.00101276	-0.315594	0.242	0.36	1	H1	RALYL
0.00105114	0.473361	0.549	0.548	1	H1	OSBPL9li1
0.00124593	0.606794	0.397	0.346	1	H1	CRMP1
0.00135347	0.428566	0.621	0.614	1	H1	MYT1L
0.00145578	0.565148	0.275	0.189	1	H1	RBM46li2
0.00150619	0.512253	0.677	0.702	1	H1	FTH1li4
0.00167081	0.573165	0.376	0.316	1	H1	LORF2li302
0.00174112	0.541961	0.369	0.311	1	H1	SESN1
0.00191381	0.513336	0.536	0.513	1	H1	SEC62li2
0.00227082	0.321777	0.694	0.768	1	H1	TRIO
0.00248335	0.307516	0.713	0.702	1	H1	TTC3
0.00255378	0.533325	0.454	0.439	1	H1	RHBDL3
0.0025678	0.423276	0.511	0.456	1	H1	TEAD1
0.00265815	0.431325	0.308	0.224	1	H1	ZNF521
0.00282677	0.412506	0.401	0.325	1	H1	HK1
0.00338748	0.450953	0.61	0.636	1	H1	PHIP
0.00339831	0.440632	0.639	0.68	1	H1	PCLO
0.00354636	0.488068	0.396	0.338	1	H1	BCL2L13
0.00354636	0.491355	0.47	0.452	1	H1	NUDT3
0.00355243	0.54257	0.431	0.399	1	H1	CCDC91
0.00372588	0.463223	0.478	0.447	1	H1	SPTAN1
0.00399494	0.416503	0.663	0.711	1	H1	GNA14
0.00410593	0.491195	0.408	0.351	1	H1	UNC5B
0.00418589	0.420316	0.354	0.281	1	H1	PGK1
0.00467713	0.389342	0.304	0.232	1	H1	KIAA0408
0.00525791	0.600327	0.291	0.237	1	H1	ARMC2
0.00529765	0.490024	0.285	0.215	1	H1	KIF26B
0.00530945	0.523311	0.269	0.193	1	H1	CALR
0.00562671	0.499832	0.507	0.5	1	H1	ARHGAP26
0.0060757	0.541584	0.397	0.346	1	H1	PAK3
0.00610262	0.53866	0.492	0.482	1	H1	NPTNli1
0.00614882	0.465356	0.544	0.548	1	H1	STAG1
0.00626745	0.463441	0.498	0.496	1	H1	ITCH
0.00626908	0.5207	0.285	0.219	1	H1	MAGI3
0.00633148	0.291475	0.759	0.846	1	H1	AKAP2
0.00802449	0.412218	0.473	0.434	1	H1	ADK
0.00821195	0.289389	0.76	0.811	1	H1	XKR6
0.00851097	0.527255	0.35	0.307	1	H1	LINC-THSD7B-3
0.00938966	0.455452	0.523	0.535	1	H1	DTNB
0.0094197	0.433339	0.313	0.254	1	H1	TET3
0.00944375	0.472856	0.424	0.408	1	H1	DMXL2
0.00954043	0.464426	0.4	0.355	1	H1	PITPNM3
1.50798e-211	4.73097	0.978	0.038	3.71658e-207	H2	RPL21-AS-5
1.95502e-195	4.16995	0.851	0.009	4.81834e-191	H2	LAMA2
2.97914e-189	2.91097	0.838	0.012	7.3424e-185	H2	LINC-ARHGAP24-7
3.54581e-168	2.80693	0.851	0.041	8.739e-164	H2	CNTN3
2.89832e-167	2.82742	0.868	0.05	7.14319e-163	H2	NTRK2
1.41847e-165	2.8811	0.86	0.046	3.49596e-161	H2	KCTD8
8.65579e-165	3.07761	0.877	0.061	2.13331e-160	H2	TSORFli2311
8.72139e-160	2.39533	0.746	0.014	2.14947e-155	H2	LINC-LDHB-13
1.32269e-150	2.43822	0.728	0.021	3.2599e-146	H2	CDH10
1.42797e-144	2.56142	0.737	0.031	3.51937e-140	H2	NHSL1
3.34936e-141	1.96691	0.645	0.008	8.25484e-137	H2	LINC-ARHGAP24-6
2.69625e-137	2.37723	0.754	0.046	6.64519e-133	H2	BRINP1
8.09446e-134	3.2873	0.939	0.19	1.99496e-129	H2	FGF14
1.08672e-131	2.40214	0.719	0.039	2.67833e-127	H2	TAFA2
4.47986e-131	2.18001	0.789	0.063	1.10411e-126	H2	UBE2QL1
9.13746e-129	2.65456	0.811	0.091	2.25202e-124	H2	HS6ST3
6.66874e-126	1.99949	0.732	0.05	1.64358e-121	H2	UNC5C
2.85937e-125	3.41137	0.991	0.445	7.0472e-121	H2	LRP1B
2.066e-123	2.31742	0.833	0.104	5.09187e-119	H2	DMDli2
1.58857e-122	2.61131	0.829	0.115	3.91518e-118	H2	SORCS1
8.04604e-121	2.32322	0.882	0.138	1.98303e-116	H2	UNC5D
1.17277e-119	3.00516	0.724	0.066	2.89042e-115	H2	ROBO1
1.53431e-119	3.40686	0.996	0.637	3.78145e-115	H2	DLGAP2
2.01941e-118	2.05129	0.675	0.043	4.97704e-114	H2	LINC-RPL12-14
1.08851e-116	1.64809	0.583	0.015	2.68273e-112	H2	SHROOM3li1
6.69763e-113	2.80001	0.987	0.344	1.6507e-108	H2	PTN
9.9731e-113	2.65457	0.978	0.395	2.45797e-108	H2	DOCK4
3.71827e-112	2.23607	0.781	0.102	9.16405e-108	H2	PTPRM
1.83713e-111	2.19725	0.706	0.066	4.52778e-107	H2	LRFN5
2.63907e-110	1.7995	0.61	0.03	6.50425e-106	H2	TBC1D4
2.66969e-110	2.04804	0.627	0.038	6.57971e-106	H2	ZFPM2
4.78532e-110	1.7031	0.592	0.024	1.17939e-105	H2	COBL
9.95851e-108	1.4991	0.491	0.002	2.45437e-103	H2	ST8SIA6
8.60322e-107	1.68495	0.509	0.008	2.12035e-102	H2	RPL6li146
1.75458e-106	1.68492	0.632	0.039	4.32434e-102	H2	NAV2li1
2.87964e-106	2.1373	0.895	0.202	7.09717e-102	H2	EPB41L3
2.63809e-102	1.65644	0.654	0.052	6.50184e-98	H2	MGAM
2.67676e-101	1.56929	0.566	0.028	6.59714e-97	H2	ISL1
1.99282e-100	1.92025	0.645	0.059	4.9115e-96	H2	CRTAC1
2.68478e-100	2.03373	0.702	0.08	6.61692e-96	H2	LINC-USP25-14
6.2293e-100	2.09619	0.702	0.082	1.53527e-95	H2	MAML2
2.31118e-99	1.62452	0.456	0.002	5.69613e-95	H2	LINC-LAMA2-2
1.68068e-97	1.65284	0.496	0.013	4.14219e-93	H2	LINC-SORL1-9
2.55124e-96	1.90488	0.57	0.036	6.2878e-92	H2	NTRK3
6.8778e-96	1.69587	0.469	0.009	1.6951e-91	H2	LINC-RPL21-262
1.183e-95	1.85994	0.649	0.069	2.91563e-91	H2	IQCJ-SCHIP1-AS-11
4.63971e-95	1.67875	0.64	0.057	1.1435e-90	H2	STMN2
2.06846e-94	2.08706	0.877	0.223	5.09792e-90	H2	DAB1
8.28425e-94	1.94995	0.746	0.118	2.04174e-89	H2	LARGE1
1.45142e-92	1.25489	1	0.97	3.57717e-88	H2	NRXN1
1.80809e-91	1.52766	0.5	0.022	4.45623e-87	H2	CHST9
1.12283e-87	1.81889	0.789	0.154	2.76733e-83	H2	SLC9A9
6.6302e-87	1.53545	0.452	0.013	1.63408e-82	H2	CHSY3
2.54251e-86	1.33317	1	0.928	6.26628e-82	H2	PLEKHA5liN
7.43533e-86	-3.36605	0.031	0.835	1.83251e-81	H2	MEGF11
1.08376e-85	1.99861	0.842	0.229	2.67103e-81	H2	PDZD2
4.23405e-85	1.53921	0.526	0.036	1.04353e-80	H2	NABP1
4.31373e-85	1.61399	0.496	0.028	1.06316e-80	H2	LRRC7
1.20676e-84	1.38581	1	0.941	2.97419e-80	H2	ADARB2
2.48607e-84	1.81542	0.667	0.091	6.12717e-80	H2	SPTLC1li7
3.81336e-84	1.34613	0.447	0.014	9.39842e-80	H2	FOXP2
6.2493e-84	1.99826	0.947	0.491	1.5402e-79	H2	KHDRBS2
1.29329e-83	1.21365	0.395	0.003	3.18744e-79	H2	LINC-LDHB-16
2.97237e-83	1.7135	0.649	0.089	7.32569e-79	H2	DDAH1
3.04876e-82	1.4405	0.469	0.022	7.51398e-78	H2	TSORFli1254
4.34881e-81	1.79453	0.811	0.198	1.07181e-76	H2	PLCB1
5.40578e-81	1.70358	0.412	0.01	1.33231e-76	H2	ROBO1-AS-7
2.32852e-80	1.91047	0.781	0.192	5.73888e-76	H2	PLEKHG1
1.40184e-79	1.25934	0.412	0.011	3.45497e-75	H2	MET
4.86571e-79	1.80403	0.693	0.126	1.1992e-74	H2	LDLRAD4
1.50333e-78	1.76914	0.974	0.623	3.70512e-74	H2	LINC-PLIN3-8
2.90594e-78	1.63616	0.978	0.639	7.16198e-74	H2	FSTL5
2.95357e-78	-2.80724	0.285	0.889	7.27936e-74	H2	HS3ST3A1li1
2.9098e-77	1.55793	0.627	0.089	7.17149e-73	H2	EPB41L2
3.80369e-77	1.74087	0.772	0.171	9.37457e-73	H2	PRKD1
6.01256e-77	1.91091	0.732	0.155	1.48186e-72	H2	NELL2
6.14613e-77	1.76791	0.864	0.258	1.51478e-72	H2	CA10
1.3569e-76	2.34858	0.601	0.088	3.34422e-72	H2	UBE2E1-AS-3
5.93128e-76	1.5047	0.978	0.749	1.46182e-71	H2	NRCAM
2.1944e-74	1.30134	0.553	0.061	5.40832e-70	H2	ASTN1
3.37823e-74	-2.73833	0.145	0.811	8.326e-70	H2	FRAS1
5.90312e-74	1.84197	0.618	0.098	1.45488e-69	H2	KIAA1217
2.99545e-73	1.4373	0.509	0.05	7.38259e-69	H2	KLHL29
3.36976e-73	1.62206	0.956	0.613	8.30511e-69	H2	PTPRD
1.04209e-72	1.64314	0.86	0.302	2.56834e-68	H2	OXR1
7.81107e-72	-1.71334	0.781	0.958	1.92512e-67	H2	TRHDE
1.33208e-71	1.30288	0.991	0.91	3.28305e-67	H2	PDE4B
3.70223e-71	-1.57321	0.873	0.963	9.12452e-67	H2	DGKH
3.2203e-70	1.42512	0.478	0.042	7.93676e-66	H2	LRP1B-AS-4
1.79163e-69	-1.16117	0.978	0.995	4.41564e-65	H2	DST
7.47538e-68	1.32821	0.368	0.013	1.84238e-63	H2	RPS20li9
7.98136e-68	1.22167	0.351	0.009	1.96709e-63	H2	TBC1D4-AS-2
1.5715e-67	1.30815	0.57	0.079	3.87313e-63	H2	THRB
7.22652e-67	1.5251	0.956	0.629	1.78105e-62	H2	FRMD4A
2.45546e-66	1.69844	0.803	0.24	6.05174e-62	H2	TSHZ2
7.09544e-66	1.33001	0.447	0.037	1.74874e-61	H2	FLRT2
8.11072e-66	-2.05871	0.469	0.882	1.99897e-61	H2	MTUS2
9.11553e-66	1.28534	0.548	0.074	2.24661e-61	H2	PHACTR2
1.28453e-65	1.45396	0.732	0.176	3.16586e-61	H2	CNK3/IPCEF1
1.82641e-64	1.64852	0.904	0.434	4.50138e-60	H2	PMFBP1
1.50091e-63	1.20449	0.311	0.004	3.69913e-59	H2	LINC-MDH1-22
9.49117e-63	1.16275	0.325	0.008	2.33919e-58	H2	SEMA3F
1.50864e-62	1.24354	0.991	0.872	3.71819e-58	H2	CELF2li1
1.46579e-61	1.25757	0.667	0.146	3.61258e-57	H2	ADGRL2
1.92324e-61	-2.32238	0.715	0.93	4.74001e-57	H2	L1RE1li118
2.27389e-61	1.06813	0.482	0.053	5.60424e-57	H2	ZFHX3
6.55114e-61	1.06861	0.39	0.027	1.61459e-56	H2	LRP1B-AS-2
7.95364e-61	1.17643	0.447	0.043	1.96025e-56	H2	NTNG1
8.63791e-59	0.863854	0.311	0.009	2.1289e-54	H2	RNF125
1.39143e-58	1.19039	0.974	0.854	3.42931e-54	H2	ARHGAP24
2.91251e-58	-2.55961	0.158	0.729	7.17817e-54	H2	SPECC1
3.03977e-58	1.14755	0.443	0.048	7.49182e-54	H2	GALNT18
1.03009e-57	1.33951	0.956	0.649	2.53876e-53	H2	XKR4
1.6969e-57	1.423	0.596	0.12	4.18219e-53	H2	MAP2
5.91702e-57	1.07406	0.39	0.033	1.45831e-52	H2	LINC-BASP1-1
6.91963e-57	-3.03725	0.175	0.732	1.70541e-52	H2	LINC-C3ORF58-3
1.70564e-56	1.18297	0.474	0.064	4.20372e-52	H2	MPDZ
2.11251e-56	1.10635	0.32	0.013	5.20649e-52	H2	GLIS3
2.81077e-56	1.02471	0.355	0.023	6.92743e-52	H2	PLCL2li1
1.22058e-54	0.893898	0.294	0.009	3.00825e-50	H2	TCF24
2.62787e-54	1.24098	0.987	0.753	6.47664e-50	H2	PDE4B-AS-5
5.81188e-54	0.714576	0.259	0.002	1.4324e-49	H2	LPAR1
1.26321e-53	1.10345	0.443	0.057	3.11331e-49	H2	ERICH3
6.08177e-53	0.981359	0.395	0.04	1.49891e-48	H2	LINC-EPB41L3-3
6.71129e-53	0.965326	0.342	0.024	1.65407e-48	H2	DYNC1I1
8.90059e-53	1.1713	0.982	0.937	2.19364e-48	H2	FSTL4
9.42033e-53	1.2114	0.487	0.078	2.32173e-48	H2	RPRM
1.16495e-52	1.39762	0.592	0.12	2.87115e-48	H2	CLSTN2
3.59596e-52	1.11437	0.465	0.066	8.86261e-48	H2	LINC-KLHDC7A-4
3.74863e-52	-2.32089	0.022	0.621	9.23887e-48	H2	LINC-THSD7B-6
1.60771e-51	1.48869	0.439	0.063	3.96236e-47	H2	PTPRK
2.0022e-51	0.947335	0.342	0.025	4.93462e-47	H2	PLPPR5
7.51032e-51	1.27285	0.373	0.037	1.85099e-46	H2	SORCS3
8.36981e-51	1.26939	0.662	0.175	2.06282e-46	H2	MGAT4A
8.4654e-51	1.43913	0.741	0.256	2.08638e-46	H2	SORBS2
4.8239e-50	-1.55048	0.789	0.926	1.1889e-45	H2	PLCL1
7.97772e-50	0.711141	0.276	0.01	1.96619e-45	H2	LINC-RPS15A-37
1.34304e-49	0.932136	0.355	0.031	3.31007e-45	H2	LINC-C5ORF22-3
2.0402e-49	0.997895	0.386	0.042	5.02827e-45	H2	LINC-HMGN2-61
7.1827e-49	1.05745	0.5	0.088	1.77025e-44	H2	ARHGAP22
3.82935e-48	0.936211	0.333	0.027	9.43783e-44	H2	DOCK4-AS-1
4.74299e-48	1.17383	0.272	0.011	1.16896e-43	H2	IL1RAPL2
1.03736e-47	1.12427	0.974	0.825	2.55667e-43	H2	SYT14
5.31447e-47	1.17546	0.947	0.67	1.3098e-42	H2	RGS7
7.63398e-47	0.962056	0.487	0.084	1.88147e-42	H2	FAM135B
7.91073e-47	1.20454	0.623	0.162	1.94968e-42	H2	SLC22A23li1
8.17046e-47	1.14238	0.36	0.038	2.01369e-42	H2	FIGN
1.91509e-45	-1.14649	0.855	0.959	4.71994e-41	H2	LINC-THSD7B-4
1.95794e-45	0.76951	0.281	0.016	4.82555e-41	H2	IQCJ-SCHIP1-AS-6
3.39902e-45	1.07864	0.469	0.087	8.37722e-41	H2	MYRIP
1.57934e-44	-2.09871	0.114	0.632	3.89243e-40	H2	TOX3
2.33407e-44	1.10573	0.32	0.029	5.75255e-40	H2	BCAM
4.6788e-44	1.11751	0.579	0.146	1.15314e-39	H2	ADCY9
6.5698e-44	1.03121	0.991	0.867	1.61919e-39	H2	PTPRG
6.89547e-44	-1.23979	0.789	0.914	1.69946e-39	H2	THSD7B
1.88858e-43	1.15463	0.719	0.239	4.65458e-39	H2	SDK2
1.91759e-43	1.42407	0.912	0.598	4.72609e-39	H2	FSTL4-AS-8
2.99245e-43	1.21961	0.675	0.217	7.37519e-39	H2	PMFBP1-AS-1
3.00894e-43	1.07113	0.974	0.775	7.41583e-39	H2	VWC2
6.7828e-43	1.24888	0.68	0.211	1.67169e-38	H2	DACH2
2.19574e-42	-1.63459	0.557	0.812	5.41162e-38	H2	MARCHF3
2.72027e-42	0.728775	0.268	0.016	6.70438e-38	H2	L1RE1li170
3.40886e-42	1.3494	0.618	0.19	8.40149e-38	H2	EDA
3.82279e-42	1.23568	0.588	0.151	9.42164e-38	H2	ADAMTSL3
7.45286e-42	-1.15619	0.807	0.972	1.83683e-37	H2	GALNTL6
7.46099e-42	-1.35444	0.649	0.841	1.83884e-37	H2	DOCK10
2.28336e-41	-2.19902	0.031	0.543	5.62758e-37	H2	C1QL1
2.78871e-41	-1.08525	0.838	0.944	6.87305e-37	H2	CTNNA2
3.48451e-41	0.694742	1	0.986	8.58791e-37	H2	TMEFF2
4.09721e-41	1.12426	0.667	0.217	1.0098e-36	H2	CYRIA
6.08705e-41	-1.58453	0.465	0.771	1.50021e-36	H2	CAMK1D
7.87593e-41	1.13867	0.768	0.297	1.9411e-36	H2	FAM126A
1.36181e-40	-2.07551	0.009	0.514	3.35632e-36	H2	LINC-SLC2A12-2
4.05455e-40	0.964941	0.254	0.016	9.99285e-36	H2	LINC-RPL12-38
4.4289e-40	1.15316	0.728	0.255	1.09155e-35	H2	RELL1
1.06218e-39	-1.98917	0.114	0.585	2.61785e-35	H2	MEGF10
1.55427e-39	-1.87295	0.18	0.629	3.83064e-35	H2	FARP1
1.80923e-39	1.01589	0.645	0.192	4.45903e-35	H2	SORCS2
2.22482e-39	0.814487	0.342	0.043	5.4833e-35	H2	ZDHHC2
3.09201e-39	1.15587	0.588	0.17	7.62056e-35	H2	INPP4B
6.2774e-39	0.767885	0.254	0.017	1.54713e-34	H2	SCD5
7.24745e-39	0.69546	0.991	0.988	1.78621e-34	H2	TENM2
8.30239e-39	-0.844827	0.952	0.961	2.04621e-34	H2	NCAM1
2.86146e-38	1.10728	0.781	0.338	7.05235e-34	H2	TANC2
4.73605e-38	0.898696	0.289	0.029	1.16725e-33	H2	IQCJ-SCHIP1-AS-1
9.04708e-38	0.872459	0.316	0.038	2.22974e-33	H2	DTX4
1.47852e-37	0.990579	0.425	0.085	3.64396e-33	H2	GAB2
2.05621e-37	0.834589	0.289	0.03	5.06773e-33	H2	NELL2-AS-1
2.77803e-37	-1.20278	0.746	0.89	6.84674e-33	H2	MAN1A1
6.66463e-37	-1.59125	0.36	0.74	1.64257e-32	H2	THSD7A
9.23268e-37	1.08628	0.846	0.409	2.27549e-32	H2	CERS6
9.33199e-37	0.884483	0.592	0.172	2.29996e-32	H2	MTCL1
1.04817e-36	0.961133	0.553	0.149	2.58333e-32	H2	KCNIP2
1.29526e-36	-1.8695	0.022	0.492	3.19229e-32	H2	MDGA1
1.61453e-36	-1.62197	0.342	0.688	3.97917e-32	H2	CABP1
2.17375e-36	1.06634	0.895	0.559	5.35742e-32	H2	TMEM117
2.86496e-36	0.895469	0.346	0.051	7.06098e-32	H2	KLHDC7A
4.3483e-36	1.2405	0.855	0.541	1.07168e-31	H2	ADARB2-AS-6
1.13092e-35	1.05827	0.684	0.248	2.78727e-31	H2	MAP2K6
1.4143e-35	-1.17189	0.732	0.875	3.48569e-31	H2	THSD7Bli1
1.92321e-35	-1.75802	0.303	0.667	4.73996e-31	H2	ADARB1
2.40575e-35	1.19581	0.851	0.413	5.92922e-31	H2	GPC6
3.75858e-35	-1.10475	0.785	0.884	9.2634e-31	H2	ITPR1
6.87136e-35	0.835526	0.355	0.06	1.69352e-30	H2	ZEB1
1.47232e-34	0.943689	0.522	0.145	3.62868e-30	H2	MYO1D
1.91259e-34	-2.69895	0.048	0.491	4.71378e-30	H2	NKAIN2
2.16992e-34	-1.80414	0.167	0.585	5.34799e-30	H2	CDH7
3.61105e-34	-1.44098	0.404	0.725	8.8998e-30	H2	ASPH
4.51894e-34	1.25147	0.487	0.137	1.11374e-29	H2	FRMD5
5.58598e-34	0.628591	0.333	0.051	1.37672e-29	H2	TENM4
8.70164e-34	1.14231	0.746	0.329	2.14461e-29	H2	NRXN1-AS-5
2.03825e-33	0.772069	0.342	0.057	5.02347e-29	H2	CCDC141
2.3652e-33	1.04636	0.759	0.357	5.82928e-29	H2	WASF3
9.58266e-33	0.88034	0.281	0.036	2.36174e-28	H2	LINC-RPL6-20
1.51274e-32	0.820794	0.39	0.08	3.72829e-28	H2	LINC-TRIM71-1
2.37411e-31	-0.465862	0.996	0.993	5.85122e-27	H2	TRPM3
2.8067e-31	-0.900372	0.925	0.952	6.91739e-27	H2	ZEB2
3.62342e-31	0.871782	0.544	0.169	8.93028e-27	H2	SLC24A2
3.7547e-31	-1.27052	0.57	0.76	9.25383e-27	H2	SYNE2
3.83971e-31	-0.906327	0.943	0.964	9.46334e-27	H2	GRIA3
4.74775e-31	0.93007	0.513	0.15	1.17013e-26	H2	LINC-PLIN3-9
5.04075e-31	0.68058	0.303	0.047	1.24234e-26	H2	TSORFli2186
5.39065e-31	-1.62777	0.202	0.585	1.32858e-26	H2	IGSF11
1.00194e-30	0.583688	0.263	0.033	2.46938e-26	H2	KCNMB2
1.20088e-30	-0.823121	0.908	0.951	2.95968e-26	H2	GRIA4
1.26076e-30	0.747748	0.395	0.088	3.10728e-26	H2	LINC-PTGR1-1
2.19791e-30	-1.67138	0.018	0.431	5.41697e-26	H2	LINC-GGNBP2-1
2.23787e-30	0.883091	0.5	0.145	5.51545e-26	H2	SCN3A
2.64559e-30	0.933216	0.575	0.204	6.52032e-26	H2	FRMD6
2.82648e-30	0.977983	0.434	0.11	6.96614e-26	H2	PRICKLE1
3.18025e-30	0.851762	0.965	0.717	7.83804e-26	H2	NPAS3
3.33485e-30	-0.974407	0.807	0.886	8.21908e-26	H2	SEMA6A
3.37194e-30	0.958329	0.601	0.22	8.31048e-26	H2	MED12L
3.48535e-30	0.907902	0.338	0.063	8.58998e-26	H2	KHDRBS2-AS-2
3.91839e-30	0.840048	0.412	0.098	9.65726e-26	H2	DACH2li1
5.1058e-30	-1.3156	0.684	0.841	1.25838e-25	H2	RASSF8
5.31633e-30	0.737223	0.263	0.035	1.31026e-25	H2	AGBL4
6.58632e-30	0.669225	0.281	0.04	1.62326e-25	H2	BCAT1
7.27608e-30	0.695861	0.329	0.06	1.79326e-25	H2	LBH
8.36974e-30	0.822593	0.526	0.157	2.06281e-25	H2	MMP16
1.28164e-29	0.746183	0.294	0.048	3.15872e-25	H2	LORF2li206
3.11404e-29	0.95163	0.535	0.178	7.67487e-25	H2	TENM3
3.83942e-29	0.894461	0.873	0.449	9.46263e-25	H2	GRIK2
4.03216e-29	-1.58735	0.206	0.577	9.93766e-25	H2	NTM
5.252e-29	0.887634	0.667	0.26	1.29441e-24	H2	PITPNC1
1.30038e-28	0.740641	0.39	0.09	3.20493e-24	H2	EML1
2.64284e-28	0.822963	0.39	0.094	6.51354e-24	H2	PARM1
4.06115e-28	0.965901	0.553	0.189	1.00091e-23	H2	EPHA6
5.20453e-28	0.948892	0.785	0.421	1.28271e-23	H2	BICD1
2.3246e-27	-1.79248	0.167	0.537	5.72921e-23	H2	LHFPL3
2.46263e-27	0.868686	0.509	0.168	6.06939e-23	H2	SMAP2
3.23478e-27	-1.1999	0.539	0.76	7.97243e-23	H2	SSBP2
4.84859e-27	-0.81767	0.956	0.938	1.19498e-22	H2	KCNJ3
8.24307e-27	-1.90198	0.285	0.591	2.03159e-22	H2	ARHGEF26
1.14605e-26	0.804113	0.368	0.086	2.82455e-22	H2	ZNF704
1.54535e-26	-0.899827	0.978	0.954	3.80868e-22	H2	TLL1
2.75496e-26	0.891026	0.829	0.512	6.78988e-22	H2	ZNF705BliN
2.8723e-26	0.526885	0.25	0.036	7.07906e-22	H2	GPR37
4.67351e-26	-1.25573	0.5	0.758	1.15183e-21	H2	EPHA4
6.56303e-26	-1.54711	0.149	0.512	1.61753e-21	H2	SLC4A10
7.36105e-26	0.810319	0.351	0.085	1.81421e-21	H2	PAM
7.95777e-26	0.790485	0.921	0.713	1.96127e-21	H2	CDK14
1.87347e-25	-1.2215	0.57	0.753	4.61736e-21	H2	PPP2R2B
4.08813e-25	0.756327	0.421	0.121	1.00756e-20	H2	BACH1
5.17044e-25	0.832428	0.526	0.189	1.27431e-20	H2	FRMD4A-AS-8
6.60107e-25	0.847264	0.434	0.134	1.6269e-20	H2	PTGR1-AS-1
7.5807e-25	-1.4269	0.246	0.565	1.86834e-20	H2	INSYN2B
9.83688e-25	0.665161	0.276	0.051	2.4244e-20	H2	ALK
1.12229e-24	0.819504	0.5	0.174	2.76599e-20	H2	INA
1.9827e-24	0.767537	0.518	0.179	4.88655e-20	H2	P2RY14
2.47907e-24	0.50416	1	0.993	6.10992e-20	H2	GRIP1
2.60472e-24	-1.48123	0.123	0.474	6.41959e-20	H2	LINC-MRPL22-6
1.0896e-23	0.886364	0.382	0.11	2.68542e-19	H2	IQCJ-SCHIP1li1
1.62076e-23	0.589624	0.298	0.063	3.99452e-19	H2	L1RE1li205
1.85e-23	-1.70135	0.048	0.386	4.5595e-19	H2	DCLK1
2.10159e-23	0.541649	0.294	0.061	5.17958e-19	H2	C1ORF21
2.1704e-23	0.887704	0.807	0.458	5.34916e-19	H2	KHDRBS3
2.44448e-23	0.809985	0.899	0.661	6.02467e-19	H2	NCOA2
3.27503e-23	0.857175	0.671	0.335	8.07163e-19	H2	NRXN1-AS-4
4.07719e-23	0.842054	0.623	0.272	1.00486e-18	H2	RHOBTB1
4.68913e-23	-1.44015	0.132	0.461	1.15568e-18	H2	MAP6
6.22138e-23	0.76651	0.592	0.247	1.53332e-18	H2	PRKD3
9.0773e-23	0.940055	0.443	0.151	2.23719e-18	H2	IMMP2Lli1
2.03378e-22	-1.38354	0.039	0.376	5.01245e-18	H2	ARHGAP6
2.51214e-22	0.708332	0.408	0.124	6.19141e-18	H2	ATP8A2li1
2.79401e-22	0.840703	0.452	0.158	6.88612e-18	H2	PPP1R9A
3.70055e-22	0.564281	0.268	0.054	9.12038e-18	H2	PTPRD-AS-3
4.42497e-22	-1.36364	0.083	0.409	1.09058e-17	H2	PARD3
4.90915e-22	0.806954	0.868	0.536	1.20991e-17	H2	PDE3A-AS-3
1.52866e-21	-1.36	0.189	0.512	3.76754e-17	H2	DTNA
1.60751e-21	-1.34537	0.088	0.409	3.96188e-17	H2	SPIRE1
1.63892e-21	0.707776	0.465	0.163	4.03927e-17	H2	LRRN3
1.9378e-21	0.638242	0.531	0.201	4.7759e-17	H2	NOS1AP
2.02657e-21	0.865159	0.693	0.364	4.99468e-17	H2	DMDli1
2.25798e-21	0.807229	0.658	0.323	5.56502e-17	H2	ESRRB
3.32245e-21	-0.511907	0.991	0.996	8.18852e-17	H2	NRXN3
3.42643e-21	0.772908	0.724	0.38	8.44478e-17	H2	CADM2
4.87677e-21	0.814856	0.851	0.585	1.20193e-16	H2	FRMD4B
5.73842e-21	-1.46449	0.171	0.483	1.41429e-16	H2	CDC14A
7.56855e-21	-0.734731	0.904	0.945	1.86535e-16	H2	DGKB
1.7113e-20	-1.34012	0.175	0.484	4.21768e-16	H2	SHANK3
1.74707e-20	-1.06461	0.592	0.77	4.30583e-16	H2	SLC30A5-AS-1
1.87998e-20	-0.687119	0.93	0.936	4.63341e-16	H2	ATRNL1
1.91273e-20	-1.35802	0.066	0.375	4.71412e-16	H2	NEBL
3.92856e-20	0.473509	0.346	0.095	9.68233e-16	H2	VMN2R116li130
6.91234e-20	-1.26432	0.294	0.564	1.70362e-15	H2	NDRG1
9.62246e-20	0.67501	0.351	0.106	2.37155e-15	H2	MYLK
1.14688e-19	0.765512	0.254	0.057	2.8266e-15	H2	LINC-UNC5D-9
1.58229e-19	-1.26138	0.136	0.435	3.8997e-15	H2	JAM3
1.9297e-19	0.674048	0.785	0.457	4.75594e-15	H2	ZBTB20
1.99275e-19	0.592939	0.32	0.089	4.91134e-15	H2	RGS7-AS-6
4.2453e-19	-0.769073	0.789	0.846	1.0463e-14	H2	HIPK2
4.4904e-19	-1.25414	0.32	0.552	1.1067e-14	H2	RAPGEF1
4.78811e-19	0.662707	0.36	0.114	1.18008e-14	H2	NEFH
4.9733e-19	0.681095	0.627	0.3	1.22572e-14	H2	LORF2li11
5.33331e-19	0.751063	0.561	0.244	1.31445e-14	H2	BTBD3
8.91353e-19	0.716404	0.627	0.308	2.19683e-14	H2	VPS8
1.0476e-18	0.464429	0.342	0.1	2.58192e-14	H2	SND1-AS-3
1.34716e-18	-0.858196	0.746	0.806	3.32021e-14	H2	PDE4Dli1
1.69862e-18	-1.2487	0.061	0.348	4.18641e-14	H2	SH3D19
1.99966e-18	0.568083	0.333	0.099	4.92835e-14	H2	LINC-KCNK9-8
2.30254e-18	-1.24249	0.066	0.355	5.67484e-14	H2	RNF150li1
2.34392e-18	0.600535	0.654	0.305	5.77683e-14	H2	FAM168A
2.51196e-18	-1.04931	0.263	0.552	6.19097e-14	H2	RYR3
4.95593e-18	0.689452	0.829	0.549	1.22144e-13	H2	NOVA1
4.9895e-18	0.675145	0.364	0.124	1.22971e-13	H2	XKR4-AS-1
7.03368e-18	0.831243	0.351	0.112	1.73352e-13	H2	CDH2
7.21498e-18	0.717733	0.368	0.126	1.7782e-13	H2	LINC-ID4-15
1.08719e-17	0.736729	0.57	0.254	2.67949e-13	H2	ABCA3li1
1.34591e-17	0.462068	0.276	0.072	3.31713e-13	H2	GKAP1-AS-2
1.39856e-17	0.812321	0.645	0.342	3.44688e-13	H2	RETREG1
1.47767e-17	0.523743	0.5	0.203	3.64185e-13	H2	LINC-TENM2-8
1.57753e-17	0.626205	0.776	0.439	3.88799e-13	H2	STXBP5L
1.89769e-17	-1.26026	0.088	0.375	4.67704e-13	H2	LINC-MRPL22-3
2.11155e-17	-1.15459	0.083	0.363	5.20412e-13	H2	PPP2R2C
2.78066e-17	0.484902	0.325	0.097	6.85322e-13	H2	OPN3
3.32278e-17	0.791329	0.741	0.463	8.18931e-13	H2	SSH2
3.47973e-17	-1.2593	0.101	0.376	8.57614e-13	H2	CACNA1G
4.27564e-17	-0.745952	0.833	0.873	1.05377e-12	H2	APP
5.13393e-17	-0.702524	0.877	0.877	1.26531e-12	H2	LINC-LIG4-7
5.85713e-17	0.640889	0.816	0.528	1.44355e-12	H2	MAP4K4
6.5669e-17	0.684457	0.794	0.497	1.61848e-12	H2	AKAP7
7.05161e-17	-1.20965	0.202	0.458	1.73794e-12	H2	CDYLli2
7.35462e-17	0.670909	0.649	0.332	1.81262e-12	H2	TMEFF2-AS-1
2.54081e-16	-1.04822	0.013	0.26	6.26209e-12	H2	SPECC1-AS-6
3.04032e-16	0.481996	0.974	0.903	7.49316e-12	H2	CNTN4
4.57734e-16	0.446555	0.311	0.098	1.12813e-11	H2	PLEKHA5-AS-3
1.05539e-15	-1.16342	0.158	0.422	2.60111e-11	H2	SSR3
1.11258e-15	-0.430567	0.996	0.985	2.74207e-11	H2	KCNH7
1.13958e-15	-0.987622	0.018	0.262	2.8086e-11	H2	GABRA3
1.17801e-15	0.575537	0.364	0.127	2.90333e-11	H2	LINC-DTWD2-46
1.36266e-15	0.391787	0.259	0.07	3.35841e-11	H2	DNM3
1.68346e-15	0.624745	0.548	0.253	4.14905e-11	H2	PFKFB3
1.74166e-15	-1.02323	0.066	0.322	4.29248e-11	H2	KCNG4
2.22834e-15	0.568236	0.311	0.1	5.49196e-11	H2	KITLG
2.87147e-15	-0.752615	0.886	0.884	7.07702e-11	H2	PLXNA2
2.95246e-15	0.671367	0.702	0.4	7.27664e-11	H2	ZNF385B
3.72226e-15	-1.17315	0.105	0.361	9.17389e-11	H2	PPP2R5A
3.88116e-15	0.465065	0.311	0.1	9.56551e-11	H2	MAP1B
4.01996e-15	0.601782	0.478	0.205	9.9076e-11	H2	EIF2A
4.12035e-15	0.493816	0.456	0.192	1.0155e-10	H2	B3GALT1
4.18285e-15	-1.12676	0.237	0.473	1.03091e-10	H2	ASAP2
5.27805e-15	0.656301	0.741	0.425	1.30083e-10	H2	NALCN
6.51917e-15	0.594114	0.412	0.168	1.60671e-10	H2	FBXL4
8.41322e-15	0.541246	0.469	0.206	2.07352e-10	H2	LORF2li16
9.3682e-15	0.522886	0.618	0.31	2.30889e-10	H2	MEF2A
1.04769e-14	0.483023	0.395	0.153	2.58213e-10	H2	ADAM23
1.11597e-14	0.530071	0.596	0.298	2.75042e-10	H2	RPL6li41
1.19764e-14	-1.06087	0.061	0.305	2.95169e-10	H2	PCDH17
1.95481e-14	0.522457	0.939	0.77	4.81784e-10	H2	CHL1
2.01023e-14	0.547334	0.908	0.731	4.95441e-10	H2	HDAC9
2.03769e-14	-1.28604	0.184	0.433	5.02209e-10	H2	ANKRD26-AS-14
2.8709e-14	0.679688	0.482	0.228	7.07561e-10	H2	EPS8
3.33262e-14	0.545525	0.268	0.086	8.21357e-10	H2	LINC-ZNF385B-3
3.5645e-14	-0.95092	0.522	0.674	8.78507e-10	H2	TMTC2
3.63616e-14	0.540072	0.395	0.161	8.96168e-10	H2	LINC-TENM2-9
3.66081e-14	0.512785	0.526	0.247	9.02244e-10	H2	TTC7B
3.68671e-14	0.519064	0.333	0.116	9.08626e-10	H2	HS6ST2
6.39918e-14	0.6164	0.487	0.216	1.57714e-09	H2	PON3
7.62768e-14	0.44872	0.518	0.235	1.87992e-09	H2	TSORFli2548
8.52852e-14	-0.384681	0.996	0.991	2.10194e-09	H2	ANKS1B
9.78796e-14	0.495799	0.272	0.085	2.41234e-09	H2	CSMD1
1.05456e-13	0.433204	0.399	0.159	2.59907e-09	H2	MICU1
1.15329e-13	0.4834	0.513	0.241	2.8424e-09	H2	PPM1H
1.45212e-13	0.530247	0.408	0.172	3.57889e-09	H2	WWC2
1.49416e-13	0.466989	0.965	0.812	3.68251e-09	H2	PID1
1.57781e-13	0.410939	0.412	0.169	3.88867e-09	H2	CLINT1
1.62704e-13	-0.947619	0.482	0.638	4.01e-09	H2	RBMS3li1
1.8503e-13	-1.04974	0.377	0.557	4.56025e-09	H2	LINC-ST8SIA3-4
3.99455e-13	0.49569	0.316	0.116	9.84497e-09	H2	USP53
4.55178e-13	0.352621	0.368	0.144	1.12183e-08	H2	LINC-FRMD4B-1
5.24374e-13	0.487435	0.263	0.085	1.29237e-08	H2	ITPR2
5.74855e-13	-0.945983	0.048	0.27	1.41679e-08	H2	BCL11A
8.37058e-13	0.576478	0.706	0.438	2.06301e-08	H2	COL9A1
8.44187e-13	0.372855	0.263	0.086	2.08058e-08	H2	MARK1li1
9.34693e-13	-0.825632	0.601	0.687	2.30364e-08	H2	CTTNBP2
1.21793e-12	-1.0722	0.132	0.352	3.00172e-08	H2	TSORFli149
1.26366e-12	-0.351446	0.996	0.991	3.11442e-08	H2	RORB
1.36499e-12	-0.944108	0.311	0.523	3.36415e-08	H2	RTN1
1.4312e-12	0.51243	0.561	0.294	3.52734e-08	H2	GABRB3
1.47741e-12	0.549284	0.452	0.211	3.64123e-08	H2	KIZ
1.6001e-12	-0.609008	0.904	0.902	3.94361e-08	H2	MAP3K1
1.7025e-12	-0.822204	0.474	0.612	4.19598e-08	H2	AOPEP
2.53672e-12	-0.849622	0.548	0.661	6.25199e-08	H2	LINC-THSD7B-1
2.56974e-12	-1.01281	0.303	0.495	6.33339e-08	H2	SIPA1L1
3.73158e-12	0.617275	0.649	0.403	9.19686e-08	H2	ZMYND8
3.82316e-12	-0.994723	0.254	0.479	9.42255e-08	H2	SLC35F1
3.83191e-12	-0.434144	0.956	0.938	9.44413e-08	H2	RERE
3.97002e-12	0.423216	0.39	0.165	9.78451e-08	H2	POLli97
4.29203e-12	0.414608	0.443	0.203	1.05781e-07	H2	WWP1
5.93854e-12	0.430953	0.583	0.302	1.46361e-07	H2	TMEM132B
6.15624e-12	-0.996572	0.123	0.342	1.51727e-07	H2	DOCK2
8.20481e-12	-0.981871	0.057	0.257	2.02216e-07	H2	LINC-NPM1-11
1.15393e-11	-0.7467	0.61	0.697	2.84396e-07	H2	MAN1A2
1.28935e-11	-0.899939	0.246	0.447	3.17773e-07	H2	JAKMIP2
1.36157e-11	0.631381	0.386	0.178	3.35572e-07	H2	GRID2
1.57866e-11	-0.671107	0.82	0.849	3.89076e-07	H2	MAP3K1-AS-1
1.86882e-11	-0.63154	0.789	0.815	4.6059e-07	H2	ARHGAP44
1.97297e-11	-0.653073	0.833	0.839	4.86259e-07	H2	EPHA7
1.97997e-11	-0.950015	0.057	0.254	4.87984e-07	H2	GAS2L3
2.14827e-11	0.365603	0.417	0.188	5.29464e-07	H2	NAA40
2.23118e-11	0.438994	0.943	0.762	5.49896e-07	H2	FRY
2.40656e-11	0.424064	0.544	0.273	5.9312e-07	H2	YWHAB
2.5799e-11	0.530818	0.846	0.636	6.35842e-07	H2	TMEFF2-AS-3
2.58965e-11	0.396871	0.254	0.088	6.38245e-07	H2	KHDRBS3-AS-1
2.67906e-11	0.460207	0.399	0.18	6.6028e-07	H2	REEP1
2.98967e-11	0.507548	0.636	0.36	7.36835e-07	H2	TMEM9B
3.14586e-11	-0.303057	1	0.993	7.75328e-07	H2	TNR
4.16525e-11	-0.978766	0.079	0.275	1.02657e-06	H2	PAG1
4.32893e-11	0.447358	0.434	0.205	1.06691e-06	H2	RDX
5.1967e-11	0.451412	0.386	0.174	1.28078e-06	H2	CHKA
5.61729e-11	0.392441	0.325	0.134	1.38444e-06	H2	PDE4B-AS-6
5.95555e-11	-0.822413	0.539	0.662	1.4678e-06	H2	YPEL2
6.50654e-11	0.396787	0.382	0.168	1.6036e-06	H2	RUSC2
6.53588e-11	0.349987	0.272	0.099	1.61083e-06	H2	CAPN9
6.95109e-11	0.523449	0.684	0.441	1.71317e-06	H2	ZFAT
8.00232e-11	-0.741274	0.636	0.716	1.97225e-06	H2	CUX2
9.34926e-11	-0.95735	0.25	0.434	2.30422e-06	H2	LINC-COL9A1-1
1.13248e-10	0.495495	0.377	0.174	2.79112e-06	H2	SLC25A13
1.24954e-10	0.424229	0.965	0.914	3.0796e-06	H2	DACH1
1.55459e-10	-0.542847	0.873	0.866	3.83144e-06	H2	DAAM1
1.59297e-10	0.400221	0.588	0.312	3.92603e-06	H2	SAT1
1.70944e-10	-1.00896	0.197	0.388	4.21308e-06	H2	TSPAN5
1.74844e-10	-0.534346	0.803	0.856	4.3092e-06	H2	SETBP1
1.79364e-10	0.420209	0.36	0.159	4.42061e-06	H2	ANKRD27
1.90882e-10	0.434461	0.487	0.241	4.70447e-06	H2	STXBP3
2.08873e-10	0.465115	0.741	0.475	5.14788e-06	H2	MYO6
2.29576e-10	0.451616	0.408	0.198	5.65813e-06	H2	WSB1li1
2.30384e-10	0.48421	0.588	0.332	5.67805e-06	H2	GJA9
2.67359e-10	0.433948	0.487	0.245	6.58933e-06	H2	RPS6KA5
2.71187e-10	-0.74121	0.623	0.688	6.68367e-06	H2	SEMA6A-AS-2
2.74752e-10	0.384593	0.399	0.188	6.77154e-06	H2	WDR17
2.87815e-10	0.364071	0.991	0.96	7.09348e-06	H2	PLCB4
2.9242e-10	0.295291	0.259	0.095	7.20699e-06	H2	RPS16li1
3.00479e-10	0.428937	0.548	0.296	7.4056e-06	H2	NCOA7
3.09848e-10	-0.920594	0.307	0.477	7.6365e-06	H2	ITGB5
3.56064e-10	0.436908	0.583	0.328	8.77555e-06	H2	TOP2B
3.61869e-10	0.306252	0.263	0.099	8.91862e-06	H2	DPYSL4
4.0107e-10	-0.919655	0.079	0.26	9.88478e-06	H2	ARHGEF26-AS-3
4.63946e-10	0.440634	0.373	0.177	1.14344e-05	H2	PPP1R16B
4.69535e-10	-0.728452	0.417	0.582	1.15722e-05	H2	SYT1
5.31249e-10	-0.700123	0.671	0.708	1.30932e-05	H2	DIPK2A
6.5884e-10	-0.827842	0.461	0.585	1.62378e-05	H2	PAX6
7.13997e-10	1.15457	0.702	0.518	1.75972e-05	H2	LINC-MRPL42-8
7.93679e-10	0.293655	0.268	0.102	1.9561e-05	H2	HMGCR
9.42188e-10	0.48718	0.412	0.209	2.32212e-05	H2	TMEFF2-AS-2
9.80452e-10	0.270784	0.996	0.988	2.41642e-05	H2	LSAMP
1.08771e-09	-0.928603	0.171	0.354	2.68077e-05	H2	TMEM65
1.09353e-09	0.383316	0.987	0.972	2.69511e-05	H2	PRKG1
1.27898e-09	0.363656	0.368	0.166	3.15217e-05	H2	PLCH2
1.3317e-09	-0.592448	0.759	0.783	3.28212e-05	H2	NFIA
1.35654e-09	-0.527456	0.956	0.97	3.34332e-05	H2	ZNF804B
1.52963e-09	0.391907	0.395	0.192	3.76992e-05	H2	GDAP2
1.67178e-09	-0.512158	0.816	0.842	4.12027e-05	H2	SH3GL2
1.81228e-09	0.435527	0.333	0.155	4.46653e-05	H2	USH2A-AS-2
1.90605e-09	0.375915	0.487	0.254	4.69765e-05	H2	FAM78B
1.98712e-09	-0.875922	0.11	0.294	4.89745e-05	H2	UNC5A
2.05106e-09	0.266605	0.268	0.105	5.05503e-05	H2	GRPEL2-AS-1
2.06958e-09	0.376818	0.303	0.131	5.10069e-05	H2	CDH13
2.16206e-09	0.39556	0.93	0.794	5.32861e-05	H2	NR3C2
2.17896e-09	0.395957	0.974	0.908	5.37026e-05	H2	LINC-NSMCE4A-13
2.22974e-09	-0.98168	0.298	0.464	5.49542e-05	H2	RASSF8-AS-5
2.24669e-09	0.388158	0.833	0.573	5.53719e-05	H2	NAALADL2
2.31311e-09	0.360346	0.456	0.234	5.70088e-05	H2	LINC-COL9A1-2
3.23886e-09	-0.656388	0.702	0.733	7.98251e-05	H2	MED13L
3.30826e-09	-0.798012	0.377	0.515	8.15353e-05	H2	PDE8B
3.35291e-09	0.386332	0.833	0.531	8.26358e-05	H2	EFNA5
3.81737e-09	0.422573	0.75	0.502	9.40828e-05	H2	GKAP1
3.98587e-09	-0.897902	0.202	0.364	9.82358e-05	H2	CAPRIN2
4.10543e-09	-0.833955	0.092	0.262	0.000101182	H2	CYBB
4.16314e-09	0.385208	0.504	0.279	0.000102605	H2	MYEF2
4.34625e-09	0.446304	0.338	0.161	0.000107118	H2	SLC20A2
4.58977e-09	0.303349	0.443	0.223	0.00011312	H2	FGF13
4.77775e-09	0.430525	0.851	0.616	0.000117752	H2	ASAP1
5.14919e-09	-0.508887	0.816	0.812	0.000126907	H2	ZNF385D
5.40806e-09	0.519583	0.684	0.446	0.000133287	H2	CPEB4
5.50711e-09	0.308986	0.254	0.102	0.000135728	H2	STAMBPL1
6.38328e-09	0.270386	0.25	0.099	0.000157322	H2	RPL6li65
7.9569e-09	0.454708	0.654	0.425	0.000196106	H2	PELI2
8.02586e-09	-0.49862	0.851	0.881	0.000197805	H2	EPHB1
8.17264e-09	0.392011	0.447	0.242	0.000201423	H2	PLEKHD1
8.38908e-09	0.438722	0.289	0.127	0.000206757	H2	LHFPL2
8.44308e-09	-0.791741	0.504	0.611	0.000208088	H2	KLHL13
9.52726e-09	0.301412	0.662	0.387	0.000234809	H2	FEZ1
9.60324e-09	0.350521	0.254	0.105	0.000236681	H2	ADAM22
9.86644e-09	0.389003	0.544	0.313	0.000243168	H2	TNPO1
1.39292e-08	0.422951	0.632	0.384	0.000343298	H2	USP24
1.67065e-08	-0.855086	0.311	0.464	0.000411749	H2	NR3C1
1.67452e-08	-1.02292	0.132	0.298	0.000412702	H2	CTSD
1.69759e-08	0.436535	0.496	0.285	0.000418387	H2	RHOBTB3
1.71095e-08	0.310056	0.702	0.454	0.00042168	H2	LORF2li216
1.89912e-08	0.445488	0.789	0.549	0.000468057	H2	TOX
2.05161e-08	-0.338038	0.943	0.952	0.00050564	H2	MSI2
2.05387e-08	0.3059	0.311	0.144	0.000506196	H2	MAEA
2.27007e-08	-0.531889	0.741	0.744	0.000559481	H2	ATXN1
2.52596e-08	0.363584	0.544	0.316	0.000622549	H2	CSMD3
2.69902e-08	0.435823	0.43	0.228	0.0006652	H2	HLCS
2.92821e-08	0.35997	0.342	0.166	0.000721686	H2	TRPC5-AS-1
3.0542e-08	0.339708	0.447	0.243	0.000752738	H2	ACTB
3.68573e-08	0.318711	0.338	0.165	0.000908386	H2	DLG2-AS-19
3.7116e-08	0.444369	0.544	0.336	0.000914762	H2	ABLIM3
3.73338e-08	0.392453	0.921	0.758	0.000920128	H2	CALB1
3.7355e-08	-0.8007	0.434	0.531	0.000920651	H2	HIF1A
4.13241e-08	0.550666	0.461	0.258	0.00101847	H2	ANKRD26li12
4.34789e-08	0.292926	0.351	0.17	0.00107158	H2	PTPN12-AS-3
4.54515e-08	-0.828531	0.439	0.551	0.0011202	H2	ACSL3
4.97112e-08	-0.706957	0.469	0.575	0.00122518	H2	AGAP1
6.02082e-08	0.375942	0.333	0.165	0.00148389	H2	MIA3li2
6.13461e-08	-0.505135	0.728	0.741	0.00151194	H2	PER3
6.63857e-08	0.404732	0.592	0.364	0.00163614	H2	GPATCH8
6.93031e-08	0.412101	0.623	0.387	0.00170804	H2	CNTNAP4
7.24844e-08	-0.739431	0.167	0.329	0.00178645	H2	ANKRD29
7.59236e-08	0.396069	0.816	0.567	0.00187121	H2	RGS7BP
7.7341e-08	0.395142	0.583	0.361	0.00190615	H2	CSRNP3
7.73979e-08	0.301342	0.377	0.196	0.00190755	H2	TSORFli2147
8.45197e-08	-0.849715	0.237	0.383	0.00208307	H2	CPOX
9.04975e-08	0.38034	0.465	0.257	0.0022304	H2	CPE
9.10815e-08	-0.792608	0.32	0.456	0.0022448	H2	LINC-ST8SIA3-2
1.02712e-07	-0.701881	0.518	0.594	0.00253143	H2	MAPRE2
1.03325e-07	0.278217	0.425	0.232	0.00254655	H2	GLCCI1
1.07027e-07	0.432857	0.689	0.472	0.00263778	H2	GAREM1
1.07402e-07	-0.687536	0.346	0.491	0.00264704	H2	PHYHIPL
1.09877e-07	-0.46363	0.846	0.855	0.00270803	H2	CAMTA1
1.29519e-07	0.3119	0.689	0.426	0.00319212	H2	TRPC5
1.41196e-07	0.282247	0.978	0.897	0.00347992	H2	ANK2
1.57112e-07	0.339982	0.408	0.225	0.00387219	H2	MDGA2
1.62835e-07	-0.665234	0.553	0.603	0.00401323	H2	TRIM9
1.69885e-07	0.343912	0.465	0.26	0.00418699	H2	HSPH1
1.78355e-07	-0.759853	0.272	0.422	0.00439573	H2	RPS6KA3
1.79466e-07	0.364512	0.469	0.272	0.00442311	H2	LINC-RPL6-324
1.89786e-07	-0.877503	0.566	0.626	0.00467746	H2	ATP6V0C
2.09408e-07	0.736362	0.307	0.162	0.00516107	H2	CNTNAP2
2.16899e-07	0.294723	0.645	0.402	0.00534568	H2	ADD2
2.32426e-07	0.358728	0.93	0.824	0.00572837	H2	NAV3
2.44109e-07	0.36226	0.724	0.498	0.00601632	H2	RSRP1
2.51376e-07	-0.78557	0.162	0.312	0.0061954	H2	AFAP1
2.55063e-07	-0.809402	0.254	0.4	0.00628629	H2	HLF
2.63952e-07	0.440886	0.811	0.599	0.00650537	H2	ENOX1
3.08032e-07	0.291889	0.583	0.358	0.00759177	H2	NFAT5
3.38416e-07	0.254787	0.316	0.154	0.0083406	H2	PPA2
3.39694e-07	-0.880009	0.219	0.363	0.0083721	H2	FAM155A
3.88701e-07	-0.664679	0.522	0.589	0.00957992	H2	ZNF536
4.63664e-07	0.317697	0.36	0.192	0.0114275	H2	SPIDR
4.72197e-07	0.262779	0.368	0.195	0.0116378	H2	PRKCG
4.73044e-07	-0.53461	0.68	0.681	0.0116587	H2	CDH18
5.23175e-07	0.275858	0.329	0.17	0.0128942	H2	PCDH15
5.7443e-07	-0.768298	0.241	0.381	0.0141574	H2	GRIA4-AS-4
5.76677e-07	0.263396	0.715	0.478	0.0142128	H2	TAOK3
6.13016e-07	0.403187	0.855	0.709	0.0151084	H2	P3H3
6.39625e-07	0.280933	0.329	0.17	0.0157642	H2	IRF2
6.76293e-07	0.338603	0.342	0.178	0.0166679	H2	RNF7-AS-2
7.56947e-07	-0.688591	0.114	0.254	0.0186557	H2	RNF144B-AS-3
8.32414e-07	0.407027	0.298	0.148	0.0205157	H2	SCG2
8.94049e-07	-0.736829	0.294	0.425	0.0220347	H2	MACF1
9.01275e-07	-0.607097	0.614	0.658	0.0222128	H2	GLRA3li1
9.34219e-07	0.270224	0.43	0.242	0.0230248	H2	CRADD
9.75991e-07	-0.695465	0.452	0.551	0.0240543	H2	RTN3
9.79138e-07	0.313754	0.645	0.424	0.0241318	H2	TMEM200A
1.03135e-06	-0.684397	0.535	0.597	0.0254188	H2	LINC-ARHGAP24-1
1.04799e-06	0.268336	0.531	0.308	0.0258288	H2	LINC-AKAP7-1
1.20319e-06	-0.77076	0.311	0.43	0.0296538	H2	ATP6V0A1
1.24349e-06	-0.482113	0.82	0.815	0.030647	H2	WWOX
1.26099e-06	0.958428	0.382	0.229	0.0310784	H2	LRRTM4
1.5752e-06	-0.476222	0.746	0.762	0.0388225	H2	MBNL1
1.62806e-06	0.344144	0.518	0.318	0.0401251	H2	DMD
1.64286e-06	0.360749	0.25	0.12	0.0404899	H2	TRAPPC13
1.67685e-06	-0.607881	0.478	0.55	0.0413278	H2	PRRC2B
2.10238e-06	-0.728165	0.14	0.278	0.0518153	H2	GABRA2
2.18555e-06	0.427406	0.658	0.467	0.0538651	H2	CNTN1
2.20919e-06	-0.650296	0.544	0.588	0.0544476	H2	MTSS1
2.23717e-06	0.295055	0.342	0.189	0.0551374	H2	DNAJC24
2.25831e-06	-0.596727	0.605	0.655	0.0556582	H2	ZNF608
2.36882e-06	0.26828	0.504	0.304	0.0583819	H2	FNBP1L
2.41209e-06	-0.598479	0.526	0.589	0.0594484	H2	VPS13C
2.50501e-06	0.256472	0.268	0.13	0.0617384	H2	LRRN1
2.54293e-06	0.273839	0.447	0.269	0.062673	H2	CDK8li1
2.57752e-06	0.265929	0.404	0.229	0.0635256	H2	KIAA1328
2.58212e-06	-0.688716	0.232	0.366	0.0636388	H2	NPC1
2.67684e-06	0.281375	0.671	0.463	0.0659735	H2	CADPS
2.67756e-06	0.338207	0.842	0.659	0.0659911	H2	FGF12
3.04486e-06	0.356296	0.798	0.592	0.0750437	H2	MACROD2
3.14295e-06	-0.285032	0.969	0.959	0.0774612	H2	CACNA1C
3.21238e-06	-0.710672	0.298	0.415	0.0791723	H2	LINC-LIG4-8
3.21809e-06	0.379052	0.882	0.734	0.079313	H2	FHIT
3.34854e-06	-0.698875	0.355	0.458	0.0825282	H2	THSD7B-AS-1
3.59955e-06	-0.344583	0.908	0.916	0.0887144	H2	RCAN2
3.70696e-06	0.300372	0.298	0.156	0.0913617	H2	CBFB
3.87618e-06	0.300244	0.961	0.906	0.0955324	H2	ADCY2li1
3.94235e-06	0.327115	0.93	0.836	0.0971633	H2	TTLL7
4.03657e-06	-0.784321	0.342	0.46	0.0994852	H2	ATP6V0B
4.08636e-06	0.360136	0.311	0.168	0.100712	H2	KCND3
4.86833e-06	-0.441012	0.842	0.805	0.119985	H2	SNAP25
5.01777e-06	0.33744	0.614	0.423	0.123668	H2	LINC-NSMCE4A-16
5.50868e-06	-0.828689	0.184	0.311	0.135767	H2	L1RE1li231
5.72438e-06	0.281703	0.583	0.374	0.141083	H2	TRAM2
5.73519e-06	0.327226	0.316	0.17	0.14135	H2	BIN1
7.06991e-06	-0.542657	0.623	0.64	0.174245	H2	DPF3
7.82186e-06	-0.753261	0.254	0.373	0.192777	H2	ACSL4
7.95673e-06	-0.716762	0.307	0.421	0.196101	H2	ANKRD26-AS-1
8.51335e-06	0.301305	0.781	0.569	0.20982	H2	AKT3
8.71578e-06	-0.706416	0.447	0.529	0.214809	H2	ARHGAP44-AS-2
8.83446e-06	0.332944	0.719	0.509	0.217734	H2	LINC-SCYL1-1
9.1167e-06	-0.647434	0.373	0.467	0.22469	H2	CSNK1G1
9.27842e-06	0.255088	0.325	0.178	0.228676	H2	TRAPPC3
1.01137e-05	-0.634533	0.276	0.401	0.249262	H2	MITF
1.0703e-05	-0.795747	0.364	0.459	0.263786	H2	SLC2A3
1.12922e-05	0.252594	0.346	0.195	0.278307	H2	LINC-COL9A1-3
1.14982e-05	-0.604544	0.509	0.557	0.283384	H2	DLGAP4
1.15201e-05	0.301367	0.807	0.59	0.283925	H2	PFKP
1.16038e-05	0.2747	0.355	0.204	0.285987	H2	ADAM19
1.23829e-05	0.369154	0.39	0.228	0.30519	H2	ARR3
1.24802e-05	0.304226	0.741	0.535	0.307587	H2	SLC4A3
1.25485e-05	0.328365	0.675	0.469	0.30927	H2	CFAP58
1.26035e-05	0.265332	0.434	0.278	0.310625	H2	DECR1
1.26491e-05	0.269165	0.833	0.676	0.31175	H2	NBEA
1.38599e-05	0.304878	0.706	0.523	0.341591	H2	SBF2
1.39638e-05	-0.527076	0.667	0.679	0.344152	H2	CD47
1.94857e-05	0.264144	0.912	0.756	0.480246	H2	MAPT
2.39538e-05	0.262885	0.627	0.416	0.590365	H2	HSPA8li1
2.66728e-05	-0.596691	0.675	0.692	0.657378	H2	ARL15
2.69814e-05	0.254992	0.561	0.367	0.664984	H2	C2CD5
2.73524e-05	-0.779995	0.206	0.31	0.674127	H2	PRDX6
2.74355e-05	0.267832	0.364	0.216	0.676174	H2	MDH1li1
2.86556e-05	0.276717	0.689	0.487	0.706247	H2	SYBU
2.89595e-05	-0.663399	0.351	0.438	0.713736	H2	MPP6
3.11785e-05	-0.624437	0.219	0.344	0.768425	H2	LINC-ZFP90-4
3.17118e-05	0.32292	0.746	0.572	0.781568	H2	DGKI
3.37886e-05	-0.63375	0.232	0.351	0.832755	H2	NFASC
3.64715e-05	-0.66088	0.325	0.422	0.898877	H2	NOL4li1
3.98015e-05	-0.540627	0.544	0.578	0.980947	H2	RNF157
4.25206e-05	-0.613917	0.434	0.497	1	H2	FNIP1
4.45432e-05	-0.621571	0.276	0.375	1	H2	DNMT3A
5.75041e-05	0.30058	0.425	0.27	1	H2	PRKG1-AS-9
8.01283e-05	0.261846	0.68	0.498	1	H2	CRIM1
8.4966e-05	-0.608544	0.408	0.469	1	H2	WDR87-AS-2
8.85818e-05	-0.671061	0.311	0.393	1	H2	AGO3
8.89265e-05	-0.671284	0.5	0.555	1	H2	LAPTM4B
9.09391e-05	-0.681888	0.351	0.437	1	H2	B3GAT1
0.000102373	-0.579138	0.32	0.412	1	H2	STXBP5
0.000104142	-0.677323	0.237	0.333	1	H2	HACD3
0.000115496	-0.649649	0.478	0.523	1	H2	KTN1
0.000120095	0.25839	0.272	0.156	1	H2	NT5C3A
0.00012187	-0.745921	0.399	0.469	1	H2	LINC-TEX47-7
0.000122749	-0.652527	0.412	0.477	1	H2	TULP4
0.000133746	-0.508116	0.417	0.484	1	H2	DENND4A
0.000136705	0.255774	0.934	0.78	1	H2	STAC
0.000141087	-0.451924	0.706	0.696	1	H2	AKAP6
0.000143548	-0.429337	0.754	0.739	1	H2	RIMS2
0.0001444	-0.559438	0.368	0.444	1	H2	LINC-TNRC6A-1
0.000146634	0.270912	0.368	0.229	1	H2	LSAMP-AS-6
0.000150942	-0.666946	0.167	0.27	1	H2	SLC8A3li1
0.000173645	-0.567724	0.263	0.363	1	H2	RNF13
0.000178309	-0.605603	0.167	0.267	1	H2	LRP8
0.000205475	-0.657705	0.18	0.283	1	H2	TTC28li1
0.000206175	0.403201	0.618	0.47	1	H2	LINC-RPS20-36
0.000211027	-0.602085	0.36	0.435	1	H2	NEDD4L
0.000214129	-0.553187	0.469	0.522	1	H2	HIVEP2
0.00021618	-0.664231	0.421	0.475	1	H2	RPS24li32
0.00021916	-0.546375	0.535	0.573	1	H2	LRATD2
0.000225809	-0.492269	0.404	0.484	1	H2	TMEM132A
0.000242002	-0.584957	0.395	0.452	1	H2	RADIL
0.000294565	-0.518617	0.553	0.559	1	H2	FER
0.000355354	-0.514859	0.18	0.281	1	H2	AHI1
0.000441996	-0.567409	0.32	0.41	1	H2	SERINC1
0.000538585	-0.421878	0.623	0.645	1	H2	CDC42BPA
0.00060075	-0.39842	0.737	0.697	1	H2	DNM2
0.000663812	-0.412696	0.465	0.511	1	H2	APBA1
0.000696779	-0.581453	0.474	0.493	1	H2	MED13
0.000702096	-0.480095	0.211	0.3	1	H2	PKP4
0.000702345	-0.550743	0.167	0.256	1	H2	HS2ST1
0.000704175	-0.589524	0.162	0.253	1	H2	RHOA
0.000708263	0.263454	0.873	0.736	1	H2	EDIL3
0.000781969	-0.4641	0.474	0.522	1	H2	WIPF1
0.000809341	-0.395627	0.689	0.691	1	H2	NCOA1
0.000817393	-0.516711	0.189	0.287	1	H2	LINC-ST8SIA3-3
0.000841363	-0.522122	0.351	0.427	1	H2	NRXN3-AS-1
0.000934282	-0.732878	0.333	0.392	1	H2	BSG
0.00101276	0.315594	0.36	0.242	1	H2	RALYL
0.00105114	-0.473361	0.548	0.549	1	H2	OSBPL9li1
0.00124593	-0.606794	0.346	0.397	1	H2	CRMP1
0.00135347	-0.428566	0.614	0.621	1	H2	MYT1L
0.00145578	-0.565148	0.189	0.275	1	H2	RBM46li2
0.00150619	-0.512253	0.702	0.677	1	H2	FTH1li4
0.00167081	-0.573165	0.316	0.376	1	H2	LORF2li302
0.00174112	-0.541961	0.311	0.369	1	H2	SESN1
0.00191381	-0.513336	0.513	0.536	1	H2	SEC62li2
0.00227082	-0.321777	0.768	0.694	1	H2	TRIO
0.00248335	-0.307516	0.702	0.713	1	H2	TTC3
0.00255378	-0.533325	0.439	0.454	1	H2	RHBDL3
0.0025678	-0.423276	0.456	0.511	1	H2	TEAD1
0.00265815	-0.431325	0.224	0.308	1	H2	ZNF521
0.00282677	-0.412506	0.325	0.401	1	H2	HK1
0.00338748	-0.450953	0.636	0.61	1	H2	PHIP
0.00339831	-0.440632	0.68	0.639	1	H2	PCLO
0.00354636	-0.488068	0.338	0.396	1	H2	BCL2L13
0.00354636	-0.491355	0.452	0.47	1	H2	NUDT3
0.00355243	-0.54257	0.399	0.431	1	H2	CCDC91
0.00372588	-0.463223	0.447	0.478	1	H2	SPTAN1
0.00399494	-0.416503	0.711	0.663	1	H2	GNA14
0.00410593	-0.491195	0.351	0.408	1	H2	UNC5B
0.00418589	-0.420316	0.281	0.354	1	H2	PGK1
0.00467713	-0.389342	0.232	0.304	1	H2	KIAA0408
0.00525791	-0.600327	0.237	0.291	1	H2	ARMC2
0.00529765	-0.490024	0.215	0.285	1	H2	KIF26B
0.00530945	-0.523311	0.193	0.269	1	H2	CALR
0.00562671	-0.499832	0.5	0.507	1	H2	ARHGAP26
0.0060757	-0.541584	0.346	0.397	1	H2	PAK3
0.00610262	-0.53866	0.482	0.492	1	H2	NPTNli1
0.00614882	-0.465356	0.548	0.544	1	H2	STAG1
0.00626745	-0.463441	0.496	0.498	1	H2	ITCH
0.00626908	-0.5207	0.219	0.285	1	H2	MAGI3
0.00633148	-0.291475	0.846	0.759	1	H2	AKAP2
0.00802449	-0.412218	0.434	0.473	1	H2	ADK
0.00821195	-0.289389	0.811	0.76	1	H2	XKR6
0.00851097	-0.527255	0.307	0.35	1	H2	LINC-THSD7B-3
0.00938966	-0.455452	0.535	0.523	1	H2	DTNB
0.0094197	-0.433339	0.254	0.313	1	H2	TET3
0.00944375	-0.472856	0.408	0.424	1	H2	DMXL2
0.00954043	-0.464426	0.355	0.4	1	H2	PITPNM3

## Sheet: Celltype number
	Celltype number					Celltype proportion
	Infancy	Mature	Senile			Infancy	Mature	Senile
H1	294	309	319		H1	88.5542	80.4688	73.5023
H2	38	75	115		H2	11.4458	19.5312	26.4977

## Sheet: GO-H1
ONTOLOGY	ID	Description	GeneRatio	BgRatio	pvalue	p.adjust	qvalue	geneID	Count
BP	GO:0048813	dendrite morphogenesis		139/18800	1.34942e-08	1.22798e-05	1.03266e-05	FARP1/DCLK1/MAP6/DOCK10/SHANK3/EPHA4/CTNNA2/SIPA1L1	8
BP	GO:0016358	dendrite development		231/18800	4.68565e-08	2.13197e-05	1.79288e-05	FARP1/DCLK1/CAMK1D/MAP6/DOCK10/SHANK3/EPHA4/CTNNA2/SIPA1L1	9
BP	GO:0034329	cell junction assembly		420/18800	7.73954e-07	0.000234766	0.000197426	FARP1/MDGA1/CDH7/ARHGAP6/PARD3/SHANK3/JAM3/RAPGEF1/DST/PCDH17	10
BP	GO:0050808	synapse organization		419/18800	6.73128e-06	0.00153137	0.0012878	C1QL1/FARP1/MDGA1/DOCK10/SHANK3/EPHA4/CTNNA2/PCDH17/SIPA1L1	9
BP	GO:0021953	central nervous system neuron differentiation		169/18800	1.61737e-05	0.00294362	0.00247543	MDGA1/ADARB1/DCLK1/SLC4A10/SHANK3/EPHA4	6
BP	GO:0060997	dendritic spine morphogenesis		58/18800	3.49603e-05	0.00530232	0.00445897	DOCK10/SHANK3/EPHA4/SIPA1L1	4
BP	GO:0050807	regulation of synapse organization		209/18800	5.33482e-05	0.00693526	0.0058322	FARP1/MDGA1/SHANK3/EPHA4/CTNNA2/SIPA1L1	6
BP	GO:0050803	regulation of synapse structure or activity		215/18800	6.24228e-05	0.00710059	0.00597123	FARP1/MDGA1/SHANK3/EPHA4/CTNNA2/SIPA1L1	6
BP	GO:0021952	central nervous system projection neuron axonogenesis		26/18800	7.62579e-05	0.00771052	0.00648415	ADARB1/DCLK1/EPHA4	3
BP	GO:0021954	central nervous system neuron development		80/18800	0.000123683	0.0102319	0.00860453	ADARB1/DCLK1/SLC4A10/EPHA4	4
BP	GO:0097061	dendritic spine organization		80/18800	0.000123683	0.0102319	0.00860453	DOCK10/SHANK3/EPHA4/SIPA1L1	4
BP	GO:0043087	regulation of GTPase activity		364/18800	0.000153915	0.0109583	0.00921538	ARHGEF26/ARHGAP6/DOCK10/EPHA4/RAPGEF1/ASAP2/SIPA1L1	7
BP	GO:0099173	postsynapse organization		163/18800	0.000171244	0.0109583	0.00921538	FARP1/DOCK10/SHANK3/EPHA4/SIPA1L1	5
BP	GO:0106027	neuron projection organization		89/18800	0.000186902	0.0109583	0.00921538	DOCK10/SHANK3/EPHA4/SIPA1L1	4
BP	GO:0021955	central nervous system neuron axonogenesis		35/18800	0.000188082	0.0109583	0.00921538	ADARB1/DCLK1/EPHA4	3
BP	GO:0060996	dendritic spine development		91/18800	0.000203618	0.0109583	0.00921538	DOCK10/SHANK3/EPHA4/SIPA1L1	4
BP	GO:0048854	brain morphogenesis		36/18800	0.000204716	0.0109583	0.00921538	SLC4A10/SHANK3/CTNNA2	3
BP	GO:0043547	positive regulation of GTPase activity		272/18800	0.000225768	0.0114138	0.00959843	ARHGEF26/ARHGAP6/DOCK10/RAPGEF1/ASAP2/SIPA1L1	6
BP	GO:0061001	regulation of dendritic spine morphogenesis		44/18800	0.000372901	0.0156303	0.0131443	SHANK3/EPHA4/SIPA1L1	3
BP	GO:1900271	regulation of long-term synaptic potentiation		45/18800	0.000398632	0.0156303	0.0131443	IGSF11/SHANK3/EPHA4	3
BP	GO:0050804	modulation of chemical synaptic transmission		429/18800	0.000417614	0.0156303	0.0131443	IGSF11/PLCL1/SLC4A10/SHANK3/EPHA4/PCDH17/SIPA1L1	7
BP	GO:0048167	regulation of synaptic plasticity		198/18800	0.000420597	0.0156303	0.0131443	IGSF11/SLC4A10/SHANK3/EPHA4/SIPA1L1	5
BP	GO:0007409	axonogenesis		430/18800	0.000423476	0.0156303	0.0131443	ADARB1/DCLK1/MAP6/PARD3/EPHA4/CTNNA2/SIPA1L1	7
BP	GO:0099177	regulation of trans-synaptic signaling		430/18800	0.000423476	0.0156303	0.0131443	IGSF11/PLCL1/SLC4A10/SHANK3/EPHA4/PCDH17/SIPA1L1	7
BP	GO:0010975	regulation of neuron projection development		431/18800	0.000429404	0.0156303	0.0131443	CAMK1D/MAP6/SHANK3/EPHA4/RAPGEF1/CTNNA2/SIPA1L1	7
BP	GO:0034332	adherens junction organization		50/18800	0.00054441	0.0183486	0.0154303	CDH7/JAM3/EPHA4	3
BP	GO:0099054	presynapse assembly		50/18800	0.00054441	0.0183486	0.0154303	FARP1/MDGA1/PCDH17	3
BP	GO:0099172	presynapse organization		52/18800	0.000611076	0.01986	0.0167012	FARP1/MDGA1/PCDH17	3
BP	GO:0061564	axon development		479/18800	0.000802514	0.0251823	0.021177	ADARB1/DCLK1/MAP6/PARD3/EPHA4/CTNNA2/SIPA1L1	7
BP	GO:0070262	peptidyl-serine dephosphorylation		21/18800	0.00202289	0.0613611	0.0516015	PPP2R2B/PPP2R2C	2
BP	GO:1900273	positive regulation of long-term synaptic potentiation		22/18800	0.00222062	0.065186	0.0548181	IGSF11/SHANK3	2
BP	GO:0007416	synapse assembly		180/18800	0.00261017	0.0707219	0.0594735	FARP1/MDGA1/SHANK3/PCDH17	4
BP	GO:0099175	regulation of postsynapse organization		86/18800	0.00262046	0.0707219	0.0594735	SHANK3/EPHA4/SIPA1L1	3
BP	GO:0007274	neuromuscular synaptic transmission		24/18800	0.00264236	0.0707219	0.0594735	ADARB1/DTNA	2
BP	GO:0099560	synaptic membrane adhesion		25/18800	0.00286625	0.0724524	0.0609287	MDGA1/PCDH17	2
BP	GO:2000463	positive regulation of excitatory postsynaptic potential		25/18800	0.00286625	0.0724524	0.0609287	IGSF11/SHANK3	2
BP	GO:0007205	protein kinase C-activating G protein-coupled receptor signaling pathway		27/18800	0.0033398	0.082141	0.0690764	DGKH/PARD3	2
BP	GO:0022011	myelination in peripheral nervous system		28/18800	0.00358935	0.0837515	0.0704307	PARD3/NDRG1	2
BP	GO:0032292	peripheral nervous system axon ensheathment		28/18800	0.00358935	0.0837515	0.0704307	PARD3/NDRG1	2
BP	GO:0050773	regulation of dendrite development		98/18800	0.00379056	0.0839795	0.0706224	CAMK1D/EPHA4/SIPA1L1	3
BP	GO:0060291	long-term synaptic potentiation		98/18800	0.00379056	0.0839795	0.0706224	IGSF11/SHANK3/EPHA4	3
BP	GO:1901888	regulation of cell junction assembly		201/18800	0.00387598	0.0839795	0.0706224	FARP1/MDGA1/ARHGAP6/RAPGEF1	4
BP	GO:0045216	cell-cell junction organization		205/18800	0.00415694	0.0879725	0.0739804	CDH7/PARD3/JAM3/EPHA4	4
BP	GO:0014044	Schwann cell development		31/18800	0.00438844	0.0907609	0.0763253	PARD3/NDRG1	2
BP	GO:0051642	centrosome localization		32/18800	0.00467144	0.0938915	0.0789579	PARD3/SYNE2	2
BP	GO:0021799	cerebral cortex radially oriented cell migration		33/18800	0.00496266	0.0938915	0.0789579	MDGA1/SYNE2	2
BP	GO:0061842	microtubule organizing center localization		33/18800	0.00496266	0.0938915	0.0789579	PARD3/SYNE2	2
BP	GO:0090022	regulation of neutrophil chemotaxis		33/18800	0.00496266	0.0938915	0.0789579	CAMK1D/JAM3	2
BP	GO:0099174	regulation of presynapse organization		34/18800	0.00526205	0.0938915	0.0789579	FARP1/MDGA1	2
BP	GO:1900181	negative regulation of protein localization to nucleus		34/18800	0.00526205	0.0938915	0.0789579	DCLK1/CABP1	2
BP	GO:1905606	regulation of presynapse assembly		34/18800	0.00526205	0.0938915	0.0789579	FARP1/MDGA1	2
BP	GO:0031532	actin cytoskeleton reorganization		111/18800	0.00536872	0.0939526	0.0790093	THSD7A/THSD7B/SIPA1L1	3
CC	GO:0005963	magnesium-dependent protein serine/threonine phosphatase complex	4/60	28/19594	1.53929e-06	0.000295545	0.000217122	PPP2R2B/PPP2R5A/PPP2R2C/ITPR1	4
CC	GO:0008287	protein serine/threonine phosphatase complex	4/60	50/19594	1.64648e-05	0.000864183	0.000634871	PPP2R2B/PPP2R5A/PPP2R2C/ITPR1	4
CC	GO:1903293	phosphatase complex	4/60	50/19594	1.64648e-05	0.000864183	0.000634871	PPP2R2B/PPP2R5A/PPP2R2C/ITPR1	4
CC	GO:0000159	protein phosphatase type 2A complex	3/60	17/19594	1.80038e-05	0.000864183	0.000634871	PPP2R2B/PPP2R5A/PPP2R2C	3
CC	GO:0030018	Z disc	5/60	127/19594	4.33914e-05	0.00142355	0.00104581	NEBL/SYNE2/PPP2R5A/DST/RYR3	5
CC	GO:0014069	postsynaptic density	7/60	318/19594	5.12978e-05	0.00142355	0.00104581	DCLK1/IGSF11/CABP1/SHANK3/EPHA4/ITPR1/SIPA1L1	7
CC	GO:0032279	asymmetric synapse	7/60	323/19594	5.66007e-05	0.00142355	0.00104581	DCLK1/IGSF11/CABP1/SHANK3/EPHA4/ITPR1/SIPA1L1	7
CC	GO:0016529	sarcoplasmic reticulum	4/60	71/19594	6.62141e-05	0.00142355	0.00104581	ASPH/SYNE2/ITPR1/RYR3	4
CC	GO:0031674	I band	5/60	139/19594	6.67287e-05	0.00142355	0.00104581	NEBL/SYNE2/PPP2R5A/DST/RYR3	5
CC	GO:0099572	postsynaptic specialization	7/60	341/19594	7.955e-05	0.00152736	0.00112207	DCLK1/IGSF11/CABP1/SHANK3/EPHA4/ITPR1/SIPA1L1	7
CC	GO:0098984	neuron to neuron synapse	7/60	347/19594	8.87052e-05	0.00153067	0.00112451	DCLK1/IGSF11/CABP1/SHANK3/EPHA4/ITPR1/SIPA1L1	7
CC	GO:0016528	sarcoplasm	4/60	78/19594	9.56671e-05	0.00153067	0.00112451	ASPH/SYNE2/ITPR1/RYR3	4
CC	GO:0005912	adherens junction	5/60	172/19594	0.000181785	0.00239051	0.00175619	CDH7/PARD3/NDRG1/EPHA4/CTNNA2	5
CC	GO:0043197	dendritic spine	5/60	172/19594	0.000181785	0.00239051	0.00175619	FARP1/DOCK10/SHANK3/EPHA4/SIPA1L1	5
CC	GO:0044309	neuron spine	5/60	173/19594	0.000186759	0.00239051	0.00175619	FARP1/DOCK10/SHANK3/EPHA4/SIPA1L1	5
CC	GO:0033017	sarcoplasmic reticulum membrane	3/60	41/19594	0.000267858	0.0032143	0.00236138	ASPH/SYNE2/RYR3	3
CC	GO:0030017	sarcomere	5/60	209/19594	0.000446415	0.00504186	0.003704	NEBL/SYNE2/PPP2R5A/DST/RYR3	5
CC	GO:0098858	actin-based cell projection	5/60	217/19594	0.000529653	0.00564963	0.00415049	FARP1/CDC14A/SYNE2/JAM3/EPHA4	5
CC	GO:0030016	myofibril	5/60	228/19594	0.000662557	0.00669531	0.00491871	NEBL/SYNE2/PPP2R5A/DST/RYR3	5
CC	GO:0005911	cell-cell junction	7/60	497/19594	0.000782608	0.0070148	0.00515342	CDH7/IGSF11/PARD3/NDRG1/JAM3/EPHA4/CTNNA2	7
CC	GO:0015629	actin cytoskeleton	7/60	499/19594	0.000801247	0.0070148	0.00515342	SPECC1/DGKH/ARHGAP6/NEBL/JAM3/CTNNA2/SIPA1L1	7
CC	GO:0043292	contractile fiber	5/60	238/19594	0.00080378	0.0070148	0.00515342	NEBL/SYNE2/PPP2R5A/DST/RYR3	5
CC	GO:0019897	extrinsic component of plasma membrane	4/60	170/19594	0.00182731	0.015254	0.0112064	FARP1/CDH7/SHANK3/CTNNA2	4
CC	GO:0005938	cell cortex	5/60	310/19594	0.00257441	0.0205953	0.0151303	CABP1/ASPH/PARD3/SPIRE1/DST	5
CC	GO:0031941	filamentous actin	2/60	29/19594	0.0035498	0.0272624	0.0200283	SPECC1/JAM3	2
CC	GO:0016342	catenin complex	2/60	31/19594	0.00404971	0.0291564	0.0214198	CDH7/CTNNA2	2
CC	GO:0030175	filopodium	3/60	105/19594	0.00410013	0.0291564	0.0214198	FARP1/SYNE2/EPHA4	3
CC	GO:0031672	A band	2/60	34/19594	0.0048571	0.0333058	0.0244681	PPP2R5A/DST	2
CC	GO:0005884	actin filament	3/60	113/19594	0.00503333	0.0333241	0.0244815	SPECC1/ARHGAP6/JAM3	3
CC	GO:0031968	organelle outer membrane	4/60	232/19594	0.00556144	0.0354956	0.0260768	SPIRE1/SYNE2/EPHA4/PPP2R2B	4
CC	GO:0019867	outer membrane	4/60	234/19594	0.00573106	0.0354956	0.0260768	SPIRE1/SYNE2/EPHA4/PPP2R2B	4
CC	GO:0045211	postsynaptic membrane	4/60	271/19594	0.00951817	0.057109	0.0419551	FARP1/SHANK3/EPHA4/PCDH17	4
CC	GO:0019898	extrinsic component of membrane	4/60	314/19594	0.0156221	0.0908922	0.0667739	FARP1/CDH7/SHANK3/CTNNA2	4
MF	GO:0070679	inositol 1,4,5 trisphosphate binding	2/57	13/18410	0.000718718	0.0424529	0.034035	PLCL1/ITPR1	2
MF	GO:0030695	GTPase regulator activity	7/57	488/18410	0.000740457	0.0424529	0.034035	ARHGEF26/FARP1/ARHGAP6/DOCK10/RAPGEF1/ASAP2/SIPA1L1	7
MF	GO:0060589	nucleoside-triphosphatase regulator activity	7/57	488/18410	0.000740457	0.0424529	0.034035	ARHGEF26/FARP1/ARHGAP6/DOCK10/RAPGEF1/ASAP2/SIPA1L1	7
MF	GO:0015278	calcium-release channel activity	2/57	17/18410	0.00124322	0.0534585	0.0428584	ITPR1/RYR3	2
MF	GO:0035255	ionotropic glutamate receptor binding	2/57	22/18410	0.00209077	0.0644537	0.0516734	IGSF11/SHANK3	2
MF	GO:0003779	actin binding	6/57	439/18410	0.00230746	0.0644537	0.0516734	NEBL/SPIRE1/SHANK3/SYNE2/DST/CTNNA2	6
MF	GO:0099604	ligand-gated calcium channel activity	2/57	26/18410	0.0029183	0.0644537	0.0516734	ITPR1/RYR3	2
MF	GO:0019888	protein phosphatase regulator activity	3/57	93/18410	0.00299785	0.0644537	0.0516734	PPP2R2B/PPP2R5A/PPP2R2C	3
MF	GO:0046875	ephrin receptor binding	2/57	28/18410	0.00338077	0.0646103	0.0517989	EPHA4/SIPA1L1	2
MF	GO:0005217	intracellular ligand-gated ion channel activity	2/57	30/18410	0.00387517	0.066653	0.0534366	ITPR1/RYR3	2
MF	GO:0019208	phosphatase regulator activity	3/57	111/18410	0.00492725	0.0718361	0.057592	PPP2R2B/PPP2R5A/PPP2R2C	3
MF	GO:0005085	guanyl-nucleotide exchange factor activity	4/57	223/18410	0.00501182	0.0718361	0.057592	ARHGEF26/FARP1/DOCK10/RAPGEF1	4
MF	GO:0005262	calcium channel activity	3/57	119/18410	0.00597748	0.0790866	0.0634048	CACNA1G/ITPR1/RYR3	3
MF	GO:0017124	SH3 domain binding	3/57	125/18410	0.0068466	0.0805185	0.0645528	ARHGAP6/SHANK3/RAPGEF1	3
MF	GO:0035254	glutamate receptor binding	2/57	41/18410	0.00714754	0.0805185	0.0645528	IGSF11/SHANK3	2
MF	GO:0008307	structural constituent of muscle	2/57	42/18410	0.00749009	0.0805185	0.0645528	ASPH/NEBL	2
MF	GO:0015085	calcium ion transmembrane transporter activity	3/57	135/18410	0.00845464	0.0855411	0.0685795	CACNA1G/ITPR1/RYR3	3
MF	GO:0008017	microtubule binding	4/57	272/18410	0.00997256	0.0933622	0.0748498	MTUS2/MAP6/NDRG1/DST	4
MF	GO:0046873	metal ion transmembrane transporter activity	5/57	428/18410	0.0103133	0.0933622	0.0748498	SLC4A10/CACNA1G/ITPR1/RYR3/KCNG4	5
KEGG	hsa04071	Sphingolipid signaling pathway	4/26	119/8164	0.000500639	0.0270042	0.0225645	PPP2R2B/PPP2R5A/PPP2R2C/CTSD	4
KEGG	hsa04728	Dopaminergic synapse	4/26	132/8164	0.000740676	0.0270042	0.0225645	PPP2R2B/PPP2R5A/PPP2R2C/ITPR1	4
KEGG	hsa04020	Calcium signaling pathway	5/26	240/8164	0.00083518	0.0270042	0.0225645	CAMK1D/ASPH/CACNA1G/ITPR1/RYR3	5
KEGG	hsa04390	Hippo signaling pathway	4/26	157/8164	0.00141469	0.0343062	0.028666	PARD3/PPP2R2B/PPP2R2C/CTNNA2	4
KEGG	hsa04530	Tight junction	4/26	169/8164	0.00185584	0.0360033	0.0300841	PARD3/JAM3/PPP2R2B/PPP2R2C	4
KEGG	hsa03015	mRNA surveillance pathway	3/26	97/8164	0.00346735	0.043278	0.0361629	PPP2R2B/PPP2R5A/PPP2R2C	3
KEGG	hsa04713	Circadian entrainment	3/26	97/8164	0.00346735	0.043278	0.0361629	CACNA1G/ITPR1/RYR3	3
KEGG	hsa04925	Aldosterone synthesis and secretion	3/26	98/8164	0.00356932	0.043278	0.0361629	CAMK1D/CACNA1G/ITPR1	3
KEGG	hsa04152	AMPK signaling pathway	3/26	121/8164	0.00643881	0.0693961	0.0579869	PPP2R2B/PPP2R5A/PPP2R2C	3

## Sheet: GO-H2
ONTOLOGY	ID	Description	GeneRatio	BgRatio	pvalue	p.adjust	qvalue	geneID	Count
BP	GO:0050807	regulation of synapse organization	13/108	209/18800	2.22009e-10	1.6719e-07	1.4922e-07	NTRK2/LRFN5/NTRK3/PTPRD/NRCAM/CLSTN2/FLRT2/NRXN1/GPC6/IL1RAPL2/SEMA3F/TANC2/ARHGAP22	13
BP	GO:0061564	axon development	18/108	479/18800	2.50815e-10	1.6719e-07	1.4922e-07	LAMA2/ROBO1/NTRK2/PTN/UNC5D/PTPRM/DAB1/UNC5C/CRTAC1/COBL/ISL1/NRCAM/MAP2/FLRT2/NRXN1/NTNG1/FSTL4/SEMA3F	18
BP	GO:0050803	regulation of synapse structure or activity	13/108	215/18800	3.15178e-10	1.6719e-07	1.4922e-07	NTRK2/LRFN5/NTRK3/PTPRD/NRCAM/CLSTN2/FLRT2/NRXN1/GPC6/IL1RAPL2/SEMA3F/TANC2/ARHGAP22	13
BP	GO:0010975	regulation of neuron projection development	17/108	431/18800	3.97361e-10	1.6719e-07	1.4922e-07	ROBO1/NTRK2/PTN/DAB1/NTRK3/PRKD1/COBL/STMN2/PTPRD/LRRC7/NRCAM/MAP2/NTNG1/FSTL4/SEMA3F/TANC2/PTPRG	17
BP	GO:0050808	synapse organization	16/108	419/18800	2.17966e-09	7.33674e-07	6.54817e-07	NTRK2/LRFN5/NTRK3/PTPRD/NRCAM/CLSTN2/FLRT2/NRXN1/GPC6/NTNG1/IL1RAPL2/SEMA3F/SDK2/TANC2/ARHGAP22/WASF3	16
BP	GO:0007409	axonogenesis	16/108	430/18800	3.15759e-09	8.85704e-07	7.90505e-07	LAMA2/ROBO1/NTRK2/UNC5D/PTPRM/DAB1/UNC5C/COBL/ISL1/NRCAM/MAP2/FLRT2/NRXN1/NTNG1/FSTL4/SEMA3F	16
BP	GO:0007416	synapse assembly	11/108	180/18800	7.03703e-09	1.6372e-06	1.46123e-06	NTRK2/LRFN5/NTRK3/PTPRD/NRCAM/CLSTN2/FLRT2/NRXN1/GPC6/IL1RAPL2/SDK2	11
BP	GO:0051963	regulation of synapse assembly	9/108	103/18800	7.7823e-09	1.6372e-06	1.46123e-06	NTRK2/LRFN5/NTRK3/PTPRD/CLSTN2/FLRT2/NRXN1/GPC6/IL1RAPL2	9
BP	GO:0034329	cell junction assembly	15/108	420/18800	1.77011e-08	3.31011e-06	2.95432e-06	NTRK2/CDH10/LRFN5/EPB41L3/NTRK3/PTPRD/NRCAM/PTPRK/CLSTN2/FLRT2/NRXN1/GPC6/MPDZ/IL1RAPL2/SDK2	15
BP	GO:0051960	regulation of nervous system development	14/108	440/18800	2.26857e-07	3.81801e-05	3.40764e-05	ROBO1/NTRK2/PTN/BRINP1/DAB1/NTRK3/PTPRD/MAP2/CLSTN2/FLRT2/NRXN1/FSTL4/SEMA3F/WASF3	14
BP	GO:0098742	cell-cell adhesion via plasma-membrane adhesion molecules	11/108	279/18800	6.09766e-07	9.32941e-05	8.32666e-05	ROBO1/CDH10/UNC5D/PTPRM/LRFN5/DAB1/PTPRD/CLSTN2/GPC6/NTNG1/SDK2	11
BP	GO:0007411	axon guidance	10/108	234/18800	9.82263e-07	0.000132187	0.000117979	LAMA2/ROBO1/UNC5D/PTPRM/UNC5C/ISL1/NRCAM/FLRT2/NRXN1/SEMA3F	10
BP	GO:0097485	neuron projection guidance	10/108	235/18800	1.02105e-06	0.000132187	0.000117979	LAMA2/ROBO1/UNC5D/PTPRM/UNC5C/ISL1/NRCAM/FLRT2/NRXN1/SEMA3F	10
BP	GO:0099174	regulation of presynapse organization	5/108	34/18800	1.38881e-06	0.000155825	0.000139076	LRFN5/NTRK3/PTPRD/GPC6/IL1RAPL2	5
BP	GO:1905606	regulation of presynapse assembly	5/108	34/18800	1.38881e-06	0.000155825	0.000139076	LRFN5/NTRK3/PTPRD/GPC6/IL1RAPL2	5
BP	GO:1901888	regulation of cell junction assembly	9/108	201/18800	2.39542e-06	0.000251968	0.000224886	NTRK2/LRFN5/NTRK3/PTPRD/CLSTN2/FLRT2/NRXN1/GPC6/IL1RAPL2	9
BP	GO:0001764	neuron migration	8/108	164/18800	4.74832e-06	0.000470084	0.000419557	NTRK2/UNC5D/DAB1/NTRK3/NRCAM/FLRT2/ASTN1/NTNG1	8
BP	GO:0099054	presynapse assembly	5/108	50/18800	9.83054e-06	0.000896368	0.000800023	LRFN5/NTRK3/PTPRD/GPC6/IL1RAPL2	5
BP	GO:0099175	regulation of postsynapse organization	6/108	86/18800	1.01194e-05	0.000896368	0.000800023	NTRK3/PTPRD/NRCAM/SEMA3F/TANC2/ARHGAP22	6
BP	GO:0099560	synaptic membrane adhesion	4/108	25/18800	1.18713e-05	0.000957636	0.000854706	LRFN5/PTPRD/GPC6/NTNG1	4
BP	GO:0099172	presynapse organization	5/108	52/18800	1.19491e-05	0.000957636	0.000854706	LRFN5/NTRK3/PTPRD/GPC6/IL1RAPL2	5
BP	GO:0050768	negative regulation of neurogenesis	7/108	140/18800	1.62832e-05	0.00124566	0.00111177	PTN/BRINP1/DAB1/NTRK3/MAP2/FSTL4/SEMA3F	7
BP	GO:0051961	negative regulation of nervous system development	7/108	145/18800	2.04431e-05	0.0014959	0.00133511	PTN/BRINP1/DAB1/NTRK3/MAP2/FSTL4/SEMA3F	7
BP	GO:0010976	positive regulation of neuron projection development	7/108	150/18800	2.54437e-05	0.00178424	0.00159247	NTRK2/PTN/NTRK3/PRKD1/COBL/STMN2/LRRC7	7
BP	GO:0051965	positive regulation of synapse assembly	5/108	63/18800	3.07366e-05	0.00206919	0.00184678	NTRK2/PTPRD/CLSTN2/FLRT2/NRXN1	5
BP	GO:0050804	modulation of chemical synaptic transmission	11/108	429/18800	3.63863e-05	0.00231656	0.00206757	LAMA2/DLGAP2/NTRK2/PTN/PLCB1/PTPRD/CLSTN2/SORCS3/NRXN1/NTNG1/SORCS2	11
BP	GO:0099177	regulation of trans-synaptic signaling	11/108	430/18800	3.71641e-05	0.00231656	0.00206757	LAMA2/DLGAP2/NTRK2/PTN/PLCB1/PTPRD/CLSTN2/SORCS3/NRXN1/NTNG1/SORCS2	11
BP	GO:0099173	postsynapse organization	7/108	163/18800	4.33276e-05	0.00254951	0.00227548	NTRK3/PTPRD/NRCAM/NRXN1/SEMA3F/TANC2/ARHGAP22	7
BP	GO:0050767	regulation of neurogenesis	10/108	361/18800	4.39309e-05	0.00254951	0.00227548	ROBO1/NTRK2/PTN/BRINP1/DAB1/NTRK3/PTPRD/MAP2/FSTL4/SEMA3F	10
BP	GO:0010721	negative regulation of cell development	7/108	181/18800	8.39984e-05	0.00471231	0.00420581	PTN/BRINP1/DAB1/NTRK3/MAP2/FSTL4/SEMA3F	7
BP	GO:0031345	negative regulation of cell projection organization	7/108	188/18800	0.000106489	0.00578134	0.00515994	DAB1/STMN2/MAP2/ARHGAP24/FSTL4/SEMA3F/PTPRG	7
BP	GO:0097107	postsynaptic density assembly	3/108	17/18800	0.000118231	0.00621822	0.00554986	NTRK3/PTPRD/NRXN1	3
BP	GO:0010977	negative regulation of neuron projection development	6/108	136/18800	0.000134154	0.00684187	0.00610648	DAB1/STMN2/MAP2/FSTL4/SEMA3F/PTPRG	6
BP	GO:0060284	regulation of cell development	11/108	500/18800	0.000142472	0.00705234	0.00629433	ROBO1/NTRK2/PTN/BRINP1/DAB1/NTRK3/PLCB1/PTPRD/MAP2/FSTL4/SEMA3F	11
BP	GO:0050919	negative chemotaxis	4/108	47/18800	0.000151888	0.00723317	0.00645573	ROBO1/UNC5C/FLRT2/SEMA3F	4
BP	GO:0031346	positive regulation of cell projection organization	9/108	341/18800	0.00015472	0.00723317	0.00645573	ROBO1/NTRK2/PTN/NTRK3/PRKD1/COBL/STMN2/PTPRD/LRRC7	9
BP	GO:0007612	learning	6/108	145/18800	0.000190348	0.00865828	0.00772766	NTRK2/PTN/TAFA2/PLCB1/SORCS3/NRXN1	6
BP	GO:0098698	postsynaptic specialization assembly	3/108	20/18800	0.000195739	0.00866918	0.00773739	NTRK3/PTPRD/NRXN1	3
BP	GO:0031290	retinal ganglion cell axon guidance	3/108	21/18800	0.000227409	0.00981359	0.00875879	PTPRM/ISL1/NRCAM	3
BP	GO:0050770	regulation of axonogenesis	6/108	154/18800	0.000263685	0.0110945	0.00990207	ROBO1/NTRK2/DAB1/MAP2/FSTL4/SEMA3F	6
BP	GO:0060042	retina morphogenesis in camera-type eye	4/108	57/18800	0.000321877	0.0132127	0.0117925	NTRK2/PTPRM/THRB/SDK2	4
BP	GO:1901890	positive regulation of cell junction assembly	5/108	105/18800	0.000348884	0.0139803	0.0124776	NTRK2/PTPRD/CLSTN2/FLRT2/NRXN1	5
BP	GO:0016358	dendrite development	7/108	231/18800	0.000376117	0.0141499	0.012629	PTN/DAB1/COBL/PTPRD/MAP2/FSTL4/TANC2	7
BP	GO:0003148	outflow tract septum morphogenesis	3/108	25/18800	0.000386746	0.0141499	0.012629	ROBO1/ZFPM2/ISL1	3
BP	GO:0060219	camera-type eye photoreceptor cell differentiation	3/108	25/18800	0.000386746	0.0141499	0.012629	NTRK2/THRB/SDK2	3
BP	GO:1904861	excitatory synapse assembly	3/108	25/18800	0.000386746	0.0141499	0.012629	NTRK3/PTPRD/NRXN1	3
BP	GO:0021987	cerebral cortex development	5/108	112/18800	0.000469573	0.0167889	0.0149844	ROBO1/NTRK2/DAB1/PLCB1/FOXP2	5
BP	GO:0009101	glycoprotein biosynthetic process	8/108	316/18800	0.000478828	0.0167889	0.0149844	HS6ST3/LARGE1/PLCB1/CHSY3/CHST9/ST8SIA6/MGAT4A/GALNT18	8
BP	GO:0050771	negative regulation of axonogenesis	4/108	64/18800	0.000502039	0.0172435	0.0153901	DAB1/MAP2/FSTL4/SEMA3F	4
BP	GO:0099068	postsynapse assembly	3/108	29/18800	0.000604247	0.020339	0.0181529	NTRK3/PTPRD/NRXN1	3
BP	GO:0007613	memory	5/108	122/18800	0.000693432	0.0228378	0.0203831	PTN/TAFA2/BRINP1/PLCB1/SORCS3	5
BP	GO:0003407	neural retina development	4/108	70/18800	0.000705623	0.0228378	0.0203831	NTRK2/PTPRM/THRB/SDK2	4
BP	GO:0097106	postsynaptic density organization	3/108	31/18800	0.000737145	0.0234078	0.0208919	NTRK3/PTPRD/NRXN1	3
BP	GO:0007611	learning or memory	7/108	264/18800	0.000830514	0.0258843	0.0231022	NTRK2/PTN/TAFA2/BRINP1/PLCB1/SORCS3/NRXN1	7
BP	GO:0045664	regulation of neuron differentiation	6/108	192/18800	0.00084751	0.0259338	0.0231463	BRINP1/DAB1/ISL1/NRCAM/VWC2/ZFHX3	6
BP	GO:0099084	postsynaptic specialization organization	3/108	33/18800	0.000887311	0.0266669	0.0238006	NTRK3/PTPRD/NRXN1	3
BP	GO:0051962	positive regulation of nervous system development	7/108	270/18800	0.000946861	0.0279573	0.0249524	ROBO1/NTRK2/PTN/PTPRD/CLSTN2/FLRT2/NRXN1	7
BP	GO:0008277	regulation of G protein-coupled receptor signaling pathway	5/108	138/18800	0.00120614	0.0344056	0.0307075	KCTD8/PLCB1/PDE4B/MET/RGS7	5
BP	GO:0042552	myelination	5/108	138/18800	0.00120614	0.0344056	0.0307075	NTRK2/PTN/EPB41L3/FAM126A/WASF3	5
BP	GO:0007272	ensheathment of neurons	5/108	140/18800	0.00128581	0.0354757	0.0316626	NTRK2/PTN/EPB41L3/FAM126A/WASF3	5
BP	GO:0008366	axon ensheathment	5/108	140/18800	0.00128581	0.0354757	0.0316626	NTRK2/PTN/EPB41L3/FAM126A/WASF3	5
BP	GO:0038007	netrin-activated signaling pathway	2/108	10/18800	0.00142778	0.0381422	0.0340425	UNC5D/UNC5C	2
BP	GO:0099151	regulation of postsynaptic density assembly	2/108	10/18800	0.00142778	0.0381422	0.0340425	NTRK3/PTPRD	2
BP	GO:0009100	glycoprotein metabolic process	8/108	386/18800	0.00173553	0.0450145	0.0401762	HS6ST3/LARGE1/PLCB1/CHSY3/CHST9/ST8SIA6/MGAT4A/GALNT18	8
BP	GO:0099150	regulation of postsynaptic specialization assembly	2/108	11/18800	0.00173853	0.0450145	0.0401762	NTRK3/PTPRD	2
BP	GO:0045666	positive regulation of neuron differentiation	4/108	91/18800	0.00187585	0.0473349	0.0422472	BRINP1/DAB1/NRCAM/VWC2	4
BP	GO:0050920	regulation of chemotaxis	6/108	225/18800	0.00190771	0.0473349	0.0422472	ROBO1/PTN/NTRK3/PRKD1/MET/SEMA3F	6
BP	GO:2001222	regulation of neuron migration	3/108	43/18800	0.00192519	0.0473349	0.0422472	UNC5D/FLRT2/NTNG1	3
BP	GO:0050890	cognition	7/108	306/18800	0.00194065	0.0473349	0.0422472	NTRK2/PTN/TAFA2/BRINP1/PLCB1/SORCS3/NRXN1	7
BP	GO:0048588	developmental cell growth	6/108	227/18800	0.00199452	0.0479176	0.0427672	COBL/NRCAM/SORBS2/MAP2/FSTL4/SEMA3F	6
BP	GO:0040013	negative regulation of locomotion	8/108	396/18800	0.00203562	0.0479176	0.0427672	ROBO1/PTPRM/LDLRAD4/PLCB1/PTPRK/FRMD5/SEMA3F/PTPRG	8
BP	GO:0021559	trigeminal nerve development	2/108	12/18800	0.00207842	0.0479176	0.0427672	ISL1/SEMA3F	2
BP	GO:0032252	secretory granule localization	2/108	12/18800	0.00207842	0.0479176	0.0427672	MAP2/TANC2	2
BP	GO:0001754	eye photoreceptor cell differentiation	3/108	45/18800	0.0021953	0.0492626	0.0439676	NTRK2/THRB/SDK2	3
BP	GO:1990090	cellular response to nerve growth factor stimulus	3/108	45/18800	0.0021953	0.0492626	0.0439676	NTRK2/NTRK3/STMN2	3
BP	GO:0050806	positive regulation of synaptic transmission	5/108	161/18800	0.00237484	0.0514814	0.045948	LAMA2/NTRK2/PTN/CLSTN2/NRXN1	5
BP	GO:0048934	peripheral nervous system neuron differentiation	2/108	13/18800	0.00244712	0.0514814	0.045948	NTRK2/ISL1	2
BP	GO:0048935	peripheral nervous system neuron development	2/108	13/18800	0.00244712	0.0514814	0.045948	NTRK2/ISL1	2
BP	GO:1904889	regulation of excitatory synapse assembly	2/108	13/18800	0.00244712	0.0514814	0.045948	NTRK3/PTPRD	2
BP	GO:1905874	regulation of postsynaptic density organization	2/108	13/18800	0.00244712	0.0514814	0.045948	NTRK3/PTPRD	2
BP	GO:1990089	response to nerve growth factor	3/108	47/18800	0.00248783	0.0516915	0.0461355	NTRK2/NTRK3/STMN2	3
BP	GO:0008038	neuron recognition	3/108	49/18800	0.00280337	0.0571878	0.0510411	ROBO1/CRTAC1/NRCAM	3
BP	GO:0031115	negative regulation of microtubule polymerization	2/108	14/18800	0.0028443	0.0571878	0.0510411	STMN2/MAP2	2
BP	GO:0007156	homophilic cell adhesion via plasma membrane adhesion molecules	5/108	168/18800	0.00285429	0.0571878	0.0510411	ROBO1/CDH10/PTPRM/CLSTN2/SDK2	5
BP	GO:0021543	pallium development	5/108	169/18800	0.0029281	0.0576223	0.0514288	ROBO1/NTRK2/DAB1/PLCB1/FOXP2	5
BP	GO:0035335	peptidyl-tyrosine dephosphorylation	4/108	103/18800	0.00294445	0.0576223	0.0514288	PTPRM/PTPRD/PTPRK/PTPRG	4
BP	GO:0048712	negative regulation of astrocyte differentiation	2/108	15/18800	0.00326961	0.0625312	0.0558101	DAB1/NTRK3	2
BP	GO:2001028	positive regulation of endothelial cell chemotaxis	2/108	15/18800	0.00326961	0.0625312	0.0558101	PRKD1/MET	2
BP	GO:0061387	regulation of extent of cell growth	4/108	108/18800	0.00349191	0.0660325	0.0589351	NRCAM/MAP2/FSTL4/SEMA3F	4
BP	GO:0030148	sphingolipid biosynthetic process	4/108	110/18800	0.00372903	0.0697328	0.0622377	LARGE1/PRKD1/ST8SIA6/CERS6	4
BP	GO:0031113	regulation of microtubule polymerization	3/108	55/18800	0.00389375	0.072005	0.0642656	STMN2/MAP2/MET	3
BP	GO:0030166	proteoglycan biosynthetic process	3/108	56/18800	0.00409714	0.072005	0.0642656	HS6ST3/CHSY3/CHST9	3
BP	GO:0043113	receptor clustering	3/108	56/18800	0.00409714	0.072005	0.0642656	PTN/LRRC7/NRXN1	3
BP	GO:0007158	neuron cell-cell adhesion	2/108	17/18800	0.00420332	0.072005	0.0642656	ASTN1/NRXN1	2
BP	GO:0033194	response to hydroperoxide	2/108	17/18800	0.00420332	0.072005	0.0642656	PRKD1/OXR1	2
BP	GO:0048532	anatomical structure arrangement	2/108	17/18800	0.00420332	0.072005	0.0642656	DAB1/SEMA3F	2
BP	GO:0061548	ganglion development	2/108	17/18800	0.00420332	0.072005	0.0642656	UNC5C/SEMA3F	2
BP	GO:1900006	positive regulation of dendrite development	2/108	17/18800	0.00420332	0.072005	0.0642656	PTN/COBL	2
BP	GO:0090630	activation of GTPase activity	4/108	114/18800	0.00423559	0.072005	0.0642656	NTRK3/TBC1D4/ARHGAP24/ARHGAP22	4
BP	GO:0003128	heart field specification	2/108	18/18800	0.00471108	0.0785024	0.0700647	ROBO1/ISL1	2
BP	GO:0030206	chondroitin sulfate biosynthetic process	2/108	18/18800	0.00471108	0.0785024	0.0700647	CHSY3/CHST9	2
BP	GO:2000146	negative regulation of cell motility	7/108	361/18800	0.00483045	0.0797024	0.0711357	ROBO1/PTPRM/LDLRAD4/PLCB1/PTPRK/FRMD5/PTPRG	7
BP	GO:0043087	regulation of GTPase activity	7/108	364/18800	0.00505021	0.0825195	0.07365	NTRK2/NTRK3/TBC1D4/MET/ARHGAP24/RGS7/ARHGAP22	7
BP	GO:0006491	N-glycan processing	2/108	19/18800	0.00524567	0.0840806	0.0750433	ST8SIA6/MGAT4A	2
BP	GO:0071625	vocalization behavior	2/108	19/18800	0.00524567	0.0840806	0.0750433	BRINP1/NRXN1	2
BP	GO:0051258	protein polymerization	6/108	277/18800	0.00529886	0.0841319	0.0750891	COBL/STMN2/MAP2/MET/CYRIA/WASF3	6
BP	GO:0048593	camera-type eye morphogenesis	4/108	122/18800	0.00538416	0.0841931	0.0751438	NTRK2/PTPRM/THRB/SDK2	4
BP	GO:0051271	negative regulation of cellular component movement	7/108	369/18800	0.00543315	0.0841931	0.0751438	ROBO1/PTPRM/LDLRAD4/PLCB1/PTPRK/FRMD5/PTPRG	7
BP	GO:0046530	photoreceptor cell differentiation	3/108	62/18800	0.00545279	0.0841931	0.0751438	NTRK2/THRB/SDK2	3
BP	GO:0003215	cardiac right ventricle morphogenesis	2/108	20/18800	0.00580677	0.0888436	0.0792944	ZFPM2/ISL1	2
BP	GO:0001667	ameboidal-type cell migration	8/108	480/18800	0.00647808	0.0982217	0.0876645	ROBO1/PTN/PTPRM/PRKD1/ISL1/MET/SEMA3F/PTPRG	8
CC	GO:0098978	glutamatergic synapse	14/108	319/19594	2.44196e-09	4.54204e-07	3.7529e-07	DLGAP2/CDH10/LRFN5/NTRK3/PLCB1/PTPRD/NRCAM/CLSTN2/SORCS3/NTNG1/IL1RAPL2/SEMA3F/ARHGAP22/WASF3	14
CC	GO:0099572	postsynaptic specialization	11/108	341/19594	2.89487e-06	0.000159126	0.00013148	DLGAP2/NTRK2/CDH10/LRFN5/LRRC7/NRCAM/CLSTN2/PDE4B/SORCS3/MPDZ/SORCS2	11
CC	GO:0099240	intrinsic component of synaptic membrane	8/108	160/19594	2.92409e-06	0.000159126	0.00013148	CDH10/LRFN5/NTRK3/PTPRD/NRCAM/CLSTN2/SORCS3/NTNG1	8
CC	GO:0098984	neuron to neuron synapse	11/108	347/19594	3.42207e-06	0.000159126	0.00013148	DLGAP2/NTRK2/LRFN5/PTPRD/LRRC7/NRCAM/CLSTN2/PDE4B/SORCS3/MPDZ/SORCS2	11
CC	GO:0097060	synaptic membrane	11/108	373/19594	6.8042e-06	0.000253116	0.00020914	KCTD8/CDH10/LRFN5/NTRK3/PTPRD/NRCAM/CLSTN2/SORCS3/NRXN1/NTNG1/SORCS2	11
CC	GO:0014069	postsynaptic density	10/108	318/19594	1.04597e-05	0.000318235	0.000262945	DLGAP2/NTRK2/LRFN5/LRRC7/NRCAM/CLSTN2/PDE4B/SORCS3/MPDZ/SORCS2	10
CC	GO:0032279	asymmetric synapse	10/108	323/19594	1.19766e-05	0.000318235	0.000262945	DLGAP2/NTRK2/LRFN5/LRRC7/NRCAM/CLSTN2/PDE4B/SORCS3/MPDZ/SORCS2	10
CC	GO:0099699	integral component of synaptic membrane	7/108	149/19594	1.87431e-05	0.000435778	0.000360066	CDH10/LRFN5/NTRK3/PTPRD/NRCAM/CLSTN2/SORCS3	7
CC	GO:0099634	postsynaptic specialization membrane	6/108	116/19594	4.42611e-05	0.000906149	0.000748714	CDH10/LRFN5/NRCAM/CLSTN2/SORCS3/SORCS2	6
CC	GO:0099055	integral component of postsynaptic membrane	6/108	118/19594	4.87177e-05	0.000906149	0.000748714	CDH10/LRFN5/NTRK3/NRCAM/CLSTN2/SORCS3	6
CC	GO:0098936	intrinsic component of postsynaptic membrane	6/108	123/19594	6.1445e-05	0.00103542	0.000855523	CDH10/LRFN5/NTRK3/NRCAM/CLSTN2/SORCS3	6
CC	GO:0099060	integral component of postsynaptic specialization membrane	5/108	77/19594	6.68011e-05	0.00103542	0.000855523	CDH10/LRFN5/NRCAM/CLSTN2/SORCS3	5
CC	GO:0098948	intrinsic component of postsynaptic specialization membrane	5/108	80/19594	8.02222e-05	0.00114779	0.000948376	CDH10/LRFN5/NRCAM/CLSTN2/SORCS3	5
CC	GO:0005911	cell-cell junction	11/108	497/19594	9.42061e-05	0.00125159	0.00103414	CDH10/PTPRM/EPB41L3/PDZD2/PRKD1/FRMD4A/PTPRK/FLRT2/FRMD5/ARHGAP24/MPDZ	11
CC	GO:0045211	postsynaptic membrane	8/108	271/19594	0.000128885	0.00154823	0.00127924	KCTD8/CDH10/LRFN5/NTRK3/NRCAM/CLSTN2/SORCS3/SORCS2	8
CC	GO:0098839	postsynaptic density membrane	5/108	89/19594	0.000133181	0.00154823	0.00127924	LRFN5/NRCAM/CLSTN2/SORCS3/SORCS2	5
CC	GO:0043194	axon initial segment	3/108	20/19594	0.000173394	0.00184651	0.0015257	LRRC7/NRCAM/MAP2	3
CC	GO:0099061	integral component of postsynaptic density membrane	4/108	51/19594	0.000178695	0.00184651	0.0015257	LRFN5/NRCAM/CLSTN2/SORCS3	4
CC	GO:0099146	intrinsic component of postsynaptic density membrane	4/108	54/19594	0.00022329	0.00218589	0.00180611	LRFN5/NRCAM/CLSTN2/SORCS3	4
CC	GO:0044304	main axon	4/108	61/19594	0.000357721	0.00332681	0.0027488	EPB41L3/LRRC7/NRCAM/MAP2	4
CC	GO:0005912	adherens junction	6/108	172/19594	0.000383062	0.00339283	0.00280336	CDH10/PTPRM/FRMD4A/PTPRK/FRMD5/ARHGAP24	6
CC	GO:0042734	presynaptic membrane	5/108	143/19594	0.00117804	0.00995978	0.00822936	KCTD8/CDH10/PTPRD/NRXN1/NTNG1	5
CC	GO:0043025	neuronal cell body	9/108	482/19594	0.00139195	0.0112566	0.00930087	BRINP1/UNC5C/COBL/STMN2/SORBS2/MAP2/ASTN1/NRXN1/SORCS2	9
CC	GO:0044292	dendrite terminus	2/108	12/19594	0.0019163	0.0148513	0.0122711	COBL/MAP2	2
CC	GO:0031252	cell leading edge	8/108	416/19594	0.00214115	0.0159301	0.0131624	PTPRM/EPB41L3/UNC5C/COBL/STMN2/PTPRK/SORBS2/WASF3	8
CC	GO:0098945	intrinsic component of presynaptic active zone membrane	2/108	17/19594	0.00387839	0.0277454	0.0229249	CDH10/NTNG1	2
CC	GO:0030027	lamellipodium	5/108	202/19594	0.00524226	0.0361133	0.029839	PTPRM/UNC5C/STMN2/SORBS2/WASF3	5
CC	GO:0098982	GABA-ergic synapse	3/108	70/19594	0.00682063	0.0453085	0.0374366	CDH10/LRFN5/PLCB1	3
CC	GO:0098889	intrinsic component of presynaptic membrane	3/108	74/19594	0.00795011	0.0509904	0.0421313	CDH10/PTPRD/NTNG1	3
CC	GO:0030864	cortical actin cytoskeleton	3/108	79/19594	0.00950835	0.0589518	0.0487094	COBL/EPB41L2/MYRIP	3
CC	GO:0048787	presynaptic active zone membrane	2/108	29/19594	0.011091	0.0665457	0.054984	CDH10/NTNG1	2
CC	GO:0030426	growth cone	4/108	161/19594	0.0121573	0.0706645	0.0583872	UNC5C/COBL/STMN2/MAP2	4
CC	GO:0030427	site of polarized growth	4/108	167/19594	0.0137458	0.0774761	0.0640153	UNC5C/COBL/STMN2/MAP2	4
CC	GO:0043197	dendritic spine	4/108	172/19594	0.0151658	0.0807258	0.0667005	NTRK2/PDE4B/TANC2/SORCS2	4
CC	GO:0044309	neuron spine	4/108	173/19594	0.0154606	0.0807258	0.0667005	NTRK2/PDE4B/TANC2/SORCS2	4
CC	GO:0005604	basement membrane	3/108	95/19594	0.0156244	0.0807258	0.0667005	LAMA2/NTNG1/VWC2	3
CC	GO:0150034	distal axon	5/108	270/19594	0.0169178	0.0850462	0.0702702	NTRK2/UNC5C/COBL/STMN2/MAP2	5
CC	GO:0098793	presynapse	7/108	492/19594	0.0191715	0.0938394	0.0775357	KCTD8/NTRK2/CDH10/PTPRD/PDE4B/NRXN1/NTNG1	7
MF	GO:0005001	transmembrane receptor protein tyrosine phosphatase activity	4/103	17/18410	2.07939e-06	0.000236011	0.000214505	PTPRM/PTPRD/PTPRK/PTPRG	4
MF	GO:0019198	transmembrane receptor protein phosphatase activity	4/103	17/18410	2.07939e-06	0.000236011	0.000214505	PTPRM/PTPRD/PTPRK/PTPRG	4
MF	GO:0043121	neurotrophin binding	3/103	10/18410	1.98356e-05	0.0015009	0.00136413	NTRK2/NTRK3/FSTL4	3
KEGG	hsa04360	Axon guidance	6/41	182/8164	0.000265629	0.0385162	0.03579	ROBO1/UNC5D/UNC5C/MET/NTNG1/SEMA3F	6
KEGG	hsa04015	Rap1 signaling pathway	6/41	210/8164	0.000571522	0.0414354	0.0385026	DOCK4/PLCB1/PRKD1/MET/ADCY9/MAP2K6	6
KEGG	hsa04514	Cell adhesion molecules	5/41	157/8164	0.00105741	0.0511083	0.0474908	PTPRM/PTPRD/NRCAM/NRXN1/NTNG1	5

## Sheet: MAST_DEGs_H1_H2
	symbol	logFC	ci.hi	ci.lo	pval	fdr	FC	log2FC
1	DLGAP2	-3.53227	-3.10899	-3.95554	1.54937e-202	3.81859e-198	-3406.19	-11.7339
2	LRP1B	-3.53704	-3.28785	-3.78624	1.80291e-170	4.44326e-166	-3443.86	-11.7498
3	RPL21-AS-5	-3.32341	-3.04052	-3.60629	3.28815e-165	8.10331e-161	-2105.74	-11.0401
4	LAMA2	-2.40842	-1.96939	-2.84745	3.63104e-129	8.94798e-125	-256.106	-8.0006
5	DOCK4	-2.50138	-2.29425	-2.70851	3.34648e-124	8.24641e-120	-317.235	-8.30941
6	PTN	-3.01958	-2.79791	-3.24124	2.85393e-118	7.03236e-114	-1046.1	-10.0308
7	LINC-ARHGAP24-7	-0.883739	-0.395164	-1.37231	7.66906e-118	1.88966e-113	-7.65136	-2.93572
8	FGF14	-2.11733	-1.64211	-2.59255	7.14687e-112	1.76092e-107	-131.017	-7.03361
9	MEGF11	1.82126	2.09292	1.5496	1.31284e-111	3.23459e-107	66.2616	6.0501
10	TSORFli2311	-1.82942	-1.46257	-2.19628	6.36425e-107	1.56796e-102	-67.5186	-6.07721
11	NTRK2	-1.31438	-0.819359	-1.8094	1.1721e-102	2.88758e-98	-20.6244	-4.36628
12	KCTD8	-1.1239	-0.726168	-1.52163	1.37559e-101	3.38877e-97	-13.3014	-3.7335
13	CNTN3	-0.988791	-0.549439	-1.42814	9.37501e-100	2.30944e-95	-9.7452	-3.28469
14	FRAS1	1.47239	1.72941	1.21538	3.13547e-91	7.72359e-87	29.675	4.89118
15	LINC-LDHB-13	-0.898792	-0.451443	-1.34614	2.97729e-90	7.33366e-86	-7.92122	-2.98572
16	HS3ST3A1li1	2.19676	2.35894	2.03457	8.44116e-90	2.07914e-85	157.311	7.29747
17	CDH10	-0.538459	-0.194634	-0.882284	1.74826e-86	4.30595e-82	-3.45509	-1.78872
18	HS6ST3	-1.24304	-0.815144	-1.67094	1.91549e-85	4.71765e-81	-17.5001	-4.12929
19	NHSL1	-0.976017	-0.56419	-1.38784	3.50706e-85	8.63718e-81	-9.46275	-3.24226
20	DGKH	1.88184	2.23777	1.52592	7.60809e-84	1.87364e-79	76.1805	6.25135
21	TAFA2	-1.47676	-0.998027	-1.95549	6.30421e-83	1.55247e-78	-29.975	-4.90569
22	DMDli2	-1.3171	-0.884878	-1.74931	1.00185e-82	2.46706e-78	-20.7537	-4.3753
23	TRHDE	1.70464	2.01671	1.39256	1.64249e-81	4.04448e-77	50.6566	5.66268
24	LINC-THSD7B-6	0.718817	0.941441	0.496193	4.73596e-81	1.16614e-76	5.2338	2.38786
25	MTUS2	1.61215	1.80101	1.42329	1.94879e-80	4.79831e-76	40.9401	5.35544
26	PLEKHA5liN	-2.09706	-1.32054	-2.87357	6.47487e-80	1.59418e-75	-125.042	-6.96627
27	UBE2QL1	-1.07857	-0.713697	-1.44344	8.30439e-80	2.04454e-75	-11.9831	-3.58293
28	NRCAM	-1.80049	-1.13265	-2.46833	6.3684e-79	1.56784e-74	-63.1672	-5.9811
29	UNC5D	-1.74284	-1.43935	-2.04634	1.79971e-78	4.43053e-74	-55.3153	-5.78961
30	LINC-ARHGAP24-6	-0.359657	-0.0998109	-0.619503	2.783e-78	6.85091e-74	-2.28906	-1.19476
31	SORCS1	-1.42377	-1.02972	-1.81782	5.62219e-78	1.38396e-73	-26.5319	-4.72965
32	ROBO1	-1.52103	-1.05756	-1.9845	2.81704e-76	6.93415e-72	-33.1915	-5.05274
33	UNC5C	-1.00527	-0.609963	-1.40058	4.19468e-75	1.03248e-70	-10.1222	-3.33944
34	EPB41L3	-1.59848	-1.33633	-1.86063	3.30404e-74	8.13224e-70	-39.6715	-5.31003
35	LINC-PLIN3-8	-2.02189	-1.71787	-2.3259	3.37042e-74	8.29528e-70	-105.169	-6.71656
36	BRINP1	-0.710172	-0.343495	-1.07685	1.77861e-73	4.37733e-69	-5.13064	-2.35914
37	KHDRBS2	-1.88292	-1.51525	-2.2506	2.34535e-73	5.77191e-69	-76.3702	-6.25494
38	SPECC1	1.31688	1.53426	1.0995	9.43093e-73	2.32086e-68	20.7435	4.37459
39	NRXN1	-1.55207	-0.778725	-2.32541	1.29744e-72	3.19274e-68	-35.6507	-5.15586
40	FSTL5	-2.0505	-1.66298	-2.43802	1.75298e-72	4.31355e-68	-112.331	-6.81161
41	LINC-SLC2A12-2	0.416581	0.57142	0.261743	2.42485e-71	5.96659e-67	2.60964	1.38385
42	ADARB2	-1.84432	-1.11416	-2.57448	5.02156e-71	1.23555e-66	-69.8752	-6.12671
43	LINC-RPL12-14	-0.85472	-0.488193	-1.22125	1.5564e-66	3.82937e-62	-7.15681	-2.83932
44	PTPRM	-0.688137	-0.359232	-1.01704	1.67647e-66	4.12461e-62	-4.87682	-2.28594
45	PDZD2	-1.65827	-1.42638	-1.89017	4.61598e-64	1.13562e-59	-45.5276	-5.50867
46	PTPRD	-1.81128	-1.42788	-2.19468	7.73665e-64	1.90329e-59	-64.756	-6.01694
47	LRFN5	-0.804102	-0.449001	-1.1592	1.05603e-63	2.59783e-59	-6.36945	-2.67117
48	LINC-C3ORF58-3	1.67338	1.87908	1.46768	4.44453e-62	1.09331e-57	47.1389	5.55885
49	DAB1	-0.959432	-0.559481	-1.35938	3.20322e-61	7.87928e-57	-9.1082	-3.18717
50	PDE4B	-1.48371	-1.03777	-1.92965	6.56921e-61	1.61583e-56	-30.4587	-4.92878
51	ZFPM2	-0.517591	-0.220434	-0.814748	1.28207e-60	3.15337e-56	-3.293	-1.7194
52	DST	0.856884	1.20478	0.508986	2.26188e-60	5.56309e-56	7.19256	2.84651
53	SHROOM3li1	-0.217244	-0.0449856	-0.389502	1.91128e-59	4.70059e-55	-1.64909	-0.721668
54	ARHGAP24	-1.21329	-0.541085	-1.8855	2.1159e-59	5.20362e-55	-16.3414	-4.03046
55	COBL	-0.639242	-0.288684	-0.989801	5.26815e-59	1.29554e-54	-4.35755	-2.12352
56	TBC1D4	-0.191487	-0.0382811	-0.344693	6.09778e-58	1.4995e-53	-1.55413	-0.636106
57	LARGE1	-0.884715	-0.547341	-1.22209	4.02547e-57	9.89862e-53	-7.66858	-2.93896
58	CRTAC1	-0.703131	-0.360765	-1.0455	4.27889e-57	1.05214e-52	-5.04814	-2.33575
59	MEGF10	0.624774	0.801532	0.448015	6.59087e-57	1.62056e-52	4.21477	2.07545
60	PDE4B-AS-5	-1.81609	-1.49275	-2.13943	9.91931e-57	2.43886e-52	-65.4774	-6.03292
61	MAML2	-0.755844	-0.416784	-1.0949	1.65313e-56	4.06438e-52	-5.69959	-2.51086
62	MGAM	-0.474619	-0.213174	-0.736063	2.17513e-56	5.34755e-52	-2.98276	-1.57665
63	NAV2li1	-0.438626	-0.184316	-0.692937	5.05498e-56	1.24272e-51	-2.74553	-1.45708
64	ST8SIA6	-0.135625	-0.00457628	-0.266674	6.70407e-56	1.64806e-51	-1.36655	-0.450537
65	TOX3	0.893826	1.09576	0.691891	1.03724e-55	2.54974e-51	7.83116	2.96923
66	CAMK1D	0.931113	1.13503	0.727197	3.21846e-55	7.91131e-51	8.53321	3.09309
67	FARP1	0.612483	0.787404	0.437562	3.58202e-55	8.8046e-51	4.09716	2.03462
68	RPL6li146	-0.97976	-0.526217	-1.4333	9.41739e-55	2.3147e-50	-9.54464	-3.25469
69	CABP1	0.648826	0.828489	0.469163	1.95195e-54	4.7975e-50	4.45478	2.15535
70	FRMD4A	-1.57036	-1.19564	-1.94509	6.828e-54	1.67812e-49	-37.1846	-5.21663
71	MDGA1	0.675091	0.869389	0.480792	3.39164e-53	8.33531e-49	4.7325	2.2426
72	LINC-GGNBP2-1	0.261181	0.368075	0.154287	4.35693e-53	1.07072e-48	1.82465	0.867624
73	PLCL1	1.67491	1.93671	1.41311	5.01379e-53	1.23209e-48	47.3052	5.56393
74	LINC-LAMA2-2	-0.630299	-0.257252	-1.00335	1.47929e-52	3.63507e-48	-4.26873	-2.09381
75	SLC9A9	-0.766782	-0.480235	-1.05333	2.84365e-52	6.98742e-48	-5.84497	-2.54719
76	LINC-USP25-14	-0.738201	-0.424596	-1.05181	3.06174e-52	7.52301e-48	-5.47269	-2.45225
77	LINC-RPL21-262	-0.788143	-0.358376	-1.21791	3.46472e-52	8.51283e-48	-6.13964	-2.61815
78	NELL2	-1.40216	-1.09683	-1.7075	3.93301e-52	9.66302e-48	-25.2442	-4.65788
79	ARHGEF26	0.228544	0.323786	0.133302	4.66694e-52	1.14657e-47	1.69256	0.759206
80	IQCJ-SCHIP1-AS-11	-0.122066	-0.0266748	-0.217458	7.27372e-52	1.78693e-47	-1.32454	-0.405495
81	GALNTL6	1.79894	2.2615	1.33638	1.66726e-51	4.09579e-47	62.9419	5.97595
82	STMN2	-0.857845	-0.533379	-1.18231	2.9609e-51	7.27345e-47	-7.20849	-2.8497
83	CELF2li1	-1.61319	-1.05987	-2.1665	3.97638e-51	9.76759e-47	-41.038	-5.35889
84	NKAIN2	0.754817	0.974838	0.534796	4.578e-51	1.12449e-46	5.68614	2.50745
85	ISL1	-0.563644	-0.275411	-0.851877	2.52924e-50	6.21231e-46	-3.66137	-1.87238
86	SPTLC1li7	-0.0641049	0.00330686	-0.131517	3.81046e-50	9.35886e-46	-1.15906	-0.212952
87	LINC-SORL1-9	-0.29893	-0.0762737	-0.521585	1.59662e-49	3.9213e-45	-1.99035	-0.993023
88	OXR1	-1.08587	-0.759265	-1.41247	1.75907e-49	4.3201e-45	-12.1862	-3.60717
89	PLCB1	-1.02304	-0.724417	-1.32167	2.81028e-49	6.90147e-45	-10.545	-3.39848
90	CTNNA2	1.48905	1.7886	1.1895	4.3274e-49	1.06268e-44	30.8354	4.94652
91	PLEKHG1	-0.856167	-0.54377	-1.16856	4.83242e-49	1.18665e-44	-7.18071	-2.84413
92	TSHZ2	-1.46624	-1.1843	-1.74819	8.1888e-49	2.01076e-44	-29.258	-4.87076
93	MARCHF3	1.2484	1.42956	1.06723	1.30942e-48	3.21514e-44	17.7172	4.14708
94	KIAA1217	-1.1998	-0.844519	-1.55509	2.59337e-48	6.36751e-44	-15.8418	-3.98566
95	C1QL1	1.36013	1.59817	1.12209	5.74257e-48	1.40992e-43	22.9155	4.51825
96	NTRK3	-0.360525	-0.131797	-0.589253	5.66205e-47	1.39009e-42	-2.29364	-1.19764
97	XKR4	-1.52328	-1.16799	-1.87857	7.53048e-47	1.84873e-42	-33.3642	-5.06023
98	LINC-THSD7B-4	1.81324	2.11065	1.51584	8.68154e-47	2.13123e-42	65.0496	6.02347
99	THSD7B	1.42662	1.69038	1.16286	2.00668e-46	4.92599e-42	26.7067	4.73913
100	L1RE1li118	1.86973	2.24054	1.49892	2.26935e-46	5.57058e-42	74.0855	6.21112
101	DOCK10	1.15126	1.35687	0.945658	5.11104e-46	1.25456e-41	14.1665	3.82442
102	IGSF11	0.724758	0.895826	0.553689	8.34881e-46	2.04922e-41	5.30588	2.40759
103	CHST9	-0.362473	-0.126363	-0.598583	8.42264e-46	2.06725e-41	-2.30395	-1.20411
104	FSTL4	-1.11381	-0.455358	-1.77225	1.00913e-45	2.4767e-41	-12.9959	-3.69998
105	PRKD1	-0.823255	-0.513008	-1.1335	1.01634e-45	2.49429e-41	-6.65664	-2.73479
106	ROBO1-AS-7	-1.0273	-0.512055	-1.54255	1.13621e-45	2.78836e-41	-10.6488	-3.41262
107	LRRC7	-0.82123	-0.466729	-1.17573	2.05946e-45	5.05392e-41	-6.62568	-2.72807
108	CA10	-1.08803	-0.758924	-1.41714	3.45154e-45	8.46973e-41	-12.247	-3.61436
109	UBE2E1-AS-3	-0.998732	-0.627319	-1.37014	1.0159e-44	2.49281e-40	-9.97084	-3.31772
110	LDLRAD4	-0.573635	-0.312484	-0.834786	5.92734e-44	1.45439e-39	-3.74658	-1.90557
111	LHFPL3	0.777107	0.985397	0.568817	9.04568e-44	2.21945e-39	5.98559	2.58149
112	TSORFli1254	-0.494235	-0.192498	-0.795972	1.08122e-42	2.65278e-38	-3.12058	-1.64181
113	PMFBP1	-0.880258	-0.522696	-1.23782	1.17991e-42	2.89479e-38	-7.59028	-2.92415
114	DDAH1	-0.428279	-0.201791	-0.654767	1.73709e-42	4.26161e-38	-2.68089	-1.42271
115	SLC4A10	0.51253	0.666109	0.358951	4.14188e-42	1.01609e-37	3.25484	1.70259
116	THSD7A	0.936086	1.12465	0.747521	3.36387e-41	8.25192e-37	8.63149	3.10961
117	CLSTN2	-1.48511	-1.20971	-1.7605	4.06511e-41	9.97173e-37	-30.5567	-4.93342
118	LINC-LDHB-16	-0.0464458	0.0104389	-0.103331	5.07589e-41	1.24506e-36	-1.11287	-0.15429
119	EPB41L2	-0.660651	-0.38486	-0.936442	5.15041e-41	1.26329e-36	-4.57774	-2.19463
120	NABP1	-0.172663	-0.0406745	-0.304651	8.51843e-40	2.08932e-35	-1.4882	-0.573573
121	FOXP2	-0.115301	-0.00402732	-0.226575	1.10737e-39	2.71595e-35	-1.30407	-0.383022
122	CDH7	0.849306	1.02704	0.671569	1.82589e-39	4.47798e-35	7.06815	2.82133
123	SYNE2	0.837821	1.00939	0.66625	5.82726e-39	1.42908e-34	6.88368	2.78318
124	CHSY3	-0.220355	-0.04666	-0.394051	9.24706e-39	2.26766e-34	-1.66095	-0.732005
125	NCAM1	0.881257	1.3832	0.379312	5.24171e-38	1.28537e-33	7.60776	2.92747
126	MET	-0.44315	-0.164168	-0.722132	8.13818e-38	1.99556e-33	-2.77428	-1.47211
127	ASPH	0.955472	1.12489	0.786056	1.44062e-37	3.5324e-33	9.02552	3.17401
128	TBC1D4-AS-2	-0.372418	-0.0924767	-0.652359	4.4128e-37	1.08197e-32	-2.35731	-1.23714
129	GRIA3	1.36946	1.85296	0.885956	6.9662e-37	1.70797e-32	23.413	4.54924
130	MAP6	0.399893	0.526765	0.27302	1.22654e-36	3.00711e-32	2.51127	1.32841
131	CNK3/IPCEF1	-0.800162	-0.529934	-1.07039	1.93371e-36	4.74069e-32	-6.31193	-2.65808
132	RGS7	-1.23211	-0.861749	-1.60248	5.53459e-36	1.35681e-31	-17.0653	-4.093
133	PHACTR2	-0.565881	-0.291751	-0.840011	7.2942e-36	1.7881e-31	-3.68028	-1.87982
134	ADARB1	0.981071	1.14292	0.819219	1.01152e-35	2.47954e-31	9.57352	3.25905
135	MAN1A1	1.2067	1.44878	0.964611	1.60396e-35	3.93164e-31	16.0952	4.00856
136	LRP1B-AS-4	-0.156757	-0.0330617	-0.280452	1.631e-35	3.99776e-31	-1.43469	-0.520734
137	PTPRG	-1.58853	-1.14926	-2.0278	1.74226e-34	4.27028e-30	-38.7734	-5.277
138	KLHL29	-0.396962	-0.159909	-0.634016	2.05756e-34	5.04287e-30	-2.49438	-1.31868
139	SORBS2	-0.989425	-0.701372	-1.27748	2.22414e-34	5.45091e-30	-9.75944	-3.2868
140	THRB	-0.42518	-0.200316	-0.650044	2.50917e-34	6.14923e-30	-2.66183	-1.41242
141	VWC2	-1.52035	-1.0136	-2.02709	2.59357e-34	6.3558e-30	-33.1397	-5.05049
142	NTM	0.609672	0.761612	0.457733	2.80997e-34	6.88582e-30	4.07073	2.02529
143	PARD3	0.358604	0.479718	0.23749	3.12697e-34	7.66232e-30	2.28352	1.19126
144	SEMA3F	-1.04211	-0.612265	-1.47195	4.8933e-34	1.199e-29	-11.0181	-3.4618
145	FSTL4-AS-8	-1.05453	-0.676681	-1.43239	9.4552e-34	2.31671e-29	-11.338	-3.50309
146	DCLK1	0.47439	0.630176	0.318604	1.08989e-33	2.67035e-29	2.98119	1.57589
147	ITPR1	0.961885	1.20805	0.715717	1.20029e-33	2.94071e-29	9.15979	3.19531
148	INSYN2B	0.593198	0.743544	0.442852	1.86583e-33	4.57111e-29	3.91921	1.97056
149	RASSF8	1.07865	1.27128	0.886026	2.76997e-33	6.78588e-29	11.9854	3.58321
150	LINC-MDH1-22	-0.681173	-0.246735	-1.11561	3.78244e-33	9.26584e-29	-4.79925	-2.26281
151	GRIA4	1.09464	1.48453	0.704753	3.81541e-33	9.34622e-29	12.4349	3.63632
152	MGAT4A	-0.95311	-0.696433	-1.20979	7.90157e-33	1.93549e-28	-8.97657	-3.16616
153	RPS20li9	-0.117786	0.000675275	-0.236248	1.01515e-32	2.4865e-28	-1.31155	-0.391278
154	NTNG1	-0.44264	-0.184418	-0.700862	2.40212e-32	5.88351e-28	-2.77102	-1.47042
155	THSD7Bli1	1.1817	1.40533	0.958075	4.14232e-32	1.01454e-27	15.195	3.92553
156	LINC-MRPL22-6	0.466551	0.605759	0.327344	2.49242e-31	6.10418e-27	2.92787	1.54985
157	PDE4Dli1	0.770198	0.97058	0.569817	5.96932e-31	1.46189e-26	5.89113	2.55854
158	ARHGAP6	0.417313	0.557628	0.276999	1.18774e-30	2.90866e-26	2.61405	1.38628
159	PPP2R2B	0.91991	1.1043	0.735517	1.18821e-30	2.90968e-26	8.31592	3.05588
160	FLRT2	-0.475778	-0.204275	-0.747281	1.41457e-30	3.46385e-26	-2.99073	-1.5805
161	ZEB2	1.29173	1.70657	0.876895	1.42345e-30	3.48547e-26	19.5763	4.29104
162	TCF24	-0.364263	-0.0911984	-0.637327	1.67655e-30	4.10503e-26	-2.31346	-1.21005
163	ASTN1	-0.194485	-0.0638531	-0.325116	1.72084e-30	4.21331e-26	-1.56489	-0.646064
164	ZFHX3	-0.494703	-0.254525	-0.73488	2.96353e-30	7.25561e-26	-3.12394	-1.64337
165	ADARB2-AS-6	-0.884204	-0.562391	-1.20602	4.9785e-30	1.21884e-25	-7.65956	-2.93726
166	NRXN3	0.541682	0.698094	0.38527	5.83951e-30	1.42957e-25	3.48083	1.79943
167	RAPGEF1	0.444941	0.567153	0.322729	7.67036e-30	1.8777e-25	2.78574	1.47806
168	MPDZ	-0.420361	-0.182178	-0.658544	9.13068e-30	2.2351e-25	-2.63246	-1.39641
169	GALNT18	-0.468206	-0.212581	-0.723832	1.10181e-29	2.697e-25	-2.93905	-1.55535
170	ADGRL2	-0.596811	-0.335489	-0.858133	3.37084e-29	8.2508e-25	-3.95195	-1.98256
171	SYT14	-1.11251	-0.536187	-1.68882	4.74344e-29	1.161e-24	-12.957	-3.69566
172	SEMA6A	0.953452	1.19313	0.713772	8.8145e-29	2.15735e-24	8.98363	3.1673
173	SHANK3	0.470007	0.604211	0.335803	1.0206e-28	2.49781e-24	2.95126	1.56133
174	FAM126A	-1.03269	-0.804983	-1.2604	1.19077e-28	2.91417e-24	-10.7818	-3.43053
175	LRP1B-AS-2	-0.154655	-0.0264549	-0.282854	1.31095e-28	3.20816e-24	-1.42776	-0.513751
176	NEBL	0.196599	0.279701	0.113498	1.3371e-28	3.27202e-24	1.57253	0.653089
177	SSBP2	1.01319	1.18379	0.842599	4.07914e-28	9.98166e-24	10.3085	3.36576
178	CDYLli2	0.261367	0.352575	0.170159	5.65419e-28	1.38352e-23	1.82544	0.868243
179	RELL1	-0.931453	-0.663124	-1.19978	7.66455e-28	1.87536e-23	-8.5399	-3.09422
180	LINC-BASP1-1	-0.588785	-0.284025	-0.893546	1.08784e-27	2.66162e-23	-3.87959	-1.9559
181	TRPM3	0.390815	0.480611	0.301019	1.67957e-27	4.10924e-23	2.45932	1.29826
182	LINC-LIG4-7	0.865114	1.13663	0.5936	2.48146e-27	6.07088e-23	7.33017	2.87385
183	SPIRE1	0.441521	0.574163	0.308879	3.21195e-27	7.85772e-23	2.76389	1.4667
184	SPECC1-AS-6	0.231072	0.330638	0.131506	5.89436e-27	1.44194e-22	1.70244	0.767606
185	DTNA	0.448903	0.576394	0.321411	8.5877e-27	2.10072e-22	2.81127	1.49122
186	MAP2	-0.529303	-0.295353	-0.763254	9.64914e-27	2.36028e-22	-3.38301	-1.75831
187	GLIS3	-0.392443	-0.118387	-0.666499	4.67219e-26	1.14282e-21	-2.46856	-1.30367
188	PPP2R2C	0.550819	0.704045	0.397592	4.8984e-26	1.1981e-21	3.55483	1.82978
189	RNF150li1	0.402484	0.532528	0.27244	5.44873e-26	1.33265e-21	2.52629	1.33702
190	PTPRK	-0.352821	-0.137608	-0.568033	6.03992e-26	1.47718e-21	-2.25331	-1.17204
191	CERS6	-0.992244	-0.724775	-1.25971	9.14268e-26	2.23593e-21	-9.823	-3.29616
192	GABRA3	0.27117	0.380356	0.161984	9.94316e-26	2.4316e-21	1.86711	0.900806
193	LPAR1	-0.123431	0.00479059	-0.251653	1.36796e-25	3.34522e-21	-1.32871	-0.410029
194	TMEFF2	-0.659492	-0.332755	-0.98623	1.50148e-25	3.67158e-21	-4.56554	-2.19079
195	RNF125	-0.203787	-0.0322198	-0.375355	1.53285e-25	3.74813e-21	-1.59878	-0.676967
196	RBMS3li1	0.5624	0.70368	0.42112	1.92879e-25	4.71608e-21	3.6509	1.86825
197	DACH2	-0.672492	-0.429888	-0.915097	3.21841e-25	7.86901e-21	-4.70427	-2.23397
198	LINC-C5ORF22-3	-0.260281	-0.0724477	-0.448115	3.47224e-25	8.48927e-21	-1.82088	-0.864636
199	ERICH3	-0.251415	-0.0898395	-0.41299	3.62967e-25	8.87382e-21	-1.78408	-0.835181
200	PMFBP1-AS-1	-0.610447	-0.365136	-0.855757	3.73823e-25	9.13884e-21	-4.07799	-2.02786
201	LINC-KLHDC7A-4	-0.511185	-0.260723	-0.761646	4.13976e-25	1.012e-20	-3.24478	-1.69812
202	BCAM	-0.611686	-0.279807	-0.943565	5.6812e-25	1.38877e-20	-4.08965	-2.03198
203	GRIK2	-1.22756	-1.00085	-1.45427	6.78113e-25	1.65758e-20	-16.8873	-4.07787
204	RPRM	-0.328127	-0.145765	-0.510489	7.28006e-25	1.77946e-20	-2.12876	-1.09001
205	PCDH17	0.279418	0.385765	0.17307	8.1274e-25	1.9865e-20	1.90291	0.928206
206	JAM3	0.473769	0.604537	0.343001	8.62293e-25	2.10753e-20	2.97693	1.57383
207	SH3D19	0.319651	0.432979	0.206323	9.33179e-25	2.28069e-20	2.08762	1.06186
208	MET-AS-4	NA	NA	NA	1.03228e-24	2.52278e-20	NA	NA
209	LINC-EPB41L3-3	-0.272728	-0.0915922	-0.453863	1.60159e-24	3.91397e-20	-1.87382	-0.905981
210	PLCL2li1	-0.120787	-0.0148162	-0.226758	1.74269e-24	4.25861e-20	-1.32065	-0.401245
211	SDK2	-0.559018	-0.323675	-0.794361	2.3055e-24	5.63371e-20	-3.62258	-1.85702
212	IL1RAPL2	-0.357612	-0.0668346	-0.648389	3.12191e-24	7.62839e-20	-2.2783	-1.18796
213	SLC22A23li1	-0.506567	-0.284519	-0.728616	4.70163e-24	1.1488e-19	-3.21046	-1.68278
214	TENM2	-0.347251	-0.016159	-0.678343	4.75164e-24	1.16097e-19	-2.2246	-1.15354
215	TLL1	0.412953	0.916698	-0.0907915	5.8527e-24	1.42993e-19	2.58793	1.3718
216	DYNC1I1	-0.181826	-0.036484	-0.327168	2.18035e-23	5.32681e-19	-1.51994	-0.604014
217	ATRNL1	0.928167	1.32936	0.526971	3.64951e-23	8.91575e-19	8.47554	3.08331
218	ASAP2	0.295856	0.393456	0.198256	5.13907e-23	1.25542e-18	1.97631	0.982812
219	EPHA4	0.980654	1.16209	0.799222	8.78087e-23	2.14499e-18	9.56432	3.25766
220	SORCS2	-0.667583	-0.435727	-0.899439	8.93821e-23	2.18334e-18	-4.65139	-2.21766
221	ADCY9	-0.342194	-0.167115	-0.517273	1.0143e-22	2.47753e-18	-2.19884	-1.13674
222	DGKB	1.1327	1.505	0.760409	1.10841e-22	2.70728e-18	13.5739	3.76276
223	ARHGAP22	-0.286677	-0.121456	-0.451897	1.62265e-22	3.96316e-18	-1.93498	-0.952319
224	TOX3-AS-3	0.0895894	0.138252	0.0409265	1.64505e-22	4.01771e-18	1.22911	0.297609
225	KCNG4	0.300244	0.406737	0.193751	1.86868e-22	4.56368e-18	1.99639	0.99739
226	LINC-RPS15A-37	-0.0765243	0.00511844	-0.158167	1.96963e-22	4.81003e-18	-1.19268	-0.254208
227	CADPS2	-0.0768934	0.0172646	-0.171051	7.27653e-22	1.77693e-17	-1.1937	-0.255434
228	DOCK4-AS-1	-0.169522	-0.0330532	-0.305991	7.94276e-22	1.93954e-17	-1.47748	-0.563141
229	ADAMTSL3	-0.534512	-0.307719	-0.761305	1.00028e-21	2.44249e-17	-3.42383	-1.77561
230	KCNJ3	0.450711	0.852425	0.0489965	1.03542e-21	2.52819e-17	2.823	1.49723
231	STRIP2	0.103024	0.159929	0.0461189	1.19632e-21	2.92093e-17	1.26772	0.342239
232	SLC30A5-AS-1	0.958415	1.1474	0.769426	1.44851e-21	3.53654e-17	9.08688	3.18379
233	TMEM117	-0.747027	-0.427239	-1.06681	1.76362e-21	4.30571e-17	-5.58505	-2.48157
234	MAP2K6	-0.715127	-0.47216	-0.958094	2.14799e-21	5.24388e-17	-5.18952	-2.3756
235	PLPPR5	-0.288431	-0.0975454	-0.479316	2.71539e-21	6.6288e-17	-1.94281	-0.958146
236	GPC6	-1.1421	-0.871689	-1.4125	2.98987e-21	7.29858e-17	-13.8706	-3.79396
237	FAM135B	-0.281851	-0.121561	-0.442141	1.04501e-20	2.55086e-16	-1.9136	-0.936289
238	LINC-RPL12-38	-0.204165	-0.0244373	-0.383892	1.30349e-20	3.18168e-16	-1.60017	-0.678221
239	LMO4	0.206054	0.300761	0.111347	1.4629e-20	3.57065e-16	1.60714	0.684497
240	SLC35F1	0.437689	0.564756	0.310622	1.47201e-20	3.59274e-16	2.73961	1.45397
241	TMTC2	0.580274	0.723616	0.436931	1.78017e-20	4.34468e-16	3.80429	1.92763
242	LINC-HMGN2-61	-0.194298	-0.0570237	-0.331572	1.79487e-20	4.38038e-16	-1.56422	-0.645443
243	WASF3	-0.49499	-0.28258	-0.7074	2.14938e-20	5.24534e-16	-3.12601	-1.64432
244	NRXN1-AS-5	-0.484972	-0.262386	-0.707557	3.96554e-20	9.67711e-16	-3.05472	-1.61104
245	MTCL1	-0.412857	-0.215434	-0.61028	4.7374e-20	1.15602e-15	-2.58736	-1.37148
246	CTTNBP2	0.452507	0.589159	0.315856	4.74978e-20	1.15899e-15	2.8347	1.5032
247	TANC2	-0.508908	-0.290033	-0.727782	5.20251e-20	1.26941e-15	-3.22781	-1.69056
248	HPSE2	0.044824	0.0775031	0.0121449	6.43414e-20	1.56987e-15	1.10873	0.148902
249	NDRG1	0.685233	0.832148	0.538318	9.59827e-20	2.34179e-15	4.84432	2.27629
250	CYRIA	-0.389266	-0.204373	-0.574158	1.22425e-19	2.9868e-15	-2.45056	-1.29311
251	SORCS3	-0.0421566	0.00493139	-0.0892447	1.33876e-19	3.26603e-15	-1.10194	-0.140041
252	LINC-MRPL22-3	0.567935	0.724101	0.411769	1.35383e-19	3.30266e-15	3.69773	1.88664
253	LINC-LDHB-14	-0.0551807	0.020115	-0.130476	1.69513e-19	4.13509e-15	-1.13548	-0.183306
254	INPP4B	-0.524088	-0.299989	-0.748186	2.8836e-19	7.03397e-15	-3.34263	-1.74098
255	IQCJ-SCHIP1-AS-6	-0.0870302	-0.00165617	-0.172404	3.97158e-19	9.68747e-15	-1.22188	-0.289108
256	FIGN	-0.21461	-0.0559304	-0.373291	4.4e-19	1.0732e-14	-1.63912	-0.712921
257	KCNIP2	-0.595458	-0.363039	-0.827877	5.0089e-19	1.22167e-14	-3.93965	-1.97807
258	RYR3	0.636257	0.779036	0.493478	6.25466e-19	1.52545e-14	4.3277	2.1136
259	GAB2	-0.340445	-0.149552	-0.531337	7.71634e-19	1.88186e-14	-2.19	-1.13093
260	CACNA1G	0.587651	0.739204	0.436098	8.28607e-19	2.02072e-14	3.86947	1.95213
261	SCD5	-0.309664	-0.0822591	-0.53707	8.69163e-19	2.11954e-14	-2.04016	-1.02868
262	NELL2-AS-1	-0.369653	-0.130621	-0.608686	9.10173e-19	2.21946e-14	-2.34236	-1.22796
263	ZDHHC2	-0.260687	-0.0768112	-0.444563	9.56122e-19	2.33141e-14	-1.82258	-0.865984
264	DTX4	-0.243147	-0.0606679	-0.425627	1.04968e-18	2.55943e-14	-1.75044	-0.807718
265	SPECC1li1	0.275127	0.387519	0.162735	1.89986e-18	4.63224e-14	1.8842	0.913953
266	NKAIN2-AS-2	0.184739	0.273608	0.0958707	1.90897e-18	4.65427e-14	1.53017	0.613691
267	MYRIP	-0.233859	-0.0939737	-0.373745	1.95952e-18	4.77732e-14	-1.7134	-0.776863
268	ZNF705BliN	-0.531626	-0.27929	-0.783963	2.22867e-18	5.43327e-14	-3.40116	-1.76602
269	PTCHD4li1	-0.175041	-0.0170001	-0.333082	2.33952e-18	5.70328e-14	-1.49638	-0.581474
270	BCL11A	0.233446	0.328649	0.138244	2.6282e-18	6.40676e-14	1.71177	0.775492
271	GAS2L3	0.304185	0.416886	0.191483	3.33834e-18	8.13754e-14	2.01458	1.01048
272	CDC14A	0.936594	1.12291	0.750278	3.35423e-18	8.17594e-14	8.64159	3.1113
273	KLHDC7A	-0.469514	-0.212356	-0.726672	3.73996e-18	9.11577e-14	-2.94791	-1.55969
274	DLGAP2-AS-1	-0.133502	-0.00516578	-0.261838	4.26261e-18	1.03892e-13	-1.35988	-0.443483
275	LINC-SMUG1-1	NA	NA	NA	4.49912e-18	1.09653e-13	NA	NA
276	PPP1R1C	0.202539	0.29665	0.108427	6.17701e-18	1.5054e-13	1.59418	0.672818
277	L1RE1li170	-0.205739	-0.0344862	-0.376991	6.34683e-18	1.54672e-13	-1.60597	-0.683449
278	EPHA6	-0.50955	-0.292937	-0.726163	6.47391e-18	1.57763e-13	-3.23259	-1.69269
279	NPAS3	-1.06223	-0.590898	-1.53357	8.97507e-18	2.18705e-13	-11.5407	-3.52866
280	EDA	-0.367096	-0.185732	-0.548461	1.20143e-17	2.92752e-13	-2.32861	-1.21947
281	MYO1D	-0.394123	-0.200472	-0.587774	1.27279e-17	3.10129e-13	-2.47812	-1.30925
282	LINC-ST8SIA3-4	0.493166	0.620159	0.366173	1.51653e-17	3.69503e-13	3.11291	1.63826
283	SSR3	0.484326	0.614088	0.354565	2.0667e-17	5.03531e-13	3.05019	1.6089
284	PPP2R5A	0.382556	0.504044	0.261068	2.71119e-17	6.60527e-13	2.41299	1.27082
285	ISL1-AS-1	-0.0887667	0.0226652	-0.200199	2.9811e-17	7.26256e-13	-1.22678	-0.294877
286	HIF1A	0.383184	0.493759	0.272608	3.14153e-17	7.65307e-13	2.41648	1.27291
287	JAKMIP2	0.330434	0.432248	0.22862	3.62561e-17	8.832e-13	2.1401	1.09768
288	CDK14	-0.732278	-0.378584	-1.08597	3.74884e-17	9.1318e-13	-5.39856	-2.43258
289	TRIM9	0.402829	0.523309	0.282349	4.32441e-17	1.05334e-12	2.5283	1.33817
290	LRP1B-AS-6	-0.168396	-0.0176771	-0.319115	4.7044e-17	1.14585e-12	-1.47366	-0.5594
291	LORF2li123	-0.185592	-0.0141543	-0.35703	4.8951e-17	1.19225e-12	-1.53318	-0.616524
292	HIPK2	0.663261	0.907745	0.418777	5.1748e-17	1.26032e-12	4.60533	2.20331
293	ZNF536	0.349855	0.458657	0.241054	5.28024e-17	1.28595e-12	2.23797	1.16219
294	CNTN3-AS-2	-0.158545	0.00409028	-0.32118	6.77433e-17	1.64975e-12	-1.4406	-0.526674
295	EDNRA	-0.0582344	0.0140452	-0.130514	7.32945e-17	1.78487e-12	-1.1435	-0.193451
296	SCN3A	-0.40727	-0.207751	-0.60679	1.48073e-16	3.60573e-12	-2.55429	-1.35292
297	ARHGEF26-AS-3	0.102188	0.155958	0.0484187	1.56005e-16	3.79872e-12	1.26529	0.339462
298	GRIP1	-0.385714	-0.24152	-0.529909	1.5679e-16	3.81768e-12	-2.4306	-1.28132
299	IQCJ-SCHIP1-AS-1	-0.258877	-0.0622559	-0.455497	1.72393e-16	4.19742e-12	-1.815	-0.85997
300	PAG1	0.264852	0.364135	0.165569	1.92695e-16	4.69154e-12	1.84014	0.879819
301	NCOA2	-0.707777	-0.38659	-1.02897	1.9939e-16	4.85435e-12	-5.10243	-2.35119
302	RTN1	0.515313	0.641818	0.388808	2.07029e-16	5.04012e-12	3.27577	1.71183
303	PDE8B	0.295033	0.388386	0.20168	2.78867e-16	6.78874e-12	1.97257	0.980078
304	AKAP12	-0.257774	-0.0435547	-0.471993	3.61794e-16	8.80716e-12	-1.8104	-0.856307
305	PITPNC1	-0.554857	-0.330094	-0.77962	3.89294e-16	9.47619e-12	-3.58804	-1.84319
306	FBXL7-AS-1	-0.361368	-0.0443615	-0.678375	3.91604e-16	9.53202e-12	-2.2981	-1.20044
307	TMEM65	0.265034	0.354865	0.175203	4.4821e-16	1.09094e-11	1.84092	0.880424
308	LINC-THSD7B-1	0.638055	0.798653	0.477457	5.25851e-16	1.27987e-11	4.34566	2.11957
309	CACNA1A	0.195525	0.277086	0.113963	7.38726e-16	1.79791e-11	1.56864	0.649518
310	BICD1	-0.575908	-0.345637	-0.80618	9.48616e-16	2.30865e-11	-3.76624	-1.91313
311	HS6ST3-AS-3	-0.109284	0.00551313	-0.224081	1.09174e-15	2.65687e-11	-1.28613	-0.363033
312	SEMA6A-AS-2	0.595263	0.75599	0.434536	1.32723e-15	3.2298e-11	3.93789	1.97742
313	ZFPM2-AS-9	-0.177637	0.0250138	-0.380287	1.47439e-15	3.58779e-11	-1.50535	-0.590096
314	VAT1L	0.162198	0.234165	0.090231	2.24445e-15	5.46141e-11	1.45277	0.53881
315	LINC-NPM1-11	0.244103	0.339592	0.148613	2.33519e-15	5.68198e-11	1.75429	0.810891
316	LINC-PLIN3-9	-0.365898	-0.189053	-0.542743	2.34851e-15	5.71416e-11	-2.32219	-1.21549
317	LINC-RPL6-494	-0.0828215	0.0189687	-0.184612	2.48461e-15	6.04505e-11	-1.2101	-0.275127
318	DCAKD-AS-2	NA	NA	NA	2.77739e-15	6.75712e-11	NA	NA
319	LINC-TRIM71-1	-0.272742	-0.108978	-0.436507	2.82419e-15	6.87068e-11	-1.87388	-0.90603
320	PARM1	-0.31171	-0.130525	-0.492895	2.90894e-15	7.07657e-11	-2.04979	-1.03548
321	TFAP2A	0.186466	0.270433	0.102499	3.0328e-15	7.37758e-11	1.53626	0.619426
322	MMP16	-0.539392	-0.31501	-0.763775	4.13798e-15	1.00656e-10	-3.46252	-1.79182
323	ISM1	-0.212315	-0.0231311	-0.401499	4.21394e-15	1.025e-10	-1.63048	-0.705295
324	TSORFli149	0.406641	0.52639	0.286892	4.26168e-15	1.03657e-10	2.55059	1.35083
325	CDH18	0.344898	0.47335	0.216445	5.49812e-15	1.33725e-10	2.21257	1.14572
326	SIPA1L1	0.436005	0.557449	0.314561	6.80061e-15	1.65398e-10	2.72901	1.44838
327	EML1	-0.324259	-0.144244	-0.504273	7.20614e-15	1.75253e-10	-2.10988	-1.07716
328	MYO3A	0.212158	0.306461	0.117855	7.56244e-15	1.83911e-10	1.62989	0.704773
329	LINC-RPL6-20	-0.172612	-0.0383446	-0.306879	8.66001e-15	2.10594e-10	-1.48803	-0.573404
330	RERE	0.437191	0.859892	0.0144905	8.89653e-15	2.16337e-10	2.73647	1.45232
331	YPEL2	0.547405	0.689442	0.405368	9.13758e-15	2.22189e-10	3.527	1.81844
332	LINC-MDH1-10	NA	NA	NA	1.02274e-14	2.48679e-10	NA	NA
333	RFX3	-0.0466046	0.0188466	-0.112056	1.22486e-14	2.97812e-10	-1.11328	-0.154817
334	PDE3A-AS-3	-0.955719	-0.692114	-1.21932	1.36432e-14	3.31706e-10	-9.03065	-3.17483
335	CAPRIN2	0.272146	0.364049	0.180243	1.37834e-14	3.35101e-10	1.87131	0.90405
336	ZEB1	-0.126832	-0.0312814	-0.222382	1.50218e-14	3.65196e-10	-1.33916	-0.421326
337	DMDli1	-0.644067	-0.39165	-0.896485	1.54837e-14	3.76409e-10	-4.40623	-2.13955
338	LINC-PTGR1-1	-0.302311	-0.126749	-0.477872	2.07066e-14	5.03356e-10	-2.00591	-1.00425
339	NA-1444-1	-0.122991	0.0236755	-0.269658	2.26645e-14	5.5093e-10	-1.32737	-0.408569
340	PRICKLE1	-0.293462	-0.126824	-0.460101	2.29343e-14	5.57465e-10	-1.96545	-0.974861
341	THSD7B-AS-1	0.263658	0.351393	0.175922	2.73985e-14	6.65949e-10	1.83509	0.875852
342	AOPEP	0.567852	0.706717	0.428987	3.20372e-14	7.78664e-10	3.69702	1.88636
343	KHDRBS2-AS-2	-0.396027	-0.168307	-0.623747	3.37041e-14	8.19146e-10	-2.48901	-1.31557
344	CHL1	-0.804227	-0.55044	-1.05801	3.70572e-14	9.00602e-10	-6.37128	-2.67158
345	SHROOM3-AS-5	NA	NA	NA	4.24111e-14	1.03067e-09	NA	NA
346	FRMD5	-0.250715	-0.100953	-0.400477	4.25861e-14	1.03488e-09	-1.78121	-0.832858
347	LINC-LAMA2-1	NA	NA	NA	4.5173e-14	1.0977e-09	NA	NA
348	EGFEM1	-0.235508	-0.0292004	-0.441815	5.12662e-14	1.24572e-09	-1.71992	-0.78234
349	RPL9li45	-0.0848413	0.0163243	-0.186007	5.98901e-14	1.45521e-09	-1.21574	-0.281837
350	CFAP47	-0.319184	0.00391494	-0.642282	6.72906e-14	1.63496e-09	-2.08537	-1.0603
351	LBH	-0.254515	-0.0888205	-0.42021	6.8067e-14	1.65376e-09	-1.79686	-0.845481
352	TSORFli2186	-0.20188	-0.0567012	-0.347058	7.41821e-14	1.80225e-09	-1.59177	-0.67063
353	LINC-C9ORF93-2	NA	NA	NA	7.5169e-14	1.82616e-09	NA	NA
354	PHYHIPL	0.336033	0.43738	0.234686	7.82754e-14	1.90154e-09	2.16787	1.11628
355	CCDC141	-0.213331	-0.0673276	-0.359334	1.0482e-13	2.54629e-09	-1.6343	-0.708669
356	LINC-COL9A1-1	0.372042	0.482786	0.261298	1.10729e-13	2.68972e-09	2.35528	1.2359
357	LORF2li82	0.0131652	0.0266295	-0.000299171	1.11097e-13	2.69853e-09	1.03078	0.0437338
358	ZNF704	-0.202439	-0.0693219	-0.335557	1.64305e-13	3.9908e-09	-1.59382	-0.672489
359	SLC24A2	-0.357459	-0.17692	-0.537999	1.65196e-13	4.01228e-09	-2.27751	-1.18745
360	SETBP1	0.829283	1.06408	0.594487	2.11578e-13	5.1386e-09	6.74968	2.75482
361	PER3	0.410457	0.563898	0.257016	2.45109e-13	5.95271e-09	2.5731	1.36351
362	DACH2li1	-0.235984	-0.0920477	-0.37992	2.85071e-13	6.92296e-09	-1.7218	-0.783921
363	MGAM-AS-1	-0.322993	-0.0658518	-0.580134	3.01487e-13	7.32132e-09	-2.10374	-1.07296
364	ANKRD26-AS-14	0.617359	0.773643	0.461074	3.26011e-13	7.91653e-09	4.14342	2.05082
365	AFAP1	0.212053	0.29205	0.132055	3.37257e-13	8.18928e-09	1.62949	0.704424
366	SMAP2	-0.342219	-0.163446	-0.520991	3.88262e-13	9.42739e-09	-2.19897	-1.13683
367	IQSEC1	0.221972	0.308808	0.135136	3.88877e-13	9.44194e-09	1.66714	0.737375
368	LHX1	0.0583214	0.0966849	0.0199578	3.89275e-13	9.45121e-09	1.14372	0.193739
369	LRRN3	-0.452236	-0.24744	-0.657032	4.36077e-13	1.05871e-08	-2.83293	-1.50229
370	ITGB5	0.378084	0.488327	0.267841	4.38897e-13	1.06551e-08	2.38827	1.25597
371	ANKS1B	0.306468	0.404201	0.208735	5.20916e-13	1.26458e-08	2.0252	1.01807
372	ACSS3	0.24591	0.347889	0.143931	5.9933e-13	1.45487e-08	1.76161	0.816896
373	KCNH7	0.219123	0.565164	-0.126918	6.05974e-13	1.47094e-08	1.65624	0.72791
374	DOCK2	0.483535	0.623454	0.343616	6.75127e-13	1.63874e-08	3.04463	1.60627
375	BCAT1	-0.189707	-0.04468	-0.334734	7.44902e-13	1.80803e-08	-1.54777	-0.630193
376	RETREG1	-0.399145	-0.202538	-0.595752	7.77734e-13	1.88764e-08	-2.50695	-1.32593
377	LINC-SLC2A12-3	NA	NA	NA	9.91438e-13	2.40622e-08	NA	NA
378	BACH1	-0.222225	-0.0877969	-0.356653	1.03661e-12	2.51575e-08	-1.66811	-0.738215
379	LINC-LDHB-17	-0.047033	0.0190369	-0.113103	1.11554e-12	2.7072e-08	-1.11438	-0.15624
380	PAX6	0.443768	0.570067	0.31747	1.29044e-12	3.13151e-08	2.77823	1.47417
381	CPOX	0.317478	0.416017	0.218938	1.4837e-12	3.60036e-08	2.0772	1.05464
382	LINC-C3ORF58-4	NA	NA	NA	1.68596e-12	4.09099e-08	NA	NA
383	CCDC141-AS-5	NA	NA	NA	1.8133e-12	4.39978e-08	NA	NA
384	NOS1AP	-0.300803	-0.146371	-0.455235	1.8912e-12	4.58862e-08	-1.99895	-0.999245
385	MED13L	0.485875	0.645621	0.326128	2.30024e-12	5.58084e-08	3.06108	1.61404
386	AGBL4	-0.0631994	0.00126696	-0.127666	2.41655e-12	5.86278e-08	-1.15664	-0.209944
387	LYPD6	-0.30928	-0.00884241	-0.609717	2.54158e-12	6.16587e-08	-2.03835	-1.0274
388	PDZD2-AS-2	-0.181023	-0.00755341	-0.354492	2.95597e-12	7.17089e-08	-1.51713	-0.601345
389	LINC-RPL12-33	-0.0782306	0.0174393	-0.1739	3.06262e-12	7.4293e-08	-1.19738	-0.259876
390	PRKD3	-0.409854	-0.217631	-0.602077	3.0891e-12	7.49322e-08	-2.56953	-1.36151
391	ARHGAP44	0.46029	0.64224	0.27834	3.27237e-12	7.93745e-08	2.88596	1.52905
392	ANKRD29	0.251779	0.338894	0.164665	3.3023e-12	8.00973e-08	1.78558	0.836393
393	ARHGEF26-AS-2	0.0875629	0.147738	0.027388	3.47775e-12	8.43494e-08	1.22338	0.290878
394	CUX2	0.481807	0.631239	0.332376	3.55905e-12	8.63177e-08	3.03255	1.60053
395	RHOBTB1	-0.44058	-0.239687	-0.641474	4.38429e-12	1.06328e-07	-2.75791	-1.46358
396	TENM3	-0.32127	-0.155453	-0.487087	4.58554e-12	1.11204e-07	-2.09541	-1.06724
397	SLC39A12-AS-3	0.309322	0.42551	0.193133	4.65336e-12	1.12844e-07	2.03855	1.02755
398	MED12L	-0.223561	-0.0969171	-0.350206	5.4131e-12	1.31262e-07	-1.67325	-0.742655
399	CSNK1G1	0.289113	0.383764	0.194463	5.46403e-12	1.32492e-07	1.94587	0.960413
400	RGS9	0.184898	0.260758	0.109038	5.56966e-12	1.35047e-07	1.53073	0.614219
401	C4ORF19	-0.195131	0.00167516	-0.391937	5.60421e-12	1.3588e-07	-1.56722	-0.648212
402	LINC-FAM43A-2	NA	NA	NA	5.61721e-12	1.36189e-07	NA	NA
403	NRXN1-AS-4	-0.487461	-0.272808	-0.702114	5.68104e-12	1.37731e-07	-3.07228	-1.61931
404	ZNF385B	-0.579963	-0.352154	-0.807772	5.78853e-12	1.40331e-07	-3.80157	-1.9266
405	COL4A4	0.0373271	0.0658574	0.00879688	5.83123e-12	1.41361e-07	1.08975	0.123998
406	ADD3	0.128244	0.195991	0.0604976	5.96304e-12	1.4455e-07	1.34352	0.426018
407	APP	0.759332	1.07	0.448662	6.86462e-12	1.66398e-07	5.74555	2.52244
408	ANO5	-0.223929	-0.0375265	-0.410331	7.40142e-12	1.79403e-07	-1.67467	-0.743875
409	CXCL12	NA	NA	NA	8.30506e-12	2.01298e-07	NA	NA
410	CNTN3-AS-4	-0.051959	0.017055	-0.120973	8.6344e-12	2.09272e-07	-1.12709	-0.172604
411	HAX1	-0.074824	0.00336871	-0.153017	9.44622e-12	2.28939e-07	-1.18802	-0.24856
412	TSPAN5	0.416921	0.534501	0.299342	1.17656e-11	2.85138e-07	2.61169	1.38498
413	KCNMB2	-0.0938811	-0.0121906	-0.175572	1.28239e-11	3.10773e-07	-1.24131	-0.311866
414	P2RY14	-0.378101	-0.196462	-0.559741	1.33396e-11	3.2326e-07	-2.38837	-1.25603
415	INA	-0.291734	-0.132859	-0.450609	1.58043e-11	3.82971e-07	-1.95765	-0.96912
416	ZNF385D	0.507625	0.73539	0.27986	1.91107e-11	4.63072e-07	3.21829	1.68629
417	FRMD6	-0.18884	-0.0744734	-0.303206	2.01816e-11	4.89001e-07	-1.54468	-0.627312
418	LINC-GGNBP2-5	NA	NA	NA	2.33575e-11	5.65929e-07	NA	NA
419	GLRA3li1	0.413299	0.550621	0.275978	2.59311e-11	6.28258e-07	2.59	1.37295
420	AKAP7	-0.61541	-0.363998	-0.866821	2.6186e-11	6.34408e-07	-4.12486	-2.04435
421	PTGR1-AS-1	-0.210084	-0.0798	-0.340367	2.77945e-11	6.7335e-07	-1.62212	-0.697883
422	IKZF2	-0.165057	-0.020708	-0.309407	3.30339e-11	8.00246e-07	-1.46237	-0.548309
423	KLHL32	0.111824	0.164254	0.0593946	3.31393e-11	8.02765e-07	1.29367	0.371472
424	GRIA4-AS-4	0.26596	0.35472	0.177201	3.35632e-11	8.13002e-07	1.84485	0.883501
425	ADAMTS18	0.0913257	0.14978	0.0328713	3.80178e-11	9.20866e-07	1.23403	0.303377
426	KLHL13	0.58224	0.738804	0.425675	4.09012e-11	9.90667e-07	3.82155	1.93416
427	FKBP5	0.159235	0.240889	0.0775814	4.31149e-11	1.04424e-06	1.4429	0.528968
428	NEDD4L	0.223315	0.30352	0.143109	4.42197e-11	1.07096e-06	1.6723	0.741835
429	CYBB	0.310716	0.418489	0.202943	4.46592e-11	1.08156e-06	2.04511	1.03218
430	TENM4	-0.0990497	-0.0191445	-0.178955	4.54765e-11	1.1013e-06	-1.25617	-0.329036
431	SH3BP4	-0.085347	0.0162385	-0.186932	4.63567e-11	1.12257e-06	-1.21716	-0.283516
432	LORF2li69	-0.0951808	-0.00936777	-0.180994	4.95324e-11	1.19943e-06	-1.24503	-0.316184
433	RPS6KA3	0.254896	0.341259	0.168533	5.41451e-11	1.31107e-06	1.79844	0.846747
434	SCG5	-0.642987	-0.455188	-0.830786	5.84847e-11	1.41609e-06	-4.39529	-2.13596
435	GPR37	-0.0770649	-0.00492506	-0.149205	5.96962e-11	1.44536e-06	-1.19417	-0.256004
436	MPP6	0.221684	0.298827	0.144541	6.28841e-11	1.52249e-06	1.66604	0.73642
437	LRATD2	0.270304	0.363651	0.176957	6.37767e-11	1.54403e-06	1.86339	0.89793
438	LINC-EDIL3-6	-0.250706	0.0256444	-0.527057	7.13848e-11	1.72816e-06	-1.78117	-0.832828
439	CLMNli1	-0.201088	-0.0489638	-0.353212	7.4135e-11	1.79466e-06	-1.58887	-0.667999
440	SCHIP1	-0.0765196	0.023261	-0.1763	9.23437e-11	2.23536e-06	-1.19267	-0.254193
441	ESRRB	-0.342088	-0.169046	-0.515129	9.54451e-11	2.31034e-06	-2.1983	-1.13639
442	IQCJ-SCHIP1li1	-0.242012	-0.0966964	-0.387327	1.00398e-10	2.43013e-06	-1.74587	-0.803946
443	LINC-KCNMB2-1	-0.188296	-0.033302	-0.343289	1.08558e-10	2.62754e-06	-1.54275	-0.625504
444	AGAP1	0.304963	0.405342	0.204585	1.1036e-10	2.67104e-06	2.0182	1.01307
445	RASSF8-AS-5	0.558747	0.724332	0.393163	1.10501e-10	2.67435e-06	3.62032	1.85612
446	LINC-TENM2-22	-0.085862	0.0173744	-0.189098	1.14737e-10	2.77675e-06	-1.2186	-0.285227
447	P2RY1	0.0982591	0.149422	0.047096	1.14972e-10	2.78233e-06	1.25389	0.32641
448	MAN1A2	0.529724	0.696283	0.363165	1.23398e-10	2.9861e-06	3.38629	1.75971
449	ZBTB20	-0.443803	-0.225788	-0.661819	1.48587e-10	3.59551e-06	-2.77846	-1.47428
450	COL25A1	0.150214	0.228722	0.0717061	1.49026e-10	3.60598e-06	1.41323	0.499
451	MAPRE2	0.434888	0.57253	0.297247	1.50591e-10	3.6437e-06	2.722	1.44467
452	RNF144B-AS-3	0.208743	0.291606	0.125881	1.68473e-10	4.07621e-06	1.61712	0.693431
453	TNR	0.248097	0.321703	0.174491	1.72115e-10	4.16414e-06	1.7705	0.82416
454	TGFBR2	-0.0877506	0.00294269	-0.178444	1.81348e-10	4.38734e-06	-1.22391	-0.291501
455	PRKG1	-0.163774	0.520621	-0.848168	1.88151e-10	4.55176e-06	-1.45805	-0.544045
456	FAM168A	-0.467387	-0.268413	-0.666361	1.89269e-10	4.57861e-06	-2.9335	-1.55262
457	LINC-USP25-13	-0.119285	0.00793532	-0.246505	1.9329e-10	4.67568e-06	-1.31609	-0.396256
458	C18ORF1-AS-1	-0.16393	-0.0208988	-0.306961	2.36676e-10	5.72495e-06	-1.45858	-0.544563
459	FRMD4B	-0.407623	-0.160065	-0.655181	2.73091e-10	6.60552e-06	-2.55637	-1.35409
460	SEMA3E	-0.187967	0.0385329	-0.414467	2.75855e-10	6.6721e-06	-1.54158	-0.624413
461	LRRTM1	0.243136	0.355849	0.130423	3.25139e-10	7.8638e-06	1.7504	0.807682
462	DLGAP2-AS-7	-0.0185822	0.00698257	-0.0441471	3.32255e-10	8.03558e-06	-1.04372	-0.0617289
463	TSORFli2194	-0.183143	0.00531698	-0.371603	3.43755e-10	8.31337e-06	-1.52456	-0.608388
464	SSH2	-0.391883	-0.181565	-0.602201	3.48848e-10	8.4362e-06	-2.46538	-1.30181
465	DRP2	-0.131272	0.0128764	-0.275421	3.54573e-10	8.57429e-06	-1.35292	-0.436077
466	LINC-PACSIN2-8	-0.102742	0.0237558	-0.22924	3.74362e-10	9.05245e-06	-1.2669	-0.341302
467	NOVA1	-0.451416	-0.19332	-0.709512	3.80972e-10	9.21191e-06	-2.82758	-1.49957
468	DIPK2A	0.416617	0.585428	0.247807	4.28334e-10	1.03567e-05	2.60986	1.38397
469	XKR4-AS-1	-0.183285	-0.0611337	-0.305436	4.55857e-10	1.10217e-05	-1.52505	-0.608858
470	NTRK2-AS-9	NA	NA	NA	4.85375e-10	1.17349e-05	NA	NA
471	CACNG3	0.0832276	0.129068	0.0373877	5.09591e-10	1.23199e-05	1.21123	0.276476
472	DLGAP2-AS-8	-0.0077527	0.0046612	-0.0201666	5.15548e-10	1.24634e-05	-1.01801	-0.0257539
473	GRIN3A	-0.102709	-0.000446942	-0.204972	5.50303e-10	1.3303e-05	-1.2668	-0.341193
474	CA8	0.0440243	0.0787885	0.00926009	5.58302e-10	1.34958e-05	1.10669	0.146246
475	ATP8A2li1	-0.139733	-0.0445493	-0.234917	6.44645e-10	1.55824e-05	-1.37954	-0.464184
476	IMMP2Lli1	-0.303091	-0.13601	-0.470172	6.54157e-10	1.58116e-05	-2.00951	-1.00685
477	LINC-KLHDC7A-2	-0.155425	0.0111168	-0.321968	6.69846e-10	1.61902e-05	-1.43029	-0.516312
478	LINC-ST8SIA3-2	0.374031	0.491099	0.256963	6.83139e-10	1.65108e-05	2.36609	1.24251
479	MTSS1	0.330805	0.446719	0.214892	6.94955e-10	1.67957e-05	2.14193	1.09891
480	HS6ST2	-0.480847	-0.257247	-0.704448	7.08076e-10	1.71121e-05	-3.02585	-1.59734
481	NR3C1	0.329391	0.433303	0.225479	7.25665e-10	1.75364e-05	2.13497	1.09421
482	KHDRBS3	-0.547215	-0.29677	-0.79766	7.57911e-10	1.83149e-05	-3.52546	-1.81781
483	MRPL20li2	-0.124869	0.00832054	-0.258059	8.89861e-10	2.15026e-05	-1.33312	-0.414807
484	SORBS2-AS-5	-0.0937574	-0.00514013	-0.182375	9.13088e-10	2.20629e-05	-1.24096	-0.311455
485	FAM155A	0.292834	0.388407	0.19726	9.16861e-10	2.21532e-05	1.96261	0.972772
486	OSBPL9li1	0.252786	0.346612	0.15896	9.42389e-10	2.27691e-05	1.78972	0.839737
487	SPECC1-AS-9	0.151147	0.243034	0.0592597	9.99901e-10	2.41576e-05	1.41627	0.5021
488	UNC5A	0.356149	0.474622	0.237676	1.02809e-09	2.48376e-05	2.27064	1.1831
489	LINC-KCNK9-8	-0.307372	-0.128042	-0.486702	1.04042e-09	2.51345e-05	-2.02942	-1.02107
490	MACF1	0.296466	0.394695	0.198236	1.05949e-09	2.55942e-05	1.97909	0.984837
491	LINC-TNRC6A-1	0.213014	0.29036	0.135668	1.08019e-09	2.60931e-05	1.6331	0.707617
492	L1RE1li205	-0.249308	-0.0803411	-0.418276	1.15591e-09	2.79211e-05	-1.77545	-0.828184
493	HDAC9	-0.671214	-0.38016	-0.962267	1.17445e-09	2.83676e-05	-4.69044	-2.22972
494	RORA	0.329599	0.675737	-0.0165402	1.18789e-09	2.86912e-05	2.13599	1.0949
495	CNKSR2	0.121316	0.179206	0.063425	1.23302e-09	2.97799e-05	1.32226	0.403001
496	IGSF9Bli1	0.131438	0.196813	0.0660626	1.24263e-09	3.00108e-05	1.35344	0.436627
497	FRMD4A-AS-8	-0.203281	-0.0812449	-0.325317	1.29327e-09	3.12325e-05	-1.59691	-0.675285
498	HLF	0.261664	0.350666	0.172662	1.43549e-09	3.46657e-05	1.82669	0.869229
499	ST3GAL6	0.185924	0.270572	0.101275	1.43747e-09	3.4712e-05	1.53435	0.617626
500	OXR1-AS-3	-0.101189	-0.00815787	-0.194221	1.44383e-09	3.48642e-05	-1.26238	-0.336144
501	MED13	0.284366	0.382704	0.186027	1.44686e-09	3.49359e-05	1.92471	0.944642
502	FNIP1	0.288439	0.390701	0.186177	1.483e-09	3.58071e-05	1.94285	0.958174
503	EPHA7	0.559274	0.825308	0.29324	1.60206e-09	3.86802e-05	3.62472	1.85787
504	PRRC2B	0.391703	0.52292	0.260485	1.66183e-09	4.01214e-05	2.46435	1.30121
505	ABCA3li1	-0.34468	-0.174863	-0.514497	1.88379e-09	4.54784e-05	-2.21146	-1.145
506	DLGAP4	0.287616	0.389531	0.185701	1.97789e-09	4.77483e-05	1.93917	0.95544
507	GALNT18-AS-2	-0.1178	0.00155966	-0.23716	2.19125e-09	5.28968e-05	-1.3116	-0.391323
508	NOL4li1	0.330402	0.436504	0.2243	2.41101e-09	5.81994e-05	2.13994	1.09757
509	DACH1	-0.533032	-0.0491911	-1.01687	2.50152e-09	6.03816e-05	-3.41218	-1.77069
510	FER	0.249943	0.349679	0.150207	2.8858e-09	6.96545e-05	1.77805	0.830293
511	LINC-LIG4-8	0.358236	0.469915	0.246558	3.0331e-09	7.3207e-05	2.28158	1.19003
512	SH3GL2	0.58669	0.817281	0.356098	3.04341e-09	7.34526e-05	3.86091	1.94894
513	LINC-EDIL3-5	NA	NA	NA	3.06473e-09	7.39643e-05	NA	NA
514	CDH10-AS-1	-0.0658766	0.0172947	-0.149048	3.07752e-09	7.42699e-05	-1.1638	-0.218837
515	LINC-RPL6-498	-0.216132	0.0199542	-0.452218	3.10829e-09	7.50091e-05	-1.64487	-0.717974
516	CHST8	0.19563	0.293598	0.0976613	3.1475e-09	7.59523e-05	1.56902	0.649868
517	CADM2	-0.40061	-0.204192	-0.597028	3.53704e-09	8.53488e-05	-2.51542	-1.3308
518	ALK	-0.0747505	-0.00651628	-0.142985	3.61276e-09	8.71724e-05	-1.18782	-0.248316
519	MAP4K4	-0.52203	-0.270465	-0.773595	3.75544e-09	9.06112e-05	-3.32683	-1.73415
520	NEFH	-0.229127	-0.0843423	-0.373911	3.81087e-09	9.19449e-05	-1.69483	-0.761142
521	CLEC2L	-0.171773	-0.000562666	-0.342983	3.93947e-09	9.50436e-05	-1.48516	-0.570616
522	AGO3	0.270838	0.362673	0.179004	4.07751e-09	9.837e-05	1.86569	0.899705
523	UBE2QL1-AS-2	NA	NA	NA	4.35041e-09	0.000104949	NA	NA
524	RNF144B	0.0885264	0.133923	0.0431293	4.59356e-09	0.000110811	1.2261	0.294078
525	LINC-TENT4B-1	0.00526871	0.0148705	-0.00433312	4.63399e-09	0.000111781	1.01221	0.0175023
526	STXBP5	0.277903	0.370925	0.184881	4.67496e-09	0.000112765	1.89628	0.923174
527	ATXN1	0.389317	0.56135	0.217284	4.73806e-09	0.000114282	2.45085	1.29328
528	LINC-CENPK-3	NA	NA	NA	4.91701e-09	0.000118593	NA	NA
529	TSPAN8-AS-1	-0.0197492	0.0191133	-0.0586117	5.29012e-09	0.000127587	-1.04652	-0.0656053
530	CHRNB3	-0.202174	-0.020867	-0.383481	5.43856e-09	0.000131162	-1.59285	-0.671608
531	ARL15	0.445456	0.615478	0.275434	5.51031e-09	0.000132887	2.78905	1.47977
532	LORF2li206	-0.0749799	-0.0106093	-0.139351	5.97375e-09	0.000144057	-1.18845	-0.249078
533	C1ORF21	-0.158559	-0.0433556	-0.273762	6.19161e-09	0.000149305	-1.44065	-0.52672
534	TSORFli1192	-0.112539	0.016344	-0.241421	6.37442e-09	0.000153706	-1.2958	-0.373845
535	NFIA	0.479099	0.679037	0.279161	6.42556e-09	0.000154933	3.01369	1.59153
536	L1RE1li231	0.273525	0.371871	0.175179	6.49638e-09	0.000156634	1.87726	0.908631
537	NLGN1	-0.564897	-0.344363	-0.78543	6.64404e-09	0.000160188	-3.67195	-1.87655
538	LINC-MON1B-5	NA	NA	NA	7.22225e-09	0.000174121	NA	NA
539	PCLO	0.27172	0.399223	0.144216	7.41652e-09	0.000178797	1.86948	0.902633
540	RADIL	0.314164	0.421962	0.206367	7.74389e-09	0.000186682	2.06141	1.04363
541	PRICKLE2	0.141858	0.203825	0.0798902	7.75211e-09	0.000186872	1.3863	0.471241
542	DTNA-AS-2	0.0668284	0.110633	0.0230235	8.18096e-09	0.000197202	1.16635	0.221999
543	FBXL7li1	-0.130751	0.0175679	-0.27907	8.4456e-09	0.000203573	-1.3513	-0.434346
544	PON3	-0.479868	-0.267776	-0.691959	8.49825e-09	0.000204833	-3.01903	-1.59409
545	SHB	-0.0386413	0.0152666	-0.0925493	8.67115e-09	0.000208992	-1.09305	-0.128364
546	LINC-NDST3-5	0.19642	0.361338	0.0315012	9.56331e-09	0.000230485	1.57188	0.652492
547	FARP1-AS-1	0.0377148	0.0696895	0.00574016	9.58778e-09	0.000231065	1.09072	0.125286
548	RIMS2	0.313084	0.456159	0.170009	9.68901e-09	0.000233495	2.05629	1.04004
549	LINC-C9ORF93-3	NA	NA	NA	9.77634e-09	0.00023559	NA	NA
550	LINC-GPR37-3	-0.0207009	0.0120224	-0.0534242	9.79665e-09	0.00023607	-1.04882	-0.0687669
551	GKAP1	-0.59911	-0.372517	-0.825704	9.82454e-09	0.000236732	-3.97293	-1.9902
552	PID1	-0.872217	-0.516319	-1.22811	9.85436e-09	0.000237441	-7.45103	-2.89744
553	PLXNA2	0.439667	0.769628	0.109707	1.0147e-08	0.000244483	2.75212	1.46054
554	LINC-IGSF11-1	0.273684	0.391658	0.155711	1.04695e-08	0.000252242	1.87795	0.90916
555	HS6ST3-AS-1	-0.0286761	0.0273829	-0.0847351	1.10528e-08	0.000266285	-1.06826	-0.09526
556	ZNF608	0.44464	0.608181	0.2811	1.17131e-08	0.000282181	2.78381	1.47706
557	FAM20B	-0.20826	-0.0566575	-0.359863	1.21616e-08	0.000292974	-1.61533	-0.691826
558	NTRK2-AS-3	NA	NA	NA	1.22509e-08	0.000295111	NA	NA
559	ZFPM2-AS-7	-0.0736521	0.027859	-0.175163	1.25783e-08	0.000302985	-1.18482	-0.244667
560	AKAP12-AS-2	-0.228359	0.0357581	-0.492476	1.26437e-08	0.000304548	-1.69184	-0.758592
561	ITGA8	0.0174456	0.0341605	0.00073066	1.27851e-08	0.000307942	1.04099	0.0579529
562	MAPRE2-AS-1	0.136596	0.196538	0.0766536	1.2966e-08	0.000312286	1.36961	0.453762
563	GNAZ	0.206688	0.296357	0.117019	1.30587e-08	0.000314506	1.60949	0.686602
564	NDUFB8li1	NA	NA	NA	1.33064e-08	0.000320458	NA	NA
565	SLC16A1-AS-8	-0.145779	0.0266418	-0.3182	1.42864e-08	0.000344045	-1.39888	-0.484268
566	LINC-UNC5D-9	-0.102633	-0.0158624	-0.189403	1.50587e-08	0.000362628	-1.26658	-0.340938
567	NALCN	-0.511486	-0.289365	-0.733606	1.5376e-08	0.000370255	-3.24703	-1.69912
568	NAV1li1	-0.286922	-0.0893193	-0.484524	1.61304e-08	0.000388404	-1.93607	-0.953134
569	LINC-NDUFAB1-4	-0.410109	-0.0871881	-0.733029	1.6727e-08	0.000402752	-2.57104	-1.36235
570	KIAA0408	0.140863	0.200165	0.08156	1.80099e-08	0.000433624	1.38313	0.467935
571	VPS8	-0.209315	-0.0834874	-0.335142	1.91121e-08	0.000460142	-1.61925	-0.695328
572	CDH2	-0.163833	-0.0510032	-0.276662	2.05552e-08	0.000494866	-1.45825	-0.54424
573	LINC-DTWD2-46	-0.19636	-0.0705155	-0.322205	2.12942e-08	0.000512637	-1.57167	-0.652295
574	PTPRM-AS-2	-0.193591	0.0104655	-0.397648	2.15053e-08	0.000517696	-1.56168	-0.643096
575	PCSK1N	-0.490635	-0.334112	-0.647158	2.18106e-08	0.000525025	-3.09482	-1.62985
576	RUNX1T1	0.199895	0.298978	0.100812	2.21366e-08	0.000532849	1.58451	0.664037
577	CAMK1D-AS-1	0.117418	0.176661	0.0581751	2.25146e-08	0.000541927	1.31044	0.390054
578	LINC-THSD7B-3	0.157544	0.221806	0.0932809	2.26261e-08	0.000544589	1.43729	0.523349
579	GKAP1-AS-2	-0.21202	-0.0637648	-0.360275	2.27078e-08	0.000546531	-1.62937	-0.704314
580	RHBDL3	0.241863	0.333664	0.150062	2.31019e-08	0.000555994	1.74527	0.803452
581	CSGALNACT1	-0.195782	-0.0429235	-0.348641	2.46737e-08	0.000593797	-1.56957	-0.650374
582	GUCY1A2	0.189549	0.265872	0.113227	2.6173e-08	0.000629853	1.54721	0.629669
583	PAM	-0.131578	-0.0363365	-0.226819	2.7701e-08	0.000666596	-1.35387	-0.437091
584	LIFR	-0.0910326	-0.00224414	-0.179821	2.79787e-08	0.000673252	-1.2332	-0.302404
585	C7ORF31	-0.125942	-0.0124356	-0.239449	3.1609e-08	0.000760576	-1.33642	-0.418371
586	CNTN5	0.211556	0.297989	0.125123	3.2392e-08	0.000779384	1.62763	0.702773
587	PTPRD-AS-3	-0.108872	-0.0180428	-0.199701	3.33387e-08	0.000802129	-1.28491	-0.361664
588	MAML2-AS-5	-0.0901826	-0.00131281	-0.179052	3.34809e-08	0.000805516	-1.23079	-0.29958
589	HAVCR2	-0.118034	0.0116982	-0.247767	3.73119e-08	0.00089765	-1.3123	-0.392102
590	SHISA6	-0.180135	-0.0319003	-0.328369	3.74858e-08	0.000901796	-1.51403	-0.598395
591	PFKFB3	-0.403398	-0.212098	-0.594698	3.76419e-08	0.000905513	-2.53162	-1.34006
592	RNF157	0.332468	0.452601	0.212334	4.1039e-08	0.000987193	2.15014	1.10443
593	TCF4	0.171691	0.240614	0.102768	4.10824e-08	0.000988195	1.48488	0.570346
594	SORCS1-AS-2	-0.0254735	0.0156442	-0.0665911	4.17599e-08	0.00100445	-1.06041	-0.084621
595	CDC42BPA	0.404673	0.53946	0.269886	4.23955e-08	0.0010197	2.53906	1.3443
596	NHSL1-AS-1	NA	NA	NA	4.34489e-08	0.00104499	NA	NA
597	MAGI3	0.150744	0.213211	0.0882774	4.51561e-08	0.001086	1.41496	0.500762
598	STXBP5L	-0.466971	-0.26108	-0.672863	4.85326e-08	0.00116716	-2.9307	-1.55125
599	BTBD3	-0.267583	-0.117326	-0.417839	5.16587e-08	0.00124229	-1.85175	-0.888891
600	MAP3K1	0.655889	1.03728	0.274499	5.32158e-08	0.00127968	4.52782	2.17882
601	LINC-ID4-15	-0.195463	-0.0663128	-0.324614	5.38563e-08	0.00129503	-1.56842	-0.649315
602	NFASC	0.289446	0.388728	0.190164	5.73495e-08	0.00137897	1.94736	0.96152
603	PPP1R9A	-0.165814	-0.0591814	-0.272447	5.73826e-08	0.00137971	-1.46492	-0.550823
604	COBL-AS-7	-0.0147032	0.0160541	-0.0454605	5.82543e-08	0.00140061	-1.03443	-0.0488429
605	LINC-MDH1-17	NA	NA	NA	5.99055e-08	0.00144025	NA	NA
606	HMX3	NA	NA	NA	6.0094e-08	0.00144472	NA	NA
607	LINC-CDH4-3	NA	NA	NA	6.1539e-08	0.0014794	NA	NA
608	ROBO1-AS-6	NA	NA	NA	6.29977e-08	0.0015144	NA	NA
609	DAAM1	0.403059	0.696322	0.109796	6.3253e-08	0.00152048	2.52964	1.33893
610	PBX3	0.0328106	0.0567697	0.00885145	6.46286e-08	0.00155348	1.07848	0.108994
611	ROBO1-AS-8	NA	NA	NA	6.51827e-08	0.00156673	NA	NA
612	RGS7-AS-6	-0.167301	-0.0465756	-0.288026	7.22714e-08	0.00173704	-1.46994	-0.555761
613	TNC	-0.110216	0.0242426	-0.244674	7.57826e-08	0.00182136	-1.28889	-0.366129
614	HS3ST3A1-AS-1	NA	NA	NA	7.63999e-08	0.00183612	NA	NA
615	SLC1A4	0.221904	0.309301	0.134507	7.67049e-08	0.00184337	1.66688	0.73715
616	RORB	0.252682	0.448916	0.0564479	7.71359e-08	0.00185365	1.78929	0.839391
617	PLPPR4	0.16099	0.2427	0.0792789	8.32256e-08	0.00199991	1.44874	0.534796
618	CHST9-AS-2	NA	NA	NA	8.75305e-08	0.00210327	NA	NA
619	ACSL4	0.324656	0.434172	0.21514	8.82957e-08	0.00212157	2.11182	1.07848
620	EPS8	-0.366008	-0.175002	-0.557014	8.92924e-08	0.00214543	-2.32278	-1.21585
621	GABRG1	0.391036	0.557545	0.224527	8.94229e-08	0.00214847	2.46057	1.29899
622	ATP6V0A1	0.347833	0.468403	0.227264	8.96148e-08	0.002153	2.22758	1.15548
623	TMEFF2-AS-3	-0.580136	-0.286835	-0.873437	8.99873e-08	0.00216186	-3.80308	-1.92717
624	AHI1	0.167767	0.233812	0.101721	9.1221e-08	0.0021914	1.47152	0.557309
625	MTCL1-AS-1	-0.0715282	0.00442926	-0.147486	9.37503e-08	0.00225207	-1.17904	-0.237611
626	TECTA	-0.0719887	0.0377054	-0.181683	9.3862e-08	0.00225466	-1.18029	-0.239141
627	C7ORF31-AS-1	-0.0986852	-0.00229391	-0.195076	9.53829e-08	0.0022911	-1.25512	-0.327825
628	ALDH1A3	-0.107493	0.0154254	-0.230411	1.00249e-07	0.00240789	-1.28083	-0.357084
629	LORF2li11	-0.319083	-0.149081	-0.489085	1.02601e-07	0.00246427	-2.08489	-1.05997
630	LINC-ARHGAP24-1	0.419762	0.571725	0.267798	1.05289e-07	0.00252872	2.62882	1.39442
631	NTRK2-AS-8	-0.0885386	0.0535058	-0.230583	1.08054e-07	0.00259503	-1.22614	-0.294119
632	PLXNC1	-0.0927393	0.00705513	-0.192534	1.09835e-07	0.00263769	-1.23805	-0.308073
633	LINC-UBE2E1-11	-0.195945	0.044013	-0.435902	1.12637e-07	0.00270486	-1.57016	-0.650914
634	HIF1A-AS-1	0.0968535	0.141747	0.0519599	1.13129e-07	0.00271657	1.24984	0.32174
635	PRDX6	0.244895	0.342095	0.147696	1.13201e-07	0.00271819	1.7575	0.813525
636	ANKRD26-AS-1	0.348854	0.462672	0.235037	1.13966e-07	0.00273644	2.23282	1.15887
637	VPS13C	0.347746	0.474586	0.220907	1.20387e-07	0.0028905	2.22713	1.15519
638	LINC-SLC32A1-1	0.0520118	0.0902778	0.0137458	1.26679e-07	0.00304143	1.12723	0.172779
639	ETV1	-0.12914	0.0287547	-0.287034	1.27401e-07	0.00305864	-1.34629	-0.428992
640	LINC-ZFP90-4	0.340932	0.45436	0.227505	1.29569e-07	0.00311057	2.19246	1.13255
641	RPL26L1li4	NA	NA	NA	1.30561e-07	0.00313424	NA	NA
642	MAP1B	-0.245683	-0.0898398	-0.401527	1.35228e-07	0.00324614	-1.76069	-0.816142
643	TECPR2	0.124208	0.181096	0.0673188	1.35277e-07	0.00324719	1.33109	0.412609
644	RPS24li32	0.332016	0.452587	0.211446	1.36628e-07	0.00327948	2.14791	1.10293
645	CAMTA1	0.557605	0.81871	0.2965	1.43382e-07	0.00344145	3.61081	1.85232
646	PCDH9	0.198274	0.301687	0.0948611	1.50171e-07	0.00360425	1.57861	0.658653
647	BCAT1-AS-1	-0.0274406	0.0279592	-0.0828403	1.59684e-07	0.00383241	-1.06522	-0.0911556
648	MITF	0.25845	0.348839	0.168061	1.62926e-07	0.00391007	1.81322	0.858552
649	WWOX	0.376584	0.618436	0.134732	1.62935e-07	0.00391012	2.38004	1.25098
650	PCDH10-AS-2	-0.171815	0.012294	-0.355924	1.68685e-07	0.00404793	-1.4853	-0.570758
651	WIPF1	0.237112	0.323909	0.150316	1.72606e-07	0.00414184	1.72628	0.78767
652	LINC-MMUT-7	-0.0583417	0.0546165	-0.1713	1.76571e-07	0.00423683	-1.14378	-0.193807
653	ONECUT1	0.16258	0.307806	0.0173546	1.81715e-07	0.00436006	1.45405	0.54008
654	LINC-USP25-18	NA	NA	NA	1.95149e-07	0.00468222	NA	NA
655	LPP	0.0671324	0.102656	0.0316091	1.96396e-07	0.00471194	1.16717	0.223009
656	STC1	0.0358724	0.0669151	0.00482972	2.00441e-07	0.00480879	1.08611	0.119165
657	JAM2	-0.0440871	0.0357915	-0.123966	2.02427e-07	0.00485621	-1.10685	-0.146454
658	LINC-USP25-15	-0.0728607	0.0229462	-0.168668	2.12147e-07	0.00508918	-1.18266	-0.242038
659	LINC-FAM43A-4	NA	NA	NA	2.1476e-07	0.00515167	NA	NA
660	LINC-GGNBP2-6	NA	NA	NA	2.15912e-07	0.00517908	NA	NA
661	GABRA2	0.216439	0.300667	0.132211	2.21243e-07	0.00530673	1.64603	0.718994
662	SLC6A1	NA	NA	NA	2.22307e-07	0.00533203	NA	NA
663	LINC-AKAP7-1	-0.579106	-0.38018	-0.778031	2.6098e-07	0.00625936	-3.79407	-1.92375
664	PLS3-AS-1	-0.0815141	0.00517738	-0.168206	2.67167e-07	0.00640748	-1.20646	-0.270784
665	OPN3	-0.12816	-0.034167	-0.222153	2.8714e-07	0.00688618	-1.34326	-0.425738
666	TULP4	0.271736	0.371949	0.171523	2.92732e-07	0.00702002	1.86955	0.902687
667	BARHL2	0.0768099	0.123915	0.029705	3.05302e-07	0.00732113	1.19347	0.255157
668	PTPRN	0.184614	0.260156	0.109072	3.05773e-07	0.00733213	1.52973	0.613276
669	ONECUT3	0.0170921	0.0330085	0.00117575	3.09893e-07	0.00743061	1.04014	0.0567788
670	ELMO1	0.118556	0.180901	0.0562117	3.23259e-07	0.00775077	1.31388	0.393835
671	EIF2A	-0.29398	-0.129588	-0.458373	3.30816e-07	0.00793165	-1.9678	-0.976582
672	TBC1D4-AS-1	-0.0494313	0.0228031	-0.121666	3.3841e-07	0.00811338	-1.12055	-0.164207
673	GLRA2	-0.162179	-0.0294985	-0.294859	3.40697e-07	0.00816787	-1.45271	-0.538746
674	LINC-RALGAPA1-1	NA	NA	NA	3.44451e-07	0.00825752	NA	NA
675	RPL31li18	0.138988	0.198559	0.0794161	3.4833e-07	0.00835016	1.37717	0.461707
676	PACC1	0.137135	0.208263	0.0660063	3.60236e-07	0.00863521	1.37131	0.455552
677	CRMP1	0.177794	0.251547	0.104041	3.61189e-07	0.00865769	1.50589	0.590618
678	AKAP6	0.313677	0.465849	0.161505	3.74861e-07	0.00898505	2.0591	1.04201
679	TMEM65-AS-2	0.0161422	0.0323064	-2.20441e-05	3.77285e-07	0.00904278	1.03787	0.0536231
680	SNAP25	0.24764	0.475644	0.0196355	3.8764e-07	0.00929056	1.76864	0.822642
681	GPC5	-0.0284577	0.150623	-0.207538	3.97301e-07	0.00952172	-1.06772	-0.0945344
682	MEF2A	-0.306994	-0.14203	-0.471958	4.53271e-07	0.0108626	-2.02766	-1.01981
683	BCL2	0.0977979	0.149951	0.0456451	4.70463e-07	0.0112742	1.25256	0.324878
684	DPF3	0.315132	0.470712	0.159551	4.76455e-07	0.0114173	2.06601	1.04684
685	SYT1	0.537113	0.726897	0.347329	4.79729e-07	0.0114953	3.4444	1.78425
686	BCL2L13	0.260297	0.356183	0.164411	4.99799e-07	0.0119757	1.82095	0.864688
687	LINC-DEK-1	0.0994684	0.149725	0.0492116	5.28399e-07	0.0126604	1.25739	0.330427
688	CELF3	0.158073	0.231158	0.0849892	5.49711e-07	0.0131705	1.43904	0.525109
689	OBSL1	-0.0994318	-0.00916184	-0.189702	5.54835e-07	0.0132927	-1.25728	-0.330305
690	TES	-0.043999	0.0190676	-0.107066	5.78444e-07	0.0138578	-1.10662	-0.146161
691	FRY	-0.702844	-0.331265	-1.07442	5.84077e-07	0.0139922	-5.0448	-2.3348
692	NRXN3-AS-3	0.192084	0.272787	0.111381	5.90216e-07	0.0141386	1.55627	0.63809
693	LINC-C9ORF50-2	0.0513554	0.0826723	0.0200385	5.94267e-07	0.0142351	1.12553	0.170599
694	SND1-AS-3	-0.107758	-0.025193	-0.190324	5.9735e-07	0.0143083	-1.28162	-0.357965
695	LRP8	0.150746	0.214764	0.0867276	6.06055e-07	0.0145162	1.41497	0.500767
696	SLC8A3li1	0.187599	0.26636	0.108838	6.53147e-07	0.0156435	1.54028	0.623189
697	SESN1	0.202599	0.284334	0.120863	6.61949e-07	0.0158537	1.59441	0.673018
698	C1ORF173-AS-1	-0.0187758	0.0121075	-0.049659	6.65711e-07	0.0159431	-1.04418	-0.0623717
699	BEND6	0.224371	0.321657	0.127085	6.68455e-07	0.0160082	1.67637	0.745344
700	LINC-TENM2-24	NA	NA	NA	6.77946e-07	0.0162348	NA	NA
701	ADRB2	-0.104546	0.00643784	-0.21553	6.93382e-07	0.0166037	-1.27217	-0.347295
702	LINC-TEX13A-1	NA	NA	NA	7.21864e-07	0.017285	NA	NA
703	MBNL1	0.461488	0.656205	0.26677	7.52013e-07	0.0180062	2.89393	1.53303
704	TTC28li1	0.153763	0.218464	0.0890615	7.54028e-07	0.0180537	1.42483	0.510789
705	CDH12-AS-3	-0.042106	0.0158651	-0.100077	7.56058e-07	0.0181015	-1.10181	-0.139873
706	DENND4A	0.234723	0.32328	0.146167	7.66107e-07	0.0183414	1.71681	0.779734
707	NPC1	0.272884	0.370623	0.175146	7.83979e-07	0.0187685	1.8745	0.906503
708	ZNF330	0.111009	0.16511	0.0569089	8.36294e-07	0.02002	1.29125	0.368765
709	NA-1198-1	NA	NA	NA	8.46114e-07	0.0202543	NA	NA
710	SORCS3-AS-1	NA	NA	NA	8.5926e-07	0.0205681	NA	NA
711	SNX29-AS-9	0.11465	0.174872	0.0544284	8.65701e-07	0.0207214	1.30212	0.38086
712	ACAP1	-0.161195	0.0711438	-0.393533	8.7218e-07	0.0208756	-1.44942	-0.535477
713	GNA14	0.258503	0.421258	0.0957492	8.81995e-07	0.0211097	1.81344	0.85873
714	DNM3	-0.135871	-0.0270959	-0.244647	9.00582e-07	0.0215536	-1.36732	-0.451354
715	GALNT11	0.196542	0.292761	0.100322	9.01983e-07	0.0215863	1.57232	0.652897
716	EFNA5	-0.578255	-0.32369	-0.83282	9.18155e-07	0.0219724	-3.78665	-1.92092
717	ROBO1-AS-1	NA	NA	NA	9.51053e-07	0.0227587	NA	NA
718	TPP2	0.102856	0.156036	0.0496757	9.54612e-07	0.0228429	1.26723	0.34168
719	TSORFli1224	0.16971	0.255237	0.0841825	9.5993e-07	0.0229692	1.47812	0.563763
720	CCDC141-AS-6	NA	NA	NA	9.66621e-07	0.0231283	NA	NA
721	LINC-ST8SIA2-1	-0.0451282	0.0157029	-0.105959	9.73046e-07	0.0232811	-1.1095	-0.149913
722	APBA1	0.258309	0.35411	0.162507	9.96273e-07	0.0238358	1.81263	0.858083
723	ARHGAP26	0.199709	0.304521	0.0948964	1.0246e-06	0.0245125	1.58383	0.663418
724	DMXL2	0.178205	0.252394	0.104015	1.0968e-06	0.0262386	1.50732	0.591984
725	LINC-VMN2R116-2	-0.0224753	0.014877	-0.0598277	1.13284e-06	0.0270997	-1.05311	-0.0746614
726	FRAS1-AS-9	0.0771946	0.135617	0.0187726	1.13463e-06	0.0271414	1.19452	0.256435
727	PLS1	-0.0369499	0.0116104	-0.0855103	1.15298e-06	0.0275794	-1.0888	-0.122745
728	LINC-RPL6-521	-0.0561052	0.0193413	-0.131552	1.18352e-06	0.0283086	-1.1379	-0.186378
729	RASSF8-AS-4	0.0355317	0.0618024	0.00926105	1.27726e-06	0.0305495	1.08525	0.118034
730	MYT1L	0.242112	0.345548	0.138677	1.35276e-06	0.032354	1.74627	0.80428
731	NRG3	-0.0740637	-0.00338618	-0.144741	1.41807e-06	0.0339146	-1.18594	-0.246034
732	LINC-ARNT2-8	NA	NA	NA	1.44265e-06	0.0345011	NA	NA
733	B3GALT1	-0.245671	-0.0962179	-0.395125	1.48572e-06	0.0355294	-1.76064	-0.816102
734	FEZ1	-0.382744	-0.193414	-0.572074	1.5093e-06	0.0360918	-2.41404	-1.27145
735	NRXN3-AS-1	0.255549	0.347805	0.163293	1.57761e-06	0.0377239	1.80115	0.848915
736	SLC1A1	-0.169998	-0.032573	-0.307423	1.64529e-06	0.0393405	-1.4791	-0.564722
737	LINC-MMUT-6	NA	NA	NA	1.65336e-06	0.0395318	NA	NA
738	PPP6R3	0.290384	0.447632	0.133137	1.67342e-06	0.0400099	1.95157	0.964636
739	VEZT	0.190226	0.26548	0.114971	1.69391e-06	0.040498	1.54962	0.631916
740	B4GALT6	-0.0499891	-0.00119177	-0.0987864	1.71512e-06	0.0410034	-1.12199	-0.16606
741	RNF13	0.286533	0.392666	0.180401	1.74602e-06	0.0417403	1.93434	0.951843
742	SLC9A9-AS-8	-0.0926408	0.0390155	-0.224297	1.82495e-06	0.0436255	-1.23777	-0.307746
743	LINC-KIZ-5	NA	NA	NA	1.90354e-06	0.0455023	NA	NA
744	LINC-STX8-4	0.0322652	0.0537989	0.0107315	1.90893e-06	0.0456291	1.07712	0.107183
745	ANKRD26li12	-0.245576	-0.0881364	-0.403015	1.91286e-06	0.0457211	-1.76026	-0.815785
746	ONECUT2	0.172858	0.268179	0.0775365	1.91866e-06	0.0458578	1.48887	0.574222
747	AKAP2	0.157963	0.370992	-0.0550654	1.92562e-06	0.0460224	1.43868	0.524742
748	ARHGAP24-AS-2	-0.0502087	0.0241583	-0.124576	1.93588e-06	0.0462656	-1.12256	-0.16679
749	PRKCH	0.12964	0.199069	0.0602123	2.0139e-06	0.0481282	1.34785	0.430656
750	B3GAT1	0.347407	0.470488	0.224326	2.13672e-06	0.0510612	2.2254	1.15406
751	IDI1li1	-0.13824	-0.00590798	-0.270572	2.16464e-06	0.0517261	-1.3748	-0.459224
752	TMEFF2-AS-1	-0.196628	-0.074945	-0.318312	2.17542e-06	0.0519816	-1.57264	-0.653185
753	INHA	-0.0827469	-0.00191818	-0.163576	2.2537e-06	0.0538498	-1.20989	-0.274879
754	ADAM23	-0.138602	-0.0421608	-0.235042	2.29793e-06	0.0549044	-1.37595	-0.460425
755	TSORFli1546	NA	NA	NA	2.33255e-06	0.0557292	NA	NA
756	LINC-ATP5MF-6	NA	NA	NA	2.3687e-06	0.0565906	NA	NA
757	C14ORF132	NA	NA	NA	2.58804e-06	0.0618283	NA	NA
758	WDR87-AS-2	0.216432	0.309721	0.123144	2.5914e-06	0.0619059	1.64601	0.718973
759	CTNNA2-AS-9	NA	NA	NA	2.61311e-06	0.062422	NA	NA
760	INSM1	0.0751658	0.123624	0.0267071	2.62066e-06	0.0625998	1.18896	0.249695
761	CCNB3li1	0.114219	0.16788	0.0605577	2.71908e-06	0.0649481	1.30083	0.379427
762	GRIFIN	-0.0746653	0.0697497	-0.21908	2.81952e-06	0.0673442	-1.18759	-0.248033
763	CNOT1	0.153742	0.217159	0.0903249	2.88322e-06	0.0688627	1.42476	0.51072
764	ANKRD26-AS-7	0.0988021	0.147294	0.0503101	3.06768e-06	0.0732655	1.25546	0.328214
765	LINC-JAM3-2	0.0670899	0.10625	0.0279301	3.16797e-06	0.0756574	1.16705	0.222868
766	NCOA3	0.113162	0.166895	0.0594304	3.2128e-06	0.0767249	1.29766	0.375918
767	GRIA3-AS-2	0.175954	0.253732	0.0981766	3.2267e-06	0.0770536	1.49953	0.584507
768	NECAB2	0.0436508	0.0812724	0.0060291	3.2646e-06	0.0779554	1.10573	0.145005
769	SYNPO2	-0.0333168	0.00781675	-0.0744504	3.44174e-06	0.0821818	-1.07973	-0.110676
770	FAM174B-AS-1	-0.0783096	0.0424059	-0.199025	3.55884e-06	0.0849745	-1.19759	-0.260139
771	PRRT1B	NA	NA	NA	3.71359e-06	0.0886658	NA	NA
772	DNMT3A	0.208608	0.29269	0.124526	3.73169e-06	0.0890942	1.61662	0.692981
773	LINC-PDE4D-6	0.113868	0.167052	0.0606828	3.76701e-06	0.0899336	1.29977	0.37826
774	HS2ST1	0.147264	0.210801	0.0837266	3.77442e-06	0.0901067	1.40367	0.489199
775	TMEM9B	-0.412114	-0.216658	-0.60757	3.79148e-06	0.0905102	-2.58294	-1.36901
776	LINC-MRPL15-7	-0.180781	-0.0273197	-0.334243	3.91743e-06	0.093513	-1.51629	-0.600543
777	CPE	-0.405842	-0.207534	-0.604149	3.96111e-06	0.0945518	-2.5459	-1.34818
778	YWHAB	-0.282877	-0.126285	-0.43947	4.02594e-06	0.0960952	-1.91813	-0.939698
779	SLC16A1-AS-3	-0.117522	0.0418001	-0.276843	4.08086e-06	0.0974019	-1.31076	-0.390398
780	CA10-AS-7	-0.0706245	0.00847722	-0.149726	4.47972e-06	0.106917	-1.17659	-0.23461
781	VMN2R116li130	-0.026064	0.0010164	-0.0531444	4.55606e-06	0.108735	-1.06185	-0.0865827
782	CPEB2	0.133622	0.192869	0.0743758	4.56398e-06	0.108919	1.36026	0.443884
783	PTN-AS-1	-0.0898513	0.0335057	-0.213208	4.72834e-06	0.112837	-1.22985	-0.29848
784	CSMD1	-0.201186	-0.0577748	-0.344597	4.74741e-06	0.113287	-1.58923	-0.668326
785	JAZF1	0.192019	0.2887	0.0953387	4.84578e-06	0.11563	1.55604	0.637875
786	NLK	0.305882	0.429323	0.182442	4.85254e-06	0.115786	2.02247	1.01612
787	SLC39A8li1	0.168981	0.266784	0.0711771	4.90885e-06	0.117125	1.47564	0.561341
788	LINC-TENM2-8	-0.175904	-0.0616969	-0.290111	4.9091e-06	0.117126	-1.49935	-0.58434
789	MYLK	-0.0816383	-0.0156167	-0.14766	4.92621e-06	0.117529	-1.20681	-0.271196
790	CAMK1D-AS-9	NA	NA	NA	5.50105e-06	0.131238	NA	NA
791	LINC-FRMD4B-1	-0.258538	-0.0980352	-0.419041	5.54133e-06	0.132194	-1.81359	-0.858846
792	CCDC85Cli1	0.0873375	0.136057	0.0386182	5.79064e-06	0.138136	1.22275	0.290129
793	LINC-PACSIN2-7	-0.042345	0.018402	-0.103092	5.96247e-06	0.142229	-1.10241	-0.140667
794	MSI2	0.69929	1.14889	0.249691	6.06186e-06	0.144594	5.00368	2.32299
795	FSTL5-AS-4	-0.00766135	0.00732555	-0.0226482	6.07127e-06	0.144812	-1.0178	-0.0254504
796	USP24	-0.311429	-0.132031	-0.490828	6.13843e-06	0.146408	-2.04847	-1.03455
797	MAP2-AS-1	-0.04496	0.0164786	-0.106399	6.19408e-06	0.147729	-1.10907	-0.149354
798	SLC4A3	-0.442923	-0.195556	-0.69029	6.20399e-06	0.147959	-2.77283	-1.47136
799	NSA2li1	NA	NA	NA	6.37741e-06	0.152088	NA	NA
800	PLCB4	-0.589971	0.517411	-1.69735	6.57824e-06	0.156871	-3.89019	-1.95984
801	TMEM132B	-0.257152	-0.108024	-0.40628	6.82901e-06	0.162845	-1.80781	-0.85424
802	PWWP2B	0.080199	0.130586	0.029812	7.01128e-06	0.167184	1.20282	0.266415
803	CREG2	-0.262958	-0.0742823	-0.451633	7.34615e-06	0.175162	-1.83214	-0.873527
804	GABRB1	-0.0135093	0.0127128	-0.0397314	7.37968e-06	0.175954	-1.0316	-0.044877
805	NCOA1	0.368255	0.515872	0.220639	7.50548e-06	0.178946	2.33483	1.22332
806	SNED1	-0.101268	0.0347792	-0.237315	7.57694e-06	0.180642	-1.26261	-0.336406
807	FRMD7	-0.0605123	0.00787733	-0.128902	7.83313e-06	0.186742	-1.14951	-0.201018
808	BCHE	-0.0431944	0.0216784	-0.108067	7.89526e-06	0.188215	-1.10457	-0.143489
809	LINC-C3ORF58-6	0.0327947	0.0648785	0.000710908	7.93374e-06	0.189125	1.07844	0.108942
810	UBE2U	-0.0402807	0.00313904	-0.0837005	8.12285e-06	0.193624	-1.09719	-0.13381
811	PHIP	0.255111	0.396343	0.11388	8.43376e-06	0.201027	1.79933	0.847462
812	FBXO11	0.196151	0.279737	0.112564	8.689e-06	0.207102	1.57091	0.651599
813	RNF150-AS-1	0.0157704	0.0307886	0.000752189	8.70149e-06	0.207391	1.03698	0.0523881
814	TRIO	0.219941	0.370649	0.0692328	8.71096e-06	0.207608	1.65936	0.730628
815	FBXL4	-0.119735	-0.0338882	-0.205581	8.72168e-06	0.207855	-1.31745	-0.39775
816	TPH2	0.271331	0.389318	0.153345	8.74918e-06	0.208502	1.8678	0.901344
817	TEX13A	-0.104188	0.0357974	-0.244174	9.14923e-06	0.218026	-1.27112	-0.346106
818	ATBF1-AS-3	-0.168597	0.0541251	-0.391319	9.35156e-06	0.222838	-1.47434	-0.560067
819	LINC-MRPL22-8	0.0904418	0.14332	0.0375632	9.37902e-06	0.223483	1.23152	0.300441
820	SH3BGRL2	0.108112	0.159702	0.0565218	9.61513e-06	0.2291	1.28266	0.35914
821	CSPP1	0.162158	0.230027	0.0942888	9.6349e-06	0.229561	1.45264	0.538677
822	KIF26B	0.15948	0.227185	0.091775	1.00893e-05	0.240377	1.44371	0.529782
823	L1RE1li22	-0.025927	0.0404974	-0.0923515	1.01202e-05	0.241104	-1.06152	-0.0861278
824	SORBS2-AS-1	-0.128162	0.025701	-0.282025	1.0179e-05	0.242494	-1.34327	-0.425745
825	ZFP36L2	0.0835352	0.140504	0.0265668	1.03076e-05	0.245549	1.21209	0.277498
826	RTKN2	-0.563913	0.990092	-2.11792	1.03476e-05	0.24649	-3.66364	-1.87328
827	TRIB2	0.126651	0.185711	0.0675914	1.07787e-05	0.256749	1.3386	0.420726
828	LIN28B	0.0904304	0.135998	0.0448623	1.09697e-05	0.261287	1.23149	0.300403
829	KCTD8-AS-1	NA	NA	NA	1.14921e-05	0.27372	NA	NA
830	PAK3	0.204809	0.29273	0.116889	1.17675e-05	0.280267	1.60254	0.680362
831	TBC1D9	0.16281	0.235836	0.0897827	1.19337e-05	0.284213	1.45482	0.540842
832	ADCY9-AS-1	-0.0506758	0.00142232	-0.102774	1.2188e-05	0.290258	-1.12377	-0.168341
833	HIVEP2	0.260772	0.367267	0.154278	1.24297e-05	0.296002	1.82294	0.866267
834	NAP1L1-AS-5	-0.0909937	-0.0085478	-0.17344	1.25487e-05	0.298823	-1.23309	-0.302274
835	TSORFli2548	-0.100143	-0.0278517	-0.172434	1.34106e-05	0.319333	-1.25934	-0.332668
836	HMGCR	-0.192126	-0.0549144	-0.329338	1.34955e-05	0.321341	-1.55642	-0.63823
837	ME3	-0.0493493	-0.000520371	-0.0981783	1.37701e-05	0.327865	-1.12034	-0.163935
838	EEF2K	-0.103528	0.0120606	-0.219117	1.40336e-05	0.334126	-1.2692	-0.343914
839	PGBD5	0.136212	0.209799	0.0626251	1.40854e-05	0.335345	1.3684	0.452486
840	CTSD	0.475297	0.6579	0.292694	1.42531e-05	0.339323	2.98743	1.5789
841	FSTL4-AS-2	-0.0893459	-0.00558993	-0.173102	1.4476e-05	0.344616	-1.22842	-0.296801
842	LINC-SLITRK1-2	-0.139671	-0.00879079	-0.270551	1.4823e-05	0.352862	-1.37934	-0.463976
843	MAP3K1-AS-1	0.448917	0.719323	0.178511	1.50969e-05	0.359367	2.81136	1.49127
844	FRAS1-AS-2	0.0814201	0.1462	0.0166404	1.53968e-05	0.36649	1.2062	0.270472
845	TET3	0.140972	0.20198	0.0799638	1.6084e-05	0.38283	1.38348	0.468299
846	KCNA3	0.106168	0.157654	0.0546813	1.63517e-05	0.389187	1.27693	0.352681
847	STAG1	0.270286	0.380389	0.160182	1.64958e-05	0.392601	1.86331	0.89787
848	TRPC7	0.0866964	0.144398	0.0289948	1.65676e-05	0.394292	1.22095	0.287999
849	MKLN1	0.152261	0.230652	0.0738698	1.74813e-05	0.416021	1.41991	0.5058
850	SHC3	NA	NA	NA	1.77314e-05	0.421954	NA	NA
851	ASAP1	-0.474268	-0.204085	-0.744451	1.82422e-05	0.434092	-2.98035	-1.57548
852	TOX3-AS-4	0.0352604	0.0669463	0.00357444	1.86995e-05	0.444955	1.08458	0.117132
853	STXBP6	-0.0761386	0.0417553	-0.194033	1.87011e-05	0.444974	-1.19162	-0.252927
854	CCDC91	0.212743	0.301855	0.12363	1.87222e-05	0.445456	1.63208	0.706716
855	PLCH2	-0.305815	-0.12895	-0.482679	1.904e-05	0.452999	-2.02216	-1.01589
856	CACNA1C	0.333914	0.934337	-0.266508	1.92962e-05	0.459076	2.15732	1.10924
857	LINC-LARGE-2	NA	NA	NA	1.94738e-05	0.463281	NA	NA
858	FAT4	-0.058845	0.0205657	-0.138256	1.99193e-05	0.473861	-1.1451	-0.195479
859	SLC38A4	-0.119924	0.0814341	-0.321282	2.05283e-05	0.488326	-1.31803	-0.398378
860	TOX3-AS-2	NA	NA	NA	2.22654e-05	0.529628	NA	NA
861	LINC-LEP-1	0.173159	0.258118	0.0881995	2.26698e-05	0.539225	1.48991	0.575221
862	UBASH3B	-0.0950286	0.000315414	-0.190373	2.28552e-05	0.543611	-1.2446	-0.315678
863	TERF1	0.0915833	0.137455	0.0457114	2.38041e-05	0.566156	1.23476	0.304233
864	RUFY3	0.238716	0.368728	0.108704	2.39108e-05	0.56867	1.73267	0.792997
865	NTRK2-AS-4	-0.0244302	0.0246458	-0.0735061	2.42294e-05	0.576224	-1.05786	-0.0811552
866	NUDT3	0.167862	0.246268	0.0894561	2.43718e-05	0.579585	1.47185	0.557626
867	SORBS2-AS-6	-0.0927256	0.00243038	-0.187882	2.49058e-05	0.592259	-1.23801	-0.308028
868	PKP4	0.139073	0.200413	0.0777328	2.51445e-05	0.597912	1.37744	0.46199
869	LINC-CCDC85A-5	0.19924	0.314489	0.0839904	2.5589e-05	0.608455	1.58212	0.661859
870	CD47	0.399067	0.593923	0.204211	2.61678e-05	0.622191	2.5065	1.32567
871	HECTD2	0.183745	0.262585	0.104905	2.62505e-05	0.624132	1.52667	0.610388
872	CIT	-0.0626512	0.00285654	-0.128159	2.70656e-05	0.643484	-1.15518	-0.208123
873	DTNB	0.156424	0.231201	0.0816474	2.72966e-05	0.648949	1.43359	0.51963
874	TEAD1	0.321768	0.445191	0.198344	2.74894e-05	0.653506	2.09782	1.06889
875	MAP1B-AS-1	-0.0383752	0.0387729	-0.115523	2.76374e-05	0.656996	-1.09238	-0.12748
876	DIP2C	-0.115374	-0.0160835	-0.214664	2.82396e-05	0.671282	-1.30429	-0.383264
877	DLGAP2-AS-3	-0.0247821	0.0126099	-0.0621741	2.84453e-05	0.676144	-1.05872	-0.0823245
878	ITM2B	-0.364639	-0.204729	-0.524548	2.85107e-05	0.67767	-2.31547	-1.2113
879	GABRB2	0.0798808	0.123067	0.0366944	2.90119e-05	0.689555	1.20193	0.265358
880	RALGPS2	-0.100902	-0.0141803	-0.187624	2.92613e-05	0.695453	-1.26154	-0.33519
881	ANK2	-0.706868	-0.122641	-1.29109	3.19843e-05	0.760139	-5.09176	-2.34816
882	PMEPA1	0.0608395	0.106496	0.0151834	3.21178e-05	0.763279	1.15038	0.202104
883	P3H3	-0.205612	0.053812	-0.465036	3.25284e-05	0.773005	-1.60551	-0.683028
884	KIZ	-0.171003	-0.055638	-0.286369	3.28568e-05	0.780777	-1.48253	-0.568061
885	HNRNPUli1	0.202107	0.285584	0.118631	3.35537e-05	0.797303	1.5926	0.671386
886	ITCH	0.190768	0.291469	0.0900663	3.3688e-05	0.800461	1.55156	0.633716
887	LINC-USP46-5	-0.176524	-0.0318802	-0.321168	3.40463e-05	0.80894	-1.50149	-0.5864
888	RIMKLB	0.0456752	0.074561	0.0167893	3.44607e-05	0.818752	1.1109	0.15173
889	NTRK2-AS-1	NA	NA	NA	3.45598e-05	0.821073	NA	NA
890	DLGAP2-AS-2	-0.0106167	0.0120347	-0.0332682	3.51432e-05	0.834898	-1.02475	-0.0352681
891	SREK1	0.151491	0.227565	0.0754176	3.51737e-05	0.835586	1.4174	0.503243
892	LORF2li38	-0.00508195	0.00740056	-0.0175645	3.57896e-05	0.850181	-1.01177	-0.0168819
893	PDIA2	-0.338301	-0.0183084	-0.658293	3.77271e-05	0.896168	-2.17922	-1.12381
894	COBL-AS-9	NA	NA	NA	3.78211e-05	0.898366	NA	NA
895	QPCT	-0.377632	-0.0962875	-0.658976	3.93815e-05	0.935389	-2.38579	-1.25447
896	LINC-PLIN3-3	NA	NA	NA	3.95128e-05	0.938468	NA	NA
897	GPC6-AS-2	-0.119069	0.0344232	-0.272561	4.01391e-05	0.953304	-1.31543	-0.395538
898	ZC3H12B	0.207668	0.313549	0.101787	4.06937e-05	0.966434	1.61312	0.689858
899	LINC-GGNBP2-4	NA	NA	NA	4.07801e-05	0.968445	NA	NA
900	NTRK3-AS-5	NA	NA	NA	4.08053e-05	0.969004	NA	NA
901	LINC-ANKRD55-1	0.0970203	0.163892	0.0301485	4.11554e-05	0.977277	1.25032	0.322295
902	LAMA2-AS-3	-0.027154	0.0240063	-0.0783144	4.16424e-05	0.9888	-1.06452	-0.0902037
903	ST8SIA6-AS-1	NA	NA	NA	4.1648e-05	0.988891	NA	NA
904	1A01	-0.00933019	0.0218709	-0.0405313	0.180503	1	-1.02172	-0.0309942
905	1A01-AS-10	NA	NA	NA	0.00405269	1	NA	NA
906	1A01-AS-6	NA	NA	NA	0.269693	1	NA	NA
907	1A01-AS-7	NA	NA	NA	0.707884	1	NA	NA
908	1A01li1	-0.00429187	0.0143494	-0.0229331	0.508047	1	-1.00993	-0.0142573
909	1A01li2	NA	NA	NA	0.792322	1	NA	NA
910	1A01li6	NA	NA	NA	0.197075	1	NA	NA
911	1B02-AS-1	NA	NA	NA	0.429046	1	NA	NA
912	1B02li1	NA	NA	NA	0.110503	1	NA	NA
913	5HT1E	NA	NA	NA	0.000498078	1	NA	NA
914	5NTD	0.0182022	0.0406824	-0.00427799	0.253443	1	1.0428	0.0604664
915	A1BG-AS-2	NA	NA	NA	0.314781	1	NA	NA
916	A1BGli1	0.0284555	0.0685521	-0.011641	0.381611	1	1.06772	0.0945273
917	A1CF	-0.0236048	0.0491299	-0.0963395	0.736828	1	-1.05586	-0.0784135
918	A2ML1	NA	NA	NA	0.31429	1	NA	NA
919	A3GALT2	0.00537749	0.0176544	-0.00689938	0.193168	1	1.01246	0.0178636
920	A3GALT2-AS-1	NA	NA	NA	0.00703598	1	NA	NA
921	A4GALTli1	NA	NA	NA	0.456554	1	NA	NA
922	AAAS	-0.000211123	0.00667608	-0.00709833	0.998446	1	-1.00049	-0.000701334
923	AAAS-AS-2	-0.000295226	0.0215267	-0.0221172	0.848407	1	-1.00068	-0.00098072
924	AADACL3	NA	NA	NA	1	1	NA	NA
925	AADAT	0.00532981	0.015026	-0.0043664	0.429437	1	1.01235	0.0177052
926	AADAT-AS-1	-0.00656093	0.0242954	-0.0374173	0.533203	1	-1.01522	-0.0217949
927	AAGAB	-0.0263444	0.0291675	-0.0818562	0.505844	1	-1.06254	-0.0875141
928	AAK1	-0.0148071	0.137278	-0.166892	0.292354	1	-1.03468	-0.049188
929	AAK1-AS-1	NA	NA	NA	0.567067	1	NA	NA
930	AAK1-AS-2	NA	NA	NA	0.608602	1	NA	NA
931	AAK1-AS-3	NA	NA	NA	0.57285	1	NA	NA
932	AAMDC	0.0109783	0.04769	-0.0257333	0.801032	1	1.0256	0.0364692
933	AAMP	0.00394146	0.0210498	-0.0131669	0.899002	1	1.00912	0.0130932
934	AANAT	-0.0233932	0.0180122	-0.0647986	0.339042	1	-1.05534	-0.0777106
935	AARD	NA	NA	NA	0.585342	1	NA	NA
936	AARS1li1	0.0347582	0.102885	-0.0333682	0.623048	1	1.08332	0.115464
937	AARS2	NA	NA	NA	0.871047	1	NA	NA
938	AARSD1	-0.00565097	0.0333527	-0.0446546	0.95986	1	-1.0131	-0.0187721
939	AASDH	0.00850703	0.0554557	-0.0384416	0.888083	1	1.01978	0.0282597
940	AASDHPPT	-0.042807	0.0590144	-0.144628	0.654801	1	-1.10359	-0.142202
941	AASDHPPT-AS-1	NA	NA	NA	0.0228811	1	NA	NA
942	AASS	0.0267689	0.0576448	-0.00410691	0.256857	1	1.06358	0.0889244
943	AATF	0.0421871	0.0711783	0.013196	0.0083724	1	1.10201	0.140143
944	ABAT-AS-1	0.000377753	0.0362693	-0.0355138	0.983571	1	1.00087	0.00125487
945	ABCA1	-0.00259997	0.0155989	-0.0207988	0.953528	1	-1.006	-0.00863693
946	ABCA1-AS-1	NA	NA	NA	0.770891	1	NA	NA
947	ABCA13	0.0012819	0.00573198	-0.00316817	0.840808	1	1.00296	0.00425839
948	ABCA2	-0.0153769	0.129897	-0.160651	0.681366	1	-1.03604	-0.0510809
949	ABCA3	-0.00101861	0.00273699	-0.00477421	0.635029	1	-1.00235	-0.00338375
950	ABCA3-AS-2	NA	NA	NA	0.563922	1	NA	NA
951	ABCA3li2	NA	NA	NA	0.00169854	1	NA	NA
952	ABCA3li3	NA	NA	NA	0.286808	1	NA	NA
953	ABCA3li4	-0.00073177	0.0222843	-0.0237478	0.961461	1	-1.00169	-0.00243089
954	ABCA4	0.000305337	0.011063	-0.0104523	0.899488	1	1.0007	0.00101431
955	ABCA4-AS-3	NA	NA	NA	1	1	NA	NA
956	ABCA5	-0.0154202	0.111125	-0.141965	0.531004	1	-1.03614	-0.0512248
957	ABCA7-AS-1	NA	NA	NA	0.958025	1	NA	NA
958	ABCA9	-0.0266604	0.0186884	-0.0720093	0.213983	1	-1.06331	-0.0885641
959	ABCB1-AS-1	NA	NA	NA	0.653772	1	NA	NA
960	ABCB10	-0.00242637	0.0435483	-0.0484011	0.617529	1	-1.0056	-0.00806024
961	ABCB10-AS-2	0.000389988	0.00163821	-0.000858228	0.362426	1	1.0009	0.00129551
962	ABCB4	-0.0301006	0.01225	-0.0724513	0.046746	1	-1.07177	-0.0999921
963	ABCB4-AS-2	NA	NA	NA	0.982347	1	NA	NA
964	ABCB6	0.00246734	0.0206188	-0.0156842	0.851224	1	1.0057	0.00819631
965	ABCB7	0.025867	0.0974045	-0.0456705	0.345904	1	1.06137	0.0859284
966	ABCB8	0.00664123	0.0504284	-0.0371459	0.733706	1	1.01541	0.0220617
967	ABCB9li1	-0.00589772	0.0344758	-0.0462713	0.865119	1	-1.01367	-0.0195918
968	ABCC1	0.0138946	0.0373853	-0.0095961	0.532908	1	1.03251	0.0461569
969	ABCC1-AS-1	NA	NA	NA	0.254281	1	NA	NA
970	ABCC1-AS-4	-0.0549556	0.02045	-0.130361	0.0402746	1	-1.13489	-0.182558
971	ABCC1-AS-7	NA	NA	NA	1	1	NA	NA
972	ABCC10	NA	NA	NA	0.469073	1	NA	NA
973	ABCC11	NA	NA	NA	0.651168	1	NA	NA
974	ABCC1liN	NA	NA	NA	0.236364	1	NA	NA
975	ABCC4	-0.00028098	0.0046031	-0.00516507	0.965196	1	-1.00065	-0.000933397
976	ABCC4-AS-1	NA	NA	NA	1	1	NA	NA
977	ABCC4-AS-2	NA	NA	NA	1	1	NA	NA
978	ABCC4-AS-4	NA	NA	NA	0.320678	1	NA	NA
979	ABCC5	-0.00229588	0.0135803	-0.0181721	0.933524	1	-1.0053	-0.00762673
980	ABCC5-AS-2	NA	NA	NA	0.559192	1	NA	NA
981	ABCC5-AS-6	0.0119441	0.0406237	-0.0167356	0.765521	1	1.02788	0.0396773
982	ABCC5li1	0.0423267	0.0989781	-0.0143246	0.403033	1	1.10237	0.140606
983	ABCC8	0.00355956	0.0307735	-0.0236544	0.9509	1	1.00823	0.0118246
984	ABCD1	NA	NA	NA	0.433301	1	NA	NA
985	ABCD2	0.0151768	0.0334353	-0.00308167	0.000759419	1	1.03556	0.0504163
986	ABCD3	-0.022963	0.0493211	-0.0952471	0.355508	1	-1.0543	-0.0762814
987	ABCD4	-0.00265623	0.0876903	-0.0930027	0.996275	1	-1.00613	-0.0088238
988	ABCE1	0.00637357	0.0932776	-0.0805305	0.798687	1	1.01478	0.0211725
989	ABCF1	-0.0253471	0.0248277	-0.0755219	0.423081	1	-1.0601	-0.0842011
990	ABCF2-AS-1	NA	NA	NA	0.343221	1	NA	NA
991	ABCF2li4	-0.0319822	0.0302039	-0.0941684	0.255094	1	-1.07642	-0.106243
992	ABCF3	-0.00432085	0.0250047	-0.0336464	0.948513	1	-1.01	-0.0143536
993	ABCG1	0.0184124	0.0645503	-0.0277255	0.493203	1	1.04331	0.0611647
994	ABCG2	NA	NA	NA	0.544578	1	NA	NA
995	ABCG2li1	NA	NA	NA	0.0938844	1	NA	NA
996	ABCG5	NA	NA	NA	0.935382	1	NA	NA
997	ABHD10	-0.00136598	0.0407536	-0.0434855	0.950245	1	-1.00315	-0.00453768
998	ABHD11	0.00137833	0.0106968	-0.00794013	0.955315	1	1.00318	0.0045787
999	ABHD12	0.00705939	0.117396	-0.103277	0.949842	1	1.01639	0.0234508
1000	ABHD12B	NA	NA	NA	0.0798047	1	NA	NA
1001	ABHD13	0.0110448	0.0540483	-0.0319588	0.771611	1	1.02576	0.03669
1002	ABHD14A	NA	NA	NA	0.0455098	1	NA	NA
1003	ABHD15	NA	NA	NA	0.00596904	1	NA	NA
1004	ABHD16A-AS-1	NA	NA	NA	0.328109	1	NA	NA
1005	ABHD17A	NA	NA	NA	1	1	NA	NA
1006	ABHD17B	0.015046	0.048718	-0.0186259	0.564499	1	1.03525	0.0499819
1007	ABHD18	-0.0177863	0.0660404	-0.101613	0.305607	1	-1.0418	-0.0590849
1008	ABHD2	0.00909149	0.0211889	-0.00300597	0.307404	1	1.02115	0.0302013
1009	ABHD3	-0.0966417	0.0154277	-0.208711	0.0184445	1	-1.24923	-0.321037
1010	ABHD3-AS-1	NA	NA	NA	0.881169	1	NA	NA
1011	ABHD4	NA	NA	NA	0.0996162	1	NA	NA
1012	ABHD5	0.0323423	0.0644141	0.000270502	0.0717564	1	1.07731	0.107439
1013	ABHD6	0.0722448	0.126195	0.0182944	0.0299429	1	1.18099	0.239992
1014	ABHD8	0.0231593	0.0560797	-0.00976119	0.406087	1	1.05477	0.0769334
1015	ABHD8-AS-1	NA	NA	NA	1	1	NA	NA
1016	ABI1	-0.0145269	0.0338245	-0.0628782	0.662559	1	-1.03402	-0.0482572
1017	ABI1-AS-1	NA	NA	NA	0.76528	1	NA	NA
1018	ABI1-AS-2	NA	NA	NA	0.685405	1	NA	NA
1019	ABI2	0.00504752	0.0156837	-0.0055887	0.0608603	1	1.01169	0.0167675
1020	ABI3BP	-0.00958402	0.0117019	-0.0308699	0.000683277	1	-1.02231	-0.0318374
1021	ABITRAM	0.00454206	0.020619	-0.0115348	0.855675	1	1.01051	0.0150884
1022	ABL1	0.0437386	0.0824527	0.00502452	0.0948648	1	1.10596	0.145297
1023	ABL1-AS-1	0.00512823	0.0249664	-0.0147099	0.722231	1	1.01188	0.0170356
1024	ABL1-AS-2	NA	NA	NA	0.95624	1	NA	NA
1025	ABL1-AS-3	NA	NA	NA	0.0166109	1	NA	NA
1026	ABL1-AS-4	NA	NA	NA	0.110424	1	NA	NA
1027	ABL2	0.0117112	0.0321785	-0.00875607	0.487047	1	1.02733	0.0389038
1028	ABLIM1	0.0234609	0.0828855	-0.0359637	0.611612	1	1.05551	0.0779355
1029	ABLIM1-AS-2	NA	NA	NA	0.235551	1	NA	NA
1030	ABLIM2	-0.075435	0.0911862	-0.242056	0.569692	1	-1.18969	-0.25059
1031	ABLIM2-AS-1	-0.00484392	0.00975843	-0.0194463	0.577732	1	-1.01122	-0.0160912
1032	ABLIM2-AS-2	0.000517066	0.00782435	-0.00679022	0.98489	1	1.00119	0.00171765
1033	ABLIM3	-0.0673571	0.0114577	-0.146172	0.0346595	1	-1.16777	-0.223756
1034	ABLIM3-AS-3	NA	NA	NA	0.574333	1	NA	NA
1035	ABR	0.000622335	0.0411171	-0.0398725	0.998581	1	1.00143	0.00206735
1036	ABR-AS-7	NA	NA	NA	1	1	NA	NA
1037	ABRA	NA	NA	NA	0.272619	1	NA	NA
1038	ABRAXAS1	-0.0738308	0.00578324	-0.153445	0.00501243	1	-1.18531	-0.24526
1039	ABRAXAS2	-0.0631076	0.0356626	-0.161878	0.151828	1	-1.1564	-0.209639
1040	ABT1	-0.0147249	0.0197874	-0.0492372	0.428752	1	-1.03449	-0.048915
1041	ABTB1	-0.0111722	0.031077	-0.0534214	0.846393	1	-1.02606	-0.0371133
1042	ABTB2	-0.000820076	0.0050812	-0.00672135	0.968322	1	-1.00189	-0.00272423
1043	AC008735.1-AS-2	NA	NA	NA	0.1367	1	NA	NA
1044	AC012100.1-AS-1	-0.0495746	0.0250139	-0.124163	0.133224	1	-1.12092	-0.164683
1045	AC012652.1-AS-1	0.00689464	0.0202881	-0.00649885	0.170558	1	1.016	0.0229035
1046	AC015976.3-AS-1	NA	NA	NA	0.395449	1	NA	NA
1047	AC015976.3-AS-2	-0.010415	0.0266866	-0.0475165	0.627687	1	-1.02427	-0.0345977
1048	AC023830.3-AS-1	NA	NA	NA	0.826141	1	NA	NA
1049	AC024270.1-AS-1	0.00210569	0.00963558	-0.00542421	0.802989	1	1.00486	0.00699494
1050	AC069234.1-AS-1	-0.000135128	0.0214537	-0.0217239	0.796454	1	-1.00031	-0.000448885
1051	AC103686.3-AS-1	NA	NA	NA	0.0630259	1	NA	NA
1052	AC103686.3-AS-3	-0.00159653	0.0414116	-0.0446047	0.995624	1	-1.00368	-0.00530356
1053	AC110491.1-AS-2	NA	NA	NA	1	1	NA	NA
1054	AC110491.1-AS-3	NA	NA	NA	0.515428	1	NA	NA
1055	ACAA2	NA	NA	NA	0.495216	1	NA	NA
1056	ACAA2-AS-1	NA	NA	NA	0.912893	1	NA	NA
1057	ACACA	-0.111452	-0.0101076	-0.212796	0.0194356	1	-1.29256	-0.370235
1058	ACACA-AS-1	-0.00247666	0.00990886	-0.0148622	0.0599195	1	-1.00572	-0.0082273
1059	ACACA-AS-2	0.00291101	0.0300859	-0.0242639	0.976974	1	1.00673	0.00967016
1060	ACACA-AS-3	-0.00234937	0.0138621	-0.0185609	0.94054	1	-1.00542	-0.00780445
1061	ACACA-AS-4	-0.0167039	0.0415175	-0.0749253	0.71289	1	-1.03921	-0.0554892
1062	ACAD10	NA	NA	NA	0.141131	1	NA	NA
1063	ACAD10-AS-1	NA	NA	NA	0.40036	1	NA	NA
1064	ACAD11	-0.0161122	0.0232427	-0.0554671	0.616973	1	-1.0378	-0.0535236
1065	ACAD8	0.0160774	0.0609241	-0.0287694	0.810191	1	1.03771	0.0534078
1066	ACAD9	-0.00997637	0.0305096	-0.0504623	0.659383	1	-1.02324	-0.0331408
1067	ACAD9-AS-4	-0.0588949	0.157552	-0.275341	0.0025083	1	-1.14524	-0.195645
1068	ACAD9li2	0.00455556	0.0155617	-0.00645055	0.676498	1	1.01054	0.0151332
1069	ACAD9li5	0.00490232	0.0430204	-0.0332158	0.621937	1	1.01135	0.0162851
1070	ACADM	0.00462708	0.0282138	-0.0189596	0.807633	1	1.01071	0.0153708
1071	ACADS-AS-1	NA	NA	NA	0.865888	1	NA	NA
1072	ACADSB	-0.0366236	0.0317482	-0.104995	0.153749	1	-1.08799	-0.121661
1073	ACAN	NA	NA	NA	0.135538	1	NA	NA
1074	ACAP2	0.085743	0.154959	0.0165276	0.0220977	1	1.21827	0.284832
1075	ACAP2-AS-1	NA	NA	NA	0.43616	1	NA	NA
1076	ACAP2-AS-2	0.00584921	0.0515453	-0.0398468	0.970981	1	1.01356	0.0194307
1077	ACAP3	0.0157601	0.0484781	-0.016958	0.676044	1	1.03696	0.0523538
1078	ACAT1	-0.00268116	0.0270404	-0.0324027	0.741001	1	-1.00619	-0.00890661
1079	ACAT2	0.00545347	0.0618692	-0.0509622	0.97416	1	1.01264	0.018116
1080	ACBD3	0.00819182	0.0453266	-0.0289429	0.676264	1	1.01904	0.0272126
1081	ACBD3-AS-1	NA	NA	NA	0.157228	1	NA	NA
1082	ACBD4	-0.00682892	0.0143854	-0.0280433	0.61694	1	-1.01585	-0.0226852
1083	ACBD5	0.010415	0.0414784	-0.0206484	0.513027	1	1.02427	0.0345979
1084	ACBD6	0.0403035	0.113359	-0.0327524	0.554706	1	1.09724	0.133885
1085	ACCN2-AS-1	NA	NA	NA	0.716517	1	NA	NA
1086	ACCS	NA	NA	NA	0.473197	1	NA	NA
1087	ACCSL	NA	NA	NA	0.303748	1	NA	NA
1088	ACD	0.00229711	0.00692834	-0.00233411	0.0827378	1	1.0053	0.00763085
1089	ACE3	NA	NA	NA	0.913717	1	NA	NA
1090	ACE3-AS-1	NA	NA	NA	0.62814	1	NA	NA
1091	ACER2	-0.0543628	0.0945997	-0.203325	0.520809	1	-1.13335	-0.180589
1092	ACER2-AS-1	NA	NA	NA	0.428001	1	NA	NA
1093	ACER3	NA	NA	NA	0.253197	1	NA	NA
1094	ACHE	NA	NA	NA	0.0589745	1	NA	NA
1095	ACHE-AS-1	0.0012159	0.0364865	-0.0340547	0.901336	1	1.0028	0.00403912
1096	ACIN1-AS-1	NA	NA	NA	0.327888	1	NA	NA
1097	ACKR2	NA	NA	NA	0.443717	1	NA	NA
1098	ACKR4	0.00230509	0.0097716	-0.00516141	0.755621	1	1.00532	0.00765735
1099	ACLY	-0.00935608	0.015917	-0.0346291	0.63625	1	-1.02178	-0.0310802
1100	ACLY-AS-3	NA	NA	NA	0.329453	1	NA	NA
1101	ACMSD	NA	NA	NA	0.30296	1	NA	NA
1102	ACMSD-AS-1	-0.00341833	0.00865093	-0.0154876	0.145598	1	-1.0079	-0.0113555
1103	ACNAT1	0.00628703	0.0203583	-0.00778425	0.146389	1	1.01458	0.0208851
1104	ACO1	0.0199749	0.0658379	-0.0258881	0.172462	1	1.04707	0.0663552
1105	ACO2	-0.032395	0.0418245	-0.106614	0.442968	1	-1.07744	-0.107614
1106	ACOT11	NA	NA	NA	0.398235	1	NA	NA
1107	ACOT12	NA	NA	NA	0.61047	1	NA	NA
1108	ACOT13	0.0161819	0.0440856	-0.0117218	0.570723	1	1.03796	0.0537551
1109	ACOT1li1	-0.00041682	0.0153427	-0.0161764	0.997756	1	-1.00096	-0.00138465
1110	ACOT2	0.00812192	0.0217537	-0.00550988	0.0909566	1	1.01888	0.0269804
1111	ACOT7	-0.0495219	0.015919	-0.114963	0.165424	1	-1.12078	-0.164508
1112	ACOT7-AS-2	NA	NA	NA	1	1	NA	NA
1113	ACOT7-AS-4	NA	NA	NA	0.471561	1	NA	NA
1114	ACOT7-AS-5	NA	NA	NA	0.275984	1	NA	NA
1115	ACOT8	-0.000560113	0.00874859	-0.00986881	0.987782	1	-1.00129	-0.00186066
1116	ACOT9-AS-2	0.0513195	0.101547	0.00109162	0.121782	1	1.12543	0.17048
1117	ACOT9li1	0.0618824	0.111418	0.0123464	0.0623381	1	1.15314	0.205569
1118	ACOX1	NA	NA	NA	0.753617	1	NA	NA
1119	ACOX1-AS-1	NA	NA	NA	0.292417	1	NA	NA
1120	ACOX1-AS-2	NA	NA	NA	0.845251	1	NA	NA
1121	ACOX2	-0.00984937	0.0147383	-0.034437	0.453109	1	-1.02294	-0.0327189
1122	ACOX3	0.0101234	0.0246887	-0.00444185	0.169418	1	1.02358	0.0336292
1123	ACOXL	NA	NA	NA	0.220937	1	NA	NA
1124	ACP1	-0.00181417	0.0337296	-0.0373579	0.972273	1	-1.00419	-0.00602655
1125	ACP2	-0.0179874	0.0390486	-0.0750233	0.751566	1	-1.04229	-0.0597527
1126	ACP6	-0.0138063	0.0268667	-0.0544794	0.66564	1	-1.0323	-0.0458637
1127	ACP6-AS-1	NA	NA	NA	0.431311	1	NA	NA
1128	ACSBG2li1	NA	NA	NA	0.420996	1	NA	NA
1129	ACSF2	NA	NA	NA	0.42646	1	NA	NA
1130	ACSL1	0.0218389	0.0431184	0.000559293	0.0914263	1	1.05157	0.0725471
1131	ACSL1li1	NA	NA	NA	0.33405	1	NA	NA
1132	ACSL3	0.396658	0.586533	0.206784	0.000102722	1	2.49263	1.31767
1133	ACSL5	NA	NA	NA	1	1	NA	NA
1134	ACSL6	0.00642166	0.0323546	-0.0195112	0.51552	1	1.0149	0.0213323
1135	ACSL6-AS-3	NA	NA	NA	0.464576	1	NA	NA
1136	ACSM1	0.0143002	0.0318616	-0.00326121	0.275861	1	1.03348	0.0475042
1137	ACSM1-AS-2	NA	NA	NA	0.799231	1	NA	NA
1138	ACSM3	NA	NA	NA	0.960076	1	NA	NA
1139	ACSM4	0.00113518	0.0146533	-0.012383	0.894414	1	1.00262	0.003771
1140	ACSM5	NA	NA	NA	0.707961	1	NA	NA
1141	ACSS1	NA	NA	NA	0.0615172	1	NA	NA
1142	ACSS2	-0.00734128	0.0439921	-0.0586747	0.89451	1	-1.01705	-0.0243872
1143	ACSS2-AS-1	0.0114063	0.0322746	-0.00946189	0.407732	1	1.02661	0.037891
1144	ACSS3-AS-3	NA	NA	NA	0.145184	1	NA	NA
1145	ACT1-AS-1	NA	NA	NA	0.948927	1	NA	NA
1146	ACT2-AS-1	NA	NA	NA	0.238891	1	NA	NA
1147	ACTA1	NA	NA	NA	0.291009	1	NA	NA
1148	ACTA2-AS-1	-0.00499299	0.0139999	-0.0239859	0.628516	1	-1.01156	-0.0165864
1149	ACTB	-0.171051	-0.0425487	-0.299554	0.00300192	1	-1.48269	-0.56822
1150	ACTC1	NA	NA	NA	0.353205	1	NA	NA
1151	ACTC1-AS-1	0.000139565	0.017338	-0.0170588	0.253181	1	1.00032	0.000463624
1152	ACTC1-AS-2	NA	NA	NA	0.606956	1	NA	NA
1153	ACTG1	-0.0241573	0.0449398	-0.0932544	0.765021	1	-1.0572	-0.0802487
1154	ACTL6A	0.0110587	0.0459019	-0.0237846	0.821213	1	1.02579	0.0367362
1155	ACTL6A-AS-1	NA	NA	NA	0.321826	1	NA	NA
1156	ACTL6A-AS-3	NA	NA	NA	0.318639	1	NA	NA
1157	ACTL6Ali2	0.0302713	0.077635	-0.0170924	0.512782	1	1.07219	0.100559
1158	ACTL6B	-0.0103749	0.0154798	-0.0362297	0.481021	1	-1.02418	-0.0344648
1159	ACTL6B-AS-1	0.0120264	0.0306195	-0.00656676	0.258927	1	1.02808	0.0399507
1160	ACTL7B	NA	NA	NA	0.676288	1	NA	NA
1161	ACTN1	0.00637926	0.0445482	-0.0317896	0.808656	1	1.0148	0.0211914
1162	ACTN2	0.00245836	0.0186682	-0.0137515	0.956945	1	1.00568	0.00816649
1163	ACTN4	0.0115134	0.0393983	-0.0163715	0.440664	1	1.02687	0.0382468
1164	ACTN4-AS-1	NA	NA	NA	1	1	NA	NA
1165	ACTN4-AS-2	NA	NA	NA	1	1	NA	NA
1166	ACTR10	0.0298493	0.063803	-0.00410437	0.268608	1	1.07115	0.0991572
1167	ACTR10-AS-2	NA	NA	NA	0.175218	1	NA	NA
1168	ACTR1A	0.022211	0.0442144	0.000207535	0.132612	1	1.05247	0.0737833
1169	ACTR1A-AS-1	NA	NA	NA	0.635877	1	NA	NA
1170	ACTR1B	-0.0242462	0.0368747	-0.085367	0.595276	1	-1.05742	-0.080544
1171	ACTR2	-0.0368598	0.066009	-0.139729	0.505691	1	-1.08858	-0.122446
1172	ACTR2-AS-2	NA	NA	NA	0.242471	1	NA	NA
1173	ACTR3	-0.0087573	0.0340615	-0.0515761	0.680626	1	-1.02037	-0.0290911
1174	ACTR3B	0.0622978	0.167813	-0.0432177	0.0262743	1	1.15424	0.206949
1175	ACTR3B-AS-1	NA	NA	NA	0.792653	1	NA	NA
1176	ACTR3B-AS-2	-0.000279084	0.00584849	-0.00640665	1	1	-1.00064	-0.000927096
1177	ACTR5	0.0176437	0.0472291	-0.0119418	0.397696	1	1.04146	0.058611
1178	ACTR6	0.000310281	0.0489027	-0.0482821	0.94794	1	1.00071	0.00103073
1179	ACTR8	-0.0542348	0.125197	-0.233666	0.591165	1	-1.13301	-0.180164
1180	ACTRT3	NA	NA	NA	0.415599	1	NA	NA
1181	ACVR1	0.0870855	0.136896	0.0372754	0.00302699	1	1.22204	0.289292
1182	ACVR1-AS-1	0.000253864	0.0170113	-0.0165036	0.998319	1	1.00058	0.000843319
1183	ACVR1-AS-2	NA	NA	NA	0.282539	1	NA	NA
1184	ACVR1B	-0.0443391	0.0278204	-0.116499	0.172506	1	-1.10749	-0.147291
1185	ACVR1C	-0.000968467	0.00477302	-0.00670995	0.0765133	1	-1.00223	-0.00321718
1186	ACVR2A	-0.0353174	0.0581684	-0.128803	0.699644	1	-1.08472	-0.117322
1187	ACVR2A-AS-1	-0.0198214	0.0298608	-0.0695035	0.485331	1	-1.0467	-0.0658451
1188	ACVR2A-AS-2	NA	NA	NA	1	1	NA	NA
1189	ACYP1	-0.175592	0.00842467	-0.359609	0.0125388	1	-1.49828	-0.583305
1190	ACYP2	0.0168543	0.0671546	-0.0334459	0.651908	1	1.03957	0.0559889
1191	ACYP2-AS-1	-0.0148805	0.0205827	-0.0503437	0.580998	1	-1.03486	-0.0494319
1192	ADAD2	-0.0143474	0.0173224	-0.0460173	0.475513	1	-1.03359	-0.0476612
1193	ADAL	0.0485467	0.0855751	0.0115182	0.0300895	1	1.11827	0.161269
1194	ADAM10	0.078175	0.13776	0.01859	0.012233	1	1.19722	0.259692
1195	ADAM10-AS-1	NA	NA	NA	0.328568	1	NA	NA
1196	ADAM11	0.0168525	0.0478815	-0.0141764	0.546794	1	1.03957	0.0559829
1197	ADAM12	NA	NA	NA	0.230481	1	NA	NA
1198	ADAM12li1	NA	NA	NA	0.120518	1	NA	NA
1199	ADAM15	NA	NA	NA	0.32202	1	NA	NA
1200	ADAM17	0.0257586	0.0867014	-0.0351842	0.386005	1	1.06111	0.0855683
1201	ADAM17-AS-1	-0.00188665	0.0256179	-0.0293912	0.788372	1	-1.00435	-0.00626731
1202	ADAM19	-0.061841	0.0179078	-0.14159	0.200831	1	-1.15303	-0.205431
1203	ADAM19-AS-1	NA	NA	NA	0.258129	1	NA	NA
1204	ADAM19-AS-2	NA	NA	NA	0.414227	1	NA	NA
1205	ADAM20	NA	NA	NA	0.433129	1	NA	NA
1206	ADAM21-AS-1	NA	NA	NA	0.888953	1	NA	NA
1207	ADAM22	-0.050309	0.00133558	-0.101954	0.0134553	1	-1.12282	-0.167123
1208	ADAM22-AS-1	-0.00139075	0.0072613	-0.0100428	0.754991	1	-1.00321	-0.00461998
1209	ADAM28	NA	NA	NA	0.471855	1	NA	NA
1210	ADAM29li1	NA	NA	NA	0.593949	1	NA	NA
1211	ADAM3	NA	NA	NA	0.68379	1	NA	NA
1212	ADAM5	0.136677	0.21133	0.0620244	0.00193507	1	1.36986	0.454032
1213	ADAM9-AS-1	0.00627179	0.0192943	-0.00675071	0.647509	1	1.01455	0.0208344
1214	ADAM9-AS-2	NA	NA	NA	0.450751	1	NA	NA
1215	ADAMTS1	NA	NA	NA	0.371481	1	NA	NA
1216	ADAMTS10	0.00567906	0.0183738	-0.00701564	0.674757	1	1.01316	0.0188654
1217	ADAMTS12	-0.00146774	0.0149349	-0.0178704	0.966578	1	-1.00339	-0.00487574
1218	ADAMTS14	NA	NA	NA	0.480564	1	NA	NA
1219	ADAMTS14-AS-1	NA	NA	NA	0.363742	1	NA	NA
1220	ADAMTS15	NA	NA	NA	1	1	NA	NA
1221	ADAMTS16	NA	NA	NA	0.218998	1	NA	NA
1222	ADAMTS17	NA	NA	NA	0.178295	1	NA	NA
1223	ADAMTS18-AS-3	NA	NA	NA	0.284528	1	NA	NA
1224	ADAMTS19	-0.000660053	0.00733103	-0.00865113	0.645583	1	-1.00152	-0.00219265
1225	ADAMTS19-AS-1	NA	NA	NA	0.722254	1	NA	NA
1226	ADAMTS2	NA	NA	NA	0.868519	1	NA	NA
1227	ADAMTS20	-0.00409768	0.0251318	-0.0333271	0.119556	1	-1.00948	-0.0136122
1228	ADAMTS3	-0.000145938	0.00799519	-0.00828706	0.655042	1	-1.00034	-0.000484797
1229	ADAMTS5	NA	NA	NA	0.29113	1	NA	NA
1230	ADAMTS6	0.0142773	0.0544174	-0.0258628	0.810177	1	1.03342	0.0474282
1231	ADAMTS7	NA	NA	NA	0.858605	1	NA	NA
1232	ADAMTS8	NA	NA	NA	0.19759	1	NA	NA
1233	ADAMTS8-AS-1	-0.000895684	0.00641622	-0.00820758	0.905619	1	-1.00206	-0.0029754
1234	ADAMTS9	NA	NA	NA	1	1	NA	NA
1235	ADAMTS9-AS-1	NA	NA	NA	0.717346	1	NA	NA
1236	ADAMTS9-AS-3	0.00149177	0.00979219	-0.00680866	0.489272	1	1.00344	0.00495554
1237	ADAMTSL1	-0.000140846	0.0137802	-0.0140619	0.943	1	-1.00032	-0.000467881
1238	ADAMTSL1-AS-2	NA	NA	NA	1	1	NA	NA
1239	ADAMTSL3-AS-4	NA	NA	NA	0.182539	1	NA	NA
1240	ADAMTSL3-AS-8	NA	NA	NA	0.000799368	1	NA	NA
1241	ADAMTSL3-AS-9	-0.0259822	0.0346799	-0.0866444	0.132429	1	-1.06165	-0.0863111
1242	ADAMTSL5-AS-3	NA	NA	NA	0.113378	1	NA	NA
1243	ADAMTSL5li1	-0.00387218	0.0208898	-0.0286341	0.948864	1	-1.00896	-0.0128631
1244	ADAP2	NA	NA	NA	0.265104	1	NA	NA
1245	ADAP2-AS-1	NA	NA	NA	0.398235	1	NA	NA
1246	ADAR	0.0246665	0.052978	-0.00364487	0.263045	1	1.05844	0.0819405
1247	ADARB2-AS-1	NA	NA	NA	0.322763	1	NA	NA
1248	ADARB2-AS-2	-0.0115232	0.0155844	-0.0386308	0.0314655	1	-1.02689	-0.0382793
1249	ADARB2-AS-7	-0.00100859	0.00218568	-0.00420286	0.161782	1	-1.00233	-0.00335046
1250	ADAT1	0.0118824	0.0370237	-0.0132589	0.623566	1	1.02774	0.0394724
1251	ADAT1-AS-1	NA	NA	NA	0.805028	1	NA	NA
1252	ADAT2	NA	NA	NA	0.0399201	1	NA	NA
1253	ADCK1	-0.0496469	0.0360736	-0.135367	0.109605	1	-1.12111	-0.164923
1254	ADCK2	0.161901	0.365939	-0.0421368	0.366518	1	1.45178	0.537824
1255	ADCK5	-0.0071226	0.0367965	-0.0510417	0.935717	1	-1.01654	-0.0236608
1256	ADCY1	NA	NA	NA	0.212441	1	NA	NA
1257	ADCY1-AS-1	NA	NA	NA	1	1	NA	NA
1258	ADCY10	NA	NA	NA	0.0926145	1	NA	NA
1259	ADCY2	0.00363414	0.0107866	-0.00351832	0.431114	1	1.0084	0.0120724
1260	ADCY2-AS-1	NA	NA	NA	0.0489236	1	NA	NA
1261	ADCY2-AS-2	NA	NA	NA	0.215814	1	NA	NA
1262	ADCY2-AS-3	NA	NA	NA	0.202483	1	NA	NA
1263	ADCY2-AS-4	6.50764e-05	0.00734003	-0.00720988	0.9101	1	1.00015	0.000216179
1264	ADCY2-AS-5	-0.00793085	0.0139048	-0.0297665	0.671707	1	-1.01843	-0.0263457
1265	ADCY2-AS-6	0.00114983	0.00924058	-0.00694092	0.926572	1	1.00265	0.00381964
1266	ADCY2li1	-0.241465	0.306246	-0.789175	8.17972e-05	1	-1.74367	-0.802129
1267	ADCY5	-0.0548036	0.0290833	-0.13869	0.03365	1	-1.1345	-0.182053
1268	ADCY6	-0.00185739	0.0135383	-0.0172531	0.0778877	1	-1.00429	-0.0061701
1269	ADCY7	NA	NA	NA	0.262553	1	NA	NA
1270	ADCY8	0.00543894	0.0152588	-0.00438093	0.422067	1	1.0126	0.0180678
1271	ADCY8-AS-1	NA	NA	NA	0.226896	1	NA	NA
1272	ADCY8-AS-2	NA	NA	NA	0.292159	1	NA	NA
1273	ADCY8-AS-3	NA	NA	NA	0.896782	1	NA	NA
1274	ADCY9-AS-2	NA	NA	NA	0.953213	1	NA	NA
1275	ADCYAP1	NA	NA	NA	0.396552	1	NA	NA
1276	ADD1	0.0159333	0.0523252	-0.0204585	0.684593	1	1.03737	0.0529294
1277	ADD2	-0.23065	-0.0672575	-0.394043	0.00331526	1	-1.70079	-0.766204
1278	ADD3-AS-1	NA	NA	NA	0.00134364	1	NA	NA
1279	ADGB	0.0104864	0.0288461	-0.0078733	0.129944	1	1.02444	0.034835
1280	ADGB-AS-6	0.163431	0.249625	0.077237	0.000213341	1	1.4569	0.542906
1281	ADGRA1	-0.000158844	0.0111947	-0.0115124	0.999167	1	-1.00037	-0.000527669
1282	ADGRA1-AS-1	NA	NA	NA	0.634031	1	NA	NA
1283	ADGRA3	NA	NA	NA	0.10248	1	NA	NA
1284	ADGRB1	0.117345	0.20607	0.0286201	0.0299248	1	1.31022	0.389811
1285	ADGRB2	0.0182629	0.0591023	-0.0225765	0.673282	1	1.04295	0.060668
1286	ADGRB3	0.0120101	0.103763	-0.0797431	0.165408	1	1.02804	0.0398968
1287	ADGRB3-AS-1	-0.00696272	0.01261	-0.0265354	0.0322203	1	-1.01616	-0.0231296
1288	ADGRB3-AS-2	NA	NA	NA	0.590994	1	NA	NA
1289	ADGRB3-AS-3	NA	NA	NA	0.0839937	1	NA	NA
1290	ADGRB3-AS-7	-0.000676713	0.00898103	-0.0103345	0.967077	1	-1.00156	-0.00224799
1291	ADGRD1	-0.0127666	0.0591492	-0.0846825	0.00873696	1	-1.02983	-0.0424098
1292	ADGRE3-AS-1	NA	NA	NA	0.52296	1	NA	NA
1293	ADGRE3liN	NA	NA	NA	0.663246	1	NA	NA
1294	ADGRF1	NA	NA	NA	0.0494856	1	NA	NA
1295	ADGRF3	NA	NA	NA	1	1	NA	NA
1296	ADGRG2	NA	NA	NA	0.914241	1	NA	NA
1297	ADGRG6	NA	NA	NA	0.173813	1	NA	NA
1298	ADGRL1	0.0844657	0.134858	0.0340736	0.00681635	1	1.21469	0.280589
1299	ADGRL2-AS-2	-0.0109697	0.0206635	-0.0426029	0.627108	1	-1.02558	-0.0364405
1300	ADGRL2-AS-3	-0.0420962	0.0265346	-0.110727	6.07266e-05	1	-1.10178	-0.139841
1301	ADGRL3	-0.352208	0.278625	-0.983042	0.0637332	1	-2.25013	-1.17001
1302	ADGRL3-AS-2	NA	NA	NA	0.48171	1	NA	NA
1303	ADGRL3-AS-4	-0.00371527	0.0461254	-0.0535559	0.669379	1	-1.00859	-0.0123419
1304	ADGRL4	-0.0204667	0.0242893	-0.0652228	0.0694658	1	-1.04825	-0.067989
1305	ADGRV1li1	-0.00860815	0.0151647	-0.032381	0.541432	1	-1.02002	-0.0285956
1306	ADH1E	0.0108204	0.0280193	-0.0063784	0.474479	1	1.02523	0.0359447
1307	ADHFE1	-0.00420984	0.0223845	-0.0308042	0.834436	1	-1.00974	-0.0139848
1308	ADI1	0.0132021	0.0370013	-0.0105971	0.585004	1	1.03087	0.0438565
1309	ADIPOR1-AS-1	NA	NA	NA	0.532962	1	NA	NA
1310	ADIPOR1li1	-0.0126116	0.0602585	-0.0854818	0.909214	1	-1.02947	-0.0418949
1311	ADIPOR2	-0.0460858	0.0159506	-0.108122	0.0837482	1	-1.11195	-0.153094
1312	ADK	0.158278	0.234246	0.0823088	0.000340521	1	1.43972	0.525787
1313	ADK-AS-1	0.0108156	0.0681589	-0.0465277	0.896672	1	1.02522	0.0359288
1314	ADK-AS-2	0.00570275	0.0144797	-0.00307415	0.375081	1	1.01322	0.0189441
1315	ADK-AS-3	-0.00544403	0.0512049	-0.0620929	0.958134	1	-1.01261	-0.0180847
1316	ADK-AS-4	0.0353867	0.0952968	-0.0245235	0.466626	1	1.08489	0.117552
1317	ADM	NA	NA	NA	0.459435	1	NA	NA
1318	ADMli1	-0.00501108	0.010649	-0.0206712	0.0211178	1	-1.01161	-0.0166465
1319	ADNP	0.0129171	0.0376894	-0.0118552	0.601179	1	1.03019	0.0429098
1320	ADNP2	0.0211226	0.0479982	-0.00575303	0.310264	1	1.04984	0.0701677
1321	ADNP2-AS-1	NA	NA	NA	0.86043	1	NA	NA
1322	ADO	-0.0161547	0.0256002	-0.0579096	0.504614	1	-1.0379	-0.0536648
1323	ADORA2Ali1	NA	NA	NA	0.952321	1	NA	NA
1324	ADPGK	0.0277154	0.0750092	-0.0195784	0.53029	1	1.0659	0.0920686
1325	ADPRH	0.0467086	0.111561	-0.0181437	0.4503	1	1.11355	0.155163
1326	ADPRM	-0.0287271	0.0434714	-0.100926	0.477218	1	-1.06838	-0.0954294
1327	ADRA1B	-0.00941651	0.0183488	-0.0371818	0.643585	1	-1.02192	-0.031281
1328	ADRA1B-AS-2	0.000376527	0.00171203	-0.000958973	0.316684	1	1.00087	0.0012508
1329	ADRA1D	NA	NA	NA	0.334533	1	NA	NA
1330	ADRA2C	NA	NA	NA	0.593408	1	NA	NA
1331	ADRB1	NA	NA	NA	0.0236895	1	NA	NA
1332	ADRB2-AS-1	NA	NA	NA	0.0140861	1	NA	NA
1333	ADRM1	0.00440779	0.0782485	-0.0694329	0.979467	1	1.0102	0.0146424
1334	ADSL	NA	NA	NA	0.771329	1	NA	NA
1335	ADSS1	-0.00559014	0.0509291	-0.0621094	0.98056	1	-1.01295	-0.01857
1336	ADSS2	0.00703705	0.0406198	-0.0265457	0.738393	1	1.01634	0.0233766
1337	ADSS2li2	NA	NA	NA	0.0103338	1	NA	NA
1338	ADTRP	NA	NA	NA	0.661426	1	NA	NA
1339	AEBP2	0.0184721	0.105194	-0.0682499	0.0119034	1	1.04345	0.061363
1340	AEN	NA	NA	NA	0.0465592	1	NA	NA
1341	AFAP1-AS-1	0.0429553	0.0803196	0.00559097	0.00303021	1	1.10396	0.142694
1342	AFAP1-AS-3	0.010481	0.0287153	-0.00775337	0.0581937	1	1.02443	0.0348171
1343	AFAP1-AS-4	NA	NA	NA	0.790866	1	NA	NA
1344	AFAP1L2	NA	NA	NA	0.129988	1	NA	NA
1345	AFDN	0.0478816	0.0902282	0.0055351	0.0567262	1	1.11656	0.159059
1346	AFDN-AS-1	NA	NA	NA	0.376107	1	NA	NA
1347	AFDN-AS-2	NA	NA	NA	0.505092	1	NA	NA
1348	AFF1	0.0628548	0.109879	0.015831	0.0342866	1	1.15573	0.208799
1349	AFF1-AS-2	0.019137	0.0555981	-0.017324	0.623538	1	1.04505	0.0635718
1350	AFF2	-0.000647702	0.0146272	-0.0159226	0.87444	1	-1.00149	-0.00215162
1351	AFF3	-0.332794	0.130363	-0.79595	0.338179	1	-2.15176	-1.10552
1352	AFF3-AS-2	-0.00431501	0.00813808	-0.0167681	0.469185	1	-1.00999	-0.0143341
1353	AFF4	NA	NA	NA	0.464345	1	NA	NA
1354	AFF4-AS-1	NA	NA	NA	0.0900079	1	NA	NA
1355	AFF4-AS-2	-0.0427715	0.0533352	-0.138878	0.0826723	1	-1.1035	-0.142084
1356	AFG1L	0.00570548	0.0250837	-0.0136728	0.723887	1	1.01322	0.0189532
1357	AFG3L1	-0.0097394	0.128593	-0.148072	0.736209	1	-1.02268	-0.0323536
1358	AFG3L2	0.0747154	0.132363	0.0170673	0.0494617	1	1.18772	0.248199
1359	AFG3L2-AS-1	NA	NA	NA	1	1	NA	NA
1360	AFTPH	-0.0152524	0.0237477	-0.0542526	0.681962	1	-1.03574	-0.0506675
1361	AFTPHli3	NA	NA	NA	0.907872	1	NA	NA
1362	AG2	NA	NA	NA	0.392911	1	NA	NA
1363	AGA	0.00656204	0.0521665	-0.0390424	0.373335	1	1.01522	0.0217986
1364	AGA-AS-1	NA	NA	NA	0.315891	1	NA	NA
1365	AGAP1-AS-10	NA	NA	NA	0.0896529	1	NA	NA
1366	AGAP1-AS-14	0.00872478	0.0230862	-0.00563661	0.215642	1	1.02029	0.0289831
1367	AGAP1-AS-9	NA	NA	NA	0.21453	1	NA	NA
1368	AGAP2	-0.00998165	0.0304182	-0.0503815	0.819954	1	-1.02325	-0.0331583
1369	AGAP3	0.0257185	0.0963309	-0.044894	0.535091	1	1.06101	0.085435
1370	AGBL1	NA	NA	NA	0.773975	1	NA	NA
1371	AGBL2-AS-2	NA	NA	NA	0.274957	1	NA	NA
1372	AGBL3	0.00147222	0.0339479	-0.0310034	0.995975	1	1.0034	0.0048906
1373	AGBL4-AS-2	NA	NA	NA	0.759217	1	NA	NA
1374	AGBL5	0.0011424	0.0111935	-0.0089087	0.954484	1	1.00263	0.00379498
1375	AGER	NA	NA	NA	0.215136	1	NA	NA
1376	AGFG1	0.00566304	0.047008	-0.0356819	0.95614	1	1.01313	0.0188122
1377	AGFG1-AS-1	NA	NA	NA	0.608304	1	NA	NA
1378	AGFG1-AS-3	NA	NA	NA	1	1	NA	NA
1379	AGFG2-AS-1	NA	NA	NA	0.483168	1	NA	NA
1380	AGGF1	0.0148679	0.0554246	-0.0256888	0.61824	1	1.03483	0.04939
1381	AGGF1-AS-2	NA	NA	NA	0.733422	1	NA	NA
1382	AGK-AS-1	0.0315126	0.0689726	-0.00594736	0.262933	1	1.07526	0.104683
1383	AGK-AS-2	-0.00334123	0.00673118	-0.0134136	0.526635	1	-1.00772	-0.0110993
1384	AGK-AS-3	NA	NA	NA	0.110503	1	NA	NA
1385	AGKli1	0.0333712	0.0655337	0.00120873	0.128732	1	1.07987	0.110857
1386	AGL	0.0400486	0.084374	-0.00427688	0.181499	1	1.0966	0.133038
1387	AGMO	NA	NA	NA	0.575506	1	NA	NA
1388	AGO1	0.0052857	0.0221469	-0.0115755	0.677662	1	1.01225	0.0175587
1389	AGO1-AS-1	NA	NA	NA	0.408864	1	NA	NA
1390	AGO2	0.00421032	0.0422636	-0.033843	0.671276	1	1.00974	0.0139864
1391	AGO4	0.00886474	0.022749	-0.00501953	0.456048	1	1.02062	0.029448
1392	AGPAT1	-0.0416931	0.027328	-0.110714	0.166189	1	-1.10076	-0.138502
1393	AGPAT3	-0.00847402	0.0732806	-0.0902287	0.68041	1	-1.0197	-0.0281501
1394	AGPAT3-AS-1	NA	NA	NA	0.366541	1	NA	NA
1395	AGPAT3-AS-4	NA	NA	NA	0.266384	1	NA	NA
1396	AGPAT4	NA	NA	NA	0.329699	1	NA	NA
1397	AGPAT5	0.00883485	0.0433774	-0.0257077	0.882199	1	1.02055	0.0293487
1398	AGPAT5-AS-1	0.00260055	0.0109646	-0.00576346	0.419304	1	1.00601	0.00863885
1399	AGPAT5-AS-2	NA	NA	NA	0.555309	1	NA	NA
1400	AGPS-AS-1	NA	NA	NA	0.23428	1	NA	NA
1401	AGR2-AS-4	NA	NA	NA	0.355223	1	NA	NA
1402	AGR3	NA	NA	NA	0.291988	1	NA	NA
1403	AGRN	0.0107894	0.0361487	-0.0145699	0.574943	1	1.02515	0.0358416
1404	AGTPBP1	0.044096	0.0781581	0.0100338	0.0418546	1	1.10687	0.146484
1405	AGTPBP1-AS-1	0.00657754	0.0175355	-0.00438047	0.265297	1	1.01526	0.0218501
1406	AGTPBP1-AS-3	NA	NA	NA	0.0946307	1	NA	NA
1407	AGTR1	NA	NA	NA	0.464425	1	NA	NA
1408	AGTRAP	NA	NA	NA	0.0640799	1	NA	NA
1409	AGXT	NA	NA	NA	0.128675	1	NA	NA
1410	AGXT2	NA	NA	NA	0.689472	1	NA	NA
1411	AGXT2-AS-3	NA	NA	NA	0.718007	1	NA	NA
1412	AHCTF1	0.0582396	0.116771	-0.000291726	0.13059	1	1.14351	0.193468
1413	AHCY	NA	NA	NA	0.809088	1	NA	NA
1414	AHCYL1	0.0494133	0.102379	-0.00355292	0.191882	1	1.1205	0.164147
1415	AHCYL1-AS-1	-0.0123567	0.0888448	-0.113558	0.487927	1	-1.02886	-0.0410482
1416	AHCYL2	0.0615031	0.122452	0.000554187	0.185656	1	1.15213	0.204309
1417	AHCYL2-AS-1	NA	NA	NA	0.226737	1	NA	NA
1418	AHCYL2-AS-2	0.00154024	0.0253816	-0.0223012	0.966066	1	1.00355	0.00511657
1419	AHCYL2-AS-4	-0.0133745	0.0191859	-0.0459348	0.529563	1	-1.03127	-0.0444291
1420	AHCYL2-AS-5	-0.000789762	0.0403668	-0.0419464	0.931419	1	-1.00182	-0.00262353
1421	AHI1-AS-2	NA	NA	NA	0.794412	1	NA	NA
1422	AHI1-AS-3	NA	NA	NA	1	1	NA	NA
1423	AHI1-AS-4	NA	NA	NA	0.129836	1	NA	NA
1424	AHNAK	0.00462944	0.026185	-0.0169261	0.890605	1	1.01072	0.0153787
1425	AHNAK2	NA	NA	NA	0.0109567	1	NA	NA
1426	AHR	-0.0212566	0.0281285	-0.0706416	0.530651	1	-1.05016	-0.0706128
1427	AHR-AS-1	-0.0240351	0.0463837	-0.0944538	0.733831	1	-1.0569	-0.0798428
1428	AHRR	NA	NA	NA	0.25002	1	NA	NA
1429	AHRRli1	NA	NA	NA	0.380323	1	NA	NA
1430	AHSA1li1	0.0149702	0.0723624	-0.0424221	0.766072	1	1.03507	0.0497298
1431	AHSA2	0.0218112	0.0503979	-0.00677563	0.246883	1	1.0515	0.0724551
1432	AHSG-AS-1	NA	NA	NA	0.0859631	1	NA	NA
1433	AHSP	-0.0082406	0.0173872	-0.0338684	0.477756	1	-1.01916	-0.0273747
1434	AIDA	0.0123283	0.0351815	-0.0105249	0.578119	1	1.02879	0.0409539
1435	AIDA-AS-1	NA	NA	NA	0.413048	1	NA	NA
1436	AIF1	NA	NA	NA	0.395657	1	NA	NA
1437	AIFM1	0.00861234	0.0750222	-0.0577976	0.948587	1	1.02003	0.0286096
1438	AIFM2	NA	NA	NA	0.55843	1	NA	NA
1439	AIFM3	-0.0218153	0.040866	-0.0844967	0.158475	1	-1.05151	-0.072469
1440	AIG1	0.0178868	0.138493	-0.102719	0.673371	1	1.04205	0.0594188
1441	AIG1-AS-1	NA	NA	NA	0.592357	1	NA	NA
1442	AIG1-AS-3	NA	NA	NA	0.411396	1	NA	NA
1443	AIG1-AS-4	-0.00771796	0.0267478	-0.0421837	0.844366	1	-1.01793	-0.0256385
1444	AIM2	NA	NA	NA	0.810084	1	NA	NA
1445	AIMP1li1	0.0133887	0.0669264	-0.040149	0.789939	1	1.03131	0.0444763
1446	AIMP2	NA	NA	NA	0.42046	1	NA	NA
1447	AIP	-0.0842928	0.0305951	-0.199181	0.0189934	1	-1.21421	-0.280015
1448	AK1	0.00404059	0.0355479	-0.0274667	0.914907	1	1.00935	0.0134226
1449	AK1li1	-0.00190247	0.00522331	-0.00902824	0.765172	1	-1.00439	-0.00631986
1450	AK2	0.00886617	0.030738	-0.0130056	0.748435	1	1.02062	0.0294528
1451	AK2-AS-1	-0.00593678	0.0362301	-0.0481037	0.905728	1	-1.01376	-0.0197215
1452	AK3	0.00718583	0.0283098	-0.0139382	0.52521	1	1.01668	0.0238708
1453	AK3-AS-2	0.0292498	0.0694754	-0.0109758	0.376977	1	1.06967	0.0971657
1454	AK3li1	-0.00354615	0.00872691	-0.0158192	0.774065	1	-1.0082	-0.01178
1455	AK4	0.0369144	0.0778805	-0.00405162	0.250774	1	1.08872	0.122627
1456	AK4-AS-1	NA	NA	NA	0.366284	1	NA	NA
1457	AK5	-0.0304865	0.0447026	-0.105676	0.49155	1	-1.07272	-0.101274
1458	AK7	NA	NA	NA	1	1	NA	NA
1459	AK7-AS-1	NA	NA	NA	0.354872	1	NA	NA
1460	AK8	-0.00156398	0.00682101	-0.00994897	0.832876	1	-1.00361	-0.00519542
1461	AK9	NA	NA	NA	0.323	1	NA	NA
1462	AKAP1	0.00670307	0.0335118	-0.0201057	0.882234	1	1.01555	0.0222671
1463	AKAP1-AS-1	NA	NA	NA	1	1	NA	NA
1464	AKAP1-AS-2	NA	NA	NA	0.564888	1	NA	NA
1465	AKAP10	0.121481	0.202032	0.0409309	0.00976565	1	1.32276	0.403552
1466	AKAP11	0.0374377	0.0930292	-0.0181537	0.465479	1	1.09003	0.124365
1467	AKAP11-AS-2	NA	NA	NA	0.919773	1	NA	NA
1468	AKAP12-AS-1	NA	NA	NA	0.00115252	1	NA	NA
1469	AKAP13	0.0111255	0.0582701	-0.036019	0.657981	1	1.02595	0.0369583
1470	AKAP13-AS-1	NA	NA	NA	0.301718	1	NA	NA
1471	AKAP13-AS-5	NA	NA	NA	0.252326	1	NA	NA
1472	AKAP13-AS-7	NA	NA	NA	0.253312	1	NA	NA
1473	AKAP14	NA	NA	NA	0.598058	1	NA	NA
1474	AKAP17A	-0.00254108	0.0260066	-0.0310888	0.829159	1	-1.00587	-0.00844128
1475	AKAP17B	0.0726364	0.128503	0.0167698	0.053211	1	1.18205	0.241293
1476	AKAP2-AS-1	NA	NA	NA	0.776207	1	NA	NA
1477	AKAP2-AS-11	-0.0059979	0.00670757	-0.0187034	0.176298	1	-1.01391	-0.0199246
1478	AKAP2-AS-12	-0.0138073	0.0229021	-0.0505168	0.602841	1	-1.0323	-0.0458669
1479	AKAP2-AS-16	-0.00380105	0.0202593	-0.0278614	0.930168	1	-1.00879	-0.0126268
1480	AKAP2-AS-17	NA	NA	NA	0.10296	1	NA	NA
1481	AKAP2-AS-18	NA	NA	NA	0.0524097	1	NA	NA
1482	AKAP2-AS-2	NA	NA	NA	0.0230749	1	NA	NA
1483	AKAP2-AS-4	NA	NA	NA	0.47895	1	NA	NA
1484	AKAP2-AS-5	0.00229393	0.0288881	-0.0243002	0.976446	1	1.0053	0.00762026
1485	AKAP2-AS-6	NA	NA	NA	0.113141	1	NA	NA
1486	AKAP2-AS-9	0.00151048	0.00891276	-0.0058918	0.561539	1	1.00348	0.0050177
1487	AKAP5	0.00557462	0.0193883	-0.00823907	0.709556	1	1.01292	0.0185185
1488	AKAP6-AS-1	0.0360752	0.0871982	-0.0150478	0.420037	1	1.08661	0.119839
1489	AKAP6-AS-3	NA	NA	NA	0.424669	1	NA	NA
1490	AKAP7-AS-1	-0.00252769	0.00782593	-0.0128813	0.830742	1	-1.00584	-0.00839682
1491	AKAP8	0.00925809	0.0567199	-0.0382037	0.791709	1	1.02155	0.0307547
1492	AKAP8-AS-1	NA	NA	NA	0.56081	1	NA	NA
1493	AKAP8L	0.113126	0.17228	0.0539728	0.00142011	1	1.29756	0.375797
1494	AKAP8L-AS-1	NA	NA	NA	0.182167	1	NA	NA
1495	AKAP8L-AS-2	0.0301921	0.0537418	0.00664251	0.00834648	1	1.07199	0.100296
1496	AKAP9	0.166566	0.295783	0.0373494	0.00114967	1	1.46746	0.553321
1497	AKAP9-AS-1	NA	NA	NA	1	1	NA	NA
1498	AKAP9-AS-5	0.014668	0.0411544	-0.0118185	0.551785	1	1.03435	0.048726
1499	AKIP1	-0.000806734	0.0118179	-0.0134313	0.952269	1	-1.00186	-0.00267991
1500	AKIRIN1li1	0.00662557	0.0548502	-0.041599	0.948322	1	1.01537	0.0220097
1501	AKIRIN2	0.0479576	0.0903157	0.0055994	0.0992827	1	1.11675	0.159312
1502	AKIRIN2-AS-1	NA	NA	NA	1	1	NA	NA
1503	AKNA	0.0026692	0.00919851	-0.0038601	0.143261	1	1.00616	0.00886691
1504	AKNAD1	0.00336685	0.0153904	-0.00865673	0.867904	1	1.00778	0.0111844
1505	AKNAD1-AS-2	NA	NA	NA	0.180207	1	NA	NA
1506	AKR1A1li1	NA	NA	NA	0.767965	1	NA	NA
1507	AKR1B10	-0.00358891	0.0064578	-0.0136356	0.32952	1	-1.0083	-0.0119221
1508	AKR1B10-AS-2	NA	NA	NA	1	1	NA	NA
1509	AKR1B10-AS-4	NA	NA	NA	0.762859	1	NA	NA
1510	AKR1B1li1	0.0102937	0.0257091	-0.00512163	0.196066	1	1.02399	0.034195
1511	AKR1E2	-0.00353671	0.0153736	-0.022447	0.791394	1	-1.00818	-0.0117487
1512	AKR7A2-AS-1	NA	NA	NA	0.785768	1	NA	NA
1513	AKR7A2li1	0.0148278	0.0412759	-0.0116202	0.502897	1	1.03473	0.049257
1514	AKT1	0.0196212	0.048413	-0.00917054	0.388842	1	1.04622	0.0651803
1515	AKT1S1	NA	NA	NA	0.0339306	1	NA	NA
1516	AKT2	-0.00458581	0.0199009	-0.0290725	0.920281	1	-1.01062	-0.0152337
1517	AKT3	-0.174969	0.00941178	-0.35935	0.0964064	1	-1.49613	-0.581234
1518	AKT3-AS-1	0.000137448	0.00175035	-0.00147545	0.977659	1	1.00032	0.000456593
1519	AKT3-AS-3	0.000188007	0.0041985	-0.00382249	0.990017	1	1.00043	0.000624546
1520	AKTIP	0.0419027	0.0994837	-0.0156782	0.349211	1	1.10129	0.139198
1521	AL096711.1-AS-1	0.00751774	0.0254002	-0.0103647	0.795383	1	1.01746	0.0249734
1522	AL096711.1-AS-3	NA	NA	NA	0.41475	1	NA	NA
1523	AL096711.1-AS-4	-0.00132081	0.00957087	-0.0122125	0.932321	1	-1.00305	-0.00438764
1524	AL117209.2-AS-1	-0.00126002	0.00836186	-0.0108819	0.927898	1	-1.00291	-0.00418571
1525	AL133445.1-AS-1	5.60338e-05	0.00220669	-0.00209462	0.985837	1	1.00013	0.00018614
1526	AL133445.1-AS-2	-0.00282044	0.0171902	-0.022831	0.961574	1	-1.00652	-0.00936929
1527	ALAS1	-0.00362174	0.0147196	-0.021963	0.913329	1	-1.00837	-0.0120311
1528	ALAS2	NA	NA	NA	0.359789	1	NA	NA
1529	ALB	0.000659494	0.0201409	-0.0188219	0.957206	1	1.00152	0.00219079
1530	ALCAM	NA	NA	NA	0.155821	1	NA	NA
1531	ALCAM-AS-6	NA	NA	NA	1	1	NA	NA
1532	ALDH16A1	0.0133898	0.056342	-0.0295623	0.835299	1	1.03131	0.04448
1533	ALDH18A1-AS-2	-0.00210127	0.0138268	-0.0180293	0.898134	1	-1.00485	-0.00698027
1534	ALDH1A1	-0.000946567	0.005394	-0.00728713	0.713979	1	-1.00218	-0.00314443
1535	ALDH1A3-AS-1	-0.00873483	0.0237596	-0.0412292	0.0135628	1	-1.02032	-0.0290165
1536	ALDH1L1	NA	NA	NA	0.522302	1	NA	NA
1537	ALDH1L2	0.0490415	0.0875903	0.0104927	0.0302457	1	1.11954	0.162912
1538	ALDH2	0.0104459	0.0272764	-0.00638451	0.399769	1	1.02434	0.0347007
1539	ALDH2-AS-1	NA	NA	NA	0.860882	1	NA	NA
1540	ALDH3A2	-0.00302215	0.0267794	-0.0328237	0.972653	1	-1.00698	-0.0100394
1541	ALDH4A1	0.00161947	0.0126006	-0.00936169	0.934641	1	1.00374	0.00537977
1542	ALDH4A1-AS-1	NA	NA	NA	1	1	NA	NA
1543	ALDH5A1	-0.0207473	0.034799	-0.0762937	0.35939	1	-1.04893	-0.0689212
1544	ALDH6A1-AS-2	NA	NA	NA	0.558816	1	NA	NA
1545	ALDH6A1li1	0.0114831	0.0266098	-0.00364357	0.224881	1	1.02679	0.0381461
1546	ALDH7A1	0.140804	0.214524	0.0670853	0.000578727	1	1.38294	0.467742
1547	ALDH7A1-AS-1	0.0190714	0.0915787	-0.0534358	0.881143	1	1.04489	0.063354
1548	ALDH8A1	0.0172091	0.0591209	-0.0247027	0.734926	1	1.04042	0.0571674
1549	ALDH9A1	-0.0131224	0.046823	-0.0730679	0.635094	1	-1.03068	-0.0435918
1550	ALDOA-AS-1	NA	NA	NA	0.961402	1	NA	NA
1551	ALDOBli1	0.0952083	0.178538	0.0118783	0.119576	1	1.24511	0.316275
1552	ALG1	0.00335809	0.0404308	-0.0337146	0.580505	1	1.00776	0.0111553
1553	ALG10	0.0147106	0.0414999	-0.0120787	0.410435	1	1.03445	0.0488675
1554	ALG11	0.0146352	0.0344391	-0.00516882	0.358261	1	1.03427	0.0486169
1555	ALG12	0.0187792	0.03879	-0.00123167	0.101311	1	1.04419	0.062383
1556	ALG13	0.0343439	0.0595679	0.00911989	0.00725898	1	1.08229	0.114088
1557	ALG13-AS-1	NA	NA	NA	0.84723	1	NA	NA
1558	ALG14	0.0113792	0.0378557	-0.0150973	0.709577	1	1.02655	0.0378009
1559	ALG14-AS-1	NA	NA	NA	0.7508	1	NA	NA
1560	ALG14-AS-2	NA	NA	NA	0.821943	1	NA	NA
1561	ALG2	-0.0149972	0.0815071	-0.111502	0.853549	1	-1.03514	-0.0498197
1562	ALG3	-0.0431099	0.0406646	-0.126884	0.298138	1	-1.10436	-0.143208
1563	ALG5	-0.0571257	0.0267796	-0.141031	0.0997893	1	-1.14058	-0.189768
1564	ALG6	0.00142816	0.0651589	-0.0623026	0.654806	1	1.00329	0.00474426
1565	ALG6-AS-2	NA	NA	NA	0.588039	1	NA	NA
1566	ALG6-AS-3	0.00149985	0.00873515	-0.00573546	0.802128	1	1.00346	0.00498238
1567	ALG9	0.010231	0.0299302	-0.00946818	0.517665	1	1.02384	0.0339866
1568	ALK-AS-1	-0.0630156	0.0997377	-0.225769	0.0027059	1	-1.15615	-0.209333
1569	ALK-AS-10	0.0118602	0.0591945	-0.0354742	0.903805	1	1.02769	0.0393986
1570	ALK-AS-11	NA	NA	NA	0.00232686	1	NA	NA
1571	ALK-AS-13	-0.007477	0.0191541	-0.0341081	0.0318838	1	-1.01737	-0.024838
1572	ALK-AS-14	NA	NA	NA	0.0219298	1	NA	NA
1573	ALK-AS-8	NA	NA	NA	0.414202	1	NA	NA
1574	ALKAL1-AS-1	NA	NA	NA	0.885061	1	NA	NA
1575	ALKBH1	-0.00610915	0.033067	-0.0452853	0.858083	1	-1.01417	-0.0202942
1576	ALKBH1-AS-1	0.00192	0.0101261	-0.00628613	0.437339	1	1.00443	0.00637812
1577	ALKBH2	0.0017864	0.00708029	-0.0035075	0.479843	1	1.00412	0.00593428
1578	ALKBH3	0.0177478	0.0434241	-0.00792854	0.337808	1	1.04171	0.0589568
1579	ALKBH3-AS-1	NA	NA	NA	0.679727	1	NA	NA
1580	ALKBH3-AS-5	NA	NA	NA	0.826096	1	NA	NA
1581	ALKBH3-AS-7	NA	NA	NA	0.396804	1	NA	NA
1582	ALKBH5	0.00986686	0.0496078	-0.0298741	0.818931	1	1.02298	0.032777
1583	ALKBH7	-0.00544552	0.0182201	-0.0291111	0.884531	1	-1.01262	-0.0180896
1584	ALKBH8	-0.0080091	0.0174236	-0.0334418	0.741016	1	-1.01861	-0.0266057
1585	ALMS1	-0.00279982	0.0407035	-0.0463032	0.974577	1	-1.00647	-0.00930082
1586	ALMS1-AS-2	-0.00194998	0.0125507	-0.0164507	0.937417	1	-1.0045	-0.0064777
1587	ALMS1-AS-4	0.000434698	0.00426425	-0.00339485	0.749041	1	1.001	0.00144404
1588	ALMS1-AS-6	NA	NA	NA	1	1	NA	NA
1589	ALOX12	0.00551393	0.0437994	-0.0327716	0.929948	1	1.01278	0.0183169
1590	ALOX12-AS-1	0.0014846	0.0134666	-0.0104974	0.970213	1	1.00342	0.00493174
1591	ALOX12li1	NA	NA	NA	0.54165	1	NA	NA
1592	ALOX12li2	0.0168652	0.250251	-0.21652	0.998397	1	1.0396	0.0560248
1593	ALOX15	NA	NA	NA	0.774962	1	NA	NA
1594	ALPL	NA	NA	NA	0.38112	1	NA	NA
1595	ALS2	0.0613884	0.100341	0.0224352	0.00725396	1	1.15183	0.203928
1596	ALS2-AS-2	NA	NA	NA	0.676722	1	NA	NA
1597	ALX4-AS-1	NA	NA	NA	1	1	NA	NA
1598	ALYREFli2	0.0192265	0.0883827	-0.0499297	0.889451	1	1.04527	0.0638691
1599	AMBP	-0.0275216	0.0592568	-0.1143	0.00111734	1	-1.06542	-0.0914249
1600	AMBRA1	0.0505553	0.119338	-0.018227	0.397398	1	1.12345	0.167941
1601	AMBRA1-AS-1	-0.000523924	0.00301944	-0.00406729	0.956809	1	-1.00121	-0.00174044
1602	AMBRA1-AS-2	NA	NA	NA	0.591707	1	NA	NA
1603	AMBRA1-AS-3	0.00797622	0.0556928	-0.0397404	0.937329	1	1.01854	0.0264964
1604	AMBRA1-AS-4	NA	NA	NA	0.264837	1	NA	NA
1605	AMBRA1-AS-6	0.0244606	0.077337	-0.0284159	0.683077	1	1.05794	0.0812563
1606	AMD1-AS-1	0.00400415	0.0477986	-0.0397903	0.973038	1	1.00926	0.0133015
1607	AMD1li1	0.0181961	0.0508107	-0.0144186	0.515809	1	1.04279	0.060446
1608	AMELXli1	NA	NA	NA	0.790712	1	NA	NA
1609	AMER1	NA	NA	NA	0.677079	1	NA	NA
1610	AMER2	0.0497301	0.0829872	0.016473	0.00233476	1	1.12132	0.1652
1611	AMFR	0.0420971	0.141586	-0.0573914	0.136694	1	1.10179	0.139844
1612	AMFR-AS-1	NA	NA	NA	0.0152916	1	NA	NA
1613	AMH	0.00351755	0.0247249	-0.0176898	0.906094	1	1.00813	0.0116851
1614	AMIGO1	0.0104717	0.0914349	-0.0704915	0.905748	1	1.0244	0.0347862
1615	AMIGO2	NA	NA	NA	0.29105	1	NA	NA
1616	AMIGO2-AS-1	NA	NA	NA	0.36419	1	NA	NA
1617	AMMECR1	-0.0101716	0.0209032	-0.0412464	0.731289	1	-1.0237	-0.0337894
1618	AMMECR1L	0.00894458	0.0628367	-0.0449475	0.879377	1	1.02081	0.0297133
1619	AMMECR1L-AS-2	NA	NA	NA	0.349717	1	NA	NA
1620	AMN	NA	NA	NA	0.507371	1	NA	NA
1621	AMN1	0.024851	0.06372	-0.014018	0.330927	1	1.05889	0.0825533
1622	AMN1-AS-1	-0.00441283	0.0640402	-0.0728658	0.347158	1	-1.01021	-0.0146591
1623	AMN1-AS-2	NA	NA	NA	1	1	NA	NA
1624	AMOT	-0.00440004	0.009027	-0.0178271	0.585837	1	-1.01018	-0.0146166
1625	AMOTL1	-0.0267256	0.0210351	-0.0744863	0.138228	1	-1.06347	-0.0887805
1626	AMOTL2	0.00374643	0.0125755	-0.00508259	0.591191	1	1.00866	0.0124454
1627	AMPD3	0.00487677	0.0305289	-0.0207753	0.929792	1	1.01129	0.0162003
1628	AMPD3-AS-1	NA	NA	NA	0.251952	1	NA	NA
1629	AMPH	0.039082	0.127943	-0.0497788	0.0419394	1	1.09416	0.129828
1630	AMPH-AS-1	0.00265517	0.00884042	-0.00353009	0.044546	1	1.00613	0.00882027
1631	AMPH-AS-2	NA	NA	NA	0.310574	1	NA	NA
1632	AMY2A	-0.0173306	0.0319069	-0.0665681	0.0290839	1	-1.04071	-0.0575711
1633	AMZ2	-0.0089898	0.0394569	-0.0574365	0.866762	1	-1.02092	-0.0298635
1634	AMZ2-AS-1	0.00212291	0.017633	-0.0133872	0.935931	1	1.0049	0.00705216
1635	ANAPC1	0.029763	0.0596122	-8.62721e-05	0.152692	1	1.07093	0.0988705
1636	ANAPC10	NA	NA	NA	0.0972037	1	NA	NA
1637	ANAPC13	-0.0359691	0.0287012	-0.100639	0.286907	1	-1.08635	-0.119487
1638	ANAPC15li1	0.00097973	0.00910278	-0.00714331	0.930309	1	1.00226	0.00325459
1639	ANAPC16	0.00683281	0.029541	-0.0158754	0.856317	1	1.01586	0.0226981
1640	ANAPC2	NA	NA	NA	0.202027	1	NA	NA
1641	ANAPC4	0.0013342	0.00478266	-0.00211427	0.118375	1	1.00308	0.00443211
1642	ANAPC5	0.0238208	0.0507701	-0.00312859	0.251108	1	1.05638	0.0791309
1643	ANAPC5-AS-1	NA	NA	NA	0.92558	1	NA	NA
1644	ANGEL1	-0.00597281	0.0250051	-0.0369507	0.925194	1	-1.01385	-0.0198413
1645	ANGEL1-AS-4	-0.037123	0.141324	-0.21557	0.832211	1	-1.08924	-0.12332
1646	ANGEL2	0.00564595	0.0594285	-0.0481366	0.806551	1	1.01309	0.0187554
1647	ANGPT1	0.00268817	0.00940321	-0.00402686	0.366691	1	1.00621	0.00892991
1648	ANGPT1-AS-2	-0.00303561	0.00734232	-0.0134135	0.67137	1	-1.00701	-0.0100841
1649	ANGPT1-AS-3	NA	NA	NA	0.183445	1	NA	NA
1650	ANGPT2	-0.0180229	0.0163505	-0.0523963	0.10304	1	-1.04237	-0.0598708
1651	ANGPT4	NA	NA	NA	0.702301	1	NA	NA
1652	ANGPTL1	-0.00947608	0.0115472	-0.0304993	0.0874142	1	-1.02206	-0.0314789
1653	ANGPTL2	0.0222371	0.118558	-0.074084	0.916224	1	1.05254	0.0738702
1654	ANGPTL3	0.00139363	0.0105514	-0.00776416	0.910123	1	1.00321	0.00462953
1655	ANGPTL4li1	NA	NA	NA	1	1	NA	NA
1656	ANGPTL5	NA	NA	NA	0.233184	1	NA	NA
1657	ANGPTL6	NA	NA	NA	0.12843	1	NA	NA
1658	ANHX	-0.00096598	0.0618561	-0.063788	0.771717	1	-1.00223	-0.00320892
1659	ANK1	-0.0627309	0.0111004	-0.136562	0.0533348	1	-1.1554	-0.208388
1660	ANK1-AS-2	NA	NA	NA	0.378111	1	NA	NA
1661	ANK2-AS-10	NA	NA	NA	0.146994	1	NA	NA
1662	ANK2-AS-12	NA	NA	NA	0.774779	1	NA	NA
1663	ANK3	0.217566	0.338225	0.0969068	8.98547e-05	1	1.65031	0.722738
1664	ANK3-AS-1	0.0115042	0.0453675	-0.0223592	0.81319	1	1.02684	0.038216
1665	ANK3li1	NA	NA	NA	0.175155	1	NA	NA
1666	ANKAR	NA	NA	NA	0.120518	1	NA	NA
1667	ANKDD1A	NA	NA	NA	0.252159	1	NA	NA
1668	ANKDD1B	-0.0258417	0.0388204	-0.0905039	0.310308	1	-1.06131	-0.0858444
1669	ANKEF1	0.00358127	0.0169001	-0.00973752	0.738366	1	1.00828	0.0118967
1670	ANKEF1-AS-1	0.00930726	0.0457493	-0.0271348	0.895118	1	1.02166	0.0309181
1671	ANKFN1	NA	NA	NA	0.628668	1	NA	NA
1672	ANKFY1	-0.00285386	0.0311094	-0.0368171	0.962152	1	-1.00659	-0.0094803
1673	ANKFY1-AS-1	0.015459	0.0444533	-0.0135353	0.38401	1	1.03624	0.0513536
1674	ANKH	0.0414883	0.11724	-0.0342636	0.209351	1	1.10024	0.137821
1675	ANKH-AS-4	0.00524901	0.0155572	-0.0050592	0.129712	1	1.01216	0.0174368
1676	ANKHD1	-0.0019525	0.0129021	-0.0168071	0.628515	1	-1.00451	-0.00648608
1677	ANKHD1-AS-1	NA	NA	NA	0.112774	1	NA	NA
1678	ANKHD1-AS-3	-0.00442016	0.0341833	-0.0430236	0.277181	1	-1.01023	-0.0146834
1679	ANKHD1-AS-4	NA	NA	NA	0.473197	1	NA	NA
1680	ANKIB1	-0.00109816	0.0697199	-0.0719162	0.0646591	1	-1.00253	-0.00364801
1681	ANKIB1-AS-2	NA	NA	NA	1	1	NA	NA
1682	ANKLE2	0.0223006	0.0544527	-0.00985155	0.446897	1	1.05269	0.0740809
1683	ANKLE2-AS-2	0.00122334	0.00609011	-0.00364343	0.655496	1	1.00282	0.00406385
1684	ANKMY1	NA	NA	NA	0.333749	1	NA	NA
1685	ANKMY1li1	NA	NA	NA	0.128798	1	NA	NA
1686	ANKMY2	0.0156745	0.0719204	-0.0405715	0.734444	1	1.03675	0.0520695
1687	ANKMY2-AS-1	0.00391184	0.0382439	-0.0304202	0.907297	1	1.00905	0.0129948
1688	ANKRA2	-0.00928785	0.024583	-0.0431587	0.786632	1	-1.02162	-0.0308536
1689	ANKRA2-AS-2	-0.00261376	0.0110731	-0.0163006	0.0800097	1	-1.00604	-0.00868272
1690	ANKRD1	0.0201333	0.0901604	-0.0498938	0.900731	1	1.04745	0.0668814
1691	ANKRD10	0.0472445	0.115679	-0.0211903	0.342101	1	1.11492	0.156943
1692	ANKRD10-AS-3	0.00551259	0.0395293	-0.0285041	0.73432	1	1.01277	0.0183124
1693	ANKRD12	-0.00965787	0.0184555	-0.0377713	0.576555	1	-1.02249	-0.0320828
1694	ANKRD12-AS-1	0.0156962	0.0355424	-0.00414995	0.128872	1	1.0368	0.0521418
1695	ANKRD12-AS-2	0.0766528	0.122218	0.0310871	0.00207848	1	1.19303	0.254635
1696	ANKRD13A	0.0277077	0.0555816	-0.000166267	0.152592	1	1.06588	0.0920429
1697	ANKRD13B	-3.63116e-05	0.0662963	-0.0663689	0.597127	1	-1.00008	-0.000120625
1698	ANKRD13C	0.0271004	0.0764908	-0.02229	0.369454	1	1.06439	0.0900257
1699	ANKRD17	-0.0252173	0.123191	-0.173625	0.0882332	1	-1.05978	-0.08377
1700	ANKRD17-AS-1	NA	NA	NA	0.727473	1	NA	NA
1701	ANKRD17-AS-2	-0.00119097	0.0167928	-0.0191747	0.850812	1	-1.00275	-0.00395631
1702	ANKRD24	NA	NA	NA	0.651309	1	NA	NA
1703	ANKRD26	0.00169025	0.043775	-0.0403945	0.993104	1	1.0039	0.00561489
1704	ANKRD26-AS-10	0.0675826	0.211215	-0.0760497	0.342987	1	1.16838	0.224504
1705	ANKRD26-AS-11	0.00208737	0.00612134	-0.0019466	0.21603	1	1.00482	0.00693408
1706	ANKRD26-AS-13	NA	NA	NA	0.570933	1	NA	NA
1707	ANKRD26-AS-17	0.011234	0.0452689	-0.0228009	0.8122	1	1.0262	0.0373186
1708	ANKRD26-AS-2	-0.00320974	0.00889709	-0.0153166	0.00761758	1	-1.00742	-0.0106625
1709	ANKRD26-AS-4	-0.00189122	0.0089028	-0.0126852	0.917231	1	-1.00436	-0.00628251
1710	ANKRD26-AS-9	NA	NA	NA	0.725507	1	NA	NA
1711	ANKRD26P1li1	-0.0262508	0.033403	-0.0859045	0.0859806	1	-1.06231	-0.0872031
1712	ANKRD26P1li2	NA	NA	NA	0.66583	1	NA	NA
1713	ANKRD26li10	NA	NA	NA	1	1	NA	NA
1714	ANKRD26li13	NA	NA	NA	0.423354	1	NA	NA
1715	ANKRD26li14	-0.000867186	0.0044391	-0.00617347	0.823017	1	-1.002	-0.00288073
1716	ANKRD26li15	0.000642506	0.00249942	-0.00121441	0.462219	1	1.00148	0.00213436
1717	ANKRD26li17	NA	NA	NA	1	1	NA	NA
1718	ANKRD26li3	0.00123529	0.0113873	-0.00891676	0.966106	1	1.00285	0.00410353
1719	ANKRD26li4	NA	NA	NA	0.930851	1	NA	NA
1720	ANKRD26li6	0.0635317	0.121755	0.00530799	0.109637	1	1.15753	0.211048
1721	ANKRD26li8	-0.0612842	0.032422	-0.15499	0.326224	1	-1.15155	-0.203582
1722	ANKRD26li9	0.0022979	0.00750429	-0.0029085	0.37967	1	1.00531	0.00763344
1723	ANKRD27	-0.112828	-0.0246719	-0.200983	0.000528468	1	-1.29666	-0.374805
1724	ANKRD27-AS-1	NA	NA	NA	0.160163	1	NA	NA
1725	ANKRD27-AS-3	-0.000379918	0.00857811	-0.00933794	0.994309	1	-1.00088	-0.00126206
1726	ANKRD28	0.0447587	0.0950409	-0.0055234	0.269982	1	1.10856	0.148685
1727	ANKRD28-AS-5	NA	NA	NA	0.661648	1	NA	NA
1728	ANKRD29-AS-1	0.00819797	0.0333603	-0.0169644	0.693467	1	1.01906	0.0272331
1729	ANKRD31	-0.00584249	0.0163154	-0.0280003	0.22668	1	-1.01354	-0.0194083
1730	ANKRD33-AS-1	NA	NA	NA	0.780574	1	NA	NA
1731	ANKRD33Bli1	NA	NA	NA	0.623988	1	NA	NA
1732	ANKRD34A	-0.0386108	0.0585466	-0.135768	0.511268	1	-1.09298	-0.128262
1733	ANKRD34C	NA	NA	NA	0.202294	1	NA	NA
1734	ANKRD35-AS-1	NA	NA	NA	0.909475	1	NA	NA
1735	ANKRD37	-0.0106034	0.0221587	-0.0433656	0.661921	1	-1.02472	-0.0352239
1736	ANKRD39	0.0201843	0.0663567	-0.0259881	0.714508	1	1.04757	0.0670508
1737	ANKRD40	0.0213939	0.065083	-0.0222952	0.640367	1	1.05049	0.0710691
1738	ANKRD42	-0.0212974	0.0166727	-0.0592675	0.314169	1	-1.05026	-0.0707484
1739	ANKRD42-AS-2	0.000657113	0.00631662	-0.00500239	0.961505	1	1.00151	0.00218288
1740	ANKRD44	-0.010216	0.0101309	-0.0305628	0.449025	1	-1.0238	-0.0339368
1741	ANKRD44-AS-4	NA	NA	NA	0.0170359	1	NA	NA
1742	ANKRD45	NA	NA	NA	0.941947	1	NA	NA
1743	ANKRD45-AS-1	NA	NA	NA	0.287462	1	NA	NA
1744	ANKRD46	0.01192	0.0457538	-0.0219139	0.553204	1	1.02783	0.0395972
1745	ANKRD49	0.02025	0.083079	-0.0425789	0.80845	1	1.04773	0.0672692
1746	ANKRD50	NA	NA	NA	0.125593	1	NA	NA
1747	ANKRD54	0.0176665	0.0466661	-0.0113331	0.517701	1	1.04152	0.0586868
1748	ANKRD54-AS-3	4.09734e-05	0.014743	-0.014661	0.990531	1	1.00009	0.000136111
1749	ANKRD55	-0.0455603	0.006272	-0.0973927	0.00635599	1	-1.11061	-0.151348
1750	ANKRD6	-0.000378046	0.00418031	-0.0049364	0.040911	1	-1.00087	-0.00125584
1751	ANKRD6-AS-4	NA	NA	NA	1	1	NA	NA
1752	ANKRD60	0.00733355	0.0712409	-0.0565738	0.91774	1	1.01703	0.0243615
1753	ANKRD60-AS-1	NA	NA	NA	0.503979	1	NA	NA
1754	ANKRD61	0.00533014	0.0205986	-0.0099383	0.748401	1	1.01235	0.0177063
1755	ANKRD63	NA	NA	NA	1	1	NA	NA
1756	ANKRD9	NA	NA	NA	0.673001	1	NA	NA
1757	ANKS1A	-0.0960374	0.0290101	-0.221085	0.156236	1	-1.24749	-0.319029
1758	ANKS1A-AS-2	NA	NA	NA	0.287479	1	NA	NA
1759	ANKS1A-AS-3	NA	NA	NA	0.208796	1	NA	NA
1760	ANKS1A-AS-4	0.00076379	0.00378285	-0.00225528	0.170936	1	1.00176	0.00253726
1761	ANKS1B-AS-1	NA	NA	NA	0.242725	1	NA	NA
1762	ANKS1B-AS-2	0.0336742	0.100474	-0.0331254	0.643993	1	1.08062	0.111863
1763	ANKS1B-AS-3	NA	NA	NA	0.720889	1	NA	NA
1764	ANKS1B-AS-4	0.0691233	0.13765	0.000596446	0.0768979	1	1.17253	0.229623
1765	ANKS1B-AS-6	0.0143972	0.0322729	-0.0034784	0.155749	1	1.03371	0.0478266
1766	ANKS1B-AS-7	-0.00536976	0.0159141	-0.0266536	0.618262	1	-1.01244	-0.017838
1767	ANKS1B-AS-8	-0.00927116	0.0286916	-0.0472339	0.873309	1	-1.02158	-0.0307981
1768	ANKS3	-0.00443921	0.0128308	-0.0217093	0.823794	1	-1.01027	-0.0147467
1769	ANKS6	NA	NA	NA	0.754451	1	NA	NA
1770	ANKUB1	NA	NA	NA	0.815051	1	NA	NA
1771	ANKZF1	0.0115532	0.0498437	-0.0267373	0.821017	1	1.02696	0.038379
1772	ANO1	NA	NA	NA	0.0926302	1	NA	NA
1773	ANO10	NA	NA	NA	0.718647	1	NA	NA
1774	ANO10-AS-2	NA	NA	NA	0.548038	1	NA	NA
1775	ANO2li1	NA	NA	NA	0.509213	1	NA	NA
1776	ANO3	NA	NA	NA	0.418801	1	NA	NA
1777	ANO4	0.0767642	0.129064	0.024465	0.00197803	1	1.19334	0.255005
1778	ANO4-AS-1	0.0213477	0.0805159	-0.0378206	0.232256	1	1.05038	0.0709154
1779	ANO4-AS-2	NA	NA	NA	0.314757	1	NA	NA
1780	ANO6	0.00416928	0.0378974	-0.0295588	0.813471	1	1.00965	0.0138501
1781	ANO8	0.0048378	0.0278749	-0.0181993	0.87423	1	1.0112	0.0160708
1782	ANOS1	-0.00632125	0.0119609	-0.0246034	0.691736	1	-1.01466	-0.0209987
1783	ANOS1-AS-1	NA	NA	NA	0.87416	1	NA	NA
1784	ANOS1-AS-2	NA	NA	NA	0.745978	1	NA	NA
1785	ANP32Ali2	0.0105265	0.0594313	-0.0383784	0.850083	1	1.02453	0.0349681
1786	ANP32B	0.0255447	0.0800356	-0.0289463	0.69842	1	1.06058	0.0848576
1787	ANP32E	0.00681022	0.0192282	-0.00560775	0.398145	1	1.0158	0.0226231
1788	ANP32E-AS-1	NA	NA	NA	0.584374	1	NA	NA
1789	ANTKMT	0.00765058	0.0900781	-0.074777	0.520224	1	1.01777	0.0254147
1790	ANTXR1	0.0015694	0.00883066	-0.00569187	0.858202	1	1.00362	0.00521342
1791	ANTXR1-AS-1	NA	NA	NA	0.113604	1	NA	NA
1792	ANXA11	NA	NA	NA	0.908504	1	NA	NA
1793	ANXA1li2	NA	NA	NA	0.61284	1	NA	NA
1794	ANXA2	0.000920331	0.00726155	-0.00542089	0.942427	1	1.00212	0.00305727
1795	ANXA2-AS-2	NA	NA	NA	1	1	NA	NA
1796	ANXA3	NA	NA	NA	1	1	NA	NA
1797	ANXA4	-0.00548847	0.0308441	-0.0418211	0.306266	1	-1.01272	-0.0182323
1798	ANXA5	-0.008106	0.0260119	-0.0422239	0.867675	1	-1.01884	-0.0269275
1799	ANXA6	-0.0146243	0.045818	-0.0750666	0.696434	1	-1.03425	-0.048581
1800	ANXA6-AS-1	NA	NA	NA	0.579861	1	NA	NA
1801	ANXA7-AS-1	NA	NA	NA	0.526885	1	NA	NA
1802	ANXA7-AS-2	-0.00264068	0.0401849	-0.0454663	0.9538	1	-1.0061	-0.00877216
1803	ANXA8L1	NA	NA	NA	1	1	NA	NA
1804	AOAH	NA	NA	NA	0.434967	1	NA	NA
1805	AOPEP-AS-2	0.00341224	0.0184061	-0.0115817	0.905353	1	1.00789	0.0113352
1806	AOPEP-AS-4	NA	NA	NA	0.141461	1	NA	NA
1807	AOX1	NA	NA	NA	0.328568	1	NA	NA
1808	AOX2	NA	NA	NA	0.610514	1	NA	NA
1809	AP1AR	0.0291696	0.090642	-0.0323028	0.535544	1	1.06947	0.0968993
1810	AP1B1	-0.0110277	0.027421	-0.0494764	0.831007	1	-1.02572	-0.0366331
1811	AP1B1-AS-1	NA	NA	NA	0.0908295	1	NA	NA
1812	AP1G1	0.0297527	0.0714914	-0.0119859	0.409454	1	1.07091	0.0988364
1813	AP1G2	0.00507482	0.0174606	-0.007311	0.755154	1	1.01175	0.0168582
1814	AP1M1	0.00485602	0.0162322	-0.00652019	0.660321	1	1.01124	0.0161313
1815	AP1M2-AS-1	NA	NA	NA	0.58037	1	NA	NA
1816	AP1S1	0.0115097	0.0297015	-0.00668216	0.431907	1	1.02686	0.0382343
1817	AP1S2	0.0214476	0.0484806	-0.00558552	0.259602	1	1.05062	0.0712472
1818	AP1S3	0.00188619	0.00698357	-0.0032112	0.732567	1	1.00435	0.00626578
1819	AP2A1	0.00801942	0.0531418	-0.037103	0.578307	1	1.01864	0.0266399
1820	AP2A1liN	0.0120954	0.0667741	-0.0425832	0.911705	1	1.02824	0.0401801
1821	AP2B1	0.0148539	0.0887901	-0.0590824	0.897621	1	1.03479	0.0493434
1822	AP2B1-AS-1	0.013292	0.0611258	-0.0345418	0.841729	1	1.03108	0.044155
1823	AP2B1-AS-2	NA	NA	NA	0.294444	1	NA	NA
1824	AP2M1	0.0326018	0.104362	-0.0391584	0.647488	1	1.07796	0.108301
1825	AP2S1	-0.00211313	0.0139755	-0.0182017	0.47683	1	-1.00488	-0.00701968
1826	AP2S1-AS-2	NA	NA	NA	0.269231	1	NA	NA
1827	AP3B1	-0.04085	0.0119988	-0.0936989	0.0859685	1	-1.09863	-0.135701
1828	AP3B1-AS-4	-0.00730996	0.0158067	-0.0304266	0.598567	1	-1.01697	-0.0242832
1829	AP3D1	0.00510069	0.0159851	-0.00578367	0.579374	1	1.01181	0.0169441
1830	AP3M1	-0.00578561	0.0171833	-0.0287545	0.839842	1	-1.01341	-0.0192194
1831	AP3M1-AS-1	NA	NA	NA	0.553434	1	NA	NA
1832	AP3M2	-0.00828642	0.0311299	-0.0477027	0.68458	1	-1.01926	-0.0275269
1833	AP3S1li1	0.0285975	0.0741901	-0.016995	0.251416	1	1.06806	0.094999
1834	AP4E1	0.0376591	0.0697561	0.00556203	0.0764058	1	1.09058	0.125101
1835	AP4M1	-0.0464844	0.0356676	-0.128636	0.0129334	1	-1.11297	-0.154418
1836	AP4S1	0.00444179	0.0193136	-0.01043	0.853994	1	1.01028	0.0147553
1837	AP4S1-AS-1	0.0102293	0.0258586	-0.0054	0.274614	1	1.02383	0.033981
1838	AP5B1	-0.00425366	0.0105342	-0.0190415	0.318316	1	-1.00984	-0.0141303
1839	AP5M1	0.0133906	0.0540589	-0.0272778	0.807001	1	1.03131	0.0444825
1840	AP5S1	NA	NA	NA	0.257087	1	NA	NA
1841	AP5Z1	0.00972833	0.0336809	-0.0142242	0.752988	1	1.02265	0.0323168
1842	APAF1	0.00649045	0.0190691	-0.00608824	0.469476	1	1.01506	0.0215608
1843	APAF1-AS-1	-0.000155958	0.00378261	-0.00409453	0.706884	1	-1.00036	-0.00051808
1844	APBA1-AS-1	0.0190885	0.038808	-0.000631018	0.119095	1	1.04493	0.0634106
1845	APBA2	-0.0548059	0.0443168	-0.153929	0.006107	1	-1.1345	-0.182061
1846	APBA2li1	NA	NA	NA	0.568299	1	NA	NA
1847	APBA3	-0.00284424	0.0261137	-0.0318022	0.614371	1	-1.00657	-0.00944835
1848	APBB1	-0.0215728	0.0267259	-0.0698716	0.557352	1	-1.05093	-0.0716634
1849	APBB1IP	NA	NA	NA	0.985781	1	NA	NA
1850	APBB2	0.0565004	0.0995392	0.0134617	0.030776	1	1.13894	0.18769
1851	APBB2-AS-2	-0.00439782	0.0179094	-0.026705	0.701744	1	-1.01018	-0.0146092
1852	APBB2-AS-3	NA	NA	NA	0.409694	1	NA	NA
1853	APBB3	0.0216079	0.0826367	-0.0394208	0.735601	1	1.05101	0.07178
1854	APC	-0.140499	-0.0128347	-0.268164	0.037504	1	-1.38197	-0.466728
1855	APC2	-0.00187683	0.0130236	-0.0167773	0.89651	1	-1.00433	-0.0062347
1856	APCDD1	-0.0120628	0.014501	-0.0386266	0.000128115	1	-1.02817	-0.0400718
1857	APCDD1-AS-1	NA	NA	NA	0.351755	1	NA	NA
1858	APEX1li1	-0.00733164	0.0150729	-0.0297362	0.630391	1	-1.01703	-0.0243552
1859	APEX2	-0.00021142	0.00768317	-0.00810601	0.99962	1	-1.00049	-0.000702322
1860	APH1A	0.00594827	0.0185686	-0.00667207	0.634475	1	1.01379	0.0197597
1861	APH1B	0.00962687	0.0702153	-0.0509615	0.956977	1	1.02241	0.0319798
1862	API5	0.00587978	0.0241849	-0.0124253	0.794072	1	1.01363	0.0195322
1863	API5-AS-1	NA	NA	NA	0.124871	1	NA	NA
1864	APIP	0.015583	0.0311244	4.16985e-05	0.0490007	1	1.03653	0.0517658
1865	APLF	0.000582633	0.0357334	-0.0345681	0.987142	1	1.00134	0.00193547
1866	APLF-AS-2	NA	NA	NA	0.416878	1	NA	NA
1867	APLP2	0.0326643	0.172915	-0.107586	0.197739	1	1.07811	0.108508
1868	APMAP	0.0415167	0.167046	-0.084013	0.671671	1	1.10031	0.137915
1869	APOB-AS-1	NA	NA	NA	0.1559	1	NA	NA
1870	APOBEC2	NA	NA	NA	0.732089	1	NA	NA
1871	APOBEC3Fli1	NA	NA	NA	1	1	NA	NA
1872	APOBEC3Fli3	NA	NA	NA	0.61159	1	NA	NA
1873	APOBEC4	NA	NA	NA	0.293446	1	NA	NA
1874	APOH	0.01336	0.0856725	-0.0589525	0.297331	1	1.03124	0.044381
1875	APOH-AS-12	NA	NA	NA	0.825917	1	NA	NA
1876	APOH-AS-2	0.00269393	0.0159688	-0.0105809	0.892936	1	1.00622	0.00894904
1877	APOH-AS-6	NA	NA	NA	1	1	NA	NA
1878	APOH-AS-7	NA	NA	NA	0.507371	1	NA	NA
1879	APOL5	-0.00111559	0.029194	-0.0314252	0.997328	1	-1.00257	-0.0037059
1880	APOM	-0.00727446	0.0129604	-0.0275094	0.528802	1	-1.01689	-0.0241652
1881	APOOL	0.00532742	0.0432659	-0.032611	0.943813	1	1.01234	0.0176973
1882	APOOLli1	NA	NA	NA	0.0659553	1	NA	NA
1883	APOOli1	-0.0239898	0.0872991	-0.135279	0.729167	1	-1.05679	-0.0796924
1884	APOOli2	-0.000175008	0.00409179	-0.00444181	0.923251	1	-1.0004	-0.000581364
1885	APOOli3	0.00961857	0.0254379	-0.00620076	0.417767	1	1.02239	0.0319522
1886	APP-AS-2	0.00682151	0.0179464	-0.00430342	0.355852	1	1.01583	0.0226606
1887	APP-AS-3	0.00326838	0.0106526	-0.0041158	0.661	1	1.00755	0.0108573
1888	APPBP2	0.0899295	0.135878	0.0439808	0.000178982	1	1.23007	0.298739
1889	APPBP2-AS-1	-0.000560442	0.0305713	-0.0316921	0.993264	1	-1.00129	-0.00186175
1890	APPBP2-AS-2	NA	NA	NA	0.22644	1	NA	NA
1891	APPL1	0.0862006	0.140368	0.0320336	0.00785641	1	1.21955	0.286352
1892	APPL2	-0.0372344	0.0532891	-0.127758	0.329577	1	-1.08952	-0.12369
1893	APRTli1	NA	NA	NA	0.246543	1	NA	NA
1894	APTX	0.0151025	0.0451255	-0.0149205	0.646636	1	1.03539	0.0501694
1895	AQP11	0.0649916	0.10582	0.0241636	0.00225738	1	1.16143	0.215897
1896	AQP11-AS-1	0.0035692	0.0122817	-0.00514328	0.249063	1	1.00825	0.0118566
1897	AQP4	-0.00286447	0.00916376	-0.0148927	0.746239	1	-1.00662	-0.00951557
1898	AQP4-AS-1	NA	NA	NA	0.233259	1	NA	NA
1899	AQP9	-0.00304543	0.00664974	-0.0127406	0.0340414	1	-1.00704	-0.0101167
1900	AQP9-AS-1	NA	NA	NA	0.0253692	1	NA	NA
1901	AQR	0.0147356	0.0880252	-0.0585541	0.327982	1	1.03451	0.0489505
1902	ARAF	0.00311388	0.0101178	-0.00389006	0.542778	1	1.0072	0.0103441
1903	ARAP1	NA	NA	NA	0.165061	1	NA	NA
1904	ARAP2	-0.0586012	0.0223475	-0.13955	0.211802	1	-1.14446	-0.194669
1905	ARAP3	0.000200286	0.00211699	-0.00171642	0.975997	1	1.00046	0.000665337
1906	ARCN1	-0.0379275	0.0458701	-0.121725	0.217695	1	-1.09126	-0.125992
1907	AREGB-AS-1	NA	NA	NA	0.436402	1	NA	NA
1908	AREL1	-0.0344583	0.0345904	-0.103507	0.235205	1	-1.08258	-0.114468
1909	ARF1li2	0.016989	0.107503	-0.0735253	0.725795	1	1.03989	0.0564363
1910	ARF3	-0.0107334	0.0338492	-0.055316	0.733334	1	-1.02502	-0.0356557
1911	ARF3-AS-1	NA	NA	NA	1	1	NA	NA
1912	ARF4-AS-1	0.0188549	0.112533	-0.0748236	0.548666	1	1.04437	0.0626345
1913	ARF4li3	-0.0143627	0.0303279	-0.0590533	0.453847	1	-1.03362	-0.0477119
1914	ARF5	0.0492956	0.163607	-0.0650155	0.686711	1	1.1202	0.163757
1915	ARF6	0.00896315	0.0418954	-0.0239691	0.875093	1	1.02085	0.0297749
1916	ARF6-AS-1	-0.0947873	0.00816962	-0.197744	0.0188258	1	-1.24391	-0.314877
1917	ARFGAP1	0.0102528	0.0352311	-0.0147254	0.749081	1	1.02389	0.0340592
1918	ARFGAP2-AS-1	NA	NA	NA	0.653974	1	NA	NA
1919	ARFGAP3	0.0994708	0.161204	0.0377381	0.00216387	1	1.25739	0.330435
1920	ARFGAP3-AS-1	NA	NA	NA	0.858372	1	NA	NA
1921	ARFGEF1	0.112246	0.204404	0.0200885	0.0279149	1	1.29493	0.372873
1922	ARFGEF1-AS-1	-0.000457318	0.00422513	-0.00513977	0.978362	1	-1.00105	-0.00151918
1923	ARFGEF2	-0.00266945	0.0212926	-0.0266315	0.971435	1	-1.00617	-0.00886773
1924	ARFGEF2-AS-2	0.0112283	0.0362417	-0.0137852	0.645202	1	1.02619	0.0372995
1925	ARFGEF3	-0.0143876	0.00713445	-0.0359097	0.0402337	1	-1.03368	-0.0477947
1926	ARFIP1	0.0105115	0.0656602	-0.0446372	0.904318	1	1.0245	0.0349185
1927	ARFIP1-AS-1	NA	NA	NA	0.702964	1	NA	NA
1928	ARFIP1-AS-2	-0.0029019	0.014321	-0.0201248	0.93592	1	-1.0067	-0.00963989
1929	ARFIP2	-0.00147945	0.0185321	-0.021491	0.928877	1	-1.00341	-0.00491463
1930	ARFRP1	0.0123254	0.0522352	-0.0275843	0.754498	1	1.02879	0.0409442
1931	ARG2	0.0143709	0.0671032	-0.0383613	0.837341	1	1.03364	0.0477392
1932	ARGLU1	0.00952561	0.025802	-0.00675074	0.0994388	1	1.02218	0.0316434
1933	ARHGAP1	0.00114614	0.0282291	-0.0259369	0.992959	1	1.00264	0.00380741
1934	ARHGAP1-AS-1	0.00363295	0.0225625	-0.0152966	0.2262	1	1.0084	0.0120684
1935	ARHGAP10	6.60944e-05	0.0286841	-0.0285519	0.960831	1	1.00015	0.000219561
1936	ARHGAP10-AS-2	NA	NA	NA	0.743714	1	NA	NA
1937	ARHGAP12	0.0549767	0.091916	0.0180374	0.0112857	1	1.13495	0.182629
1938	ARHGAP12-AS-3	NA	NA	NA	0.195341	1	NA	NA
1939	ARHGAP15	NA	NA	NA	0.218801	1	NA	NA
1940	ARHGAP17	-0.019204	0.0304671	-0.0688751	0.58819	1	-1.04521	-0.0637944
1941	ARHGAP17-AS-1	NA	NA	NA	0.375045	1	NA	NA
1942	ARHGAP18	0.0012412	0.0149948	-0.0125124	0.81077	1	1.00286	0.00412318
1943	ARHGAP19	0.0179709	0.0393918	-0.00344991	0.0132108	1	1.04225	0.0596981
1944	ARHGAP20	-0.0264716	0.145705	-0.198649	0.507104	1	-1.06285	-0.0879369
1945	ARHGAP20li1	-0.000767215	0.00587813	-0.00741256	0.946307	1	-1.00177	-0.00254863
1946	ARHGAP21	NA	NA	NA	1	1	NA	NA
1947	ARHGAP21-AS-3	0.0144702	0.0329892	-0.00404887	0.299203	1	1.03388	0.0480689
1948	ARHGAP21-AS-4	NA	NA	NA	0.215785	1	NA	NA
1949	ARHGAP23	-0.0385318	0.0787694	-0.155833	0.199839	1	-1.09278	-0.128
1950	ARHGAP24-AS-4	NA	NA	NA	1	1	NA	NA
1951	ARHGAP26-AS-2	0.00833965	0.0579926	-0.0413133	0.889426	1	1.01939	0.0277037
1952	ARHGAP26-AS-4	0.0443785	0.115525	-0.0267676	0.402668	1	1.10759	0.147422
1953	ARHGAP26-AS-5	NA	NA	NA	0.346087	1	NA	NA
1954	ARHGAP26-AS-6	0.000579009	0.00251954	-0.00136152	0.737924	1	1.00133	0.00192343
1955	ARHGAP26-AS-8	NA	NA	NA	0.98023	1	NA	NA
1956	ARHGAP28	NA	NA	NA	0.638726	1	NA	NA
1957	ARHGAP29	0.00122546	0.0109667	-0.00851576	0.807523	1	1.00283	0.00407088
1958	ARHGAP30	NA	NA	NA	0.0155626	1	NA	NA
1959	ARHGAP31	NA	NA	NA	0.432579	1	NA	NA
1960	ARHGAP31-AS-1	NA	NA	NA	0.349347	1	NA	NA
1961	ARHGAP32	0.0541277	0.125474	-0.0172189	0.253143	1	1.13273	0.179808
1962	ARHGAP32-AS-1	NA	NA	NA	0.33152	1	NA	NA
1963	ARHGAP33	-0.000642397	0.0290364	-0.0303212	0.980638	1	-1.00148	-0.002134
1964	ARHGAP35	0.0726007	0.115405	0.0297965	0.000341089	1	1.18195	0.241174
1965	ARHGAP35-AS-2	0.00358528	0.0116671	-0.00449654	0.249579	1	1.00829	0.01191
1966	ARHGAP39-AS-2	-0.00741547	0.018963	-0.0337939	0.814211	1	-1.01722	-0.0246337
1967	ARHGAP39-AS-3	NA	NA	NA	0.569925	1	NA	NA
1968	ARHGAP4	-0.0357024	0.0536327	-0.125038	0.00392092	1	-1.08568	-0.118601
1969	ARHGAP40	-0.037211	0.087082	-0.161504	0.419086	1	-1.08946	-0.123612
1970	ARHGAP42	-0.0222847	0.0302215	-0.074791	0.198929	1	-1.05265	-0.0740283
1971	ARHGAP42-AS-1	NA	NA	NA	1	1	NA	NA
1972	ARHGAP44-AS-2	0.3262	0.515094	0.137305	0.00353794	1	2.11934	1.08361
1973	ARHGAP5li1	NA	NA	NA	0.0639266	1	NA	NA
1974	ARHGAP5li2	0.0155289	0.0955052	-0.0644474	0.214062	1	1.0364	0.0515859
1975	ARHGAP6-AS-2	NA	NA	NA	0.285851	1	NA	NA
1976	ARHGAP6-AS-3	NA	NA	NA	0.0558973	1	NA	NA
1977	ARHGAP8	NA	NA	NA	0.180662	1	NA	NA
1978	ARHGDIA	-0.0395701	0.0535759	-0.132716	0.543217	1	-1.09539	-0.131449
1979	ARHGEF10-AS-2	NA	NA	NA	0.264824	1	NA	NA
1980	ARHGEF10-AS-5	NA	NA	NA	0.450419	1	NA	NA
1981	ARHGEF10-AS-6	-0.0552859	0.106195	-0.216766	0.105682	1	-1.13576	-0.183656
1982	ARHGEF10L	0.00121452	0.00556905	-0.00314001	0.353665	1	1.0028	0.00403454
1983	ARHGEF11	0.0274136	0.0658276	-0.0110005	0.135839	1	1.06516	0.0910659
1984	ARHGEF11-AS-1	-0.00138612	0.0112005	-0.0139727	0.824907	1	-1.0032	-0.00460458
1985	ARHGEF11-AS-2	NA	NA	NA	0.618733	1	NA	NA
1986	ARHGEF12	0.0533735	0.10095	0.00579692	0.112863	1	1.13077	0.177303
1987	ARHGEF15	NA	NA	NA	0.543285	1	NA	NA
1988	ARHGEF17	NA	NA	NA	0.91181	1	NA	NA
1989	ARHGEF18-AS-2	NA	NA	NA	0.37235	1	NA	NA
1990	ARHGEF18-AS-3	NA	NA	NA	0.374044	1	NA	NA
1991	ARHGEF18li1	0.0161464	0.0648541	-0.0325613	0.457966	1	1.03788	0.0536372
1992	ARHGEF25	0.00136063	0.0372834	-0.0345622	0.951529	1	1.00314	0.00451991
1993	ARHGEF3	0.036776	0.096119	-0.0225669	0.397865	1	1.08837	0.122167
1994	ARHGEF3-AS-1	0.00291953	0.00985224	-0.00401319	0.620642	1	1.00675	0.00969846
1995	ARHGEF33	0.00601929	0.0224178	-0.0103792	0.784921	1	1.01396	0.0199956
1996	ARHGEF33-AS-1	NA	NA	NA	0.180416	1	NA	NA
1997	ARHGEF37	-0.00483375	0.00935513	-0.0190226	0.0638911	1	-1.01119	-0.0160574
1998	ARHGEF38	NA	NA	NA	0.331047	1	NA	NA
1999	ARHGEF4	-0.00820152	0.0245964	-0.0409994	0.677158	1	-1.01906	-0.0272449
[truncated: 22,647 more rows]
