# Supplementary material for: Cellular Characterization and Interspecies Evolution of the Tree Shrew Retina across Postnatal Lifespan
Source: Research (Wash D C). 2024 Nov 21;7:0536. doi: 10.34133/research.0536 (PMC11579486; doi:10.34133/research.0536)
Supplement: Supplementary 1 — Figs. S1 to S10 Tables S1 to S12 [file research.0536.f1.zip › Supplementary Table 7.xlsx]

## Sheet: FindAllMarkers-cluster
p_val	avg_log2FC	pct.1	pct.2	p_val_adj	cluster	gene
9.76339e-115	0.640413	0.914	0.702	3.21479e-110	0	KHDRBS2
1.95081e-112	0.761961	0.811	0.563	6.42344e-108	0	LUZP2
1.67052e-97	0.482823	0.965	0.853	5.50053e-93	0	RALYL
4.35464e-96	0.704963	0.723	0.49	1.43385e-91	0	OPCML
4.86095e-91	0.968753	0.618	0.392	1.60057e-86	0	TM4SF1
8.77848e-88	-1.03442	0.185	0.425	2.89049e-83	0	TSORFli2311
5.46486e-84	0.486227	0.98	0.755	1.79941e-79	0	MDGA2
5.36037e-83	0.510228	0.938	0.83	1.76501e-78	0	SLC1A3
2.23867e-82	-1.16479	0.166	0.389	7.37128e-78	0	CTNND2
2.55428e-80	-1.4462	0.1	0.306	8.41046e-76	0	KCNJ3
6.85348e-80	0.501031	0.9	0.744	2.25664e-75	0	CNTN1
5.72563e-77	0.563575	0.852	0.647	1.88528e-72	0	FRMD5
7.56572e-77	0.536465	0.845	0.64	2.49117e-72	0	SEMA5A
7.92e-75	0.50364	0.922	0.774	2.60782e-70	0	NCAM2
5.91512e-73	0.420319	0.964	0.851	1.94767e-68	0	CTNNA2
5.18105e-71	0.472947	0.933	0.829	1.70596e-66	0	CADM1
5.00563e-68	-1.54244	0.078	0.254	1.6482e-63	0	UNC5C
9.08997e-67	-2.20936	0.184	0.37	2.99305e-62	0	CNTNAP2
1.0093e-65	0.4248	0.96	0.877	3.32333e-61	0	RORB
6.77044e-65	-1.04541	0.179	0.373	2.2293e-60	0	MCTP1
1.02901e-64	0.447765	0.924	0.709	3.38823e-60	0	DACH1
3.3953e-64	0.368218	0.969	0.884	1.11797e-59	0	GRID2
4.03374e-63	0.565576	0.709	0.514	1.32819e-58	0	ADAMTS12
1.10679e-61	0.895731	0.415	0.239	3.64432e-57	0	DISP3
1.7694e-61	-1.27206	0.17	0.36	5.8261e-57	0	LRMDA
1.32184e-60	0.51172	0.769	0.563	4.35242e-56	0	WIF1
3.24402e-60	0.489351	0.831	0.692	1.06816e-55	0	LINC-RP1-21O18.1-3
4.85985e-60	-0.929162	0.218	0.409	1.6002e-55	0	DOCK10
7.37811e-60	0.646298	0.625	0.444	2.42939e-55	0	KDR
6.44086e-59	-0.715967	0.464	0.643	2.12078e-54	0	NKAIN2
5.3231e-58	0.445518	0.874	0.747	1.75274e-53	0	TENM3
6.04312e-57	0.419323	0.904	0.806	1.98982e-52	0	THSD7A
9.04777e-57	0.479994	0.822	0.667	2.97916e-52	0	STK39
1.19888e-54	0.457642	0.84	0.705	3.94754e-50	0	UTRN
3.83376e-52	0.640183	0.538	0.361	1.26234e-47	0	FGF14
4.88715e-52	-1.99923	0.13	0.281	1.60919e-47	0	NRXN1
6.06087e-52	0.520679	0.729	0.564	1.99566e-47	0	RLBP1
1.75317e-51	0.408289	0.867	0.727	5.77265e-47	0	CRB1
3.2998e-50	0.774166	0.369	0.215	1.08652e-45	0	DOK6
3.69334e-50	-0.756922	0.15	0.32	1.2161e-45	0	SPATS2L
1.67864e-49	0.448581	0.812	0.711	5.52725e-45	0	PTPRD
1.5206e-48	0.523417	0.687	0.528	5.00687e-44	0	RANBP3L
2.70694e-48	0.724709	0.409	0.251	8.91314e-44	0	GRIK2
7.84524e-47	0.492198	0.699	0.534	2.5832e-42	0	CGNL1
2.7021e-46	0.538013	0.629	0.472	8.8972e-42	0	ZNF536
4.52652e-46	0.517459	0.687	0.547	1.49045e-41	0	GPC6
2.32559e-45	0.721687	0.507	0.357	7.65748e-41	0	PLCL1
1.08063e-44	-0.771987	0.105	0.25	3.55821e-40	0	NEBL
2.75502e-44	0.446497	0.757	0.605	9.07145e-40	0	SPHKAP
1.14947e-42	0.419051	0.775	0.656	3.78484e-38	0	SEL1L3
1.21064e-42	0.403966	0.788	0.631	3.98626e-38	0	PRKD1
1.63594e-42	-0.935306	0.142	0.287	5.38667e-38	0	EPB41L3
1.20151e-41	0.386675	0.787	0.612	3.95621e-37	0	TOX3
1.42973e-41	0.410327	0.842	0.731	4.70769e-37	0	ANKS1B
2.89154e-41	0.729028	0.457	0.313	9.52098e-37	0	SFRP1
6.8212e-41	0.491424	0.61	0.466	2.24602e-36	0	SMAD9
9.27516e-40	0.396956	0.828	0.751	3.05403e-35	0	FRMD4A
2.1121e-39	0.552299	0.532	0.39	6.9545e-35	0	FLT1
3.10651e-39	-0.932748	0.197	0.34	1.02288e-34	0	PDE4B
4.27002e-39	-1.72879	0.269	0.4	1.40599e-34	0	SLC14A1
9.16259e-39	0.642157	0.497	0.366	3.01696e-34	0	FLRT2
1.17767e-38	0.467277	0.692	0.558	3.87772e-34	0	MAP2
1.06573e-37	-0.628754	0.243	0.401	3.50915e-33	0	TRPS1
8.67177e-37	0.453393	0.669	0.539	2.85535e-32	0	PCSK5
1.16833e-36	0.464136	0.67	0.557	3.84696e-32	0	DDHD1
1.56456e-35	-0.938374	0.353	0.483	5.15161e-31	0	EFEMP1
1.58303e-35	0.605542	0.487	0.351	5.21245e-31	0	ATP1A1
2.01951e-35	-0.638337	0.533	0.645	6.64964e-31	0	KIAA1217
3.03105e-35	0.332924	0.878	0.791	9.98034e-31	0	ADGRL3
6.72258e-35	0.379803	0.753	0.63	2.21354e-30	0	FSTL1
1.78422e-34	-0.894334	0.331	0.465	5.87489e-30	0	NPAS3
2.34759e-34	0.44704	0.61	0.478	7.7299e-30	0	STK39-AS-1
2.37923e-34	-0.651599	0.288	0.432	7.83408e-30	0	CDH18
4.57313e-34	0.371826	0.748	0.603	1.50579e-29	0	PREX2
5.8803e-33	0.348071	0.808	0.703	1.93621e-28	0	ARHGAP24
6.85273e-33	0.558903	0.404	0.273	2.2564e-28	0	LUZP2-AS-5
1.90645e-32	0.45256	0.633	0.506	6.27737e-28	0	CSRP2li1
3.23764e-32	0.462093	0.681	0.574	1.06606e-27	0	NEGR1
4.41285e-32	0.305513	0.699	0.556	1.45302e-27	0	MTUS2
1.25236e-31	0.577038	0.582	0.478	4.12364e-27	0	TSPAN13
3.16012e-31	0.422104	0.605	0.469	1.04053e-26	0	SULF1
3.70344e-31	0.531499	0.573	0.469	1.21943e-26	0	ARHGEF4
3.7351e-31	0.559462	0.359	0.24	1.22986e-26	0	RECK
5.31773e-31	0.499364	0.646	0.545	1.75097e-26	0	CAV2
3.65865e-30	0.488844	0.56	0.453	1.20468e-25	0	PAK1
4.79657e-30	0.372509	0.726	0.581	1.57937e-25	0	IL1RAPL1
4.94132e-30	0.537451	0.347	0.227	1.62703e-25	0	TLL1
6.75487e-30	-0.550106	0.266	0.402	2.22418e-25	0	TIAM1
8.31289e-30	0.784615	0.299	0.189	2.73719e-25	0	HS6ST3
8.42973e-30	0.560968	0.81	0.757	2.77566e-25	0	CLU
2.92163e-29	0.624032	0.293	0.185	9.62004e-25	0	TSPAN2
6.33362e-29	-0.498803	0.386	0.523	2.08547e-24	0	MAP4K4
2.09248e-28	0.448984	0.535	0.415	6.88991e-24	0	GLI3
2.18293e-28	-0.500113	0.223	0.359	7.18772e-24	0	LINC-ARHGAP24-1
2.69501e-28	0.502365	0.481	0.363	8.87386e-24	0	PTN
3.80913e-28	0.548547	0.472	0.36	1.25423e-23	0	OPTC
5.07227e-28	0.641452	0.628	0.533	1.67015e-23	0	NPDC1-AS-1
8.5899e-28	0.463594	0.625	0.536	2.8284e-23	0	SNTB1
1.17482e-27	0.466387	0.416	0.288	3.86832e-23	0	SLC8A3li1
2.38452e-27	0.333922	0.679	0.546	7.85149e-23	0	NLGN4X
2.49786e-27	0.439115	0.48	0.356	8.22471e-23	0	CDH23li1
4.61746e-27	0.311134	0.833	0.762	1.52039e-22	0	GPM6A
8.94733e-27	-0.88363	0.16	0.283	2.94609e-22	0	TBCCD1
3.02466e-26	0.47083	0.551	0.451	9.95928e-22	0	ADARB1
9.27764e-26	0.506953	0.404	0.292	3.05485e-21	0	PDE3A-AS-3
1.31487e-25	0.469716	0.498	0.381	4.32946e-21	0	FREM1
1.34726e-25	0.371437	0.589	0.463	4.43611e-21	0	SPHK1
2.56893e-25	0.526467	0.279	0.179	8.4587e-21	0	LORF2li216
3.24837e-25	-0.508171	0.231	0.353	1.06959e-20	0	ANK2
3.79855e-25	0.251558	0.95	0.871	1.25075e-20	0	NLGN1
6.30157e-25	0.417034	0.611	0.531	2.07492e-20	0	CPEB4
1.01776e-24	0.34964	0.713	0.618	3.35116e-20	0	LIMCH1
1.40401e-24	0.367207	0.661	0.56	4.62299e-20	0	RASAL2
2.28672e-24	-0.485578	0.145	0.253	7.52948e-20	0	PDZD2
2.64593e-24	0.342308	0.678	0.606	8.71225e-20	0	PHLPP1
2.64601e-24	-0.842586	0.154	0.259	8.71251e-20	0	MEF2A
2.69185e-24	0.314218	0.727	0.627	8.86344e-20	0	NCKAP5
2.93764e-24	-0.538311	0.425	0.525	9.67277e-20	0	SOX5
1.65414e-23	0.325317	0.732	0.679	5.44657e-19	0	DENND1A
3.18832e-23	-0.54012	0.487	0.586	1.04982e-18	0	EHBP1
3.30627e-23	-0.581776	0.212	0.323	1.08865e-18	0	SESN3
4.55926e-23	0.333153	0.775	0.692	1.50123e-18	0	NAV2li1
5.26963e-23	0.312213	0.783	0.684	1.73513e-18	0	DKK3
6.28183e-23	0.357353	0.665	0.569	2.06842e-18	0	TSHZ2
9.5049e-23	0.348059	0.639	0.526	3.12968e-18	0	COBL
1.22192e-22	-0.601742	0.391	0.505	4.02342e-18	0	ARL15
3.17462e-22	0.524487	0.318	0.219	1.04531e-17	0	KHDRBS2-AS-2
3.28507e-22	0.419369	0.482	0.374	1.08167e-17	0	SEMA3D
4.73664e-22	-0.928227	0.2	0.309	1.55963e-17	0	CRYBB2
5.73128e-22	0.383426	0.581	0.476	1.88714e-17	0	SYNPO2
7.87401e-22	0.401998	0.553	0.459	2.59267e-17	0	ST8SIA2
9.43815e-22	0.418631	0.483	0.38	3.1077e-17	0	RNF180
1.16277e-21	0.408604	0.535	0.444	3.82866e-17	0	HK1
1.63668e-21	0.250951	0.868	0.802	5.38908e-17	0	CELF2li1
3.69291e-21	0.273316	0.843	0.741	1.21596e-16	0	TOX
4.44198e-21	0.46112	0.447	0.352	1.46261e-16	0	SKP2
4.9352e-21	-0.535656	0.171	0.272	1.62501e-16	0	EVL
5.06971e-21	0.364965	0.633	0.549	1.6693e-16	0	TMTC2
7.56232e-21	0.34297	0.727	0.661	2.49004e-16	0	GPM6B
9.13381e-21	0.276384	0.872	0.805	3.00749e-16	0	NRXN3
1.18018e-20	0.341193	0.665	0.581	3.88599e-16	0	NHSL1
1.30611e-20	0.445858	0.519	0.436	4.30063e-16	0	CNKSR2
2.17879e-20	-0.428622	0.194	0.298	7.17411e-16	0	FMNL2
2.92316e-20	-0.700976	0.218	0.319	9.6251e-16	0	RHOBTB3
3.25611e-20	-0.53453	0.324	0.437	1.07214e-15	0	DIP2B
4.00497e-20	-0.439312	0.248	0.352	1.31872e-15	0	ROBO2
5.20715e-20	-0.794838	0.152	0.251	1.71456e-15	0	CRYAA
5.23604e-20	0.454697	0.396	0.306	1.72407e-15	0	DNAJC6
9.06007e-20	0.399789	0.508	0.409	2.98321e-15	0	CYP2J2li1
1.83039e-19	-0.47396	0.462	0.564	6.02693e-15	0	SAT1
1.8728e-19	-0.583413	0.282	0.385	6.16657e-15	0	PPP3CA
2.38568e-19	0.44631	0.397	0.305	7.85533e-15	0	L1RE1li38
2.7173e-19	0.472834	0.46	0.364	8.94724e-15	0	IMMP2Lli1
3.12277e-19	0.317957	0.733	0.671	1.02823e-14	0	SIPA1L1
3.42624e-19	-0.404189	0.416	0.517	1.12816e-14	0	SLIT2
4.72734e-19	0.593922	0.378	0.293	1.55657e-14	0	PCSK1N
5.39054e-19	0.465496	0.482	0.395	1.77494e-14	0	SH3RF1
6.45377e-19	0.275444	0.859	0.787	2.12503e-14	0	CDH20
7.91025e-19	0.29481	0.74	0.676	2.60461e-14	0	PPP1R9A
1.91314e-18	0.333362	0.728	0.656	6.29941e-14	0	CCDC85A
2.21983e-18	0.37382	0.586	0.516	7.30925e-14	0	DOCK1
5.04521e-18	0.297127	0.69	0.627	1.66124e-13	0	KTN1
5.72613e-18	-0.404873	0.227	0.328	1.88544e-13	0	XKR6
9.22093e-18	0.324049	0.674	0.607	3.03618e-13	0	BMPR2
2.01021e-17	0.265245	0.768	0.707	6.61901e-13	0	DNAJC1
2.66143e-17	0.364117	0.415	0.324	8.7633e-13	0	CLRN1
3.04068e-17	0.382959	0.522	0.438	1.00121e-12	0	KIT
3.74254e-17	-0.493037	0.431	0.522	1.23231e-12	0	ABCA9
6.47918e-17	-0.349425	0.363	0.47	2.1334e-12	0	PTPRM
9.12775e-17	-0.455093	0.269	0.367	3.00549e-12	0	KANK1
1.61168e-16	0.323955	0.524	0.424	5.30679e-12	0	ANO4
2.2192e-16	0.298355	0.661	0.591	7.30716e-12	0	SLC25A26
2.30178e-16	0.267115	0.726	0.649	7.57908e-12	0	PLCE1
3.11873e-16	0.301399	0.719	0.67	1.0269e-11	0	RTN4
3.39292e-16	-0.404333	0.199	0.292	1.11719e-11	0	ZNF827
4.7322e-16	-0.678288	0.166	0.25	1.55817e-11	0	MAML3
5.08856e-16	0.387054	0.514	0.442	1.67551e-11	0	ARHGAP18
6.57326e-16	-0.462152	0.345	0.443	2.16438e-11	0	FUT8
1.04529e-15	0.394787	0.486	0.404	3.44182e-11	0	MAGI3
1.0468e-15	0.297952	0.646	0.578	3.44679e-11	0	FOLH1
1.13631e-15	-0.301211	0.277	0.379	3.74151e-11	0	ADGRV1li1
1.19042e-15	-0.402777	0.333	0.432	3.91971e-11	0	PTPRJ
2.64666e-15	0.366412	0.391	0.305	8.71467e-11	0	TMEM178B
2.99622e-15	0.425619	0.288	0.212	9.86564e-11	0	OSBPL6
4.85943e-15	0.376704	0.402	0.324	1.60006e-10	0	JPH1
6.10657e-15	-0.424802	0.306	0.399	2.01071e-10	0	ETV6
6.8736e-15	-0.53957	0.204	0.288	2.26327e-10	0	JARID2
7.1281e-15	0.317439	0.566	0.496	2.34707e-10	0	SLC1A3-AS-5
1.1347e-14	0.384929	0.324	0.244	3.73623e-10	0	DPF3
1.69188e-14	-0.413016	0.177	0.258	5.57087e-10	0	SPATA5
2.11245e-14	0.471483	0.288	0.214	6.95567e-10	0	CSPG5
3.12557e-14	-0.294308	0.363	0.46	1.02916e-09	0	SRRM2
6.42728e-14	0.323145	0.361	0.284	2.11631e-09	0	ABLIM1
8.79418e-14	0.336377	0.58	0.517	2.89566e-09	0	GNAO1
9.89606e-14	0.285272	0.655	0.606	3.25847e-09	0	FGD4
1.00956e-13	-0.258264	0.186	0.267	3.32417e-09	0	CNTN4
1.47818e-13	-0.479312	0.286	0.373	4.8672e-09	0	TBC1D5
1.96641e-13	-0.408051	0.181	0.26	6.4748e-09	0	TLN2
2.45504e-13	0.340707	0.414	0.334	8.08369e-09	0	CAB39L
2.46585e-13	-0.303446	0.362	0.458	8.11931e-09	0	SETBP1
3.09645e-13	0.283886	0.555	0.482	1.01957e-08	0	EML5
3.26963e-13	0.381434	0.292	0.221	1.07659e-08	0	PIK3R3
3.32748e-13	-0.384208	0.407	0.493	1.09564e-08	0	STARD13
4.95923e-13	0.314526	0.469	0.39	1.63293e-08	0	MAN2A1
5.8961e-13	0.313475	0.444	0.365	1.94141e-08	0	TOX2
5.92705e-13	0.278524	0.558	0.48	1.9516e-08	0	PLEKHA5liN
6.49269e-13	-0.391424	0.626	0.71	2.13785e-08	0	QKI
6.50503e-13	-0.287217	0.348	0.443	2.14191e-08	0	PHIP
8.66428e-13	0.412214	0.288	0.222	2.85289e-08	0	ANKRD13C
1.22543e-12	0.304049	0.52	0.453	4.03497e-08	0	COL18A1
1.26085e-12	0.393431	0.395	0.331	4.15159e-08	0	NAV2
1.34411e-12	-0.260635	0.509	0.593	4.42575e-08	0	SON
1.57893e-12	0.387637	0.264	0.198	5.19893e-08	0	TMEM106B
2.42951e-12	-0.296439	0.192	0.273	7.99966e-08	0	IQGAP2
4.29849e-12	-0.324043	0.606	0.681	1.41536e-07	0	TSORFli2504
4.35124e-12	0.291337	0.588	0.532	1.43273e-07	0	MAGI1
4.66452e-12	0.29067	0.439	0.362	1.53589e-07	0	STK32C
7.05321e-12	-0.69538	0.308	0.385	2.32241e-07	0	FCHSD2
1.02256e-11	-0.291873	0.212	0.291	3.36698e-07	0	ANKRD26li6
1.22455e-11	0.335678	0.37	0.301	4.03206e-07	0	PRR5L
1.34065e-11	-0.373936	0.266	0.345	4.41434e-07	0	MYO10
1.48774e-11	0.259161	0.619	0.571	4.89868e-07	0	FARP1
1.62159e-11	-0.321928	0.24	0.316	5.33942e-07	0	SH3BGRL2
1.94119e-11	-1.49885	0.518	0.584	6.39176e-07	0	CST3
2.08347e-11	-0.382584	0.522	0.6	6.86024e-07	0	FOXN3
2.23017e-11	0.340391	0.355	0.288	7.34328e-07	0	SERPINI1
2.76478e-11	0.343545	0.302	0.239	9.10358e-07	0	COL13A1
2.84621e-11	-0.312116	0.356	0.444	9.37171e-07	0	PICALM
3.02077e-11	-0.297947	0.201	0.277	9.94648e-07	0	SGCD
3.43466e-11	-0.391726	0.221	0.296	1.13093e-06	0	EML4
4.03509e-11	-0.42521	0.546	0.624	1.32863e-06	0	MBNL1
4.41785e-11	0.373077	0.335	0.272	1.45467e-06	0	PROS1
4.8203e-11	0.304054	0.465	0.399	1.58718e-06	0	CD109
6.77338e-11	0.319901	0.268	0.204	2.23027e-06	0	COCH
6.98845e-11	0.385574	0.316	0.253	2.30109e-06	0	GUCY1A2
7.64288e-11	-0.291889	0.188	0.261	2.51657e-06	0	GCNT2
8.69601e-11	0.316889	0.363	0.296	2.86334e-06	0	DYSF
8.69891e-11	-0.343575	0.343	0.42	2.86429e-06	0	HMGN3
9.07085e-11	0.301567	0.532	0.48	2.98676e-06	0	MOB3B
1.00615e-10	0.253109	0.576	0.509	3.31294e-06	0	PAX6
1.00879e-10	-0.313758	0.195	0.27	3.32165e-06	0	DACH2
1.14431e-10	-0.275489	0.206	0.282	3.76788e-06	0	CCDC88A
1.5409e-10	-0.317095	0.343	0.424	5.07373e-06	0	SLC9A9
2.25879e-10	-1.07623	0.516	0.55	7.43752e-06	0	DLG2
2.46538e-10	-0.289165	0.187	0.257	8.11777e-06	0	NRP1
2.63595e-10	-0.575498	0.346	0.412	8.6794e-06	0	CAMK1D
2.72092e-10	0.314597	0.535	0.482	8.95918e-06	0	CCDC85A-AS-2
3.16735e-10	-0.310138	0.224	0.3	1.04291e-05	0	ADK
3.51612e-10	-0.289361	0.24	0.315	1.15775e-05	0	PIAS1
4.34628e-10	0.30167	0.486	0.426	1.4311e-05	0	PKP4
5.19214e-10	-0.342225	0.282	0.359	1.70962e-05	0	GPCPD1
6.21881e-10	0.358095	0.251	0.194	2.04767e-05	0	KIAA1958
7.01814e-10	0.282302	0.477	0.416	2.31086e-05	0	ST3GAL5
9.17426e-10	-0.281894	0.243	0.317	3.02081e-05	0	SGCEli1
1.32779e-09	-0.308836	0.432	0.509	4.37203e-05	0	SPRED1
1.39367e-09	0.292935	0.556	0.511	4.58893e-05	0	AK4
1.50227e-09	0.301873	0.418	0.354	4.94652e-05	0	CDH8
1.50585e-09	0.313353	0.334	0.274	4.95831e-05	0	CCDC141
1.52324e-09	0.258581	0.469	0.403	5.01556e-05	0	ARHGEF26
1.67072e-09	0.289908	0.526	0.479	5.50118e-05	0	ARHGAP32
2.21801e-09	0.289494	0.444	0.385	7.30323e-05	0	MOXD1
3.31685e-09	-0.282418	0.2	0.266	0.000109214	0	USP24
3.41825e-09	0.31828	0.414	0.36	0.000112553	0	SDC2
4.4379e-09	0.346387	0.287	0.232	0.000146127	0	DUSP16
5.00109e-09	-0.391683	0.193	0.256	0.000164671	0	ZNF618
5.58874e-09	0.326218	0.38	0.327	0.000184021	0	SNX9li1
6.26247e-09	0.336	0.374	0.321	0.000206204	0	ELOVL2
1.0488e-08	-0.270336	0.288	0.357	0.000345338	0	ERC1
1.07591e-08	-0.345672	0.23	0.295	0.000354265	0	ADAM10
1.31296e-08	0.288727	0.309	0.25	0.000432318	0	SLC2A1
1.31706e-08	0.353237	0.251	0.197	0.000433668	0	NTM
1.51751e-08	0.313931	0.451	0.404	0.000499672	0	CCDC50
1.78698e-08	-0.383052	0.198	0.262	0.0005884	0	CHST2-AS-3
1.9172e-08	0.264065	0.412	0.358	0.000631277	0	PLPP3
3.30168e-08	0.300879	0.352	0.298	0.00108714	0	SCMH1
3.42119e-08	0.2873	0.399	0.349	0.0011265	0	SPTLC3
3.8681e-08	0.360948	0.349	0.302	0.00127365	0	NOL4li1
3.96459e-08	-0.469309	0.302	0.365	0.00130542	0	ZFP36L1
4.0777e-08	0.300323	0.274	0.221	0.00134267	0	C12ORF66
6.03714e-08	0.278345	0.414	0.364	0.00198785	0	AQP9
6.10203e-08	0.262769	0.416	0.366	0.00200922	0	MPDZ
6.40988e-08	0.311046	0.348	0.296	0.00211058	0	ATP1B3li2
7.26629e-08	0.296369	0.357	0.308	0.00239257	0	SEMA6A
7.81902e-08	0.250871	0.558	0.527	0.00257457	0	PLEKHM3
9.17584e-08	0.271493	0.397	0.347	0.00302133	0	COL2A1
1.00038e-07	0.277954	0.559	0.522	0.00329394	0	EYA4
1.01049e-07	0.345876	0.36	0.311	0.00332724	0	LINC-PTPRC-4
1.13517e-07	0.270436	0.513	0.465	0.00373777	0	MACROD2
1.21159e-07	0.455006	0.322	0.279	0.00398941	0	SPARC
1.34447e-07	-0.283855	0.349	0.416	0.00442693	0	ITSN2
1.76225e-07	-0.255971	0.225	0.288	0.00580256	0	RIN2
1.91857e-07	0.297636	0.378	0.328	0.00631726	0	SHROOM4
1.98422e-07	0.265933	0.417	0.363	0.00653343	0	EPHA6
2.15684e-07	0.344598	0.288	0.241	0.00710182	0	ZC3H12C
3.01012e-07	0.250627	0.423	0.38	0.00991143	0	COL22A1
3.57644e-07	-0.323867	0.457	0.49	0.0117761	0	SHANK3
5.14609e-07	0.251561	0.412	0.365	0.0169445	0	MEGF10
7.59556e-07	-0.956074	0.381	0.403	0.0250099	0	SLC4A4
1.0925e-06	0.253492	0.351	0.304	0.0359729	0	SERINC5
1.33558e-06	0.271181	0.436	0.397	0.0439765	0	MYO5A
1.37686e-06	0.320688	0.353	0.311	0.045336	0	ST6GAL2
1.78456e-06	0.273156	0.401	0.357	0.0587603	0	ATP6V0C
1.81095e-06	0.263317	0.278	0.235	0.0596293	0	PRPSAP1
1.82442e-06	0.268343	0.267	0.22	0.0600725	0	LINC-SPTLC3-2
2.71738e-06	0.308933	0.262	0.223	0.089475	0	TTC8
3.60848e-06	0.270005	0.482	0.452	0.118817	0	SLC4A7
5.16477e-06	0.254004	0.428	0.388	0.17006	0	LINC-BTF3-4
5.26986e-06	-0.399663	0.514	0.573	0.173521	0	LINC-MRPL42-8
5.37585e-06	0.322132	0.254	0.215	0.17701	0	MCMBP
6.97391e-06	-0.314138	0.214	0.263	0.22963	0	WNK1
7.44338e-06	0.268406	0.261	0.22	0.245088	0	PFKP
9.55145e-06	0.313859	0.305	0.266	0.3145	0	NOX4
1.20073e-05	0.261566	0.481	0.453	0.395365	0	TTYH1
1.35241e-05	0.296791	0.298	0.262	0.445308	0	MAPT
1.96372e-05	0.254807	0.271	0.231	0.646594	0	TMEM38B
2.014e-05	-0.783501	0.733	0.72	0.663149	0	TOMM40
2.07148e-05	-0.286331	0.325	0.375	0.682075	0	EML6
2.3837e-05	-0.277917	0.261	0.312	0.78488	0	EYA2
2.49676e-05	0.283717	0.453	0.427	0.822109	0	ACSL3
3.02396e-05	0.284281	0.259	0.222	0.995701	0	LAPTM4A
3.11111e-05	0.282042	0.283	0.246	1	0	CADM1-AS-1
3.81262e-05	0.316595	0.325	0.295	1	0	ZNF423
4.31887e-05	0.257816	0.42	0.392	1	0	RTN3
4.40193e-05	0.307045	0.308	0.275	1	0	FAM171B
4.49692e-05	0.270572	0.309	0.275	1	0	MEF2D
6.77694e-05	-0.250718	0.745	0.728	1	0	CTNNA3
8.61499e-05	-0.660206	0.377	0.412	1	0	HDAC9
8.6174e-05	0.256832	0.326	0.294	1	0	JDP2
8.68271e-05	0.256812	0.323	0.29	1	0	LINC-RAX-1
0.000186581	-0.332725	0.446	0.472	1	0	ADAMTS19
0.000205279	0.25159	0.383	0.354	1	0	OXR1
0.000329831	0.275156	0.254	0.226	1	0	DAB2IP
0.000594062	0.26238	0.297	0.266	1	0	BSG
0.000942173	0.252429	0.397	0.378	1	0	AGAP1
0.00098406	0.258564	0.278	0.251	1	0	SAMD12
0.00103546	0.26061	0.346	0.328	1	0	CECR2
0.00148517	0.250417	0.343	0.316	1	0	IFI6
0.00437457	-0.281513	0.402	0.435	1	0	ABCA5
3.40734e-273	1.46669	0.421	0.069	1.12193e-268	1	LINC-RPS3A-72
4.85267e-253	1.48916	0.42	0.077	1.59784e-248	1	LINC-RPS3A-17
3.41871e-179	1.15617	0.642	0.248	1.12568e-174	1	MCTP1
4.99235e-146	1.01804	0.319	0.073	1.64383e-141	1	SLC27A6
1.31326e-120	0.962	0.455	0.172	4.32417e-116	1	PDZD2
1.11985e-112	0.963691	0.382	0.13	3.68733e-108	1	FRMD3li1
5.8533e-109	0.814854	0.902	0.591	1.92732e-104	1	TF
1.79015e-104	1.24045	0.264	0.07	5.89442e-100	1	NPVF
5.01292e-102	1.17032	0.257	0.065	1.6506e-97	1	C1ORF87
6.11368e-95	0.523643	0.989	0.829	2.01305e-90	1	TRPM3
3.21272e-93	0.786986	0.721	0.427	1.05785e-88	1	SHANK3
6.22517e-92	0.735716	0.759	0.475	2.04976e-87	1	SYNE1
7.95732e-91	0.534595	0.994	0.774	2.62011e-86	1	MDGA2
9.81661e-85	0.497604	0.982	0.857	3.23232e-80	1	SORCS1
5.81241e-81	0.772737	0.621	0.341	1.91385e-76	1	CDH18
2.85877e-77	0.674309	0.698	0.412	9.41308e-73	1	ADAMTS19
8.61334e-67	0.653463	0.488	0.251	2.83612e-62	1	SH3BGRL2
1.00882e-66	0.548216	0.861	0.615	3.32176e-62	1	COL11A1
6.94758e-65	0.60955	0.691	0.44	2.28763e-60	1	DMD
1.30511e-64	0.754683	0.26	0.094	4.29733e-60	1	LINC-RPL6-20
6.5227e-64	0.696628	0.474	0.243	2.14773e-59	1	PRKG1
4.51253e-62	0.488256	0.876	0.617	1.48584e-57	1	MAGEB4
1.38801e-61	0.456228	0.951	0.794	4.57031e-57	1	NRXN3
9.48135e-60	0.552362	0.54	0.299	3.12192e-55	1	CACNB2li1
2.45588e-57	0.620125	0.503	0.281	8.08647e-53	1	LINC-ARHGAP24-1
4.38034e-57	0.551454	0.642	0.4	1.44231e-52	1	SRGAP1
1.13229e-56	0.689382	0.422	0.211	3.7283e-52	1	DACH2
1.36315e-56	0.60714	0.546	0.318	4.48845e-52	1	GPLD1li1
4.64507e-56	0.520826	0.761	0.51	1.52948e-51	1	GLUD1
5.04362e-56	0.704916	0.303	0.13	1.66071e-51	1	SORBS2-AS-2
3.37215e-55	0.610192	0.762	0.557	1.11035e-50	1	NKAIN2
6.45763e-55	0.593431	0.526	0.301	2.1263e-50	1	ABI3BP
1.04535e-54	0.431393	0.913	0.736	3.44203e-50	1	TOX
3.33241e-54	0.463019	0.864	0.612	1.09726e-49	1	TOX3
3.99928e-54	0.693907	0.308	0.137	1.31684e-49	1	ADAMTS6
4.10553e-54	0.513051	0.777	0.553	1.35183e-49	1	TRPM3-AS-2
6.02075e-53	0.540129	0.562	0.328	1.98245e-48	1	CDH8
2.90814e-52	0.530528	0.755	0.542	9.57565e-48	1	THRB
3.5961e-52	0.442137	0.835	0.598	1.18409e-47	1	PREX2
2.23023e-51	0.4841	0.821	0.572	7.34347e-47	1	WIF1
6.42106e-51	0.614612	0.522	0.312	2.11426e-46	1	ADGRV1li1
6.72376e-51	0.379389	0.988	0.857	2.21393e-46	1	CTNNA2
8.93406e-51	0.394762	0.955	0.724	2.94172e-46	1	DACH1
1.01159e-50	0.525737	0.648	0.406	3.33086e-46	1	ANO4
2.3133e-50	0.500823	0.645	0.401	7.617e-46	1	PIP5K1B
5.1151e-49	0.481785	0.809	0.609	1.68425e-44	1	RHBDL3
1.04424e-48	0.533225	0.531	0.321	3.43836e-44	1	ADGRL2
1.54728e-48	0.575831	0.62	0.395	5.09472e-44	1	CPM
4.98732e-47	0.498874	0.684	0.454	1.64218e-42	1	SPHK1
6.49471e-46	0.497617	0.686	0.462	2.13851e-41	1	MAMDC2
3.68926e-44	0.465244	0.616	0.386	1.21476e-39	1	CHRDL1
4.51668e-44	0.393907	0.865	0.629	1.48721e-39	1	PRKD1
4.69644e-44	0.426119	0.793	0.567	1.5464e-39	1	RLBP1
4.9731e-44	0.454217	0.794	0.598	1.63749e-39	1	CDC14A
5.76022e-44	0.427087	0.76	0.518	1.89667e-39	1	GFRA1
2.8059e-43	0.343015	0.934	0.794	9.23898e-39	1	SORBS2
1.07305e-42	0.475501	0.672	0.457	3.53324e-38	1	NOS1AP
2.01975e-42	0.435484	0.56	0.347	6.65043e-38	1	TOX2
2.93568e-42	0.495222	0.551	0.344	9.66631e-38	1	STK32C
5.85588e-42	0.350502	0.938	0.751	1.92816e-37	1	CNTN1
1.93722e-41	0.402739	0.77	0.525	6.3787e-37	1	RANBP3L
2.23995e-41	0.40648	0.85	0.7	7.37547e-37	1	PALLD
1.10405e-40	0.60607	0.384	0.214	3.63529e-36	1	CNTN4
1.71968e-40	0.417554	0.747	0.534	5.66239e-36	1	PCSK5
3.25446e-40	0.52283	0.4	0.224	1.0716e-35	1	SGCD
3.97303e-40	0.478432	0.321	0.166	1.3082e-35	1	SEC14L2
6.84895e-40	0.362294	0.871	0.664	2.25515e-35	1	FRMD5
8.30929e-40	0.577051	0.299	0.148	2.736e-35	1	DAW1
1.13667e-39	0.328666	0.974	0.888	3.74271e-35	1	RORA
3.7394e-39	0.341473	0.908	0.703	1.23127e-34	1	UTRN
4.85339e-39	0.485615	0.445	0.261	1.59808e-34	1	TOX3-AS-3
1.40007e-38	0.487106	0.392	0.219	4.61002e-34	1	IQGAP2
3.71372e-38	0.479683	0.667	0.474	1.22282e-33	1	PBX1
2.02006e-37	0.381978	0.763	0.536	6.65145e-33	1	CGNL1
2.99987e-37	0.620417	0.381	0.214	9.87766e-33	1	CHST2-AS-3
4.23218e-37	0.428334	0.331	0.172	1.39353e-32	1	PLA2R1
9.42067e-37	0.51023	0.329	0.175	3.10194e-32	1	SCEL
1.50934e-36	0.434226	0.737	0.538	4.96982e-32	1	PLOD2
2.22139e-36	0.48074	0.421	0.247	7.31437e-32	1	ADAMTS18
3.68253e-36	0.372289	0.573	0.37	1.21255e-31	1	RNF180
4.2066e-36	0.37769	0.755	0.524	1.38511e-31	1	ADAMTS12
7.24431e-36	0.447517	0.572	0.373	2.38534e-31	1	MYO1B
7.9511e-36	0.528196	0.309	0.161	2.61806e-31	1	ROBO1
1.62957e-35	0.366745	0.821	0.635	5.3657e-31	1	PLCE1
1.72888e-34	0.357126	0.875	0.719	5.69267e-30	1	PARD3B
2.01136e-34	0.25981	0.989	0.888	6.62279e-30	1	GRID2
2.11991e-34	0.38315	0.752	0.543	6.98024e-30	1	NLGN4X
3.17427e-34	0.387594	0.691	0.487	1.04519e-29	1	GNAI1li1
5.13722e-34	0.447068	0.483	0.303	1.69153e-29	1	NECTIN3
1.30563e-33	0.394389	0.667	0.464	4.29905e-29	1	EML5
1.47571e-33	0.306948	0.893	0.649	4.85908e-29	1	SEMA5A
2.03633e-33	0.403222	0.316	0.169	6.70501e-29	1	NRXN3-AS-3
2.41665e-33	0.335902	0.822	0.606	7.95729e-29	1	SPHKAP
4.02385e-33	0.413394	0.667	0.467	1.32493e-28	1	SYNPO2
5.50697e-33	0.322016	0.939	0.811	1.81328e-28	1	GALNT13
8.09657e-33	0.429147	0.47	0.295	2.66596e-28	1	KLHL3
1.46689e-32	0.37581	0.816	0.647	4.83002e-28	1	DOCK9
1.6421e-32	0.37194	0.675	0.467	5.40693e-28	1	SULF1
2.16644e-32	0.428339	0.566	0.376	7.13343e-28	1	MAN2A1
4.67151e-32	0.39892	0.719	0.539	1.53819e-27	1	SOX6
1.68645e-31	0.281594	0.799	0.579	5.55298e-27	1	IL1RAPL1
1.72689e-31	0.473592	0.459	0.291	5.68613e-27	1	SLC8A3li1
2.39238e-31	-1.93981	0.486	0.585	7.8774e-27	1	CST3
2.91477e-31	0.493174	0.273	0.142	9.59746e-27	1	ST6GALNAC5
7.94993e-31	0.321838	0.827	0.626	2.61767e-26	1	FSTL1
2.04677e-30	0.370347	0.645	0.444	6.7394e-26	1	HOOK1
2.29789e-30	0.406777	0.531	0.348	7.56627e-26	1	OTOG
2.89295e-30	0.319063	0.889	0.719	9.52562e-26	1	LINC-RPL36A-4
3.21675e-30	0.299072	0.927	0.781	1.05918e-25	1	CDH2
3.83642e-30	0.405243	0.328	0.183	1.26322e-25	1	CP
4.08642e-30	0.393655	0.311	0.172	1.34554e-25	1	SORBS2-AS-3
4.51856e-30	0.380033	0.45	0.28	1.48783e-25	1	DKK3-AS-2
6.3742e-30	0.288997	0.871	0.672	2.09883e-25	1	STK39
1.64008e-29	0.39455	0.455	0.291	5.40031e-25	1	TYW5
2.86302e-29	0.363022	0.459	0.293	9.42706e-25	1	ROBO2
3.3755e-29	0.474788	0.384	0.235	1.11145e-24	1	NPR3
6.57797e-29	0.351473	0.756	0.576	2.16593e-24	1	SLC25A26
8.89627e-29	0.260646	0.944	0.717	2.92927e-24	1	KHDRBS2
1.58471e-28	0.389636	0.371	0.223	5.21796e-24	1	SORBS2-AS-6
2.5469e-28	0.456563	0.324	0.188	8.38618e-24	1	NKAIN2-AS-2
2.9776e-28	0.335748	0.276	0.148	9.80436e-24	1	BPGMli1
4.40754e-28	0.38504	0.451	0.29	1.45127e-23	1	RALGPS2
4.50399e-28	0.362952	0.666	0.482	1.48303e-23	1	ACSS3
8.34947e-28	0.343342	0.709	0.521	2.74923e-23	1	COBL
1.23627e-27	0.260302	0.944	0.784	4.07068e-23	1	NCAM2
4.98499e-27	0.264488	0.767	0.554	1.64141e-22	1	MAP2
6.66248e-27	0.359853	0.252	0.134	2.19376e-22	1	SORBS2-AS-7
1.15865e-26	0.350074	0.455	0.292	3.81508e-22	1	ST6GAL2
1.37118e-26	-1.40143	0.312	0.417	4.51488e-22	1	SLC4A4
1.48406e-26	0.266676	0.935	0.835	4.88656e-22	1	MSI2
1.50087e-26	0.360386	0.322	0.185	4.94191e-22	1	GULP1
1.99375e-26	0.295086	0.729	0.555	6.56483e-22	1	RASAL2
4.23532e-26	0.377804	0.588	0.415	1.39456e-21	1	LINC-PLIN3-8
4.89609e-26	0.380323	0.297	0.168	1.61214e-21	1	LINC-JUN-3
5.01945e-26	0.293108	0.68	0.492	1.65275e-21	1	PAX6
6.46312e-26	0.303527	0.795	0.622	2.12811e-21	1	LINC-RPL36A-6
6.89838e-26	0.341133	0.574	0.404	2.27143e-21	1	CRB1-AS-1
1.15346e-25	0.357783	0.633	0.462	3.79798e-21	1	MOB3B
1.19981e-25	0.318116	0.746	0.56	3.95063e-21	1	TSHZ2
1.28552e-25	0.330225	0.646	0.463	4.23284e-21	1	PARP8
1.45912e-25	0.39432	0.413	0.264	4.80446e-21	1	LORF2li312
1.60429e-25	0.349517	0.475	0.309	5.28245e-21	1	SLC7A11
2.15848e-25	0.374172	0.524	0.362	7.10722e-21	1	COL22A1
7.02424e-25	0.290292	0.794	0.609	2.31287e-20	1	LIMCH1
8.27438e-25	0.288307	0.517	0.346	2.7245e-20	1	AQP9
9.10481e-25	0.29851	0.502	0.328	2.99794e-20	1	TSORFli2311
1.06635e-24	-1.41112	0.487	0.553	3.51119e-20	1	DLG2
1.49999e-24	0.357644	0.275	0.156	4.93902e-20	1	MYH14
1.56493e-24	0.342751	0.57	0.405	5.15286e-20	1	CYP2J2li1
1.82094e-24	0.428729	0.37	0.234	5.9958e-20	1	RBFOX1
1.92598e-24	0.31711	0.519	0.351	6.34167e-20	1	LIN7A
2.06408e-24	0.299818	0.528	0.358	6.79639e-20	1	CDH23li1
2.42132e-24	0.268221	0.692	0.505	7.97268e-20	1	CSRP2li1
2.58164e-24	-2.0353	0.154	0.26	8.50057e-20	1	NRXN1
2.87271e-24	0.286641	0.596	0.413	9.45898e-20	1	GLI3
5.54058e-24	0.332906	0.644	0.478	1.82435e-19	1	CACNA2D1
5.55106e-24	0.350886	0.505	0.347	1.8278e-19	1	PDE5Ali1
5.74529e-24	0.267845	0.912	0.731	1.89175e-19	1	CRB1
9.23801e-24	0.315263	0.646	0.468	3.0418e-19	1	PLEKHA5liN
2.57302e-23	0.286656	0.875	0.73	8.47217e-19	1	PTPRG
3.61409e-23	0.367598	0.295	0.173	1.19001e-18	1	NRXN3-AS-1
4.0229e-23	0.323756	0.355	0.221	1.32462e-18	1	POLli37
5.48868e-23	0.306045	0.755	0.589	1.80726e-18	1	COL9A1
1.25536e-22	0.306205	0.443	0.294	4.13353e-18	1	PDE3A-AS-3
1.38213e-22	0.295626	0.457	0.301	4.55095e-18	1	L1RE1li38
1.70935e-22	0.334674	0.624	0.459	5.62837e-18	1	PAK3
1.97897e-22	0.331501	0.507	0.35	6.51616e-18	1	MPDZ
2.13007e-22	0.312808	0.424	0.278	7.01367e-18	1	ABLIM1
2.36699e-22	0.34298	0.545	0.392	7.79379e-18	1	ARHGEF26
3.16585e-22	0.481742	0.354	0.228	1.04242e-17	1	LRRTM4
3.47317e-22	0.273488	0.662	0.481	1.14361e-17	1	ZNF536
3.83984e-22	0.264253	0.848	0.679	1.26434e-17	1	DKK3
4.27061e-22	0.321876	0.642	0.496	1.40619e-17	1	AK4
4.49417e-22	0.305987	0.531	0.372	1.4798e-17	1	PTPN13
8.29987e-22	0.327514	0.297	0.177	2.7329e-17	1	HIKESHI-AS-1
1.36205e-21	0.303549	0.354	0.223	4.48483e-17	1	PROX1
1.79591e-21	0.260694	0.92	0.81	5.91339e-17	1	CADM2
2.06442e-21	-0.982919	0.316	0.412	6.79752e-17	1	CAMK1D
2.13761e-21	0.291281	0.55	0.386	7.03851e-17	1	CD109
2.99019e-21	0.296576	0.603	0.441	9.84579e-17	1	COL18A1
3.86041e-21	0.282616	0.798	0.66	1.27112e-16	1	ADD3
5.80099e-21	0.326963	0.386	0.254	1.91009e-16	1	SUFU
6.00461e-21	0.322361	0.671	0.494	1.97714e-16	1	GPR37
1.7216e-20	0.312199	0.412	0.276	5.66871e-16	1	C4ORF19
1.72325e-20	0.287172	0.335	0.209	5.67415e-16	1	LINC-SPTLC3-2
2.49683e-20	0.272086	0.782	0.625	8.2213e-16	1	NCKAP5
2.84489e-20	0.308431	0.523	0.375	9.36737e-16	1	MID1
2.93406e-20	0.268757	0.79	0.652	9.66096e-16	1	PER3
3.40746e-20	0.305302	0.331	0.206	1.12197e-15	1	NR2F1
4.74574e-20	0.261566	0.79	0.621	1.56263e-15	1	ARF4-AS-1
6.53818e-20	0.256301	0.531	0.374	2.15283e-15	1	SEMA3D
6.63377e-20	0.25712	0.487	0.331	2.1843e-15	1	COL2A1
1.015e-19	0.302959	0.405	0.268	3.34209e-15	1	DCLK2
1.26003e-19	-0.665963	0.197	0.301	4.14891e-15	1	GALNT18
2.03512e-19	0.30858	0.271	0.162	6.70103e-15	1	TMEM269
2.35476e-19	0.299186	0.693	0.547	7.75351e-15	1	MTMR12
3.61562e-19	0.298639	0.363	0.237	1.19051e-14	1	LIFR
3.64789e-19	0.287433	0.596	0.453	1.20114e-14	1	PLEKHG1
5.51291e-19	0.318363	0.27	0.165	1.81524e-14	1	RHPN2
5.8797e-19	0.281309	0.508	0.359	1.93601e-14	1	RASSF8
8.67214e-19	0.276017	0.75	0.599	2.85548e-14	1	CLASP1
9.42298e-19	0.263241	0.687	0.538	3.1027e-14	1	IGF1R
1.02699e-18	0.337607	0.605	0.465	3.38156e-14	1	PARD3
1.38025e-18	0.338546	0.476	0.342	4.54475e-14	1	PHYHIPL
1.7829e-18	0.274239	0.361	0.236	5.87054e-14	1	RARB
2.29705e-18	0.325339	0.29	0.183	7.56348e-14	1	MSRB3
2.59638e-18	0.299812	0.584	0.433	8.54908e-14	1	KIT
3.96441e-18	0.272048	0.643	0.491	1.30536e-13	1	ZNF608
8.49854e-18	0.287777	0.376	0.249	2.79831e-13	1	AQP9-AS-1
1.50584e-17	0.255981	0.52	0.372	4.95829e-13	1	LINC-BTF3-4
1.60914e-17	0.259775	0.471	0.329	5.29843e-13	1	CAB39L
2.14589e-17	0.275281	0.635	0.493	7.06576e-13	1	TMCC1
2.38095e-17	0.292116	0.365	0.246	7.83976e-13	1	MICAL3
2.49447e-17	0.260766	0.724	0.575	8.21354e-13	1	EPB41L5
3.08987e-17	0.263176	0.288	0.18	1.0174e-12	1	SMPD3li1
3.24232e-17	0.297177	0.402	0.28	1.0676e-12	1	LINC-RPL36A-5
4.34745e-17	0.289467	0.377	0.253	1.43148e-12	1	UGP2
7.37865e-17	0.270275	0.258	0.159	2.42957e-12	1	ARHGEF10L
7.42952e-17	0.274937	0.345	0.228	2.44632e-12	1	RGS7BP
1.02746e-16	0.273012	0.339	0.225	3.3831e-12	1	PLEKHA7
1.32231e-16	0.252233	0.666	0.523	4.35397e-12	1	CBLB
1.53275e-16	0.253771	0.368	0.247	5.04689e-12	1	CACHD1
2.31844e-16	0.260091	0.414	0.289	7.63394e-12	1	SDCCAG8
2.71267e-16	0.266065	0.482	0.347	8.93202e-12	1	PLPP3
2.91989e-16	0.296416	0.254	0.159	9.61432e-12	1	LRRC9
3.22568e-16	-0.899752	0.459	0.502	1.06212e-11	1	ANOS1
5.51544e-16	0.356522	0.267	0.173	1.81607e-11	1	SORCS1-AS-2
1.0611e-15	0.274315	0.541	0.408	3.49388e-11	1	ST3GAL5
1.33966e-15	-1.94952	0.266	0.333	4.41111e-11	1	CNTNAP2
1.56303e-15	0.26134	0.53	0.399	5.14658e-11	1	SPECC1L
3.69686e-15	0.263073	0.274	0.177	1.21727e-10	1	NTN4
8.78689e-15	0.308733	0.463	0.344	2.89326e-10	1	ZHX2
1.10704e-14	-1.44607	0.689	0.732	3.64514e-10	1	TOMM40
1.7953e-14	0.255625	0.429	0.308	5.91139e-10	1	ITGA2
3.73277e-14	0.27042	0.4	0.287	1.22909e-09	1	LUZP2-AS-5
3.8096e-14	0.285763	0.32	0.219	1.25439e-09	1	NRP1
1.82209e-13	-0.604761	0.352	0.417	5.9996e-09	1	PTPRJ
2.68144e-13	0.269756	0.288	0.195	8.82918e-09	1	CTNNA2-AS-7
5.48743e-13	0.26106	0.338	0.236	1.80685e-08	1	RIPK2-AS-3
1.20664e-12	-0.734387	0.375	0.426	3.9731e-08	1	FUT8
1.83639e-12	0.257554	0.252	0.166	6.04669e-08	1	AFAP1
3.4311e-12	0.255249	0.259	0.174	1.12976e-07	1	BICC1
7.00731e-12	-0.612247	0.472	0.503	2.3073e-07	1	ABCA9
1.06979e-11	-0.658299	0.535	0.563	3.5225e-07	1	LINC-MRPL42-8
1.20584e-11	0.272671	0.401	0.296	3.97046e-07	1	UBE2Nli2
6.12968e-11	-1.56206	0.332	0.372	2.01832e-06	1	SLC14A1
9.95736e-11	-0.529265	0.589	0.606	3.27866e-06	1	MBNL1
5.06338e-10	-0.632257	0.315	0.366	1.66722e-05	1	PPP3CA
1.76752e-09	-0.466562	0.318	0.38	5.81991e-05	1	ATP6V0C
4.39591e-09	-0.626426	0.249	0.303	0.000144744	1	SESN3
3.79507e-07	-0.808331	0.337	0.37	0.012496	1	FCHSD2
4.24148e-07	-0.828416	0.274	0.317	0.0139659	1	LRMDA
5.11828e-07	-0.459275	0.472	0.492	0.016853	1	SPRED1
9.99707e-07	-0.519907	0.349	0.38	0.0329173	1	ETV6
1.59109e-06	-0.575599	0.417	0.428	0.0523897	1	ABCA5
1.8532e-06	-0.55551	0.228	0.274	0.0610203	1	JARID2
6.7308e-06	-0.710285	0.273	0.308	0.221625	1	PDE4B
1.54541e-05	-0.449783	0.449	0.463	0.508857	1	EPHA5
1.74196e-05	-0.490678	0.538	0.564	0.573574	1	NPDC1-AS-1
1.96426e-05	-0.454264	0.465	0.477	0.646771	1	ARL15
3.294e-05	-0.665276	0.223	0.257	1	1	KCNJ3
4.15057e-05	-0.369996	0.705	0.684	1	1	QKI
8.0404e-05	-0.730613	0.431	0.429	1	1	NPAS3
0.000159646	-0.282832	0.316	0.351	1	1	RIMS2
0.000335444	-0.284003	0.401	0.428	1	1	TSORF
0.000546495	-0.303759	0.29	0.331	1	1	IFI6
0.000590451	-0.663554	0.455	0.447	1	1	EFEMP1
0.00074939	-0.276398	0.527	0.522	1	1	ARHGAP26
0.00130692	-0.472237	0.34	0.352	1	1	TBC1D5
0.00163673	-0.472471	0.286	0.302	1	1	EYA2
0.00173299	-0.26526	0.51	0.503	1	1	ZNF638
0.00213168	-0.283107	0.391	0.403	1	1	MOXD1
0.00315168	-0.26998	0.586	0.576	1	1	CKB
0.00634777	-0.312941	0.45	0.441	1	1	TRIO
0.00832423	-0.426958	0.356	0.359	1	1	DOCK10
0.00950075	-0.337743	0.343	0.353	1	1	SFRP1
1.66138e-65	0.494596	0.996	0.785	5.47042e-61	2	MDGA2
6.85928e-65	0.537932	0.951	0.728	2.25855e-60	2	KHDRBS2
7.88946e-60	0.615365	0.842	0.594	2.59776e-55	2	LUZP2
7.73192e-57	0.430441	0.991	0.866	2.54589e-52	2	RALYL
1.76767e-53	0.479067	0.956	0.79	5.8204e-49	2	NCAM2
7.90814e-53	0.427552	0.998	0.862	2.60391e-48	2	CTNNA2
3.38644e-50	0.638639	0.655	0.417	1.11505e-45	2	ANO4
1.52587e-49	0.415212	0.978	0.84	5.02422e-45	2	SLC1A3
2.7865e-49	0.466972	0.937	0.761	9.17511e-45	2	CNTN1
9.09163e-48	0.518363	0.777	0.532	2.9936e-43	2	ADAMTS12
9.50023e-47	0.530362	0.76	0.518	3.12814e-42	2	OPCML
3.07133e-45	0.568667	0.691	0.475	1.0113e-40	2	SULF1
5.265e-45	0.540966	0.817	0.586	1.73361e-40	2	WIF1
6.23972e-45	0.482606	0.886	0.663	2.05455e-40	2	SEMA5A
6.70454e-45	0.494765	0.853	0.627	2.2076e-40	2	TOX3
4.5706e-44	0.399818	0.983	0.838	1.50496e-39	2	TRPM3
6.3957e-44	0.509292	0.699	0.459	2.10591e-39	2	KDR
3.17997e-43	0.509441	0.82	0.617	1.04707e-38	2	SPHKAP
5.38339e-42	0.432941	0.955	0.736	1.77259e-37	2	DACH1
5.76492e-42	0.78621	0.447	0.26	1.89822e-37	2	PRKG1
1.06532e-39	0.39335	0.954	0.841	3.50777e-35	2	CADM1
2.20607e-39	0.400708	0.922	0.807	7.26394e-35	2	NRXN3
2.25561e-38	0.449011	0.816	0.613	7.42704e-34	2	PREX2
4.37567e-37	0.642763	0.618	0.426	1.44078e-32	2	TM4SF1
7.72366e-36	-2.56293	0.101	0.263	2.54317e-31	2	NRXN1
3.37297e-35	0.401397	0.882	0.718	1.11062e-30	2	UTRN
5.22905e-35	0.492829	0.809	0.669	1.72177e-30	2	SEL1L3
1.18227e-34	0.409761	0.793	0.578	3.89285e-30	2	RLBP1
2.44583e-34	0.309616	0.996	0.892	8.05337e-30	2	GRID2
4.32849e-34	0.373424	0.918	0.759	1.42524e-29	2	TENM3
7.90467e-32	0.424678	0.748	0.55	2.60277e-27	2	CGNL1
1.32638e-31	0.359458	0.904	0.742	4.36737e-27	2	CRB1
1.09427e-30	-1.26026	0.117	0.272	3.6031e-26	2	KCNJ3
1.10257e-30	0.406095	0.732	0.544	3.63045e-26	2	RANBP3L
2.82893e-30	0.398959	0.785	0.62	9.31483e-26	2	LIMCH1
3.54771e-30	0.383827	0.877	0.707	1.16815e-25	2	ARHGAP24
5.23737e-30	0.461005	0.586	0.402	1.72451e-25	2	FLT1
7.36009e-30	0.354155	0.925	0.789	2.42346e-25	2	CDH2
1.92467e-29	0.452686	0.696	0.514	6.33735e-25	2	CSRP2li1
3.59245e-29	0.437709	0.68	0.487	1.18289e-24	2	ZNF536
4.38318e-29	0.383153	0.822	0.634	1.44325e-24	2	COL11A1
4.50969e-29	0.567451	0.45	0.285	1.4849e-24	2	LUZP2-AS-5
5.87661e-29	0.299315	0.984	0.885	1.93499e-24	2	RORB
3.42944e-28	0.413707	0.714	0.531	1.12921e-23	2	GLUD1
7.31731e-28	0.326509	0.936	0.816	2.40937e-23	2	THSD7A
2.22562e-27	0.410884	0.713	0.566	7.32831e-23	2	DDHD1
3.92461e-27	0.450481	0.631	0.46	1.29225e-22	2	ST8SIA2
5.82152e-27	0.34442	0.852	0.635	1.91685e-22	2	MAGEB4
7.09759e-27	0.343905	0.854	0.678	2.33702e-22	2	FRMD5
1.21645e-26	0.386362	0.756	0.567	4.00542e-22	2	MAP2
2.08617e-26	0.555092	0.461	0.3	6.86912e-22	2	SLC8A3li1
3.94413e-26	0.467524	0.544	0.374	1.29868e-21	2	PLCL1
4.88991e-26	0.343613	0.865	0.683	1.6101e-21	2	STK39
6.64969e-26	0.502124	0.519	0.36	2.18954e-21	2	OTOG
9.61501e-26	0.367977	0.818	0.65	3.16593e-21	2	PRKD1
2.97192e-25	0.391307	0.735	0.557	9.78565e-21	2	NLGN4X
3.11137e-25	0.389942	0.725	0.549	1.02448e-20	2	PCSK5
3.72963e-25	0.490639	0.875	0.754	1.22806e-20	2	CLU
3.97396e-25	0.378766	0.742	0.57	1.30851e-20	2	TSHZ2
4.01913e-25	0.479965	0.451	0.298	1.32338e-20	2	PRR5L
5.8307e-25	0.398839	0.708	0.55	1.91988e-20	2	CAV2
7.19957e-25	0.314138	0.917	0.797	2.3706e-20	2	ADGRL3
7.70534e-25	0.520862	0.549	0.385	2.53714e-20	2	FGF14
1.38525e-24	0.341041	0.882	0.75	4.5612e-20	2	TOX
1.44665e-24	-1.07476	0.213	0.348	4.7634e-20	2	CTNND2
1.49102e-24	0.472954	0.571	0.413	4.90949e-20	2	CYP2J2li1
2.26189e-24	0.380833	0.806	0.64	7.44772e-20	2	FSTL1
2.35867e-24	0.400843	0.651	0.48	7.76639e-20	2	SMAD9
5.63455e-24	0.447117	0.587	0.44	1.85529e-19	2	ARHGAP18
7.27241e-24	0.465977	0.541	0.381	2.39459e-19	2	SEMA3D
9.31288e-24	0.268903	0.973	0.865	3.06645e-19	2	SORCS1
5.70651e-23	0.425169	0.512	0.356	1.87898e-18	2	SKP2
6.26854e-23	0.337389	0.784	0.593	2.06404e-18	2	IL1RAPL1
1.42267e-22	0.35722	0.624	0.458	4.68441e-18	2	HOOK1
2.60617e-22	0.342034	0.739	0.571	8.58135e-18	2	TRPM3-AS-2
3.13995e-22	0.250672	0.984	0.877	1.03389e-17	2	NLGN1
3.25784e-22	0.399653	0.656	0.49	1.07271e-17	2	STK39-AS-1
3.58271e-22	0.492563	0.326	0.196	1.17968e-17	2	TSPAN2
7.01387e-22	0.363918	0.699	0.533	2.30946e-17	2	COBL
9.75817e-22	0.402591	0.702	0.568	3.21307e-17	2	RASAL2
1.03e-21	0.352922	0.71	0.539	3.3915e-17	2	GFRA1
1.13679e-21	0.316331	0.844	0.693	3.74309e-17	2	NAV2li1
1.75462e-21	0.387335	0.632	0.475	5.77745e-17	2	SPHK1
3.55698e-21	0.422093	0.526	0.374	1.17121e-16	2	PTN
4.05522e-21	0.395895	0.518	0.369	1.33526e-16	2	CDH23li1
4.05534e-21	0.447079	0.412	0.266	1.3353e-16	2	DISP3
8.18754e-21	0.462808	0.259	0.147	2.69591e-16	2	SORBS2-AS-2
1.1912e-20	0.385867	0.542	0.39	3.92225e-16	2	MAN2A1
1.3024e-20	0.477084	0.308	0.186	4.28843e-16	2	SCEL
1.49248e-20	0.296751	0.849	0.71	4.91429e-16	2	LINC-RP1-21O18.1-3
2.52629e-20	0.331601	0.837	0.69	8.31831e-16	2	DKK3
2.74054e-20	0.442247	0.497	0.351	9.02376e-16	2	CDH8
4.18211e-20	0.415444	0.534	0.387	1.37704e-15	2	RNF180
4.67557e-20	0.405378	0.471	0.324	1.53952e-15	2	JPH1
7.71395e-20	0.386266	0.618	0.482	2.53997e-15	2	EML5
1.38287e-19	0.380927	0.585	0.45	4.55338e-15	2	HK1
1.61611e-19	0.426859	0.512	0.37	5.32137e-15	2	IMMP2Lli1
2.33905e-19	0.335883	0.712	0.56	7.70178e-15	2	THRB
3.30734e-19	-0.979489	0.199	0.318	1.08901e-14	2	PDE4B
3.46697e-19	0.400649	0.642	0.508	1.14157e-14	2	PAX6
4.60958e-19	0.304931	0.811	0.709	1.5178e-14	2	DNAJC1
4.88098e-19	0.454747	0.464	0.33	1.60716e-14	2	CLRN1
4.95361e-19	0.383692	0.572	0.427	1.63107e-14	2	GLI3
6.32727e-19	0.439301	0.339	0.215	2.08338e-14	2	LINC-SPTLC3-2
9.09881e-19	0.426317	0.554	0.418	2.99597e-14	2	CPM
1.06894e-18	0.331804	0.671	0.541	3.51969e-14	2	SNTB1
1.45318e-18	0.347259	0.625	0.476	4.78489e-14	2	NOS1AP
2.66589e-18	0.339841	0.662	0.529	8.77797e-14	2	MAGI1
3.09016e-18	0.270782	0.859	0.745	1.0175e-13	2	ANKS1B
3.14878e-18	0.29275	0.768	0.626	1.0368e-13	2	RHBDL3
4.76314e-18	0.425416	0.529	0.393	1.56836e-13	2	FREM1
8.27987e-18	0.478067	0.493	0.37	2.72631e-13	2	ATP1A1
9.12886e-18	0.337626	0.719	0.61	3.00586e-13	2	PHLPP1
9.91796e-18	0.33466	0.477	0.341	3.26569e-13	2	GPLD1li1
1.36642e-17	-1.91317	0.234	0.334	4.49921e-13	2	CNTNAP2
2.63261e-17	0.254993	0.912	0.789	8.6684e-13	2	CDH20
2.81122e-17	0.284742	0.637	0.482	9.25652e-13	2	SYNPO2
2.93999e-17	0.39988	0.451	0.324	9.68051e-13	2	SHROOM4
3.07706e-17	0.330082	0.702	0.588	1.01318e-12	2	NHSL1
3.64652e-17	0.282115	0.79	0.671	1.20069e-12	2	SIPA1L1
4.04795e-17	-0.682539	0.256	0.375	1.33287e-12	2	DOCK10
4.23368e-17	0.259348	0.879	0.765	1.39402e-12	2	GPM6A
5.17349e-17	0.350741	0.714	0.604	1.70348e-12	2	FGD4
7.37905e-17	0.263607	0.848	0.742	2.4297e-12	2	PTPRG
7.52605e-17	0.40964	0.571	0.443	2.4781e-12	2	KIT
1.85814e-16	0.304416	0.63	0.498	6.11831e-12	2	ACSS3
1.86743e-16	0.320014	0.783	0.662	6.14888e-12	2	GPM6B
2.40834e-16	-1.3194	0.473	0.552	7.92993e-12	2	DLG2
3.82075e-16	0.399308	0.364	0.246	1.25806e-11	2	NPR3
5.92514e-16	0.391285	0.302	0.195	1.95097e-11	2	GULP1
7.61301e-16	-0.752026	0.155	0.263	2.50674e-11	2	EPB41L3
1.30005e-15	0.361152	0.484	0.36	4.28066e-11	2	AQP9
1.4994e-15	-1.52067	0.285	0.378	4.93706e-11	2	SLC14A1
1.57572e-15	0.344887	0.438	0.312	5.18838e-11	2	L1RE1li38
1.85173e-15	0.369451	0.423	0.304	6.0972e-11	2	SEMA6A
1.96896e-15	0.395233	0.277	0.177	6.4832e-11	2	LINC-LIG4-7
2.08987e-15	0.329718	0.586	0.46	6.88132e-11	2	ADARB1
2.84329e-15	0.314587	0.565	0.425	9.3621e-11	2	SRGAP1
3.15993e-15	0.308878	0.697	0.58	1.04047e-10	2	FOLH1
5.05425e-15	0.369557	0.489	0.365	1.66421e-10	2	LIN7A
6.12315e-15	0.349996	0.508	0.39	2.01617e-10	2	MYO5A
9.11318e-15	0.25643	0.824	0.721	3.0007e-10	2	NFIB
9.53309e-15	0.33809	0.26	0.163	3.13896e-10	2	FRMD3li1
9.61493e-15	0.253066	0.79	0.631	3.16591e-10	2	NCKAP5
1.10272e-14	0.337656	0.468	0.343	3.63093e-10	2	COL2A1
1.642e-14	0.273417	0.726	0.61	5.40662e-10	2	CLASP1
2.14368e-14	0.35326	0.346	0.238	7.05849e-10	2	FAM126B
2.36819e-14	-0.615916	0.185	0.289	7.79773e-10	2	SPATS2L
2.50029e-14	0.302133	0.634	0.509	8.2327e-10	2	GPR37
2.54527e-14	0.266417	0.684	0.557	8.3808e-10	2	PLOD2
3.19747e-14	0.271522	0.72	0.595	1.05283e-09	2	JAZF1
3.37636e-14	0.37795	0.491	0.374	1.11173e-09	2	OPTC
3.80213e-14	0.331981	0.323	0.219	1.25193e-09	2	CSPG5
7.34985e-14	0.316176	0.485	0.366	2.42008e-09	2	STK32C
7.75447e-14	0.300566	0.628	0.518	2.55332e-09	2	GNAO1
8.76161e-14	0.371405	0.351	0.25	2.88494e-09	2	ILDR2
8.98675e-14	0.301969	0.575	0.454	2.95907e-09	2	COL18A1
9.50041e-14	0.336091	0.451	0.335	3.1282e-09	2	SFRP1
1.30616e-13	0.395463	0.457	0.345	4.30079e-09	2	GLUL
1.41511e-13	-0.666232	0.273	0.371	4.65954e-09	2	PPP3CA
1.48886e-13	0.338677	0.372	0.264	4.90236e-09	2	ADAMTS18
1.8233e-13	0.252401	0.777	0.652	6.00357e-09	2	PLCE1
2.35314e-13	0.337186	0.478	0.363	7.7482e-09	2	MPDZ
2.42213e-13	0.340883	0.573	0.467	7.97534e-09	2	PAK1
2.95224e-13	0.346197	0.483	0.37	9.72083e-09	2	TOX2
3.16411e-13	0.371776	0.598	0.491	1.04185e-08	2	TSPAN13
3.36586e-13	0.316699	0.384	0.275	1.10828e-08	2	CCDC141
4.0667e-13	0.315647	0.348	0.241	1.33904e-08	2	COL13A1
5.00377e-13	0.330916	0.449	0.34	1.64759e-08	2	CAB39L
6.83394e-13	0.318088	0.595	0.481	2.25021e-08	2	ARHGEF4
9.13301e-13	-0.875302	0.223	0.323	3.00723e-08	2	LRMDA
9.18656e-13	0.307971	0.362	0.257	3.02486e-08	2	RECK
1.38566e-12	0.313171	0.498	0.385	4.56256e-08	2	FLRT2
1.48941e-12	0.398835	0.412	0.314	4.90418e-08	2	TMEM178B
1.69258e-12	0.303344	0.527	0.417	5.57315e-08	2	ST3GAL5
2.29727e-12	0.281569	0.519	0.405	7.56423e-08	2	ARHGEF26
2.29745e-12	0.291516	0.683	0.569	7.5648e-08	2	GPC6
2.5035e-12	0.317815	0.508	0.404	8.24328e-08	2	SH3RF1
3.52401e-12	0.285624	0.686	0.577	1.16035e-07	2	GAREM1
3.53339e-12	0.291993	0.469	0.359	1.16344e-07	2	SDC2
3.92606e-12	0.2743	0.585	0.474	1.29273e-07	2	PAK3
4.72514e-12	0.252059	0.775	0.68	1.55585e-07	2	PPP1R9A
5.5596e-12	0.252768	0.751	0.665	1.83061e-07	2	PER3
6.14832e-12	0.423219	0.295	0.206	2.02446e-07	2	HS6ST3
7.21927e-12	-0.575392	0.282	0.373	2.37709e-07	2	TSORFli2311
7.98546e-12	0.252366	0.676	0.556	2.62937e-07	2	SOX6
9.47858e-12	0.288968	0.531	0.427	3.12101e-07	2	PKP4
1.31988e-11	0.295382	0.452	0.348	4.34596e-07	2	SPTLC3
1.34479e-11	0.251216	0.547	0.43	4.42799e-07	2	PIP5K1B
1.38524e-11	0.29866	0.494	0.382	4.56116e-07	2	ATP10B
1.4461e-11	0.282856	0.404	0.302	4.76156e-07	2	INPP5F
2.96936e-11	0.290629	0.509	0.401	9.77722e-07	2	CD109
3.19208e-11	0.326996	0.341	0.246	1.05106e-06	2	TLL1
3.74168e-11	-0.616075	0.218	0.306	1.23202e-06	2	SESN3
4.57761e-11	0.28425	0.53	0.42	1.50727e-06	2	CRB1-AS-1
4.71413e-11	0.349092	0.297	0.209	1.55222e-06	2	COCH
5.31899e-11	0.365299	0.344	0.253	1.75138e-06	2	SLC2A1
5.47764e-11	0.30068	0.474	0.372	1.80362e-06	2	RASSF8
5.72512e-11	0.261935	0.58	0.48	1.88511e-06	2	MOB3B
6.01448e-11	-0.817974	0.372	0.438	1.98039e-06	2	NPAS3
1.36423e-10	0.304676	0.259	0.175	4.49201e-06	2	FGF1
1.38126e-10	0.253664	0.621	0.51	4.54806e-06	2	GNAI1li1
1.58495e-10	0.275745	0.323	0.234	5.21876e-06	2	DUSP16
1.84622e-10	0.350866	0.342	0.253	6.07905e-06	2	DPF3
1.88953e-10	0.294212	0.541	0.445	6.22164e-06	2	CNKSR2
1.9005e-10	-0.498906	0.44	0.508	6.25778e-06	2	SOX5
2.53729e-10	0.262251	0.522	0.413	8.35454e-06	2	CHRDL1
2.9961e-10	0.344542	0.385	0.291	9.86527e-06	2	SLC16A1
3.06716e-10	0.293866	0.593	0.502	1.00992e-05	2	SLC1A3-AS-5
3.30863e-10	-0.852719	0.202	0.293	1.08943e-05	2	CRYBB2
3.50444e-10	0.319419	0.411	0.317	1.15391e-05	2	ITGA2
3.57982e-10	-0.833372	0.399	0.457	1.17873e-05	2	EFEMP1
4.71959e-10	0.263334	0.54	0.447	1.55402e-05	2	SLC4A7
5.0409e-10	0.292764	0.268	0.186	1.65982e-05	2	SORBS2-AS-3
5.15116e-10	0.294369	0.383	0.289	1.69612e-05	2	JDP2
8.49362e-10	0.251346	0.592	0.495	2.79669e-05	2	NCKAP1
8.95003e-10	0.316415	0.318	0.233	2.94697e-05	2	MSI1
1.14111e-09	-1.7238	0.529	0.573	3.75734e-05	2	CST3
1.40683e-09	0.315094	0.263	0.186	4.63226e-05	2	SLC38A3
1.59739e-09	-0.469725	0.289	0.37	5.25974e-05	2	TRPS1
2.2603e-09	0.291947	0.381	0.294	7.44248e-05	2	SERPINI1
2.75745e-09	0.252648	0.324	0.238	9.07947e-05	2	SNED1
3.06126e-09	0.260128	0.421	0.326	0.000100798	2	SLC7A11
3.12505e-09	0.295079	0.255	0.181	0.000102898	2	DACH1-AS-2
3.28483e-09	0.312049	0.263	0.186	0.00010816	2	B3GAT1
4.38253e-09	0.261061	0.405	0.309	0.000144304	2	NKD1
4.58979e-09	-0.758697	0.178	0.262	0.000151128	2	TBCCD1
7.48971e-09	0.323786	0.256	0.185	0.000246614	2	FGF9
7.69392e-09	0.294252	0.318	0.24	0.000253338	2	VSNL1
7.87234e-09	0.277033	0.291	0.214	0.000259213	2	AKR1B10
8.61779e-09	-0.522011	0.345	0.415	0.000283758	2	PTPRJ
9.08216e-09	0.279874	0.328	0.249	0.000299048	2	LIFR
9.49311e-09	0.294697	0.384	0.3	0.00031258	2	WASF3
1.08578e-08	0.289282	0.449	0.36	0.000357514	2	PLPP3
1.3139e-08	0.290808	0.39	0.305	0.000432629	2	SERINC5
1.45444e-08	0.31247	0.25	0.18	0.000478903	2	SYNM
1.80938e-08	0.264399	0.326	0.245	0.000595774	2	DOK6
2.25549e-08	0.28553	0.516	0.432	0.000742666	2	GLIS3
2.55123e-08	-0.511535	0.423	0.483	0.000840045	2	ARL15
2.75717e-08	0.270474	0.508	0.425	0.000907855	2	SH3D19
3.01213e-08	0.293158	0.268	0.197	0.000991806	2	NCAM2-AS-1
3.23019e-08	0.341411	0.376	0.299	0.0010636	2	ATP1B3li2
3.80616e-08	0.330499	0.36	0.283	0.00125326	2	GRIK2
8.8035e-08	0.31996	0.379	0.303	0.00289873	2	DYSF
1.01866e-07	0.277863	0.373	0.294	0.00335415	2	ABLIM1
1.07243e-07	0.295771	0.252	0.186	0.0035312	2	NRXN3-AS-1
1.11072e-07	0.306078	0.372	0.295	0.00365726	2	GRID2-AS-11
1.1971e-07	0.298284	0.321	0.249	0.00394168	2	RBFOX1
1.49909e-07	-0.321886	0.367	0.443	0.00493607	2	SETBP1
1.76127e-07	0.301956	0.369	0.296	0.00579933	2	ZBTB41
1.83061e-07	0.296581	0.297	0.225	0.00602767	2	C12ORF66
3.04307e-07	0.250194	0.425	0.352	0.0100199	2	DENND2A
3.34262e-07	-0.487418	0.615	0.668	0.0110062	2	TSORFli2504
5.60052e-07	-0.471442	0.189	0.253	0.0184408	2	EVL
6.7431e-07	0.291147	0.311	0.241	0.022203	2	LRRTM4
7.2393e-07	-0.351281	0.241	0.311	0.0238368	2	XKR6
8.86874e-07	-0.358433	0.309	0.375	0.0292021	2	TIAM1
8.97436e-07	0.254315	0.392	0.32	0.0295499	2	DNAJC6
9.3566e-07	0.289858	0.259	0.197	0.0308085	2	LORF2li216
1.19195e-06	-0.445292	0.457	0.504	0.0392475	2	ABCA9
1.24455e-06	-0.409787	0.263	0.334	0.0409791	2	ROBO2
1.69635e-06	-0.396942	0.445	0.493	0.0558558	2	MAP4K4
2.18908e-06	-0.384246	0.19	0.25	0.0720798	2	GCNT2
2.29463e-06	-0.425656	0.323	0.383	0.0755552	2	ETV6
2.43583e-06	-0.563669	0.523	0.563	0.0802046	2	LINC-MRPL42-8
3.86817e-06	-0.415106	0.565	0.609	0.127367	2	MBNL1
5.91547e-06	-0.354732	0.221	0.285	0.194779	2	EML4
6.76669e-06	0.267848	0.331	0.271	0.222807	2	RAB30
9.23674e-06	-0.42639	0.347	0.401	0.304138	2	FTH1li4
1.79091e-05	0.266897	0.342	0.282	0.589694	2	SPARC
1.83785e-05	-0.443305	0.254	0.306	0.605148	2	EYA2
1.92609e-05	-0.412061	0.301	0.352	0.634205	2	RIMS2
2.35228e-05	-0.289712	0.385	0.442	0.774536	2	SRRM2
2.76207e-05	-0.317861	0.213	0.269	0.909466	2	CCDC88A
3.41011e-05	-0.612362	0.25	0.299	1	2	RHOBTB3
3.54114e-05	-0.358191	0.275	0.328	1	2	ANK2
3.87004e-05	0.271156	0.265	0.212	1	2	FRZB
4.47388e-05	-0.609638	0.356	0.4	1	2	CAMK1D
4.51189e-05	-0.425491	0.606	0.617	1	2	KIAA1217
5.12574e-05	-0.258756	0.386	0.44	1	2	RSRP1
5.50823e-05	-0.323097	0.231	0.287	1	2	ADK
6.0912e-05	-0.302824	0.221	0.275	1	2	ZNF827
6.44735e-05	-0.328472	0.236	0.289	1	2	GALNT18
0.000133345	-0.312983	0.295	0.346	1	2	ERC1
0.000173289	-0.341878	0.27	0.318	1	2	FTLli2
0.000201169	-0.251352	0.542	0.575	1	2	SON
0.000357744	-0.433211	0.228	0.272	1	2	JARID2
0.000531911	-0.357855	0.37	0.413	1	2	DIP2B
0.000579901	-0.333213	0.302	0.344	1	2	GPCPD1
0.000694056	-0.261177	0.285	0.331	1	2	ZC3H10
0.000864552	-0.783884	0.383	0.406	1	2	HDAC9
0.00106511	-0.371651	0.313	0.346	1	2	KANK1
0.00144171	-0.600197	0.335	0.369	1	2	FCHSD2
0.00223978	-0.427726	0.564	0.559	1	2	EHBP1
0.00242706	-0.263183	0.5	0.536	1	2	NCAPD2
0.00242834	-0.318393	0.466	0.492	1	2	SPRED1
0.00247306	-0.322816	0.291	0.326	1	2	GNAS
0.0025821	-0.298312	0.517	0.54	1	2	SAT1
0.00283205	-0.292466	0.238	0.276	1	2	FMNL2
0.00338619	-0.251713	0.389	0.426	1	2	PICALM
0.00423466	-0.368163	0.534	0.569	1	2	MT-ND1li1
0.00523555	-0.267235	0.216	0.25	1	2	CNTN4
0.00951331	-0.316671	0.691	0.687	1	2	QKI
4.13228e-263	1.62608	0.468	0.069	1.36064e-258	3	FOXP2
2.19524e-224	1.64095	0.838	0.34	7.22828e-220	3	CDH18
1.18699e-220	1.86086	0.364	0.047	3.9084e-216	3	TSORFli255
1.96785e-203	1.3768	0.332	0.041	6.47953e-199	3	RBMS3li1
9.58804e-159	1.47354	0.838	0.42	3.15705e-154	3	ADAMTS19
1.41911e-151	1.41282	0.701	0.276	4.67269e-147	3	MCTP1
4.95556e-145	1.40995	0.676	0.282	1.63172e-140	3	ROBO2
9.70872e-131	1.82085	0.442	0.128	3.19679e-126	3	NMNAT3-AS-1
6.23356e-130	1.20213	0.806	0.442	2.05252e-125	3	SHANK3
3.52174e-122	1.35085	0.592	0.236	1.1596e-117	3	SPATS2L
1.29277e-112	1.24317	0.642	0.284	4.25671e-108	3	LINC-ARHGAP24-1
1.05533e-111	1.14616	0.492	0.167	3.47488e-107	3	PLA2R1
4.48875e-109	0.813637	0.967	0.803	1.47801e-104	3	SORBS2
2.73349e-108	1.27071	0.46	0.154	9.00058e-104	3	MCTP2
1.99542e-105	1.3995	0.546	0.209	6.57032e-101	3	CHST2-AS-3
3.25503e-104	1.13027	0.68	0.322	1.07178e-99	3	TSORFli2311
1.3647e-103	1.66002	0.491	0.183	4.49356e-99	3	NMNAT3
6.27454e-102	1.06191	0.912	0.617	2.06602e-97	3	TF
9.73556e-98	1.09547	0.656	0.305	3.20563e-93	3	ABI3BP
6.8573e-84	0.906213	0.336	0.099	2.2579e-79	3	SHROOM3
1.38969e-79	0.922904	0.766	0.465	4.57583e-75	3	PARP8
2.41042e-77	0.944187	0.263	0.069	7.9368e-73	3	ALDH1A3
4.53428e-77	0.946797	0.563	0.263	1.493e-72	3	SH3BGRL2
5.78951e-77	0.997509	0.512	0.219	1.90631e-72	3	DACH2
1.41524e-76	0.992392	0.424	0.16	4.65994e-72	3	ROBO1
1.2813e-75	1.01801	0.521	0.229	4.21894e-71	3	RERG
4.21237e-73	0.882287	0.51	0.22	1.38701e-68	3	IQGAP2
7.584e-71	0.821084	0.756	0.454	2.49718e-66	3	DMD
1.69025e-69	0.946786	0.641	0.345	5.56549e-65	3	EPHA6
9.83735e-69	1.05561	0.477	0.218	3.23914e-64	3	CNTN4
1.81474e-67	0.796257	0.748	0.455	5.9754e-63	3	EFNA5
2.38184e-67	0.902636	0.736	0.47	7.84268e-63	3	SOX5
3.5431e-66	0.900949	0.261	0.075	1.16664e-61	3	SHISA6
3.92693e-65	0.716076	0.833	0.531	1.29302e-60	3	GFRA1
3.63907e-63	0.695873	0.28	0.086	1.19824e-58	3	UXS1
2.74729e-62	0.779089	0.832	0.566	9.046e-58	3	NKAIN2
5.51198e-62	0.647672	0.91	0.636	1.81493e-57	3	MAGEB4
2.60854e-60	0.844885	0.258	0.079	8.58914e-56	3	NHS
3.43835e-60	-1.42786	0.212	0.49	1.13214e-55	3	EPHA5
1.02644e-57	0.711053	0.857	0.592	3.37977e-53	3	IL1RAPL1
1.72479e-54	0.749306	0.292	0.103	5.67921e-50	3	LINC-ARHGAP24-3
2.74351e-54	0.716617	0.591	0.314	9.03356e-50	3	CACNB2li1
3.75254e-52	0.761131	0.366	0.153	1.2356e-47	3	DAW1
3.76854e-52	0.684576	0.254	0.083	1.24087e-47	3	SORBS2-AS-1
9.72189e-52	0.703882	0.311	0.118	3.20113e-47	3	SORBS2-AS-5
1.02648e-51	0.634852	0.84	0.609	3.3799e-47	3	CDC14A
2.7531e-51	0.738628	0.674	0.399	9.06514e-47	3	CHRDL1
1.72688e-50	0.757214	0.381	0.166	5.68608e-46	3	SOBP
5.65693e-50	0.7887	0.634	0.39	1.86266e-45	3	REV3L
1.06336e-49	0.90527	0.481	0.246	3.50134e-45	3	UNC13Cli1
4.21726e-49	0.750595	0.396	0.178	1.38862e-44	3	RDH10
1.57332e-48	0.711293	0.298	0.114	5.18046e-44	3	DACH2li1
1.64875e-48	0.634157	0.839	0.632	5.42886e-44	3	LINC-RPL36A-6
5.03076e-48	-1.42029	0.289	0.519	1.65648e-43	3	ANOS1
2.7242e-47	0.632888	0.293	0.112	8.96998e-43	3	ADAMTS17
4.37005e-47	0.712227	0.694	0.454	1.43893e-42	3	PLEKHG1
1.06016e-46	-1.86679	0.187	0.423	3.49079e-42	3	SLC4A4
2.16568e-46	0.727808	0.596	0.35	7.13093e-42	3	PDE5Ali1
1.58825e-44	0.408914	0.984	0.894	5.22963e-40	3	RORA
8.19631e-44	0.704764	0.342	0.151	2.6988e-39	3	CPAMD8
1.52711e-43	-1.26493	0.139	0.377	5.02832e-39	3	SFRP1
1.72857e-42	0.625912	0.252	0.092	5.69165e-38	3	TGFBR3
2.57366e-42	0.635562	0.698	0.455	8.4743e-38	3	HOOK1
2.67463e-42	0.624478	0.736	0.502	8.80676e-38	3	SYNE1
2.09536e-39	0.76108	0.44	0.235	6.89939e-35	3	SGCD
2.2814e-39	0.600753	0.722	0.484	7.51196e-35	3	PBX1
4.87416e-38	0.626279	0.393	0.195	1.60492e-33	3	USP6NL
4.53206e-37	0.489459	0.836	0.623	1.49227e-32	3	RHBDL3
1.53887e-35	0.453519	0.878	0.691	5.06705e-31	3	DKK3
1.55926e-35	0.49156	0.878	0.709	5.13418e-31	3	PALLD
3.87385e-35	0.618523	0.27	0.115	1.27554e-30	3	MAD2L1-AS-1
8.94663e-35	0.634099	0.53	0.317	2.94586e-30	3	SLC7A11
1.92136e-34	0.536659	0.707	0.476	6.32646e-30	3	PLEKHA5liN
4.04152e-34	0.504674	0.783	0.557	1.33075e-29	3	THRB
7.35183e-34	0.378788	0.977	0.868	2.42074e-29	3	SORCS1
5.09727e-33	0.512198	0.656	0.421	1.67838e-28	3	PIP5K1B
1.61142e-32	0.506103	0.785	0.6	5.30591e-28	3	COL9A1
2.76941e-32	0.777361	0.415	0.231	9.11882e-28	3	LRRTM4
7.87452e-32	0.611386	0.63	0.426	2.59284e-27	3	PLCB1
1.09586e-31	0.588888	0.484	0.291	3.60832e-27	3	DKK3-AS-2
2.18954e-31	0.579167	0.328	0.163	7.20951e-27	3	DAPL1
1.53833e-30	0.578043	0.346	0.18	5.06527e-26	3	TJP2
4.21827e-30	0.569178	0.379	0.202	1.38895e-25	3	LINC-LYPLAL1-1
6.76603e-30	0.571042	0.32	0.16	2.22785e-25	3	CACNA1D
7.19573e-30	0.390691	0.95	0.821	2.36934e-25	3	GALNT13
1.41752e-29	0.542911	0.297	0.142	4.66747e-25	3	SHROOM3li1
1.7624e-29	0.512912	0.582	0.379	5.80304e-25	3	ENO1li3
2.81729e-29	0.357276	0.987	0.843	9.2765e-25	3	TRPM3
1.20214e-28	0.522446	0.294	0.142	3.9583e-24	3	ZNF521
3.07764e-27	0.461243	0.287	0.14	1.01338e-22	3	HNMT
7.71364e-27	0.537945	0.382	0.216	2.53987e-22	3	LRRFIP2li1
2.14566e-26	0.579413	0.496	0.317	7.06502e-22	3	NECTIN3
2.66947e-26	0.555904	0.37	0.208	8.78976e-22	3	LRRK2
3.19137e-26	0.497164	0.259	0.121	1.05082e-21	3	TBX3
1.41587e-25	-0.526908	0.694	0.781	4.66203e-21	3	FRMD4A
1.52852e-25	0.575531	0.308	0.161	5.03297e-21	3	LRRC9
2.05245e-25	0.38714	0.9	0.733	6.75811e-21	3	LINC-RPL36A-4
5.87125e-25	0.338961	0.943	0.806	1.93323e-20	3	NCAM1
6.11895e-25	0.423425	0.739	0.545	2.01479e-20	3	IGF1R
7.11923e-25	0.348148	0.918	0.751	2.34415e-20	3	TOX
9.42925e-25	0.498527	0.355	0.197	3.10477e-20	3	NKAIN2-AS-2
1.03932e-24	0.428026	0.567	0.379	3.42216e-20	3	HMGN3
3.4925e-24	0.39311	0.691	0.489	1.14997e-19	3	COL9A2
3.89197e-24	0.869679	0.264	0.135	1.28151e-19	3	INPP4B
4.11155e-24	0.419382	0.584	0.389	1.35381e-19	3	MYO1B
4.72676e-24	0.428682	0.764	0.56	1.55638e-19	3	NLGN4X
5.47799e-24	0.527148	0.328	0.179	1.80374e-19	3	NTN4
6.20229e-24	0.476568	0.259	0.129	2.04223e-19	3	NUDT4
8.74493e-24	0.446426	0.657	0.47	2.87944e-19	3	PAK3
5.65509e-23	0.513406	0.369	0.215	1.86205e-18	3	NIN
8.21701e-23	-1.92568	0.664	0.731	2.70561e-18	3	TOMM40
1.01244e-22	-0.761696	0.549	0.639	3.33367e-18	3	LUZP2
1.12451e-22	0.310757	0.933	0.844	3.70266e-18	3	MSI2
1.48865e-22	0.345924	0.891	0.747	4.90167e-18	3	ROR1
1.57877e-22	0.48866	0.402	0.237	5.19841e-18	3	RIPK2-AS-3
1.86712e-22	0.422136	0.696	0.495	6.14787e-18	3	ACSS3
4.171e-22	-0.677733	0.245	0.416	1.37338e-17	3	ATP10B
6.29143e-22	0.476525	0.386	0.229	2.07158e-17	3	POLli37
6.42993e-22	0.421302	0.325	0.181	2.11718e-17	3	BAZ2Bli2
6.57446e-22	0.51329	0.302	0.166	2.16477e-17	3	CC2D2A
7.35225e-22	0.428119	0.25	0.125	2.42087e-17	3	CDC14B
1.35312e-21	0.412574	0.739	0.555	4.45543e-17	3	PLOD2
1.39223e-21	0.337934	0.817	0.642	4.58418e-17	3	COL11A1
1.8091e-21	0.420674	0.667	0.49	5.95683e-17	3	CACNA2D1
1.82158e-21	0.436604	0.254	0.13	5.99791e-17	3	TENM4
2.49563e-21	0.437025	0.543	0.363	8.21737e-17	3	LIN7A
2.54106e-21	0.367562	0.736	0.535	8.36695e-17	3	COBL
2.83559e-21	-1.98294	0.476	0.577	9.33673e-17	3	CST3
3.57547e-21	0.31158	0.878	0.688	1.1773e-16	3	STK39
3.84119e-21	-0.851132	0.183	0.339	1.26479e-16	3	SLC8A3li1
4.62691e-21	0.403765	0.547	0.369	1.5235e-16	3	PDLIM5
7.68266e-21	0.417283	0.518	0.341	2.52967e-16	3	COL2A1
1.67732e-20	0.333323	0.894	0.731	5.52292e-16	3	PARD3B
1.85916e-20	0.309404	0.928	0.792	6.12167e-16	3	CDH20
1.95508e-20	0.409514	0.558	0.385	6.43748e-16	3	ARID5B
3.25121e-20	-0.930654	0.276	0.412	1.07053e-15	3	PLCL1
5.1683e-20	0.410608	0.676	0.5	1.70177e-15	3	ZNF608
7.05224e-20	0.367579	0.325	0.185	2.32209e-15	3	PHACTR2
1.79354e-19	0.412313	0.621	0.451	5.9056e-15	3	TTC28li1
2.20887e-19	0.394331	0.352	0.208	7.27314e-15	3	CYFIP2
3.81806e-19	0.417109	0.281	0.155	1.25717e-14	3	CIT
5.44636e-19	0.434969	0.454	0.299	1.79332e-14	3	UBE2Nli2
5.54578e-19	0.417282	0.448	0.289	1.82606e-14	3	MRPS28-AS-3
8.75725e-19	0.376215	0.598	0.416	2.8835e-14	3	CRB1-AS-1
1.25185e-18	0.473247	0.433	0.28	4.12198e-14	3	QCCE-10352
1.50431e-18	0.448882	0.313	0.183	4.95323e-14	3	CNTNAP4
1.62961e-18	0.418022	0.567	0.416	5.36581e-14	3	RSRP1
1.68321e-18	0.359567	0.382	0.234	5.5423e-14	3	RGS7BP
1.73615e-18	0.293422	0.413	0.253	5.71663e-14	3	GUCY1A2
1.94638e-18	0.279336	0.923	0.746	6.40886e-14	3	CRB1
3.35605e-18	0.389092	0.343	0.206	1.10505e-13	3	NCAM1-AS-1
3.56448e-18	-0.783853	0.405	0.508	1.17368e-13	3	ABCA9
3.59142e-18	-0.681637	0.3	0.431	1.18255e-13	3	CCDC50
4.35371e-18	0.405537	0.462	0.307	1.43355e-13	3	BEND7
4.82752e-18	0.424102	0.658	0.485	1.58956e-13	3	MAMDC2
5.32867e-18	0.386144	0.315	0.183	1.75457e-13	3	CALD1
5.61943e-18	-0.939402	0.168	0.3	1.85031e-13	3	PRKG1
7.69107e-18	-0.649514	0.444	0.544	2.53244e-13	3	GNAO1
1.24494e-17	0.379781	0.353	0.215	4.0992e-13	3	NR2F1
1.32358e-17	0.268235	0.952	0.744	4.35815e-13	3	DACH1
1.91773e-17	-0.336723	0.923	0.857	6.31449e-13	3	LINC-USP25-14
3.61284e-17	0.416901	0.322	0.194	1.1896e-12	3	CPNE8
4.26086e-17	-0.710891	0.541	0.601	1.40297e-12	3	MTUS2
4.34983e-17	0.408877	0.46	0.31	1.43227e-12	3	LARGE1
6.84078e-17	-0.85042	0.327	0.438	2.25246e-12	3	ABCA5
9.81065e-17	0.382305	0.501	0.338	3.23035e-12	3	CAB39L
1.41116e-16	0.304136	0.845	0.653	4.64654e-12	3	PRKD1
1.5265e-16	0.408169	0.453	0.306	5.02629e-12	3	TYW5
1.65821e-16	-0.624896	0.399	0.509	5.45999e-12	3	ARHGEF4
2.08896e-16	0.418248	0.385	0.249	6.87832e-12	3	DENND4A
2.21872e-16	0.358388	0.463	0.311	7.30558e-12	3	KLHL3
2.74299e-16	-1.90944	0.14	0.253	9.03185e-12	3	NRXN1
3.88091e-16	-0.626187	0.354	0.472	1.27787e-11	3	RPS6KA5
5.06496e-16	0.289203	0.669	0.484	1.66774e-11	3	SYNPO2
7.58902e-16	0.292076	0.763	0.574	2.49884e-11	3	TRPM3-AS-2
9.29891e-16	0.320849	0.592	0.427	3.06185e-11	3	SRGAP1
9.98395e-16	0.300533	0.674	0.507	3.28742e-11	3	GNAI1li1
1.07637e-15	0.340579	0.442	0.298	3.54417e-11	3	MEIS1
1.94794e-15	0.283832	0.796	0.625	6.41397e-11	3	LIMCH1
2.02823e-15	0.35084	0.537	0.383	6.67834e-11	3	LINC-BTF3-4
2.16833e-15	0.250956	0.298	0.176	7.13966e-11	3	CDK6
2.78675e-15	0.359395	0.563	0.41	9.17593e-11	3	RFTN2
3.49821e-15	-0.58385	0.288	0.415	1.15185e-10	3	MOXD1
5.09676e-15	0.344711	0.524	0.365	1.67821e-10	3	OTOG
8.93206e-15	0.427727	0.454	0.318	2.94106e-10	3	TSORFli2147
9.68661e-15	0.301472	0.794	0.655	3.18951e-10	3	PLCE1
1.02327e-14	0.309875	0.451	0.301	3.36931e-10	3	SERINC5
1.06571e-14	0.71754	0.278	0.17	3.50907e-10	3	MT3
1.1489e-14	-0.692081	0.464	0.555	3.78297e-10	3	ITM2B
2.10322e-14	-0.563056	0.49	0.56	6.92528e-10	3	OPCML
2.78435e-14	0.394438	0.33	0.211	9.16804e-10	3	CELF4
3.25606e-14	0.303877	0.565	0.406	1.07212e-09	3	SPECC1L
3.56027e-14	-0.765237	0.487	0.566	1.17229e-09	3	LINC-MRPL42-8
4.22721e-14	-0.806148	0.326	0.428	1.39189e-09	3	FUT8
4.71368e-14	0.300083	0.448	0.304	1.55207e-09	3	RALGPS2
7.55213e-14	-0.300204	0.971	0.891	2.48669e-09	3	RORB
7.9951e-14	0.328936	0.319	0.2	2.63255e-09	3	COLGALT2
8.25501e-14	-0.59423	0.344	0.445	2.71813e-09	3	ACSL3
1.00733e-13	0.337819	0.348	0.225	3.31683e-09	3	KIAA1107
2.26988e-13	-0.621156	0.714	0.739	7.47404e-09	3	SELENOP
2.39795e-13	0.327821	0.269	0.162	7.89573e-09	3	CCDC148
2.65055e-13	0.324628	0.523	0.386	8.72746e-09	3	UACA
2.92936e-13	0.335467	0.491	0.351	9.64551e-09	3	ZHX2
3.16907e-13	0.275346	0.255	0.15	1.04348e-08	3	YPEL2
3.25817e-13	0.284302	0.659	0.511	1.07282e-08	3	GPR37
4.28167e-13	0.303531	0.27	0.164	1.40982e-08	3	RCAN2
4.6361e-13	0.33801	0.36	0.241	1.52653e-08	3	GLDC
5.29327e-13	0.337735	0.355	0.238	1.74292e-08	3	SORBS2-AS-6
6.6606e-13	0.377821	0.352	0.234	2.19314e-08	3	PROX1
6.95654e-13	0.362753	0.364	0.247	2.29058e-08	3	RARB
7.7852e-13	0.328325	0.359	0.239	2.56343e-08	3	PKP2
8.20462e-13	0.275037	0.917	0.795	2.70153e-08	3	CDH2
8.76917e-13	0.382037	0.487	0.357	2.88742e-08	3	FOXO3
9.44e-13	0.332964	0.415	0.289	3.10831e-08	3	LINC-RPL36A-5
1.0389e-12	0.340662	0.359	0.24	3.42077e-08	3	ARMC2
1.51825e-12	0.281054	0.288	0.179	4.99915e-08	3	SORCS1-AS-2
1.63209e-12	0.252532	0.812	0.646	5.37397e-08	3	FSTL1
1.69506e-12	0.302282	0.474	0.334	5.58133e-08	3	CLRN1
2.84287e-12	0.266308	0.635	0.478	9.3607e-08	3	VPS13D
3.05115e-12	0.266042	0.556	0.4	1.00465e-07	3	CD109
3.35654e-12	0.262279	0.408	0.276	1.10521e-07	3	WWC2
4.43376e-12	-0.944096	0.278	0.374	1.4599e-07	3	FCHSD2
5.36193e-12	0.314239	0.389	0.266	1.76552e-07	3	ADAMTS18
6.47165e-12	-0.654282	0.219	0.319	2.13092e-07	3	LUZP2-AS-5
7.36606e-12	0.286962	0.404	0.28	2.42542e-07	3	DCLK2
7.83848e-12	0.325719	0.491	0.364	2.58098e-07	3	ADGRL1
8.18398e-12	0.277022	0.623	0.479	2.69474e-07	3	LGR4
9.78633e-12	0.256235	0.629	0.481	3.22235e-07	3	NOS1AP
1.0041e-11	0.321675	0.523	0.388	3.3062e-07	3	MID1
1.04879e-11	-0.482949	0.817	0.773	3.45336e-07	3	ST6GALNAC3
1.06555e-11	0.306335	0.532	0.404	3.50852e-07	3	PHIP
1.3155e-11	-0.552214	0.668	0.69	4.33155e-07	3	QKI
1.6104e-11	-0.496947	0.365	0.459	5.30257e-07	3	KIF21A
2.19728e-11	0.259905	0.252	0.156	7.23498e-07	3	OSBPL11
2.48155e-11	0.303953	0.282	0.181	8.17098e-07	3	EFCAB2
2.70401e-11	0.269906	0.52	0.387	8.90349e-07	3	FNDC3B
3.35455e-11	-0.915724	0.32	0.403	1.10455e-06	3	CAMK1D
3.41219e-11	-0.553171	0.337	0.424	1.12353e-06	3	RGS20li1
4.54565e-11	-0.788054	0.159	0.253	1.49674e-06	3	KCNIP4
8.4658e-11	0.252168	0.702	0.558	2.78753e-06	3	MTMR12
9.12728e-11	0.265513	0.405	0.283	3.00534e-06	3	ANK3
9.28855e-11	0.298158	0.25	0.157	3.05844e-06	3	TMEM108
1.17226e-10	-0.653996	0.28	0.366	3.85991e-06	3	SORBS1
1.19369e-10	-0.550689	0.226	0.324	3.93045e-06	3	DYSF
1.35398e-10	0.275932	0.673	0.535	4.45825e-06	3	CBLB
1.77841e-10	-1.27453	0.509	0.544	5.85577e-06	3	DLG2
1.9845e-10	0.279366	0.526	0.4	6.53437e-06	3	PCGF5
2.0857e-10	0.328481	0.68	0.573	6.86759e-06	3	GPC6
2.11753e-10	0.29563	0.326	0.217	6.97239e-06	3	L1RE1li70
2.28219e-10	0.267814	0.643	0.515	7.51457e-06	3	AKAP13
2.6699e-10	0.271135	0.403	0.289	8.79118e-06	3	HIF3A
2.71057e-10	0.276677	0.454	0.333	8.92509e-06	3	EEA1
4.10886e-10	0.275617	0.422	0.308	1.35292e-05	3	PCCA
4.4768e-10	-0.379606	0.546	0.602	1.47408e-05	3	FOLH1
4.4938e-10	-0.567575	0.383	0.45	1.47968e-05	3	TRIO
4.70865e-10	-0.345432	0.729	0.757	1.55042e-05	3	EPB41L2
5.33478e-10	0.26012	0.663	0.533	1.75658e-05	3	MAGI1
6.565e-10	-0.465617	0.473	0.529	2.16166e-05	3	ARHGAP26
8.74192e-10	0.261481	0.361	0.255	2.87845e-05	3	SUCLG2
9.60382e-10	-0.465545	0.302	0.386	3.16225e-05	3	MEGF10
1.09045e-09	-0.461397	0.38	0.47	3.59052e-05	3	KIT
1.45579e-09	-0.473231	0.728	0.733	4.79349e-05	3	CTNNA3
1.50532e-09	0.295176	0.336	0.235	4.95657e-05	3	PLEKHA7
1.73519e-09	0.254952	0.255	0.167	5.71345e-05	3	COL5A1
1.79344e-09	-0.598667	0.212	0.298	5.90526e-05	3	PLCL2li1
2.62665e-09	-0.616644	0.179	0.266	8.64878e-05	3	DOK6
3.19427e-09	0.278864	0.311	0.214	0.000105178	3	PDZD2
3.82957e-09	0.342457	0.287	0.197	0.000126096	3	GRIP1
4.91392e-09	0.257607	0.619	0.508	0.000161801	3	KLHL8
5.35814e-09	-0.553208	0.454	0.512	0.000176427	3	TSPAN13
5.74506e-09	0.251676	0.27	0.183	0.000189168	3	UHRF2
8.1697e-09	-0.515968	0.452	0.51	0.000269004	3	ABR
1.10005e-08	-0.281456	0.93	0.848	0.000362214	3	CADM1
1.16077e-08	0.2668	0.518	0.4	0.000382207	3	BMPR1B
1.47458e-08	-0.444252	0.429	0.489	0.000485536	3	SPTBN1
1.70192e-08	-0.532638	0.342	0.408	0.000560392	3	FLRT2
1.88957e-08	-0.326185	0.713	0.716	0.000622178	3	CHD9
2.14969e-08	-0.264105	0.304	0.195	0.000707828	3	UNC5C
2.20556e-08	-0.496729	0.295	0.369	0.000726224	3	SPIRE1
2.2316e-08	-0.550018	0.394	0.456	0.000734799	3	PDE7B
3.58178e-08	-0.655313	0.23	0.301	0.00117937	3	SESN3
4.26054e-08	-0.55137	0.44	0.494	0.00140287	3	SPRED1
4.28248e-08	0.252595	0.28	0.194	0.00141009	3	MSRB3
4.44056e-08	-0.407174	0.177	0.259	0.00146214	3	SNED1
4.95677e-08	-0.414358	0.227	0.31	0.00163212	3	FOXN2
6.78486e-08	-1.05105	0.464	0.511	0.00223405	3	DOCK4
7.65317e-08	-0.306027	0.758	0.736	0.00251996	3	PTPRD
7.90238e-08	-0.54836	0.244	0.324	0.00260202	3	PCSK1N
1.24058e-07	-0.432733	0.281	0.362	0.00408487	3	MAPK4
1.4613e-07	-0.586225	0.181	0.252	0.00481161	3	EVL
1.65182e-07	-0.610064	0.357	0.411	0.00543894	3	PTPRJ
2.46483e-07	-0.391018	0.429	0.488	0.00811595	3	PAK1
3.17397e-07	-0.482346	0.267	0.337	0.0104509	3	DNAJC6
3.93482e-07	-0.646692	0.263	0.33	0.0129562	3	IFI6
5.54342e-07	-0.39438	0.409	0.469	0.0182528	3	PSD3
6.53659e-07	-0.443876	0.195	0.266	0.021523	3	TSORFli426
8.12048e-07	-0.441519	0.325	0.395	0.0267383	3	ATP1A1
1.26316e-06	-0.493479	0.587	0.605	0.041592	3	MBNL1
1.7225e-06	-0.594576	0.228	0.293	0.0567166	3	DISP3
2.10042e-06	-0.408485	0.266	0.336	0.0691607	3	TMEM178B
2.21669e-06	-0.256382	0.816	0.777	0.0729889	3	GPM6A
4.23138e-06	-0.439249	0.204	0.269	0.139327	3	RASGRP3
4.2528e-06	-0.554823	0.289	0.344	0.140032	3	GPCPD1
7.87624e-06	-0.597225	0.464	0.476	0.259341	3	ARL15
8.17961e-06	-0.484923	0.359	0.403	0.26933	3	ITSN2
1.35538e-05	-0.325463	0.36	0.413	0.446286	3	MYO5A
1.40057e-05	-0.382931	0.294	0.21	0.461164	3	CRYBA4
2.15394e-05	-0.382446	0.382	0.431	0.709228	3	MAGI3
2.29508e-05	-0.352865	0.642	0.649	0.755702	3	SIGLEC15-AS-2
4.17013e-05	-0.259895	0.673	0.674	1	3	SPON1
4.30383e-05	-0.322338	0.254	0.319	1	3	WASF3
4.53852e-05	-0.476783	0.327	0.374	1	3	ATP6V0C
5.00857e-05	-0.568279	0.321	0.361	1	3	PPP3CA
6.14343e-05	-0.295284	0.593	0.604	1	3	IGSF11
6.2872e-05	-0.332524	0.216	0.274	1	3	VEGFC
8.54545e-05	-0.326135	0.542	0.554	1	3	CPEB4
9.87682e-05	-0.411086	0.247	0.299	1	3	GRIK2
0.000110089	-0.801658	0.27	0.314	1	3	LRMDA
0.000115164	-0.386716	0.252	0.298	1	3	AGFG1
0.000115633	-0.378939	0.2	0.252	1	3	DUSP16
0.000119558	-0.308564	0.321	0.368	1	3	CHKA
0.000141709	-0.363721	0.464	0.489	1	3	MAP4K4
0.000186646	-0.380917	0.222	0.271	1	3	DPF3
0.000223628	-0.308162	0.402	0.441	1	3	SH3D19
0.000245477	-0.309327	0.54	0.543	1	3	NCOA1
0.000270797	-0.295544	0.46	0.493	1	3	NCOA2
0.000272819	-0.348869	0.23	0.277	1	3	RECK
0.000295097	-0.271064	0.634	0.624	1	3	PHLPP1
0.000351142	-0.397578	0.248	0.296	1	3	SPARC
0.000367452	-0.428075	0.42	0.439	1	3	NDFIP1
0.000370788	-0.442196	0.234	0.279	1	3	BSG
0.000393577	-0.27547	0.623	0.619	1	3	FGD4
0.000448964	-0.27303	0.409	0.448	1	3	PON3
0.000485985	-0.595094	0.436	0.455	1	3	TM4SF1
0.000529929	-0.36485	0.441	0.461	1	3	CNKSR2
0.000646388	-0.372274	0.239	0.281	1	3	ATF7IP2
0.000822489	-0.433863	0.495	0.391	1	3	HDAC9
0.00110731	-0.293206	0.226	0.269	1	3	HNRNPLL
0.00118942	-0.322843	0.381	0.404	1	3	HERC4
0.00146085	-0.327598	0.243	0.282	1	3	SLC7A8
0.00164489	-0.352943	0.383	0.406	1	3	ZNF609li1
0.00168322	-0.318341	0.375	0.402	1	3	FNBP1L
0.00198111	-0.305786	0.305	0.345	1	3	NRCAM
0.0033902	-0.570316	0.277	0.305	1	3	PDE4B
0.00377998	-0.348039	0.237	0.274	1	3	FMNL2
0.00441074	-0.310706	0.442	0.468	1	3	SLC14A2
0.00451566	-0.301568	0.302	0.333	1	3	SLC15A2
0.00490319	-0.351005	0.28	0.306	1	3	KIDINS220
0.00548905	-0.268621	0.436	0.453	1	3	ANO4
0.00611621	-0.440912	0.399	0.408	1	3	DIP2B
0.008165	-0.317213	0.315	0.341	1	3	ERC1
0.00853658	-0.296861	0.308	0.339	1	3	ELOVL2
0.00860221	-0.319514	0.308	0.331	1	3	HSP90AA1li9
0.0094309	-0.297609	0.692	0.653	1	3	ZEB2
0	3.44312	0.972	0.259	0	4	CNTNAP2
0	3.40121	0.982	0.171	0	4	NRXN1
0	3.31622	0.988	0.307	0	4	SLC14A1
0	3.12625	0.769	0.085	0	4	DCLK1
0	2.93956	0.904	0.142	0	4	UNC5C
0	2.80544	0.896	0.124	0	4	ERBB4
0	2.80265	0.602	0.031	0	4	LINC-SUCLG1-5
0	2.80242	0.959	0.345	0	4	SLC4A4
0	2.73918	0.992	0.498	0	4	DLG2
0	2.6984	0.769	0.132	0	4	SPARCL1
0	2.6739	0.801	0.085	0	4	NTRK2
0	2.66714	0.773	0.102	0	4	CHST9
0	2.58465	0.698	0.092	0	4	TSORFli1254
0	2.57533	0.744	0.094	0	4	NTNG1
0	2.52053	0.672	0.049	0	4	PRKAR2Bli1
0	2.51994	0.64	0.05	0	4	GRIA1
0	2.4974	0.855	0.194	0	4	KCNJ3
0	2.44031	0.943	0.402	0	4	EFEMP1
0	2.43339	0.596	0.069	0	4	EBF1
0	2.41131	0.6	0.032	0	4	SEMA3C
0	2.40523	0.571	0.028	0	4	PAX8
0	2.39223	0.949	0.38	0	4	NPAS3
0	2.32217	0.547	0.061	0	4	SEMA3A
0	2.30261	0.965	0.45	0	4	ANOS1
0	2.28222	0.51	0.038	0	4	DNAH5
0	2.27695	0.539	0.058	0	4	HS3ST3A1li1
0	2.23312	0.625	0.041	0	4	PAX2
0	2.18737	0.484	0.032	0	4	CNTNAP2-AS-3
0	2.16986	0.727	0.098	0	4	ATP1A2
0	1.99465	0.444	0.029	0	4	TRMT9B
0	1.86654	0.487	0.049	0	4	GPR157li1
0	1.84656	0.455	0.042	0	4	DAPK2
0	1.7221	0.36	0.018	0	4	CFTR
6.91344e-302	1.61807	0.314	0.015	2.27639e-297	4	PDZRN4-AS-3
1.20345e-301	2.13539	0.513	0.065	3.96259e-297	4	ZEB1
4.77277e-301	1.84175	0.446	0.042	1.57153e-296	4	LMO3
1.7256e-297	1.88186	0.338	0.02	5.68187e-293	4	LAMA2
4.10892e-280	-4.45969	0.176	0.875	1.35295e-275	4	MDGA2
5.25392e-280	2.29169	0.75	0.201	1.72996e-275	4	EPB41L3
1.78039e-279	1.7128	0.394	0.035	5.8623e-275	4	NRXN1-AS-4
5.93928e-276	1.56473	0.364	0.029	1.95563e-271	4	TSORFli851
4.7206e-263	1.8559	0.484	0.065	1.55435e-258	4	ADCY2li1
9.54735e-251	-3.38564	0.133	0.838	3.14366e-246	4	ST6GALNAC3
1.16494e-246	1.4334	0.266	0.014	3.83579e-242	4	ADAMTSL1
4.12154e-244	1.69855	0.343	0.03	1.3571e-239	4	PDGFD
2.2829e-242	-3.53323	0.136	0.825	7.5169e-238	4	DACH1
5.52671e-241	1.97061	0.81	0.284	1.81978e-236	4	CTNND2
1.23604e-238	1.74807	0.521	0.085	4.06989e-234	4	MYO16li1
2.06909e-237	1.74974	0.498	0.079	6.81288e-233	4	PRICKLE2
3.11681e-236	1.36244	0.263	0.014	1.02627e-231	4	SYTL5
1.06228e-228	1.50337	0.323	0.028	3.49777e-224	4	NRXN1-AS-5
5.78545e-227	1.59147	0.378	0.043	1.90498e-222	4	FBN1
4.35931e-221	-3.2868	0.208	0.81	1.43539e-216	4	KHDRBS2
1.94961e-215	1.74634	0.917	0.526	6.41949e-211	4	EHBP1
2.22874e-214	-2.34425	0.616	0.881	7.33859e-210	4	TRPM3
7.26479e-214	1.48505	0.386	0.048	2.39208e-209	4	TANC1
1.35724e-212	1.82169	0.42	0.062	4.46899e-208	4	PRICKLE1
4.27438e-209	1.64305	0.435	0.067	1.40743e-204	4	ADAM22
8.16606e-206	1.77198	0.415	0.061	2.68884e-201	4	SLC4A4-AS-1
1.61657e-205	-3.36187	0.032	0.724	5.32289e-201	4	MAGEB4
7.79304e-203	1.75472	0.885	0.461	2.56601e-198	4	ABCA9
1.93872e-202	1.75791	0.562	0.125	6.38361e-198	4	PTPRK
2.8956e-197	-3.30499	0.052	0.715	9.53433e-193	4	TOX3
1.17912e-194	1.15734	0.262	0.021	3.8825e-190	4	TSORFli491
7.00251e-193	1.85806	0.413	0.066	2.30572e-188	4	SLC4A4-AS-4
4.02256e-189	1.34487	0.306	0.033	1.32451e-184	4	SPAG17
3.77848e-185	1.17574	0.25	0.02	1.24414e-180	4	TSPAN12
9.61614e-185	1.26762	0.286	0.028	3.16631e-180	4	MYOF
2.40986e-181	-3.30119	0.026	0.674	7.93496e-177	4	WIF1
2.81437e-181	1.47453	0.342	0.045	9.26689e-177	4	PLXNC1
5.60413e-181	-2.65229	0.21	0.777	1.84527e-176	4	PLXDC2
1.24249e-180	1.55552	0.452	0.085	4.09114e-176	4	LGI4
2.37807e-180	1.16683	0.25	0.02	7.83026e-176	4	FHDC1
1.0939e-179	-2.73032	0.17	0.752	3.6019e-175	4	FRMD5
1.57045e-177	1.52595	0.418	0.074	5.17103e-173	4	ABLIM2
4.57671e-177	-3.47218	0.093	0.701	1.50697e-172	4	TF
2.93903e-176	1.20057	0.25	0.021	9.67735e-172	4	PAQR8
7.49734e-173	-3.28429	0.06	0.673	2.46865e-168	4	IL1RAPL1
1.11453e-172	-2.62069	0.176	0.743	3.66982e-168	4	SEMA5A
1.66113e-170	1.42356	0.34	0.048	5.46962e-166	4	BICD1
6.02411e-170	-2.61823	0.124	0.703	1.98356e-165	4	NCKAP5
1.60698e-169	1.47519	0.386	0.063	5.29132e-165	4	BCAT1
1.62991e-166	-1.62498	0.737	0.897	5.36679e-162	4	RALYL
3.4935e-166	1.74403	0.815	0.389	1.1503e-161	4	ABCA5
3.6409e-166	0.647973	0.577	0.128	1.19884e-161	4	ANKRD44
1.68138e-163	1.35458	0.332	0.048	5.53629e-159	4	DOK5
6.76865e-161	-3.04186	0.012	0.618	2.22871e-156	4	ADAMTS12
6.80291e-161	1.1939	0.279	0.032	2.23999e-156	4	SFXN1
9.08436e-160	-2.95799	0.1	0.679	2.99121e-155	4	LUZP2
1.23696e-159	1.25851	0.308	0.04	4.07295e-155	4	TTC39C
7.62656e-159	-2.47089	0.129	0.69	2.5112e-154	4	PREX2
1.41868e-158	1.39091	0.25	0.025	4.67128e-154	4	RNASE4
2.68781e-158	-1.71074	0.802	0.889	8.85016e-154	4	CTNNA2
1.09136e-157	-2.28085	0.27	0.75	3.59352e-153	4	STK39
2.42647e-157	1.27532	0.979	0.71	7.98965e-153	4	CTNNA3
6.13315e-156	-2.72242	0.035	0.629	2.01946e-151	4	CGNL1
4.20323e-154	1.60449	0.732	0.304	1.384e-149	4	KANK1
1.39745e-151	1.20927	0.343	0.054	4.60139e-147	4	PDE4B-AS-5
1.12149e-150	-2.4664	0.147	0.692	3.69272e-146	4	SPHKAP
2.463e-150	-2.34383	0.199	0.718	8.10992e-146	4	PRKD1
8.09652e-150	-2.79577	0.064	0.63	2.66594e-145	4	NLGN4X
1.53114e-149	-2.71032	0.083	0.641	5.04159e-145	4	MAP2
3.99991e-147	-2.67074	0.057	0.619	1.31705e-142	4	RANBP3L
6.30404e-147	1.27976	0.288	0.039	2.07573e-142	4	PDE8A
4.38261e-146	-1.75824	0.56	0.844	1.44306e-141	4	SORBS2
1.40804e-145	1.54126	0.577	0.177	4.63627e-141	4	NEBL
1.7455e-145	-2.64769	0.047	0.611	5.74741e-141	4	GFRA1
2.88003e-145	-2.70626	0.034	0.601	9.48307e-141	4	OPCML
6.42633e-144	-2.55639	0.09	0.641	2.116e-139	4	MTUS2
3.10826e-143	-2.43743	0.112	0.655	1.02346e-138	4	RLBP1
1.07796e-141	1.57439	0.492	0.131	3.54941e-137	4	ANOS1-AS-1
1.84718e-141	1.4015	0.911	0.587	6.08221e-137	4	KIAA1217
2.53823e-141	1.43948	0.375	0.073	8.35763e-137	4	TRIM9
3.62474e-138	1.25043	0.282	0.04	1.19352e-133	4	CDKL5
2.16193e-137	1.22967	0.302	0.047	7.11859e-133	4	LINC-RPS15A-13
9.20514e-137	1.53765	0.711	0.324	3.03097e-132	4	SORBS1
3.01013e-136	2.651	0.867	0.538	9.91145e-132	4	CST3
1.58679e-135	-1.78514	0.548	0.838	5.22481e-131	4	NCAM2
1.93009e-134	1.40523	0.822	0.427	6.35521e-130	4	EPHA5
2.03696e-133	-2.26846	0.106	0.64	6.70709e-129	4	TSHZ2
1.45471e-131	1.05338	0.259	0.035	4.78992e-127	4	ACTN1
2.03691e-131	-2.52407	0.025	0.56	6.70694e-127	4	ZNF536
6.7829e-131	1.64148	0.34	0.066	2.23341e-126	4	SLCO1C1
7.45448e-131	1.57234	0.675	0.291	2.45454e-126	4	MYO10
2.2707e-130	-1.65809	0.472	0.815	7.47674e-126	4	CNTN1
4.81046e-130	-1.44416	0.519	0.848	1.58394e-125	4	CELF2li1
1.50933e-127	1.53675	0.577	0.204	4.96979e-123	4	SPATA5
3.59208e-127	-1.84244	0.413	0.772	1.18277e-122	4	UTRN
8.21876e-126	-2.52156	0.017	0.537	2.70619e-121	4	KDR
1.3462e-125	-1.72948	0.473	0.796	4.43264e-121	4	TOX
3.67987e-125	1.39469	0.449	0.119	1.21167e-120	4	ASTN1
4.30603e-125	1.2307	0.3	0.051	1.41784e-120	4	LINC-RPL7A-6
1.65725e-122	-2.42247	0.031	0.54	5.45682e-118	4	SPHK1
2.05515e-122	-1.61988	0.449	0.794	6.76698e-118	4	CRB1
2.06017e-122	-2.26205	0.101	0.599	6.78353e-118	4	GLUD1
6.2356e-122	-2.03621	0.165	0.655	2.0532e-117	4	JAZF1
7.78575e-122	1.30425	0.371	0.081	2.56361e-117	4	CLYBL
1.35318e-121	-2.27086	0.078	0.583	4.45561e-117	4	CSRP2li1
1.53533e-121	1.25376	0.824	0.468	5.05538e-117	4	SOX5
3.07594e-121	1.44598	0.695	0.312	1.01281e-116	4	RIMS2
5.0233e-121	1.48426	0.518	0.165	1.65402e-116	4	PRKCA
1.41342e-119	-1.87256	0.256	0.698	4.65396e-115	4	COL11A1
1.82063e-118	-2.1478	0.132	0.615	5.99479e-114	4	PCSK5
4.7064e-118	-2.35804	0.041	0.539	1.54968e-113	4	PARP8
4.47914e-116	-2.98494	0.014	0.507	1.47485e-111	4	ADAMTS19
2.9023e-115	0.544425	1	1	9.5564e-111	4	LINC-FRMD8-1
4.92922e-115	-2.25008	0.06	0.546	1.62304e-110	4	SMAD9
2.73601e-114	1.16048	0.257	0.04	9.00886e-110	4	FN1
1.14223e-109	-2.49307	0.017	0.491	3.76103e-105	4	ANO4
2.50893e-109	1.26502	0.41	0.108	8.26117e-105	4	CNTN3
8.98568e-109	1.20556	0.26	0.044	2.95871e-104	4	ADAM11
5.72902e-108	-1.95856	0.184	0.625	1.8864e-103	4	RASAL2
1.99654e-107	1.3636	0.642	0.29	6.574e-103	4	ANK2
1.9972e-107	-1.74957	0.277	0.681	6.57618e-103	4	RHBDL3
2.00845e-107	-2.10064	0.051	0.521	6.61323e-103	4	HOOK1
2.6977e-106	1.20459	0.259	0.044	8.8827e-102	4	PDE8B
4.57854e-105	-2.09679	0.083	0.545	1.50757e-100	4	SULF1
3.67085e-104	-1.88731	0.141	0.595	1.2087e-99	4	COBL
6.92043e-103	-2.24511	0.009	0.468	2.27869e-98	4	CHRDL1
1.83837e-102	-2.14773	0.031	0.485	6.05322e-98	4	PIP5K1B
4.89337e-102	-1.86998	0.222	0.629	1.61124e-97	4	TRPM3-AS-2
9.79473e-98	0.982276	0.931	0.712	3.22511e-93	4	PPP2R2B
1.11502e-97	1.29528	0.472	0.16	3.67143e-93	4	CACNA1A
1.31619e-97	1.13483	0.389	0.106	4.33382e-93	4	KIF13B
5.16228e-97	-2.15571	0.046	0.482	1.69978e-92	4	SRGAP1
5.22735e-97	-1.63409	0.308	0.697	1.72121e-92	4	FSTL1
5.53273e-97	-2.68303	0.052	0.49	1.82176e-92	4	TM4SF1
3.16193e-96	-1.95837	0.109	0.541	1.04113e-91	4	SYNPO2
3.98963e-96	-1.39828	0.643	0.84	1.31367e-91	4	NRXN3
1.22252e-95	-2.37907	0.017	0.449	4.02538e-91	4	FREM1
6.05259e-95	1.30726	0.417	0.126	1.99294e-90	4	ATRNL1
1.39208e-94	1.24681	0.922	0.719	4.5837e-90	4	SELENOP
1.77041e-94	-1.60551	0.311	0.674	5.82943e-90	4	LIMCH1
6.10462e-94	1.25487	0.753	0.443	2.01007e-89	4	STARD13
1.01663e-92	-2.50588	0.123	0.542	3.34746e-88	4	DOCK4
1.35388e-92	1.13451	0.763	0.441	4.4579e-88	4	PTPRZ1
6.46938e-92	-1.85247	0.115	0.55	2.13017e-87	4	STK39-AS-1
7.93615e-92	1.50018	0.593	0.271	2.61314e-87	4	EYA2
1.33972e-90	1.10591	0.27	0.056	4.4113e-86	4	CMTM5
3.70967e-90	1.15437	0.391	0.116	1.22148e-85	4	ATP2B4
9.47273e-89	-1.78704	0.152	0.563	3.11909e-84	4	SYNE1
6.57343e-88	-1.88022	0.032	0.445	2.16443e-83	4	MYO1B
7.38794e-88	-1.90918	0.109	0.521	2.43263e-83	4	EFNA5
8.44113e-88	-1.7915	0.121	0.532	2.77941e-83	4	NOS1AP
1.47957e-87	-1.98324	0.017	0.424	4.87177e-83	4	CDH23li1
1.95856e-87	-1.58994	0.242	0.619	6.44895e-83	4	DDHD1
2.11606e-87	-2.08367	0.026	0.438	6.96755e-83	4	SEMA3D
3.65416e-87	-1.77433	0.127	0.536	1.2032e-82	4	PLEKHA5liN
3.70082e-87	-1.28614	0.574	0.8	1.21857e-82	4	TENM3
5.30751e-87	-2.17956	0.011	0.417	1.7476e-82	4	OTOG
1.07989e-86	0.940172	0.254	0.051	3.55576e-82	4	TRAK1
1.57157e-86	-1.50475	0.384	0.717	5.1747e-82	4	SEL1L3
2.3322e-86	-2.03013	0.04	0.446	7.67925e-82	4	MAN2A1
1.83765e-85	1.16352	0.449	0.156	6.05083e-81	4	NIPAL3
3.68408e-85	-1.93391	0.057	0.463	1.21306e-80	4	FLT1
5.36713e-85	1.12228	0.364	0.106	1.76723e-80	4	GRAMD2B
5.70117e-85	-2.00713	0.121	0.515	1.87723e-80	4	SHANK3
9.05574e-85	-1.89952	0.017	0.417	2.98178e-80	4	STK32C
1.58934e-83	1.22527	0.41	0.135	5.23321e-79	4	ZNF521
1.84042e-83	1.23784	0.443	0.157	6.05995e-79	4	PKDCC
1.30589e-82	1.20708	0.43	0.149	4.29989e-78	4	HIVEP2
1.41475e-82	1.08219	0.479	0.176	4.65835e-78	4	MAF
1.75577e-81	-1.92233	0.051	0.441	5.78123e-77	4	RNF180
1.8265e-81	-1.84588	0.031	0.419	6.0141e-77	4	TOX2
7.96282e-81	-1.26078	0.462	0.756	2.62192e-76	4	ARHGAP24
1.72702e-79	-1.60576	0.161	0.55	5.68657e-75	4	ACSS3
1.92236e-79	-1.88577	0.031	0.415	6.32977e-75	4	LIN7A
1.94614e-79	-1.60514	0.251	0.612	6.40806e-75	4	THRB
1.7949e-78	-1.91226	0.005	0.381	5.91008e-74	4	CLRN1
3.03728e-78	-1.6686	0.089	0.48	1.00009e-73	4	GLI3
3.37342e-78	1.18505	0.369	0.117	1.11077e-73	4	ETV1
3.40314e-78	-1.84682	0.043	0.428	1.12055e-73	4	PTN
6.42432e-78	-2.16882	0.058	0.441	2.11533e-73	4	FGF14
8.07997e-77	-1.75696	0.02	0.392	2.66049e-72	4	COL2A1
1.27636e-76	1.29914	0.691	0.427	4.20268e-72	4	PDE7B
3.00365e-76	1.0079	0.268	0.064	9.89013e-72	4	ENOX1
3.40713e-76	0.835636	0.963	0.825	1.12187e-71	4	GRIA4
3.5539e-76	1.00044	0.312	0.086	1.17019e-71	4	ZCCHC24
4.78562e-76	-1.84881	0.028	0.404	1.57576e-71	4	CDH8
1.43971e-75	1.11725	0.406	0.138	4.74053e-71	4	MSRA
7.2006e-75	1.1624	0.501	0.212	2.37094e-70	4	LINC-TNRC6A-1
1.10242e-73	-1.56225	0.164	0.533	3.62994e-69	4	EML5
5.22389e-73	-2.03365	0.046	0.408	1.72007e-68	4	EPHA6
9.93496e-73	-1.52554	0.201	0.558	3.27128e-68	4	PAX6
1.06218e-72	0.987259	0.259	0.063	3.49743e-68	4	ITGB4
3.06804e-72	-1.11952	0.542	0.782	1.01021e-67	4	ANKS1B
8.23948e-72	0.978059	0.266	0.067	2.71301e-67	4	ZDHHC2
1.76342e-70	-1.75762	0.017	0.37	5.80643e-66	4	SLC7A11
2.78212e-70	-1.82763	0.021	0.373	9.16068e-66	4	ABI3BP
6.1129e-70	1.07372	0.522	0.237	2.01279e-65	4	CCDC88A
6.46489e-70	-2.01106	0.064	0.42	2.1287e-65	4	IMMP2Lli1
1.37688e-69	1.11729	0.441	0.174	4.53366e-65	4	KALRN
4.99019e-69	1.02645	0.704	0.397	1.64312e-64	4	TSORF
7.9713e-68	1.03477	0.678	0.421	2.62471e-63	4	TRIO
1.78566e-66	1.08029	0.617	0.342	5.87964e-62	4	TIAM1
2.22731e-65	1.07484	0.706	0.453	7.33386e-61	4	ARL15
4.61713e-65	1.02038	0.372	0.131	1.52028e-60	4	AIG1
7.41745e-65	0.993398	0.712	0.485	2.44235e-60	4	ZNF638
7.49665e-65	-1.1522	0.522	0.749	2.46842e-60	4	LINC-RP1-21O18.1-3
3.70451e-64	-1.61296	0.038	0.373	1.21978e-59	4	JPH1
4.09421e-64	-1.55712	0.067	0.407	1.3481e-59	4	SKP2
4.17163e-64	0.993802	0.717	0.464	1.37359e-59	4	MAP4K4
4.38455e-64	-1.45332	0.159	0.498	1.4437e-59	4	HK1
4.76909e-64	-2.0266	0.021	0.349	1.57032e-59	4	MCTP1
6.17435e-64	-1.18697	0.493	0.731	2.03303e-59	4	DKK3
6.64001e-64	0.88212	0.881	0.698	2.18636e-59	4	NAALADL2
2.16274e-63	-1.56722	0.023	0.351	7.12126e-59	4	NKD1
2.28003e-63	0.967778	0.626	0.336	7.50745e-59	4	TSORFli2311
3.67574e-63	-1.64527	0.037	0.364	1.21031e-58	4	NECTIN3
4.71463e-63	-1.63779	0.031	0.358	1.55239e-58	4	L1RE1li38
6.9387e-63	1.06528	0.352	0.122	2.28471e-58	4	RETREG1
8.26714e-63	0.956393	0.73	0.467	2.72212e-58	4	SLIT2
8.29286e-63	0.984185	0.326	0.108	2.73059e-58	4	SOX5-AS-1
7.50846e-62	1.05519	0.273	0.079	2.47231e-57	4	TCIM
1.64397e-61	-1.47745	0.136	0.48	5.41309e-57	4	MERTK
1.91895e-61	-1.86987	0.029	0.35	6.31854e-57	4	SLC8A3li1
2.83065e-61	-1.50072	0.077	0.406	9.32049e-57	4	AQP9
3.09465e-61	-1.73852	0.046	0.367	1.01898e-56	4	LDLRAD4
3.18755e-61	0.616291	0.977	0.853	1.04956e-56	4	LINC-USP25-14
5.16031e-61	-1.58434	0.029	0.349	1.69914e-56	4	PDE3A-AS-3
9.76838e-61	-1.49117	0.054	0.384	3.21643e-56	4	CAB39L
1.02209e-60	0.99272	0.361	0.129	3.36543e-56	4	EFS
1.19813e-60	1.00601	0.484	0.216	3.9451e-56	4	TLN2
2.59271e-60	-2.01332	0.103	0.43	8.53702e-56	4	HDAC9
9.19691e-60	1.0551	0.384	0.148	3.02826e-55	4	XPR1
1.03162e-59	-1.60577	0.014	0.322	3.39681e-55	4	TOX3-AS-3
2.22641e-59	-1.64873	0.055	0.371	7.33089e-55	4	CACNB2li1
9.12682e-59	-0.939406	0.663	0.822	3.00519e-54	4	CDH2
9.23609e-59	-0.906679	0.812	0.864	3.04117e-54	4	SLC1A3
6.63446e-58	1.03811	0.639	0.394	2.18453e-53	4	RGS20li1
1.16744e-57	-1.01504	0.582	0.79	3.84403e-53	4	FRMD4A
1.285e-57	-1.63381	0.008	0.305	4.23112e-53	4	ADAMTS18
3.20254e-57	0.635653	0.939	0.815	1.0545e-52	4	AUTS2
4.1218e-57	0.925773	0.652	0.382	1.35719e-52	4	PTPRJ
5.39293e-57	0.818609	0.554	0.278	1.77573e-52	4	PDE4B
6.61686e-57	-1.48919	0.037	0.343	2.17873e-52	4	SERINC5
8.01081e-57	-1.38883	0.155	0.469	2.63772e-52	4	PKP4
8.38352e-57	0.99778	0.6	0.336	2.76044e-52	4	TRPS1
9.80554e-57	-1.29128	0.314	0.599	3.22867e-52	4	PLOD2
7.71112e-56	1.06403	0.3	0.097	2.53904e-51	4	ITM2C
2.13048e-55	-0.734487	0.923	0.876	7.01505e-51	4	SORCS1
2.33376e-55	1.12461	0.424	0.188	7.68436e-51	4	GK
4.4411e-55	-0.68375	0.922	0.902	1.46232e-50	4	RORA
7.46109e-55	0.787448	0.273	0.083	2.45671e-50	4	SGK3
9.18728e-55	0.877147	0.256	0.076	3.02509e-50	4	MET
1.03125e-54	0.942597	0.528	0.271	3.3956e-50	4	SESN3
1.97802e-54	-1.05784	0.455	0.69	6.51302e-50	4	PLCE1
2.08022e-54	-1.39541	0.035	0.33	6.84953e-50	4	ABLIM1
2.36209e-54	-1.60625	0.037	0.333	7.77765e-50	4	LUZP2-AS-5
2.37552e-54	0.909174	0.675	0.419	7.82187e-50	4	PTPRM
4.16701e-54	-1.28946	0.176	0.488	1.37207e-49	4	ARHGAP18
5.18393e-54	0.585126	0.251	0.069	1.70691e-49	4	MRC2
5.82066e-54	0.937765	0.668	0.426	1.91657e-49	4	AOPEP
6.0622e-54	-1.30533	0.124	0.444	1.9961e-49	4	CD109
7.03219e-54	-1.81583	0.123	0.418	2.31549e-49	4	CDH18
1.24587e-53	-1.46851	0.061	0.355	4.10226e-49	4	ITGA2
1.60684e-53	-1.33861	0.334	0.608	5.29084e-49	4	GPC6
2.88851e-53	-1.3413	0.205	0.503	9.51099e-49	4	ADARB1
3.25642e-53	-1.61293	0.005	0.284	1.07224e-48	4	RERG
3.84654e-53	-1.2707	0.213	0.512	1.26655e-48	4	DMD
9.89514e-53	0.943376	0.417	0.182	3.25817e-48	4	GABBR1
1.28015e-52	-1.38859	0.101	0.402	4.21514e-48	4	PDE5Ali1
1.44439e-52	0.973467	0.583	0.332	4.75593e-48	4	MAPK4
2.18091e-52	0.528769	0.282	0.086	7.18108e-48	4	SHTN1
6.10929e-52	0.897732	0.302	0.104	2.01161e-47	4	RHOQ
1.1589e-51	-1.30214	0.144	0.446	3.8159e-47	4	ARHGEF26
1.24209e-51	-1.27969	0.161	0.461	4.08982e-47	4	CRB1-AS-1
1.53574e-51	-1.4815	0.161	0.463	5.05674e-47	4	CPM
2.03985e-51	0.897445	0.294	0.1	6.71661e-47	4	FAM184A
1.05812e-50	0.858626	0.266	0.085	3.48408e-46	4	SPATA6
1.43693e-50	-1.85666	0.035	0.31	4.73138e-46	4	PRKG1
1.60995e-50	-1.50604	0.012	0.283	5.3011e-46	4	TLL1
1.75678e-50	-1.45207	0.04	0.319	5.78455e-46	4	SH3BGRL2
3.65369e-50	1.01542	0.479	0.239	1.20305e-45	4	PCDHGA4
3.88095e-50	-1.34271	0.107	0.399	1.27788e-45	4	SDC2
5.94848e-50	-1.41724	0.017	0.289	1.95865e-45	4	SLC2A1
6.10894e-50	-1.36659	0.132	0.424	2.01149e-45	4	LINC-BTF3-4
1.37985e-49	0.468045	0.265	0.08	4.54344e-45	4	SORL1
1.51243e-49	0.928178	0.466	0.222	4.97997e-45	4	KCNIP4
2.26995e-49	-1.82103	0.005	0.267	7.47427e-45	4	CHST2-AS-3
5.11814e-49	-1.4017	0.063	0.344	1.68525e-44	4	RALGPS2
1.81009e-48	0.912925	0.401	0.177	5.96008e-44	4	MPPED2
2.09586e-48	0.923916	0.436	0.207	6.90105e-44	4	MAP1B
2.63196e-48	-1.35378	0.11	0.402	8.66625e-44	4	DIAPH2
4.12796e-48	-1.66585	0.141	0.422	1.35921e-43	4	PLCL1
1.90558e-47	-1.16783	0.191	0.483	6.27449e-43	4	SFMBT2
2.03667e-47	-1.01466	0.403	0.648	6.70614e-43	4	CLASP1
3.00974e-47	-1.68112	0.041	0.309	9.91018e-43	4	DISP3
5.90704e-47	-1.26394	0.041	0.313	1.94501e-42	4	CCDC141
1.81254e-46	0.903415	0.297	0.11	5.96814e-42	4	DCBLD1
1.90558e-46	-1.43035	0.021	0.28	6.2745e-42	4	LINC-BASP1-1
2.51627e-46	-1.28966	0.081	0.357	8.28532e-42	4	MTCL1
4.17101e-46	-1.24484	0.106	0.384	1.37339e-41	4	GPLD1li1
5.22271e-46	-1.32392	0.06	0.329	1.71968e-41	4	SERPINI1
8.87843e-46	-1.14392	0.386	0.623	2.9234e-41	4	NEGR1
2.45882e-45	0.841692	0.64	0.413	8.09615e-41	4	SETBP1
2.58597e-45	0.991959	0.544	0.315	8.51481e-41	4	LRRC4C
2.61415e-45	0.861661	0.315	0.122	8.6076e-41	4	RIMS1li1
2.65507e-45	-1.07302	0.386	0.63	8.74235e-41	4	SLC25A26
3.02459e-45	0.869008	0.292	0.108	9.95908e-41	4	SHROOM3
5.37409e-45	-1.38388	0.008	0.254	1.76953e-40	4	LINC-SPTLC3-2
1.10518e-44	-1.25924	0.168	0.442	3.63901e-40	4	SH3RF1
1.24707e-44	-1.22089	0.179	0.459	4.10622e-40	4	CYP2J2li1
2.60567e-44	-1.58929	0.023	0.271	8.57968e-40	4	DACH2
3.52956e-44	0.903645	0.386	0.172	1.16218e-39	4	L1RE1li118
9.60601e-44	-1.08119	0.248	0.518	3.16297e-39	4	VPS13D
1.24104e-43	0.918046	0.479	0.251	4.08637e-39	4	ANKRD26li6
1.54032e-43	-1.35953	0.02	0.266	5.07183e-39	4	KHDRBS2-AS-2
1.68719e-43	-1.04454	0.288	0.554	5.55542e-39	4	FRMD4B
1.72776e-43	-1.15888	0.193	0.464	5.68898e-39	4	FBXW7
1.73249e-43	-1.21462	0.075	0.339	5.70455e-39	4	INPP5F
2.12206e-43	0.820462	0.283	0.104	6.9873e-39	4	TMEM41B
2.18776e-43	-0.708081	0.818	0.86	7.20364e-39	4	CADM1
3.61993e-43	-1.30334	0.026	0.272	1.19193e-38	4	IQGAP2
6.5999e-43	-1.30651	0.043	0.294	2.17315e-38	4	AQP9-AS-1
8.92462e-43	0.967541	0.489	0.263	2.93861e-38	4	GALNT18
1.00126e-42	-1.0635	0.221	0.494	3.29683e-38	4	COL18A1
1.37161e-42	-1.16677	0.181	0.45	4.51632e-38	4	NCOA7
1.48866e-42	-1.22789	0.141	0.413	4.9017e-38	4	OPTC
1.57754e-41	0.693804	0.828	0.637	5.19436e-37	4	WWOX
3.65899e-41	-1.17343	0.087	0.341	1.2048e-36	4	PRR5L
4.52918e-41	-1.31044	0.047	0.291	1.49132e-36	4	GUCY1A2
6.10837e-41	-1.16896	0.145	0.409	2.0113e-36	4	RASSF8
1.03487e-40	1.01912	0.268	0.101	3.40752e-36	4	SLC25A33
1.26302e-40	-1.28887	0.081	0.331	4.15876e-36	4	ATP1B3li2
2.79835e-40	0.929367	0.25	0.089	9.21412e-36	4	TMEM47li1
3.51766e-40	-1.1516	0.029	0.266	1.15826e-35	4	POLli37
9.50534e-40	0.793827	0.337	0.147	3.12982e-35	4	KIF5C
1.09529e-39	-1.03089	0.273	0.532	3.60647e-35	4	PBX1
1.41107e-39	-1.54021	0.075	0.314	4.64623e-35	4	GRIK2
1.90509e-39	0.83613	0.505	0.288	6.27288e-35	4	LINC00472
2.32489e-39	-1.1966	0.037	0.27	7.65518e-35	4	RGS7BP
3.03046e-39	-1.18739	0.133	0.381	9.97838e-35	4	ADGRL2
9.99524e-39	-0.985806	0.328	0.568	3.29113e-34	4	MAGI1
2.8223e-38	-1.16628	0.037	0.267	9.29299e-34	4	PROX1
2.84205e-38	0.874069	0.369	0.176	9.358e-34	4	LRRTM3
3.30178e-38	-1.13405	0.21	0.47	1.08718e-33	4	LINC-PLIN3-8
1.77921e-37	0.825174	0.513	0.296	5.85842e-33	4	LINC-USP25-13
7.43073e-37	-0.888835	0.375	0.604	2.44672e-32	4	FARP1
8.94233e-37	0.776205	0.299	0.126	2.94444e-32	4	WDR17
2.68043e-36	-1.04571	0.247	0.49	8.82584e-32	4	PLPP1
4.90091e-36	-1.22963	0.162	0.409	1.61372e-31	4	ATP1A1
5.03976e-36	-1.73043	0.051	0.27	1.65944e-31	4	LRRTM4
5.06841e-36	-0.892126	0.319	0.555	1.66888e-31	4	PLEKHM3
6.69853e-36	-1.0362	0.173	0.421	2.20562e-31	4	HMGN3
7.79175e-36	-1.05257	0.106	0.346	2.56559e-31	4	LARGE1
7.84963e-36	-0.840805	0.424	0.644	2.58465e-31	4	BMPR2
8.55319e-36	0.368881	0.306	0.121	2.81631e-31	4	PIP4K2A
1.46965e-35	-0.977029	0.274	0.51	4.8391e-31	4	PAK3
1.77825e-35	0.8301	0.458	0.253	5.85526e-31	4	FMNL2
2.10706e-35	-0.475418	0.977	0.9	6.93792e-31	4	GRID2
2.39525e-35	-0.66169	0.634	0.78	7.88683e-31	4	TCF4
6.81462e-35	-1.01236	0.179	0.422	2.24385e-30	4	FNDC3B
7.09566e-35	0.754375	0.545	0.339	2.33639e-30	4	PPP3CA
7.52773e-35	-1.17539	0.204	0.453	2.47866e-30	4	P2RY14
1.16385e-34	0.787307	0.528	0.325	3.83219e-30	4	DENND5B
1.54399e-34	-0.950192	0.236	0.472	5.08389e-30	4	MED12L
1.79579e-34	-0.883304	0.372	0.591	5.913e-30	4	SOX6
2.5639e-34	-0.999881	0.057	0.279	8.44216e-30	4	LIFR
2.57446e-34	0.711381	0.593	0.383	8.47692e-30	4	MOXD1
2.99856e-34	-1.16708	0.067	0.283	9.87335e-30	4	NEDD4L
5.43521e-34	0.796704	0.427	0.233	1.78965e-29	4	IKZF2
6.45026e-34	-0.977176	0.276	0.503	2.12388e-29	4	ST8SIA2
7.57142e-34	-0.95252	0.213	0.453	2.49304e-29	4	ST3GAL5
7.70327e-34	0.709153	0.652	0.466	2.53646e-29	4	SPTBN1
7.90414e-34	-0.610903	0.775	0.838	2.6026e-29	4	THSD7A
8.42338e-34	-1.04095	0.057	0.274	2.77357e-29	4	COL13A1
8.86545e-34	-0.855122	0.406	0.622	2.91913e-29	4	NHSL1
1.13188e-33	0.670889	0.749	0.59	3.72694e-29	4	IGSF11
1.72647e-33	0.753276	0.369	0.182	5.68473e-29	4	HECTD2
4.53258e-33	-1.00047	0.129	0.361	1.49244e-28	4	SNX9li1
6.02021e-33	0.618844	0.553	0.34	1.98227e-28	4	DOCK10
8.35105e-33	-1.07881	0.051	0.258	2.74975e-28	4	PIK3R3
9.04912e-33	-0.910325	0.308	0.528	2.9796e-28	4	CACNA2D1
9.21899e-33	-0.942155	0.213	0.443	3.03554e-28	4	SPECC1L
9.39908e-33	0.788004	0.302	0.138	3.09484e-28	4	PRIMA1
9.76633e-33	-1.33602	0.08	0.29	3.21576e-28	4	UNC13Cli1
2.27142e-32	0.496804	0.934	0.794	7.47912e-28	4	CHL1
2.82879e-32	-0.854726	0.326	0.549	9.31435e-28	4	PAN3li1
3.71428e-32	-0.954208	0.112	0.342	1.223e-27	4	ST6GAL2
5.62744e-32	-0.993249	0.172	0.399	1.85295e-27	4	MPDZ
5.62777e-32	0.675624	0.34	0.161	1.85305e-27	4	ATP8A1
5.8623e-32	-0.695934	0.747	0.812	1.93028e-27	4	CDH20
9.27893e-32	-0.672084	0.599	0.761	3.05527e-27	4	MED13L
9.52886e-32	-0.943282	0.397	0.589	3.13757e-27	4	CAV2
1.11152e-31	-1.10961	0.093	0.307	3.6599e-27	4	PLCL2li1
2.81115e-31	0.867508	0.415	0.228	9.25627e-27	4	EVL
5.75884e-31	-0.944585	0.155	0.378	1.89621e-26	4	CP52B
5.9943e-31	-0.747144	0.43	0.637	1.97374e-26	4	SSBP2
2.62111e-30	0.727718	0.478	0.291	8.63053e-26	4	DDX3X
3.31741e-30	-1.05701	0.078	0.28	1.09232e-25	4	NPR3
4.03122e-30	0.722177	0.6	0.41	1.32736e-25	4	ZNF462li1
5.12532e-30	-1.00454	0.084	0.29	1.68761e-25	4	RECK
6.6209e-30	-0.91371	0.096	0.312	2.18006e-25	4	DCLK2
1.68546e-29	-0.557029	0.816	0.836	5.54972e-25	4	GALNT13
2.47779e-29	-0.995878	0.054	0.251	8.15861e-25	4	CSPG5
5.71625e-29	-0.930795	0.256	0.48	1.88219e-24	4	KIT
7.94192e-29	-0.870427	0.276	0.49	2.61504e-24	4	LRBA
1.25372e-28	-0.76786	0.309	0.547	4.12813e-24	4	GPR37
1.32266e-28	-1.10578	0.075	0.272	4.35511e-24	4	RIPK2-AS-3
1.58722e-28	-0.938534	0.176	0.389	5.22622e-24	4	FOXO3
3.80141e-28	-0.90977	0.168	0.38	1.25169e-23	4	SPTLC3
5.09207e-28	-0.746691	0.482	0.648	1.67667e-23	4	CDC14A
5.37305e-28	-0.808191	0.34	0.542	1.76918e-23	4	GNAI1li1
5.54074e-28	-1.17556	0.084	0.276	1.8244e-23	4	RBFOX1
7.16752e-28	-0.939859	0.158	0.364	2.36005e-23	4	YBX1li13
1.09713e-27	-0.883776	0.135	0.339	3.61252e-23	4	TYW5
1.20448e-27	-0.678226	0.622	0.737	3.966e-23	4	PALLD
1.64245e-27	0.705229	0.436	0.261	5.40811e-23	4	FEZ2li1
2.34268e-27	-0.878041	0.075	0.267	7.71373e-23	4	SORBS2-AS-6
2.65878e-27	0.699814	0.605	0.435	8.75457e-23	4	KIF21A
4.07055e-27	0.687757	0.34	0.174	1.34031e-22	4	MITF
4.92447e-27	0.656267	0.306	0.148	1.62148e-22	4	ZNF438
4.99473e-27	-0.63564	0.565	0.705	1.64461e-22	4	DENND1A
7.63764e-27	-0.625471	0.588	0.729	2.51485e-22	4	TCF12
1.72415e-26	-0.84324	0.179	0.39	5.67709e-22	4	PLPP3
2.63267e-26	-1.2382	0.15	0.34	8.66859e-22	4	ROBO2
2.66428e-26	-0.804646	0.325	0.53	8.77267e-22	4	BMP2K
2.83839e-26	0.661304	0.616	0.462	9.34598e-22	4	DLG1
4.53729e-26	-0.717382	0.331	0.537	1.49399e-21	4	TMCC1
5.04885e-26	-0.802618	0.309	0.506	1.66243e-21	4	NUMB
7.29332e-26	-0.866827	0.08	0.267	2.40147e-21	4	VSNL1
7.75931e-26	-1.06684	0.087	0.272	2.55491e-21	4	DOK6
1.422e-25	-0.737926	0.389	0.576	4.68221e-21	4	SNTB1
1.43353e-25	-0.955056	0.161	0.359	4.72019e-21	4	SHROOM4
1.70716e-25	0.65841	0.294	0.145	5.62117e-21	4	FGF12
2.28047e-25	-0.844737	0.415	0.594	7.50892e-21	4	FOXN3
4.24402e-25	0.676378	0.34	0.177	1.39743e-20	4	SLC35F1
6.1878e-25	-0.635445	0.574	0.727	2.03746e-20	4	NAV2li1
7.48171e-25	-0.739201	0.515	0.67	2.4635e-20	4	ZEB2
8.18215e-25	0.713511	0.498	0.326	2.69414e-20	4	NRCAM
1.80941e-24	-0.938212	0.087	0.261	5.95785e-20	4	PLEKHA7
2.75711e-24	0.25739	0.493	0.292	9.07833e-20	4	LRMDA
2.93124e-24	0.675801	0.351	0.193	9.65169e-20	4	ITGAV
5.46596e-24	-0.831388	0.08	0.256	1.79978e-19	4	B4GALT6
1.40691e-23	0.636334	0.478	0.316	4.63255e-19	4	RBFOX2
1.79946e-23	-0.837246	0.098	0.279	5.92508e-19	4	ITGB5
2.26765e-23	0.587407	0.665	0.53	7.46668e-19	4	TCF7L2
3.63267e-23	0.621641	0.458	0.29	1.19613e-18	4	CCDC91
3.67383e-23	-0.6328	0.478	0.633	1.20968e-18	4	COL9A1
3.69801e-23	-0.874453	0.139	0.323	1.21764e-18	4	KIAA1328
3.90367e-23	-0.794552	0.077	0.25	1.28536e-18	4	C12ORF66
6.06676e-23	-0.85564	0.224	0.417	1.9976e-18	4	FLRT2
9.09129e-23	0.746328	0.652	0.526	2.99349e-18	4	SAT1
9.85196e-23	-0.700653	0.245	0.442	3.24396e-18	4	MAGI3
1.28772e-22	-0.722607	0.188	0.382	4.24007e-18	4	EPS15
1.91688e-22	-0.680699	0.42	0.598	6.31171e-18	4	KLF12
2.18727e-22	0.466951	0.844	0.755	7.20202e-18	4	PDE4Dli1
3.35833e-22	-0.839836	0.152	0.327	1.1058e-17	4	DKK3-AS-2
4.32902e-22	-0.982254	0.165	0.337	1.42542e-17	4	LINC-ARHGAP24-1
4.95095e-22	0.672503	0.449	0.296	1.6302e-17	4	TEAD1
5.92338e-22	0.626958	0.335	0.187	1.95039e-17	4	FOXO1
6.21261e-22	0.78415	0.358	0.209	2.04563e-17	4	TIMP3
6.97606e-22	-0.753655	0.326	0.505	2.29701e-17	4	NCOA2
7.42564e-22	-0.781776	0.107	0.279	2.44504e-17	4	DENND4A
7.52843e-22	0.602209	0.413	0.253	2.47889e-17	4	ZNF827
7.96913e-22	0.627242	0.371	0.215	2.624e-17	4	STOX2
1.03475e-21	-0.830051	0.11	0.281	3.40711e-17	4	SUCLG2
1.19925e-21	-0.886929	0.194	0.377	3.94878e-17	4	EML6
1.25033e-21	0.58807	0.345	0.193	4.11697e-17	4	CAMK2G
1.32354e-21	0.397152	0.259	0.122	4.35802e-17	4	GNG2
1.43273e-21	-0.745043	0.093	0.261	4.71757e-17	4	PRPSAP1
2.22013e-21	0.583252	0.253	0.124	7.31023e-17	4	SLC46A3
2.87964e-21	-0.645579	0.404	0.581	9.48179e-17	4	IGF1R
2.94764e-21	-0.696609	0.285	0.473	9.7057e-17	4	ITCH
3.09307e-21	0.566592	0.658	0.494	1.01846e-16	4	AHCYL2
4.51706e-21	-0.643713	0.401	0.569	1.48733e-16	4	MYCBP2
4.78048e-21	-0.776464	0.345	0.508	1.57407e-16	4	MOB3B
4.99027e-21	-0.656552	0.375	0.544	1.64315e-16	4	NFAT5
5.315e-21	-0.729548	0.193	0.376	1.75007e-16	4	MTMR3-AS-2
5.4349e-21	-0.73871	0.124	0.293	1.78955e-16	4	SUFU
6.67703e-21	-0.676385	0.329	0.52	2.19855e-16	4	MAMDC2
8.01276e-21	-0.725271	0.253	0.431	2.63836e-16	4	REV3L
1.09715e-20	-0.770224	0.09	0.253	3.61258e-16	4	ANKRD13C
1.46454e-20	-0.718815	0.113	0.282	4.82229e-16	4	MICAL3
3.36121e-20	-0.765971	0.103	0.271	1.10674e-15	4	SGCD
3.55727e-20	-0.704323	0.165	0.342	1.1713e-15	4	KLHL3
4.40404e-20	-0.792192	0.149	0.32	1.45012e-15	4	CYRIA
4.61498e-20	-0.553535	0.594	0.715	1.51958e-15	4	CHD7
8.23415e-20	-0.823437	0.104	0.26	2.71126e-15	4	DUSP16
1.26977e-19	-0.6977	0.231	0.407	4.18098e-15	4	COL22A1
1.81794e-19	-0.727795	0.145	0.313	5.98595e-15	4	LINC-RAX-1
2.45381e-19	-0.677011	0.118	0.284	8.07964e-15	4	CACHD1
4.74353e-19	0.645094	0.435	0.293	1.5619e-14	4	PTCH1
5.11157e-19	-0.682837	0.132	0.296	1.68309e-14	4	SSBP3
5.27141e-19	-0.665269	0.107	0.267	1.73572e-14	4	FAM126B
5.55537e-19	-0.528821	0.565	0.694	1.82922e-14	4	RTN4
5.57327e-19	-0.952655	0.141	0.306	1.83511e-14	4	RHOBTB3
5.84591e-19	-0.74046	0.175	0.341	1.92488e-14	4	KLHL5
7.26043e-19	0.553279	0.378	0.233	2.39064e-14	4	PKMli1
7.63994e-19	0.549751	0.259	0.134	2.5156e-14	4	PHKA1
1.0151e-18	0.547723	0.583	0.443	3.34241e-14	4	NOTCH2
1.23871e-18	-0.747208	0.159	0.32	4.07871e-14	4	MRPS28-AS-3
2.62732e-18	0.335147	0.568	0.403	8.65096e-14	4	FUT8
3.43079e-18	0.465067	0.683	0.546	1.12966e-13	4	LINC-MRPL42-8
3.79197e-18	0.593143	0.44	0.297	1.24858e-13	4	FAM110B
5.60945e-18	-0.712757	0.109	0.258	1.84702e-13	4	MSI1
5.77657e-18	-0.620579	0.112	0.265	1.90205e-13	4	CDK17
7.59995e-18	-0.682732	0.205	0.375	2.50244e-13	4	GLUL
9.95639e-18	-1.09088	0.115	0.258	3.27834e-13	4	CNTN4
1.2425e-17	-0.704237	0.253	0.413	4.09119e-13	4	ITSN1
1.32492e-17	0.786785	0.493	0.366	4.36257e-13	4	CRIM1
1.52627e-17	-0.539905	0.513	0.656	5.02554e-13	4	KTN1
1.56339e-17	0.330724	0.971	0.864	5.14777e-13	4	B3GALT1
1.57558e-17	-0.728566	0.161	0.315	5.1879e-13	4	JDP2
1.90043e-17	-0.769034	0.142	0.296	6.25755e-13	4	WDFY2
1.93507e-17	0.557527	0.25	0.132	6.37162e-13	4	HDAC4
2.26286e-17	0.439967	0.787	0.675	7.45092e-13	4	STON2
2.73729e-17	-0.682434	0.176	0.335	9.01307e-13	4	SEMA6A
2.89338e-17	-0.835686	0.141	0.29	9.52704e-13	4	ADAM10
2.9973e-17	-0.38128	0.856	0.853	9.86919e-13	4	MSI2
3.16508e-17	-0.66061	0.377	0.527	1.04217e-12	4	SLC1A3-AS-5
3.75454e-17	-0.849696	0.193	0.346	1.23626e-12	4	SSH2
3.86853e-17	0.590698	0.279	0.157	1.27379e-12	4	PRR16
4.37048e-17	0.512649	0.643	0.5	1.43907e-12	4	UST
5.10637e-17	-0.614838	0.179	0.338	1.68137e-12	4	ZDHHC17
5.26528e-17	-0.682358	0.119	0.268	1.7337e-12	4	PEAK1
5.66487e-17	-0.682833	0.348	0.492	1.86527e-12	4	PLEKHG1
5.78763e-17	-0.66451	0.127	0.277	1.90569e-12	4	ILDR2
6.24802e-17	-0.651341	0.254	0.414	2.05728e-12	4	ENO1li3
7.06963e-17	-0.682908	0.193	0.348	2.32782e-12	4	TNPO1
7.67261e-17	0.683005	0.296	0.173	2.52636e-12	4	EPHA5-AS-2
8.75742e-17	-0.596534	0.149	0.304	2.88356e-12	4	TPM1
1.55697e-16	0.443742	0.698	0.569	5.12664e-12	4	SORCS2
1.74569e-16	-0.673689	0.251	0.403	5.74803e-12	4	MAPRE3
2.43473e-16	-0.636199	0.214	0.372	8.01684e-12	4	RPS13li1
2.55444e-16	-0.692394	0.27	0.42	8.41102e-12	4	MYO5A
2.64469e-16	0.476725	0.527	0.382	8.70819e-12	4	PRKN
4.57389e-16	-0.699536	0.176	0.328	1.50605e-11	4	UBE2Nli2
7.33917e-16	-0.637552	0.141	0.289	2.41657e-11	4	UGP2
7.39582e-16	0.510672	0.319	0.192	2.43522e-11	4	HS2ST1
7.65508e-16	0.505397	0.342	0.212	2.52059e-11	4	DLG5
8.12842e-16	0.561552	0.338	0.21	2.67645e-11	4	LINC-LYPLAL1-1
9.64459e-16	-0.538747	0.363	0.509	3.17567e-11	4	HNRNPDL
1.08202e-15	0.560348	0.282	0.166	3.56277e-11	4	SLC20A2
1.59143e-15	0.522461	0.475	0.336	5.2401e-11	4	SLC30A5-AS-1
1.64088e-15	0.521964	0.391	0.263	5.40292e-11	4	RASSF4
3.18458e-15	0.493443	0.273	0.157	1.04859e-10	4	TAB2
3.82011e-15	-0.682567	0.135	0.275	1.25785e-10	4	MAP3K1-AS-1
4.55027e-15	0.524963	0.479	0.351	1.49827e-10	4	NUBPL
5.0495e-15	0.568351	0.289	0.174	1.66265e-10	4	PPP1R21
5.91275e-15	-0.596545	0.24	0.389	1.94689e-10	4	NUDT3
5.95851e-15	-0.537549	0.478	0.602	1.96196e-10	4	PPP1R12A
7.49408e-15	-0.573857	0.551	0.662	2.46757e-10	4	ARF4-AS-1
1.01939e-14	0.557457	0.42	0.297	3.35655e-10	4	BABAM2
1.02784e-14	-0.585472	0.133	0.278	3.38437e-10	4	DPF3
1.07289e-14	0.54767	0.289	0.173	3.53271e-10	4	PC
1.14331e-14	-0.533503	0.168	0.319	3.76459e-10	4	ZBTB41
1.2347e-14	-0.588317	0.251	0.396	4.06549e-10	4	AGAP1
2.07401e-14	0.631316	0.337	0.217	6.82908e-10	4	LINC-IGSF11-1
2.17164e-14	0.382248	0.853	0.754	7.15057e-10	4	ROR1
2.27404e-14	-0.533679	0.484	0.603	7.48773e-10	4	GAREM1
2.979e-14	0.504207	0.466	0.342	9.80895e-10	4	FXYD1
4.50481e-14	0.552543	0.332	0.216	1.4833e-09	4	MYO9A
4.74383e-14	0.544915	0.525	0.416	1.562e-09	4	ATXN1
5.53635e-14	0.447805	0.498	0.366	1.82295e-09	4	MEGF10
5.70917e-14	-0.532673	0.268	0.422	1.87986e-09	4	GAB1
6.74457e-14	-0.59543	0.159	0.296	2.22078e-09	4	TSC22D1
8.38861e-14	0.376594	0.398	0.263	2.76212e-09	4	SPATS2L
8.56404e-14	-0.547422	0.199	0.341	2.81988e-09	4	USP15li1
1.02273e-13	0.486023	0.548	0.451	3.36754e-09	4	TNRC6A
1.02654e-13	-0.458595	0.654	0.73	3.38009e-09	4	DNAJC1
1.18257e-13	-0.565821	0.185	0.325	3.89384e-09	4	MEIS1
1.20611e-13	-0.589392	0.219	0.36	3.97135e-09	4	NAV2
1.2406e-13	-0.53252	0.185	0.33	4.08493e-09	4	ELF2
1.26318e-13	-0.540437	0.184	0.329	4.15927e-09	4	CEP170
1.57655e-13	-0.377557	0.688	0.757	5.1911e-09	4	LINC-RPL36A-4
1.58563e-13	-0.537379	0.233	0.377	5.22101e-09	4	NT5C2li1
1.68196e-13	-0.596089	0.17	0.302	5.53821e-09	4	WWC2
2.16266e-13	-0.567458	0.133	0.265	7.12098e-09	4	ZC3H12C
2.99389e-13	-0.58483	0.167	0.297	9.85797e-09	4	ZFAT
3.29768e-13	-0.595963	0.161	0.292	1.08583e-08	4	SMAD5
3.95349e-13	-0.454776	0.613	0.684	1.30176e-08	4	DOCK9
4.89307e-13	-0.58677	0.458	0.589	1.61114e-08	4	CKB
5.47477e-13	0.395612	0.452	0.328	1.80268e-08	4	ERC1
6.34431e-13	-0.424189	0.574	0.662	2.08899e-08	4	LINC-RPL36A-6
7.79043e-13	0.424024	0.582	0.461	2.56516e-08	4	TTC3
7.98806e-13	0.480284	0.634	0.51	2.63023e-08	4	KLHL8
9.60361e-13	-0.601561	0.187	0.318	3.16218e-08	4	WDR44
9.79144e-13	0.407621	0.268	0.16	3.22403e-08	4	CD200
1.10504e-12	-0.569653	0.164	0.295	3.63857e-08	4	FAM171B
1.17461e-12	-0.63697	0.181	0.307	3.86764e-08	4	MAP3K1
1.25882e-12	-0.633647	0.201	0.332	4.1449e-08	4	SNCG
1.40063e-12	-0.590363	0.17	0.3	4.61184e-08	4	PROS1
1.42293e-12	0.596547	0.276	0.174	4.68528e-08	4	KCNJ10
1.44304e-12	-0.54647	0.219	0.351	4.75151e-08	4	NR6A1-AS-3
1.6462e-12	0.482603	0.296	0.188	5.42043e-08	4	CNTNAP4
2.08908e-12	-0.477683	0.141	0.27	6.87872e-08	4	RDX
2.21919e-12	-0.547137	0.188	0.317	7.30712e-08	4	TAMM41
2.44417e-12	-0.482221	0.156	0.284	8.04793e-08	4	TAMM41li1
2.44834e-12	-0.505994	0.19	0.324	8.06163e-08	4	SCMH1
2.56031e-12	-0.607888	0.444	0.576	8.43034e-08	4	MT-ND1li1
2.70014e-12	-0.544606	0.289	0.425	8.89074e-08	4	PCGF5
3.14224e-12	-0.520886	0.277	0.416	1.03464e-07	4	ARID5B
4.79607e-12	0.33523	0.775	0.664	1.5792e-07	4	SPON1
6.16822e-12	0.456683	0.292	0.188	2.03101e-07	4	CALD1
6.33667e-12	0.454814	0.305	0.197	2.08647e-07	4	SUCO
6.87683e-12	0.433565	0.403	0.293	2.26433e-07	4	KIDINS220
7.6969e-12	0.56463	0.257	0.161	2.53436e-07	4	CNMD
8.94993e-12	0.449112	0.444	0.328	2.94694e-07	4	MAPRE2
9.06293e-12	-0.287936	0.951	0.887	2.98415e-07	4	NLGN1
1.40124e-11	0.452624	0.392	0.276	4.61387e-07	4	ZCCHC7
1.64681e-11	0.380135	0.412	0.291	5.42246e-07	4	XKR6
1.77974e-11	-0.327704	0.804	0.815	5.86014e-07	4	ADGRL3
1.92286e-11	-0.472613	0.378	0.501	6.33139e-07	4	UBE2H
2.0779e-11	0.431712	0.329	0.222	6.84192e-07	4	NOVA1
2.21523e-11	-0.43711	0.334	0.472	7.29407e-07	4	SLC4A7
2.27457e-11	-0.505078	0.188	0.311	7.48948e-07	4	HIF3A
2.83896e-11	-0.493796	0.245	0.377	9.34786e-07	4	PCP4
2.90663e-11	-1.7615	0.658	0.73	9.57066e-07	4	TOMM40
3.59363e-11	-0.419567	0.547	0.632	1.18327e-06	4	PHLPP1
3.8426e-11	0.520042	0.747	0.639	1.26525e-06	4	SIGLEC15-AS-2
4.28142e-11	-0.498591	0.158	0.275	1.40974e-06	4	ACP6
4.33619e-11	-0.549179	0.141	0.253	1.42778e-06	4	PRKACB
5.77321e-11	-0.512581	0.167	0.285	1.90094e-06	4	DENND4C
7.03962e-11	-0.505232	0.292	0.412	2.31794e-06	4	LCOR
7.36905e-11	0.436945	0.412	0.301	2.42641e-06	4	ITGB8
9.32404e-11	0.489819	0.449	0.342	3.07013e-06	4	FIGN
1.37877e-10	-0.490176	0.21	0.333	4.53986e-06	4	CHN1
1.75736e-10	0.457459	0.279	0.184	5.78646e-06	4	TPCN1li1
1.96457e-10	-0.487082	0.392	0.514	6.46876e-06	4	ABR
2.09451e-10	0.287449	0.58	0.48	6.89661e-06	4	SPRED1
2.21387e-10	0.470371	0.25	0.158	7.2896e-06	4	GRIK4
2.46678e-10	-0.580071	0.221	0.329	8.12237e-06	4	HDAC8
3.64226e-10	-0.485082	0.155	0.263	1.19929e-05	4	ABCD3
4.43331e-10	-0.569198	0.26	0.371	1.45976e-05	4	OXR1
5.39405e-10	0.427359	0.296	0.199	1.7761e-05	4	ATXN7L1
5.92249e-10	0.314407	0.631	0.565	1.9501e-05	4	SON
6.36469e-10	0.350479	0.556	0.454	2.0957e-05	4	PSD3
6.81775e-10	0.420586	0.44	0.343	2.24488e-05	4	STK38L
8.71711e-10	-0.438786	0.352	0.47	2.87028e-05	4	ZNF644li2
1.1681e-09	-0.733856	0.248	0.357	3.8462e-05	4	ZFP36L1
1.3269e-09	-0.372647	0.632	0.682	4.36908e-05	4	PER3
1.45748e-09	0.410543	0.303	0.208	4.79904e-05	4	LINC-USP25-15
1.61539e-09	-0.464903	0.201	0.312	5.319e-05	4	ZNF423
1.70457e-09	0.386049	0.251	0.162	5.61263e-05	4	VEGFA
1.74749e-09	0.399221	0.28	0.188	5.75395e-05	4	CDK19
1.87395e-09	-0.440226	0.309	0.43	6.17036e-05	4	GPM6A-AS-1
1.97039e-09	-0.459293	0.216	0.329	6.48789e-05	4	APPBP2
2.28665e-09	-0.289635	0.464	0.568	7.52925e-05	4	NPDC1-AS-1
2.31104e-09	0.44363	0.306	0.211	7.60957e-05	4	FRZB
2.77606e-09	-0.438576	0.21	0.322	9.14074e-05	4	SDCCAG8
2.92814e-09	-0.425146	0.185	0.296	9.64147e-05	4	SNX25
4.36977e-09	-0.489912	0.225	0.332	0.000143883	4	ACAP2
4.68297e-09	0.363495	0.343	0.246	0.000154196	4	KIAA1109
4.88915e-09	-0.485273	0.164	0.267	0.000160985	4	SAMD12
5.19548e-09	-0.410826	0.179	0.287	0.000171072	4	FNBP1
5.58468e-09	-0.486294	0.165	0.271	0.000183887	4	RASGRP3
5.69838e-09	-0.442962	0.185	0.293	0.000187631	4	SOS1
6.22886e-09	-0.42867	0.245	0.361	0.000205098	4	SCAF8
7.0593e-09	0.360461	0.345	0.25	0.000232442	4	MEGF9
7.43577e-09	-0.435491	0.441	0.531	0.000244838	4	AK4
7.61597e-09	-0.492577	0.245	0.349	0.000250771	4	UBE2E3
8.06581e-09	0.382962	0.553	0.459	0.000265583	4	NCALD
8.21709e-09	-0.332441	0.631	0.693	0.000270564	4	SIPA1L1
9.7089e-09	-0.406903	0.263	0.377	0.000319685	4	SRSF11
1.02942e-08	-0.368616	0.443	0.548	0.000338956	4	MBNL2
1.22656e-08	-0.447912	0.222	0.325	0.000403871	4	GPATCH8
1.24598e-08	-0.288909	0.81	0.832	0.000410263	4	CADM2
1.29877e-08	-0.424971	0.19	0.293	0.000427646	4	EFR3Bli2
1.57936e-08	-0.510881	0.274	0.38	0.000520037	4	DDX5-AS-1
1.7759e-08	0.383734	0.348	0.255	0.000584751	4	ZNF280D
1.78426e-08	-0.296413	0.64	0.724	0.000587502	4	DST
1.80972e-08	0.362001	0.429	0.333	0.000595886	4	SRPK2
2.32121e-08	-0.374739	0.152	0.251	0.000764306	4	FAM135A
2.361e-08	-0.445296	0.331	0.435	0.000777406	4	RFTN2
2.63477e-08	-0.457427	0.178	0.275	0.000867551	4	OSBPL1A
2.81916e-08	-0.475995	0.407	0.505	0.000928264	4	ARHGEF4
3.11703e-08	0.341364	0.259	0.174	0.00102634	4	SLC25A12
3.20627e-08	-0.26701	0.403	0.521	0.00105573	4	COL9A2
3.26264e-08	-0.458555	0.381	0.487	0.00107429	4	MACROD2
3.90326e-08	-0.418023	0.208	0.315	0.00128523	4	GRID2-AS-11
4.48915e-08	-0.280226	0.741	0.78	0.00147814	4	RERE
4.50255e-08	0.313574	0.801	0.76	0.00148256	4	MAML2
4.66644e-08	-0.382215	0.544	0.626	0.00153652	4	FGD4
4.76067e-08	-0.444844	0.263	0.367	0.00156755	4	PHKB
5.38705e-08	-0.460007	0.233	0.327	0.00177379	4	OSBPL9li1
5.78417e-08	-0.462657	0.257	0.354	0.00190455	4	TCF7L1
5.82235e-08	-0.387272	0.461	0.558	0.00191713	4	CBLB
6.47061e-08	-0.478528	0.326	0.426	0.00213058	4	PHIP
6.92603e-08	0.290977	0.311	0.224	0.00228053	4	PPIP5K2
7.30239e-08	-0.303614	0.64	0.698	0.00240446	4	HNRNPA2B1li12
7.73135e-08	0.349747	0.42	0.314	0.0025457	4	IFI6
8.24573e-08	-0.538811	0.191	0.284	0.00271507	4	EML4
8.56376e-08	-0.364296	0.254	0.359	0.00281979	4	CPEB2
1.04978e-07	0.388282	0.38	0.294	0.00345661	4	SNRPB2
1.07231e-07	0.34792	0.277	0.192	0.00353079	4	DPYSL2
1.17367e-07	-0.423927	0.165	0.256	0.00386453	4	ZFYVE1
[truncated: 2,666 more rows]

## Sheet: FindAllMarkers-celltype
p_val	avg_log2FC	pct.1	pct.2	p_val_adj	cluster	gene
0	4.67089	0.98	0.173	0	Muller	MDGA2
0	3.84457	0.933	0.119	0	Muller	DACH1
0	3.67499	0.914	0.156	0	Muller	KHDRBS2
0	3.58696	0.83	0.023	0	Muller	MAGEB4
0	3.51761	0.788	0.106	0	Muller	TF
0	3.4677	0.77	0.026	0	Muller	WIF1
0	3.46193	0.815	0.049	0	Muller	TOX3
0	3.4157	0.765	0.056	0	Muller	IL1RAPL1
0	3.23303	0.71	0.009	0	Muller	ADAMTS12
0	3.21099	0.846	0.105	0	Muller	SEMA5A
0	3.16918	0.581	0.013	0	Muller	ADAMTS19
0	3.10575	0.846	0.143	0	Muller	FRMD5
0	3.09641	0.763	0.11	0	Muller	LUZP2
0	3.05376	0.969	0.427	0	Muller	TRPM3
0	2.91614	0.714	0.065	0	Muller	NLGN4X
0	2.91153	0.7	0.031	0	Muller	GFRA1
0	2.87381	0.685	0.033	0	Muller	OPCML
0	2.8457	0.811	0.138	0	Muller	PRKD1
0	2.83658	0.782	0.095	0	Muller	PREX2
0	2.83013	0.715	0.045	0	Muller	CGNL1
0	2.81226	0.703	0.055	0	Muller	RANBP3L
0	2.78616	0.841	0.192	0	Muller	STK39
0	2.77148	0.743	0.087	0	Muller	RLBP1
0	2.69946	0.616	0.013	0	Muller	KDR
0	2.67255	0.721	0.099	0	Muller	MAP2
0	2.65257	0.618	0.022	0	Muller	SPHK1
0	2.64911	0.639	0.028	0	Muller	ZNF536
0	2.5818	0.773	0.152	0	Muller	SPHKAP
0	2.54487	0.624	0.038	0	Muller	SMAD9
0	2.52451	0.68	0.078	0	Muller	GLUD1
0	2.45859	0.927	0.371	0	Muller	NCAM2
0	2.45386	0.969	0.538	0	Muller	CTNNA2
0	2.44623	0.712	0.137	0	Muller	TRPM3-AS-2
0	2.42411	0.622	0.054	0	Muller	SULF1
0	2.41123	0.857	0.289	0	Muller	UTRN
0	2.4015	0.691	0.117	0	Muller	PCSK5
0	2.39325	0.618	0.059	0	Muller	SYNPO2
0	2.33259	0.885	0.295	0	Muller	CRB1
0	2.28025	0.779	0.197	0	Muller	COL11A1
0	2.27869	0.673	0.101	0	Muller	COBL
0	2.27814	0.902	0.333	0	Muller	CNTN1
0	2.19959	0.872	0.366	0	Muller	TOX
0	2.19449	0.778	0.217	0	Muller	FSTL1
0	2.16409	0.971	0.544	0	Muller	RALYL
0	2.00914	0.75	0.229	0	Muller	LIMCH1
0	1.97342	0.746	0.257	0	Muller	RHBDL3
0	1.96002	0.879	0.398	0	Muller	TENM3
0	1.90437	0.83	0.335	0	Muller	LINC-RP1-21O18.1-3
0	1.8742	0.901	0.507	0	Muller	SORBS2
0	1.85277	0.901	0.52	0	Muller	NRXN3
0	1.81844	0.809	0.326	0	Muller	DKK3
0	1.72659	0.831	0.34	0	Muller	ARHGAP24
0	1.66513	0.855	0.395	0	Muller	ANKS1B
0	1.58598	0.938	0.551	0	Muller	SLC1A3
0	1.57076	0.897	0.462	0	Muller	CDH2
0	1.50942	0.954	0.593	0	Muller	SORCS1
0	1.44246	0.967	0.658	0	Muller	RORA
0	1.24687	0.973	0.648	0	Muller	GRID2
0	-1.53798	0.01	0.277	0	Muller	TRMT9B
0	-1.84607	0.01	0.306	0	Muller	CNTNAP2-AS-3
0	-1.8814	0.03	0.384	0	Muller	SHTN1
0	-1.99033	0.003	0.351	0	Muller	PAX8
0	-1.99885	0.029	0.38	0	Muller	GRIA1
0	-2.01363	0.002	0.365	0	Muller	LMO3
0	-2.06365	0.031	0.362	0	Muller	HS3ST3A1li1
0	-2.1633	0.022	0.418	0	Muller	PRKAR2Bli1
0	-2.17054	0.005	0.396	0	Muller	MRC2
0	-2.1962	0.003	0.382	0	Muller	SEMA3C
0	-2.21216	0.019	0.393	0	Muller	SORL1
0	-2.23003	0.008	0.353	0	Muller	DNAH5
0	-2.23078	0.066	0.445	0	Muller	TSORFli1254
0	-2.25914	0.065	0.48	0	Muller	NTNG1
0	-2.28343	0.041	0.4	0	Muller	EBF1
0	-2.29816	0.005	0.425	0	Muller	PAX2
0	-2.32782	0.22	0.657	0	Muller	LRMDA
0	-2.32869	0.055	0.454	0	Muller	PIP4K2A
0	-2.35764	0.008	0.278	0	Muller	PTPRC
0	-2.46789	0.006	0.272	0	Muller	INPP5D
0	-2.49864	0.074	0.495	0	Muller	CHST9
0	-2.58481	0.003	0.381	0	Muller	LINC-SUCLG1-5
0	-2.62093	0.063	0.455	0	Muller	DCLK1
0	-2.62698	0.009	0.282	0	Muller	APBB1IP
0	-2.66789	0.008	0.289	0	Muller	CSF1R
0	-2.71621	0.113	0.572	0	Muller	UNC5C
0	-2.78891	0.028	0.635	0	Muller	ATP1A2
0	-2.79463	0.048	0.528	0	Muller	NTRK2
0	-2.83924	0.087	0.591	0	Muller	ERBB4
0	-3.52624	0.049	0.431	0	Muller	MEF2C
0	-3.57494	0.239	0.639	0	Muller	CNTNAP2
0	-3.66852	0.03	0.698	0	Muller	ANKRD44
0	-3.72778	0.135	0.65	0	Muller	NRXN1
0	-3.76496	0.039	0.386	0	Muller	ELMO1
0	-4.24496	0.011	0.34	0	Muller	CYTL1
2.50308e-307	2.21292	0.691	0.152	8.2419e-303	Muller	THRB
7.40096e-306	2.22205	0.654	0.095	2.43692e-301	Muller	CSRP2li1
3.44506e-305	-1.54897	0.027	0.321	1.13435e-300	Muller	GPR157li1
1.19731e-303	-2.43095	0.107	0.495	3.94238e-299	Muller	SPARCL1
1.50574e-303	-3.25749	0.035	0.338	4.95794e-299	Muller	PLD5
2.91316e-303	2.31125	0.595	0.039	9.59217e-299	Muller	HOOK1
2.66175e-301	-1.50338	0.02	0.299	8.76434e-297	Muller	DAPK2
4.34347e-300	2.66199	0.563	0.013	1.43018e-295	Muller	ANO4
1.49937e-291	2.25102	0.625	0.079	4.93697e-287	Muller	STK39-AS-1
1.28784e-287	-1.90426	0.027	0.309	4.24048e-283	Muller	DLC1
2.69676e-285	-1.462	0.014	0.266	8.87962e-281	Muller	NRXN1-AS-4
8.29417e-283	2.31843	0.555	0.025	2.73102e-278	Muller	PIP5K1B
8.25287e-277	2.91554	0.56	0.036	2.71742e-272	Muller	TM4SF1
3.32684e-276	-1.84307	0.057	0.377	1.09543e-271	Muller	MYO16li1
1.10093e-274	1.76063	0.781	0.328	3.62502e-270	Muller	SEL1L3
5.33996e-274	-3.2716	0.053	0.358	1.75829e-269	Muller	PID1
3.92591e-272	2.34645	0.55	0.035	1.29268e-267	Muller	SRGAP1
1.0606e-269	1.26904	0.933	0.559	3.49224e-265	Muller	CADM1
2.33594e-269	1.30389	0.911	0.527	7.69154e-265	Muller	THSD7A
1.03269e-267	-2.13756	0.173	0.553	3.40034e-263	Muller	KCNJ3
5.59906e-267	-1.34185	0.014	0.254	1.8436e-262	Muller	TTC39C
1.09766e-266	2.04832	0.631	0.124	3.61425e-262	Muller	SYNE1
1.19007e-265	-1.44134	0.019	0.269	3.91854e-261	Muller	PLXNC1
6.07058e-263	2.54696	0.515	0.012	1.99886e-258	Muller	FREM1
1.81828e-262	-1.49921	0.025	0.287	5.98706e-258	Muller	PDE4B-AS-5
1.38787e-260	-3.13067	0.3	0.619	4.56984e-256	Muller	SLC14A1
4.7884e-260	1.40231	0.889	0.488	1.57668e-255	Muller	CDH20
9.71173e-259	2.30976	0.582	0.089	3.19778e-254	Muller	SHANK3
3.47234e-257	1.25487	0.909	0.545	1.14334e-252	Muller	GALNT13
2.67441e-256	1.75298	0.7	0.184	8.80604e-252	Muller	TSHZ2
4.00931e-256	2.00671	0.602	0.105	1.32015e-251	Muller	PLEKHA5liN
3.0366e-255	-2.42223	0.084	0.41	9.99862e-251	Muller	TANC2
9.94022e-254	1.61597	0.759	0.321	3.27302e-249	Muller	PLCE1
4.96183e-253	-2.20021	0.056	0.354	1.63378e-248	Muller	WIPF1
5.07485e-251	-2.01667	0.226	0.598	1.671e-246	Muller	PDE4B
3.00575e-250	1.77264	0.681	0.22	9.89703e-246	Muller	DDHD1
1.46382e-249	2.04611	0.548	0.054	4.81991e-245	Muller	GLI3
3.54307e-249	1.92451	0.616	0.128	1.16663e-244	Muller	ACSS3
3.22606e-248	-1.52827	0.043	0.326	1.06225e-243	Muller	ADCY2li1
1.32048e-247	2.20242	0.527	0.041	4.34795e-243	Muller	FLT1
2.30455e-247	-1.45348	0.022	0.265	7.5882e-243	Muller	FBN1
1.10717e-246	-1.57871	0.054	0.35	3.64559e-242	Muller	PRICKLE2
1.4563e-245	-2.34596	0.041	0.314	4.79515e-241	Muller	GAB2
5.41317e-243	-3.24763	0.508	0.796	1.78239e-238	Muller	CST3
2.68608e-242	1.33907	0.841	0.398	8.84447e-238	Muller	LINC-RPL36A-4
1.77845e-241	1.87456	0.624	0.149	5.8559e-237	Muller	PAX6
9.48152e-241	2.27549	0.5	0.024	3.12198e-236	Muller	SEMA3D
1.39638e-239	-1.70474	0.045	0.324	4.59786e-235	Muller	SEMA3A
2.76661e-239	1.46535	0.754	0.263	9.10962e-235	Muller	NCKAP5
2.27775e-238	-3.15836	0.074	0.372	7.49996e-234	Muller	MAN1A1
4.09368e-237	2.35347	0.477	0.01	1.34793e-232	Muller	OTOG
1.87816e-236	1.42759	0.805	0.363	6.1842e-232	Muller	NAV2li1
4.06383e-235	-1.44559	0.021	0.254	1.3381e-230	Muller	SAMD4A
1.22946e-231	-2.77071	0.085	0.4	4.04824e-227	Muller	B2M
3.72597e-231	-1.65969	0.047	0.321	1.22685e-226	Muller	ZEB1
1.55707e-229	-3.212	0.1	0.409	5.12696e-225	Muller	SLC8A1
1.88062e-229	2.11865	0.502	0.04	6.1923e-225	Muller	RNF180
1.04713e-228	-1.24941	0.021	0.251	3.44788e-224	Muller	TRAK1
1.49484e-227	2.02828	0.479	0.022	4.92207e-223	Muller	TOX2
2.44065e-226	1.73738	0.665	0.222	8.03633e-222	Muller	PLOD2
3.34141e-226	-1.80859	0.067	0.358	1.10023e-221	Muller	LYN
3.18102e-225	1.9465	0.504	0.044	1.04741e-220	Muller	MYO1B
7.35862e-225	-1.31919	0.028	0.268	2.42297e-220	Muller	TANC1
1.42246e-218	1.12471	0.88	0.587	4.68374e-214	Muller	CELF2li1
2.66483e-218	1.78024	0.593	0.143	8.77447e-214	Muller	EML5
1.19036e-217	1.98546	0.481	0.033	3.9195e-213	Muller	CDH23li1
2.12891e-216	1.8603	0.524	0.056	7.00987e-212	Muller	CHRDL1
4.01456e-214	-1.58539	0.134	0.466	1.32188e-209	Muller	MAF
9.36657e-213	-2.59382	0.501	0.695	3.08413e-208	Muller	DLG2
1.63366e-212	1.72487	0.589	0.137	5.37916e-208	Muller	NOS1AP
4.76371e-212	-1.60166	0.288	0.633	1.56855e-207	Muller	DOCK10
2.35675e-211	1.89933	0.473	0.031	7.76007e-207	Muller	STK32C
3.33454e-211	-1.50658	0.438	0.73	1.09796e-206	Muller	ABCA9
3.86761e-211	1.95625	0.486	0.042	1.27349e-206	Muller	PTN
3.37337e-209	2.03785	0.436	0.007	1.11075e-204	Muller	CLRN1
4.01955e-208	2.05835	0.46	0.026	1.32352e-203	Muller	CDH8
4.81212e-208	1.89367	0.448	0.018	1.58449e-203	Muller	COL2A1
2.36749e-206	1.57253	0.694	0.281	7.79543e-202	Muller	SLC25A26
3.13304e-206	2.31685	0.497	0.064	1.03162e-201	Muller	FGF14
5.5216e-206	-1.64469	0.076	0.362	1.8181e-201	Muller	GNG2
1.61638e-205	-1.62014	0.224	0.563	5.32225e-201	Muller	SESN3
2.78709e-205	1.72721	0.558	0.119	9.17707e-201	Muller	HK1
1.5438e-204	-2.48531	0.343	0.609	5.08327e-200	Muller	SLC4A4
7.19794e-204	1.94281	0.47	0.039	2.37007e-199	Muller	LIN7A
7.32284e-198	1.4829	0.675	0.245	2.41119e-193	Muller	RASAL2
5.38695e-197	-1.34112	0.073	0.351	1.77376e-192	Muller	KIF13B
9.9461e-196	-1.82859	0.154	0.471	3.27495e-191	Muller	LRCH1
1.48329e-193	2.14904	0.461	0.049	4.88402e-189	Muller	EPHA6
1.95774e-193	1.46945	0.688	0.277	6.44624e-189	Muller	NHSL1
1.32713e-190	1.73403	0.503	0.08	4.36985e-186	Muller	CD109
1.82787e-190	1.71699	0.52	0.105	6.01861e-186	Muller	CRB1-AS-1
5.33567e-190	-1.27864	0.042	0.279	1.75688e-185	Muller	BCAT1
1.64991e-189	-1.43116	0.339	0.664	5.43266e-185	Muller	PTPRJ
1.50072e-188	-1.84923	0.33	0.644	4.94142e-184	Muller	CAMK1D
7.97192e-188	-2.04376	0.046	0.277	2.62491e-183	Muller	RGS10
3.89713e-187	-1.5505	0.103	0.392	1.28321e-182	Muller	PTPRK
4.73263e-187	-1.32777	0.049	0.291	1.55831e-182	Muller	ADAM22
1.29497e-186	1.69205	0.561	0.154	4.26393e-182	Muller	ADARB1
2.53573e-186	1.51878	0.63	0.225	8.34941e-182	Muller	MAGI1
4.65676e-186	-3.1777	0.122	0.401	1.53333e-181	Muller	TMCC3
2.57136e-185	2.04593	0.424	0.027	8.4667e-181	Muller	ABI3BP
3.99195e-185	1.26771	0.736	0.336	1.31443e-180	Muller	LINC-RPL36A-6
5.10347e-185	1.8573	0.426	0.028	1.68042e-180	Muller	JPH1
1.55498e-184	1.84378	0.421	0.021	5.12007e-180	Muller	SLC7A11
5.25557e-184	-1.59105	0.293	0.607	1.7305e-179	Muller	PPP3CA
7.18785e-183	1.75172	0.52	0.107	2.36674e-178	Muller	CYP2J2li1
9.81124e-183	1.52775	0.68	0.304	3.23055e-178	Muller	NEGR1
2.62806e-182	2.02605	0.472	0.067	8.65342e-178	Muller	IMMP2Lli1
1.66288e-181	2.25835	0.401	0.013	5.47536e-177	Muller	MCTP1
2.90907e-180	1.76065	0.437	0.04	9.57871e-176	Muller	CAB39L
1.49722e-178	0.896489	0.959	0.634	4.92991e-174	Muller	NLGN1
5.4656e-178	1.68709	0.495	0.085	1.79966e-173	Muller	MAN2A1
1.26989e-177	1.5749	0.663	0.281	4.18137e-173	Muller	GPC6
1.76712e-176	1.82019	0.408	0.024	5.81861e-172	Muller	L1RE1li38
3.44443e-176	1.51471	0.65	0.27	1.13415e-171	Muller	CAV2
5.68521e-175	-1.51061	0.128	0.414	1.87197e-170	Muller	CACNA1A
7.58906e-175	-1.8272	0.271	0.553	2.49885e-170	Muller	CTNND2
5.69535e-173	-1.30916	0.055	0.29	1.87531e-168	Muller	ABLIM2
3.64405e-169	1.52741	0.565	0.179	1.19988e-164	Muller	DMD
2.94036e-168	1.77547	0.398	0.025	9.68172e-164	Muller	PDE3A-AS-3
6.71048e-168	1.46862	0.551	0.158	2.20956e-163	Muller	COL18A1
9.89851e-168	1.40227	0.57	0.161	3.25928e-163	Muller	EFNA5
1.47886e-167	-1.2401	0.052	0.282	4.86945e-163	Muller	SGK3
9.9444e-167	1.29007	0.698	0.35	3.27439e-162	Muller	CLASP1
3.60191e-166	-1.4498	0.422	0.681	1.186e-161	Muller	ARL15
3.38343e-165	1.69581	0.413	0.038	1.11406e-160	Muller	NECTIN3
7.82543e-165	1.75965	0.369	0.009	2.57668e-160	Muller	TOX3-AS-3
4.8187e-164	0.940589	0.884	0.542	1.58665e-159	Muller	ADGRL3
1.84063e-163	1.5685	0.499	0.117	6.06064e-159	Muller	ARHGEF26
5.96866e-162	1.14269	0.751	0.393	1.9653e-157	Muller	DOCK9
7.87908e-162	1.62276	0.496	0.116	2.59434e-157	Muller	SH3RF1
2.28598e-161	0.945353	0.888	0.561	7.52706e-157	Muller	NCAM1
5.03966e-161	2.07025	0.467	0.104	1.65941e-156	Muller	CDH18
3.34951e-159	1.35663	0.602	0.225	1.10289e-154	Muller	GNAI1li1
3.92865e-159	-1.72227	0.191	0.471	1.29359e-154	Muller	EPB41L3
1.89428e-158	1.33093	0.608	0.209	6.23728e-154	Muller	GPR37
4.56714e-158	1.45877	0.561	0.183	1.50382e-153	Muller	ST8SIA2
1.17246e-157	1.30934	0.648	0.278	3.86057e-153	Muller	SOX6
1.28598e-157	1.24137	0.728	0.361	4.23434e-153	Muller	ARF4-AS-1
1.30293e-157	-1.88944	0.384	0.603	4.29016e-153	Muller	NPAS3
1.34461e-157	1.78165	0.35	0.004	4.42741e-153	Muller	ADAMTS18
3.511e-157	1.76245	0.418	0.058	1.15607e-152	Muller	CACNB2li1
1.55021e-156	1.74846	0.513	0.141	5.10437e-152	Muller	CPM
3.54996e-156	1.56909	0.453	0.083	1.16889e-151	Muller	SKP2
4.45181e-156	-2.14482	0.155	0.422	1.46585e-151	Muller	CYRIB
8.22859e-156	1.0789	0.757	0.415	2.70943e-151	Muller	SIPA1L1
1.06873e-155	1.57932	0.451	0.083	3.519e-151	Muller	PDE5Ali1
4.98115e-155	-1.51815	0.359	0.641	1.64014e-150	Muller	FUT8
7.39301e-155	0.845643	0.902	0.666	2.4343e-150	Muller	MSI2
8.12481e-154	-1.32067	0.047	0.261	2.67525e-149	Muller	SLC4A4-AS-1
8.33729e-154	1.00609	0.815	0.489	2.74522e-149	Muller	PARD3B
1.77024e-153	1.20142	0.702	0.37	5.82886e-149	Muller	CDC14A
4.4163e-153	1.55853	0.434	0.074	1.45415e-148	Muller	GPLD1li1
4.4966e-153	1.92015	0.394	0.042	1.48059e-148	Muller	SLC8A3li1
4.30538e-150	1.77998	0.378	0.033	1.41763e-145	Muller	LUZP2-AS-5
5.64155e-150	1.37591	0.565	0.197	1.85759e-145	Muller	PAK3
5.5544e-149	-1.4168	0.049	0.258	1.8289e-144	Muller	RUBCNL
4.26096e-148	1.568	0.464	0.103	1.40301e-143	Muller	OPTC
5.14338e-148	1.52245	0.448	0.09	1.69356e-143	Muller	SDC2
1.24842e-146	-1.94813	0.177	0.442	4.11067e-142	Muller	MEF2A
4.52925e-146	-1.1867	0.07	0.299	1.49134e-141	Muller	LGI4
8.67276e-146	1.51328	0.374	0.035	2.85568e-141	Muller	ABLIM1
1.01264e-142	1.49628	0.389	0.05	3.33433e-138	Muller	PRR5L
1.10895e-142	-1.54758	0.074	0.299	3.65144e-138	Muller	ZFHX3
1.67495e-142	-1.37127	0.053	0.261	5.51512e-138	Muller	SLC4A4-AS-4
1.80609e-142	1.3004	0.581	0.206	5.9469e-138	Muller	MAMDC2
1.9795e-142	1.18671	0.664	0.315	6.51789e-138	Muller	GAREM1
6.27487e-142	1.32471	0.583	0.226	2.06613e-137	Muller	PBX1
1.106e-140	1.116	0.69	0.345	3.64172e-136	Muller	COL9A1
1.48133e-140	-2.04092	0.058	0.263	4.87759e-136	Muller	LRFN5
8.50993e-140	1.72942	0.325	0.008	2.80206e-135	Muller	RERG
2.99987e-138	1.51288	0.399	0.063	9.87766e-134	Muller	ITGA2
9.13405e-138	1.55882	0.387	0.056	3.00757e-133	Muller	RALGPS2
9.71303e-138	1.46027	0.385	0.049	3.19821e-133	Muller	SERINC5
2.49544e-137	-1.25089	0.051	0.252	8.21674e-133	Muller	PRICKLE1
3.7765e-136	1.57572	0.361	0.038	1.24349e-131	Muller	SH3BGRL2
5.15872e-135	1.29311	0.514	0.161	1.69861e-130	Muller	PKP4
2.02209e-134	1.6221	0.323	0.013	6.65813e-130	Muller	TLL1
2.76982e-134	-1.26742	0.184	0.454	9.12018e-130	Muller	TLN2
9.56316e-134	1.32358	0.563	0.224	3.14886e-129	Muller	MOB3B
1.2995e-133	0.892476	0.825	0.493	4.27888e-129	Muller	PTPRG
1.02186e-132	-1.1683	0.438	0.672	3.36467e-128	Muller	MAP4K4
4.80986e-132	1.94384	0.306	0.004	1.58374e-127	Muller	CHST2-AS-3
7.15402e-132	-1.90624	0.077	0.295	2.3556e-127	Muller	CTSD
8.55394e-132	1.44534	0.355	0.037	2.81656e-127	Muller	CCDC141
1.90634e-131	0.728025	0.964	0.646	6.277e-127	Muller	RORB
1.35458e-130	-1.32457	0.159	0.415	4.46022e-126	Muller	NEBL
1.42496e-130	1.24369	0.577	0.244	4.69195e-126	Muller	CACNA2D1
2.55443e-130	1.92542	0.349	0.04	8.41096e-126	Muller	PRKG1
3.29269e-130	-1.29221	0.563	0.757	1.08418e-125	Muller	MBNL1
5.34862e-130	1.2948	0.502	0.162	1.76114e-125	Muller	ST3GAL5
1.95175e-129	1.85388	0.35	0.038	6.42653e-125	Muller	DISP3
1.86742e-128	-1.38702	0.059	0.257	6.14885e-124	Muller	FMN1
5.32086e-128	0.996242	0.737	0.445	1.752e-123	Muller	PER3
1.6385e-127	1.35329	0.447	0.117	5.39507e-123	Muller	MPDZ
3.87586e-127	-1.86911	0.313	0.562	1.27621e-122	Muller	FCHSD2
3.9897e-126	-1.23554	0.304	0.571	1.31369e-121	Muller	TRPS1
5.73957e-126	-1.16384	0.066	0.272	1.88987e-121	Muller	PRCP
6.78634e-126	-1.12556	0.064	0.268	2.23454e-121	Muller	CLYBL
8.89309e-126	1.33088	0.455	0.12	2.92823e-121	Muller	RASSF8
1.30032e-125	-1.23007	0.088	0.31	4.28157e-121	Muller	CNTN3
1.44005e-125	1.36717	0.388	0.067	4.74166e-121	Muller	ST6GAL2
1.99855e-125	0.810649	0.887	0.609	6.58061e-121	Muller	CADM2
4.96264e-124	-1.74122	0.465	0.61	1.63405e-119	Muller	ANOS1
1.80778e-123	1.44262	0.328	0.027	5.95249e-119	Muller	SLC2A1
2.46315e-123	1.13066	0.626	0.302	8.1104e-119	Muller	SNTB1
1.4094e-122	1.53383	0.291	0.006	4.64075e-118	Muller	LINC-SPTLC3-2
1.49524e-122	-1.34793	0.193	0.445	4.92337e-118	Muller	EVL
2.61789e-122	1.5317	0.305	0.014	8.61994e-118	Muller	KHDRBS2-AS-2
3.72351e-122	1.19081	0.53	0.192	1.22604e-117	Muller	ARHGAP18
4.59421e-122	-1.74618	0.411	0.593	1.51274e-117	Muller	EFEMP1
2.24193e-120	1.69748	0.309	0.02	7.38199e-116	Muller	DACH2
3.32161e-120	-1.28526	0.323	0.574	1.09371e-115	Muller	ETV6
1.59925e-119	-1.16826	0.102	0.324	5.26584e-115	Muller	ASTN1
2.45793e-119	1.21326	0.581	0.257	8.09323e-115	Muller	SLC1A3-AS-5
3.61939e-118	0.968497	0.572	0.203	1.19176e-113	Muller	PARP8
1.05714e-117	1.3415	0.426	0.114	3.48085e-113	Muller	SPTLC3
1.24625e-117	1.35711	0.304	0.019	4.10353e-113	Muller	POLli37
4.86342e-117	1.30543	0.437	0.12	1.60138e-112	Muller	PLPP3
5.71229e-117	1.45501	0.329	0.038	1.88088e-112	Muller	GUCY1A2
5.78548e-117	1.0548	0.632	0.309	1.90498e-112	Muller	IGF1R
1.0201e-116	0.869871	0.75	0.435	3.35889e-112	Muller	ASPH
1.12216e-116	-1.17496	0.659	0.8	3.69494e-112	Muller	QKI
2.71275e-115	1.0718	0.599	0.288	8.93227e-111	Muller	PLEKHM3
3.89525e-114	-1.47493	0.082	0.281	1.28259e-109	Muller	SPECC1
2.58684e-113	0.831759	0.798	0.505	8.51769e-109	Muller	PTPRD
4.7507e-113	1.16867	0.465	0.142	1.56426e-108	Muller	LINC-BTF3-4
7.85488e-113	1.45554	0.462	0.147	2.58638e-108	Muller	PLCL1
5.24952e-112	1.30391	0.824	0.565	1.72851e-107	Muller	CLU
2.50845e-111	1.27134	0.366	0.07	8.25958e-107	Muller	SERPINI1
3.99181e-110	0.953411	0.684	0.394	1.31438e-105	Muller	PHLPP1
4.51031e-109	0.789422	0.813	0.589	1.48511e-104	Muller	TCF4
1.60304e-108	-1.17993	0.445	0.657	5.27834e-104	Muller	SPRED1
1.60674e-107	1.09348	0.441	0.129	5.29052e-103	Muller	AQP9
3.93397e-107	1.18972	0.42	0.124	1.29534e-102	Muller	ADGRL2
4.71667e-106	-1.05952	0.081	0.277	1.55306e-101	Muller	RHOQ
6.64673e-106	1.36704	0.401	0.11	2.18857e-101	Muller	SHROOM4
1.02141e-105	0.882272	0.759	0.479	3.3632e-101	Muller	MAGI2li1
1.54033e-105	-1.4228	0.11	0.317	5.07185e-101	Muller	ULK2
1.62127e-105	0.837468	0.745	0.49	5.33835e-101	Muller	DENND1A
1.08457e-104	1.38221	0.257	0.006	3.57116e-100	Muller	LORF2li216
3.67442e-104	-1.37671	0.085	0.279	1.20988e-99	Muller	EDA
6.32201e-104	1.28814	0.328	0.054	2.08165e-99	Muller	RECK
7.06382e-104	1.25566	0.462	0.161	2.3259e-99	Muller	FLRT2
5.53447e-103	0.874652	0.736	0.477	1.82234e-98	Muller	RTN4
6.76272e-103	1.271	0.301	0.035	2.22676e-98	Muller	PROX1
9.29769e-103	1.26502	0.31	0.043	3.06145e-98	Muller	COL13A1
1.44424e-102	1.99211	0.304	0.044	4.75546e-98	Muller	LRRTM4
3.25937e-102	1.19505	0.351	0.07	1.07321e-97	Muller	DCLK2
4.51531e-102	1.32478	0.448	0.151	1.48676e-97	Muller	ATP1A1
5.68212e-102	0.88159	0.773	0.55	1.87095e-97	Muller	PALLD
9.84671e-102	0.935364	0.576	0.256	3.24222e-97	Muller	COL9A2
1.39776e-101	0.82737	0.737	0.436	4.6024e-97	Muller	CCDC85A
4.15483e-101	1.20148	0.315	0.047	1.36806e-96	Muller	LIFR
2.22497e-100	1.30603	0.261	0.013	7.32615e-96	Muller	GULP1
2.36414e-100	1.03167	0.582	0.293	7.78439e-96	Muller	AK4
2.55696e-100	1.24135	0.368	0.093	8.4193e-96	Muller	DKK3-AS-2
4.63522e-100	-1.1146	0.109	0.314	1.52624e-95	Muller	ATRNL1
1.4226e-99	-1.24854	0.113	0.318	4.6842e-95	Muller	TBC1D1
2.6077e-99	1.30698	0.317	0.054	8.58637e-95	Muller	NPR3
9.20629e-99	1.09258	0.557	0.262	3.03136e-94	Muller	CCDC85A-AS-2
1.30425e-98	-1.23614	0.091	0.283	4.29451e-94	Muller	SIRPA
2.92587e-98	-1.09351	0.143	0.363	9.63402e-94	Muller	MITF
1.50377e-97	1.18351	0.26	0.015	4.95145e-93	Muller	CP
1.78364e-97	0.831404	0.744	0.458	5.87298e-93	Muller	ADD3
2.53736e-97	1.05495	0.483	0.192	8.35475e-93	Muller	SPECC1L
9.36064e-97	1.33195	0.264	0.019	3.08218e-92	Muller	TSPAN2
1.93568e-96	1.17097	0.519	0.232	6.3736e-92	Muller	KIT
5.29348e-95	1.46743	0.347	0.085	1.74298e-90	Muller	GRIK2
2.90397e-94	1.3401	0.252	0.015	9.5619e-90	Muller	SCEL
9.95938e-93	0.641677	0.842	0.542	3.27933e-88	Muller	GPM6A
1.46675e-92	1.24652	0.271	0.029	4.82956e-88	Muller	COCH
8.72502e-92	1.22211	0.273	0.033	2.87289e-87	Muller	PDZD2
1.43472e-91	-1.09966	0.224	0.45	4.7241e-87	Muller	FMNL2
6.22044e-91	0.916919	0.553	0.267	2.0482e-86	Muller	VPS13D
1.61536e-90	0.990038	0.499	0.213	5.31889e-86	Muller	FBXW7
3.38035e-90	1.44394	0.323	0.073	1.11305e-85	Muller	UNC13Cli1
1.11175e-89	-1.35713	0.222	0.435	3.66065e-85	Muller	JARID2
1.56137e-89	1.37232	0.305	0.058	5.14114e-85	Muller	RIPK2-AS-3
1.16457e-88	1.08166	0.382	0.115	3.83457e-84	Muller	KLHL3
1.06166e-87	1.08805	0.403	0.135	3.49573e-83	Muller	NAV2
4.019e-87	-0.94887	0.102	0.289	1.32334e-82	Muller	ATP2B4
8.63763e-87	1.10225	0.3	0.058	2.84411e-82	Muller	SORBS2-AS-6
2.20069e-86	-1.24091	0.524	0.689	7.24621e-82	Muller	LINC-MRPL42-8
2.84428e-86	1.11872	0.271	0.038	9.36535e-82	Muller	CELF4
3.84017e-86	0.762916	0.771	0.537	1.26445e-81	Muller	DNAJC1
6.95347e-86	0.97733	0.502	0.219	2.28957e-81	Muller	GLIS3
2.70083e-85	1.07914	0.273	0.04	8.89301e-81	Muller	AKR1B10
2.44569e-84	1.11219	0.35	0.1	8.05293e-80	Muller	LINC-RAX-1
5.84397e-84	1.15148	0.294	0.06	1.92424e-79	Muller	PLEKHA7
7.52803e-84	0.816042	0.678	0.42	2.47875e-79	Muller	BMPR2
1.58549e-83	0.814466	0.639	0.37	5.22053e-79	Muller	FARP1
2.66199e-83	1.15058	0.282	0.047	8.76513e-79	Muller	CSPG5
9.39061e-83	-0.968058	0.122	0.315	3.09205e-78	Muller	MSRA
1.06595e-82	0.892439	0.626	0.372	3.50986e-78	Muller	MTMR12
1.13531e-82	-0.996369	0.133	0.328	3.73825e-78	Muller	HIVEP2
1.45408e-82	0.996311	0.513	0.245	4.78786e-78	Muller	CNKSR2
4.2257e-82	1.02992	0.373	0.118	1.3914e-77	Muller	SEMA6A
1.32548e-81	1.08248	0.414	0.153	4.3644e-77	Muller	GLUL
1.20728e-80	0.987946	0.299	0.061	3.97522e-76	Muller	RGS7BP
1.89709e-80	-1.27179	0.392	0.557	6.24654e-76	Muller	ABCA5
7.63466e-80	0.825526	0.377	0.111	2.51387e-75	Muller	NKD1
7.69126e-80	0.986976	0.48	0.218	2.5325e-75	Muller	RFTN2
8.43129e-80	0.943979	0.446	0.183	2.77617e-75	Muller	COL22A1
1.08989e-79	0.864084	0.588	0.325	3.58867e-75	Muller	DOCK1
1.74191e-79	0.883064	0.546	0.28	5.73559e-75	Muller	ARHGAP32
1.38099e-78	0.991301	0.319	0.079	4.5472e-74	Muller	CACHD1
1.90323e-78	0.760705	0.695	0.443	6.26677e-74	Muller	KTN1
2.42235e-78	0.820176	0.574	0.309	7.97606e-74	Muller	TMCC1
6.99827e-78	1.00913	0.392	0.141	2.30432e-73	Muller	SNX9li1
9.62473e-78	0.990694	0.55	0.292	3.16913e-73	Muller	ARHGEF4
2.72948e-77	1.04377	0.286	0.06	8.98735e-73	Muller	PIK3R3
6.37406e-77	0.943603	0.468	0.211	2.09879e-72	Muller	REV3L
1.23929e-76	1.24517	0.37	0.136	4.0806e-72	Muller	LINC-ARHGAP24-1
4.90064e-76	0.642559	0.801	0.587	1.61363e-71	Muller	MYO6
1.66783e-75	-1.02361	0.125	0.306	5.49167e-71	Muller	ANOS1-AS-1
1.72883e-75	1.03696	0.281	0.058	5.69253e-71	Muller	C12ORF66
3.83082e-74	-1.17527	0.305	0.483	1.26137e-69	Muller	KANK1
8.22843e-74	0.978754	0.44	0.198	2.70938e-69	Muller	MAPRE3
1.03791e-73	-0.918917	0.409	0.575	3.41751e-69	Muller	TRIO
1.95441e-73	0.918833	0.434	0.187	6.43529e-69	Muller	AGAP1
3.75316e-73	-0.993968	0.226	0.429	1.2358e-68	Muller	ZNF827
5.325e-73	-1.24516	0.312	0.497	1.75336e-68	Muller	TBC1D5
9.27567e-73	0.999053	0.25	0.042	3.0542e-68	Muller	CPNE8
1.15685e-72	0.841771	0.543	0.29	3.80916e-68	Muller	PARD3
3.51127e-72	-1.05785	0.157	0.341	1.15616e-67	Muller	PRKCA
3.9478e-72	0.852282	0.5	0.241	1.29989e-67	Muller	LINC-PLIN3-8
5.47544e-72	-0.893158	0.107	0.278	1.8029e-67	Muller	RETREG1
6.27357e-72	-0.915356	0.394	0.582	2.0657e-67	Muller	SETBP1
7.24785e-72	0.944726	0.362	0.124	2.3865e-67	Muller	MEIS1
9.0049e-72	0.612867	0.791	0.518	2.96504e-67	Muller	NFIB
7.27347e-71	0.917084	0.37	0.133	2.39494e-66	Muller	TYW5
7.29865e-71	0.918316	0.297	0.073	2.40323e-66	Muller	IQGAP2
7.60502e-71	1.22544	0.304	0.086	2.5041e-66	Muller	RBFOX1
1.02947e-70	0.744331	0.649	0.393	3.38974e-66	Muller	FOLH1
1.86933e-70	1.18988	0.301	0.084	6.15514e-66	Muller	DOK6
8.07619e-70	0.851751	0.477	0.225	2.65925e-65	Muller	MAGI3
1.14242e-69	-1.18339	0.373	0.539	3.76164e-65	Muller	DIP2B
1.8246e-69	0.972718	0.309	0.089	6.00787e-65	Muller	ILDR2
3.51074e-69	0.873656	0.337	0.11	1.15598e-64	Muller	TPM1
3.56939e-69	0.88829	0.313	0.09	1.17529e-64	Muller	MICAL3
3.8147e-69	0.928041	0.359	0.129	1.25607e-64	Muller	SCMH1
4.23754e-69	0.695187	0.731	0.475	1.3953e-64	Muller	GPM6B
8.61726e-69	0.887251	0.53	0.291	2.8374e-64	Muller	PAK1
3.60107e-68	-0.979574	0.508	0.648	1.18573e-63	Muller	SAT1
5.22943e-68	-1.16841	0.122	0.286	1.7219e-63	Muller	ITPR2
7.27415e-68	-1.59458	0.138	0.302	2.39516e-63	Muller	ZFP36L2
1.02157e-67	1.25425	0.257	0.056	3.36371e-63	Muller	NMNAT3
1.07537e-67	0.938719	0.31	0.09	3.54088e-63	Muller	DPF3
1.76252e-67	0.477659	0.956	0.648	5.80345e-63	Muller	LSAMP
2.8757e-67	0.798011	0.6	0.366	9.46881e-63	Muller	CPEB4
1.52033e-66	0.935076	0.556	0.31	5.006e-62	Muller	TSPAN13
1.55788e-66	0.443192	0.677	0.364	5.12964e-62	Muller	JAZF1
2.13952e-66	0.669255	0.667	0.407	7.04479e-62	Muller	DIP2C
2.28309e-66	-1.53485	0.132	0.288	7.51753e-62	Muller	SEC14L1
3.94002e-66	0.953666	0.288	0.08	1.29733e-61	Muller	MSI1
7.85304e-66	0.883633	0.462	0.226	2.58577e-61	Muller	PCGF5
1.2099e-65	0.877398	0.461	0.223	3.98384e-61	Muller	BMPR1B
1.21955e-65	0.887513	0.357	0.126	4.01563e-61	Muller	ATP1B3li2
1.78286e-65	1.08393	0.3	0.088	5.87041e-61	Muller	SGCD
5.54053e-65	0.911729	0.252	0.054	1.82433e-60	Muller	CTNNA2-AS-7
1.12535e-64	-0.923012	0.224	0.407	3.70544e-60	Muller	CCDC88A
3.07339e-64	-1.05566	0.301	0.483	1.01197e-59	Muller	GPCPD1
7.58721e-64	0.651935	0.745	0.548	2.49824e-59	Muller	CHD7
9.21413e-64	-1.01137	0.201	0.375	3.03394e-59	Muller	SPATA5
1.38899e-63	0.855671	0.348	0.126	4.57353e-59	Muller	LINC-RPL36A-5
1.45416e-63	0.821346	0.448	0.217	4.7881e-59	Muller	UACA
1.51303e-63	0.890771	0.274	0.072	4.98194e-59	Muller	TTC8
2.32148e-63	-0.915622	0.33	0.504	7.64395e-59	Muller	TIAM1
2.39084e-63	0.837674	0.289	0.082	7.87231e-59	Muller	PRPSAP1
4.45255e-63	0.849475	0.468	0.231	1.46609e-58	Muller	GPM6A-AS-1
5.53108e-63	-1.67722	0.164	0.319	1.82122e-58	Muller	NAV3
8.05112e-63	0.576018	0.75	0.479	2.65099e-58	Muller	SRGAP3
1.19109e-62	0.74745	0.543	0.304	3.92192e-58	Muller	LGR4
1.25607e-62	1.13756	0.367	0.156	4.13585e-58	Muller	ROBO2
2.71386e-62	0.597521	0.746	0.488	8.93592e-58	Muller	PPP1R9A
3.3192e-62	1.01753	0.27	0.07	1.09291e-57	Muller	L1RE1li70
1.41595e-61	0.754712	0.508	0.272	4.66229e-57	Muller	SLC4A7
1.41607e-61	0.787812	0.362	0.138	4.66268e-57	Muller	INPP5F
1.45333e-61	0.766777	0.62	0.385	4.78537e-57	Muller	TMTC2
4.61564e-61	0.867966	0.295	0.092	1.51979e-56	Muller	FAM126B
9.64008e-61	-1.1733	0.552	0.588	3.17419e-56	Muller	EHBP1
1.56452e-60	-0.920235	0.303	0.477	5.15151e-56	Muller	ERC1
3.0183e-60	0.8454	0.271	0.073	9.93834e-56	Muller	PFKP
1.27633e-59	0.764894	0.498	0.273	4.20258e-55	Muller	MED12L
1.71709e-59	0.866228	0.292	0.09	5.65385e-55	Muller	VSNL1
1.72446e-59	0.58793	0.705	0.461	5.67814e-55	Muller	SLC6A11
2.42748e-59	0.641025	0.631	0.389	7.99295e-55	Muller	COLEC12
2.47878e-59	0.724357	0.662	0.454	8.16188e-55	Muller	FGD4
3.37053e-59	0.789617	0.449	0.218	1.10981e-54	Muller	PTPN13
4.44601e-59	0.842152	0.444	0.225	1.46394e-54	Muller	ITSN1
1.33489e-58	-0.851279	0.108	0.258	4.3954e-54	Muller	ETV1
2.01365e-57	0.427253	0.935	0.63	6.63035e-53	Muller	B3GALT1
5.13376e-56	0.863577	0.388	0.179	1.69039e-51	Muller	TCF7L1
6.75027e-56	0.827066	0.523	0.304	2.22266e-51	Muller	MACROD2
8.09979e-56	-1.1782	0.143	0.297	2.66702e-51	Muller	IL6ST
8.56269e-56	0.842675	0.333	0.13	2.81944e-51	Muller	LORF2li123
2.95765e-54	0.678307	0.533	0.318	9.73865e-50	Muller	NUMB
4.26143e-54	0.762577	0.451	0.236	1.40316e-49	Muller	MYO5A
5.5298e-54	-0.823002	0.127	0.279	1.8208e-49	Muller	ZNF521
9.95413e-54	-0.944656	0.29	0.441	3.2776e-49	Muller	ANK2
1.25136e-53	-0.939219	0.128	0.279	4.12036e-49	Muller	KCNRG
2.79821e-53	0.614784	0.567	0.332	9.21367e-49	Muller	ZNF608
5.57158e-53	1.20542	0.282	0.102	1.83456e-48	Muller	CNTN4
9.17213e-53	0.819098	0.343	0.145	3.02011e-48	Muller	ZNF423
1.40051e-52	0.532513	0.578	0.349	4.61145e-48	Muller	FRMD4B
2.48818e-52	0.683198	0.401	0.193	8.19283e-48	Muller	CP52B
2.5275e-52	-0.952837	0.368	0.516	8.32231e-48	Muller	ITSN2
5.45605e-52	0.793206	0.303	0.115	1.79651e-47	Muller	ACP6
6.89073e-52	-1.02532	0.295	0.437	2.26891e-47	Muller	MYO10
7.40366e-52	0.829223	0.342	0.147	2.4378e-47	Muller	JDP2
9.71926e-52	0.830591	0.408	0.209	3.20026e-47	Muller	PHYHIPL
1.24489e-51	-0.834238	0.266	0.438	4.09904e-47	Muller	XKR6
1.4076e-51	-0.737954	0.118	0.267	4.63479e-47	Muller	EFS
4.56639e-51	0.821375	0.345	0.151	1.50358e-46	Muller	GRID2-AS-11
4.91938e-51	0.773109	0.315	0.123	1.6198e-46	Muller	UGP2
6.16761e-51	0.534621	0.751	0.582	2.03081e-46	Muller	TCF12
9.71861e-51	0.772553	0.342	0.145	3.20005e-46	Muller	C4ORF19
2.0198e-50	-1.76286	0.171	0.296	6.65059e-46	Muller	BLNK
6.36131e-50	0.778868	0.268	0.091	2.09459e-45	Muller	PRDX6
6.50069e-50	0.701464	0.414	0.204	2.14048e-45	Muller	FOXO3
7.14417e-50	0.727642	0.302	0.114	2.35236e-45	Muller	DENND4A
9.69301e-50	0.752908	0.276	0.095	3.19162e-45	Muller	ANKRD13C
3.38186e-49	-1.09164	0.172	0.318	1.11355e-44	Muller	RAP1A
7.86153e-49	0.735714	0.34	0.151	2.58857e-44	Muller	HIF3A
8.36511e-49	0.660021	0.591	0.388	2.75438e-44	Muller	CBLB
1.0642e-48	-0.997975	0.156	0.301	3.50408e-44	Muller	BIN1
1.66698e-48	1.39708	0.252	0.087	5.48886e-44	Muller	HS6ST3
2.23784e-48	0.745153	0.324	0.138	7.36855e-44	Muller	SNX25
4.51604e-48	0.576863	0.667	0.463	1.487e-43	Muller	GPHN
4.78918e-48	0.637198	0.367	0.165	1.57693e-43	Muller	LARGE1
4.88246e-48	-0.79982	0.312	0.471	1.60765e-43	Muller	RIMS2
1.5034e-47	0.749138	0.345	0.155	4.95025e-43	Muller	MRPS28-AS-3
2.18823e-47	0.574018	0.631	0.436	7.20518e-43	Muller	PPP1R12A
3.13396e-47	0.631517	0.512	0.302	1.03192e-42	Muller	PLPP1
3.54987e-47	-0.976699	0.331	0.455	1.16887e-42	Muller	SORBS1
4.99026e-47	-0.761254	0.139	0.283	1.64314e-42	Muller	XPR1
5.08798e-47	0.905253	0.313	0.134	1.67532e-42	Muller	NOX4
7.87999e-47	0.659519	0.499	0.297	2.59464e-42	Muller	PTPN4
1.0783e-46	-0.726058	0.151	0.298	3.55051e-42	Muller	NIPAL3
1.94363e-46	0.564252	0.601	0.395	6.39978e-42	Muller	KIF1B
5.04022e-46	-0.753442	0.276	0.429	1.65959e-41	Muller	DDX3X
8.2879e-46	-0.806708	0.16	0.307	2.72896e-41	Muller	L1RE1li118
1.01847e-45	-1.1048	0.21	0.354	3.35353e-41	Muller	ZNF618
1.25609e-45	0.671691	0.481	0.281	4.13594e-41	Muller	LORF2li16
1.40649e-45	0.69167	0.402	0.208	4.63116e-41	Muller	DENND2A
1.54211e-45	-0.594334	0.75	0.816	5.07772e-41	Muller	MAML2
8.20616e-45	0.661792	0.345	0.156	2.70204e-40	Muller	ZBTB41
1.33845e-44	-0.903357	0.212	0.357	4.40713e-40	Muller	GCNT2
1.56863e-44	0.671562	0.315	0.136	5.16504e-40	Muller	SUFU
4.3269e-44	0.7881	0.365	0.184	1.42472e-39	Muller	TMEM178B
5.5659e-44	0.751799	0.367	0.185	1.83269e-39	Muller	DNAJC6
7.09704e-44	0.572337	0.364	0.173	2.33684e-39	Muller	ZDHHC17
2.2541e-43	-1.05438	0.176	0.314	7.42207e-39	Muller	ARHGAP12
2.76875e-43	-0.720893	0.147	0.289	9.11665e-39	Muller	ATP8A1
4.6403e-43	0.752353	0.288	0.12	1.52791e-38	Muller	ZC3H12C
9.70899e-43	0.704339	0.26	0.095	3.19688e-38	Muller	SLC22A23li1
6.70969e-42	0.699971	0.351	0.174	2.2093e-37	Muller	NOL4li1
6.93304e-42	0.566757	0.502	0.299	2.28284e-37	Muller	TTYH1
7.7828e-42	0.628624	0.403	0.215	2.56264e-37	Muller	NT5C2li1
8.47103e-42	0.71916	0.28	0.115	2.78925e-37	Muller	DUSP16
8.56014e-42	0.61433	0.309	0.129	2.8186e-37	Muller	AQP9-AS-1
1.30189e-41	0.690837	0.359	0.181	4.28672e-37	Muller	CHN1
3.06914e-41	0.646466	0.382	0.2	1.01057e-36	Muller	WASF1
4.61971e-41	0.67547	0.321	0.146	1.52113e-36	Muller	SASH1
6.11218e-41	0.517608	0.643	0.447	2.01256e-36	Muller	EPB41L5
7.88293e-41	0.649375	0.258	0.097	2.59561e-36	Muller	MCMBP
8.21601e-41	-0.674611	0.125	0.256	2.70529e-36	Muller	AIG1
8.75417e-41	-0.752036	0.154	0.289	2.88249e-36	Muller	PKDCC
1.35602e-40	0.649287	0.344	0.165	4.46495e-36	Muller	KIAA1328
1.78027e-40	0.703786	0.263	0.102	5.86189e-36	Muller	BCL2
2.40304e-40	-0.799159	0.209	0.347	7.91251e-36	Muller	LINC-TNRC6A-1
2.96603e-40	0.698139	0.351	0.175	9.76624e-36	Muller	UBE2Nli2
3.03636e-40	-0.683835	0.484	0.581	9.99784e-36	Muller	ZNF638
4.04545e-40	-0.731312	0.213	0.358	1.33205e-35	Muller	KCNIP4
1.37599e-39	0.690445	0.324	0.158	4.53073e-35	Muller	NSA2li13
1.5552e-39	-1.16262	0.144	0.27	5.1208e-35	Muller	VEGFA
1.63987e-39	0.640604	0.319	0.15	5.39959e-35	Muller	MEF2D
2.29724e-39	0.616916	0.255	0.099	7.56412e-35	Muller	MOB1B
4.42658e-39	-1.47851	0.27	0.38	1.45754e-34	Muller	RHOBTB3
4.62289e-39	0.437522	0.781	0.605	1.52218e-34	Muller	ZBTB20
6.52974e-39	0.587944	0.508	0.319	2.15005e-34	Muller	TTC28li1
7.39088e-39	0.695869	0.339	0.169	2.43359e-34	Muller	SLC16A1
9.181e-39	0.640833	0.286	0.127	3.02303e-34	Muller	ABCD3
2.16707e-38	0.439929	0.801	0.658	7.13552e-34	Muller	FRMD4A
3.06797e-38	0.674202	0.323	0.154	1.01019e-33	Muller	PROS1
3.21214e-38	0.499247	0.578	0.388	1.05766e-33	Muller	MBNL2
6.55927e-38	0.585224	0.438	0.257	2.15977e-33	Muller	ENO1li3
6.72323e-38	0.532366	0.399	0.213	2.21376e-33	Muller	MTMR3-AS-2
8.44341e-38	0.674852	0.288	0.129	2.78016e-33	Muller	CADM1-AS-1
8.84619e-38	0.562459	0.595	0.416	2.91279e-33	Muller	NPDC1-AS-1
1.08676e-37	0.564392	0.497	0.316	3.57837e-33	Muller	ZNF395
1.4955e-37	-0.768191	0.22	0.357	4.92425e-33	Muller	USP24
3.04882e-37	0.644269	0.335	0.169	1.00388e-32	Muller	TAF1D-AS-2
3.76831e-37	0.550903	0.494	0.311	1.24079e-32	Muller	ITCH
7.33855e-37	0.705901	0.317	0.156	2.41636e-32	Muller	FAM171B
8.73655e-37	0.675124	0.285	0.13	2.87668e-32	Muller	GLDC
9.41241e-37	0.304389	0.816	0.554	3.09922e-32	Muller	ROR1
1.15859e-36	0.640574	0.251	0.102	3.8149e-32	Muller	NCAM1-AS-1
1.19587e-36	0.569551	0.292	0.131	3.93763e-32	Muller	RDX
1.54725e-36	0.524311	0.593	0.411	5.09463e-32	Muller	LRCH3
1.63106e-36	-0.517862	0.706	0.754	5.37058e-32	Muller	CHD9
2.03217e-36	-1.03471	0.275	0.393	6.69132e-32	Muller	EYA2
4.41261e-36	-0.909868	0.433	0.515	1.45294e-31	Muller	PDE7B
4.68125e-36	0.501891	0.548	0.357	1.5414e-31	Muller	NCKAP1
5.05639e-36	0.435777	0.658	0.469	1.66492e-31	Muller	SSBP2
1.08686e-35	-0.952711	0.614	0.619	3.5787e-31	Muller	KIAA1217
3.62688e-35	0.590891	0.373	0.207	1.19422e-30	Muller	NR6A1-AS-3
3.84193e-35	-0.78932	0.142	0.266	1.26503e-30	Muller	ASTN2
5.26315e-35	0.587406	0.251	0.102	1.733e-30	Muller	RNF157
5.28439e-35	-0.585617	0.555	0.629	1.73999e-30	Muller	SON
5.88849e-35	-0.661621	0.137	0.259	1.9389e-30	Muller	ZNF438
6.23523e-35	0.517062	0.526	0.347	2.05307e-30	Muller	KLHL7
7.00656e-35	0.566243	0.263	0.113	2.30705e-30	Muller	OSBPL6
7.9145e-35	0.346875	0.507	0.304	2.60601e-30	Muller	SLC14A2
1.00422e-34	0.568116	0.438	0.261	3.3066e-30	Muller	MID1
1.29832e-34	0.469286	0.572	0.377	4.27497e-30	Muller	EYA4
1.53765e-34	-0.692459	0.137	0.258	5.06302e-30	Muller	MCU
1.43346e-33	0.576366	0.268	0.12	4.71994e-29	Muller	KIAA1107
1.89113e-33	0.560205	0.357	0.194	6.22694e-29	Muller	BEND7
2.14724e-33	0.59175	0.252	0.11	7.0702e-29	Muller	HSPD1
2.28581e-33	-0.639247	0.171	0.297	7.5265e-29	Muller	KALRN
3.06477e-33	0.621718	0.311	0.158	1.00914e-28	Muller	RAB30
3.25534e-33	0.436234	0.272	0.12	1.07189e-28	Muller	B4GALT6
4.02726e-33	0.60981	0.303	0.151	1.32605e-28	Muller	MAPT
5.03084e-33	-0.719524	0.168	0.29	1.6565e-28	Muller	ARHGAP17
8.08117e-33	0.586424	0.263	0.119	2.66089e-28	Muller	DAB2IP
1.7665e-32	0.515448	0.253	0.11	5.81654e-28	Muller	RAB11FIP2
3.26192e-32	-0.77054	0.137	0.25	1.07405e-27	Muller	SEMA5B
3.67894e-32	0.536662	0.411	0.249	1.21136e-27	Muller	ADGRL1
4.05613e-32	0.595526	0.43	0.27	1.33556e-27	Muller	ATP10B
7.29531e-32	-2.52999	0.708	0.786	2.40213e-27	Muller	TOMM40
1.1669e-31	0.60546	0.281	0.138	3.84226e-27	Muller	PKP2
1.897e-31	0.388398	0.618	0.421	6.24626e-27	Muller	ARHGAP42
2.88011e-31	0.626259	0.279	0.138	9.48334e-27	Muller	LORF2li252
3.10865e-31	0.554378	0.266	0.123	1.02359e-26	Muller	WHAMM
3.49267e-31	0.438444	0.507	0.333	1.15003e-26	Muller	LRBA
4.09483e-31	0.399375	0.581	0.386	1.34831e-26	Muller	CDK14
6.08273e-31	0.618904	0.253	0.117	2.00286e-26	Muller	LRRK2
1.06521e-30	0.281324	0.497	0.304	3.50742e-26	Muller	SFMBT2
1.07174e-30	0.594657	0.353	0.198	3.52893e-26	Muller	SNCG
1.30345e-30	-0.796999	0.445	0.521	4.29186e-26	Muller	EPHA5
1.83571e-30	0.501916	0.312	0.161	6.04443e-26	Muller	SMAD5
1.84738e-30	-0.590366	0.172	0.292	6.08288e-26	Muller	MPPED2
2.04336e-30	-0.665261	0.202	0.32	6.72817e-26	Muller	MYO9A
3.7028e-30	0.563873	0.346	0.195	1.21922e-25	Muller	GKAP1
6.80988e-30	0.425155	0.529	0.37	2.24229e-25	Muller	HNRNPDL
7.2566e-30	0.578	0.258	0.12	2.38938e-25	Muller	NR2F1
1.00993e-29	0.416289	0.588	0.426	3.32539e-25	Muller	MYCBP2
1.03512e-29	0.528739	0.346	0.199	3.40834e-25	Muller	GPATCH8
1.35514e-29	0.46826	0.361	0.204	4.46206e-25	Muller	SLC15A2
4.29543e-29	-0.712494	0.151	0.263	1.41436e-24	Muller	CBFB
9.82414e-29	0.547451	0.369	0.217	3.23479e-24	Muller	VIM
1.56288e-28	-0.656258	0.246	0.365	5.14609e-24	Muller	ANKRD26li6
2.64899e-28	-0.966775	0.228	0.334	8.72232e-24	Muller	WNK1
2.972e-28	0.527328	0.48	0.321	9.78591e-24	Muller	PLCB1
5.53326e-28	-0.752526	0.194	0.306	1.82194e-23	Muller	USP6NL
8.64384e-28	-0.651879	0.208	0.322	2.84616e-23	Muller	PPIP5K2
2.27998e-27	0.549458	0.362	0.219	7.5073e-23	Muller	CECR2
4.69054e-27	-0.556839	0.175	0.289	1.54445e-22	Muller	HECTD2
6.84352e-27	0.493543	0.336	0.192	2.25337e-22	Muller	WDR44
6.85485e-27	0.502085	0.269	0.135	2.2571e-22	Muller	TMEM38B
8.80719e-27	0.477694	0.385	0.236	2.89994e-22	Muller	KIRREL1li1
8.81324e-27	0.386811	0.28	0.141	2.90193e-22	Muller	CDK17
9.46488e-27	-0.672862	0.403	0.502	3.1165e-22	Muller	TSORF
1.23722e-26	0.389655	0.391	0.233	4.07378e-22	Muller	RPS13li1
1.85289e-26	0.587804	0.38	0.238	6.101e-22	Muller	PCLO
1.87143e-26	-0.751461	0.384	0.473	6.16205e-22	Muller	SLC9A9
2.04376e-26	0.484	0.313	0.174	6.72949e-22	Muller	EFR3Bli2
3.07769e-26	0.519797	0.27	0.141	1.01339e-21	Muller	PRKACB
3.17919e-26	0.478392	0.389	0.239	1.04681e-21	Muller	PHKB
5.62551e-26	-0.609798	0.17	0.277	1.85231e-21	Muller	TPCN1li1
6.63853e-26	-0.693881	0.275	0.384	2.18587e-21	Muller	SGCEli1
7.87339e-26	-0.599997	0.456	0.553	2.59247e-21	Muller	STAG1
8.01138e-26	0.469096	0.319	0.18	2.63791e-21	Muller	WWC2
2.37359e-25	0.414631	0.532	0.377	7.81553e-21	Muller	ZNF26
2.4474e-25	0.526289	0.337	0.202	8.05855e-21	Muller	AKAP7
2.62129e-25	0.285373	0.716	0.507	8.63111e-21	Muller	SPON1
4.01507e-25	0.310346	0.564	0.397	1.32204e-20	Muller	PAN3li1
5.07229e-25	0.47871	0.281	0.154	1.67015e-20	Muller	ATN1
5.27878e-25	-0.542731	0.184	0.293	1.73814e-20	Muller	CAMK2G
7.25854e-25	-0.613967	0.184	0.291	2.39002e-20	Muller	ITGAV
7.85369e-25	0.472641	0.281	0.152	2.58598e-20	Muller	DPY19L3
9.16264e-25	0.509077	0.276	0.149	3.01698e-20	Muller	SNED1
9.89087e-25	0.418054	0.468	0.315	3.25677e-20	Muller	SH3D19
1.45742e-24	-0.719938	0.274	0.377	4.79886e-20	Muller	PIAS1
1.72564e-24	0.416681	0.491	0.338	5.68202e-20	Muller	ZNF644li2
2.11696e-24	-0.924629	0.257	0.349	6.97052e-20	Muller	EML4
2.81486e-24	0.424765	0.508	0.366	9.26848e-20	Muller	PLEKHG1
2.83077e-24	0.462262	0.348	0.209	9.32088e-20	Muller	APPBP2
2.94287e-24	0.533984	0.253	0.133	9.69e-20	Muller	SEMA6D
3.1654e-24	0.349791	0.574	0.398	1.04227e-19	Muller	DTNA
3.17692e-24	0.346119	0.605	0.439	1.04607e-19	Muller	DOCK7
3.18112e-24	0.42819	0.313	0.181	1.04745e-19	Muller	ZFAT
5.71333e-24	0.480423	0.625	0.477	1.88123e-19	Muller	NKAIN2
7.07419e-24	0.39108	0.439	0.29	2.32932e-19	Muller	GAB1
1.18362e-23	0.419135	0.464	0.319	3.8973e-19	Muller	NAPEPLD
1.20781e-23	-0.710528	0.389	0.475	3.97695e-19	Muller	DNAJC13
1.22989e-23	0.334515	0.31	0.173	4.04966e-19	Muller	SSBP3
1.33759e-23	0.444572	0.252	0.131	4.40429e-19	Muller	RALGAPA2
1.53992e-23	0.709893	0.316	0.193	5.07051e-19	Muller	SPARC
1.64356e-23	0.433101	0.342	0.208	5.41175e-19	Muller	PPARA
1.78574e-23	0.388326	0.553	0.403	5.8799e-19	Muller	CAMTA1
1.84966e-23	0.456219	0.398	0.262	6.09038e-19	Muller	PTPN12-AS-3
2.05049e-23	-0.662613	0.188	0.289	6.75164e-19	Muller	GK
2.2708e-23	0.428432	0.394	0.252	7.47706e-19	Muller	PCP4
2.4862e-23	0.524358	0.253	0.135	8.18632e-19	Muller	LINC-ZBTB20-2
3.22575e-23	-0.762227	0.251	0.349	1.06214e-18	Muller	RIN2
6.01915e-23	-0.82623	0.462	0.502	1.98193e-18	Muller	STARD13
7.33314e-23	-0.563258	0.164	0.263	2.41458e-18	Muller	PPP1R21
8.5678e-23	-0.609049	0.286	0.386	2.82112e-18	Muller	WSB1li1
9.51682e-23	0.40147	0.34	0.205	3.1336e-18	Muller	SDCCAG8
1.02893e-22	-0.669753	0.261	0.363	3.38796e-18	Muller	GALNT18
1.43323e-22	0.454551	0.279	0.157	4.71921e-18	Muller	CORO2B
1.60215e-22	0.266083	0.434	0.275	5.27542e-18	Muller	FNDC3B
1.80386e-22	0.408848	0.305	0.177	5.93959e-18	Muller	MON2
2.35961e-22	-0.631238	0.49	0.529	7.76948e-18	Muller	SOX5
2.98404e-22	0.43521	0.319	0.19	9.82555e-18	Muller	EFR3Bli1
3.70918e-22	-0.74098	0.491	0.55	1.22132e-17	Muller	ABR
4.03231e-22	0.465262	0.348	0.218	1.32772e-17	Muller	BCL2L13
5.73868e-22	0.369806	0.299	0.173	1.88958e-17	Muller	TAMM41li1
8.16372e-22	0.413062	0.255	0.138	2.68807e-17	Muller	NIN
1.0526e-21	-0.638818	0.239	0.338	3.46589e-17	Muller	PCDHGA4
1.3248e-21	0.504527	0.351	0.222	4.36217e-17	Muller	LINC-PTPRC-4
1.8012e-21	-0.666289	0.187	0.283	5.93079e-17	Muller	SMURF1
4.06908e-21	0.363034	0.48	0.34	1.33983e-16	Muller	SIK3
7.65445e-21	0.464904	0.317	0.195	2.52038e-16	Muller	LORF2li312
1.18674e-20	0.457528	0.252	0.141	3.90759e-16	Muller	ARL13B
1.30366e-20	0.468752	0.301	0.181	4.29256e-16	Muller	ATF7IP2
1.59021e-20	-0.556441	0.207	0.301	5.23609e-16	Muller	MAP1B
2.07979e-20	-0.739842	0.195	0.284	6.84811e-16	Muller	ACTB
2.14654e-20	0.33707	0.439	0.297	7.06792e-16	Muller	UGCG
2.73947e-20	0.349663	0.402	0.266	9.02026e-16	Muller	AQP4
3.4318e-20	0.385808	0.336	0.209	1.12999e-15	Muller	CCZ1B
3.61511e-20	-0.564035	0.266	0.366	1.19035e-15	Muller	ZCCHC7
4.85707e-20	0.384094	0.369	0.238	1.59929e-15	Muller	C1ORF21
6.21165e-20	-0.862304	0.574	0.598	2.04531e-15	Muller	FOXN3
7.50354e-20	-0.517881	0.26	0.361	2.47069e-15	Muller	ELF1
7.68148e-20	0.445782	0.336	0.216	2.52928e-15	Muller	WASF3
1.01875e-19	0.432797	0.339	0.217	3.35442e-15	Muller	DYSF
1.10881e-19	0.368238	0.376	0.249	3.65099e-15	Muller	CPEB2
1.4449e-19	0.303698	0.557	0.42	4.75762e-15	Muller	NFAT5
1.56929e-19	0.576284	0.376	0.258	5.16719e-15	Muller	SFRP1
2.00703e-19	0.318039	0.563	0.418	6.60854e-15	Muller	GNAO1
2.62493e-19	0.462188	0.32	0.203	8.64312e-15	Muller	ANK3
2.73501e-19	-1.74654	0.4	0.413	9.00557e-15	Muller	HDAC9
2.80901e-19	-0.688716	0.202	0.289	9.24922e-15	Muller	PPP2R5C
4.37762e-19	0.374189	0.313	0.196	1.44142e-14	Muller	PSIP1
7.8898e-19	0.340295	0.402	0.275	2.59787e-14	Muller	NUDT3
8.80388e-19	0.39901	0.36	0.238	2.89885e-14	Muller	ELOVL2
1.31738e-18	0.328824	0.543	0.411	4.33773e-14	Muller	STAU2
1.63652e-18	0.351152	0.389	0.263	5.38856e-14	Muller	BCL9
2.06917e-18	0.352655	0.462	0.329	6.81316e-14	Muller	MARCHF3
2.082e-18	-0.711941	0.261	0.35	6.85539e-14	Muller	ADK
3.46209e-18	0.374259	0.286	0.172	1.13996e-13	Muller	MAP3K1-AS-1
3.89539e-18	0.40588	0.282	0.172	1.28264e-13	Muller	RARB
4.36874e-18	0.285475	0.29	0.174	1.43849e-13	Muller	SUCLG2
5.45248e-18	0.298332	0.636	0.497	1.79534e-13	Muller	PITPNC1
7.46335e-18	-0.496566	0.32	0.409	2.45746e-13	Muller	MAPRE2
7.49002e-18	0.337869	0.523	0.397	2.46624e-13	Muller	TPT1li6
8.32077e-18	0.348623	0.414	0.288	2.73978e-13	Muller	KIAA1671
1.07541e-17	0.32996	0.471	0.336	3.541e-13	Muller	PON3
1.33781e-17	-0.476342	0.226	0.318	4.405e-13	Muller	PKMli1
1.71998e-17	-0.488717	0.184	0.27	5.66336e-13	Muller	GABBR1
3.15432e-17	0.315514	0.317	0.203	1.03862e-12	Muller	UBE4B
5.15268e-17	0.296769	0.494	0.361	1.69662e-12	Muller	NCALD
5.63698e-17	0.325047	0.425	0.295	1.85609e-12	Muller	CERS1
5.77998e-17	-0.56816	0.176	0.256	1.90317e-12	Muller	LRRTM3
6.47394e-17	0.396521	0.263	0.161	2.13167e-12	Muller	SESN1
6.64323e-17	0.298495	0.437	0.311	2.18742e-12	Muller	ZNF154
1.03572e-16	-0.495775	0.203	0.291	3.41032e-12	Muller	LINC-SPRED1-1
1.24264e-16	-1.30943	0.215	0.277	4.09164e-12	Muller	MAML3
1.49383e-16	-0.711844	0.762	0.618	4.91874e-12	Muller	CTNNA3
1.68069e-16	0.319929	0.256	0.153	5.53401e-12	Muller	HIF1A
2.09961e-16	0.314656	0.349	0.234	6.9134e-12	Muller	ELP4
2.3533e-16	0.372768	0.4	0.279	7.74872e-12	Muller	S100A13
2.57952e-16	-0.70188	0.409	0.466	8.49358e-12	Muller	PICALM
2.59487e-16	-0.487686	0.309	0.393	8.54414e-12	Muller	MTDH
3.46506e-16	0.317174	0.31	0.199	1.14094e-11	Muller	NR1D2
4.40851e-16	0.289687	0.307	0.194	1.45159e-11	Muller	TSC22D1
7.20675e-16	-0.490995	0.286	0.372	2.37297e-11	Muller	CCDC91
1.07109e-15	-0.844372	0.321	0.383	3.52678e-11	Muller	SSH2
1.37615e-15	0.352277	0.254	0.158	4.53124e-11	Muller	LRRFIP2li1
1.66796e-15	-0.633367	0.307	0.377	5.4921e-11	Muller	GNAS
2.0839e-15	-0.647847	0.786	0.504	6.86166e-11	Muller	PLXDC2
2.08945e-15	0.298452	0.358	0.245	6.87994e-11	Muller	TNPO1
2.23492e-15	0.343549	0.258	0.16	7.35891e-11	Muller	CROT
2.32399e-15	-0.380847	0.646	0.683	7.65221e-11	Muller	WWOX
3.0914e-15	0.367426	0.26	0.163	1.01791e-10	Muller	TMEM161B
3.19038e-15	0.293477	0.488	0.367	1.05049e-10	Muller	SRRM1
4.26798e-15	-0.568816	0.39	0.455	1.40532e-10	Muller	ZNF609li1
5.19015e-15	-0.268692	0.823	0.837	1.70896e-10	Muller	NFIA
5.66242e-15	0.321575	0.318	0.213	1.86446e-10	Muller	ZFYVE9
6.70305e-15	-0.615984	0.215	0.29	2.20711e-10	Muller	NEK7
7.38969e-15	0.330963	0.273	0.174	2.4332e-10	Muller	ARMC2
9.46907e-15	0.394001	0.282	0.184	3.11788e-10	Muller	ARHGEF9
9.47164e-15	-0.506209	0.315	0.389	3.11873e-10	Muller	RNF13
1.12048e-14	0.349631	0.292	0.191	3.68942e-10	Muller	TET1
1.41999e-14	0.292381	0.396	0.286	4.67559e-10	Muller	ZNF326
1.8036e-14	-0.503339	0.227	0.306	5.93871e-10	Muller	PIK3R1
3.18447e-14	-0.462648	0.189	0.265	1.04855e-09	Muller	ZMYND8
3.66068e-14	-0.395211	0.615	0.65	1.20535e-09	Muller	ZFAND3
4.37341e-14	-0.481207	0.513	0.561	1.44003e-09	Muller	ARHGAP26
5.87413e-14	-0.818985	0.221	0.286	1.93417e-09	Muller	MVB12B
6.02087e-14	0.295641	0.28	0.184	1.98249e-09	Muller	FBXW11
1.14267e-13	-0.481267	0.184	0.259	3.76247e-09	Muller	FOXO1
1.14679e-13	-0.624963	0.26	0.331	3.77605e-09	Muller	GATAD2B
1.19419e-13	-0.715565	0.255	0.32	3.9321e-09	Muller	SNX13
1.65094e-13	-0.433602	0.258	0.334	5.43606e-09	Muller	RASSF4
2.31844e-13	0.295808	0.406	0.296	7.63393e-09	Muller	CDC42BPA
2.32863e-13	-0.415861	0.421	0.484	7.66748e-09	Muller	SRRM2
2.58925e-13	-0.663815	0.211	0.283	8.52562e-09	Muller	FHIT
2.89742e-13	-0.386942	0.606	0.647	9.54034e-09	Muller	AKT3
3.29109e-13	0.550336	0.333	0.245	1.08366e-08	Muller	PCSK1N
4.242e-13	0.259809	0.362	0.257	1.39676e-08	Muller	UBE2E3
6.62602e-13	-0.531638	0.201	0.274	2.18175e-08	Muller	SND1
6.6283e-13	-0.375698	0.458	0.523	2.1825e-08	Muller	TTC3
6.64848e-13	0.334786	0.368	0.271	2.18914e-08	Muller	NRBP2
9.8667e-13	-0.451572	0.235	0.306	3.24881e-08	Muller	IKZF2
1.00439e-12	-0.516658	0.199	0.269	3.30716e-08	Muller	NCOA3
1.3243e-12	-0.835522	0.266	0.322	4.36054e-08	Muller	ADAM10
1.48053e-12	-0.585274	0.213	0.279	4.87495e-08	Muller	TMEM131
1.60286e-12	-0.449733	0.295	0.364	5.27775e-08	Muller	FAM110B
1.67996e-12	0.274652	0.422	0.313	5.53161e-08	Muller	RTN3
1.91694e-12	0.332285	0.251	0.165	6.31192e-08	Muller	STRBP
2.0032e-12	0.327764	0.313	0.218	6.59593e-08	Muller	LINC-NPM1-23
2.27772e-12	0.308975	0.382	0.285	7.49985e-08	Muller	OXR1
6.44453e-12	0.28694	0.307	0.215	2.12199e-07	Muller	RPL21li189
7.4774e-12	0.2641	0.27	0.182	2.46208e-07	Muller	TAX1BP1li1
8.65588e-12	0.253527	0.253	0.168	2.85012e-07	Muller	RSRC2
9.77212e-12	-0.504741	0.297	0.363	3.21767e-07	Muller	EIF4G3
1.10403e-11	0.284558	0.279	0.192	3.63524e-07	Muller	PTK2
1.1057e-11	0.276235	0.588	0.482	3.64074e-07	Muller	NBEA
1.2193e-11	0.269846	0.348	0.25	4.0148e-07	Muller	REV1
2.52242e-11	0.2738	0.327	0.237	8.30557e-07	Muller	VGLL4
2.91687e-11	-0.498402	0.464	0.487	9.60437e-07	Muller	PTPRZ1
3.10533e-11	0.286291	0.264	0.179	1.02249e-06	Muller	TRIM2
4.56343e-11	-0.419804	0.449	0.5	1.5026e-06	Muller	RPS6KA5
6.57242e-11	-0.645313	0.19	0.251	2.1641e-06	Muller	ANKH
6.81386e-11	0.263223	0.42	0.323	2.2436e-06	Muller	RNF144B
9.20739e-11	0.27801	0.255	0.174	3.03172e-06	Muller	ZNF549
1.52268e-10	0.311102	0.272	0.192	5.01372e-06	Muller	MRPS31li3
1.76676e-10	-0.395281	0.186	0.251	5.81741e-06	Muller	DPYSL2
1.94982e-10	-0.391736	0.293	0.358	6.42019e-06	Muller	MIER1
2.4853e-10	-0.517433	0.289	0.35	8.18336e-06	Muller	ABI1
2.57749e-10	-0.490374	0.408	0.443	8.48689e-06	Muller	RGS20li1
3.32365e-10	0.266506	0.296	0.211	1.09438e-05	Muller	C2CD5
4.00856e-10	0.312669	0.369	0.283	1.3199e-05	Muller	ADGRV1li1
4.33209e-10	-0.425338	0.465	0.51	1.42643e-05	Muller	SNX2
6.81136e-10	0.335749	0.35	0.268	2.24278e-05	Muller	TSORFli2147
7.00053e-10	-0.564071	0.197	0.253	2.30506e-05	Muller	SGMS1
7.42469e-10	-0.385411	0.25	0.313	2.44473e-05	Muller	ZNF280D
1.16903e-09	-0.401075	0.534	0.588	3.84926e-05	Muller	ITM2B
1.23216e-09	-0.392352	0.194	0.256	4.05714e-05	Muller	SUCO
3.5198e-09	-0.349578	0.191	0.25	0.000115896	Muller	HS2ST1
3.78634e-09	-0.379836	0.195	0.254	0.000124673	Muller	ATXN7L1
4.65781e-09	-0.396905	0.34	0.395	0.000153368	Muller	AKAP9
7.43462e-09	0.270061	0.292	0.215	0.0002448	Muller	GSTP1
1.10256e-08	-0.931376	0.34	0.378	0.00036304	Muller	ZFP36L1
1.43824e-08	0.253915	0.361	0.28	0.000473569	Muller	AHI1
1.89568e-08	-0.429074	0.281	0.334	0.00062419	Muller	TNRC18
2.75909e-08	-1.94026	0.523	0.442	0.000908487	Muller	DOCK4
2.76082e-08	-0.372274	0.297	0.349	0.000909055	Muller	BABAM2
4.09567e-08	-0.526997	0.728	0.658	0.00134858	Muller	NAALADL2
4.19622e-08	-0.370469	0.351	0.397	0.00138169	Muller	TSORFli2311
6.36697e-08	0.337362	0.582	0.496	0.00209645	Muller	MT-ND1li1
6.89905e-08	-0.591254	0.218	0.263	0.00227165	Muller	CTBP2
1.00221e-07	-0.362547	0.31	0.375	0.00329997	Muller	IFI6
1.29346e-07	-0.3779	0.378	0.42	0.00425899	Muller	ATF7IP
1.657e-07	-0.926044	0.434	0.426	0.00545602	Muller	P2RY14
1.73767e-07	-0.316983	0.486	0.515	0.00572163	Muller	MLLT10
1.95819e-07	-0.431873	0.268	0.316	0.00644773	Muller	RABGAP1L
2.40376e-07	-0.333631	0.636	0.634	0.00791485	Muller	GNAQli1
2.89837e-07	-0.335649	0.224	0.277	0.00954345	Muller	PTEN
2.99823e-07	-0.322707	0.385	0.43	0.00987228	Muller	PRKN
3.73271e-07	-0.374174	0.443	0.464	0.0122907	Muller	AOPEP
6.57855e-07	-0.389678	0.257	0.306	0.0216612	Muller	COMMD10li1
7.16165e-07	-0.30245	0.54	0.55	0.0235812	Muller	TCF7L2
9.57022e-07	-0.347496	0.215	0.264	0.0315118	Muller	MTMR10
9.60409e-07	-0.408185	0.212	0.26	0.0316234	Muller	TIMP3
1.68796e-06	-0.465804	0.292	0.329	0.0555796	Muller	BTBD7
2.28019e-06	-0.389673	0.206	0.253	0.07508	Muller	RPL21li159
2.28288e-06	-0.389112	0.31	0.349	0.0751684	Muller	ROCK1
3.05493e-06	-0.824542	0.36	0.369	0.10059	Muller	EML6
5.43719e-06	-0.439397	0.29	0.33	0.17903	Muller	GNB1
6.08389e-06	-0.345482	0.438	0.455	0.200324	Muller	PTPRM
6.7161e-06	-0.335016	0.355	0.397	0.221141	Muller	SBF2
8.58896e-06	-0.491276	0.48	0.338	0.282809	Muller	MERTK
1.17194e-05	-0.39805	0.25	0.289	0.385885	Muller	RICTOR
1.44731e-05	-0.454312	0.334	0.362	0.476554	Muller	PUM2
1.5113e-05	-0.258824	0.245	0.29	0.497626	Muller	KIAA1109
1.6826e-05	-0.337114	0.468	0.484	0.554031	Muller	FAM172A
1.74375e-05	-0.275354	0.452	0.474	0.574164	Muller	PAFAH1B1li1
1.92038e-05	-0.318538	0.457	0.48	0.632323	Muller	VPS13B
2.12862e-05	-0.303624	0.36	0.404	0.700892	Muller	ATP6V0C
2.32197e-05	-0.318408	0.285	0.324	0.764554	Muller	FER
2.53873e-05	-0.364219	0.287	0.325	0.835927	Muller	TSPAN5
3.56963e-05	-0.415653	0.329	0.356	1	Muller	LRRC4C
4.39369e-05	-0.318044	0.334	0.37	1	Muller	ARID4B
5.69149e-05	-0.302907	0.232	0.271	1	Muller	CPEB3
9.36572e-05	-0.455176	0.299	0.326	1	Muller	RAB28
9.4218e-05	-0.384668	0.493	0.475	1	Muller	SLIT2
0.00010186	-0.309086	0.473	0.48	1	Muller	DLG1
0.000102813	-0.295405	0.224	0.261	1	Muller	MICU3
0.000104811	-0.265233	0.48	0.503	1	Muller	N4BP2L2
0.000127389	-0.310771	0.218	0.257	1	Muller	MRTFA
0.000141046	-0.293842	0.3	0.333	1	Muller	LINC00472
0.000152485	-0.292863	0.356	0.382	1	Muller	SPIRE1
0.000172889	-0.330046	0.244	0.277	1	Muller	THADA
0.000207724	-0.349431	0.31	0.34	1	Muller	SYT1
0.000212855	-0.259892	0.507	0.507	1	Muller	FTO
0.000247073	-0.339146	0.334	0.359	1	Muller	UBE2E2
0.000255402	-0.335234	0.283	0.315	1	Muller	FBXL17
0.000268641	-0.297638	0.423	0.434	1	Muller	ATXN1
0.000272575	-0.368852	0.431	0.448	1	Muller	ATRXli1
0.000311952	-0.320397	0.282	0.312	1	Muller	RNF216
0.000382545	-0.294493	0.259	0.291	1	Muller	VPS8
0.000491663	-0.255884	0.261	0.293	1	Muller	RNF38
0.000518777	-0.313416	0.319	0.346	1	Muller	STX8
0.000755695	-0.298187	0.35	0.37	1	Muller	TOP1
0.00112522	-0.267757	0.266	0.293	1	Muller	EPC2
0.00184731	-0.28395	0.239	0.266	1	Muller	ZNF407
0.0022895	-0.316804	0.257	0.279	1	Muller	SETD2
0.00283987	-0.271146	0.224	0.25	1	Muller	NFIX
0.00364055	-0.266334	0.255	0.281	1	Muller	STK3
0.00413616	-0.26557	0.393	0.407	1	Muller	MARK3
0.0053434	-0.268502	0.374	0.389	1	Muller	ANKRD17
0.00684633	-0.254063	0.35	0.363	1	Muller	FXYD1
0	4.40076	0.987	0.132	0	Astrocytes	NRXN1
0	4.28263	0.975	0.225	0	Astrocytes	CNTNAP2
0	3.88079	0.985	0.274	0	Astrocytes	SLC14A1
0	3.49927	0.917	0.084	0	Astrocytes	ERBB4
0	3.43015	0.84	0.045	0	Astrocytes	NTRK2
0	3.40322	0.908	0.105	0	Astrocytes	UNC5C
0	3.30798	0.994	0.474	0	Astrocytes	DLG2
0	3.25833	0.72	0.059	0	Astrocytes	DCLK1
0	3.22652	0.966	0.314	0	Astrocytes	SLC4A4
0	3.17302	0.609	0.003	0	Astrocytes	LINC-SUCLG1-5
0	3.14781	0.79	0.068	0	Astrocytes	CHST9
0	3.04412	0.762	0.102	0	Astrocytes	SPARCL1
0	2.87402	0.682	0.004	0	Astrocytes	PAX2
0	2.87373	0.753	0.061	0	Astrocytes	NTNG1
0	2.86504	0.621	0.04	0	Astrocytes	EBF1
0	2.84964	0.705	0.062	0	Astrocytes	TSORFli1254
0	2.80677	0.864	0.161	0	Astrocytes	KCNJ3
0	2.80458	0.566	0.007	0	Astrocytes	DNAH5
0	2.75843	0.612	0.003	0	Astrocytes	SEMA3C
0	2.7194	0.66	0.021	0	Astrocytes	PRKAR2Bli1
0	2.62055	0.953	0.353	0	Astrocytes	NPAS3
0	2.56836	0.562	0.031	0	Astrocytes	HS3ST3A1li1
0	2.56794	0.606	0.027	0	Astrocytes	GRIA1
0	2.53183	0.563	0.003	0	Astrocytes	PAX8
0	2.49279	0.845	0.254	0	Astrocytes	CTNND2
0	2.48907	0.969	0.425	0	Astrocytes	ANOS1
0	2.47675	0.93	0.378	0	Astrocytes	EFEMP1
0	2.4289	0.604	0.052	0	Astrocytes	MYO16li1
0	2.42506	0.741	0.066	0	Astrocytes	ATP1A2
0	2.35984	0.486	0.01	0	Astrocytes	CNTNAP2-AS-3
0	2.32836	0.729	0.178	0	Astrocytes	EPB41L3
0	2.26423	0.516	0.042	0	Astrocytes	SEMA3A
0	2.17579	0.497	0.046	0	Astrocytes	ZEB1
0	2.08187	0.601	0.098	0	Astrocytes	PTPRK
0	2.07811	0.542	0.052	0	Astrocytes	PRICKLE2
0	2.02119	0.508	0.042	0	Astrocytes	ADCY2li1
0	2.02002	0.346	0.003	0	Astrocytes	LAMA2
0	2.00197	0.393	0.007	0	Astrocytes	PDGFD
0	1.98387	0.471	0.02	0	Astrocytes	DAPK2
0	1.95889	0.49	0.028	0	Astrocytes	GPR157li1
0	1.95191	0.423	0.02	0	Astrocytes	FBN1
0	1.9459	0.424	0.013	0	Astrocytes	NRXN1-AS-4
0	1.9417	0.422	0.012	0	Astrocytes	TRMT9B
0	1.92501	0.454	0.021	0	Astrocytes	LMO3
0	1.9068	0.926	0.506	0	Astrocytes	EHBP1
0	1.85959	0.36	0.002	0	Astrocytes	CFTR
0	1.81737	0.458	0.046	0	Astrocytes	ADAM22
0	1.80634	0.456	0.051	0	Astrocytes	ABLIM2
0	1.79191	0.388	0.024	0	Astrocytes	PLXNC1
0	1.78926	0.425	0.026	0	Astrocytes	TANC1
0	1.72474	0.435	0.04	0	Astrocytes	BCAT1
0	1.70623	0.477	0.064	0	Astrocytes	LGI4
0	1.70162	0.342	0.011	0	Astrocytes	NRXN1-AS-5
0	1.63975	0.374	0.029	0	Astrocytes	BICD1
0	1.61997	0.373	0.012	0	Astrocytes	TSORFli851
0	1.60415	0.307	0.002	0	Astrocytes	PDZRN4-AS-3
0	1.42585	0.255	0.004	0	Astrocytes	SYTL5
0	1.40194	0.316	0.011	0	Astrocytes	MYOF
0	1.3953	0.283	0.005	0	Astrocytes	FHDC1
0	1.32848	0.259	0.006	0	Astrocytes	COL5A2
0	1.23372	0.275	0.007	0	Astrocytes	TSORFli491
0	-2.45959	0.622	0.893	0	Astrocytes	TRPM3
0	-3.41249	0.143	0.87	0	Astrocytes	ST6GALNAC3
0	-3.44655	0.203	0.84	0	Astrocytes	KHDRBS2
0	-3.44694	0.027	0.758	0	Astrocytes	MAGEB4
0	-3.60887	0.143	0.858	0	Astrocytes	DACH1
0	-4.63849	0.178	0.908	0	Astrocytes	MDGA2
7.53462e-308	1.38262	0.313	0.018	2.48092e-303	Astrocytes	SPAG17
2.56167e-307	1.82507	0.411	0.044	8.43483e-303	Astrocytes	SLC4A4-AS-1
1.88218e-304	1.9084	0.418	0.049	6.19744e-300	Astrocytes	SLC4A4-AS-4
5.63535e-298	-3.23709	0.067	0.745	1.85555e-293	Astrocytes	TOX3
2.71534e-289	1.78322	0.886	0.441	8.94081e-285	Astrocytes	ABCA9
4.31252e-287	-2.90816	0.17	0.78	1.41998e-282	Astrocytes	FRMD5
7.5112e-286	1.51274	0.299	0.019	2.47321e-281	Astrocytes	LINC-FAM49A-16
7.53954e-284	-2.84523	0.153	0.774	2.48254e-279	Astrocytes	SEMA5A
6.38039e-283	-3.38146	0.026	0.705	2.10087e-278	Astrocytes	WIF1
2.40421e-280	-2.71879	0.223	0.802	7.91634e-276	Astrocytes	PLXDC2
3.90406e-276	1.84223	0.765	0.279	1.28549e-271	Astrocytes	KANK1
4.0744e-276	1.73545	0.395	0.048	1.34158e-271	Astrocytes	PRICKLE1
2.43045e-274	1.48807	0.979	0.697	8.00275e-270	Astrocytes	CTNNA3
4.8851e-274	1.7679	0.616	0.152	1.60852e-269	Astrocytes	NEBL
5.97615e-274	1.73747	0.484	0.082	1.96777e-269	Astrocytes	CNTN3
4.82014e-272	1.89933	0.827	0.367	1.58713e-267	Astrocytes	ABCA5
5.10159e-271	1.22134	0.279	0.016	1.6798e-266	Astrocytes	TGFA
1.24996e-269	-3.35428	0.058	0.702	4.11576e-265	Astrocytes	IL1RAPL1
9.31335e-268	1.54347	0.259	0.013	3.06661e-263	Astrocytes	RNASE4
4.18334e-267	-2.71618	0.122	0.731	1.37745e-262	Astrocytes	NCKAP5
5.24117e-264	1.66899	0.502	0.096	1.72576e-259	Astrocytes	ASTN1
3.60919e-260	1.23059	0.285	0.019	1.1884e-255	Astrocytes	SFXN1
1.21669e-259	1.31601	0.314	0.027	4.00619e-255	Astrocytes	TTC39C
6.52922e-259	-3.35141	0.125	0.725	2.14988e-254	Astrocytes	TF
7.81823e-258	1.67965	0.925	0.57	2.57431e-253	Astrocytes	KIAA1217
6.16185e-256	1.40656	0.292	0.022	2.02891e-251	Astrocytes	GNA14
1.23909e-252	1.33975	0.301	0.025	4.07996e-248	Astrocytes	PDE8A
9.9567e-251	-3.11139	0.011	0.648	3.27844e-246	Astrocytes	ADAMTS12
1.89202e-248	1.35169	0.295	0.024	6.22986e-244	Astrocytes	FN1
1.9633e-247	1.51669	0.353	0.042	6.46455e-243	Astrocytes	ENOX1
1.38872e-246	-1.76186	0.812	0.891	4.57263e-242	Astrocytes	CTNNA2
5.75558e-246	-2.53591	0.139	0.715	1.89514e-241	Astrocytes	PREX2
8.52447e-242	1.4085	0.328	0.035	2.80685e-237	Astrocytes	LINC-RPL7A-6
8.98275e-242	-2.31996	0.29	0.77	2.95775e-237	Astrocytes	STK39
3.1427e-239	0.560586	0.566	0.108	1.0348e-234	Astrocytes	ANKRD44
1.05498e-236	-2.45704	0.208	0.741	3.47373e-232	Astrocytes	PRKD1
2.51386e-235	-2.54945	0.153	0.718	8.27737e-231	Astrocytes	SPHKAP
7.07823e-233	-2.86932	0.135	0.701	2.33065e-228	Astrocytes	LUZP2
6.30014e-231	1.34441	0.291	0.027	2.07445e-226	Astrocytes	CDKL5
7.2812e-231	-1.5137	0.767	0.9	2.39748e-226	Astrocytes	RALYL
8.91175e-231	-2.76057	0.04	0.639	2.93437e-226	Astrocytes	GFRA1
3.72385e-230	-2.75102	0.088	0.667	1.22615e-225	Astrocytes	MAP2
1.34507e-229	-2.70071	0.085	0.668	4.4289e-225	Astrocytes	MTUS2
2.37172e-229	-2.8224	0.073	0.656	7.80938e-225	Astrocytes	NLGN4X
3.29058e-228	-2.81127	0.031	0.628	1.08349e-223	Astrocytes	OPCML
8.33891e-228	1.50236	0.382	0.058	2.74575e-223	Astrocytes	TRIM9
1.93713e-226	-2.71813	0.064	0.645	6.37838e-222	Astrocytes	RANBP3L
2.31301e-226	-2.56437	0.111	0.681	7.61606e-222	Astrocytes	RLBP1
1.54992e-224	1.29175	0.319	0.036	5.10343e-220	Astrocytes	DOK5
1.91639e-223	-2.57389	0.068	0.653	6.31011e-219	Astrocytes	CGNL1
4.59335e-219	1.64203	0.725	0.303	1.51245e-214	Astrocytes	SORBS1
7.96814e-217	1.67319	0.694	0.27	2.62367e-212	Astrocytes	MYO10
1.63275e-216	-2.03554	0.39	0.793	5.37616e-212	Astrocytes	UTRN
6.20877e-210	1.26207	0.301	0.035	2.04436e-205	Astrocytes	LINC-RPS15A-13
5.23164e-209	1.22979	0.328	0.042	1.72262e-204	Astrocytes	PDE4B-AS-5
3.89036e-207	1.57528	0.487	0.115	1.28098e-202	Astrocytes	ANOS1-AS-1
5.88911e-207	1.50692	0.822	0.408	1.93911e-202	Astrocytes	EPHA5
5.7904e-206	1.20214	0.274	0.028	1.9066e-201	Astrocytes	IL34li1
7.86533e-206	-1.51002	0.544	0.86	2.58982e-201	Astrocytes	CELF2li1
1.94087e-204	1.42952	0.382	0.066	6.3907e-200	Astrocytes	CLYBL
2.81356e-204	-2.59059	0.026	0.586	9.26422e-200	Astrocytes	ZNF536
5.65845e-204	1.54796	0.684	0.267	1.86316e-199	Astrocytes	ANK2
1.74321e-203	-1.79655	0.58	0.848	5.73988e-199	Astrocytes	NCAM2
6.22362e-203	1.3283	0.282	0.031	2.04925e-198	Astrocytes	PDE8B
8.95922e-202	-1.75342	0.455	0.81	2.95e-197	Astrocytes	CRB1
9.99592e-202	1.59807	0.533	0.146	3.29136e-197	Astrocytes	PRKCA
8.35965e-198	3.10497	0.861	0.523	2.75258e-193	Astrocytes	CST3
9.15569e-198	-2.17657	0.155	0.679	3.01469e-193	Astrocytes	JAZF1
1.31109e-197	1.33366	0.428	0.087	4.31702e-193	Astrocytes	KIF13B
3.06575e-197	-2.40121	0.091	0.625	1.00946e-192	Astrocytes	GLUD1
9.50086e-197	1.57438	0.583	0.186	3.12835e-192	Astrocytes	SPATA5
2.20336e-196	-2.59096	0.015	0.562	7.25499e-192	Astrocytes	KDR
2.26393e-194	-1.66347	0.505	0.827	7.45444e-190	Astrocytes	CNTN1
2.80163e-192	1.58214	0.336	0.053	9.22494e-188	Astrocytes	SLCO1C1
3.16409e-192	-2.50996	0.028	0.565	1.04184e-187	Astrocytes	SPHK1
1.70424e-190	1.33747	0.829	0.45	5.61155e-186	Astrocytes	SOX5
9.55096e-190	-1.75082	0.51	0.806	3.14484e-185	Astrocytes	TOX
9.57006e-189	-1.5835	0.621	0.849	3.15114e-184	Astrocytes	SORBS2
7.13404e-187	1.28701	0.301	0.041	2.34903e-182	Astrocytes	CMTM5
2.40569e-186	-2.3139	0.085	0.606	7.9212e-182	Astrocytes	CSRP2li1
1.72158e-184	-2.37126	0.05	0.571	5.66865e-180	Astrocytes	SMAD9
1.22368e-182	-2.10675	0.152	0.659	4.02921e-178	Astrocytes	TSHZ2
3.2111e-182	1.42826	0.505	0.14	1.05732e-177	Astrocytes	CACNA1A
1.22976e-180	-2.38897	0.046	0.563	4.04924e-176	Astrocytes	PARP8
1.4353e-180	-3.0561	0.013	0.531	4.72602e-176	Astrocytes	ADAMTS19
6.77499e-179	1.25352	0.285	0.037	2.2308e-174	Astrocytes	SAMD4A
1.04857e-176	1.51079	0.782	0.424	3.45264e-172	Astrocytes	STARD13
2.71995e-173	1.18089	0.262	0.032	8.95599e-169	Astrocytes	HTRA1
8.81097e-171	1.68811	0.626	0.251	2.90119e-166	Astrocytes	EYA2
1.37669e-170	-2.19961	0.045	0.545	4.53302e-166	Astrocytes	HOOK1
5.66303e-170	-2.03837	0.184	0.646	1.86467e-165	Astrocytes	RASAL2
2.16586e-169	-2.54262	0.018	0.514	7.13152e-165	Astrocytes	ANO4
1.15569e-168	-2.03185	0.209	0.651	3.80533e-164	Astrocytes	TRPM3-AS-2
4.56677e-167	-1.79137	0.304	0.712	1.5037e-162	Astrocytes	COL11A1
5.5869e-166	-2.18807	0.079	0.568	1.8396e-161	Astrocytes	SULF1
1.19883e-163	1.3573	0.411	0.099	3.94739e-159	Astrocytes	ETV1
3.4052e-162	-1.78601	0.305	0.696	1.12123e-157	Astrocytes	RHBDL3
5.97088e-161	-2.13116	0.089	0.565	1.96603e-156	Astrocytes	SYNPO2
2.10863e-160	-2.00395	0.181	0.631	6.94308e-156	Astrocytes	PCSK5
2.60335e-160	-2.31413	0.008	0.49	8.57206e-156	Astrocytes	CHRDL1
3.25923e-160	1.07042	0.268	0.038	1.07317e-155	Astrocytes	ZMAT4
1.60305e-159	0.533686	1	1	5.27837e-155	Astrocytes	LINC-FRMD8-1
5.97915e-159	-1.92903	0.152	0.615	1.96876e-154	Astrocytes	COBL
7.27116e-159	-2.19762	0.031	0.507	2.39418e-154	Astrocytes	PIP5K1B
8.09727e-158	-2.82813	0.039	0.513	2.66619e-153	Astrocytes	TM4SF1
1.37809e-157	1.39459	0.551	0.191	4.53763e-153	Astrocytes	LINC-TNRC6A-1
5.18632e-155	1.13887	0.254	0.035	1.7077e-150	Astrocytes	ADAM11
2.84231e-153	-2.25064	0.042	0.503	9.35888e-149	Astrocytes	SRGAP1
1.86682e-152	1.25086	0.384	0.09	6.14689e-148	Astrocytes	GRAMD2B
1.2552e-150	-2.45772	0.012	0.47	4.133e-146	Astrocytes	FREM1
1.69405e-150	1.46718	0.752	0.434	5.57799e-146	Astrocytes	ARL15
1.02358e-146	1.32743	0.667	0.298	3.37035e-142	Astrocytes	RIMS2
2.44762e-146	-2.59825	0.119	0.563	8.05929e-142	Astrocytes	DOCK4
7.10054e-146	-1.39693	0.581	0.81	2.338e-141	Astrocytes	TENM3
7.1119e-143	1.30733	0.449	0.133	2.34174e-138	Astrocytes	HIVEP2
9.27996e-143	-1.4138	0.666	0.846	3.05561e-138	Astrocytes	NRXN3
4.00113e-142	1.06688	0.284	0.05	1.31745e-137	Astrocytes	ITGB4
4.31621e-142	-1.6521	0.344	0.71	1.4212e-137	Astrocytes	FSTL1
5.84247e-142	-1.91762	0.12	0.57	1.92375e-137	Astrocytes	STK39-AS-1
3.27948e-141	0.981815	0.931	0.701	1.07984e-136	Astrocytes	PPP2R2B
8.67303e-141	1.29639	0.424	0.12	2.85577e-136	Astrocytes	ZNF521
5.55648e-140	-1.81427	0.225	0.633	1.82958e-135	Astrocytes	THRB
1.47692e-139	-1.88221	0.157	0.581	4.86306e-135	Astrocytes	SYNE1
2.20685e-139	1.31543	0.928	0.708	7.26651e-135	Astrocytes	SELENOP
2.74093e-139	0.803784	0.301	0.053	9.02507e-135	Astrocytes	MRC2
3.51647e-138	1.17465	0.768	0.425	1.15787e-133	Astrocytes	PTPRZ1
2.93129e-137	-2.11951	0.034	0.467	9.65185e-133	Astrocytes	MAN2A1
4.91385e-136	-2.03201	0.015	0.444	1.61798e-131	Astrocytes	CDH23li1
6.41881e-136	1.30766	0.408	0.113	2.11352e-131	Astrocytes	ATRNL1
1.9037e-135	1.13135	0.492	0.159	6.2683e-131	Astrocytes	MAF
2.35313e-135	-1.54721	0.393	0.731	7.74815e-131	Astrocytes	SEL1L3
2.73789e-135	1.15454	0.391	0.103	9.01505e-131	Astrocytes	ATP2B4
3.35089e-135	-1.83728	0.133	0.555	1.10335e-130	Astrocytes	PLEKHA5liN
5.76775e-135	1.07745	0.329	0.072	1.89915e-130	Astrocytes	ZCCHC24
8.35016e-135	-2.24062	0.011	0.436	2.74946e-130	Astrocytes	OTOG
9.13916e-135	0.942248	0.256	0.041	3.00925e-130	Astrocytes	TRAK1
3.45094e-134	1.41888	0.717	0.411	1.13629e-129	Astrocytes	PDE7B
4.14993e-134	-2.09027	0.119	0.534	1.36645e-129	Astrocytes	SHANK3
5.99114e-134	-1.96627	0.118	0.54	1.9727e-129	Astrocytes	EFNA5
1.21842e-133	1.26808	0.663	0.322	4.01189e-129	Astrocytes	TIAM1
2.43727e-133	-2.13419	0.032	0.457	8.0252e-129	Astrocytes	SEMA3D
3.34114e-133	-1.54932	0.342	0.687	1.10014e-128	Astrocytes	LIMCH1
3.829e-133	1.23075	0.735	0.378	1.26078e-128	Astrocytes	TSORF
8.29802e-133	-2.00816	0.057	0.482	2.73229e-128	Astrocytes	FLT1
9.34818e-133	1.07589	0.264	0.046	3.07807e-128	Astrocytes	COL4A2
1.02521e-132	1.28968	0.305	0.065	3.37573e-128	Astrocytes	TCIM
6.71977e-131	1.06281	0.284	0.055	2.21262e-126	Astrocytes	ZDHHC2
6.54999e-130	-1.93844	0.02	0.436	2.15671e-125	Astrocytes	STK32C
5.88175e-129	-1.60349	0.265	0.634	1.93668e-124	Astrocytes	DDHD1
2.9284e-128	1.16292	0.42	0.124	9.64234e-124	Astrocytes	MSRA
1.43117e-127	1.22703	0.446	0.143	4.71242e-123	Astrocytes	PKDCC
9.48938e-127	-1.90416	0.03	0.438	3.12457e-122	Astrocytes	TOX2
1.22961e-126	1.18412	0.445	0.142	4.04873e-122	Astrocytes	NIPAL3
5.65939e-125	-1.76264	0.084	0.5	1.86347e-120	Astrocytes	GLI3
8.08617e-125	-1.96176	0.053	0.459	2.66253e-120	Astrocytes	RNF180
5.45544e-121	1.72035	0.416	0.133	1.79631e-116	Astrocytes	VEGFA
4.24738e-120	-1.95305	0.007	0.399	1.39853e-115	Astrocytes	CLRN1
5.74025e-120	-1.7821	0.062	0.461	1.89009e-115	Astrocytes	MYO1B
6.71918e-120	-1.8109	0.017	0.41	2.21242e-115	Astrocytes	COL2A1
1.01481e-119	-1.90978	0.037	0.432	3.34146e-115	Astrocytes	LIN7A
3.78688e-119	-1.70075	0.157	0.547	1.24691e-114	Astrocytes	NOS1AP
4.21493e-119	1.15661	0.703	0.405	1.38785e-114	Astrocytes	TRIO
6.55837e-119	1.16778	0.46	0.158	2.15947e-114	Astrocytes	KALRN
8.5276e-119	1.00694	0.289	0.062	2.80788e-114	Astrocytes	MET
1.71751e-118	1.11876	0.894	0.687	5.65526e-114	Astrocytes	NAALADL2
3.49035e-118	-1.95128	0.029	0.421	1.14927e-113	Astrocytes	CDH8
3.82276e-118	1.1723	0.253	0.048	1.25872e-113	Astrocytes	TMEM196
7.37831e-118	-1.88496	0.05	0.445	2.42945e-113	Astrocytes	PTN
1.97329e-116	1.26281	0.516	0.203	6.49746e-112	Astrocytes	KCNIP4
8.1292e-116	1.11849	0.392	0.117	2.6767e-111	Astrocytes	AIG1
1.28067e-115	-1.61286	0.185	0.565	4.21685e-111	Astrocytes	ACSS3
5.64903e-115	1.31024	0.398	0.125	1.86006e-110	Astrocytes	SEMA5B
2.6744e-114	0.857124	0.965	0.818	8.80599e-110	Astrocytes	GRIA4
1.04733e-113	1.12172	0.373	0.108	3.44855e-109	Astrocytes	RETREG1
8.01522e-112	-1.57464	0.206	0.574	2.63917e-107	Astrocytes	PAX6
1.18133e-111	1.06971	0.752	0.451	3.88977e-107	Astrocytes	SLIT2
1.31691e-110	1.14583	0.53	0.222	4.3362e-106	Astrocytes	CCDC88A
2.00587e-109	-1.81494	0.016	0.387	6.60472e-105	Astrocytes	SLC7A11
5.86368e-109	-1.26208	0.521	0.76	1.93073e-104	Astrocytes	LINC-RP1-21O18.1-3
6.98694e-109	-1.29786	0.48	0.744	2.30059e-104	Astrocytes	DKK3
1.04092e-107	-1.56659	0.183	0.548	3.42745e-103	Astrocytes	EML5
1.6071e-107	-2.08128	0.067	0.437	5.29169e-103	Astrocytes	IMMP2Lli1
3.51482e-107	1.03661	0.339	0.095	1.15732e-102	Astrocytes	SOX5-AS-1
1.04048e-105	0.882351	0.295	0.07	3.42598e-101	Astrocytes	SGK3
1.71836e-105	1.03987	0.684	0.364	5.65805e-101	Astrocytes	PTPRJ
4.16754e-105	-2.04761	0.089	0.455	1.37225e-100	Astrocytes	FGF14
4.81054e-105	-1.89362	0.029	0.388	1.58397e-100	Astrocytes	ABI3BP
2.67083e-104	1.23834	0.546	0.243	8.79424e-100	Astrocytes	GALNT18
1.26809e-103	0.990307	0.323	0.087	4.17544e-99	Astrocytes	FAM184A
3.51704e-103	-1.96616	0.064	0.423	1.15805e-98	Astrocytes	EPHA6
4.63e-103	-1.54539	0.154	0.515	1.52452e-98	Astrocytes	HK1
9.26918e-103	1.0551	0.735	0.45	3.05206e-98	Astrocytes	MAP4K4
1.19754e-101	1.17632	0.517	0.222	3.94314e-97	Astrocytes	PCDHGA4
5.09449e-101	-1.73111	0.031	0.381	1.67746e-96	Astrocytes	NECTIN3
2.70027e-100	-2.10505	0.02	0.365	8.89118e-96	Astrocytes	MCTP1
8.77633e-100	-1.12257	0.511	0.763	2.88978e-95	Astrocytes	ARHGAP24
4.05695e-98	-1.70733	0.031	0.373	1.33583e-93	Astrocytes	L1RE1li38
2.31521e-97	-1.82052	0.041	0.383	7.62329e-93	Astrocytes	LDLRAD4
2.52661e-97	-1.66955	0.044	0.389	8.31936e-93	Astrocytes	JPH1
3.00114e-97	0.622147	0.3	0.073	9.88186e-93	Astrocytes	SHTN1
3.33967e-97	0.99222	0.557	0.255	1.09965e-92	Astrocytes	SESN3
4.00295e-96	-0.76292	0.921	0.901	1.31805e-91	Astrocytes	RORA
4.06869e-96	1.0225	0.625	0.319	1.3397e-91	Astrocytes	TRPS1
4.31748e-96	-1.594	0.074	0.422	1.42162e-91	Astrocytes	SKP2
8.84011e-96	-1.5915	0.027	0.366	2.91078e-91	Astrocytes	NKD1
2.26985e-95	-2.11165	0.101	0.446	7.47392e-91	Astrocytes	HDAC9
4.62412e-95	0.895873	0.269	0.066	1.52258e-90	Astrocytes	PSD2
7.59897e-95	-1.08898	0.588	0.799	2.50211e-90	Astrocytes	FRMD4A
7.83502e-95	0.998968	0.723	0.472	2.57984e-90	Astrocytes	ZNF638
1.51429e-94	-1.525	0.14	0.496	4.9861e-90	Astrocytes	MERTK
2.83824e-94	1.00558	0.626	0.322	9.34546e-90	Astrocytes	TSORFli2311
4.01523e-94	0.973981	0.7	0.404	1.32209e-89	Astrocytes	PTPRM
6.06502e-94	-1.0437	0.588	0.786	1.99703e-89	Astrocytes	ANKS1B
5.56915e-93	-1.55066	0.058	0.399	1.83375e-88	Astrocytes	CAB39L
8.0832e-93	-1.65343	0.012	0.337	2.66156e-88	Astrocytes	TOX3-AS-3
1.27225e-92	-1.63939	0.033	0.364	4.18912e-88	Astrocytes	PDE3A-AS-3
1.56156e-92	1.06019	0.387	0.137	5.14175e-88	Astrocytes	XPR1
2.15196e-91	1.03527	0.343	0.109	7.08576e-87	Astrocytes	RIMS1li1
2.91958e-90	1.01498	0.318	0.096	9.6133e-86	Astrocytes	SHROOM3
3.54093e-90	-1.68904	0.005	0.319	1.16592e-85	Astrocytes	ADAMTS18
4.42269e-90	0.997955	0.322	0.097	1.45626e-85	Astrocytes	DCBLD1
1.20284e-89	-1.69876	0.062	0.385	3.96058e-85	Astrocytes	CACNB2li1
1.57241e-89	1.13753	0.437	0.175	5.17747e-85	Astrocytes	GK
2.59426e-89	0.954718	0.361	0.118	8.54213e-85	Astrocytes	EFS
1.33509e-88	1.03891	0.655	0.38	4.39606e-84	Astrocytes	RGS20li1
2.55866e-87	1.10867	0.41	0.16	8.4249e-83	Astrocytes	LRRTM3
6.23405e-87	-1.43133	0.157	0.484	2.05269e-82	Astrocytes	PKP4
8.49662e-87	1.03464	0.455	0.193	2.79768e-82	Astrocytes	MAP1B
6.5963e-86	-0.914278	0.827	0.864	2.17197e-81	Astrocytes	SLC1A3
7.31492e-86	0.917465	0.31	0.093	2.40858e-81	Astrocytes	RHOQ
1.14338e-85	-0.762549	0.927	0.873	3.76481e-81	Astrocytes	SORCS1
2.72944e-85	-1.5319	0.043	0.357	8.98721e-81	Astrocytes	SERINC5
1.43603e-84	-1.39288	0.126	0.459	4.72843e-80	Astrocytes	CD109
1.57711e-84	-1.48611	0.116	0.44	5.19294e-80	Astrocytes	LINC-BTF3-4
5.17425e-84	-1.46078	0.037	0.344	1.70373e-79	Astrocytes	ABLIM1
6.83858e-84	0.933641	0.683	0.413	2.25174e-79	Astrocytes	AOPEP
1.46277e-83	-1.43532	0.098	0.418	4.81646e-79	Astrocytes	AQP9
2.11505e-83	0.981639	0.474	0.205	6.96422e-79	Astrocytes	TLN2
2.50149e-83	-1.77962	0.051	0.362	8.23666e-79	Astrocytes	SLC8A3li1
3.35702e-83	0.896041	0.305	0.093	1.10537e-78	Astrocytes	TMEM41B
2.97224e-82	0.953187	0.421	0.17	9.78669e-78	Astrocytes	GABBR1
8.83753e-82	-1.65698	0.005	0.297	2.90993e-77	Astrocytes	RERG
8.11567e-81	-1.88104	0.133	0.431	2.67225e-76	Astrocytes	CDH18
9.67409e-81	-1.32927	0.222	0.525	3.18539e-76	Astrocytes	DMD
1.09002e-80	1.08082	0.295	0.088	3.5891e-76	Astrocytes	ITM2C
1.78929e-80	-1.35859	0.164	0.475	5.89158e-76	Astrocytes	CRB1-AS-1
2.19859e-80	-1.63833	0.045	0.346	7.2393e-76	Astrocytes	LUZP2-AS-5
4.21175e-80	0.981423	0.506	0.236	1.3868e-75	Astrocytes	FMNL2
1.04262e-78	-1.39298	0.159	0.476	3.43304e-74	Astrocytes	CYP2J2li1
2.39633e-78	0.855548	0.268	0.076	7.8904e-74	Astrocytes	SPATA6
2.92435e-78	-0.890185	0.706	0.823	9.62902e-74	Astrocytes	CDH2
3.40342e-78	-1.77778	0.134	0.436	1.12064e-73	Astrocytes	PLCL1
4.33325e-78	-1.36456	0.22	0.515	1.42681e-73	Astrocytes	ADARB1
6.88395e-78	0.416141	0.268	0.07	2.26668e-73	Astrocytes	SORL1
1.22757e-76	-1.05593	0.488	0.696	4.04202e-72	Astrocytes	PLCE1
1.6987e-76	0.613033	0.936	0.809	5.59333e-72	Astrocytes	AUTS2
1.86358e-76	-1.90508	0.039	0.322	6.13622e-72	Astrocytes	PRKG1
2.61148e-76	-1.27017	0.192	0.5	8.59881e-72	Astrocytes	ARHGAP18
3.76122e-76	-1.3923	0.113	0.414	1.23846e-71	Astrocytes	PDE5Ali1
8.57472e-76	-1.86726	0.005	0.28	2.8234e-71	Astrocytes	CHST2-AS-3
1.55302e-75	-1.52371	0.016	0.295	5.11364e-71	Astrocytes	TLL1
5.74767e-75	-1.21272	0.348	0.608	1.89254e-70	Astrocytes	PLOD2
9.1927e-75	0.796858	0.536	0.267	3.02688e-70	Astrocytes	PDE4B
1.09036e-74	-1.41788	0.076	0.367	3.59024e-70	Astrocytes	ITGA2
1.20571e-74	-1.41953	0.113	0.415	3.97003e-70	Astrocytes	DIAPH2
1.81546e-74	0.894521	0.407	0.166	5.97776e-70	Astrocytes	MPPED2
2.14081e-74	-1.30017	0.16	0.459	7.04905e-70	Astrocytes	ARHGEF26
9.30286e-74	1.04102	0.559	0.302	3.06315e-69	Astrocytes	LRRC4C
2.21687e-73	1.05933	0.459	0.213	7.2995e-69	Astrocytes	EVL
4.81482e-73	-1.43558	0.07	0.356	1.58538e-68	Astrocytes	RALGPS2
4.5798e-72	0.86389	0.323	0.114	1.50799e-67	Astrocytes	WDR17
5.23361e-72	-1.39729	0.026	0.301	1.72327e-67	Astrocytes	SLC2A1
1.12362e-71	-1.3416	0.121	0.411	3.69975e-67	Astrocytes	SDC2
1.37601e-71	-1.43345	0.052	0.331	4.53079e-67	Astrocytes	SH3BGRL2
4.4759e-71	0.947802	0.489	0.238	1.47378e-66	Astrocytes	ANKRD26li6
7.52949e-71	0.558247	0.978	0.847	2.47924e-66	Astrocytes	LINC-USP25-14
1.90939e-70	-1.46559	0.024	0.293	6.28705e-66	Astrocytes	LINC-BASP1-1
2.16835e-70	0.941561	0.392	0.161	7.13971e-66	Astrocytes	L1RE1li118
2.2541e-70	-1.19831	0.395	0.633	7.42206e-66	Astrocytes	NEGR1
1.11735e-69	-1.43763	0.007	0.266	3.67909e-65	Astrocytes	LINC-SPTLC3-2
2.32357e-69	-1.12193	0.4	0.64	7.65083e-65	Astrocytes	SLC25A26
3.06941e-69	-0.802417	0.629	0.787	1.01067e-64	Astrocytes	TCF4
4.14031e-69	-1.03563	0.429	0.656	1.36328e-64	Astrocytes	CLASP1
1.02274e-68	0.966609	0.259	0.08	3.36759e-64	Astrocytes	TMEM47li1
1.06544e-68	-1.37171	0.067	0.341	3.50817e-64	Astrocytes	SERPINI1
2.1109e-68	-1.28189	0.115	0.396	6.95055e-64	Astrocytes	GPLD1li1
3.14495e-68	-1.63008	0.023	0.283	1.03554e-63	Astrocytes	DACH2
5.25002e-68	0.831933	0.684	0.453	1.72867e-63	Astrocytes	SPTBN1
6.79166e-68	-1.4162	0.018	0.278	2.23629e-63	Astrocytes	KHDRBS2-AS-2
1.00508e-67	-1.26291	0.078	0.355	3.30943e-63	Astrocytes	PRR5L
1.28142e-67	-1.26763	0.051	0.325	4.21933e-63	Astrocytes	CCDC141
1.43575e-67	-1.24695	0.18	0.463	4.72749e-63	Astrocytes	NCOA7
5.13787e-67	-1.67335	0.053	0.32	1.69175e-62	Astrocytes	DISP3
8.71102e-67	0.948253	0.39	0.162	2.86828e-62	Astrocytes	SLC35F1
1.28253e-66	0.819806	0.652	0.4	4.22297e-62	Astrocytes	SETBP1
9.61491e-66	0.729841	0.588	0.325	3.1659e-61	Astrocytes	DOCK10
1.11148e-65	-1.10629	0.257	0.529	3.65978e-61	Astrocytes	VPS13D
1.56932e-65	0.895533	0.454	0.219	5.16729e-61	Astrocytes	IKZF2
5.60259e-65	-1.23593	0.024	0.278	1.84476e-60	Astrocytes	POLli37
8.0634e-65	0.827471	0.345	0.136	2.65503e-60	Astrocytes	KIF5C
1.01621e-64	-1.13199	0.216	0.493	3.34606e-60	Astrocytes	SFMBT2
1.0208e-64	-1.07778	0.302	0.565	3.36118e-60	Astrocytes	FRMD4B
1.40982e-64	-1.36206	0.044	0.303	4.6421e-60	Astrocytes	GUCY1A2
1.8698e-64	-1.23395	0.144	0.422	6.15668e-60	Astrocytes	RASSF8
2.84447e-64	-1.42219	0.012	0.256	9.36599e-60	Astrocytes	UBASH3B
1.40167e-63	-1.2443	0.181	0.453	4.61527e-59	Astrocytes	SH3RF1
1.94132e-63	-1.28072	0.101	0.367	6.39219e-59	Astrocytes	MTCL1
2.07844e-63	0.917848	0.563	0.323	6.84368e-59	Astrocytes	MAPK4
4.38286e-63	-1.25328	0.15	0.425	1.44315e-58	Astrocytes	OPTC
4.57509e-62	0.360806	0.319	0.11	1.50644e-57	Astrocytes	PIP4K2A
1.18122e-61	-1.25009	0.032	0.278	3.8894e-57	Astrocytes	PROX1
1.49548e-61	0.797066	0.391	0.17	4.92415e-57	Astrocytes	HECTD2
1.56517e-61	0.811347	0.379	0.16	5.15365e-57	Astrocytes	MITF
2.35376e-61	-1.30756	0.037	0.282	7.75023e-57	Astrocytes	IQGAP2
6.97861e-61	0.825514	0.528	0.284	2.29785e-56	Astrocytes	LINC-USP25-13
2.58098e-60	-1.35334	0.21	0.47	8.49838e-56	Astrocytes	CPM
2.58469e-60	-1.31449	0.086	0.342	8.5106e-56	Astrocytes	ATP1B3li2
2.6652e-60	-0.96764	0.379	0.614	8.77571e-56	Astrocytes	FARP1
2.67247e-59	-1.12835	0.216	0.474	8.79965e-55	Astrocytes	FBXW7
3.56684e-59	0.758361	0.329	0.133	1.17445e-54	Astrocytes	FGF12
4.85483e-59	-1.1917	0.095	0.349	1.59855e-54	Astrocytes	INPP5F
6.9762e-59	-1.22673	0.138	0.392	2.29705e-54	Astrocytes	ADGRL2
1.01709e-58	-1.22356	0.041	0.281	3.34896e-54	Astrocytes	RGS7BP
2.62067e-58	0.757085	0.616	0.37	8.62907e-54	Astrocytes	MOXD1
1.10847e-57	-1.0406	0.247	0.504	3.64987e-53	Astrocytes	COL18A1
1.45143e-57	0.670652	0.835	0.627	4.77913e-53	Astrocytes	WWOX
1.89433e-57	-1.01923	0.343	0.577	6.23746e-53	Astrocytes	MAGI1
1.92671e-57	-1.13674	0.252	0.501	6.34409e-53	Astrocytes	PLPP1
2.60765e-57	0.971185	0.263	0.094	8.58621e-53	Astrocytes	SLC25A33
6.54268e-57	0.763148	0.56	0.327	2.15431e-52	Astrocytes	PPP3CA
2.81591e-56	-1.16698	0.108	0.358	9.27196e-52	Astrocytes	LARGE1
3.90735e-56	-1.22897	0.063	0.303	1.28657e-51	Astrocytes	AQP9-AS-1
7.08309e-56	-1.31519	0.166	0.42	2.33225e-51	Astrocytes	ATP1A1
3.65107e-55	-1.83467	0.052	0.28	1.20219e-50	Astrocytes	LRRTM4
8.13715e-55	-1.09898	0.104	0.354	2.67932e-50	Astrocytes	ST6GAL2
8.22694e-55	-0.904866	0.444	0.652	2.70888e-50	Astrocytes	BMPR2
1.08009e-54	-1.27838	0.211	0.464	3.55642e-50	Astrocytes	P2RY14
1.32153e-54	-1.07265	0.18	0.433	4.35141e-50	Astrocytes	FNDC3B
2.52025e-54	-0.812541	0.561	0.737	8.29844e-50	Astrocytes	NAV2li1
2.74076e-54	-1.04413	0.281	0.52	9.0245e-50	Astrocytes	PAK3
3.50601e-54	0.761501	0.502	0.279	1.15443e-49	Astrocytes	DDX3X
1.21679e-53	-1.11602	0.187	0.43	4.00654e-49	Astrocytes	HMGN3
4.23264e-53	-0.889468	0.476	0.657	1.39368e-48	Astrocytes	CDC14A
5.14166e-53	-1.0421	0.397	0.598	1.69299e-48	Astrocytes	CAV2
9.53692e-53	-1.06093	0.402	0.611	3.14022e-48	Astrocytes	GPC6
1.10549e-52	-0.482781	0.982	0.896	3.64004e-48	Astrocytes	GRID2
1.16852e-52	-1.20095	0.084	0.319	3.84758e-48	Astrocytes	PLCL2li1
1.4446e-51	0.527166	0.941	0.786	4.75665e-47	Astrocytes	CHL1
1.68028e-51	-1.16447	0.037	0.251	5.53265e-47	Astrocytes	PDZD2
3.88041e-51	0.801255	0.531	0.315	1.2777e-46	Astrocytes	DENND5B
1.06757e-50	-1.50878	0.041	0.254	3.5152e-46	Astrocytes	MAML3
2.55463e-50	0.736063	0.428	0.218	8.41164e-46	Astrocytes	PKMli1
3.15966e-50	0.78351	0.497	0.279	1.04038e-45	Astrocytes	LINC00472
3.22386e-50	-1.42962	0.099	0.322	1.06152e-45	Astrocytes	GRIK2
3.25875e-50	-0.901157	0.429	0.629	1.07301e-45	Astrocytes	NHSL1
4.66919e-50	-1.10813	0.076	0.301	1.53742e-45	Astrocytes	RECK
6.94179e-50	0.73039	0.635	0.422	2.28572e-45	Astrocytes	KIF21A
7.44758e-50	-1.17274	0.073	0.293	2.45226e-45	Astrocytes	NEDD4L
7.46904e-50	0.749406	0.306	0.129	2.45933e-45	Astrocytes	PRIMA1
9.84847e-50	-1.03433	0.065	0.289	3.24281e-45	Astrocytes	LIFR
3.86297e-49	-1.06772	0.064	0.284	1.27196e-44	Astrocytes	COL13A1
1.97436e-48	-1.08241	0.042	0.25	6.50098e-44	Astrocytes	CELF4
1.97716e-48	0.729216	0.614	0.399	6.5102e-44	Astrocytes	ZNF462li1
2.56632e-48	-0.878537	0.311	0.558	8.45012e-44	Astrocytes	GPR37
4.02658e-48	-1.05921	0.17	0.4	1.32583e-43	Astrocytes	FOXO3
4.76937e-48	-1.02287	0.177	0.409	1.57041e-43	Astrocytes	MPDZ
5.69234e-48	-1.10666	0.057	0.267	1.87432e-43	Astrocytes	PIK3R3
7.64571e-48	0.778379	0.486	0.283	2.5175e-43	Astrocytes	TEAD1
1.14366e-47	-1.03607	0.161	0.387	3.76572e-43	Astrocytes	CP52B
1.5423e-47	-0.695401	0.627	0.765	5.07832e-43	Astrocytes	MED13L
4.0139e-47	-1.1389	0.045	0.251	1.32166e-42	Astrocytes	PPM1H
4.31512e-47	-0.963292	0.29	0.512	1.42084e-42	Astrocytes	ST8SIA2
4.35889e-47	0.845746	0.296	0.127	1.43525e-42	Astrocytes	WHRN
8.57918e-47	-0.889498	0.342	0.558	2.82487e-42	Astrocytes	PAN3li1
1.41169e-46	0.700299	0.51	0.304	4.64826e-42	Astrocytes	RBFOX2
2.79327e-46	-0.60604	0.802	0.837	9.19741e-42	Astrocytes	THSD7A
2.98197e-46	-0.995774	0.047	0.251	9.81872e-42	Astrocytes	AKR1B10
4.94771e-46	-0.787973	0.449	0.644	1.62913e-41	Astrocytes	SSBP2
5.42524e-46	0.687543	0.449	0.24	1.78637e-41	Astrocytes	ZNF827
5.91867e-46	0.306683	0.52	0.278	1.94884e-41	Astrocytes	LRMDA
9.92581e-46	-0.945363	0.235	0.461	3.26827e-41	Astrocytes	ST3GAL5
1.29758e-45	0.807979	0.689	0.514	4.27256e-41	Astrocytes	SAT1
1.54065e-45	-0.946807	0.264	0.479	5.07289e-41	Astrocytes	MED12L
1.88871e-45	-0.974584	0.101	0.322	6.21894e-41	Astrocytes	DCLK2
1.89366e-45	-0.855946	0.358	0.561	6.23524e-41	Astrocytes	PLEKHM3
4.17995e-45	0.714103	0.639	0.451	1.37633e-40	Astrocytes	DLG1
2.45158e-44	-0.635339	0.631	0.768	8.07233e-40	Astrocytes	LINC-RPL36A-4
3.35789e-44	-1.28123	0.094	0.298	1.10565e-39	Astrocytes	UNC13Cli1
7.37545e-44	-0.922631	0.233	0.451	2.42851e-39	Astrocytes	SPECC1L
1.63126e-43	0.776438	0.255	0.105	5.37124e-39	Astrocytes	FGF1-AS-1
2.27342e-43	-0.888428	0.326	0.537	7.48568e-39	Astrocytes	PBX1
2.79056e-43	-1.0684	0.085	0.289	9.18848e-39	Astrocytes	NPR3
1.0735e-42	0.68946	0.395	0.204	3.53471e-38	Astrocytes	STOX2
2.13437e-42	-0.891979	0.316	0.515	7.02784e-38	Astrocytes	NUMB
2.30894e-42	0.65931	0.576	0.367	7.60265e-38	Astrocytes	PRKN
2.37632e-42	0.649567	0.31	0.14	7.82451e-38	Astrocytes	ZNF438
4.2349e-42	-0.670462	0.773	0.812	1.39443e-37	Astrocytes	CDH20
7.15448e-42	-1.02062	0.062	0.259	2.35576e-37	Astrocytes	CSPG5
4.10674e-41	-0.797725	0.342	0.546	1.35223e-36	Astrocytes	TMCC1
4.37366e-41	-0.549564	0.851	0.858	1.44012e-36	Astrocytes	CADM1
7.15146e-41	-1.07321	0.178	0.388	2.35476e-36	Astrocytes	EML6
7.84737e-41	-0.828905	0.357	0.55	2.5839e-36	Astrocytes	GNAI1li1
9.46053e-41	0.656333	0.363	0.183	3.11507e-36	Astrocytes	CAMK2G
1.75069e-40	-0.961994	0.181	0.389	5.76451e-36	Astrocytes	SPTLC3
1.81817e-40	0.69379	0.25	0.104	5.98667e-36	Astrocytes	KBTBD11
2.93312e-40	0.725237	0.381	0.203	9.65787e-36	Astrocytes	MYO9A
3.14701e-40	-0.965399	0.166	0.373	1.03622e-35	Astrocytes	YBX1li13
4.07954e-40	0.771071	0.377	0.199	1.34327e-35	Astrocytes	LINC-LYPLAL1-1
4.90542e-40	-0.552856	0.83	0.835	1.61521e-35	Astrocytes	GALNT13
7.99722e-40	0.718	0.472	0.285	2.63324e-35	Astrocytes	FAM110B
8.51896e-40	-0.93774	0.16	0.367	2.80504e-35	Astrocytes	SNX9li1
1.13818e-39	0.659505	0.474	0.279	3.74768e-35	Astrocytes	CCDC91
1.1933e-39	-0.916602	0.188	0.399	3.92917e-35	Astrocytes	PLPP3
1.53476e-39	-0.971493	0.139	0.337	5.05349e-35	Astrocytes	DKK3-AS-2
4.20646e-39	0.597865	0.325	0.155	1.38506e-34	Astrocytes	ATP8A1
4.78088e-39	0.691907	0.511	0.315	1.5742e-34	Astrocytes	NRCAM
6.05435e-39	0.709107	0.329	0.163	1.99352e-34	Astrocytes	PPP1R21
6.89631e-39	0.911505	0.532	0.354	2.27075e-34	Astrocytes	CRIM1
1.34738e-38	-0.844965	0.339	0.538	4.43652e-34	Astrocytes	BMP2K
1.4969e-38	-0.640158	0.579	0.71	4.92884e-34	Astrocytes	DENND1A
1.88594e-38	-0.819005	0.343	0.533	6.20982e-34	Astrocytes	CACNA2D1
1.98737e-38	-0.85841	0.299	0.497	6.54382e-34	Astrocytes	LRBA
3.66411e-38	0.78424	0.374	0.199	1.20648e-33	Astrocytes	TIMP3
3.7714e-38	-1.18028	0.098	0.283	1.24181e-33	Astrocytes	RBFOX1
8.67096e-38	-0.899281	0.087	0.274	2.85509e-33	Astrocytes	SORBS2-AS-6
9.02073e-38	-1.1153	0.094	0.28	2.97026e-33	Astrocytes	DOK6
1.01867e-37	-1.0867	0.09	0.279	3.35419e-33	Astrocytes	RIPK2-AS-3
1.92992e-37	0.42392	0.269	0.114	6.35463e-33	Astrocytes	GNG2
2.84355e-37	0.65749	0.517	0.323	9.36295e-33	Astrocytes	SLC30A5-AS-1
3.06231e-37	-0.778158	0.407	0.582	1.00833e-32	Astrocytes	SNTB1
4.35915e-37	-1.22493	0.162	0.348	1.43534e-32	Astrocytes	ROBO2
4.74521e-37	0.656161	0.433	0.253	1.56246e-32	Astrocytes	FEZ2li1
6.73289e-37	-0.644841	0.564	0.7	2.21694e-32	Astrocytes	RTN4
9.40498e-37	-0.776709	0.538	0.675	3.09678e-32	Astrocytes	ZEB2
1.00322e-36	0.602792	0.678	0.483	3.30329e-32	Astrocytes	AHCYL2
6.39067e-36	-0.634415	0.597	0.721	2.10426e-31	Astrocytes	CHD7
7.42876e-36	-0.949156	0.09	0.269	2.44607e-31	Astrocytes	PLEKHA7
7.50541e-36	-0.980582	0.174	0.366	2.47131e-31	Astrocytes	SHROOM4
1.07107e-35	0.578457	0.259	0.114	3.52672e-31	Astrocytes	GALNT7li1
1.08616e-35	0.679077	0.37	0.202	3.5764e-31	Astrocytes	DLG5
1.35204e-35	-0.605329	0.62	0.731	4.45185e-31	Astrocytes	TCF12
3.00622e-35	-0.854216	0.155	0.346	9.89859e-31	Astrocytes	TYW5
3.51937e-35	-0.722738	0.41	0.588	1.15882e-30	Astrocytes	IGF1R
4.21935e-35	-0.79277	0.252	0.451	1.38931e-30	Astrocytes	MAGI3
4.31505e-35	-0.816882	0.192	0.391	1.42082e-30	Astrocytes	EPS15
4.41194e-35	0.567942	0.739	0.583	1.45272e-30	Astrocytes	IGSF11
6.41602e-35	0.625145	0.35	0.185	2.1126e-30	Astrocytes	ITGAV
8.45921e-35	-0.737861	0.323	0.53	2.78536e-30	Astrocytes	MAMDC2
1.23877e-34	-0.857673	0.085	0.264	4.07891e-30	Astrocytes	B4GALT6
3.95616e-34	0.726285	0.319	0.164	1.30264e-29	Astrocytes	EPHA5-AS-2
5.02217e-34	0.569582	0.676	0.522	1.65365e-29	Astrocytes	TCF7L2
7.45877e-34	0.669197	0.299	0.149	2.45595e-29	Astrocytes	PRR16
7.72063e-34	-0.830646	0.081	0.255	2.54217e-29	Astrocytes	TTC8
8.81012e-34	-0.831824	0.344	0.516	2.90091e-29	Astrocytes	MOB3B
1.14875e-33	-0.808879	0.192	0.385	3.78248e-29	Astrocytes	MTMR3-AS-2
1.54321e-33	0.61077	0.519	0.339	5.08134e-29	Astrocytes	NUBPL
2.60244e-33	0.652009	0.338	0.18	8.56905e-29	Astrocytes	FOXO1
4.22922e-33	-0.842223	0.106	0.286	1.39255e-28	Astrocytes	ITGB5
7.64758e-33	-0.828774	0.084	0.257	2.51812e-28	Astrocytes	C12ORF66
8.25973e-33	-0.858752	0.283	0.471	2.71968e-28	Astrocytes	LINC-PLIN3-8
8.26912e-33	-0.611317	0.534	0.672	2.72277e-28	Astrocytes	LINC-RPL36A-6
1.71888e-32	-0.837456	0.082	0.252	5.65974e-28	Astrocytes	PFKP
2.10239e-32	-0.636051	0.66	0.737	6.92252e-28	Astrocytes	PALLD
3.91842e-32	-0.716105	0.441	0.592	1.29022e-27	Astrocytes	SOX6
5.44377e-32	0.583617	0.267	0.127	1.79247e-27	Astrocytes	PHKA1
6.40968e-32	-0.789748	0.258	0.439	2.11052e-27	Astrocytes	REV3L
7.57104e-32	-0.682206	0.413	0.576	2.49292e-27	Astrocytes	MYCBP2
1.07101e-31	-0.804635	0.112	0.286	3.52651e-27	Astrocytes	DENND4A
1.63796e-31	0.647441	0.296	0.15	5.39331e-27	Astrocytes	CNMD
2.41256e-31	0.618848	0.504	0.329	7.94385e-27	Astrocytes	FIGN
2.72986e-31	0.471133	0.811	0.666	8.9886e-27	Astrocytes	STON2
3.82776e-31	-0.858542	0.117	0.288	1.26037e-26	Astrocytes	SUCLG2
3.89446e-31	-0.800315	0.163	0.344	1.28233e-26	Astrocytes	SEMA6A
4.2407e-31	0.577969	0.598	0.434	1.39634e-26	Astrocytes	NOTCH2
5.50009e-31	-0.814701	0.094	0.261	1.81101e-26	Astrocytes	ANKRD13C
7.88238e-31	0.575951	0.33	0.178	2.59543e-26	Astrocytes	CNTNAP4
8.53035e-31	-0.857981	0.153	0.33	2.80879e-26	Astrocytes	KIAA1328
1.0915e-30	0.361518	0.582	0.393	3.59399e-26	Astrocytes	FUT8
1.49787e-30	-0.768412	0.117	0.29	4.93205e-26	Astrocytes	MICAL3
2.68845e-30	0.624694	0.448	0.284	8.85225e-26	Astrocytes	PTCH1
5.47785e-30	-0.660406	0.464	0.61	1.80369e-25	Astrocytes	PPP1R12A
5.7782e-30	0.547021	0.662	0.49	1.90259e-25	Astrocytes	UST
5.78623e-30	-0.743897	0.236	0.415	1.90523e-25	Astrocytes	COL22A1
6.30619e-30	0.443467	0.851	0.75	2.07644e-25	Astrocytes	PDE4Dli1
2.32668e-29	-0.701171	0.118	0.292	7.66107e-25	Astrocytes	CACHD1
2.91381e-29	-1.22683	0.11	0.265	9.59429e-25	Astrocytes	CNTN4
3.43753e-29	-0.819147	0.09	0.251	1.13188e-24	Astrocytes	BCL2
5.54173e-29	-0.738987	0.105	0.267	1.82473e-24	Astrocytes	PRPSAP1
6.25895e-29	0.563207	0.693	0.538	2.06089e-24	Astrocytes	LINC-MRPL42-8
6.7731e-29	-0.786449	0.451	0.597	2.23018e-24	Astrocytes	FOXN3
8.80686e-29	-0.774486	0.136	0.3	2.89984e-24	Astrocytes	SUFU
1.12339e-28	-0.872867	0.14	0.304	3.69898e-24	Astrocytes	WDFY2
1.47757e-28	-0.741433	0.347	0.51	4.8652e-24	Astrocytes	NCOA2
1.92681e-28	0.552455	0.591	0.44	6.34442e-24	Astrocytes	TNRC6A
2.78151e-28	0.566184	0.41	0.254	9.15869e-24	Astrocytes	RASSF4
3.09537e-28	0.445303	0.875	0.746	1.01921e-23	Astrocytes	ROR1
3.27846e-28	-0.711068	0.144	0.312	1.0795e-23	Astrocytes	TPM1
3.38776e-28	-0.788904	0.263	0.428	1.11549e-23	Astrocytes	MYO5A
5.79825e-28	-0.782588	0.155	0.32	1.90919e-23	Astrocytes	LINC-RAX-1
8.33895e-28	-0.81241	0.099	0.252	2.74577e-23	Astrocytes	OSBPL6
8.93245e-28	-0.797864	0.318	0.482	2.94119e-23	Astrocytes	KIT
1.21649e-27	-0.80269	0.25	0.423	4.00553e-23	Astrocytes	FLRT2
4.19549e-27	0.528282	0.295	0.158	1.38145e-22	Astrocytes	SLC20A2
5.02546e-27	0.678355	0.774	0.63	1.65473e-22	Astrocytes	SIGLEC15-AS-2
6.03638e-27	0.470067	0.715	0.561	1.9876e-22	Astrocytes	SORCS2
8.91443e-27	-0.769422	0.112	0.265	2.93526e-22	Astrocytes	MSI1
1.1843e-26	-0.773634	0.102	0.251	3.89955e-22	Astrocytes	PRDX6
1.38931e-26	-0.725082	0.118	0.273	4.57457e-22	Astrocytes	FAM126B
1.49241e-26	0.345061	0.978	0.857	4.91407e-22	Astrocytes	B3GALT1
2.43707e-26	0.524446	0.36	0.213	8.02454e-22	Astrocytes	NOVA1
2.58862e-26	0.561775	0.442	0.288	8.52354e-22	Astrocytes	BABAM2
2.63415e-26	-0.718128	0.136	0.297	8.67347e-22	Astrocytes	UGP2
2.7892e-26	0.417236	0.797	0.656	9.18401e-22	Astrocytes	SPON1
4.27576e-26	-0.702083	0.183	0.348	1.40788e-21	Astrocytes	KLHL3
6.61972e-26	-0.726746	0.116	0.27	2.17967e-21	Astrocytes	VSNL1
8.0935e-26	0.504671	0.282	0.15	2.66495e-21	Astrocytes	TAB2
8.24124e-26	-0.806811	0.169	0.325	2.71359e-21	Astrocytes	CYRIA
8.84241e-26	-0.569194	0.535	0.66	2.91154e-21	Astrocytes	KTN1
2.27693e-25	-0.674206	0.318	0.477	7.49726e-21	Astrocytes	ITCH
2.43533e-25	-0.695366	0.172	0.334	8.01882e-21	Astrocytes	MEIS1
2.91547e-25	-0.600212	0.459	0.601	9.59977e-21	Astrocytes	KLF12
3.41086e-25	-0.754862	0.19	0.347	1.1231e-20	Astrocytes	KLHL5
5.31215e-25	-0.71003	0.264	0.421	1.74913e-20	Astrocytes	ENO1li3
6.4985e-25	-0.769762	0.131	0.282	2.13976e-20	Astrocytes	MAP3K1-AS-1
6.84128e-25	0.463615	0.475	0.319	2.25263e-20	Astrocytes	ERC1
8.8327e-25	-0.78374	0.119	0.265	2.90834e-20	Astrocytes	DUSP16
1.01242e-24	-0.643643	0.12	0.271	3.33358e-20	Astrocytes	CDK17
1.07424e-24	-0.707974	0.209	0.369	3.53715e-20	Astrocytes	NAV2
1.90979e-24	-0.695523	0.148	0.301	6.28835e-20	Astrocytes	SSBP3
2.08595e-24	-0.697286	0.131	0.285	6.86839e-20	Astrocytes	DPF3
3.02886e-24	0.526017	0.481	0.334	9.97314e-20	Astrocytes	FXYD1
4.11308e-24	-0.742508	0.163	0.315	1.35431e-19	Astrocytes	MAP3K1
4.12783e-24	-0.713089	0.221	0.381	1.35917e-19	Astrocytes	GLUL
6.14582e-24	-0.922975	0.2	0.34	2.02363e-19	Astrocytes	LINC-ARHGAP24-1
6.61332e-24	-0.640361	0.189	0.345	2.17757e-19	Astrocytes	ZDHHC17
6.68473e-24	-0.597942	0.489	0.608	2.20108e-19	Astrocytes	GAREM1
7.07213e-24	-0.883767	0.203	0.352	2.32864e-19	Astrocytes	SSH2
1.03379e-23	0.552603	0.544	0.408	3.40396e-19	Astrocytes	ATXN1
1.12232e-23	0.500743	0.306	0.175	3.69545e-19	Astrocytes	TPCN1li1
1.16736e-23	0.398989	0.413	0.254	3.84376e-19	Astrocytes	SPATS2L
1.59403e-23	0.504581	0.312	0.18	5.24865e-19	Astrocytes	CALD1
2.1513e-23	-0.700159	0.397	0.532	7.08357e-19	Astrocytes	SLC1A3-AS-5
2.58857e-23	-0.667272	0.222	0.378	8.52339e-19	Astrocytes	RPS13li1
2.94889e-23	-0.70854	0.153	0.3	9.70983e-19	Astrocytes	SMAD5
4.8012e-23	-0.682232	0.129	0.274	1.58089e-18	Astrocytes	PEAK1
5.33485e-23	-0.744386	0.176	0.321	1.75661e-18	Astrocytes	JDP2
7.17028e-23	-0.709218	0.177	0.325	2.36096e-18	Astrocytes	MRPS28-AS-3
8.30891e-23	-0.596634	0.382	0.513	2.73587e-18	Astrocytes	HNRNPDL
1.19089e-22	-0.580972	0.413	0.546	3.92126e-18	Astrocytes	NFAT5
3.78242e-22	-0.668494	0.14	0.282	1.24544e-17	Astrocytes	ILDR2
3.8638e-22	-0.959413	0.168	0.31	1.27223e-17	Astrocytes	RHOBTB3
4.0513e-22	0.461983	0.427	0.285	1.33397e-17	Astrocytes	KIDINS220
4.1316e-22	0.373557	0.508	0.355	1.36041e-17	Astrocytes	ETV6
6.2927e-22	0.440121	0.604	0.452	2.072e-17	Astrocytes	TTC3
8.18415e-22	0.475637	0.267	0.146	2.69479e-17	Astrocytes	S100A6
9.5264e-22	-0.675858	0.267	0.408	3.13676e-17	Astrocytes	MAPRE3
1.85407e-21	-0.642225	0.259	0.401	6.1049e-17	Astrocytes	AGAP1
2.11064e-21	0.502784	0.471	0.333	6.94971e-17	Astrocytes	STK38L
2.56826e-21	0.454242	0.465	0.32	8.4565e-17	Astrocytes	MAPRE2
2.79406e-21	0.289232	0.987	0.88	9.20002e-17	Astrocytes	LSAMP
2.8037e-21	0.538389	0.289	0.168	9.23175e-17	Astrocytes	PC
4.15418e-21	-0.703284	0.19	0.334	1.36785e-16	Astrocytes	UBE2Nli2
5.62301e-21	0.416518	0.432	0.282	1.85149e-16	Astrocytes	XKR6
7.32288e-21	-0.498654	0.615	0.688	2.4112e-16	Astrocytes	DOCK9
7.34729e-21	-0.735804	0.137	0.274	2.41924e-16	Astrocytes	SGCD
1.44944e-20	-0.591699	0.179	0.325	4.77256e-16	Astrocytes	ZBTB41
2.10876e-20	-0.580265	0.573	0.664	6.94351e-16	Astrocytes	ARF4-AS-1
3.49194e-20	0.309878	0.614	0.47	1.14979e-15	Astrocytes	SPRED1
4.37623e-20	-0.460453	0.633	0.696	1.44096e-15	Astrocytes	SIPA1L1
4.58409e-20	0.383695	0.274	0.154	1.5094e-15	Astrocytes	CD200
6.61146e-20	0.421963	0.675	0.542	2.17696e-15	Astrocytes	STK35
7.25029e-20	0.447093	0.31	0.187	2.3873e-15	Astrocytes	HS2ST1
1.29882e-19	0.429761	0.501	0.359	4.27661e-15	Astrocytes	MEGF10
1.52084e-19	0.526132	0.339	0.211	5.00768e-15	Astrocytes	LINC-IGSF11-1
1.53723e-19	-0.627558	0.375	0.494	5.06162e-15	Astrocytes	PLEKHG1
1.78103e-19	0.475774	0.287	0.171	5.8644e-15	Astrocytes	HEPACAM
1.9255e-19	-0.596361	0.21	0.346	6.34009e-15	Astrocytes	USP15li1
2.00055e-19	0.465798	0.265	0.151	6.58719e-15	Astrocytes	GRIK4
2.06549e-19	0.411805	0.586	0.445	6.80103e-15	Astrocytes	PSD3
2.98028e-19	0.510366	0.27	0.158	9.81317e-15	Astrocytes	CRYM
5.61408e-19	0.45249	0.403	0.269	1.84855e-14	Astrocytes	ZCCHC7
6.04961e-19	0.490657	0.369	0.243	1.99195e-14	Astrocytes	PARVA
1.08087e-18	0.438066	0.303	0.184	3.55897e-14	Astrocytes	DPYSL2
1.31617e-18	-0.607735	0.169	0.301	4.33376e-14	Astrocytes	TSC22D1
1.63901e-18	0.488711	0.281	0.168	5.39677e-14	Astrocytes	SLC25A36li1
2.30124e-18	0.453071	0.427	0.294	7.57728e-14	Astrocytes	ITGB8
2.87059e-18	-0.48716	0.556	0.635	9.452e-14	Astrocytes	PHLPP1
4.00909e-18	-0.629781	0.194	0.323	1.32007e-13	Astrocytes	WDR44
4.1128e-18	0.45225	0.466	0.334	1.35422e-13	Astrocytes	AKAP9
4.3946e-18	-0.598686	0.264	0.392	1.44701e-13	Astrocytes	NUDT3
5.21476e-18	0.431188	0.256	0.149	1.71707e-13	Astrocytes	GRAMD1B
8.42656e-18	0.422587	0.309	0.192	2.77461e-13	Astrocytes	SUCO
9.39576e-18	0.419314	0.356	0.232	3.09374e-13	Astrocytes	USP24
9.84671e-18	-0.476188	0.546	0.631	3.24223e-13	Astrocytes	COL9A1
1.31419e-17	-0.557131	0.149	0.275	4.32724e-13	Astrocytes	RDX
1.37531e-17	-0.756267	0.172	0.293	4.52849e-13	Astrocytes	ADAM10
1.64594e-17	0.459212	0.639	0.503	5.41959e-13	Astrocytes	KLHL8
1.82832e-17	-0.562878	0.199	0.329	6.0201e-13	Astrocytes	SCMH1
2.56704e-17	-0.662083	0.211	0.337	8.4525e-13	Astrocytes	SNCG
2.80705e-17	0.407083	0.471	0.346	9.24276e-13	Astrocytes	SPIRE1
3.20389e-17	0.522162	0.275	0.17	1.05494e-12	Astrocytes	KCNJ10
3.39886e-17	-0.435641	0.67	0.731	1.11914e-12	Astrocytes	DNAJC1
4.53725e-17	-0.619117	0.15	0.269	1.49398e-12	Astrocytes	ZC3H12C
5.6327e-17	-0.529359	0.131	0.252	1.85468e-12	Astrocytes	WHAMM
5.78142e-17	-0.49972	0.346	0.476	1.90365e-12	Astrocytes	SLC4A7
5.99369e-17	0.42853	0.368	0.247	1.97354e-12	Astrocytes	ZNF280D
1.02115e-16	0.395745	0.39	0.265	3.36234e-12	Astrocytes	ELF1
1.11741e-16	-0.575711	0.305	0.429	3.67928e-12	Astrocytes	PCGF5
1.76785e-16	0.446346	0.294	0.186	5.82101e-12	Astrocytes	KIF16B
1.86451e-16	-0.556167	0.23	0.355	6.13929e-12	Astrocytes	NR6A1-AS-3
2.34875e-16	0.364399	0.276	0.168	7.73372e-12	Astrocytes	SLC25A12
2.55376e-16	-0.573058	0.201	0.322	8.40878e-12	Astrocytes	TAMM41
2.6272e-16	-0.543994	0.255	0.381	8.65058e-12	Astrocytes	NT5C2li1
2.83632e-16	-0.607812	0.183	0.304	9.33914e-12	Astrocytes	PROS1
3.74385e-16	0.410657	0.313	0.202	1.23274e-11	Astrocytes	LINC-USP25-15
3.75513e-16	0.418656	0.408	0.286	1.23645e-11	Astrocytes	SNRPB2
4.04868e-16	-0.584278	0.231	0.35	1.33311e-11	Astrocytes	TNPO1
6.62706e-16	0.416294	0.302	0.193	2.18209e-11	Astrocytes	ATXN7L1
6.96182e-16	-0.555451	0.173	0.29	2.29232e-11	Astrocytes	DENND4C
7.67566e-16	-0.518201	0.171	0.288	2.52736e-11	Astrocytes	TAMM41li1
1.07494e-15	-0.511508	0.356	0.475	3.53945e-11	Astrocytes	ZNF644li2
1.10811e-15	-0.543662	0.21	0.332	3.64868e-11	Astrocytes	CEP170
1.24257e-15	0.374021	0.442	0.321	4.09142e-11	Astrocytes	RALGAPA1
1.29576e-15	-0.294629	0.868	0.851	4.26654e-11	Astrocytes	MSI2
1.87821e-15	-0.475701	0.545	0.63	6.18438e-11	Astrocytes	FGD4
2.28993e-15	-0.558244	0.189	0.305	7.54006e-11	Astrocytes	WWC2
2.40366e-15	-0.364081	0.39	0.529	7.91452e-11	Astrocytes	COL9A2
2.88003e-15	0.325857	0.646	0.559	9.48306e-11	Astrocytes	SON
3.26296e-15	0.362947	0.32	0.206	1.0744e-10	Astrocytes	LINC-SPRED1-1
1.40112e-14	-0.516091	0.187	0.301	4.61347e-10	Astrocytes	SNX25
1.59103e-14	-0.548812	0.304	0.413	5.23877e-10	Astrocytes	ITSN1
2.09224e-14	-0.557165	0.496	0.59	6.88913e-10	Astrocytes	CKB
2.299e-14	0.375331	0.355	0.244	7.56993e-10	Astrocytes	MEGF9
2.44201e-14	0.448825	0.256	0.16	8.0408e-10	Astrocytes	LINC-ARHGAP24-7
4.23514e-14	0.393891	0.256	0.16	1.3945e-09	Astrocytes	HSPB8
4.66391e-14	-0.451198	0.199	0.318	1.53569e-09	Astrocytes	LINC-RPL36A-5
5.05618e-14	0.41958	0.253	0.16	1.66485e-09	Astrocytes	CPAMD8
5.87473e-14	0.343372	0.589	0.465	1.93437e-09	Astrocytes	CAMKMT
5.96354e-14	0.383556	0.284	0.183	1.96362e-09	Astrocytes	CDK19
6.94775e-14	-0.529474	0.192	0.3	2.28769e-09	Astrocytes	ZFAT
7.76221e-14	-0.494073	0.161	0.267	2.55586e-09	Astrocytes	ABCD3
8.88792e-14	-0.649387	0.47	0.578	2.92653e-09	Astrocytes	MT-ND1li1
9.23342e-14	-0.493477	0.216	0.332	3.04029e-09	Astrocytes	ELF2
9.33712e-14	-0.52617	0.41	0.509	3.07443e-09	Astrocytes	CCDC85A-AS-2
9.53223e-14	0.348561	0.516	0.401	3.13868e-09	Astrocytes	HERC1
9.63942e-14	0.429988	0.309	0.206	3.17397e-09	Astrocytes	FRZB
1.29383e-13	-0.395777	0.656	0.681	4.26018e-09	Astrocytes	PER3
1.70458e-13	-1.76419	0.69	0.729	5.61267e-09	Astrocytes	TOMM40
1.77017e-13	-0.544989	0.166	0.276	5.82863e-09	Astrocytes	RASGRP3
1.83399e-13	0.285796	0.325	0.218	6.03879e-09	Astrocytes	PPIP5K2
1.83503e-13	-0.477932	0.145	0.251	6.04219e-09	Astrocytes	KIAA1107
2.80557e-13	-0.512519	0.268	0.38	9.23791e-09	Astrocytes	PCP4
2.81433e-13	-0.545586	0.155	0.256	9.26674e-09	Astrocytes	PRKACB
2.97634e-13	0.332187	0.259	0.164	9.80019e-09	Astrocytes	CD47
3.21239e-13	-0.487957	0.173	0.278	1.05774e-08	Astrocytes	ACP6
4.18585e-13	0.366344	0.271	0.176	1.37827e-08	Astrocytes	RBBP8
5.37186e-13	0.441309	0.287	0.194	1.76879e-08	Astrocytes	DYNC2H1
5.93887e-13	-0.483516	0.21	0.314	1.95549e-08	Astrocytes	HIF3A
6.01323e-13	-0.293737	0.711	0.761	1.97998e-08	Astrocytes	EPB41L2
6.48916e-13	0.403138	0.326	0.227	2.13668e-08	Astrocytes	AUTS2-AS-12
7.60854e-13	-0.327329	0.666	0.724	2.50526e-08	Astrocytes	DST
8.49373e-13	0.390915	0.314	0.215	2.79673e-08	Astrocytes	ACSL6
9.13701e-13	-0.404781	0.452	0.552	3.00854e-08	Astrocytes	MBNL2
1.07592e-12	-0.493934	0.318	0.415	3.54269e-08	Astrocytes	LCOR
1.1338e-12	-0.550797	0.279	0.385	3.73325e-08	Astrocytes	DDX5-AS-1
1.20762e-12	-0.787302	0.262	0.361	3.97632e-08	Astrocytes	ZFP36L1
2.47443e-12	0.288298	0.468	0.348	8.14756e-08	Astrocytes	CHKA
2.85128e-12	-0.483845	0.228	0.333	9.38841e-08	Astrocytes	APPBP2
2.98729e-12	-0.500791	0.23	0.329	9.83626e-08	Astrocytes	GPATCH8
3.10904e-12	-0.487389	0.178	0.28	1.02371e-07	Astrocytes	OSBPL1A
3.851e-12	-0.477968	0.312	0.417	1.26802e-07	Astrocytes	ARID5B
3.98378e-12	-0.429403	0.347	0.458	1.31174e-07	Astrocytes	GLIS3
4.55682e-12	-0.459027	0.459	0.532	1.50043e-07	Astrocytes	AK4
4.59248e-12	0.318906	0.343	0.242	1.51216e-07	Astrocytes	KIAA1109
6.04349e-12	0.378066	0.39	0.289	1.98994e-07	Astrocytes	FOXN2
6.99134e-12	0.287523	0.638	0.518	2.30204e-07	Astrocytes	GNAO1
1.22263e-11	0.342933	0.257	0.169	4.02575e-07	Astrocytes	CC2D2A
1.96506e-11	-0.570121	0.284	0.373	6.47037e-07	Astrocytes	OXR1
2.27775e-11	-0.449454	0.196	0.296	7.49996e-07	Astrocytes	SOS1
2.554e-11	-0.483243	0.41	0.492	8.40956e-07	Astrocytes	PAK1
2.59887e-11	0.286744	0.671	0.564	8.55731e-07	Astrocytes	ARHGAP42
2.93977e-11	-0.600286	0.195	0.288	9.67978e-07	Astrocytes	EML4
3.93603e-11	0.305987	0.564	0.453	1.29602e-06	Astrocytes	NCALD
3.94517e-11	-0.418965	0.205	0.305	1.29903e-06	Astrocytes	LORF2li123
4.42047e-11	-0.446616	0.263	0.364	1.45553e-06	Astrocytes	SCAF8
6.3338e-11	0.288064	0.814	0.756	2.08553e-06	Astrocytes	MAML2
6.66241e-11	0.354337	0.31	0.221	2.19373e-06	Astrocytes	EPAS1
6.7453e-11	0.34271	0.419	0.309	2.22103e-06	Astrocytes	IFI6
8.20652e-11	-0.470057	0.346	0.438	2.70216e-06	Astrocytes	RFTN2
8.55948e-11	-0.390181	0.359	0.46	2.81838e-06	Astrocytes	BBX
8.57709e-11	-0.410336	0.354	0.453	2.82418e-06	Astrocytes	LORF2li16
9.49406e-11	-0.459174	0.272	0.371	3.12611e-06	Astrocytes	PHKB
9.71334e-11	0.281704	0.435	0.333	3.19831e-06	Astrocytes	EEA1
1.15963e-10	-0.437495	0.227	0.325	3.81831e-06	Astrocytes	SDCCAG8
1.32003e-10	-0.45784	0.178	0.267	4.34645e-06	Astrocytes	ATN1
1.65801e-10	-0.51314	0.243	0.331	5.45933e-06	Astrocytes	HDAC8
2.27048e-10	-0.394431	0.371	0.463	7.47601e-06	Astrocytes	SIK3
2.36864e-10	0.305196	0.425	0.329	7.79924e-06	Astrocytes	SRPK2
2.80675e-10	0.27329	0.252	0.168	9.2418e-06	Astrocytes	IQCE
3.06224e-10	-0.447413	0.383	0.47	1.0083e-05	Astrocytes	CNKSR2
3.16395e-10	0.341335	0.26	0.178	1.04179e-05	Astrocytes	SOBP
4.10102e-10	0.278496	0.279	0.194	1.35034e-05	Astrocytes	ZMYND8
4.73135e-10	0.322758	0.318	0.231	1.55789e-05	Astrocytes	GCNT2
4.76648e-10	-0.373733	0.21	0.305	1.56946e-05	Astrocytes	SORT1
5.61519e-10	-0.424437	0.528	0.581	1.84891e-05	Astrocytes	MTMR12
6.76263e-10	-0.272587	0.75	0.781	2.22673e-05	Astrocytes	RERE
7.05538e-10	-0.308037	0.767	0.746	2.32312e-05	Astrocytes	PARD3B
7.13305e-10	-0.383818	0.326	0.421	2.3487e-05	Astrocytes	GAB1
7.69676e-10	-0.454372	0.432	0.514	2.53431e-05	Astrocytes	ABR
1.08974e-09	0.271632	0.373	0.281	3.5882e-05	Astrocytes	FER
1.28764e-09	-0.41751	0.202	0.29	4.23981e-05	Astrocytes	MON2
1.34476e-09	-0.4413	0.176	0.26	4.42788e-05	Astrocytes	TSC22D2
1.40085e-09	0.268305	0.61	0.528	4.61259e-05	Astrocytes	DTNA
1.42542e-09	-0.481123	0.345	0.428	4.69348e-05	Astrocytes	PHIP
1.45444e-09	-0.313231	0.492	0.569	4.78905e-05	Astrocytes	NPDC1-AS-1
2.40675e-09	-0.39412	0.169	0.253	7.9247e-05	Astrocytes	FAM135A
2.89712e-09	-0.430715	0.247	0.33	9.53934e-05	Astrocytes	OSBPL9li1
2.95828e-09	-0.397391	0.429	0.499	9.74074e-05	Astrocytes	UBE2H
3.14439e-09	0.304382	0.405	0.319	0.000103535	Astrocytes	RNF13
3.43699e-09	-0.371926	0.414	0.5	0.00011317	Astrocytes	NIPBL
3.58261e-09	-0.374325	0.218	0.304	0.000117965	Astrocytes	UBE4B
3.59095e-09	-0.363813	0.296	0.383	0.000118239	Astrocytes	HNRNPUli1
5.47191e-09	-0.450179	0.252	0.333	0.000180173	Astrocytes	ACAP2
6.51985e-09	0.271138	0.367	0.279	0.000214679	Astrocytes	ARHGEF11
6.72136e-09	-0.414762	0.229	0.315	0.000221314	Astrocytes	SLC16A1
6.77464e-09	-0.351178	0.207	0.297	0.000223069	Astrocytes	SASH1
6.97287e-09	-0.28841	0.665	0.697	0.000229596	Astrocytes	HNRNPA2B1li12
7.20769e-09	-0.415429	0.229	0.313	0.000237327	Astrocytes	ZNF423
7.4364e-09	0.262675	0.378	0.286	0.000244858	Astrocytes	CHTOP
9.86833e-09	-0.327716	0.488	0.565	0.000324935	Astrocytes	LRCH3
1.03406e-08	-0.407335	0.24	0.326	0.000340485	Astrocytes	GKAP1
1.25666e-08	0.3422	0.277	0.202	0.00041378	Astrocytes	NTM
1.32127e-08	-0.419648	0.187	0.269	0.000435055	Astrocytes	SAMD12
1.3698e-08	-0.384673	0.235	0.321	0.000451033	Astrocytes	CCZ1B
1.40729e-08	-0.367302	0.212	0.295	0.00046338	Astrocytes	MEF2D
1.57378e-08	0.299715	0.377	0.292	0.000518198	Astrocytes	RANBP17
1.70693e-08	-0.414673	0.268	0.351	0.000562042	Astrocytes	UBE2E3
2.52029e-08	-0.380268	0.503	0.56	0.000829856	Astrocytes	CPEB4
2.78917e-08	-0.417562	0.283	0.362	0.000918391	Astrocytes	UVRAG
3.05679e-08	-0.412437	0.412	0.488	0.00100651	Astrocytes	MACROD2
3.2236e-08	-0.360162	0.482	0.542	0.00106144	Astrocytes	DOCK1
3.46795e-08	0.324029	0.295	0.219	0.00114189	Astrocytes	NFIX
3.6468e-08	0.349288	0.336	0.258	0.00120078	Astrocytes	TTC19
3.94301e-08	-0.347711	0.388	0.468	0.00129832	Astrocytes	PTPN4
4.1326e-08	-0.45624	0.229	0.306	0.00136074	Astrocytes	ANK3
4.76454e-08	-0.502939	0.211	0.286	0.00156882	Astrocytes	NOX4
6.14033e-08	-0.504274	0.203	0.278	0.00202183	Astrocytes	SNX13
6.64217e-08	-0.416666	0.237	0.316	0.00218707	Astrocytes	GRID2-AS-11
6.99346e-08	0.320888	0.327	0.254	0.00230274	Astrocytes	ROR1-AS-7
7.03033e-08	-0.354651	0.434	0.5	0.00231488	Astrocytes	ARHGAP32
7.23358e-08	-0.390432	0.183	0.257	0.0023818	Astrocytes	ZFYVE1
7.33891e-08	0.320073	0.272	0.201	0.00241648	Astrocytes	ELOVL5
7.36006e-08	-0.273303	0.677	0.73	0.00242345	Astrocytes	ARID1B
8.41761e-08	0.269483	0.36	0.278	0.00277167	Astrocytes	DMXL1
8.65036e-08	-0.363994	0.186	0.262	0.00284831	Astrocytes	TAX1BP1li1
9.54134e-08	0.280078	0.33	0.252	0.00314168	Astrocytes	HIBADH
1.19057e-07	-0.359672	0.21	0.287	0.00392018	Astrocytes	FNBP1
1.20068e-07	-0.339068	0.359	0.438	0.00395347	Astrocytes	PHF14
1.46344e-07	-0.34274	0.281	0.36	0.00481866	Astrocytes	CPEB2
1.48842e-07	0.253182	0.566	0.498	0.00490092	Astrocytes	FTO
1.6634e-07	-0.342163	0.231	0.312	0.00547706	Astrocytes	C4ORF19
1.66779e-07	0.254476	0.283	0.21	0.00549153	Astrocytes	RBMXli4
2.00409e-07	-0.344495	0.498	0.557	0.00659886	Astrocytes	CBLB
2.68024e-07	-0.354239	0.21	0.283	0.00882524	Astrocytes	RBPJ
2.69734e-07	0.309445	0.287	0.218	0.00888153	Astrocytes	HOPX
3.00908e-07	-0.376181	0.258	0.332	0.00990798	Astrocytes	CHN1
3.28314e-07	0.260705	0.518	0.447	0.0108104	Astrocytes	PAFAH1B1li1
3.97551e-07	0.261854	0.422	0.343	0.0130902	Astrocytes	MLLT3
4.4294e-07	-0.31656	0.326	0.399	0.0145847	Astrocytes	FAF1
4.9386e-07	0.252336	0.326	0.254	0.0162613	Astrocytes	CSPP1
5.15635e-07	-0.365702	0.229	0.299	0.0169783	Astrocytes	NSA2li13
5.20427e-07	-0.270524	0.323	0.403	0.0171361	Astrocytes	HNRNPH2li1
5.3779e-07	0.281006	0.263	0.193	0.0177078	Astrocytes	SUGCT
5.54938e-07	-0.425412	0.448	0.504	0.0182724	Astrocytes	ARHGEF4
6.03388e-07	-0.432474	0.364	0.429	0.0198678	Astrocytes	PICALM
6.07723e-07	-0.303789	0.228	0.302	0.0200105	Astrocytes	VAPA
6.24883e-07	-0.390149	0.286	0.354	0.0205755	Astrocytes	TCF7L1
6.74786e-07	0.273976	0.449	0.379	0.0222187	Astrocytes	PDLIM5
7.61074e-07	-0.361013	0.201	0.269	0.0250599	Astrocytes	FBXW11
8.59396e-07	-0.356615	0.296	0.372	0.0282973	Astrocytes	GTF2I
9.43644e-07	-0.365692	0.268	0.338	0.0310714	Astrocytes	RPL6li41
1.01788e-06	-0.340328	0.229	0.299	0.0335158	Astrocytes	RELCH
1.05071e-06	0.292887	0.305	0.239	0.0345966	Astrocytes	PSAT1
1.0736e-06	-0.404672	0.314	0.375	0.0353504	Astrocytes	PHYHIPL
1.10635e-06	-0.369133	0.23	0.298	0.0364289	Astrocytes	PSIP1
1.18911e-06	-0.30861	0.342	0.409	0.0391538	Astrocytes	UACA
1.23747e-06	-0.333616	0.312	0.384	0.0407463	Astrocytes	CREBBP
1.30124e-06	-0.332533	0.206	0.278	0.0428458	Astrocytes	LORF2li42
1.96793e-06	-0.395237	0.274	0.338	0.0647982	Astrocytes	DNAJC6
2.23589e-06	-0.388041	0.237	0.303	0.0736213	Astrocytes	FYN
2.43869e-06	-0.341246	0.355	0.421	0.0802989	Astrocytes	BMPR1B
2.65401e-06	-0.282134	0.513	0.566	0.0873885	Astrocytes	KIF1B
2.76346e-06	-0.367602	0.255	0.317	0.0909926	Astrocytes	RC3H1
2.8188e-06	0.257153	0.386	0.314	0.0928147	Astrocytes	GBE1
2.96302e-06	-0.366181	0.213	0.277	0.0975632	Astrocytes	ASXL1
2.96997e-06	-0.332416	0.198	0.263	0.0977921	Astrocytes	DPY19L3
3.99675e-06	-0.316974	0.307	0.376	0.131601	Astrocytes	SRSF11
4.03387e-06	-0.347966	0.197	0.262	0.132823	Astrocytes	GLDC
4.38971e-06	-0.35213	0.264	0.329	0.14454	Astrocytes	BCL2L13
4.40762e-06	-0.325895	0.359	0.428	0.14513	Astrocytes	GPM6A-AS-1
5.30826e-06	-0.422359	0.252	0.312	0.174785	Astrocytes	RAB28
5.65649e-06	-0.3007	0.268	0.334	0.186251	Astrocytes	ELP4
5.66379e-06	-0.346156	0.187	0.251	0.186492	Astrocytes	CBFA2T2li1
6.28744e-06	-0.354692	0.273	0.336	0.207027	Astrocytes	TMEM178B
6.29498e-06	-0.323428	0.259	0.323	0.207275	Astrocytes	NOL4li1
7.31326e-06	-0.256439	0.585	0.631	0.240804	Astrocytes	GPHN
7.53257e-06	-0.320501	0.263	0.326	0.248025	Astrocytes	PRPF4B
8.01611e-06	-0.289051	0.265	0.332	0.263946	Astrocytes	BEND7
8.36916e-06	-0.347674	0.233	0.297	0.275571	Astrocytes	RPL21li189
8.36962e-06	-0.320493	0.224	0.286	0.275586	Astrocytes	TIAL1
1.22952e-05	-0.294038	0.447	0.497	0.404843	Astrocytes	PARD3
1.34631e-05	-0.266029	0.269	0.338	0.443299	Astrocytes	SLC15A2
1.60445e-05	-0.338542	0.218	0.276	0.528297	Astrocytes	MAP2K4
1.63666e-05	-0.319461	0.257	0.317	0.538902	Astrocytes	AKAP7
1.66652e-05	-0.279946	0.342	0.41	0.548734	Astrocytes	PTPN13
1.98754e-05	-0.35812	0.221	0.278	0.654439	Astrocytes	PIK3C3
2.18836e-05	-0.28936	0.202	0.264	0.720561	Astrocytes	CADM1-AS-1
2.35149e-05	-0.288529	0.217	0.28	0.774275	Astrocytes	MAPT
2.44365e-05	-0.650921	0.795	0.768	0.804619	Astrocytes	CLU
2.67558e-05	-0.322392	0.351	0.408	0.880987	Astrocytes	ZMYM2
2.68415e-05	-0.275349	0.342	0.408	0.883811	Astrocytes	RTN3
2.99732e-05	-0.329799	0.305	0.362	0.986928	Astrocytes	KIRREL1li1
3.001e-05	-0.256753	0.598	0.641	0.98814	Astrocytes	GNAQli1
3.11531e-05	-0.29185	0.227	0.287	1	Astrocytes	RAB30
3.13176e-05	-0.267044	0.291	0.353	1	Astrocytes	WASF1
3.28899e-05	-0.281158	0.273	0.336	1	Astrocytes	REV1
3.4284e-05	-0.276632	0.33	0.392	1	Astrocytes	EVI5
3.90337e-05	-0.389724	0.222	0.288	1	Astrocytes	CRYBB2
5.5478e-05	-0.267145	0.24	0.299	1	Astrocytes	USP32
7.03103e-05	-0.255072	0.253	0.313	1	Astrocytes	ATXN2
8.52335e-05	-0.262043	0.25	0.312	1	Astrocytes	RREB1
0.000109855	-0.297037	0.395	0.44	1	Astrocytes	ATRXli1
0.000138511	-0.283921	0.251	0.304	1	Astrocytes	ZFYVE9
0.000150308	-0.316826	0.326	0.375	1	Astrocytes	BTBD9
0.000165472	-0.252276	0.203	0.257	1	Astrocytes	NACAli3
0.000174942	-0.280769	0.218	0.271	1	Astrocytes	RFX7
0.000177198	-0.267722	0.237	0.289	1	Astrocytes	DNMT3A
0.000180857	-0.28664	0.253	0.306	1	Astrocytes	TRIM59
0.000186786	-0.295459	0.25	0.299	1	Astrocytes	NLK
0.00022702	-0.274451	0.225	0.277	1	Astrocytes	EFR3A
0.000250179	-0.27724	0.218	0.265	1	Astrocytes	HIP1
0.000396962	-0.281413	0.275	0.324	1	Astrocytes	FBH1
0.000397292	-0.288301	0.248	0.298	1	Astrocytes	LORF2li312
0.000432912	-0.282324	0.296	0.346	1	Astrocytes	PUM2
0.000566559	-0.262313	0.293	0.345	1	Astrocytes	VIM
0.000635868	-0.277477	0.291	0.336	1	Astrocytes	WDR33
0.000847678	-0.359694	0.473	0.51	1	Astrocytes	TSPAN13
0.000906689	-0.250361	0.48	0.515	1	Astrocytes	TSORFli1919
0.00109106	-0.251663	0.212	0.256	1	Astrocytes	LORF2li252
0.00122202	-0.297509	0.314	0.356	1	Astrocytes	PCLO
0.00124922	-0.2886	0.245	0.29	1	Astrocytes	FAM171B
0.00196808	-0.267741	0.334	0.378	1	Astrocytes	AAK1
0.00226246	-0.276653	0.28	0.318	1	Astrocytes	CEP350
0.00230554	-0.323935	0.242	0.282	1	Astrocytes	RPLP1li2
0.00589073	-0.292035	0.289	0.326	1	Astrocytes	GNAS
0.00665329	-0.347704	0.221	0.254	1	Astrocytes	WNK1
0.00747256	-0.428262	0.29	0.32	1	Astrocytes	SYT1
0	5.60577	0.844	0.015	0	Microglia	CYTL1
0	5.13954	0.971	0.038	0	Microglia	ELMO1
0	4.79364	0.963	0.058	0	Microglia	MEF2C
0	4.64745	0.915	0.048	0	Microglia	PID1
0	4.61124	0.849	0.034	0	Microglia	PLD5
0	4.57166	0.944	0.115	0	Microglia	TMCC3
0	4.55118	0.937	0.098	0	Microglia	SLC8A1
0	4.51583	0.908	0.07	0	Microglia	MAN1A1
0	4.1003	0.915	0.104	0	Microglia	ANKRD44
0	3.98822	0.483	0.007	0	Microglia	C1QB
0	3.94617	0.762	0.007	0	Microglia	CSF1R
0	3.8951	0.735	0.009	0	Microglia	APBB1IP
0	3.88513	0.585	0.011	0	Microglia	CD74
0	3.726	0.719	0.006	0	Microglia	INPP5D
0	3.5975	0.728	0.008	0	Microglia	PTPRC
0	3.55191	0.418	0.006	0	Microglia	C1QA
0	3.54156	0.726	0.045	0	Microglia	GAB2
0	3.54134	0.794	0.097	0	Microglia	TANC2
0	3.50765	0.6	0.012	0	Microglia	HAVCR2
0	3.42704	0.976	0.467	0	Microglia	DOCK4
0	3.36344	0.588	0.023	0	Microglia	ZDHHC14
0	3.31023	0.82	0.159	0	Microglia	CYRIB
0	3.2456	0.716	0.067	0	Microglia	WIPF1
0	3.23358	0.605	0.057	0	Microglia	LRFN5
0	3.21675	0.66	0.046	0	Microglia	RGS10
0	3.20209	0.573	0.004	0	Microglia	TNFRSF19
0	3.17853	0.929	0.358	0	Microglia	HDAC9
0	3.17754	0.549	0.004	0	Microglia	CX3CR1
0	3.14246	0.491	0.004	0	Microglia	TIMD4
0	3.13502	0.299	0.004	0	Microglia	SERPINE1
0	3.11048	0.594	0.004	0	Microglia	PLA2G4A
0	3.10169	0.767	0.149	0	Microglia	BLNK
0	3.10098	0.592	0.022	0	Microglia	POLli97
0	3.09324	0.512	0.004	0	Microglia	RUNX1
0	3.07346	0.531	0.01	0	Microglia	CTSC
0	3.07163	0.546	0.025	0	Microglia	SKAP2
0	3.06187	0.582	0.002	0	Microglia	IKZF1
0	3.06081	0.884	0.261	0	Microglia	LRMDA
0	3.05161	0.575	0.003	0	Microglia	ITGAM
0	3.03229	0.677	0.091	0	Microglia	PIP4K2A
0	3.03019	0.787	0.146	0	Microglia	NAV3
0	2.93672	0.519	0.006	0	Microglia	CNK3/IPCEF1
0	2.93418	0.52	0.007	0	Microglia	BANK1
0	2.88028	0.6	0.053	0	Microglia	SORL1
0	2.87531	0.497	0.041	0	Microglia	CYP7B1
0	2.85789	0.543	0.008	0	Microglia	TBXAS1
0	2.82489	0.546	0.003	0	Microglia	NCKAP1L
0	2.80467	0.517	0.004	0	Microglia	CD53
0	2.80039	0.478	0.004	0	Microglia	STK32B
0	2.79241	0.543	0.046	0	Microglia	DLC1
0	2.77094	0.541	0.037	0	Microglia	PRKCB
0	2.73495	0.531	0.043	0	Microglia	ASAH1
0	2.72852	0.498	0.007	0	Microglia	ARHGAP22
0	2.69416	0.507	0.014	0	Microglia	TLR4
0	2.63826	0.592	0.067	0	Microglia	KCNQ1
0	2.63619	0.374	0.007	0	Microglia	AG2
0	2.62037	0.41	0.007	0	Microglia	PIPOX
0	2.5832	0.553	0.045	0	Microglia	MRC2
0	2.57287	0.437	0.017	0	Microglia	SAMSN1
0	2.56742	0.432	0.003	0	Microglia	TAL1
0	2.56352	0.449	0.017	0	Microglia	CC2D2B
0	2.55128	0.503	0.049	0	Microglia	P2RY12
0	2.54766	0.449	0.005	0	Microglia	PRKCH
0	2.53877	0.395	0.002	0	Microglia	TREML1
0	2.49827	0.48	0.016	0	Microglia	DOCK2
0	2.48899	0.337	0.007	0	Microglia	TYROBP
0	2.47342	0.386	0.005	0	Microglia	BNC2
0	2.45287	0.405	0.013	0	Microglia	LY86
0	2.44313	0.473	0.033	0	Microglia	LTA4Hli2
0	2.42071	0.413	0.002	0	Microglia	HK2
0	2.41563	0.395	0.009	0	Microglia	SRGAP2-AS-1
0	2.38507	0.328	0.009	0	Microglia	PID1-AS-1
0	2.35742	0.429	0.012	0	Microglia	FMNL3
0	2.34701	0.401	0.015	0	Microglia	KCNK13
0	2.34652	0.456	0.029	0	Microglia	SLC25A13
0	2.33975	0.388	0.014	0	Microglia	GAS6
0	2.31861	0.357	0.003	0	Microglia	RPL7li88
0	2.31618	0.396	0.007	0	Microglia	SP100
0	2.30979	0.417	0.017	0	Microglia	FAM102B
0	2.29175	0.342	0.008	0	Microglia	ARHGAP15
0	2.27122	0.384	0.003	0	Microglia	ARHGAP25
0	2.22324	0.328	0.002	0	Microglia	CX021
0	2.20456	0.374	0.003	0	Microglia	CD86
0	2.18378	0.344	0.002	0	Microglia	P2RY6
0	2.15043	0.316	0.004	0	Microglia	TSORFli266
0	2.13	0.386	0.001	0	Microglia	HOXB7
0	2.11078	0.386	0.022	0	Microglia	GBP5
0	2.10176	0.325	0.001	0	Microglia	RGS18
0	2.07931	0.338	0.002	0	Microglia	C1ORF162
0	2.06014	0.308	0.002	0	Microglia	CD2
0	2.03792	0.342	0.002	0	Microglia	CLEC12A
0	2.03705	0.355	0.015	0	Microglia	TGFBR2
0	2.03512	0.361	0.016	0	Microglia	LRRK1
0	2.03298	0.344	0.003	0	Microglia	CD84
0	2.03139	0.318	0.002	0	Microglia	TLR1li1
0	2.02194	0.327	0.005	0	Microglia	RBM47
0	2.00005	0.328	0.014	0	Microglia	VAV3
0	1.99391	0.335	0.001	0	Microglia	LCP2
0	1.92412	0.299	0.001	0	Microglia	FYB1
0	1.92194	0.294	0.01	0	Microglia	PIK3R5
0	1.91033	0.303	0.003	0	Microglia	PIK3CG
0	1.89597	0.315	0.004	0	Microglia	CMTM6-AS-4
0	1.89125	0.308	0.002	0	Microglia	IRF8
0	1.88928	0.282	0.003	0	Microglia	IL6R
0	1.88883	0.277	0.001	0	Microglia	SELL
0	1.87889	0.313	0.004	0	Microglia	MLXIPL
0	1.87887	0.296	0.002	0	Microglia	ADAMTSL2li1
0	1.86288	0.311	0.008	0	Microglia	SRGAP2
0	1.86026	0.304	0.008	0	Microglia	NFATC2
0	1.82166	0.265	0.002	0	Microglia	SLCO2B1
0	1.82027	0.291	0.01	0	Microglia	DISC1
0	1.80391	0.26	0.004	0	Microglia	P2RY13
0	1.79345	0.257	0.001	0	Microglia	APBB1IP-AS-3
0	1.74177	0.265	0.003	0	Microglia	TRPM2
0	1.73141	0.277	0.003	0	Microglia	GLIPR1
0	1.72849	0.25	0.002	0	Microglia	CSF2RA
0	1.70854	0.289	0.003	0	Microglia	GIMAP7
0	1.67515	0.252	0.001	0	Microglia	LINC-KIN-4
0	1.66932	0.259	0.001	0	Microglia	CLEC2D11
0	1.60828	0.25	0.001	0	Microglia	TIGIT
0	-4.13538	0.121	0.964	0	Microglia	RORB
0	-4.25677	0.087	0.961	0	Microglia	LSAMP
0	-4.29262	0.085	0.96	0	Microglia	NLGN1
0	-4.56136	0.041	0.95	0	Microglia	SORCS1
0	-4.75826	0.095	0.974	0	Microglia	GRID2
8.80078e-308	-4.39293	0.054	0.941	2.89783e-303	Microglia	B3GALT1
1.1231e-307	-4.56493	0.085	0.948	3.69803e-303	Microglia	CTNNA2
1.54919e-307	2.99942	0.747	0.188	5.10101e-303	Microglia	MEF2A
4.17365e-305	-4.33733	0.039	0.933	1.37426e-300	Microglia	LINC-USP25-14
3.53712e-303	-3.5376	0.223	0.96	1.16467e-298	Microglia	RORA
9.90359e-297	-3.89796	0.175	0.942	3.26095e-292	Microglia	RALYL
1.3911e-294	2.38063	0.522	0.067	4.58047e-290	Microglia	SHTN1
1.00667e-290	2.70514	0.641	0.124	3.31465e-286	Microglia	SEC14L1
4.19326e-290	-4.32292	0.105	0.921	1.38071e-285	Microglia	TRPM3
2.33146e-288	-3.88408	0.075	0.922	7.67681e-284	Microglia	CADM1
9.77754e-287	2.55481	0.57	0.089	3.21945e-282	Microglia	LYN
1.96145e-285	2.39223	0.41	0.037	6.45846e-281	Microglia	KCND3
2.14576e-278	1.65992	0.257	0.008	7.06535e-274	Microglia	LINC-TLR8-2
5.50377e-278	-3.58093	0.094	0.923	1.81222e-273	Microglia	SLC1A3
1.69876e-277	2.70907	0.869	0.354	5.59351e-273	Microglia	CAMK1D
4.63399e-273	2.41056	0.468	0.056	1.52584e-268	Microglia	CTSZ
2.48618e-272	-3.63617	0.073	0.898	8.18625e-268	Microglia	GALNT13
7.84896e-272	1.84161	0.269	0.011	2.58443e-267	Microglia	ARHGAP20
3.83437e-271	-3.62553	0.073	0.896	1.26254e-266	Microglia	THSD7A
5.01187e-270	-4.18988	0.015	0.873	1.65026e-265	Microglia	CDH20
6.96377e-270	-4.03658	0.015	0.872	2.29296e-265	Microglia	CHL1
1.50909e-269	-4.26729	0.026	0.879	4.96899e-265	Microglia	NCAM2
6.71682e-268	-3.5653	0.095	0.899	2.21165e-263	Microglia	GRIA4
1.98181e-266	-3.58537	0.063	0.884	6.52552e-262	Microglia	NCAM1
2.73511e-265	2.64983	0.701	0.179	9.00589e-261	Microglia	LRCH1
3.26604e-265	2.43748	0.541	0.085	1.07541e-260	Microglia	ZFHX3
4.27856e-261	-3.5441	0.066	0.876	1.4088e-256	Microglia	ADGRL3
3.14636e-258	-3.65705	0.058	0.871	1.036e-253	Microglia	CDH2
6.30056e-254	3.62294	0.597	0.112	2.07458e-249	Microglia	B2M
[truncated: 961 more rows]

## Sheet: Celltype number
	Celltype number					Celltype proportion
	Infancy	Mature	Senile			Infancy	Mature	Senile
Astrocytes	442	284	247		Astrocytes	15.39	12.0034	10.2703
Microglia	262	181	145		Microglia	9.12256	7.65004	6.02911
Muller	2168	1901	2013		Muller	75.4875	80.3466	83.7006

## Sheet: Too many cell-node_info
node	size	proportion	modularity	significance	composition	subtree
0	1788	0.496234	0.171216		Astrocytes: 0.33557046979865773 (600)/Microglia: 0.3288590604026846 (588)/Muller: 0.33557046979865773 (600)	0/1/2/3/4/5/6/7/8/9/10/11/12/13/14/15/16/17/18/19/20/21/22/23/24
1	593	0.656425	0.0892055		Microglia: 0.9915682967959528 (588)/Muller: 8.431703204047217e-3 (5)	1/2/3/4/5/6/7/8/9
2	235	0.991525	0.0212922		Microglia: 0.9914893617021276 (233)/Muller: 8.51063829787234e-3 (2)	2002-03-04
3	117				Microglia: 0.9914529914529915 (116)/Muller: 8.547008547008548e-3 (1)	3
4	118				Microglia: 0.9915254237288136 (117)/Muller: 8.47457627118644e-3 (1)	4
5	358	0.403922	0.0563632		Microglia: 0.9916201117318436 (355)/Muller: 8.379888268156424e-3 (3)	5/6/7/8/9
6	103				Microglia: 0.9902912621359223 (102)/Muller: 9.708737864077669e-3 (1)	6
7	255	0.7	0.00926313		Microglia: 0.9921568627450981 (253)/Muller: 7.84313725490196e-3 (2)	2007-08-09
8	105				Microglia: 0.9904761904761905 (104)/Muller: 9.523809523809525e-3 (1)	8
9	150				Microglia: 0.9933333333333333 (149)/Muller: 6.666666666666667e-3 (1)	9
10	1195	0.994992	0.139629		Astrocytes: 0.502092050209205 (600)/Muller: 0.497907949790795 (595)	10/11/12/13/14/15/16/17/18/19/20/21/22/23/24
11	596	0.287257	0.0333614		Astrocytes: 5.0335570469798654e-3 (3)/Muller: 0.9949664429530202 (593)	11/12/13/14/15
12	133				Astrocytes: 7.518796992481203e-3 (1)/Muller: 0.9924812030075187 (132)	12
13	463	1.18396	0.0182639		Astrocytes: 4.319654427645789e-3 (2)/Muller: 0.9956803455723542 (461)	13/14/15
14	251				Astrocytes: 7.96812749003984e-3 (2)/Muller: 0.9920318725099602 (249)	14
15	212				Muller: 1.0 (212)	15
16	599	4.44545	0.0468726		Astrocytes: 0.996661101836394 (597)/Muller: 3.33889816360601e-3 (2)	16/17/18/19/20/21/22/23/24
17	489	1.25346	0.0255364		Astrocytes: 0.9979550102249489 (488)/Muller: 2.044989775051125e-3 (1)	17/18/19/20/21/22/23
18	272	1.176	0.00649009		Astrocytes: 0.9963235294117647 (271)/Muller: 3.676470588235294e-3 (1)	18/19/20
19	147				Astrocytes: 1.0 (147)	19
20	125				Astrocytes: 0.992 (124)/Muller: 8.0e-3 (1)	20
21	217	0.778689	0.00967117		Astrocytes: 1.0 (217)	21/22/23
22	95				Astrocytes: 1.0 (95)	22
23	122				Astrocytes: 1.0 (122)	23
24	110				Astrocytes: 0.990909090909091 (109)/Muller: 9.09090909090909e-3 (1)	24

## Sheet: clumpiness
label1	label2	value
Muller	Muller	0.892115
Muller	Astrocytes	0.152572
Muller	Microglia	0
Astrocytes	Muller	0.152572
Astrocytes	Astrocytes	0.906569
Astrocytes	Microglia	0
Microglia	Muller	0
Microglia	Astrocytes	0
Microglia	Microglia	1

## Sheet: speaman-correlation
	Astrocytes	Microglia	Muller
Astrocytes	1	-0.198728	0.548879
Microglia	-0.198728	1	-0.234123
Muller	0.548879	-0.234123	1

## Sheet: Mfuzz
	Infancy	Mature	Senile	cluster
CCDC39	-0.252445	1.10203	-0.849587	1
FXR1	1.14779	-0.683131	-0.46466	3
TSORF	-0.724744	-0.416126	1.14087	2
VPS8	-0.915847	1.06695	-0.151107	4
C3ORF70	-0.482684	1.14978	-0.667097	4
MAP3K13	-0.989321	1.01035	-0.0210268	4
IGF2BP2	1.15191	-0.506459	-0.645449	3
TBCCD1	0.993222	0.0134216	-1.00664	3
EIF4A2	-0.783885	-0.342321	1.12621	2
HES1	0.968022	0.0611492	-1.02917	3
FGF12	-0.595876	1.1545	-0.558624	4
CCDC50	0.577614	-1.1547	0.577087	6
LPP	-1.13966	0.408973	0.730691	5
ACAP2	-1.1522	0.641913	0.510284	5
DLG1	-0.928057	-0.130978	1.05903	2
LRCH3	-0.994586	1.00533	-0.0107424	4
RPL35A	-0.020492	-0.989597	1.01009	6
OSBPL11	-1.14441	0.705413	0.438997	5
ZNF148	-0.196128	-0.887406	1.08353	6
KALRN	1.0805	-0.892948	-0.187548	3
ADCY5	-1.13998	0.729166	0.410812	5
SEMA5B	1.04513	-0.0973915	-0.947741	3
SLC15A2	1.03343	-0.96283	-0.0705993	3
NDUFB4	-0.509173	-0.642942	1.15211	2
FSTL1	-0.897358	-0.180656	1.07801	2
GPR156	-0.602423	-0.55191	1.15433	2
IGSF11	-1.14453	0.704725	0.4398	5
LSAMP	-0.950336	-0.092852	1.04319	2
ZBTB20	-1.15357	0.53256	0.62101	5
LORF2li16	0.557645	-1.15448	0.596833	6
CD200	0.194857	-1.08309	0.88823	6
TAGLN3	0.118357	-1.05391	0.935554	6
NECTIN3	-1.03185	0.964775	0.0670736	4
BBX	-0.5828	-0.571883	1.15468	2
CBLB	-0.768972	-0.361511	1.13048	2
ALCAM	1.07388	-0.169395	-0.904484	3
SENP7	-1.01602	0.0328494	0.983171	2
ABI3BP	-1.1425	0.716258	0.426237	5
EPHA6	-1.01537	0.983885	0.0314862	4
ARL13B	-0.751126	-0.383948	1.13507	2
PROS1	0.647434	-1.15174	0.504306	6
CADM2	-1.14496	0.442831	0.702125	5
GBE1	-1.04553	0.0983228	0.947207	5
ROBO1	-1.10694	0.838089	0.268854	4
ROBO2	0.0462961	0.976048	-1.02234	1
USP25	-0.695489	-0.450517	1.14601	2
EURL	-0.590549	-0.564051	1.1546	2
NCAM2	0.157647	-1.06946	0.911813	6
ATP5PF	-0.460313	-0.68695	1.14726	6
APP	-0.960042	1.03566	-0.0756232	4
BACH1	0.625019	-1.15335	0.528331	6
GRIK1li1	0.00538344	0.997297	-1.00268	1
TIAM1	-0.862544	1.09611	-0.233569	4
SOD1	-0.219093	-0.872288	1.09138	6
EVA1C	-0.891881	1.08109	-0.189206	4
SYNJ1	-1.13691	0.743333	0.393573	5
TMEM50B	1.14083	-0.72495	-0.415879	3
SON	-0.0100078	1.00497	-0.994959	1
ITSN1	-0.954412	-0.0856648	1.04008	2
HLCS	-1.03384	0.0715275	0.962316	5
TTC3	-1.14796	0.466067	0.681891	5
DYRK1A	-0.41561	-0.725175	1.14078	6
PCP4	0.239732	-1.09808	0.858345	6
MX2	0.956699	-1.0383	0.0816014	3
PTTG1IP	1.1547	-0.576533	-0.578167	3
ADARB1	-0.480594	1.14957	-0.668973	4
COL18A1	-0.962832	1.03343	-0.0705944	4
PCBP3	0.0954843	0.948833	-1.04432	1
ARHGEF4	-0.476586	1.14914	-0.672558	4
WDR33	-0.723163	-0.418019	1.14118	2
BIN1	0.672042	0.477164	-1.14921	1
CLASP1	-1.08112	0.891817	0.189306	4
EPB41L5	-0.501925	-0.649622	1.15155	2
PTPN4	-0.21806	-0.872977	1.09104	6
DBI	0.881465	0.205227	-1.08669	1
DDX18	0.744202	0.392505	-1.13671	1
NCKAP5	-1.12775	0.778667	0.349082	5
CCNT2	-0.12032	-0.934396	1.05472	6
R3HDM1	-0.899844	1.07659	-0.176744	4
ARHGAP15	-1.13431	0.380053	0.754257	5
GTDC1	-1.11813	0.3094	0.808733	5
ZEB2	-1.09992	0.245599	0.854319	5
ACVR2A	-0.295091	-0.819248	1.11434	6
MBD5	-0.325894	-0.796399	1.12229	6
KIF5C	-0.922762	-0.139771	1.06253	2
ARL6IP6	-0.593827	-0.560716	1.15454	2
GALNT13	-0.866005	-0.228456	1.09446	2
KCNJ3	-0.394503	-0.742576	1.13708	6
CCDC148	-1.14697	0.689033	0.457933	5
PKP4	-0.875871	-0.213706	1.08958	2
DAPL1	-1.12936	0.773037	0.35632	5
TANC1	0.339654	0.785933	-1.12559	1
BAZ2Bli2	-1.05104	0.1114	0.939635	5
PLA2R1	-1.15465	0.567545	0.5871	5
TANK	-0.829187	-0.28135	1.11054	2
FIGN	-0.538288	-0.61555	1.15384	2
B3GALT1	0.00824787	-1.0041	0.995851	6
STK39	-1.04817	0.104546	0.94362	5
PPIG	-1.06194	0.138273	0.923668	5
TLK1	-1.03729	0.957988	0.0793026	4
METTL8	-0.952871	1.04126	-0.08839	4
SP3	-0.919521	-0.145104	1.06462	2
WIPF1	-0.110679	1.05074	-0.940056	1
CHN1	-0.786452	-0.338976	1.12543	2
ATF2	-0.330238	-0.793112	1.12335	6
MTX2	-0.085401	-0.954561	1.03996	6
NFE2L2	-1.12279	0.327942	0.794851	5
OSBPL6	-0.606017	-0.548201	1.15422	2
CCDC141	-1.15285	0.519793	0.633055	5
UBE2E3	-0.783431	-0.342912	1.12634	2
FRZB	0.795148	-1.1227	0.32755	3
NCKAP1	-0.731415	-0.408098	1.13951	2
ITGAV	-0.351327	-0.776926	1.12825	6
FAM171B	1.14153	-0.72139	-0.420136	3
GULP1	0.892002	0.189018	-1.08102	1
STAT1	0.920358	-1.06409	0.143729	3
MYO1B	-1.05633	0.93206	0.124265	4
ANKRD44	0.921659	0.14159	-1.06325	1
SF3B1	1.04889	-0.106267	-0.942623	3
COQ10B	1.10878	-0.833585	-0.275199	3
HSPE1	0.82453	-1.11235	0.287815	3
MOB4	-0.617454	-0.536295	1.15375	2
RFTN2	-0.633408	-0.519415	1.15282	2
PLCL1	-0.990751	-0.0182475	1.009	2
TYW5	-0.810465	1.11752	-0.30706	4
MAIP1	0.945731	0.100889	-1.04662	3
SPATS2L	-0.874032	1.09051	-0.216475	4
FAM126B	-0.714511	-0.428305	1.14282	2
RPL7li12	0.245753	-1.09997	0.854213	6
BMPR2	-0.348463	-0.779147	1.12761	6
RAPH1	-1.12991	0.771066	0.358842	5
PARD3B	-1.07049	0.160368	0.910125	5
EEF1B2	-0.446265	-0.699167	1.14543	6
PLEKHM3	-1.1536	0.620454	0.533146	5
CRYGEliN	1.15467	-0.570584	-0.58409	3
CRYGB	1.15466	-0.568651	-0.586006	3
CRYGA	1.1547	-0.57735	-0.57735	3
MAP2	-0.310445	-0.807959	1.1184	6
ERBB4	0.905355	-1.07336	0.168007	3
IKZF2	0.0676693	-1.03212	0.964447	6
SPAG16	-1.12598	0.784651	0.341325	5
FN1	1.15378	-0.616881	-0.536896	3
SMARCAL1	0.229247	-1.09472	0.86547	6
TNS1	-0.763744	1.13189	-0.368142	4
ACSL3	1.15008	-0.485654	-0.664425	3
SCG2	1.10264	-0.848202	-0.254438	3
KIF1A	-0.780189	1.1273	-0.347116	4
OTOS	-1.14791	0.465669	0.682242	5
RAMP1	1.15302	-0.630496	-0.522521	3
AGAP1	-0.785964	1.12558	-0.339613	4
INPP5D	-0.568363	1.15465	-0.586291	4
DIS3L2	-1.0459	0.0991822	0.946713	5
NPPC	1.14693	-0.457671	-0.689262	3
PTMA	-0.36374	-0.767219	1.13096	6
ITM2C	1.15461	-0.564889	-0.589723	3
TRIP12	-1.12535	0.338649	0.786703	5
PID1	0.945313	0.101615	-1.04693	3
SPHKAP	-0.927233	-0.132353	1.05959	2
DAW1	-1.05725	0.126537	0.930709	5
AGFG1	-0.234975	-0.861588	1.09656	6
DOCK10	0.0425601	0.97804	-1.0206	1
CUL3	-1.09676	0.861175	0.235583	4
ME3	-1.15429	0.603788	0.550503	5
HIKESHI	1.03336	-0.962913	-0.0704477	3
PICALM	-1.09276	0.223267	0.869496	5
DLG2	-1.0318	0.964828	0.0669767	4
RAB30	-1.06244	0.13953	0.922907	5
TENM4	-1.0574	0.930476	0.126929	4
GAB2	-0.256273	1.1032	-0.846924	1
RSF1	-1.13827	0.401054	0.737219	5
CEP164	-0.551689	1.15433	-0.602637	4
DSCAML1	-0.351371	1.12826	-0.776892	1
TTC36	-0.903039	1.07473	-0.17169	4
UBASH3B	0.638668	0.513779	-1.15245	1
SORL1	0.672018	0.477191	-1.14921	1
GRIK4	-0.795571	-0.32699	1.12256	2
RPS25	-0.219105	-0.87228	1.09138	6
TBRG1	-0.960925	1.03496	-0.0740342	4
HEPACAM	0.959069	0.0773683	-1.03644	3
CCDC15	-0.88681	1.08385	-0.197045	4
ARHGAP32	-1.12536	0.338698	0.786665	5
APLP2	1.14464	-0.704067	-0.440569	3
NTM	0.815278	0.300522	-1.1158	1
OPCML	-0.952543	-0.088969	1.04151	2
PAK1	-1.09929	0.8557	0.243591	4
SIK3	-0.279142	1.10991	-0.830769	1
CADM1	-0.580667	-0.574027	1.15469	2
ZBTB16	-0.409515	1.13976	-0.730241	4
NCAM1	-1.14408	0.70733	0.436755	5
PTS	-1.09246	0.222338	0.870118	5
IL18	-1.07498	0.172369	0.902611	5
RDX	-0.751853	-0.383045	1.1349	2
ZC3H12C	-0.73531	-0.403377	1.13869	2
CWF19L2	0.0344472	0.982331	-1.01678	1
GUCY1A2	-1.02347	0.0487176	0.974751	2
GRIA4	-0.890761	-0.190944	1.0817	2
PDGFD	1.13746	-0.396571	-0.740889	3
CEP126	-1.11326	0.822123	0.291139	4
ARHGAP42	-0.217178	-0.873564	1.09074	6
CNTN5	0.914904	0.15264	-1.06754	1
MAML2	-1.12457	0.335331	0.789238	5
SESN3	-0.131766	-0.927585	1.05935	6
CHORDC1	1.11569	-0.81559	-0.300096	3
FOLH1	-0.924725	-0.136522	1.06125	2
NOX4	-0.803621	-0.316274	1.11989	2
RTEL1	-0.603653	1.15429	-0.550642	4
STMN3	0.978394	-1.02029	0.0418943	3
RPS21	-0.161727	-0.90928	1.07101	6
LAMA5	1.08003	-0.893774	-0.186261	3
CTSZ	1.15138	-0.499854	-0.651521	3
GNAS	-0.24943	-0.851675	1.10111	6
TSHZ2	-1.1	0.854127	0.245878	4
PREX1	-0.00259534	1.0013	-0.9987	1
NCOA3	0.769396	0.360971	-1.13037	1
EYA2	-0.928523	1.05872	-0.130199	4
SDC4	1.12343	-0.792861	-0.33057	3
YWHAB	-0.92584	-0.134672	1.06051	2
SERINC3	1.1371	-0.742495	-0.394603	3
TOX2	-1.06564	0.147723	0.917922	5
SRSF6	-0.981652	1.01739	-0.0357377	4
CHD6	-1.03793	0.957178	0.0807475	4
ZHX3	-0.752356	1.13478	-0.38242	4
TOP1	-0.826102	1.11174	-0.285638	4
CTNNBL1	-1.04206	0.0902318	0.951826	5
TSORFli255	-0.686466	-0.460865	1.14733	2
RPN2	1.11699	-0.811984	-0.305002	3
RBM39	0.260899	0.84369	-1.10459	1
CPNE1	0.96036	0.0750512	-1.03541	3
CBFA2T2li1	-1.13221	0.762496	0.369717	5
BCL2L1	-0.633137	1.15284	-0.519705	4
ID1	1.1543	-0.550941	-0.603363	3
STK35	0.313706	0.805535	-1.11924	1
IDH3B	-0.577058	-0.577643	1.1547	2
C20ORF194	-1.09752	0.237979	0.859542	5
SMOX	-1.01367	0.98575	0.0279161	4
GPCPD1	1.15464	-0.567345	-0.587298	3
PLCB1	1.10154	-0.250841	-0.850699	3
PLCB4	0.302245	0.814013	-1.11626	1
SNAP25	-0.517934	-0.634794	1.15273	2
SLX4IP	-1.10366	0.257816	0.845848	5
ESF1li1	1.06561	-0.147642	-0.917971	3
MACROD2	-1.13223	0.369789	0.76244	5
SNRPB2	-1.10319	0.256258	0.846934	5
BFSP1	0.100851	0.945753	-1.0466	1
DSTNli1	-0.669675	-0.479811	1.14949	2
DTD1	-1.05139	0.112249	0.939139	5
RALGAPA2	-0.675284	1.14881	-0.473526	4
KIZ	-0.33403	1.12426	-0.79023	1
NAPB	-0.0992076	-0.946699	1.04591	6
CST3	1.11109	-0.827774	-0.283316	3
PIK3R1	-0.802983	1.12011	-0.317128	4
SREK1	-1.04066	0.0870153	0.953649	5
LORF2li42	0.59221	-1.15457	0.562362	6
ADAMTS6	1.09769	-0.859181	-0.238508	3
RGS7BP	-1.15365	0.534264	0.61939	5
RNF180	-0.468021	-0.680165	1.14819	6
RPL6li41	-1.0259	0.0539952	0.971908	2
PDE4Dli1	-0.817646	-0.297287	1.11493	2
GPBP1li1	1.08151	-0.891123	-0.190382	3
MAP3K1	-0.273819	-0.834567	1.10839	6
IL6ST	0.427222	-1.14265	0.715427	6
PLPP1	-0.489487	-0.660962	1.15045	6
ARL15	0.929251	0.128982	-1.05823	1
NDUFS4	-0.412436	-0.727817	1.14025	6
MOCS2	-0.399399	-0.738575	1.13797	6
ITGA2	-0.824956	1.11218	-0.287226	4
PARP8	-0.536135	1.15374	-0.617607	4
SELENOP	1.14732	-0.686555	-0.460764	3
OXCT1	-1.13552	0.386268	0.749255	5
PRKAA1li1	-0.575463	-0.579236	1.1547	2
LIFR	-1.10102	0.851873	0.249144	4
NIPBL	-1.01257	0.0256292	0.986939	2
SLC1A3	0.189887	-1.08133	0.891443	6
L1RE1li38	0.496995	-1.15113	0.654136	6
RANBP3L	-0.360637	-0.769658	1.1303	6
SKP2	0.78509	-1.12584	0.340753	3
RAI14	-0.991312	1.00847	-0.0171545	4
ADAMTS12	-0.802212	-0.318158	1.12037	2
SUB1li3	-0.324374	-0.797545	1.12192	6
ZFR	-0.820885	1.11373	-0.292844	4
MTMR12	-0.897345	1.07802	-0.180676	4
PDZD2	0.0328331	0.983179	-1.01601	1
CDH18	-1.14343	0.43232	0.711107	5
BASP1	-1.09552	0.863798	0.231719	4
MYO10	-0.35588	1.12926	-0.773381	1
CTNND2	0.0652813	0.96576	-1.03104	1
MARCHF6	-0.0988189	-0.946922	1.04574	6
SEMA5A	-0.810118	1.11765	-0.307529	4
ADCY2li1	0.1256	0.931267	-1.05687	1
REEP5	1.15384	-0.615418	-0.538427	3
MAN2A1	-1.11051	0.829243	0.281272	4
PJA2	-1.11123	0.283819	0.827412	5
FER	0.272311	0.835639	-1.10795	1
FBXL17	-0.295984	1.11458	-0.818598	1
EFNA5	-1.13396	0.378311	0.755651	5
PPIP5K2	-1.1547	0.576401	0.578299	5
PAM	-1.15143	0.50048	0.650948	5
TSORFli310	-0.664929	-0.485094	1.15002	2
LNPEP	0.793807	0.329321	-1.12313	1
RHOBTB3	-0.659072	1.15064	-0.491572	4
MCTP1	-1.15349	0.622452	0.531041	5
FAM172A	-1.05183	0.113303	0.938523	5
NR2F1	-1.04165	0.089295	0.952358	5
ADGRV1li1	-0.139656	1.06249	-0.922831	1
MEF2C	1.07602	-0.175205	-0.900819	3
CCNH	0.786331	-1.12547	0.339134	3
RASA1li1	-0.997999	-0.0039906	1.00199	2
XRCC4	-0.172036	-0.902821	1.07486	6
RPS23li2	0.128088	-1.05787	0.929785	6
SSBP2	0.257064	-1.10344	0.846373	6
RPL31li18	-0.597835	-0.556621	1.15446	2
HOMER1	-0.755206	-0.378868	1.13407	2
JMY	-1.09353	0.867934	0.225592	4
TBCAli1	-0.729653	-0.410225	1.13988	2
PDE8B	-0.880201	1.08735	-0.207151	4
IQGAP2	-0.8627	1.09604	-0.23334	4
CERT1	-1.05062	0.110399	0.940219	5
HMGCR	1.15128	-0.652598	-0.498678	3
MAGEB4	-1.11096	0.828114	0.282844	4
PUM2	-0.434381	-0.709354	1.14374	6
LAPTM4A	1.14882	-0.675175	-0.473649	3
MATN3	1.11085	-0.82839	-0.282459	3
VSNL1	-1.05784	0.12801	0.929831	5
CYRIA	-1.05591	0.932668	0.12324	4
YWHAQ	-0.275487	-0.83338	1.10887	6
RPS7li1	-0.57138	-0.5833	1.15468	2
NCOA1	-0.74127	-0.396104	1.13737	2
ITSN2	-0.34072	1.12583	-0.785115	1
TP53I3	0.856925	-1.09873	0.241805	3
ST6GAL2	-1.14696	0.457892	0.689069	5
ECRG4	-1.14861	0.471755	0.676857	5
MAP4K4	-0.0549662	1.02635	-0.971383	1
NPAS2	1.13922	-0.406436	-0.732788	3
AFF3	-0.147332	1.06549	-0.918161	1
UNC50	1.10169	-0.850362	-0.251327	3
INPP4A	-0.50643	1.15191	-0.645477	4
COX5B	-0.689588	-0.457298	1.14689	2
MERTK	-0.655023	1.15105	-0.496022	4
ZC3H6	-1.14121	0.418176	0.723031	5
PAX8	0.780437	0.346795	-1.12723	1
ST3GAL5	-1.10138	0.250307	0.851069	5
TCF7L1	-1.12847	0.352316	0.776158	5
CTNNA2	-0.44066	-0.703988	1.14465	6
LRRTM4	-0.718596	1.14206	-0.423463	4
EXOC6B	-0.175365	-0.900718	1.07608	6
ZNF638	-1.11811	0.309322	0.808791	5
AAK1	0.929384	0.128759	-1.05814	1
ANTXR1	-1.14622	0.694117	0.452098	5
PPP3R1	-0.674497	-0.474411	1.14891	2
MEIS1	-1.13169	0.367214	0.764478	5
SPRED2	-1.11707	0.811756	0.305311	4
SLC1A4	-0.789656	1.12444	-0.334784	4
VPS54	-1.01729	0.0355198	0.981767	2
UGP2	-1.15178	0.647	0.504777	5
MDH1li1	-0.436465	-0.707577	1.14404	6
WDPCP	-1.07992	0.185941	0.893979	5
EHBP1	-0.993181	-0.0135017	1.00668	2
COMMD1	-0.804054	-0.315694	1.11975	2
FANCL	-0.907692	-0.164272	1.07196	2
CCDC85A	-0.732425	-0.406876	1.1393	2
EFEMP1	-1.15382	0.616047	0.537769	5
CCDC88A	0.970089	0.0573527	-1.02744	3
RPS27Ali1	-0.554767	-0.599643	1.15441	2
RTN4	-0.745544	-0.390852	1.1364	2
EML6	-1.08235	0.889589	0.192759	4
SPTBN1	-1.12682	0.781825	0.344997	5
ACYP2	-0.951311	-0.0911384	1.04245	2
NRXN1	1.09308	-0.224242	-0.868841	3
PPP1R21	-0.805715	-0.313465	1.11918	2
FBXO11	-1.07226	0.16506	0.907201	5
TSORFli426	1.15466	-0.585906	-0.568752	3
TSORFli427	1.1547	-0.578504	-0.576196	3
STPG4	-0.409385	-0.730349	1.13973	6
EPAS1	-0.0406678	-0.979046	1.01971	6
PRKCE	0.210315	0.878115	-1.08843	1
CAMKMT	-1.14839	0.469828	0.678566	5
PPM1B	-0.920688	-0.143187	1.06388	2
THADA	-1.09552	0.231712	0.863803	5
ZFP36L2	0.568359	0.586296	-1.15465	1
PKDCC	0.548436	0.605789	-1.15423	1
SLC8A1	0.990608	0.0185262	-1.00913	3
SOS1	-0.291668	-0.821739	1.11341	6
ARHGEF33	-0.0466302	-0.975869	1.0225	6
DHX57	-1.02554	0.0532003	0.972338	2
SRSF7	-0.982642	1.0165	-0.0338566	4
GALM	-1.06069	0.925563	0.135131	4
HNRNPLL	-0.755997	-0.377879	1.13388	2
EIF2AK2	0.893161	-1.08038	0.187215	3
FEZ2li1	-1.04986	0.108593	0.941271	5
CRIM1	-1.15315	0.524717	0.62843	5
HMGB1li28	1.02122	-0.977335	-0.0438846	3
BIRC6	-0.986197	-0.0270574	1.01325	2
LCLAT1	-1.14283	0.714441	0.428388	5
PPP1CB	-1.13822	0.400736	0.73748	5
BABAM2	-0.922451	-0.140284	1.06273	2
OST4	0.0415326	-1.02012	0.978587	6
MAPRE3	-1.14015	0.411843	0.72831	5
DPYSL5	0.867306	0.226525	-1.09383	1
DNMT3A	-0.621624	1.15354	-0.531914	4
EFR3Bli1	-0.260941	1.1046	-0.843661	1
CDH20	-0.725973	-0.414652	1.14063	2
RELCH	-0.845684	-0.258049	1.10373	2
ZCCHC2	-1.15323	0.526091	0.627135	5
PHLPP1	-0.986455	-0.0265615	1.01302	2
BCL2	-1.1547	0.574931	0.579767	5
VPS4B	-0.911582	-0.15802	1.0696	2
DOK6	-0.392104	-0.744528	1.13663	6
FBXO15	1.15388	-0.614572	-0.53931	3
ZNF516li1	-1.15442	0.55536	0.599065	5
LMAN1	1.14398	-0.436011	-0.707965	3
RAX	-0.818183	1.11473	-0.296552	4
SEC11C	1.13008	-0.770429	-0.359654	3
NEDD4L	-0.139451	1.06241	-0.922955	1
TXNL1	-0.813679	-0.302699	1.11638	2
TCF4	-0.924493	-0.136907	1.0614	2
DCC	-1.03399	0.962138	0.0718493	4
MAPK4	-0.330943	1.12352	-0.792578	1
MYO5B	-0.913231	-0.155354	1.06859	2
RPL17li8	0.401798	-1.13841	0.736608	6
SLC14A1	0.716447	0.426014	-1.14246	1
SLC14A2	1.1416	-0.721029	-0.420566	3
SETBP1	-0.491548	1.15064	-0.659094	4
PIK3C3	-0.321208	-0.799927	1.12113	6
CELF4	-0.925755	1.06057	-0.134813	4
KIAA1328	-0.989246	-0.0211717	1.01042	2
DTNA	-0.957431	-0.0802966	1.03773	2
NOL4li1	-0.808564	-0.309629	1.11819	2
KLHL14	-1.0877	0.879536	0.208161	4
GAREM1	-0.912265	-0.156917	1.06918	2
B4GALT6	-1.05386	0.935625	0.118237	4
CDH2	-0.641065	-0.511199	1.15226	2
CHST9	0.858049	-1.09821	0.240164	3
AQP4	0.680505	-1.14814	0.467637	6
KCTD1	-1.06586	0.917581	0.148279	4
TAF4B	-0.996566	-0.00683206	1.0034	2
ZNF521	0.0714697	0.962348	-1.03382	1
OSBPL1A	-0.964795	-0.0670374	1.03183	2
RBBP8	-0.98551	-0.0283751	1.01389	2
ABHD3	0.391103	-1.13644	0.745341	6
ROCK1	-1.15186	0.505808	0.64605	5
COLEC12	-0.956636	-0.0817135	1.03835	2
EPB41L3	1.14116	-0.72326	-0.417902	3
L3MBTL4	-1.0715	0.163048	0.908456	5
LAMA1	0.208562	-1.08783	0.879272	6
PTPRM	-1.14926	0.477638	0.671618	5
RAB12	-0.943783	1.04805	-0.104264	4
MTCL1	0.895745	0.183182	-1.07893	1
RALBP1	-1.06046	0.925918	0.134542	4
PPP4R1	-0.849471	-0.252612	1.10208	2
VAPA	-1.14945	0.670016	0.47943	5
GNAL	-1.12895	0.774475	0.354477	5
SPIRE1	-1.09621	0.862347	0.23386	4
LDLRAD4	-1.1541	0.609262	0.54484	5
RNMT	1.13934	-0.407114	-0.732228	3
SSU72li3	-0.716307	-0.42618	1.14249	2
GNB1	-1.02847	0.0596152	0.968859	2
CAMTA1	-0.817491	-0.2975	1.11499	2
PER3	-0.850744	1.10152	-0.250776	4
RERE	-0.326532	1.12245	-0.795918	1
ENO1li3	-1.00755	0.992277	0.015271	4
KIF1B	-1.13836	0.401515	0.73684	5
PEX14	-1.14701	0.688714	0.458297	5
DISP3	1.0522	-0.937996	-0.114203	3
FBXO6	-1.01145	0.988145	0.0233023	4
VPS13D	-1.08695	0.205981	0.88097	5
DHRS3	0.315605	0.80412	-1.11973	1
SPEN	-1.03741	0.957837	0.0795711	4
SPATA21	1.07663	-0.17685	-0.899777	3
ARHGEF10L	-1.0493	0.942048	0.107257	4
CAPZB	-1.11949	0.804808	0.314683	4
HP1BP3	-1.03111	0.0654366	0.965675	2
EIF4G3	0.603036	0.551277	-1.15431	1
ECE1	-0.729711	1.13987	-0.410155	4
CDC42li2	-0.0342355	-0.982443	1.01668	6
C1QB	1.1546	-0.590689	-0.563908	3
HNRNPR	-0.799379	-0.321937	1.12132	2
ID3	1.1546	-0.590521	-0.564079	3
SRSF10	-1.13909	0.733439	0.405647	5
NIPAL3	1.1394	-0.407445	-0.731954	3
SRRM1	-1.13414	0.379188	0.754949	5
RSRP1	-1.11062	0.82897	0.281651	4
TMEM50A	1.15378	-0.5369	-0.616877	3
STMN1	-0.133934	-0.926283	1.06022	6
DHDDS	0.0396303	-1.01923	0.979596	6
ZNF34	-0.877837	-0.210736	1.08857	2
HSF1	-0.697112	1.14575	-0.448643	4
SHARPIN	0.0637544	0.966597	-1.03035	1
NRBP2	0.26287	0.842307	-1.10518	1
MT-ND1li1	-0.519375	-0.633446	1.15282	2
FBXW7	0.272018	-1.10787	0.835847	6
COL22A1	-0.706364	-0.437886	1.14425	2
ZFAT	-1.08224	0.889779	0.192464	4
ASAP1	-0.900974	1.07593	-0.174961	4
NSMCE2	-1.14247	0.71642	0.426045	5
RPS24li8	1.10747	-0.836805	-0.270667	3
NDUFB9li1	-0.0389038	-0.97998	1.01888	6
FBXO32	-0.828548	1.11079	-0.282239	4
ZHX2	-1.07724	0.898704	0.178539	4
SNTB1	-1.14198	0.422948	0.719029	5
ENPP2	-1.0294	0.967747	0.061654	4
SAMD12	-1.11243	0.288135	0.824299	5
EXT1	-1.12349	0.330813	0.792676	5
TRPS1	-0.971179	-0.0553439	1.02652	2
SYBU	-1.0482	0.943578	0.104618	4
EIF3Eli1	0.010876	-1.00539	0.994518	6
OXR1	1.07382	-0.904588	-0.169228	3
LRP12	-0.316004	-0.803822	1.11983	6
RIMS2	-1.15435	0.552458	0.60189	5
UBR5	-0.594851	-0.55967	1.15452	2
NCALD	-0.942177	-0.107035	1.04921	2
ZNF706li1	1.14188	-0.719544	-0.422335	3
YWHAZ	-1.15372	0.617988	0.535735	5
RGS22	-0.230856	-0.864383	1.09524	6
VPS13B	-1.08041	0.187316	0.893097	5
STK3	-0.722808	-0.418443	1.14125	2
LAPTM4B	-0.0251091	-0.987209	1.01232	6
SDC2	0.193038	0.889408	-1.08245	1
MTERF3	-0.464577	-0.683203	1.14778	6
CH037	0.702106	0.442853	-1.14496	1
CALB1	-0.377046	-0.756664	1.13371	6
RIPK2	-0.799987	-0.321127	1.12111	2
MMP16	1.07812	-0.180946	-0.897173	3
RALYL	-1.03217	0.0677831	0.964384	5
FABP5li2	0.873758	0.216888	-1.09065	1
PAG1	-1.11083	0.828445	0.282382	4
ZFHX4	-0.930629	-0.126672	1.0573	2
CRISPLD1	1.15064	-0.659096	-0.491546	3
JPH1	-1.09418	0.866576	0.227608	4
TMEM70	1.15159	-0.502448	-0.649142	3
UBE2W	0.847458	-1.10296	0.255507	3
RDH10	-0.299201	1.11545	-0.816246	1
RPL7li40	-0.768717	-0.361835	1.13055	2
KCNB2	-0.884	1.08536	-0.201357	4
NCOA2	-0.94863	-0.0958396	1.04447	2
SULF1	1.09045	-0.216311	-0.874141	3
PREX2	-1.08284	0.194154	0.888686	5
GAPDHli2	0.595584	-1.15451	0.558923	6
ARFGEF1	-1.06843	0.154947	0.913482	5
YTHDF3	-0.242222	-0.85664	1.09886	6
GGH	1.15222	-0.641559	-0.510666	3
ASPH	-0.869227	-0.223667	1.09289	2
CHD7	-1.10497	0.842793	0.262178	4
TOX	-1.03454	0.0730812	0.961455	5
FAM110B	-1.06489	0.919109	0.145779	4
LYN	0.605874	0.548348	-1.15422	1
XKR4	-0.471454	-0.677125	1.14858	6
SNTG1	0.448327	0.697385	-1.14571	1
TAMM41	1.13463	-0.752944	-0.381687	3
ATP5PO	-0.26581	-0.840239	1.10605	6
SORBS1	-0.977361	1.0212	-0.0438363	4
CC2D2B	0.838544	0.268211	-1.10676	1
BLNK	0.839472	0.266897	-1.10637	1
LCOR	1.07378	-0.169121	-0.904656	3
DNMBP	-1.12026	0.802541	0.317719	5
NDUFB8	0.104315	-1.04807	0.943753	6
PAX2	-0.0233996	1.01149	-0.988095	1
BTRC	-0.944644	-0.102775	1.04742	2
NPM3	-1.07626	0.900417	0.17584	4
ARMH3	-0.608928	-0.545186	1.15411	2
SUFU	-1.14088	0.41616	0.724715	5
NT5C2li1	-1.01546	0.983784	0.0316787	4
SORCS1	-1.13301	0.373609	0.759405	5
ADD3	-1.04857	0.105512	0.943061	5
NSA2li13	0.607443	-1.15417	0.546725	6
VTI1A	-1.09443	0.228357	0.866072	5
TCF7L2	-1.15384	0.538212	0.615624	5
NHLRC2	-1.01783	0.036665	0.981163	2
ADRB1	-1.0909	0.217636	0.873259	5
CCDC186	1.13218	-0.369573	-0.762611	3
ABLIM1	-1.11642	0.813551	0.302873	4
ATRNL1	-0.704053	1.14464	-0.440584	4
GFRA1	-1.08051	0.892921	0.187589	4
RGS10	1.09035	-0.215998	-0.87435	3
GPC4li1	-0.927623	-0.131702	1.05933	2
MCMBP	-0.402284	-0.736209	1.13849	6
INPP5F	-0.310055	-0.808248	1.1183	6
SEC23IP	-1.13124	0.365058	0.76618	5
DOCK1	-0.909871	-0.160776	1.07065	2
MGMT	-0.824302	-0.288131	1.11243	2
STK32C	-1.12257	0.795544	0.327026	5
GUK1	-0.940113	-0.110582	1.05069	2
ZMIZ1	-0.642153	1.15218	-0.510025	4
RPS24li11	-0.912646	-0.1563	1.06895	2
DLG5	-0.428773	1.14289	-0.714115	4
KCNMA1	0.212979	0.876353	-1.08933	1
LRMDA	-1.07325	0.167716	0.905538	5
KAT6B	-0.158742	-0.911135	1.06988	6
ADK	-0.783251	-0.343145	1.1264	2
CAMK2G	-1.15139	0.65138	0.500009	5
P4HA1	1.14937	-0.478693	-0.670675	3
CDH23li1	-1.14418	0.706777	0.437402	5
VSIR	1.15438	-0.553593	-0.600786	3
PPA1li2	-0.62019	-0.533423	1.15361	2
COL13A1	-0.978776	1.01995	-0.0411754	4
TSPAN15	1.02435	-0.0506324	-0.973722	3
HK1	-0.803297	1.12	-0.316707	4
HERC4	-0.896207	-0.182459	1.07867	2
CTNNA3	-0.976099	-0.0462006	1.0223	2
LRRTM3	0.519864	-1.15285	0.632988	6
NRBF2	1.15129	-0.652403	-0.498891	3
ARID5B	-1.05656	0.931711	0.124853	4
CABCOCO1	-1.15455	0.593632	0.560914	5
ANK3	-0.825685	1.1119	-0.286216	4
PHYHIPL	0.130024	0.928628	-1.05865	1
BICC1	-1.06003	0.133465	0.926565	5
CISD1	0.523819	-1.15309	0.629276	6
PCDH15	-0.866356	1.09429	-0.227935	4
PRKG1	-0.952287	1.04171	-0.0894197	4
SGMS1	-0.572103	1.15468	-0.582582	4
ATAD1	1.12784	-0.778361	-0.349477	3
IFIT3	1.02967	-0.967422	-0.0622487	3
PANK1	0.437453	0.706733	-1.14419	1
PCGF5	-1.05862	0.92867	0.129953	4
HECTD2	1.09847	-0.240991	-0.857483	3
PLCE1	-1.1532	0.525648	0.627552	5
RASSF4	-0.575286	1.1547	-0.579412	4
ARHGAP22	-0.343178	1.1264	-0.783226	1
GLUD1	-0.802128	1.1204	-0.318271	4
SNCG	-0.296703	-0.818073	1.11478	6
LUC7L3	-0.628819	1.15312	-0.524304	4
NME2	-0.567064	-0.587575	1.15464	2
CA10	-0.549205	1.15425	-0.605045	4
MSI2	-1.1465	0.692187	0.454318	5
CUEDC1	-0.90949	1.07088	-0.161389	4
SKA2	1.10123	-0.851387	-0.249848	3
PPM1E	1.12004	-0.316831	-0.803205	3
MED13	-1.01263	0.0257571	0.986873	2
APPBP2	-1.03434	0.0726473	0.961695	5
USP32	-0.982538	-0.0340534	1.01659	2
ACACA	-1.08312	0.888176	0.19494	4
ASIC2li1	-0.938387	-0.113535	1.05192	2
MYO1D	-1.15044	0.489408	0.661034	5
RHBDL3	-1.01345	0.0274645	0.985985	2
NF1	-1.08148	0.190308	0.891171	5
WSB1li1	-0.574241	1.15469	-0.580454	4
KSR1	0.413415	0.727004	-1.14042	1
UNC119	-0.566894	-0.587744	1.15464	2
SDF2	1.15356	-0.532267	-0.621289	3
PIPOX	0.907017	0.165354	-1.07237	1
TAOK1	-1.14627	0.45249	0.693777	5
SSH2	-1.03259	0.963863	0.0687275	4
ABR	-0.0397453	1.01928	-0.979535	1
NXN	-0.0986264	1.04566	-0.947032	1
RTN4RL1	-1.15208	0.50877	0.643315	5
LORF2li91	-0.778816	-0.34889	1.12771	2
DERL2	1.12829	-0.351501	-0.776791	3
L1RE1li78	1.15451	-0.595219	-0.559295	3
BAP18	0.612431	-1.15398	0.541544	6
MPDU1	1.15018	-0.663459	-0.486724	3
ATP1B2	0.893948	-1.07994	0.185989	3
VAMP2	-1.10351	0.257296	0.846211	5
RPL26li5	-0.545099	-0.609012	1.15411	2
MYH10	0.893448	0.186769	-1.08022	1
PIK3R5	-0.432183	1.14341	-0.711224	4
STX8	-0.931643	-0.124967	1.05661	2
USP43	-0.837219	1.1073	-0.270084	4
RCVRN	-0.817702	-0.29721	1.11491	2
SHISA6	0.0491044	0.974543	-1.02365	1
L1RE1li70	0.0757886	-1.03574	0.959949	6
MAP2K4	-0.871791	-0.219837	1.09163	2
ARHGAP44	-0.907175	1.07228	-0.165101	4
HS3ST3A1li1	-1.02624	0.971509	0.0547336	4
PMP22	1.15464	-0.587679	-0.56696	3
ZNF705Ali1	-0.192069	-0.890034	1.0821	6
UBB	0.277855	-1.10954	0.83169	6
NCOR1	-1.14482	0.702974	0.441842	5
TTC19	-0.99781	-0.00436602	1.00218	2
SPECC1	0.576096	0.578604	-1.1547	1
ULK2	0.217382	0.873428	-1.09081	1
EPN2	-0.55803	1.15449	-0.596457	4
TOM1L2	-1.1139	0.820426	0.293474	4
MPRIP	-0.564488	1.15461	-0.590117	4
USP22	-0.521892	1.15298	-0.631087	4
ZNF705BliN	-1.15437	0.553307	0.601064	5
GPS1	-0.37237	1.13276	-0.76039	1
ACTG1	-0.348595	1.12764	-0.779045	1
TIMP2	0.902518	-1.07503	0.172517	3
TNRC6C	-1.14959	0.480836	0.668756	5
SEC14L1	-0.641959	1.15219	-0.510234	4
SRSF2	-1.12384	0.791573	0.332266	5
AANAT	-0.780117	-0.347209	1.12733	2
SPHK1	0.0856163	0.954439	-1.04006	1
RNF157	-1.13666	0.744404	0.392256	5
HIS3.3Ali1	-0.346564	-0.780615	1.12718	6
SUMO2	-0.0193079	-0.990206	1.00951	6
ATP5PDli4	-0.402874	-0.735724	1.1386	6
RPL38li2	-0.114182	-0.938008	1.05219	6
MAP2K6	-0.479739	-0.669739	1.14948	6
ABCA5	-1.0263	0.971445	0.0548513	4
ABCA9	-0.0770691	1.0363	-0.959236	1
APOH	-1.12893	0.354373	0.774556	5
PRKCA	-0.511104	1.15226	-0.641152	4
PITPNC1	-1.10999	0.83058	0.279406	4
BPTF	-0.298582	1.11528	-0.816699	1
TEX2	-1.14218	0.717947	0.424234	5
TANC2	0.763946	0.367886	-1.13183	1
MRC2	0.866944	0.227063	-1.09401	1
CDC27	-1.13909	0.405647	0.73344	5
KANSL1	-0.409854	-0.72996	1.13981	6
MAPT	-1.15212	0.509303	0.642822	5
GFAP	-0.62699	-0.526245	1.15323	2
GPATCH8	-0.200987	-0.884242	1.08523	6
RPL27li4	-0.520204	-0.63267	1.15287	2
EIF1li2	-0.462881	-0.684696	1.14758	6
CDK12	-0.155395	1.0686	-0.913206	1
RPL19li1	-0.616405	-0.537394	1.1538	2
ATP1B1	1.14845	-0.678146	-0.470303	3
DCAF6	-1.15355	0.621485	0.532061	5
MPC2	0.122789	-1.05572	0.932936	6
CREG1	1.14073	-0.41525	-0.725475	3
BRINP3	-0.786708	-0.338642	1.12535	2
PLA2G4A	0.568858	0.585801	-1.15466	1
TPR	-0.478482	1.14935	-0.670864	4
C1ORF21	-0.766498	1.13115	-0.364655	4
COLGALT2	0.412662	0.72763	-1.14029	1
RGL1	-1.12745	0.347743	0.779704	5
RC3H1	-0.463224	-0.684395	1.14762	6
COP1	-1.14345	0.432479	0.710973	5
ASTN1	1.09218	-0.221509	-0.870673	3
RASAL2	-0.865936	-0.228558	1.09449	2
RALGPS2	-1.05292	0.115958	0.936966	5
CEP350	-1.09162	0.8718	0.219824	4
GLUL	0.959821	0.0760197	-1.03584	3
PRRC2C	-0.836097	1.10776	-0.271666	4
PLD5	1.00053	-0.00105713	-0.999471	3
CEP170	-1.15274	0.518184	0.63456	5
SDCCAG8	-0.818877	-0.295601	1.11448	2
AKT3	-0.602948	-0.551368	1.15432	2
ZBTB18	0.785373	-1.12576	0.340384	3
EFCAB2	-1.12858	0.352775	0.775801	5
SMYD3	0.951118	0.0914782	-1.0426	3
AHCTF1	-1.11433	0.295071	0.819263	5
CDC42BPA	-1.11719	0.811399	0.305795	4
ITPKB	-1.04751	0.944516	0.102996	4
CNIH4	1.14795	-0.681919	-0.466035	3
TP53BP2	-0.415334	-0.725405	1.14074	6
SUSD4	1.10575	-0.264799	-0.840951	3
PROX1	-1.14537	0.445797	0.69957	5
RPS6KC1li1	-1.06922	0.157024	0.912199	5
PPP2R5A	-0.914326	-0.15358	1.06791	2
TSORFli815	1.07914	-0.895375	-0.183761	3
CD55li1	1.14601	-0.450579	-0.695435	3
CDK18	-0.8264	1.11163	-0.285225	4
ATP2B4	0.000388533	0.999806	-1.00019	1
OPTC	1.11676	-0.30413	-0.812626	3
PPP1R12B	-0.10956	1.05027	-0.940709	1
LGR6	-0.924758	-0.136467	1.06123	2
GPR37L1	1.1532	-0.525647	-0.627554	3
TMEM9	1.14593	-0.449976	-0.695958	3
PTPRC	0.390885	0.745518	-1.1364	1
NEK7	-0.373865	1.13307	-0.759201	1
DENND1B	-1.00546	0.0110051	0.994452	2
CRB1	-1.11921	0.31359	0.805622	5
TSNAX	1.12033	-0.31798	-0.802346	3
ARID4B	1.11557	-0.815911	-0.299659	3
ERO1B	0.848545	0.253944	-1.10249	1
GALNT18	-0.770163	1.13016	-0.359994	4
USP47	-0.931624	-0.124999	1.05662	2
DKK3	-0.342012	1.12613	-0.784123	1
PARVA	-1.12663	0.344182	0.782453	5
TEAD1	-0.623168	1.15345	-0.530287	4
ARNTL	0.0628346	0.967101	-1.02994	1
SPON1	1.05951	-0.132166	-0.927345	3
COPB1	0.929345	0.128824	-1.05817	1
SOX6	-0.85578	-0.243474	1.09925	2
PLEKHA7	-0.834826	1.10828	-0.273455	4
RPS13li1	-0.25393	-0.848555	1.10249	6
OTOG	-0.937672	1.05243	-0.114756	4
LDHA	-0.0821894	-0.956369	1.03856	6
NAV2	-1.14883	0.675087	0.473748	5
NAV2li1	-1.15422	0.606021	0.548197	5
LUZP2	-0.605916	-0.548306	1.15422	2
LGR4	-0.975583	1.02275	-0.0471644	4
DCDC1li1	-1.13935	0.732181	0.407171	5
ELP4	-1.15451	0.59533	0.559182	5
PAX6	-0.0629768	1.03	-0.967023	1
RCN1	1.15443	-0.598691	-0.555743	3
PRR5L	-0.873312	1.09087	-0.217557	4
SBF2	-1.14155	0.721276	0.420272	5
SCUBE2	-1.12721	0.346684	0.780522	5
TMEM9B	1.13826	-0.737293	-0.400963	3
SYT9	-1.12316	0.793724	0.329432	5
TPP1	1.1085	-0.834297	-0.274199	3
LRRC4C	-0.758713	-0.374477	1.13319	2
AG2	0.724887	0.415955	-1.14084	1
CD82	0.918208	0.147254	-1.06546	1
CRY2	-0.387219	1.13571	-0.748487	1
PHF21A	0.786157	0.339361	-1.12552	1
AMBRA1	-1.13882	0.404106	0.734709	5
LRP4	-0.28436	1.11138	-0.827023	1
QCCE-10352	-1.05877	0.928446	0.130328	4
FCHSD2	1.06663	-0.150265	-0.916364	3
FAM168A	-1.00871	0.0176447	0.991061	2
ARRB1	-0.924624	1.06131	-0.136689	4
RPS3	-0.762642	-0.369534	1.13218	2
UVRAG	-0.857333	1.09854	-0.24121	4
CTSD	1.11855	-0.310993	-0.807552	3
KCNQ1	1.14388	-0.435387	-0.708497	3
SHANK3	-1.06713	0.915565	0.151566	4
PPP6R3	-1.14411	0.707181	0.436929	5
KMT5B	-1.12851	0.776033	0.352476	5
CHKA	-1.02403	0.0499212	0.974104	2
NDUFV1	-1.15338	0.528963	0.624422	5
GSTP1	0.926326	-1.06019	0.133864	3
KDM2A	-0.767382	-0.363533	1.13091	2
PC	-0.588831	1.15462	-0.565793	4
CTSF	1.14007	-0.728717	-0.411353	3
FAUli1	-0.458259	-0.688748	1.14701	6
ESRRA	-0.524112	-0.628999	1.15311	2
FKBP2	1.10578	-0.840885	-0.264892	3
FLRT1	-0.962625	1.03359	-0.0709694	4
OTUB1	-0.151642	-0.915518	1.06716	6
RTN3	1.14285	-0.71434	-0.428507	3
PLAAT3	1.13158	-0.366676	-0.764903	3
SLC3A2	1.11954	-0.31487	-0.804668	3
FTH1li4	-0.504569	-0.647192	1.15176	2
FADS1	1.15111	-0.496764	-0.654347	3
DTX4	-1.15437	0.553288	0.601083	5
TMX2	1.15352	-0.531499	-0.622019	3
FEM1C	-0.957066	-0.0809471	1.03801	2
TMED7	1.14544	-0.699141	-0.446294	3
COMMD10li1	-1.14273	0.714963	0.42777	5
SEMA6A	-0.856562	1.0989	-0.242335	4
DMXL1	-1.11731	0.306242	0.811069	5
PRR16	0.266885	0.839481	-1.10637	1
SNX2	1.13146	-0.765359	-0.366099	3
MARCHF3	-1.08792	0.208826	0.879098	5
MEGF10	-1.05959	0.132356	0.927231	5
FBN2	1.1367	-0.392461	-0.744238	3
ADAMTS19	-0.137031	1.06145	-0.924418	1
FNIP1	-0.778761	-0.348962	1.12772	2
ACSL6	1.15431	-0.60306	-0.551253	3
KIF3A	-0.84282	1.10496	-0.26214	4
SEPTIN8	0.706525	0.437696	-1.14422	1
SHROOM1	-0.542726	1.15402	-0.611296	4
TXNDC17li1	-0.0339687	-0.982583	1.01655	6
TCF7	-0.939342	1.05124	-0.111903	4
PPP2CA	-0.134472	-0.92596	1.06043	6
SAR1B	1.1226	-0.795459	-0.327139	3
DDX46	-0.782556	1.1266	-0.344048	4
TXNDC15	1.14112	-0.723493	-0.417624	3
MACROH2A1	0.744299	0.392385	-1.13668	1
KLHL3	-1.14448	0.439488	0.704993	5
KDM3B	-1.15242	0.639077	0.51334	5
CTNNA1	-0.753865	-0.380541	1.13441	2
CXXC5	1.15325	-0.626681	-0.526572	3
PURA	-0.828629	-0.282126	1.11076	2
PFDN1	-0.730012	-0.409792	1.1398	2
PCDHA1	-1.14817	0.467852	0.680315	5
PCDHGA4	1.14811	-0.467347	-0.680761	3
NDFIP1	0.987436	-1.01211	0.024671	3
ARHGAP26	-1.12567	0.339998	0.785669	5
NR3C1	-1.05621	0.123984	0.932227	5
SH3RF2	-1.05728	0.126616	0.930662	5
PPP2R2B	-1.13648	0.391292	0.745187	5
ABLIM3	-1.1538	0.537345	0.616452	5
CSF1R	1.07061	-0.160667	-0.909939	3
PDGFRB	-0.722853	1.14124	-0.418389	4
CD74	1.14663	-0.691307	-0.455327	3
RPS14	-0.674632	-0.474259	1.14889	2
SPARC	1.15461	-0.564642	-0.589966	3
GRIA1	-0.656604	1.15089	-0.494287	4
GALNT10	-1.08397	0.197388	0.886587	5
SGCD	-0.935069	1.05425	-0.119181	4
TIMD4	1.06488	-0.145745	-0.91913	3
HAVCR2	1.15461	-0.564447	-0.590158	3
CYFIP2	-1.07687	0.899351	0.177522	4
EBF1	-0.985332	-0.0287179	1.01405	2
ATP10B	-0.690598	-0.45614	1.14674	2
GABRB2	-1.04471	0.948305	0.096407	4
GABRA6	-0.534332	1.15366	-0.619326	4
TENM2	0.439212	0.705229	-1.14444	1
RANBP17	-0.516043	-0.636559	1.1526	2
NPM1li8	-0.61126	-0.542763	1.15402	2
ATP6V0E1	1.10579	-0.840851	-0.264941	3
CPEB4	-1.12177	0.323751	0.798015	5
DDX41	-0.562983	1.15458	-0.591599	4
TMED9	1.1537	-0.618467	-0.535234	3
HNRNPH2li1	-0.273371	-0.834886	1.10826	6
MAML1	1.10719	-0.837486	-0.269706	3
RNF130	0.333127	0.790918	-1.12404	1
MICAL3	-1.06224	0.923205	0.139038	4
CECR2	-0.345096	1.12684	-0.781748	1
PARD3	-0.801278	-0.319407	1.12068	2
NRP1	0.02466	0.987442	-1.0121	1
ITGB1	0.930819	0.126352	-1.05717	1
EPC1	-1.10773	0.271565	0.836169	5
ARHGAP12	0.163276	-1.07159	0.908315	6
ZEB1	1.15425	-0.604996	-0.549256	3
ZNF438	-1.15303	0.522728	0.630301	5
JCAD	-1.15434	0.602131	0.55221	5
ABI1	-0.727473	-0.41285	1.14032	2
APBB1IP	0.717168	0.425159	-1.14233	1
KIAA1217	0.864033	-1.09541	0.231372	3
L1RE1li94	0.957046	-1.03803	0.0809839	3
PIP4K2A	0.134223	0.92611	-1.06033	1
COMMD3	-1.07181	0.163857	0.907952	5
DNAJC1	-1.01667	0.034212	0.982455	2
MLLT10	-0.704526	-0.440033	1.14456	2
NEBL	-1.12625	0.342531	0.783723	5
PLXDC2	-1.09002	0.215027	0.874995	5
CACNB2li1	-1.1415	0.721545	0.419951	5
VIM	-1.01612	0.983064	0.0330522	4
FRMD4A	-0.701395	-0.443679	1.14507	2
BEND7	-0.864179	1.09534	-0.231157	4
CCDC3	-0.932784	-0.123044	1.05583	2
CAMK1D	-1.15261	0.636474	0.516134	5
DHTKD1li1	-1.05774	0.127765	0.929977	5
CELF2li1	-1.13812	0.400232	0.737893	5
TAF3	-1.13952	0.408113	0.731403	5
ATP5F1Cli3	-0.324976	-0.797092	1.12207	6
SFMBT2	-1.12383	0.791585	0.33225	5
FBH1	1.12599	-0.784597	-0.341395	3
ADARB2	-0.130439	1.05882	-0.92838	1
LARP4B	-0.598987	-0.555439	1.15443	2
DIP2C	-0.955946	-0.0829417	1.03889	2
SDK1	1.09881	-0.242051	-0.856757	3
RADIL	-0.770556	1.13005	-0.359493	4
TNRC18	-1.12379	0.791726	0.332064	5
ACTB	0.0725562	-1.0343	0.961746	6
RNF216	-1.0454	0.947375	0.0980292	4
CCZ1B	0.102688	-1.04738	0.944694	6
LMTK2	-0.595901	-0.558598	1.1545	2
ATP5MFli7	-0.27898	-0.830885	1.10986	6
ZKSCAN1	-1.0944	0.228265	0.866133	5
SERPINE1	0.694462	0.451701	-1.14616	1
FIS1	-0.145641	-0.919193	1.06483	6
HIP1	-1.04277	0.950886	0.091886	4
GTF2I	-0.961751	-0.0725465	1.0343	2
AUTS2	-1.15005	0.664711	0.485336	5
RABGEF1	-0.87616	-0.21327	1.08943	2
TPST1	-1.15369	0.618682	0.535007	5
ASL	-1.05363	0.935963	0.117663	4
VKORC1L1	-1.01137	0.0231458	0.988226	2
CHCHD2	-0.435202	-0.708655	1.14386	6
FUS	-0.938676	1.05172	-0.113041	4
HS3ST4	-0.785633	-0.340044	1.12568	2
TNRC6A	-0.666277	-0.483596	1.14987	2
NDUFAB1li1	-0.357231	-0.772326	1.12956	6
CP52B	-0.33856	1.12533	-0.786771	1
CRYM	0.923328	0.138836	-1.06216	1
ARL6IP1li1	1.11326	-0.822132	-0.291127	3
XYLT1	0.332602	0.791317	-1.12392	1
ATF7IP2	-0.521034	-0.631891	1.15293	2
C16ORF72	-0.962708	1.03353	-0.0708199	4
USP7	-1.15132	0.499184	0.652135	5
RBFOX1	-0.830569	1.10999	-0.279421	4
TFAP4	0.41641	-1.14092	0.724508	6
CREBBP	-0.714182	1.14288	-0.428695	4
SRRM2	-0.726802	1.14046	-0.413657	4
ELOB	-0.659139	-0.491498	1.15064	2
ATP6V0C	1.07525	-0.902152	-0.173097	3
RPS2li13	-0.769596	1.13031	-0.360717	4
NDUFB10	0.529709	-1.15342	0.623716	6
RGS11	-0.200021	1.08489	-0.884872	1
DENND1A	-1.13399	0.378452	0.755539	5
RPL35li9	-0.371726	-0.760903	1.13263	6
HSPA5	1.11994	-0.803496	-0.316442	3
GAPVD1	-1.04288	0.950739	0.0921431	4
MAPKAP1	-1.11244	0.824292	0.288144	4
MVB12B	-1.05299	0.936878	0.116108	4
STXBP1	-0.694683	1.14613	-0.451446	4
SPTAN1	0.41047	0.72945	-1.13992	1
SETli2	-0.667136	-0.482641	1.14978	2
FNBP1	-0.714751	1.14277	-0.428021	4
PRRC2B	-1.13589	0.7477	0.388192	5
GBGT1	-1.10366	0.845859	0.257799	4
RPL7Ali3	-0.170846	-0.903571	1.07442	6
EDF1	-0.640157	-0.512177	1.15233	2
ABCA2	1.08964	-0.213892	-0.875748	3
GSN	-1.13898	0.733959	0.405016	5
CUTA	-0.800217	1.12104	-0.320821	4
MEGF9	-1.14634	0.453032	0.693306	5
ATP6V1G1li1	-0.166808	-0.906106	1.07291	6
ZNF618	-0.64508	-0.50686	1.15194	2
UGCG	-1.12078	0.319769	0.801006	5
TXN	0.0290012	-1.01419	0.985184	6
ZNF462li1	-0.433146	-0.710405	1.14355	6
TMEM38B	1.15273	-0.634828	-0.517898	3
PLPPR1	-0.657404	-0.493408	1.15081	2
ZCCHC7	1.1418	-0.719947	-0.421855	3
ASNSli1	0.639419	-1.15239	0.512972	6
RNF38	-1.0704	0.160115	0.910282	5
CLTA	-0.65258	-0.498698	1.15128	2
RECK	0.68755	0.459628	-1.14718	1
UBAP1	-0.878583	-0.209607	1.08819	2
UBE2R2	-0.219509	-0.87201	1.09152	6
DNAJA1li14	1.10045	-0.853132	-0.247321	3
NDUFB6li1	-0.364645	-0.766506	1.13115	6
MOB3B	-1.13458	0.381426	0.753155	5
IFT74li1	-1.07513	0.902352	0.172779	4
FOCAD	-1.15377	0.617013	0.536758	5
MLLT3	-1.14657	0.454796	0.69177	5
DENND4C	-0.478978	-0.670421	1.1494	6
CNTLN	-0.933424	-0.121965	1.05539	2
RPL7li88	1.15401	-0.542419	-0.61159	3
BNC2	0.893178	0.18719	-1.08037	1
CCDC171	-0.381558	1.13461	-0.753048	1
PSIP1	-0.766914	1.13104	-0.364127	4
FREM1	-1.13812	0.737898	0.400226	5
NFIB	-0.867269	-0.22658	1.09385	2
MPDZ	-0.802806	-0.317365	1.12017	2
PTPRD	-0.712588	-0.430576	1.14316	2
KDM4C	-1.13446	0.380814	0.753646	5
GLDC	-1.05336	0.117026	0.936338	5
UHRF2	-0.998468	-0.00305687	1.00152	2
RIC1	-0.83534	1.10807	-0.272733	4
GLIS3	-0.989299	-0.0210691	1.01037	2
TSORFli1192	0.464802	-1.14781	0.683006	6
LORF2li123	-0.127417	-0.930185	1.0576	6
SMARCA2	-1.11848	0.31073	0.807748	5
KANK1	1.15302	-0.522659	-0.630366	3
POLli37	-0.275617	-0.833287	1.1089	6
PIP5K1B	-1.01308	0.026693	0.986386	2
TJP2	-1.15134	0.651859	0.499485	5
MAMDC2	-0.925531	-0.135185	1.06072	2
SMC5	-0.931537	1.05668	-0.125145	4
TRPM3	-1.15062	0.491334	0.659288	5
RORB	0.203173	-1.08599	0.882812	6
PCSK5	-0.851768	-0.249297	1.10106	2
VPS13A	-0.993003	1.00685	-0.013851	4
GNAQli1	-1.0575	0.127167	0.930334	5
PSAT1	-1.14719	0.459703	0.687484	5
FRMD3li1	-0.989923	-0.0198586	1.00978	2
GKAP1	0.945603	0.101111	-1.04671	3
HNRNPKli3	-0.831251	-0.278469	1.10972	2
NTRK2	1.05663	-0.125019	-0.931612	3
CDC14B	-1.08095	0.892123	0.18883	4
PTCH1	-1.14976	0.482516	0.667249	5
AOPEP	0.564428	0.590177	-1.1546	1
CTSLli3	1.15364	-0.619602	-0.534042	3
RNF7	-0.15259	-0.914935	1.06753	6
PTPDC1	1.01591	-0.0326156	-0.983293	3
LORF2li124	0.975549	-1.02278	0.0472286	3
SCRG1	1.12599	-0.784589	-0.341405	3
HPF1	0.878312	-1.08833	0.210018	3
CLCN3	0.880942	-1.08697	0.206024	3
SH3RF1	-0.73946	-0.398319	1.13778	2
PALLD	-1.13557	0.386506	0.749063	5
TLL1	0.63778	0.514734	-1.15251	1
CPE	0.353505	-1.12874	0.775233	6
EPHX2	-1.1261	0.341851	0.784247	5
CLU	1.14539	-0.445939	-0.699448	3
ZNF395	-1.11138	0.28434	0.827037	5
TSORFli1224	1.06159	-0.137389	-0.924202	3
XKR6	0.665098	0.484906	-1.15	1
KBTBD11	-0.203744	1.08618	-0.882438	1
SLC20A2	-0.904781	1.0737	-0.168921	4
SFRP1	1.13746	-0.740896	-0.396563	3
TCIM	1.09955	-0.244404	-0.855141	3
ADAM5	1.07647	-0.176432	-0.900042	3
FGFR1	-0.536312	1.15375	-0.617438	4
NSD3	-0.365748	1.13138	-0.765636	1
BRF2	0.16923	0.904587	-1.07382	1
TNKS	-0.99993	1.00007	-0.000139376	4
TRMT9B	-0.797047	1.12208	-0.325035	4
DLC1	-0.0599999	1.02865	-0.968649	1
TUSC3	-1.1491	0.672915	0.476186	5
MICU3	-0.705782	1.14435	-0.438566	4
MTUS1	-0.738708	1.13795	-0.399237	4
ASAH1	1.14884	-0.675031	-0.473811	3
SORBS2	-1.09006	0.21514	0.87492	5
SORBS2li1	-0.193419	-0.889162	1.08258	6
SNX25	-1.15466	0.585737	0.568922	5
SLC25A4	-0.785015	-0.340851	1.12587	2
WWC2	-1.11925	0.313755	0.805499	5
TENM3	-1.15337	0.528649	0.624719	5
WDR17	-1.14743	0.461673	0.685757	5
GPM6A	-0.883974	-0.201396	1.08537	2
GLRA3li1	-0.967216	1.02984	-0.0626248	4
ANKRD17	-1.10512	0.262669	0.842449	5
THAP6	-0.427345	-0.715323	1.14267	6
NUP54	0.979677	-1.01915	0.0394764	3
SHROOM3	-0.15949	1.07016	-0.91067	1
SHROOM3li1	-1.08189	0.890416	0.191478	4
FRAS1	-0.467809	1.14816	-0.680353	4
BMP2K	-1.11726	0.306058	0.811205	5
PAQR3	0.454194	-1.14649	0.692295	6
HNRNPDL	-1.05832	0.929115	0.129209	4
ARHGAP24	-0.881642	-0.204957	1.0866	2
PTPN13	-1.12558	0.339641	0.785943	5
AFF1	-1.12748	0.347896	0.779586	5
KLHL8	-0.828625	-0.282133	1.11076	2
SPARCL1	1.0978	-0.238849	-0.858948	3
FAM13Ali1	-0.853916	1.1001	-0.246185	4
SNCA	1.0738	-0.169188	-0.904614	3
CCSER1	-0.0566437	1.02712	-0.970474	1
GRID2	-0.987289	-0.0249542	1.01224	2
PDLIM5	-1.09684	0.860996	0.235846	4
BMPR1B	-1.06579	0.148091	0.917696	5
UNC5C	-1.15068	0.65868	0.492003	5
TSORFli1254	0.685133	-1.14752	0.462384	6
STPG2	-1.14235	0.425303	0.717047	5
TSPAN5	0.317731	0.802532	-1.12026	1
BANK1	0.964518	0.0675398	-1.03206	3
NFKB1	-0.940743	1.05024	-0.109502	4
UBE2D3li1	-0.135218	-0.925511	1.06073	6
CISD2	0.982193	-1.0169	0.0347107	3
OSTC	1.03048	-0.966439	-0.0640442	3
COL25A1	0.944367	0.103254	-1.04762	3
ANK2	0.105962	0.942799	-1.04876	1
FRYL	0.452279	0.69396	-1.14624	1
OCIAD1	1.02122	-0.97733	-0.0438942	3
SCFD2	-0.771126	-0.358764	1.12989	2
HOPX	-1.09809	0.858321	0.239767	4
ADGRL3	-0.359928	1.13014	-0.770214	1
EPHA5	0.895099	-1.07929	0.184192	3
YTHDC1	-1.06958	0.157974	0.911611	5
RUFY3	-1.13189	0.368162	0.763728	5
MOB1B	-1.14298	0.429394	0.713589	5
SLC4A4	1.12633	-0.783467	-0.342865	3
CDH8	-0.920567	-0.143386	1.06395	2
TMEM208	1.12234	-0.796242	-0.326102	3
PLA2G15	1.13241	-0.370678	-0.761735	3
SLC7A6	1.1209	-0.320278	-0.800625	3
SMPD3li1	0.586133	0.568523	-1.15466	1
SNTB2	-1.1371	0.394623	0.742478	5
NFAT5	-0.983412	-0.032389	1.0158	2
HINT1li2	-0.12831	-0.929652	1.05796	6
GABARAPL2	0.0463916	-1.02239	0.975997	6
CNTNAP4	-1.03983	0.085104	0.954728	5
ADAMTS18	-1.1545	0.596083	0.558412	5
WWOX	-1.14245	0.716495	0.425957	5
MAF	0.878753	-1.0881	0.20935	3
CMIP	-0.969272	1.02813	-0.0588564	4
HSD17B2	0.812957	0.303681	-1.11664	1
CRISPLD2	-0.0818041	1.03839	-0.956585	1
COX4I1	-0.196119	-0.887412	1.08353	6
CYBA	1.15379	-0.616626	-0.537163	3
CTU2	-0.449632	1.14589	-0.696256	4
TRAPPC2L	-0.643629	-0.50843	1.15206	2
RPS16li1	-0.558197	-0.596294	1.15449	2
ACTN4	-1.15444	0.598585	0.555852	5
SPINT2	1.14333	-0.711638	-0.431695	3
TYROBP	1.08385	-0.886812	-0.197041	3
PSENEN	0.858119	-1.09818	0.240063	3
COX6B1li6	-0.112709	-0.93887	1.05158	6
GAPDHS	1.15429	-0.603725	-0.550568	3
LSM14A	-1.04781	0.1037	0.944109	5
RHPN2	-1.13747	0.740862	0.396604	5
DPY19L3	-0.726444	1.14053	-0.414087	4
ZNF536	-1.10349	0.25723	0.846257	5
URI1li1	0.216254	-1.09043	0.874179	6
UQCRFS1	-0.554305	-0.600093	1.1544	2
MYLK3	-0.872354	-0.218993	1.09135	2
GPT2	-1.12616	0.342101	0.784054	5
NETO2	-1.04081	0.0873544	0.953457	5
ITFG1	-0.468738	-0.679531	1.14827	6
PHKB	-0.615429	-0.538415	1.15384	2
NKD1	-0.510973	1.15225	-0.641274	4
CYLD	-0.657171	-0.493664	1.15084	2
TOX3	-0.642046	-0.51014	1.15219	2
CHD9	0.890976	-1.08159	0.190611	3
AKTIP	-0.457756	-0.689188	1.14694	6
RPGRIP1L	0.834963	0.273262	-1.10823	1
FTO	-1.13866	0.403245	0.735418	5
GNAO1	-0.768335	-0.362322	1.13066	2
MT3	-1.15196	0.644839	0.507121	5
MT2	-1.0943	0.866346	0.22795	4
NLRC5	1.08844	-0.210344	-0.878096	3
KIFC3	-0.976014	1.02237	-0.0463594	4
CSNK2A2	-1.10345	0.846335	0.257117	4
CHCHD10	-0.567127	-0.587514	1.15464	2
SPECC1L	-0.960257	1.03549	-0.0752353	4
MED13L	-0.996498	-0.00696673	1.00347	2
PEBP1	-0.197259	-0.886671	1.08393	6
TAOK3	-1.0398	0.954774	0.0850233	4
CIT	-1.15335	0.528309	0.62504	5
BICDL1li1	-1.15338	0.528837	0.624541	5
RPLP0li4	-0.450499	-0.695505	1.146	6
MSI1	-0.715737	-0.426855	1.14259	2
COX6A1li1	0.238783	-1.09778	0.858993	6
SSH1	-0.882436	1.08618	-0.203748	4
KIAA1671	-0.805771	1.11916	-0.313389	4
CRYBB2	0.786347	0.339113	-1.12546	1
GRK3	-0.947825	-0.0972445	1.04507	2
TFIP11	-0.231591	-0.863885	1.09548	6
PITPNB	-0.941971	-0.10739	1.04936	2
TTC28li1	-1.14051	0.413955	0.726554	5
ZNRF3	-1.09167	0.871712	0.219956	4
UQCR10	-0.268472	-0.838359	1.10683	6
SEC14L2	-0.953116	1.04107	-0.0879577	4
SELENOM	0.979649	-1.01918	0.0395292	3
YWHAHli1	0.0501604	-1.02414	0.973976	6
ERP29	1.07755	-0.898175	-0.179372	3
PPP1CCli1	-0.780682	-0.346477	1.12716	2
ATP2A2	0.804884	-1.11946	0.314581	3
IFT81	-1.11936	0.805176	0.314189	4
ANAPC5	-1.02294	0.975356	0.047588	4
HPD	-0.066287	1.03149	-0.965207	1
VPS37B	0.663153	0.487063	-1.15022	1
RIMBP2	-1.11865	0.80724	0.311414	4
CHFR	-0.649895	1.15152	-0.501628	4
ZNF26	0.596138	0.558356	-1.15449	1
TJP1	-0.538937	1.15387	-0.61493	4
TSORFli1442	-0.682627	1.14786	-0.465232	4
PKMli1	-1.12108	0.320988	0.800092	5
NPTNli1	1.13672	-0.392562	-0.744156	3
CPLX3	-0.368022	-0.763839	1.13186	6
COX5Ali2	-0.257197	-0.84628	1.10348	6
RCN2	1.14831	-0.469086	-0.679223	3
MESD	1.15465	-0.586259	-0.568395	3
SEC11Ali1	1.06463	-0.919508	-0.145126	3
TTLL13P	-1.11297	0.8229	0.290068	4
IDH2	-0.986175	1.01327	-0.0271	4
RLBP1	-0.958312	-0.0787227	1.03703	2
AKAP13	-1.14979	0.482805	0.666988	5
SV2B	-1.10745	0.836859	0.270591	4
SLCO3A1	-0.923238	1.06222	-0.138984	4
ST8SIA2	-0.501988	1.15155	-0.649565	4
CHD2	-1.10528	0.2632	0.842076	5
MCTP2	-0.789913	1.12436	-0.334446	4
IGF1R	-0.912576	1.06899	-0.156414	4
MEF2A	0.696124	0.449785	-1.14591	1
ADAMTS17	-1.05639	0.931964	0.124427	4
ALDH1A3	-0.350086	1.12798	-0.77789	1
SELENOS	1.11408	-0.819944	-0.294137	3
CNTN3	1.15415	-0.546165	-0.607984	3
CHL1	-0.969498	-0.0584403	1.02794	2
CNTN4	-1.15461	0.564548	0.590059	5
ITPR1	-1.15311	0.629057	0.524051	5
GRM7	-0.0817663	1.03837	-0.956607	1
SRGAP3	-1.12634	0.342883	0.783453	5
SETD5	-1.11034	0.829675	0.280669	4
SLC6A11	-1.1481	0.467307	0.680796	5
SLC6A11li1	-0.843708	-0.260873	1.10458	2
VGLL4	-0.888095	1.08316	-0.195066	4
RPL32li7	-0.530685	-0.62279	1.15348	2
TMCC1	-1.15187	0.505926	0.645942	5
SLC6A6	-0.585863	-0.568795	1.15466	2
ALDH1L1	-1.1546	0.590559	0.56404	5
MAP4	-1.15217	0.509869	0.642297	5
CSPG5	1.10625	-0.266487	-0.839762	3
TMA7li2	-0.175247	-0.900792	1.07604	6
RBM6	-0.471909	1.14863	-0.676721	4
RBM5	-0.970142	1.0274	-0.057255	4
SEMA3B	-0.304813	1.11694	-0.812123	1
RPL29li8	-1.00902	0.0182932	0.990728	2
SPCS1	1.06736	-0.915199	-0.152162	3
CACNA1D	-1.10511	0.842456	0.262659	4
ACTR8	1.06532	-0.918429	-0.146893	3
PTPRG	-1.03747	0.0797222	0.957753	5
CADPS	-0.0960524	1.04456	-0.948508	1
ATXN7	-1.14238	0.425509	0.716873	5
PRICKLE2	-0.361779	1.13054	-0.768762	1
MAGI1	-1.10934	0.277144	0.832198	5
SLC25A26	0.354799	-1.12902	0.774224	6
LRIG1	-1.12421	0.790389	0.333821	5
SUCLG2	-1.01661	0.0340902	0.982519	2
ARL6IP5	1.1449	-0.702436	-0.442468	3
FRMD4B	-1.14558	0.447332	0.698245	5
MITF	-0.658353	-0.492364	1.15072	2
USP13	0.0849375	-1.03976	0.954822	6
TBL1XR1	-0.729155	1.13998	-0.410826	4
NAALADL2	-0.992099	-0.0156187	1.00772	2
NLGN1	-0.602824	-0.551497	1.15432	2
FNDC3B	-1.13124	0.766191	0.365044	5
SKIL	1.15218	-0.642097	-0.510085	3
SEC62li2	1.14667	-0.455613	-0.691058	3
SERPINI1	-0.36705	-0.764608	1.13166	6
PDCD10	-0.622867	-0.530604	1.15347	2
SMC4	-1.04443	0.0957404	0.948687	5
RSRC1li1	-0.877184	-0.211724	1.08891	2
SSR3	1.1243	-0.790094	-0.334208	3
KCNAB1li1	-0.198569	1.08439	-0.885819	1
ARHGEF26	-1.04502	0.097129	0.947891	5
MBNL1	-0.860052	-0.237231	1.09728	2
P2RY12	1.12103	-0.800228	-0.320807	3
P2RY13	1.10975	-0.278569	-0.831179	3
P2RY14	1.13467	-0.752778	-0.381894	3
CLRN1	0.98472	0.0298891	-1.01461	3
TSC22D2	-1.15079	0.493213	0.657581	5
PFN2	-0.820992	-0.292696	1.11369	2
TM4SF4	1.10377	-0.845595	-0.258177	3
TM4SF1	1.14706	-0.688407	-0.458649	3
TM4SF18	0.92457	-1.06135	0.136779	3
CP	-0.778546	-0.349239	1.12778	2
PLOD2	-0.98221	-0.0346783	1.01689	2
SLC9A9	0.188744	0.892178	-1.08092	1
ATP1B3li2	1.11875	-0.806952	-0.311802	3
SLC25A36li1	-0.187155	-0.8932	1.08036	6
CLSTN2	-0.885691	-0.198765	1.08446	2
NMNAT3	0.73512	-1.13873	0.403608	6
STAG1	-0.781975	-0.344803	1.12678	2
TF	1.04544	-0.0981032	-0.947333	3
BFSP2	0.364105	0.766932	-1.13104	1
TMEM108	0.0623016	0.967393	-1.02969	1
FSTL5	0.040189	0.9793	-1.01949	1
PEBP4	-1.12327	0.329899	0.793369	5
PSD3	-1.00048	0.00095344	0.999523	2
CAMK2D	0.00366008	-1.00183	0.998165	6
SYNPO2	-1.14282	0.428306	0.71451	5
USP53	-0.898846	1.07716	-0.178317	4
PDE5Ali1	-1.13527	0.384966	0.750306	5
KIAA1109	-0.736004	1.13854	-0.402532	4
SPATA5	-1.13104	0.364143	0.766902	5
INTU	-1.14948	0.479754	0.669726	5
SLC7A11	-1.14626	0.452428	0.693831	5
MGARP	-0.43038	-0.712753	1.14313	6
MAML3	-0.0766038	1.0361	-0.959495	1
SCOC	-0.439847	-0.704685	1.14453	6
RNF150li1	0.326548	0.795906	-1.12245	1
INPP4B	-0.979123	1.01965	-0.0405226	4
GAB1	-1.13332	0.375136	0.758189	5
ZNF827	0.0317461	-1.0155	0.983749	6
SLC10A7	-0.897057	-0.181127	1.07818	2
NR3C2	-1.11278	0.289402	0.823382	5
DCLK2	-1.1542	0.606401	0.547804	5
LRBA	-0.982375	-0.034364	1.01674	2
RPS3Ali40	-0.681008	-0.467068	1.14808	2
SH3D19	-1.08519	0.200866	0.884321	5
PRSS48	0.936746	-1.05308	0.116331	3
L1RE1li118	0.111509	0.939572	-1.05108	1
TSPY3	-0.108293	-0.941446	1.04974	6
VMN2R116li32	-1.11779	0.30807	0.809718	5
MIA3li2	-1.1075	0.270764	0.836737	5
ZFP809li3	-0.987888	-0.0237983	1.01169	2
ENVli38	-1.08996	0.21484	0.875119	5
ZFP39li22	-1.12558	0.33963	0.785951	5
ZFP39li8	-1.0202	0.0417112	0.978492	2
ZFP39li23	-0.887966	-0.195264	1.08323	2
VMN2R116li13	-0.850291	-0.25143	1.10172	2
ZFP39li9	-1.06894	0.156288	0.912654	5
MIA3li3	-1.06023	0.133967	0.926263	5
SPTLC1li7	-0.978185	-0.042288	1.02047	2
GOLGA2li6	-0.836733	-0.27077	1.1075	2
ENVli44	-1.0201	0.0414994	0.978604	2
LORF2li161	-1.02138	0.0442271	0.977153	2
NDUFA13	0.443097	-1.14499	0.701896	6
NCAN	1.13097	-0.36378	-0.767187	3
CERS1	0.686291	0.461065	-1.14736	1
TMEM59L	1.15096	-0.655905	-0.495055	3
RPL21li115	-0.719387	-0.422522	1.14191	2
SSBP4li1	-0.573072	1.15469	-0.581618	4
CPAMD8	-0.856567	1.0989	-0.242328	4
BRD4	-0.660899	1.15046	-0.489556	4
NDUFB7	-0.155793	-0.91296	1.06875	6
TECR	1.1472	-0.687382	-0.45982	3
ADGRL1	-1.0471	0.945078	0.102023	4
CACNA1A	-0.906169	1.07288	-0.166709	4
NFIX	-0.928773	1.05855	-0.129781	4
CALR	1.15467	-0.58457	-0.5701	3
RTBDN	-0.624274	-0.529119	1.15339	2
PRDX2	-0.211426	-0.877381	1.08881	6
PRKCSH	1.15053	-0.490385	-0.660149	3
PIN1	-0.122119	-0.933333	1.05545	6
ADAMTS10	-0.186646	1.08017	-0.893527	1
PCP2	-0.409056	-0.730622	1.13968	6
NDUFA11	0.358085	-1.12974	0.771658	6
SAFB2	-0.0279815	1.0137	-0.985716	1
MPND	-0.290031	1.11296	-0.822927	1
GAMT	0.923493	0.138563	-1.06206	1
NDUFS7	0.0636223	-1.03029	0.96667	6
GPX4	-0.889474	-0.192936	1.08241	2
RPS11li8	-0.572691	-0.581997	1.15469	2
PTOV1	-0.291808	1.11345	-0.821637	1
LIM2li1	0.866918	0.227101	-1.09402	1
SPACA6	-1.11866	0.807228	0.31143	4
ZNF347	-1.04593	0.946673	0.0992529	4
NDUFA3	0.0117205	-1.00581	0.994088	6
TTYH1	1.09856	-0.241268	-0.857294	3
TCF25	-0.984381	1.01492	-0.0305386	4
ZNF154	-1.0474	0.102732	0.944668	5
LORF2li170	1.15308	-0.52361	-0.629472	3
ATP1A3li1	0.966212	-1.03067	0.0644573	3
TOMM40	1.15445	-0.597888	-0.556566	3
HIF3A	-0.718309	1.14211	-0.423804	4
TMEM160	1.15386	-0.538746	-0.615113	3
TSORFli1844	1.13164	-0.764657	-0.366988	3
FTLli2	-0.211121	-0.877583	1.0887	6
RPL14li1	-0.545328	-0.608791	1.15412	2
ENTPD3	-0.980855	1.0181	-0.037249	4
CX3CR1	1.15464	-0.587376	-0.567266	3
LRRFIP2li1	-1.07111	0.161991	0.909115	5
CLASP2	-1.0197	0.0406339	0.979064	2
RBMS3li1	-0.969904	1.0276	-0.0576938	4
SLC4A7	-0.138843	-0.923323	1.06217	6
TOP2B	-1.07432	0.903742	0.170574	4
RARB	-0.715088	1.14271	-0.427622	4
THRB	-1.07989	0.894035	0.185854	4
NR1D2	-1.14298	0.429373	0.713607	5
RPL15li11	-0.7487	-0.386955	1.13566	2
UBE2E2	-1.00407	0.00818055	0.995885	2
ZNF385D	0.80141	0.31923	-1.12064	1
KAT2B	-1.14979	0.482813	0.666982	5
TBC1D5	-0.172176	1.07491	-0.902733	1
PLCL2li1	0.230893	0.864358	-1.09525	1
DNAJC13	-0.853604	1.10024	-0.246637	4
NLGN4X	-0.568304	-0.58635	1.15465	2
PUDPli1	-1.13681	0.743763	0.393045	5
ANOS1	1.14476	-0.44148	-0.703285	3
TBL1X	-0.488489	1.15035	-0.661864	4
EIF1AXli2	-0.0864023	-0.953995	1.0404	6
ZFX	-0.214877	-0.875095	1.08997	6
MID1	-1.12297	0.794308	0.32866	5
GPM6B	1.10596	-0.840456	-0.265501	3
NHS	0.692771	0.453647	-1.14642	1
RPS6KA3	-0.815605	-0.300075	1.11568	2
CNKSR2	-1.02166	0.0448371	0.976827	2
IL1RAPL1	-1.15283	0.51958	0.633254	5
GK	-1.07973	0.185423	0.894311	5
TAB3	-1.00012	0.000230197	0.999885	2
DMD	-1.12575	0.340363	0.785389	5
DMDli1	-0.788579	1.12477	-0.336194	4
TMEM47li1	1.15441	-0.599624	-0.554786	3
SYTL5	-0.404726	1.13892	-0.734198	4
USP9X	-1.14824	0.679758	0.468481	5
KDM6A	-0.990423	1.00931	-0.018886	4
RBM3li2	-0.974561	-0.0490703	1.02363	2
SHROOM4	-0.863599	-0.232014	1.09561	2
HUWE1	-1.15121	0.497901	0.653309	5
GNL3L	-1.15217	0.509969	0.642205	5
LORF2li183	0.691276	-1.14664	0.455363	6
ZC3H12B	-1.13712	0.394722	0.742398	5
HEPH	-1.04326	0.093009	0.950246	5
EDA	-1.03278	0.0691438	0.963634	5
ARR3	-0.881372	-0.205369	1.08674	2
RPS4Xli10	-0.353464	-0.775264	1.12873	6
CHIC1	-1.15403	0.611176	0.542851	5
TPT1li6	-1.11664	0.812946	0.303695	4
ZDHHC15	-1.08	0.186163	0.893837	5
ATRXli1	-1.14973	0.482167	0.667561	5
PGK1	0.147256	-1.06546	0.918207	6
RPS6KA6li1	-0.964343	1.0322	-0.0678579	4
CHM	-0.764487	-0.367203	1.13169	2
DACH2	-1.14347	0.432612	0.710859	5
DACH2li1	-1.13265	0.76081	0.371843	5
DIAPH2	-1.15387	0.61475	0.539125	5
DRP2	-1.01197	0.987587	0.0243811	4
BEX1	-0.53756	-0.616247	1.15381	2
ACSL4	-0.49931	-0.65202	1.15133	2
CHRDL1	-0.866097	1.09442	-0.228319	4
PAK3	-1.11794	0.308645	0.809292	5
TRPC5	-1.15334	0.625151	0.528192	5
AMOT	-1.02981	0.967251	0.0625602	4
KLHL13	-1.11852	0.310882	0.807634	5
WDR44	-1.14857	0.471381	0.677189	5
PGRMC1	1.10278	-0.847873	-0.25491	3
SEPTIN6	-0.214664	1.0899	-0.875236	1
LAMP2	1.10523	-0.842176	-0.263057	3
SLITRK2	0.845169	-1.10396	0.258786	3
HNRNPMli1	1.15465	-0.567595	-0.587051	3
LORF2li216	0.79199	-1.12371	0.331716	3
MRPS31li3	-0.191709	-0.890267	1.08198	6
SLIT2	-0.970404	1.02718	-0.0567737	4
KCNIP4	1.11687	-0.304575	-0.812298	3
SEL1L3	0.544142	0.609933	-1.15408	1
RBPJ	-0.283731	1.11121	-0.827476	1
TBC1D19	-0.958449	1.03693	-0.0784776	4
C4ORF19	-1.10751	0.270788	0.83672	5
TBC1D1	-0.405096	1.13899	-0.733893	4
KLHL5	-0.750482	1.13523	-0.384747	4
WDR19	-0.880716	1.08708	-0.206368	4
RPL9li30	-0.32311	-0.798497	1.12161	6
PDS5A	-1.15105	0.65494	0.496114	5
APBB2	-0.0862859	1.04035	-0.954061	1
LIMCH1	-0.818855	-0.295631	1.11449	2
ATP8A1	1.08287	-0.194252	-0.888622	3
EXOC2	-0.970424	-0.0567363	1.02716	2
PRPF4B	0.378831	0.755236	-1.13407	1
CDYLli2	-1.15167	0.503394	0.648272	5
FARS2	-1.12194	0.324468	0.797475	5
RREB1	-1.1359	0.388256	0.747649	5
SSR1	1.06381	-0.143023	-0.920788	3
GCNT2	1.09673	-0.861232	-0.235499	3
TMEM14C	1.10767	-0.836329	-0.27134	3
ELOVL2	1.15179	-0.50499	-0.646804	3
NEDD9	-0.427859	1.14275	-0.714888	4
PHACTR1	-1.15467	0.569679	0.584988	5
JARID2	0.833041	0.275963	-1.109	1
ATXN1	-0.962006	1.03409	-0.0720872	4
RNF144B	-1.11803	0.809022	0.309011	4
CDKAL1	-1.02298	0.975321	0.0476541	4
GPLD1li1	-0.943933	1.04794	-0.104005	4
RNASET2	1.15274	-0.634653	-0.518084	3
TSORFli1996	1.12371	-0.331714	-0.791992	3
PRKN	-1.13283	0.372695	0.760132	5
EZR	-1.07178	0.908005	0.163771	4
TULP4	0.512107	0.640222	-1.15233	1
SNX9li1	0.558474	-1.1545	0.596023	6
ZDHHC14	0.918868	0.146175	-1.06504	1
ARID1B	0.287945	0.824437	-1.11238	1
SCAF8	-1.07413	0.170064	0.904063	5
CNKSR3li1	-0.455849	1.1467	-0.690853	4
SYNE1	-0.624071	1.1534	-0.529334	4
PLEKHG1	-1.10866	0.833899	0.274758	4
GINM1	1.11667	-0.812877	-0.303789	3
UST	-1.12258	0.795517	0.327061	5
SASH1	-0.982211	1.01689	-0.0346751	4
UTRN	-0.138175	-0.923727	1.0619	6
PHACTR2	-1.03719	0.958114	0.0790772	4
NHSL1	-0.657701	-0.493081	1.15078	2
PDE7B	1.12318	-0.329524	-0.793654	3
SLC2A12	-1.14857	0.47139	0.677182	5
EYA4	-0.892494	-0.188254	1.08075	2
RPS12li7	-0.623471	-0.529967	1.15344	2
MOXD1	0.566435	-1.15463	0.588198	6
AKAP7	-0.0533811	-0.97224	1.02562	6
EPB41L2	-0.795588	-0.326968	1.12256	2
ARHGAP18	-0.833836	-0.274846	1.10868	2
LAMA2	-0.902574	1.075	-0.172427	4
PTPRK	0.91792	0.147726	-1.06565	1
NCOA7	-0.970353	-0.0568677	1.02722	2
RNF217	-0.828539	-0.282252	1.11079	2
NKAIN2	-1.08707	0.880751	0.206315	4
SERINC1	0.948888	-1.04428	0.0953875	3
MAN1A1	-0.310413	1.1184	-0.807982	1
SLC35F1	1.1002	-0.246494	-0.853703	3
HS3ST5	1.10464	-0.261058	-0.843579	3
FYN	-1.14199	0.718987	0.422999	5
REV3L	-1.1439	0.708422	0.435475	5
METTL24	-0.848118	1.10268	-0.254558	4
WASF1	-0.874596	-0.215627	1.09022	2
CD164	1.14071	-0.725558	-0.415151	3
SESN1	-1.03902	0.0832405	0.955778	5
FOXO3	-0.913128	1.06865	-0.155521	4
SOBP	-0.375287	1.13335	-0.758068	1
GRIK2	0.961686	0.072664	-1.03435	3
USP45	-0.583329	1.15468	-0.571351	4
FBXL4	-0.720388	-0.421331	1.14172	2
KLHL32	-1.0204	0.0421324	0.978268	2
ZNF292	-0.870037	-0.22246	1.0925	2
SH3BGRL2	-0.856487	1.09893	-0.242445	4
HMGN3	-0.854408	1.09988	-0.24547	4
PHIP	-1.05668	0.931548	0.125127	4
MYO6	-1.08364	0.196441	0.887202	5
SENP6	-0.788782	-0.33593	1.12471	2
CD109	-0.962388	-0.0713971	1.03379	2
LINC00472	0.711898	-1.14329	0.431389	6
COL9A1	-1.1535	0.531097	0.622399	5
EYSli2	0.879025	0.208937	-1.08796	1
LGSN	0.242422	0.856503	-1.09892	1
KHDRBS2	-0.726844	-0.413607	1.14045	2
DST	0.991594	0.0166052	-1.0082	3
TRAM2	-1.15334	0.625233	0.528105	5
VEGFA	0.752848	-1.13466	0.381807	3
UBR2	-0.370736	-0.761689	1.13242	6
TREML1	1.14512	-0.701105	-0.444016	3
LRFN2	-0.815812	-0.299794	1.11561	2
KIF6	-1.15401	0.542449	0.611562	5
BTBD9	-0.998879	-0.00223885	1.00112	2
ZFAND3	-0.281711	-0.828927	1.11064	6
FKBP5	-0.375074	1.13331	-0.758238	1
ANKS1A	-0.768285	1.13067	-0.362385	4
NUDT3	-0.93344	1.05538	-0.121938	4
MAMU-DRA	1.0457	-0.946977	-0.0987237	3
BTN1A1li5	-0.628989	-0.524123	1.15311	2
RNMTli1	-0.931211	1.0569	-0.125694	4
TRIP11li1	-1.15438	0.600647	0.553736	5
HSPA1	0.840791	0.265027	-1.10582	1
HSPA1li1	0.636709	0.515882	-1.15259	1
RALGAPA1	-0.845344	-0.258537	1.10388	2
PNNli2	-0.733914	1.13899	-0.405071	4
LRFN5	-0.169399	1.07388	-0.904481	1
MDGA2	-0.933827	-0.121283	1.05511	2
RPL36Ali19	-0.25447	-0.84818	1.10265	6
TRIM9	1.05971	-0.132672	-0.927041	3
TMX1	1.14895	-0.474797	-0.674153	3
GNG2	1.07777	-0.179995	-0.897779	3
FERMT2	-0.941981	-0.107373	1.04935	2
DDHD1	-0.949022	-0.0951544	1.04418	2
KTN1	1.13814	-0.737823	-0.400317	3
EXOC5	-0.449595	-0.696288	1.14588	6
SLC35F4li1	-0.624854	-0.528506	1.15336	2
ARID4A	-0.828902	1.11065	-0.281747	4
DAAM1	1.07309	-0.905813	-0.167277	3
JKAMP	1.1518	-0.505027	-0.64677	3
LRRC9	-1.13836	0.73683	0.401527	5
PPM1A	-1.04813	0.104468	0.943665	5
HIF1A	-0.992694	-0.0144552	1.00715	2
SYNE2	0.514487	0.638009	-1.1525	1
MAX	-0.849108	-0.253135	1.10224	2
FUT8	-0.956344	1.03858	-0.0822343	4
GPHN	-0.816704	-0.298575	1.11528	2
MPP5	-1.02965	0.0622072	0.967444	2
RDH11	1.15296	-0.631374	-0.521585	3
RAD51B	-0.473417	-0.675381	1.1488	6
ZFP36L1	0.86206	0.234281	-1.09634	1
SRSF5	1.06775	-0.153167	-0.91458	3
SMOC1	0.0236301	-1.01161	0.987976	6
SLC8A3li1	-0.0654492	-0.965668	1.03112	6
SIPA1L1	-1.13527	0.384943	0.750325	5
TSORFli2147	-0.786297	-0.339178	1.12548	2
DPF3	-0.991335	-0.01711	1.00845	2
ZFYVE1	-1.14901	0.47535	0.67366	5
RBM25	-1.14062	0.726024	0.414592	5
NUMB	0.0320264	-1.01563	0.983602	6
TMED10	1.12539	-0.786587	-0.3388	3
JDP2	-0.0216855	1.01067	-0.988981	1
NRXN3	-0.980002	-0.0388631	1.01887	2
STON2	-1.11839	0.807984	0.310411	4
FLRT2	-0.659137	-0.4915	1.15064	2
TSORFli2194	1.00573	-0.994172	-0.011556	3
RPL7li141	0.993611	-1.00627	0.0126571	3
EML5	0.982899	0.033367	-1.01627	3
TTC8	-1.07312	0.167348	0.905768	5
FOXN3	-0.694856	1.1461	-0.451246	4
KCNK13	0.252592	0.849485	-1.10208	1
CALM1li2	-0.567576	-0.58707	1.15465	2
TTC7B	-1.0722	0.907297	0.164906	4
RPS6KA5	-1.04906	0.106676	0.942385	5
CCDC88C	-1.13387	0.377862	0.756011	5
NDUFB1	-0.487229	-0.663003	1.15023	6
PRIMA1	-0.96953	1.02791	-0.0583818	4
EVL	0.929702	0.128227	-1.05793	1
LORF2li235	-0.439226	-0.705217	1.14444	6
PPP2R5C	-0.347782	1.12746	-0.779674	1
HSP90AA1li9	1.11113	-0.283453	-0.827676	3
EIF5li2	-1.07692	0.899268	0.177652	4
MARK3	-1.05476	0.120434	0.934329	5
CKB	-0.910933	-0.159066	1.07	2
LRRC49	-1.00528	0.0106382	0.994638	2
UACA	-1.12656	0.78269	0.343874	5
RPLP1li2	0.170945	-1.07445	0.903509	6
CORO2B	-0.900126	1.07643	-0.176299	4
DENND4A	-1.15097	0.65578	0.495192	5
DPP8	-1.12469	0.788848	0.335842	5
PPIB	1.15423	-0.60556	-0.548673	3
HERC1	-0.941331	1.04982	-0.108491	4
APH1B	1.07888	-0.183059	-0.895824	3
TPM1	-0.202379	1.08571	-0.883332	1
TLN2	0.43757	0.706634	-1.1442	1
RORA	-1.14635	0.6932	0.453154	5
ADAM10	0.584183	0.570491	-1.15467	1
AQP9	1.03444	-0.96157	-0.0728733	3
ALDH1A2	-1.15016	0.486514	0.663648	5
CGNL1	-1.10673	0.268136	0.838597	5
TCF12	-1.1537	0.618568	0.535127	5
ZNF280D	-0.871346	-0.220503	1.09185	2
UNC13Cli1	0.95737	0.0804051	-1.03778	3
WDR72	-1.14025	0.727836	0.412414	5
FAM214A	-0.932183	1.05624	-0.124058	4
SCG3	0.649472	-1.15156	0.502089	6
GABPB1	0.0728678	0.961573	-1.03444	1
FBN1	0.84787	0.254915	-1.10278	1
SEMA6D	0.921037	0.142613	-1.06365	1
SLC28A2	0.941277	0.108584	-1.04986	1
B2M	1.10605	-0.840235	-0.265816	3
CASC4	-1.125	0.337149	0.78785	5
FRMD5	-0.952779	-0.0885523	1.04133	2
SERF2li1	-0.245717	-0.854238	1.09995	6
PDIA3	1.12004	-0.316847	-0.803193	3
CKMT1A	-0.78681	-0.338508	1.12532	2
EIF2AK4	-1.05663	0.125028	0.931607	5
SRP14	-0.140032	-0.922604	1.06264	6
FSIP1	-1.147	0.458188	0.68881	5
L1RE1li205	-0.681528	-0.466478	1.14801	2
SPRED1	-1.00362	0.00727235	0.996344	2
MEIS2	-0.961982	1.03411	-0.0721304	4
DPH6	-1.13517	0.384459	0.750714	5
SCG5	0.416012	-1.14085	0.724839	6
FMN1	1.0731	-0.167297	-0.9058	3
EMC7	1.1015	-0.850796	-0.250701	3
RNASE4	1.14942	-0.670277	-0.479138	3
HNRNPCli11	-0.0111963	-0.994355	1.00555	6
DAD1	1.06013	-0.926417	-0.133711	3
SLC7A8	1.15352	-0.531519	-0.621999	3
PABPN1li1	-0.393593	1.13691	-0.743317	1
EFS	1.04743	-0.102798	-0.94463	3
PRKD1	-0.411445	-0.728641	1.14009	6
SCFD1	-0.90983	-0.160842	1.07067	2
HECTD1	-1.1528	0.633748	0.519052	5
NUBPL	-0.406938	1.13931	-0.732373	4
NPAS3	-0.882375	1.08622	-0.20384	4
AVL9	-1.15358	0.53278	0.620802	5
PDE1C	-1.15463	0.566656	0.587979	5
CHN2	-1.13328	0.758352	0.374931	5
CPVL	-0.662996	-0.487237	1.15023	2
TRIL	0.847669	-1.10287	0.255204	3
JAZF1	-0.704416	-0.440161	1.14458	2
HIBADH	-0.66918	-0.480363	1.14954	2
SKAP2	-0.848849	1.10236	-0.253507	4
SNX10	-0.712926	-0.430177	1.1431	2
HNRNPA2B1li12	-0.0713685	1.03377	-0.962404	1
NPVF	0.85442	-1.09987	0.245452	3
CYCSli12	-0.488669	-0.661702	1.15037	6
IGF2BP3	1.07382	-0.169236	-0.904584	3
KLHL7	-0.719567	-0.422309	1.14188	2
PPIAli29	0.623158	-1.15346	0.530297	6
IKZF1	1.13263	-0.37172	-0.760907	3
GRB10	0.998954	0.00208804	-1.00104	3
COBL	-1.1542	0.606517	0.547684	5
EGFR	-1.10442	0.844079	0.260344	4
VOPP1	-1.15439	0.600275	0.554118	5
GLI3	-1.00675	0.0136439	0.993108	2
SUGCT	-1.13555	0.386419	0.749134	5
CDK13	-1.05824	0.92924	0.129001	4
ELMO1	0.0498556	0.97414	-1.024	1
SEPTIN7	-1.15408	0.609913	0.544163	5
TSORFli2282	-0.947299	-0.0981614	1.04546	2
KMT2C	-0.924098	1.06166	-0.137561	4
GALNT11	0.00210618	0.998945	-1.00105	1
TMEM176A	1.10435	-0.844247	-0.260105	3
TMEM176B	1.07564	-0.90148	-0.174161	3
CNTNAP2	0.571443	0.583237	-1.15468	1
TMEM178B	0.148111	-1.06579	0.917684	6
DENND2A	-1.07527	0.902116	0.173153	4
HIPK2	-1.0264	0.971318	0.0550867	4
UBN2	-1.10099	0.249056	0.851934	5
PTN	1.15424	-0.605495	-0.54874	3
MTPN	-1.09254	0.222585	0.869953	5
CALD1	-1.04559	0.947128	0.0984593	4
BPGMli1	-0.996258	-0.00744267	1.0037	2
AKR1B10	-1.07872	0.182603	0.896115	5
EXOC4	-0.80926	-0.308689	1.11795	2
PLXNA4	-0.666028	1.1499	-0.483873	4
MKLN1	-1.1289	0.77465	0.354252	5
RPL21li155	-1.00635	0.99353	0.0128159	4
MEST	0.288862	0.823773	-1.11264	1
UBE2H	-1.10289	0.255257	0.847632	5
AHCYL2	-1.01932	0.039833	0.979488	2
ATP6V1FNB	-0.220464	-0.871372	1.09184	6
GRM8	0.804034	0.31572	-1.11975	1
GPR37	1.13281	-0.760184	-0.372629	3
WASL	-1.00535	0.0107818	0.994566	2
AASS	-0.979917	1.01894	-0.0390229	4
PTPRZ1	-0.0758045	-0.959941	1.03575	6
KCND2	1.04045	-0.0865288	-0.953924	3
EEF1A1li56	-0.717879	-0.424315	1.14219	2
CTTNBP2	0.974697	0.0488177	-1.02351	3
MET	-1.01922	0.979604	0.0396145	4
CAV2	0.284994	-1.11156	0.826566	6
FOXP2	-0.0117701	1.00583	-0.994063	1
DOCK4	0.994602	0.01071	-1.00531	3
IMMP2Lli1	-1.14873	0.472826	0.675907	5
RPL7li152	1.10814	-0.272978	-0.835166	3
DNAJB9	1.0977	-0.859158	-0.238542	3
NRCAM	-0.515133	-0.637407	1.15254	2
PRKAR2Bli1	0.876788	0.212322	-1.08911	1
SYPL1	1.14663	-0.69132	-0.455312	3
ATXN7L1	-0.893141	1.08039	-0.187247	4
SRPK2	-0.0452579	1.02186	-0.976603	1
KMT2E	-1.02222	0.0460326	0.976189	2
LHFPL3	-0.165648	1.07248	-0.906833	1
NAPEPLD	1.12509	-0.78754	-0.337554	3
YBX1li13	-1.15228	0.51145	0.640832	5
RSBN1L	-1.1296	0.357429	0.772171	5
MAGI2li1	-0.826584	-0.28497	1.11155	2
LORF2li252	-0.129408	-0.928997	1.0584	6
GNAI1li1	-1.13504	0.383783	0.751259	5
CACNA2D1	1.0042	-0.995745	-0.0084569	3
PCLO	-1.14968	0.481694	0.667986	5
SEMA3D	-0.638011	-0.514485	1.1525	2
KIAA1324L	-1.05429	0.119281	0.93501	5
TMEM243	1.09735	-0.859917	-0.23743	3
ADAM22	1.10845	-0.274037	-0.834412	3
ZNF804B	-0.571965	1.15468	-0.582719	4
CDK14	-1.06004	0.926546	0.133497	4
AKAP9	-0.592443	1.15457	-0.562124	4
CYP51A1	1.12932	-0.773189	-0.356126	3
ANKIB1	-1.09998	0.24581	0.854174	5
CDK6	-0.392313	1.13667	-0.744358	1
VPS50	-0.119982	-0.934596	1.05458	6
PPP1R9A	-0.619148	-0.534518	1.15367	2
PON3	0.991669	-1.00813	0.0164587	3
GLCCI1	-0.450291	-0.695685	1.14598	6
THSD7A	-0.93221	-0.124012	1.05622	2
TMEM106B	0.584944	-1.15467	0.569723	6
ETV1	0.389776	-1.13619	0.746418	6
CRPPA	-1.02024	0.041785	0.978453	2
TSPAN13	1.08095	-0.892127	-0.188823	3
AGR3	-0.523433	-0.629638	1.15307	2
HDAC9	0.510265	-1.1522	0.641931	6
POLli97	1.11671	-0.303937	-0.812768	3
TMEM196	-0.373942	1.13308	-0.75914	1
IL6	-0.00594779	-0.997013	1.00296	6
ANO6	-0.900415	-0.175844	1.07626	2
NELL2	1.0697	-0.911418	-0.158284	3
CNTN1	-0.176433	-0.900041	1.07647	6
LRRK2	-1.0525	0.937567	0.114934	4
KIF21A	1.13918	-0.406163	-0.733014	3
CPNE8	-0.77921	-0.348381	1.12759	2
SYT10	1.15469	-0.581454	-0.573237	3
PKP2	-0.990657	1.00909	-0.0184316	4
RPL37Ali14	-0.965342	-0.0660413	1.03138	2
FGD4	-0.831472	-0.278159	1.10963	2
ERGIC2li2	1.05559	-0.933135	-0.122452	3
CCDC91	-1.15428	0.550224	0.604058	5
ARNTL2	-1.07659	0.176762	0.899833	5
STK38L	-1.15424	0.548814	0.605423	5
ITPR2	-1.13335	0.758085	0.375265	5
RASSF8	-0.697451	1.1457	-0.448251	4
SOX5	-0.924676	1.06128	-0.136604	4
ETNK1	-0.597083	-0.55739	1.15447	2
C2CD5	-1.10328	0.256533	0.846743	5
LDHBli12	-0.494762	-0.656172	1.15093	6
SLCO1C1	1.14346	-0.432536	-0.710923	3
AEBP2	-0.118366	-0.935549	1.05392	6
PLEKHA5liN	-1.14827	0.468716	0.679551	5
MGST1li2	1.11606	-0.814555	-0.301507	3
PTPRO	-1.02452	0.0509935	0.973528	2
RERG	-1.15216	0.509797	0.642364	5
PDE6H	-0.664112	-0.486001	1.15011	2
ATF7IP	0.997911	-1.00208	0.00416462	3
DUSP16	0.746378	0.389825	-1.1362	1
YBX3li1	0.631582	0.521364	-1.15295	1
RIMKLB	-0.733733	-0.405291	1.13902	2
ATN1	-0.560925	1.15455	-0.593621	4
TPI1li1	-0.487445	-0.662809	1.15025	6
P3H3	-1.14811	0.680715	0.467399	5
NCAPD2	-0.370433	-0.761929	1.13236	6
CD9	1.14476	-0.441468	-0.703295	3
ERC1	0.693783	0.452483	-1.14627	1
DCP1B	-0.320322	1.12091	-0.800591	1
NACAli3	-0.579512	-0.575186	1.1547	2
ATP5F1B	-0.989626	-0.0204356	1.01006	2
ZC3H10	0.659022	-1.15065	0.491627	6
RPS26li12	-0.310625	-0.807825	1.11845	6
NCKAP1L	1.02134	-0.0441425	-0.977198	3
ATP5MC2li1	-0.0440252	-0.97726	1.02129	6
TNS2	-0.643473	1.15207	-0.508598	4
POU6F1	-0.939483	1.05114	-0.111662	4
METTL7A	0.819124	-1.11439	0.295262	3
DIP2B	-0.647479	-0.504257	1.15174	2
LARP4	-0.738101	-0.399978	1.13808	2
GPD1	-0.0875887	-0.953325	1.04091	6
TMBIM6	1.15075	-0.657999	-0.492754	3
TBA1Bli1	-0.329103	-0.793973	1.12308	6
COL2A1	0.255262	-1.10289	0.847628	6
HDAC7	-0.683973	-0.463703	1.14768	2
ARID2	-1.15421	0.547915	0.606293	5
MON2	-1.14341	0.432218	0.711194	5
PPM1H	-0.923529	1.06203	-0.138503	4
SRGAP1	-1.15457	0.56245	0.592123	5
C12ORF66	0.31207	-1.11882	0.806752	6
TBC1D30	-1.06702	0.151281	0.91574	5
WIF1	1.1108	-0.282267	-0.828528	3
MSRB3	-0.938454	-0.11342	1.05187	2
CL031	1.15256	-0.51548	-0.637084	3
GRIP1	0.793498	0.32973	-1.12323	1
CPM	-0.649066	1.1516	-0.502531	4
CNOT2	-0.280896	-0.829512	1.11041	6
CSRP2li1	0.566566	0.588068	-1.15463	1
NAV3	-1.14234	0.717073	0.425271	5
SYT1	-0.185294	1.07969	-0.894394	1
PPP1R12A	-0.581131	-0.573562	1.15469	2
LIN7A	-1.14051	0.413946	0.726561	5
ACSS3	-1.05998	0.133336	0.926643	5
PPFIA2	1.14507	-0.443638	-0.70143	3
TMTC2	-1.11437	0.295199	0.81917	5
BTG1li1	1.10023	-0.853636	-0.246591	3
EEA1	-1.14329	0.711888	0.4314	5
NUDT4	-0.681712	1.14798	-0.46627	4
UBE2Nli2	1.15419	-0.547506	-0.606689	3
CRADD	-0.472908	1.14874	-0.675834	4
TMCC3	0.432632	0.710842	-1.14347	1
NDUFA12li1	-0.367812	-0.764005	1.13182	6
NTN4	0.272397	0.835578	-1.10798	1
CDK17	-0.972369	-0.0531432	1.02551	2
CFAP54	-1.13556	0.749088	0.386476	5
TSORFli2311	-1.11704	0.811843	0.305192	4
ANKS1B	-1.05413	0.118883	0.935244	5
UHRF1BP1L	-1.1472	0.687362	0.459842	5
ANO4	-0.829727	-0.280596	1.11032	2
HSP90B1li3	1.11337	-0.291521	-0.821845	3
CHST11	-1.14483	0.702885	0.441946	5
TRABD	-0.802095	1.12041	-0.318315	4
PPARA	-1.12064	0.801415	0.319224	5
ATXN10li1	-1.04263	0.0915482	0.951078	5
FBLN1	-0.921074	1.06363	-0.142552	4
CYP2D17	1.15348	-0.622698	-0.530782	3
TEF	-0.945945	1.04646	-0.100517	4
EP300	-1.08943	0.213263	0.876165	5
TNRC6B	0.492862	0.6579	-1.15076	1
RPL30li8	-0.577254	-0.577447	1.1547	2
DDX17	-0.869119	1.09295	-0.223827	4
TMEM184B	1.14178	-0.720055	-0.421727	3
IFT27	-0.293456	1.1139	-0.820439	1
LARGE1	-1.14996	0.484424	0.665532	5
PRDM4	0.856121	0.242979	-1.0991	1
MTF2	-0.859219	-0.238452	1.09767	2
DIPK1A	-0.900558	-0.175618	1.07618	2
RPL5li46	-1.0327	0.0689772	0.963726	5
RPAP2	-1.15462	0.565268	0.589348	5
KIAA1107	-1.15295	0.5215	0.631454	5
TGFBR3	-1.11407	0.294103	0.819969	5
ZNF644li2	-0.349127	-0.778633	1.12776	6
HS2ST1	-0.475621	1.14904	-0.673419	4
SELENOF	0.918984	-1.06497	0.145985	3
DDAH1	-0.276718	-0.832501	1.10922	6
ADGRL2	-1.11685	0.304504	0.81235	5
IFI44	1.0757	-0.901375	-0.174327	3
FUBP1	-0.784612	-0.341376	1.12599	2
NEXN	0.825305	-1.11205	0.286743	3
ZZZ3	-0.567791	-0.586857	1.15465	2
ST6GALNAC5	-0.792067	-0.331615	1.12368	2
ST6GALNAC3	-1.06646	0.149838	0.916626	5
SLC44A5	1.117	-0.30505	-0.811948	3
NEGR1	-1.15199	0.507472	0.644515	5
ZRANB2	-0.329683	1.12322	-0.793533	1
CTH	0.0219028	-1.01077	0.988869	6
ANKRD13C	-0.0376144	-0.980662	1.01828	6
SRSF11	-1.12069	0.319442	0.801251	5
SGIP1	-0.72315	-0.418034	1.14118	2
PDE4B	0.988397	0.0228165	-1.01121	3
DNAJC6	-0.152316	-0.915104	1.06742	6
AK4	-1.1376	0.39731	0.740285	5
JAK1	-1.13822	0.737454	0.400767	5
RAVER2	-0.485805	-0.664288	1.15009	6
CACHD1	-1.14187	0.719574	0.4223	5
ROR1	-1.09528	0.864297	0.230982	4
DOCK7	-0.725952	-0.414678	1.14063	2
ANGPTL3	0.0897163	-1.04184	0.952119	6
TM2D1	1.07283	-0.906248	-0.166582	3
NFIA	-0.86986	-0.222723	1.09258	2
C1ORF87	1.03993	-0.954597	-0.0853363	3
CYP2J2li1	1.15465	-0.568288	-0.586366	3
HOOK1	-1.14283	0.714435	0.428395	5
FGGY	-0.926181	-0.134104	1.06029	2
DAB1	0.484993	0.66502	-1.15001	1
PLPP3	-0.718679	-0.423364	1.14204	2
USP24	-0.177808	1.07698	-0.899169	1
ACOT11	-1.13254	0.761248	0.37129	5
SSBP3	-0.706399	1.14424	-0.437845	4
TMEM59	1.14922	-0.67193	-0.47729	3
SCP2	-0.461605	-0.685816	1.14742	6
ZFYVE9	-0.0858463	1.04016	-0.954309	1
OSBPL9li1	-0.874822	1.09011	-0.215287	4
EPS15	-1.13584	0.387925	0.747916	5
RNF11	-1.08846	0.210401	0.878058	5
FAF1	-1.0266	0.0555027	0.971093	2
AGBL4	-1.13213	0.369323	0.762809	5
TAL1	0.717682	0.424549	-1.14223	1
RPS8li9	-0.970883	-0.0558904	1.02677	2
ERI3	-0.418647	1.14128	-0.722637	4
ATP6V0B	1.12994	-0.770955	-0.358983	3
PTPRF	1.12892	-0.354322	-0.774596	3
TMEM269	1.0038	-0.00764083	-0.996158	3
SLC2A1	0.918744	0.146378	-1.06512	1
CCDC30	-0.836643	-0.270897	1.10754	2
FOXJ3	-1.14892	0.674378	0.474544	5
SCMH1	-1.14514	0.700996	0.444142	5
COL9A2	-1.01704	0.0349892	0.982046	2
PPT1	1.13917	-0.733056	-0.406111	3
MACF1	-1.09133	0.87238	0.218954	4
NDUFS5li1	-0.354285	-0.774625	1.12891	6
ZMYM6	-1.09609	0.233488	0.862599	5
CSMD2	-1.14587	0.449495	0.696375	5
PUM1	-0.370147	1.1323	-0.762156	1
ATP5IF1	-0.505978	-0.645894	1.15187	2
FAM76A	-0.816633	1.11531	-0.298672	4
IFI6	1.13503	-0.751311	-0.383718	3
ILDR2	-1.15102	0.655328	0.495688	5
MGST3	0.607662	-1.15416	0.546499	6
PBX1	-0.338482	1.12531	-0.78683	1
NOS1AP	-1.04738	0.944699	0.102679	4
NDUFS2	0.445883	-1.14538	0.699496	6
ATP1A2	0.401824	0.736586	-1.13841	1
KCNJ10	1.09322	-0.86857	-0.224646	3
KIRREL1li1	-1.11836	0.808098	0.310257	4
BCAN	1.07816	-0.897092	-0.181073	3
MEF2D	-1.15072	0.658364	0.492351	5
SSR2	1.13932	-0.73232	-0.407003	3
ASH1L	-0.392731	-0.744018	1.13675	6
KRTCAP2	1.09666	-0.861374	-0.235291	3
RPS27li5	-1.12358	0.331208	0.792376	5
JTB	1.07626	-0.900405	-0.175859	3
CHTOP	-0.077427	-0.959036	1.03646	6
S100A13	1.11494	-0.297327	-0.817616	3
S100A6	1.12907	-0.355019	-0.774053	3
TDRKH	-0.984996	-0.0293612	1.01436	2
POGZ	-1.11612	0.814394	0.301726	4
RPRD2	-0.8918	1.08113	-0.189332	4
CA14	1.14874	-0.675808	-0.472937	3
H2BC21	1.11733	-0.306299	-0.811027	3
ACP6	-1.15223	0.510801	0.641434	5
BCL9	-1.1207	0.319485	0.801219	5
NOTCH2	-1.00851	0.0172372	0.99127	2
CD2	1.15396	-0.612852	-0.541105	3
IGSF3	1.14568	-0.697611	-0.448066	3
RPL21li179	1.06202	-0.923539	-0.138486	3
CD58li1	1.15044	-0.489413	-0.661029	3
ATP1A1	1.15468	-0.583548	-0.57113	3
EXOSC8li1	0.321572	0.799653	-1.12123	1
TSPAN2	0.467207	-1.14809	0.680885	6
MAGI3	-0.766817	-0.36425	1.13107	2
LRIG2	0.987926	-1.01165	0.0237265	3
SLC16A1	0.668921	-1.14957	0.480653	6
KCND3	-1.09772	0.859106	0.238619	4
ATP5PBli2	0.380997	-1.1345	0.753499	6
CD53	1.1545	-0.558662	-0.595839	3
SLC16A4	1.13261	-0.76097	-0.371641	3
AHCYL1	-1.12213	0.796892	0.325241	5
GSTM1li1	1.09059	-0.873875	-0.216711	3
SORT1	-1.1175	0.810524	0.30698	4
FAM102B	1.06325	-0.141583	-0.921663	3
NTNG1	0.87728	0.211579	-1.08886	1
COL11A1	-1.09263	0.222866	0.869764	5
S1PR1	1.07394	-0.904373	-0.169571	3
CDC14A	-1.03728	0.958004	0.0792734	4
PALMD	-1.01693	0.982162	0.0347699	4
PLPPR4	0.319028	0.801561	-1.12059	1
PTBP2	-0.26167	-0.84315	1.10482	6
TLCD4	-0.935231	1.05414	-0.118906	4
F3	1.02409	-0.0500658	-0.974027	3
ARHGAP29	-1.12577	0.340445	0.785326	5
ABCA4	-1.14582	0.449153	0.696671	5
CNMD	1.05713	-0.930875	-0.126258	3
ELF1	-1.15157	0.502176	0.649392	5
[truncated: 403 more rows]

## Sheet: Muller
NCKAP1
ITSN1
ZC3H12C
DIP2C
LINC-PLIN3-8
PARD3
SORBS2-AS-6
ADAMTS12
HIF1A
EPB41L5
FLRT2
PIP5K1B
RHBDL3
CDK17
CADM1
LRBA
RDX
CP
NOX4
PAN3li1
ATF7IP2
GLI3
NHSL1
MAMDC2
FAM126B
PHLPP1
FSTL1
FGD4
CHN1
COL22A1
NFIB
MSI1
PLOD2
CDH8
DACH1
CDH2
UBE2E3
MAGI3
FRMD4A
MAGI2li1
FRMD5
PKP4
KHDRBS2
GLIS3
RASAL2
MPDZ
OSBPL6
PHKB
PTPRD
NBEA
RLBP1
GRID2
PPP1R12A
DNAJC1
ASPH
NFAT5
NLGN1
LUZP2
SEMA3D
ATP10B
KIAA1328
ARL13B
CCDC85A
WASF1
JAZF1
NLGN4X
PLCL1
DDHD1
MDGA2
MT-ND1li1
CPNE8
CBLB
HS6ST3
KDR
DPF3
THSD7A
SOX6
LIMCH1
GAREM1
CD109
SUCLG2
PLPP3
GPM6A
DTNA
SPHKAP
COL9A2
CAB39L
PCSK5
SH3RF1
ANO4
CNKSR2
TOX3
SDCCAG8
RFTN2
LSAMP
KLHL7
GALNT13
LINC-RP1-21O18.1-3
GUCY1A2
FOLH1
ARHGAP18
RTN4
CDH20
CAMTA1
SMAD9
ARHGAP24
GNAO1
FGF14
TCF4
DOCK7
PPP1R9A
GPHN
SHROOM4
DOCK1
COLEC12
NRXN3
NCALD
TSORFli2147
LINC-BTF3-4
OPCML
EYA4
NOL4li1

## Sheet: Astrocytes
SPON1
SLC4A4
CNTNAP2-AS-3
NIPAL3
KIF21A
EPHA5
ACSL6
RNASE4
KIAA1217
ANOS1
SPARCL1
ASTN1
SLC4A4-AS-1
HEPACAM
SLC4A4-AS-4
KALRN
PDGFD
EPB41L3
FN1
DCLK1
CCDC88A
LINC-USP25-15
LINC-USP25-13
ITM2C
SLC35F1
TRIM9
CHST9
SOX5-AS-1
ZEB1
KANK1
LINC-MRPL42-8
ADAM22
IFI6
CST3
FRZB
GCNT2
VEGFA
SEMA5B
ATP8A1
TMEM47li1
ROR1-AS-7
MAF
SELENOP
S100A6
ZCCHC7
AUTS2-AS-12
ANOS1-AS-1
LINC-RPL7A-6
CNMD
CNTN3
DDX3X
PDE4B-AS-5
PDE4B
NRXN1-AS-4
PCDHGA4
SLCO1C1
NRXN1-AS-5
NRXN1
ABLIM2
EFS
GNG2
HECTD2
ERBB4
NTRK2
KCNJ10
KCNIP4
TCIM
PDE7B

## Sheet: Microglia
ITSN2
WIPF1
SERPINE1
XYLT1
PREX1
UBASH3B
PIP4K2A
MEF2A
ARL15
KCNK13
BIN1
ULK2
MAML3
TLN2
NEDD4L
ABR
TSPAN5
LYN
TMCC3
XKR6
MRC2
PLCL2li1
JARID2
CC2D2B
NCOA3
GAB2
ZDHHC14
APBB1IP
TAL1
AG2
ARNTL
MAP4K4
DHRS3
DLC1
SAT1
DOCK10
ANKRD44
RPS3Ali71
PIPOX
ADAM10
TANC2
SLC9A9
ELMO1
FKBP5
ZFP36L2
ZFP36L1
ARHGAP22
SPECC1
SYT1
NEK7
LRFN5
SON
PTPRC
CDK6
LRCH1
STK24
AAK1
EIF4G3
RERE
BNC2
MTCL1
LINC-BASP1-1
BLNK
MAN1A1
ERC1
PLA2G4A
PPP2R5C
ARID1B
TBC1D5
EVL
NXN
ATP1A2
USP24
FBXL17
SORL1

[truncated: 5 more sheets: GO-Muller, GO-Astrocytes, GO-Microglia, MAST_DEGs_Muller_Astrocytes, MAST_DEGs_Muller_Microglia]
