# Supplementary material for: Cellular Characterization and Interspecies Evolution of the Tree Shrew Retina across Postnatal Lifespan
Source: Research (Wash D C). 2024 Nov 21;7:0536. doi: 10.34133/research.0536 (PMC11579486; doi:10.34133/research.0536)
Supplement: Supplementary 1 — Figs. S1 to S10 Tables S1 to S12 [file research.0536.f1.zip › Supplementary Table 8.xlsx]

## Sheet: FindAllMarkers-cluster
p_val	avg_log2FC	pct.1	pct.2	p_val_adj	cluster	gene
1.66229e-213	-1.24643	0.203	0.44	6.10708e-209	0	LINC-TENT5A-1
2.57714e-188	-0.94639	0.117	0.33	9.46815e-184	0	LINC-TENT5A-4
6.66594e-184	0.341903	0.996	0.929	2.449e-179	0	ARR3
1.85584e-168	-0.95724	0.167	0.367	6.81816e-164	0	DSCAM
1.25758e-162	0.40488	0.982	0.881	4.62024e-158	0	EYS
2.77261e-158	-0.749229	0.077	0.253	1.01863e-153	0	TAFA4
5.26571e-149	-1.36997	0.146	0.324	1.93457e-144	0	FGF12
7.32999e-149	0.435873	0.958	0.843	2.69296e-144	0	EYSli1
1.92079e-140	-0.929083	0.754	0.859	7.05677e-136	0	AGBL4
3.21735e-119	-1.22468	0.235	0.405	1.18202e-114	0	AUTS2
4.21476e-113	-1.05033	0.131	0.281	1.54846e-108	0	ADGRL2
2.94963e-104	-2.05955	0.179	0.321	1.08367e-99	0	SAG
3.30078e-102	0.341155	0.901	0.818	1.21267e-97	0	PDE6C
1.47381e-88	-0.411809	0.656	0.777	5.41463e-84	0	INPP4B
1.17597e-86	-0.272926	0.974	0.987	4.32041e-82	0	CADM2
1.8233e-85	0.319534	0.902	0.823	6.69863e-81	0	LRFN2
1.45333e-83	0.501292	0.377	0.238	5.3394e-79	0	HR
3.90192e-83	0.352671	0.875	0.766	1.43353e-78	0	THRB
7.15149e-83	-0.570665	0.143	0.276	2.62738e-78	0	LINC-HSPA8-34
5.1633e-82	0.301338	0.931	0.879	1.89694e-77	0	EYSli2
9.82e-81	0.259888	0.985	0.917	3.60777e-76	0	P3H3
5.71902e-78	-0.460007	0.166	0.302	2.10111e-73	0	ARHGAP28
2.13384e-73	0.342727	0.812	0.698	7.83951e-69	0	OPN1LW
3.42192e-73	-0.507764	0.479	0.614	1.25718e-68	0	IL1RAPL1
3.73004e-72	-0.329648	0.726	0.818	1.37038e-67	0	TLN2
8.97685e-68	-0.681574	0.275	0.404	3.29801e-63	0	QCCE-10352
1.40088e-65	-0.411566	0.304	0.437	5.1467e-61	0	MYLK
1.6708e-62	-0.478971	0.26	0.386	6.13837e-58	0	KCNMA1
2.12464e-60	-0.389942	0.313	0.447	7.8057e-56	0	FAM135B
4.48634e-60	-0.400453	0.152	0.264	1.64824e-55	0	OSBPL6
2.4791e-58	0.368676	0.576	0.456	9.10796e-54	0	LINC-BRINP1-8
2.61347e-58	0.424213	0.425	0.31	9.60162e-54	0	LINC-MRFAP1-5
2.73831e-54	0.329318	0.683	0.584	1.00603e-49	0	PDE8B
7.92561e-51	-0.332913	0.325	0.447	2.91179e-46	0	KANK1
3.36631e-47	0.263812	0.766	0.678	1.23675e-42	0	GRIP1
5.56573e-47	0.26579	0.811	0.757	2.04479e-42	0	LINC-RPL6-93
4.09432e-45	-0.37542	0.184	0.286	1.50421e-40	0	SEMA3E
1.22951e-44	-0.457185	0.452	0.555	4.51709e-40	0	NTM
6.85882e-44	-0.276008	0.806	0.861	2.51986e-39	0	GRIK2
1.89396e-42	-0.352867	0.928	0.955	6.95823e-38	0	DLG2
8.90992e-41	-1.71259	0.329	0.419	3.27342e-36	0	NRXN3
2.29976e-37	-0.31072	0.184	0.274	8.44908e-33	0	KALRN
2.64607e-37	-0.420519	0.167	0.252	9.72141e-33	0	SLC6A11
3.82616e-37	-0.28091	0.513	0.607	1.40569e-32	0	STK39
4.78087e-37	-0.297726	0.583	0.677	1.75645e-32	0	RSRP1
3.70454e-35	-0.395014	0.719	0.792	1.36101e-30	0	IGSF11
1.33739e-34	0.267663	0.826	0.769	4.91342e-30	0	PDE6H
1.06064e-33	-0.333038	0.26	0.352	3.89669e-29	0	TPK1
2.95666e-32	0.284619	0.765	0.737	1.08625e-27	0	RCVRN
6.56819e-32	0.259243	0.641	0.58	2.41309e-27	0	ANKRD27
1.42908e-31	-0.3132	0.468	0.564	5.25031e-27	0	SGMS1
3.1076e-31	-0.257008	0.783	0.843	1.1417e-26	0	ATP8A2li1
3.52529e-31	-0.305005	0.424	0.514	1.29516e-26	0	SPATA6
2.83815e-30	-0.350594	0.182	0.261	1.04271e-25	0	NRG1
3.10239e-30	0.480604	0.344	0.273	1.13979e-25	0	FTLli2
1.42758e-29	0.356127	0.27	0.197	5.24479e-25	0	VEGFC-AS-1
1.5015e-29	0.284581	0.506	0.427	5.51637e-25	0	TANC1
7.94556e-29	-0.362803	0.274	0.358	2.91912e-24	0	DIP2C
1.50619e-27	-0.263907	0.421	0.506	5.5336e-23	0	TMCC1
6.19322e-27	-0.250411	0.312	0.402	2.27533e-22	0	STK39-AS-1
5.02304e-26	0.269698	0.438	0.364	1.84542e-21	0	LORF2li26
1.69139e-25	-0.280383	0.259	0.339	6.21398e-21	0	SLC12A2
2.36102e-25	0.500799	0.288	0.228	8.67415e-21	0	SNCG
4.78228e-25	0.252791	0.324	0.253	1.75696e-20	0	KIF19
3.5756e-24	-0.27525	0.322	0.402	1.31364e-19	0	APOH
1.39629e-22	0.393001	0.518	0.472	5.12984e-18	0	FTH1li4
3.10079e-22	-0.315931	0.317	0.397	1.1392e-17	0	LINC-IGSF11-1
2.25591e-21	-0.287776	0.814	0.86	8.28797e-17	0	RALGPS2
1.85811e-20	0.275575	0.404	0.342	6.82652e-16	0	EDA
1.50605e-19	-0.272977	0.197	0.258	5.53308e-15	0	ICA1
3.71453e-17	0.259943	0.284	0.23	1.36468e-12	0	LINC-CCDC25-3
1.00062e-11	0.283435	0.348	0.309	3.67619e-07	0	RPLP1li2
7.72752e-08	0.422773	0.529	0.512	0.00283902	0	MT-ND1li1
5.28045e-161	0.33634	0.998	0.935	1.93999e-156	1	ARR3
2.54022e-112	-0.862044	0.173	0.346	9.3325e-108	1	DSCAM
9.63241e-108	0.337487	0.992	0.886	3.53885e-103	1	EYS
3.98446e-104	0.348159	0.965	0.851	1.46385e-99	1	EYSli1
1.39426e-103	-0.56711	0.471	0.622	5.12237e-99	1	FMN1
3.35639e-102	-1.0489	0.119	0.272	1.2331e-97	1	ADGRL2
6.15877e-101	-0.504566	0.52	0.67	2.26267e-96	1	RTN1
5.61003e-92	-1.27259	0.157	0.303	2.06107e-87	1	FGF12
7.37345e-92	0.264585	0.997	0.93	2.70893e-87	1	SPHKAP
6.02955e-88	-1.16075	0.233	0.389	2.2152e-83	1	AUTS2
2.92278e-86	0.495282	0.372	0.226	1.0738e-81	1	ITGA4
1.55956e-83	-0.851208	0.248	0.401	5.72966e-79	1	LINC-TENT5A-1
1.03001e-82	0.3095	0.941	0.88	3.78415e-78	1	EYSli2
1.53886e-80	0.411107	0.68	0.571	5.65361e-76	1	ANKRD27
2.03529e-79	-0.505377	0.125	0.263	7.47744e-75	1	OSBPL6
3.69313e-78	0.502931	0.351	0.213	1.35682e-73	1	SEMA3E
2.52071e-77	0.419869	0.712	0.582	9.26085e-73	1	PDE8B
2.02106e-72	0.298495	0.906	0.829	7.42516e-68	1	LRFN2
1.39212e-70	-0.469951	0.12	0.25	5.11452e-66	1	LINC-ZNF200-17
3.65895e-69	0.313628	0.887	0.772	1.34426e-64	1	THRB
4.01942e-65	0.474645	0.44	0.314	1.47669e-60	1	MARCH11-AS-1
3.11566e-64	0.468672	0.326	0.209	1.14466e-59	1	LINC-ATP1B4-1
1.61073e-61	0.433866	0.657	0.533	5.91768e-57	1	IL1RAPL1
1.00094e-59	-0.399502	0.384	0.527	3.67735e-55	1	PSD3
1.75657e-59	-0.492533	0.165	0.292	6.45348e-55	1	LINC-TENT5A-4
2.23771e-59	-0.442104	0.231	0.36	8.22113e-55	1	MDGA2
3.45333e-53	-0.396396	0.304	0.431	1.26872e-48	1	TIAM2
3.60119e-53	0.34041	0.728	0.637	1.32304e-48	1	PELI2
7.61203e-52	0.353382	0.501	0.382	2.79658e-47	1	TMEM117
1.49177e-51	-0.64088	0.273	0.393	5.4806e-47	1	QCCE-10352
5.02634e-51	-1.98831	0.203	0.298	1.84663e-46	1	SAG
1.7633e-47	0.265262	0.871	0.832	6.47817e-43	1	GRB10
1.1644e-43	0.255454	0.876	0.844	4.27791e-39	1	PRKD1
1.92892e-42	-0.728833	0.781	0.839	7.08665e-38	1	AGBL4
3.22961e-42	0.368604	0.393	0.286	1.18653e-37	1	NAF1-AS-2
5.63943e-42	-0.312377	0.167	0.272	2.07187e-37	1	KALRN
9.58952e-41	0.25544	0.77	0.685	3.52309e-36	1	GRIP1
8.51561e-40	-0.291964	0.449	0.565	3.12855e-35	1	PLCXD2
2.67829e-38	-1.81039	0.323	0.413	9.83978e-34	1	NRXN3
1.47029e-37	-0.377131	0.18	0.277	5.40169e-33	1	PTP4A1-AS-1
7.84791e-34	-0.300757	0.401	0.506	2.88324e-29	1	TMCC1
1.70142e-33	-0.32558	0.41	0.511	6.25084e-29	1	SPATA6
1.78599e-33	-0.320611	0.63	0.718	6.56153e-29	1	CPE
5.44154e-33	0.278859	0.529	0.444	1.99917e-28	1	COL19A1
5.90838e-31	0.31572	0.314	0.227	2.17068e-26	1	OPCML
6.56034e-31	0.253275	0.653	0.572	2.4102e-26	1	MARCHF11
6.14235e-30	0.258808	0.583	0.511	2.25664e-25	1	ABCC4
8.49766e-30	-0.277806	0.348	0.454	3.12196e-25	1	PHLDB2
9.70627e-30	0.328062	0.32	0.239	3.56599e-25	1	SDAD1-AS-1
7.45639e-28	0.290042	0.462	0.387	2.7394e-23	1	DOP1B
3.49781e-27	0.279466	0.417	0.336	1.28506e-22	1	RCAN2
3.91332e-27	0.270729	0.586	0.517	1.43771e-22	1	JAK1
3.97659e-26	0.278653	0.277	0.203	1.46096e-21	1	PEX5L
9.83116e-25	-0.252186	0.515	0.597	3.61187e-20	1	STK39
1.9401e-24	-0.387676	0.467	0.54	7.12775e-20	1	NTM
9.65697e-24	-0.250341	0.454	0.535	3.54787e-19	1	WDPCP
2.12688e-21	-0.291542	0.285	0.365	7.81393e-17	1	KCNMA1
1.11753e-20	0.266676	0.489	0.428	4.10568e-16	1	PPP2R2A-AS-1
8.07908e-19	0.268804	0.251	0.191	2.96817e-14	1	LINC-RPL5-40
4.0759e-18	0.267568	0.283	0.225	1.49744e-13	1	HECA
4.08834e-18	0.263899	0.348	0.288	1.50202e-13	1	ZNF827
1.87347e-17	-0.267201	0.256	0.325	6.88296e-13	1	GSTP1
9.77522e-17	-0.33518	0.204	0.266	3.59132e-12	1	SNCG
1.29611e-16	-0.31645	0.281	0.348	4.76177e-12	1	DIP2C
1.58794e-15	-0.285394	0.252	0.315	5.83391e-11	1	FTLli2
4.49439e-14	-0.359086	0.469	0.537	1.65119e-09	1	MT-ND1li1
2.36305e-11	-0.323026	0.521	0.587	8.68162e-07	1	TSORFli2504
2.01908e-10	-0.253776	0.276	0.328	7.41792e-06	1	ROM1
1.93176e-09	-0.479615	0.829	0.844	7.0971e-05	1	CST3
0	2.35243	0.492	0.093	0	2	LSM7-AS-1
0	1.61212	0.747	0.279	0	2	LINC-TENT5A-1
0	1.25004	0.601	0.187	0	2	LINC-TENT5A-4
0	1.15837	0.402	0.033	0	2	TPCN2liN
0	0.978862	0.543	0.16	0	2	OSBPL6
0	0.945845	0.367	0.065	0	2	HHIP
0	0.881728	0.281	0.036	0	2	LINC-KBTBD8-2
0	0.872226	0.321	0.053	0	2	ANAPC10
0	0.831885	0.253	0.033	0	2	LINC-HACE1-1
0	0.709397	0.268	0.025	0	2	TBX5
4.18001e-294	0.847182	0.84	0.528	1.5357e-289	2	FMN1
7.69705e-293	0.883969	0.273	0.051	2.82782e-288	2	FSTL4
3.11948e-265	0.912562	0.44	0.144	1.14607e-260	2	SLC35F4li1
3.02114e-252	0.660571	0.98	0.831	1.10994e-247	2	LINC-CELF4-5
2.18715e-251	0.738162	0.31	0.078	8.03538e-247	2	ENOX1
3.38251e-248	0.663339	0.348	0.096	1.2427e-243	2	SCRN1
4.60915e-234	1.49034	0.495	0.215	1.69335e-229	2	FGF12
5.86407e-233	0.660592	0.381	0.121	2.1544e-228	2	PPFIBP2
1.63594e-223	0.774818	0.663	0.341	6.01028e-219	2	TIAM2
6.29811e-223	0.490673	0.255	0.057	2.31386e-218	2	NR2F2
1.28116e-192	0.63091	0.406	0.149	4.70686e-188	2	TAFA4
5.76087e-183	0.724335	0.702	0.424	2.11648e-178	2	SDC2
1.37189e-175	0.45027	0.99	0.953	5.0402e-171	2	SH3GL2
1.55207e-168	0.62654	0.834	0.586	5.70216e-164	2	RTN1
1.23572e-165	0.416488	0.993	0.948	4.53992e-161	2	CACNA2D1
4.51558e-163	0.651007	0.521	0.253	1.65898e-158	2	DSCAM
1.33072e-158	0.696734	0.536	0.281	4.88892e-154	2	MDGA2
3.93797e-151	0.478481	0.258	0.08	1.44677e-146	2	LRP4
1.65875e-150	0.617591	0.409	0.174	6.09408e-146	2	LINC-ZNF200-17
1.54254e-148	0.553742	0.339	0.132	5.66714e-144	2	KLHL13
6.09026e-147	0.582407	0.403	0.175	2.2375e-142	2	TENT5A
2.16031e-136	0.517983	0.34	0.136	7.93678e-132	2	ZNF608
5.39631e-131	0.456102	0.383	0.167	1.98255e-126	2	TMEM245
5.26983e-127	0.528287	0.773	0.534	1.93608e-122	2	STK39
2.24461e-122	0.562035	0.709	0.472	8.24648e-118	2	WDPCP
8.05737e-118	0.495577	0.832	0.6	2.9602e-113	2	LINC-DECR1-1
3.25554e-117	0.503481	0.892	0.704	1.19605e-112	2	INPP4B
5.33467e-117	0.361665	0.974	0.924	1.95991e-112	2	MBNL1
6.50067e-117	0.539027	0.386	0.181	2.38828e-112	2	ARHGAP44
2.15035e-113	0.480897	0.873	0.713	7.90018e-109	2	DLG1
2.02165e-107	0.518817	0.525	0.3	7.42736e-103	2	MYO5B
1.44854e-106	0.469965	0.602	0.357	5.32181e-102	2	NOL4li1
2.90016e-102	0.380583	0.348	0.16	1.06549e-97	2	LRIG1
2.6698e-101	0.472593	0.488	0.269	9.80858e-97	2	LINC-CELF4-6
1.66988e-100	-0.720003	0.503	0.621	6.13496e-96	2	ANKRD27
2.94438e-97	-0.770378	0.579	0.687	1.08174e-92	2	HDAC9
6.07128e-97	0.461379	0.717	0.503	2.23053e-92	2	SMC5
2.96354e-96	0.478476	0.657	0.417	1.08878e-91	2	NHS
1.08031e-95	0.47081	0.844	0.644	3.96895e-91	2	TMEM178B
3.66754e-95	0.338827	0.978	0.903	1.34742e-90	2	GALNT13
2.70791e-94	0.445113	0.358	0.176	9.94859e-90	2	PRELID2
8.82008e-91	0.464523	0.714	0.496	3.24041e-86	2	PLCXD2
8.79258e-89	-0.75615	0.176	0.36	3.2303e-84	2	TAFA3
1.07742e-87	0.38866	0.937	0.823	3.95833e-83	2	GRIK2
5.42673e-87	0.448504	0.557	0.333	1.99373e-82	2	STK39-AS-1
6.55087e-86	0.429486	0.794	0.609	2.40672e-81	2	LCLAT1
6.93347e-86	0.434374	0.415	0.223	2.54729e-81	2	ARHGAP28
2.0933e-83	0.396291	0.335	0.165	7.69057e-79	2	GLDC
3.3853e-82	0.418194	0.793	0.601	1.24372e-77	2	ABCC5li1
5.99067e-82	0.368946	0.675	0.449	2.20091e-77	2	PSD3
1.63185e-80	0.391729	0.897	0.741	5.99526e-76	2	GOT2
4.61321e-79	-0.687314	0.271	0.444	1.69485e-74	2	TMEM117
2.10734e-78	0.383072	0.865	0.705	7.74215e-74	2	FRMPD2
2.16601e-77	0.405993	0.608	0.398	7.9577e-73	2	IQCJ-SCHIP1-AS-11
2.80061e-77	0.367911	0.328	0.164	1.02892e-72	2	ST8SIA1
2.99789e-77	0.275051	0.993	0.981	1.10139e-72	2	DMDli1
4.06098e-76	0.364279	0.392	0.213	1.49196e-71	2	KALRN
1.22107e-75	0.346809	0.586	0.363	4.4861e-71	2	FAM135B
2.62412e-75	-0.254121	0.995	0.943	9.64074e-71	2	ARR3
3.22383e-75	-0.652203	0.13	0.294	1.1844e-70	2	ITGA4
3.35623e-75	-2.2503	0.146	0.298	1.23304e-70	2	SAG
3.44308e-75	-0.812892	0.117	0.279	1.26495e-70	2	OPCML
4.35594e-74	0.312553	0.927	0.819	1.60033e-69	2	DENND1A
4.3136e-73	0.384064	0.515	0.314	1.58477e-68	2	PCSK5
4.4563e-69	0.341753	0.332	0.177	1.6372e-64	2	ELMO1
2.41179e-68	0.39729	0.65	0.457	8.86068e-64	2	CALB1
3.74468e-68	0.342088	0.862	0.707	1.37576e-63	2	EGFLAM
5.86994e-68	0.336361	0.483	0.291	2.15656e-63	2	DIPK2A
6.3688e-63	0.355605	0.8	0.636	2.33983e-58	2	YPEL2
4.57211e-62	0.293631	0.323	0.173	1.67975e-57	2	TAF1D-AS-2
5.91872e-61	-0.482376	0.942	0.947	2.17448e-56	2	DLG2
4.77718e-60	0.269259	0.985	0.902	1.75509e-55	2	TAFA2
8.02282e-60	-0.579087	0.495	0.598	2.9475e-55	2	IMPA1
4.08937e-59	-0.311084	0.923	0.917	1.50239e-54	2	SNX13
8.77072e-58	0.313665	0.499	0.322	3.22228e-53	2	JAG1
1.04544e-57	0.305961	0.542	0.356	3.84084e-53	2	HECTD1
5.56658e-57	0.334841	0.793	0.639	2.04511e-52	2	SNTB2
3.5496e-56	0.293218	0.879	0.753	1.30409e-51	2	SMARCA2
3.64041e-56	0.279999	0.957	0.854	1.33745e-51	2	NEDD4L
1.21062e-53	0.317277	0.687	0.509	4.44769e-49	2	CCDC148
1.42842e-53	0.275796	0.547	0.369	5.24786e-49	2	SIPA1L1
2.4791e-53	0.289126	0.434	0.266	9.10795e-49	2	IQCJ-SCHIP1-AS-1
3.11847e-53	0.315981	0.596	0.412	1.14569e-48	2	CACNA2D1-AS-6
7.38157e-52	0.3404	0.652	0.482	2.71192e-47	2	PKP4
3.90941e-51	0.29682	0.792	0.631	1.43628e-46	2	MFAP3L
2.06815e-50	0.25268	0.356	0.209	7.59816e-46	2	PTDSS1
3.69489e-50	0.289779	0.625	0.446	1.35747e-45	2	TMCC1
1.39288e-48	0.255135	0.275	0.152	5.11732e-44	2	RASSF9
5.03601e-48	0.283991	0.523	0.352	1.85018e-43	2	MIA3li3
3.91869e-45	-0.455304	0.672	0.716	1.43969e-40	2	GRIP1
6.23521e-44	-0.328791	0.917	0.893	2.29075e-39	2	EYSli2
1.03259e-43	0.260627	0.263	0.149	3.79365e-39	2	DISP3
2.05392e-43	0.277812	0.286	0.166	7.5459e-39	2	WNK3li1
8.77276e-43	-0.422102	0.675	0.718	3.22302e-38	2	TMEM244
2.63414e-42	-0.543105	0.213	0.336	9.67756e-38	2	NAF1-AS-2
3.89111e-42	0.259501	0.371	0.236	1.42956e-37	2	PRDM1
5.34022e-42	-0.351262	0.487	0.318	1.96194e-37	2	AUTS2
1.76914e-41	0.288706	0.377	0.242	6.49964e-37	2	LINC-KLHL29-10
6.00333e-41	0.278995	0.636	0.472	2.20556e-36	2	HACE1
1.51247e-40	0.25274	0.735	0.563	5.55665e-36	2	PHACTR2
5.82836e-40	0.274165	0.585	0.421	2.14128e-35	2	LIFR
5.11764e-39	0.289197	0.323	0.202	1.88017e-34	2	SLC6A11
1.49221e-38	0.250506	0.561	0.402	5.48224e-34	2	BTBD3
5.12579e-38	0.256339	0.766	0.601	1.88316e-33	2	GRIA3
8.62929e-34	-0.441692	0.497	0.56	3.17031e-29	2	FOXO3
1.20377e-33	-0.37427	0.657	0.688	4.42253e-29	2	PPFIA2
8.81416e-33	-0.450925	0.172	0.271	3.23823e-28	2	YWHAQ
1.52859e-32	-0.51138	0.492	0.583	5.6159e-28	2	IL1RAPL1
3.63353e-31	-0.332287	0.756	0.779	1.33492e-26	2	LINC-RPL6-93
9.27412e-30	-0.462403	0.165	0.257	3.40722e-25	2	LINC-ATP1B4-1
5.32448e-27	-0.316427	0.75	0.745	1.95616e-22	2	RCVRN
1.96544e-26	-0.476442	0.283	0.363	7.22083e-22	2	LINC-MRFAP1-5
3.95303e-26	-0.446848	0.353	0.419	1.4523e-21	2	DOP1B
5.01207e-26	-0.429102	0.235	0.318	1.84138e-21	2	MPP6
2.50982e-24	-0.455997	0.217	0.3	9.22084e-20	2	HR
1.08623e-23	-0.286256	0.946	0.869	3.9907e-19	2	EYSli1
1.68792e-23	-0.342872	0.682	0.68	6.20125e-19	2	NTNG2
1.13885e-21	-0.421619	0.382	0.443	4.18402e-17	2	ZBTB38-AS-1
1.16711e-20	-0.401319	0.51	0.542	4.28784e-16	2	JAK1
9.78296e-20	-0.37415	0.327	0.39	3.59416e-15	2	APP
1.55402e-19	-0.407923	0.783	0.764	5.70931e-15	2	IGSF11
3.49784e-19	-0.374328	0.375	0.429	1.28507e-14	2	TRAF3
4.9632e-19	-0.397145	0.341	0.4	1.82343e-14	2	AFF2
4.52264e-18	-0.375602	0.287	0.348	1.66157e-13	2	RAB3GAP2
1.25375e-17	-0.33905	0.532	0.562	4.60615e-13	2	SSBP2
1.50562e-17	-0.255005	0.904	0.882	5.53151e-13	2	RORB
1.15158e-16	-0.3747	0.351	0.401	4.23078e-12	2	LINC-L1RE1-80
6.42451e-16	-0.341105	0.527	0.541	2.3603e-11	2	SCAMP5
9.42724e-16	-0.269288	0.882	0.857	3.46347e-11	2	LHFPL3
1.36942e-15	-0.430977	0.445	0.472	5.03111e-11	2	COL19A1
4.25828e-15	-0.516782	0.711	0.703	1.56445e-10	2	RTBDN
1.29886e-14	-0.38784	0.215	0.271	4.77187e-10	2	SDAD1-AS-1
4.11168e-13	-0.346888	0.614	0.612	1.51059e-08	2	RORA
8.33655e-13	-0.334639	0.629	0.616	3.06276e-08	2	PDE8B
3.57491e-11	-0.326426	0.232	0.278	1.31338e-06	2	JADE3
3.89998e-11	-0.394036	0.325	0.365	1.43281e-06	2	RCAN2
1.58097e-10	-0.333257	0.274	0.317	5.80831e-06	2	MAP2
2.02783e-10	-0.283066	0.216	0.264	7.45005e-06	2	RIN2
4.79606e-10	-0.264919	0.529	0.534	1.76202e-05	2	ILDR2
4.86838e-10	-0.330128	0.337	0.368	1.78859e-05	2	TMEM98
1.01879e-09	-0.296543	0.277	0.313	3.74295e-05	2	RGS9BP
1.36671e-09	-0.289079	0.243	0.284	5.02115e-05	2	KIF19
2.8942e-09	-0.31238	0.262	0.302	0.00010633	2	ZC3H12B
4.38142e-09	-0.298922	0.345	0.373	0.000160969	2	L1RE1li53
1.56191e-08	-0.38903	0.287	0.319	0.00057383	2	ROM1
4.05768e-08	-0.415979	0.861	0.835	0.00149075	2	CST3
4.06497e-08	-0.286932	0.276	0.31	0.00149343	2	ZNF827
5.08097e-08	-0.30294	0.46	0.466	0.0018667	2	ZBTB20
6.67891e-08	-0.252287	0.571	0.55	0.00245377	2	NEUROD1
7.12322e-08	-0.256055	0.577	0.577	0.002617	2	LINC-RPL6-451
8.48665e-08	-0.28876	0.452	0.46	0.00311791	2	SLC1A7
1.19348e-07	-0.280187	0.41	0.428	0.00438473	2	LINC-RPL6-327
2.89027e-07	-0.315201	0.222	0.254	0.0106186	2	LINC-CCDC25-3
7.65656e-07	-0.261273	0.64	0.616	0.0281294	2	CHTOP-AS-2
1.78609e-06	-0.292677	0.313	0.334	0.065619	2	MCTP2-AS-2
5.30023e-06	-0.303887	0.49	0.487	0.194725	2	FTH1li4
1.35282e-05	-0.264777	0.388	0.395	0.497013	2	ZMYND8
5.37797e-05	-1.49641	0.388	0.388	1	2	NRXN3
0.000121446	-0.274113	0.52	0.497	1	2	HSP90AA1li9
0.000707293	-0.260249	0.295	0.304	1	2	SYNE2
0.00176984	-0.289465	0.238	0.251	1	2	SNCG
0.0019282	-0.281692	0.298	0.302	1	2	ADD3
0	2.24384	0.778	0.075	0	3	UNC5C
0	1.85167	0.652	0.032	0	3	TSORFli1254
2.95881e-145	1.09637	0.636	0.33	1.08704e-140	3	LINC-TENT5A-1
6.72135e-120	0.85865	0.503	0.231	2.46936e-115	3	LINC-TENT5A-4
1.42031e-93	0.584935	0.896	0.719	5.21807e-89	3	INPP4B
9.80485e-93	0.775996	0.337	0.139	3.6022e-88	3	EFNA5
2.85917e-80	0.549192	0.311	0.128	1.05043e-75	3	ZNF536
7.33295e-77	0.624966	0.615	0.378	2.69405e-72	3	FAM135B
1.46083e-71	0.606755	0.37	0.176	5.36693e-67	3	SLC35F4li1
3.14218e-66	0.66757	0.434	0.232	1.15441e-61	3	SEMA3E
1.97678e-58	0.41735	0.956	0.846	7.26249e-54	3	LINC-CELF4-5
2.04324e-52	0.439187	0.341	0.177	7.50667e-48	3	TAFA4
3.12083e-50	1.10134	0.404	0.248	1.14656e-45	3	FGF12
4.00314e-46	0.462812	0.406	0.239	1.47071e-41	3	ARHGAP28
1.1461e-41	0.396341	0.814	0.664	4.21066e-37	3	TMEM178B
2.5894e-41	-0.35074	0.904	0.923	9.51318e-37	3	JARID2
1.58661e-39	-0.454423	0.711	0.782	5.82905e-35	3	LINC-RPL6-93
6.70963e-38	0.386511	0.913	0.835	2.46505e-33	3	GRIK2
9.10604e-38	0.375405	0.289	0.158	3.34547e-33	3	ZNF608
1.1714e-35	0.263838	0.973	0.934	4.30359e-31	3	CD47
2.19309e-34	0.396646	0.271	0.149	8.05719e-30	3	AFF3
7.48838e-33	0.372745	0.535	0.381	2.75116e-28	3	TIAM2
1.06495e-30	0.434095	0.742	0.634	3.91251e-26	3	RSRP1
6.18866e-30	0.404357	0.338	0.211	2.27365e-25	3	SLC6A11
1.33677e-29	0.383375	0.328	0.202	4.91116e-25	3	TENT5A
4.19903e-29	0.341694	0.41	0.273	1.54268e-24	3	CLYBL
4.90039e-29	0.338588	0.33	0.202	1.80035e-24	3	LINC-ZNF200-17
6.00438e-29	0.333547	0.47	0.324	2.20595e-24	3	MYO5B
1.10257e-27	-0.499676	0.165	0.298	4.05073e-23	3	HR
2.22702e-27	0.317926	0.861	0.758	8.18184e-23	3	GOT2
4.44324e-26	0.299343	0.528	0.385	1.6324e-21	3	NOL4li1
1.14747e-25	0.385191	0.497	0.362	4.21568e-21	3	APOH
3.64822e-25	0.33451	0.331	0.214	1.34032e-20	3	OSBPL6
9.78575e-25	0.850331	0.25	0.151	3.59519e-20	3	LSM7-AS-1
9.53419e-24	0.282141	0.762	0.626	3.50277e-19	3	LINC-DECR1-1
1.20422e-23	0.317578	0.703	0.575	4.4242e-19	3	CD47-AS-2
2.44073e-22	0.281369	0.696	0.562	8.96699e-18	3	STK39
2.63031e-22	0.280137	0.564	0.42	9.66349e-18	3	IQCJ-SCHIP1-AS-11
1.57229e-21	0.287556	0.278	0.176	5.77642e-17	3	WNK3li1
1.61433e-21	0.28838	0.564	0.433	5.93089e-17	3	GALNT10
1.90183e-21	0.287635	0.314	0.206	6.98713e-17	3	ITGA6
3.88642e-21	-1.87353	0.187	0.281	1.42783e-16	3	SAG
2.20001e-19	0.304765	0.364	0.254	8.08261e-15	3	LINC-KLHL29-10
2.46063e-19	-0.265966	0.819	0.853	9.04012e-15	3	PER3
2.50612e-19	0.260051	0.431	0.313	9.20722e-15	3	MDGA2
6.34808e-18	0.301083	0.321	0.221	2.33222e-13	3	LINC-HSPA8-34
1.37184e-17	0.254555	0.508	0.394	5.04001e-13	3	KANK1
9.57644e-17	0.250834	0.3	0.207	3.51829e-12	3	ARHGAP44
1.56984e-16	0.267511	0.272	0.183	5.76744e-12	3	ST8SIA1
3.57235e-13	-0.316138	0.52	0.583	1.31245e-08	3	LINC-RPL6-451
3.96061e-13	0.275377	0.652	0.559	1.45509e-08	3	IL1RAPL1
4.03275e-13	0.253095	0.275	0.194	1.48159e-08	3	LINC-RWDD3-8
2.94136e-12	-0.471661	0.682	0.707	1.08063e-07	3	RTBDN
6.3221e-11	0.369938	0.266	0.195	2.32268e-06	3	LINC-MAGEE1-4
1.73131e-08	-0.294095	0.685	0.695	0.000636068	3	CPE
2.33164e-08	-0.270433	0.381	0.439	0.000856623	3	ZBTB38-AS-1
4.06277e-08	-0.384168	0.496	0.522	0.00149262	3	NTM
5.02814e-08	-0.277307	0.501	0.536	0.00184729	3	CYGB-AS-1
7.76126e-08	-0.267582	0.377	0.43	0.00285141	3	LINC-RPL6-327
1.7343e-07	-0.318246	0.283	0.334	0.00637165	3	TAFA3
2.86197e-07	-0.321965	0.304	0.355	0.0105146	3	LINC-MRFAP1-5
6.77148e-07	-0.350117	0.81	0.843	0.0248777	3	CST3
2.52673e-06	-0.312426	0.482	0.503	0.0928296	3	HSP90AA1li9
2.71386e-06	-0.287677	0.324	0.367	0.0997045	3	TMEM98
5.75374e-06	-0.250957	0.404	0.443	0.211387	3	RGS3
1.16454e-05	-0.25573	0.378	0.421	0.427839	3	SNTG1
1.41912e-05	-0.267727	0.252	0.3	0.521372	3	ZC3H12B
0.000103808	-1.56524	0.368	0.39	1	3	NRXN3
0.000276884	-0.442307	0.409	0.34	1	3	AUTS2
0	6.52594	0.982	0.037	0	4	CLUL1
0	4.88658	0.958	0.045	0	4	ST6GALNAC5
0	4.41203	0.934	0.004	0	4	TYMS-AS-1
0	4.29769	0.962	0.127	0	4	DSCAML1
0	4.19911	0.92	0.098	0	4	CADM1
0	4.17003	0.864	0.005	0	4	RPL7-AS-22
0	3.9477	0.9	0.066	0	4	PDE6A
0	3.90925	0.87	0.029	0	4	BICD1
0	3.81901	0.851	0.011	0	4	LYPD6
0	3.77457	0.615	0.049	0	4	DLGAP2
0	3.61555	0.98	0.226	0	4	SAG
0	3.48658	0.935	0.308	0	4	AUTS2
0	3.38581	0.8	0.009	0	4	PDE6B
0	3.30594	0.761	0.004	0	4	ESRRB
0	3.22918	0.663	0.007	0	4	NR2E3
0	3.15	0.714	0.042	0	4	CDH8
0	3.11773	0.857	0.155	0	4	HNRNPDL-AS-3
0	3.03298	0.625	0.011	0	4	LINC-PRRC1-3
0	2.94391	0.682	0.001	0	4	LINC-CCSER2-13
0	2.87557	0.992	0.812	0	4	AGBL4
0	2.86265	0.78	0.099	0	4	FRAS1
0	2.80157	0.716	0.065	0	4	SRGAP3
0	2.79462	0.661	0.029	0	4	LRRC4C
0	2.7823	0.744	0.136	0	4	GNB1
0	2.77976	0.656	0.03	0	4	NHSL1
0	2.76754	0.822	0.192	0	4	ADGRL2
0	2.6917	0.628	0.001	0	4	LINC-CCSER2-11
0	2.61354	0.644	0.038	0	4	EPB41L2
0	2.56044	0.638	0.043	0	4	RP9
0	2.5351	0.593	0.023	0	4	CDH8-AS-1
0	2.51579	0.606	0.017	0	4	GULP1
0	2.4921	0.628	0.047	0	4	TMEM196
0	2.45829	0.615	0.051	0	4	TOX
0	2.44854	0.629	0.058	0	4	FRMD3li1
0	2.42315	0.786	0.332	0	4	QCCE-10352
0	2.41973	0.3	0.003	0	4	LAMA2
0	2.3781	0.517	0.011	0	4	PRSS58
0	2.33527	0.598	0.053	0	4	NOVA1
0	2.32718	0.592	0.032	0	4	EYS-AS-9
0	2.31686	0.552	0.025	0	4	PRKCA
0	2.29066	0.55	0.013	0	4	PDE6A-AS-1
0	2.23777	0.534	0.003	0	4	NRL
0	2.22381	0.617	0.079	0	4	SORCS3
0	2.20127	0.697	0.198	0	4	REEP6
0	2.19942	0.565	0.019	0	4	SLC24A1
0	2.18261	0.687	0.145	0	4	CNGB1li1
0	2.17158	0.427	0.002	0	4	PON1
0	2.14444	0.505	0.001	0	4	LINC-CCSER2-15
0	2.1367	0.404	0.032	0	4	LINC-RP1-21O18.1-3
0	2.12243	0.516	0.005	0	4	RPE65
0	2.08127	0.647	0.157	0	4	NABP1
0	2.08081	0.544	0.067	0	4	NFIA
0	2.07556	0.556	0.055	0	4	POLli97
0	2.04619	0.492	0.016	0	4	NOS1AP
0	2.01191	0.537	0.095	0	4	KIAA1328
0	2.00352	0.444	0.001	0	4	LINC-HNRNPA1-25
0	1.95199	0.473	0.015	0	4	PTPRU
0	1.93524	0.957	0.755	0	4	IGSF11
0	1.87063	0.469	0.025	0	4	NFASC
0	1.84618	0.511	0.106	0	4	RP9li1
0	1.81374	0.463	0.084	0	4	TMTC2
0	1.81218	0.35	0.017	0	4	NEBL
0	1.79395	0.525	0.111	0	4	DLGAP4
0	1.75587	0.36	0.012	0	4	GLIS3
0	1.70832	0.966	0.836	0	4	RALGPS2
0	1.70048	0.392	0.021	0	4	RACGAP1
0	1.68852	0.388	0.009	0	4	PRSS58-AS-1
0	1.67744	0.378	0.031	0	4	AUTS2-AS-12
0	1.67533	0.995	0.943	0	4	DLG2
0	1.67252	0.314	0.006	0	4	LORF2li123
0	1.66704	0.444	0.05	0	4	PDE6A-AS-3
0	1.66316	0.445	0.076	0	4	PITPNC1
0	1.64682	0.387	0.02	0	4	MAGEB4
0	1.54513	0.368	0.019	0	4	GNAT1
0	1.50714	0.359	0.02	0	4	LACTBL1
0	1.49133	0.268	0.018	0	4	COLEC12
0	1.48083	0.273	0.002	0	4	LINC-KLF12-6
0	1.47287	0.365	0.042	0	4	EYS-AS-8
0	1.42532	0.349	0.037	0	4	AMOT
0	1.42031	0.353	0.019	0	4	MYO10
0	1.41215	0.376	0.052	0	4	ZNF319
0	1.39567	0.275	0.017	0	4	FAM171B
0	1.38539	0.298	0	0	4	LINC-CCSER2-8
0	1.33431	0.323	0.026	0	4	TJP2
0	1.31148	0.277	0.009	0	4	FRAS1-AS-3
0	1.30343	0.29	0.009	0	4	SRGAP3-AS-1
0	1.29834	0.269	0	0	4	LINC-CCSER2-9
0	1.2943	0.335	0.041	0	4	LINC-NUDT12-3
0	1.254	0.293	0.029	0	4	ZNF385B
0	1.24191	0.289	0.015	0	4	KIAA1671-AS-8
0	1.23041	0.282	0.01	0	4	TBC1D30
0	1.20594	0.259	0.005	0	4	ITGA9
0	1.20531	0.268	0.024	0	4	FMNL2
0	1.17334	0.278	0.013	0	4	RTN4RL1
0	1.12545	0.263	0.009	0	4	CADM1-AS-1
0	-1.71098	0.735	0.993	0	4	CADPS
0	-1.99643	0.256	0.889	0	4	SYNE1
0	-2.05456	0.582	0.979	0	4	CACNA2D1
0	-2.07213	0.253	0.897	0	4	KCNB2-AS-4
0	-2.09619	0.299	0.929	0	4	GPM6A
0	-2.13134	0.259	0.907	0	4	PDZD8li1
0	-2.19914	0.314	0.928	0	4	MTCL1
0	-2.21747	0.151	0.848	0	4	HIVEP3
0	-2.25975	0.316	0.954	0	4	GALNT13
0	-2.31017	0.071	0.795	0	4	SEMA6D
0	-2.33655	0.09	0.808	0	4	CSMD2
0	-2.34004	0.076	0.788	0	4	DACH2
0	-2.44611	0.109	0.855	0	4	MAML2
0	-2.46592	0.21	0.898	0	4	LINC-CELF4-5
0	-2.47503	0.152	0.907	0	4	IQGAP2
0	-2.58826	0.074	0.857	0	4	RHOBTB1
0	-2.62424	0.145	0.918	0	4	NEDD4L
0	-2.70506	0.107	0.888	0	4	GNAT2
0	-2.73054	0.089	0.895	0	4	PDE6C
0	-2.73141	0.693	0.999	0	4	KCNB2
0	-3.05163	0.092	0.964	0	4	MORC1
0	-3.25685	0.107	0.969	0	4	TAFA2
0	-3.27357	0.202	0.988	0	4	P3H3
0	-3.30964	0.08	0.934	0	4	EYSli1
0	-3.35767	0.179	0.993	0	4	SLC24A2
0	-3.59908	0.084	0.969	0	4	EYS
0	-3.63167	0.275	0.996	0	4	ARR3
0	-3.65892	0.215	0.996	0	4	SPHKAP
2.10543e-307	1.51283	0.37	0.054	7.73515e-303	4	SYBU
1.36671e-302	-2.32858	0.088	0.779	5.02114e-298	4	OPN1LW
2.59232e-298	-1.95352	0.349	0.883	9.52392e-294	4	LRFN2
1.93009e-295	-2.15198	0.144	0.808	7.09096e-291	4	GOT2
8.60336e-285	-2.10945	0.215	0.842	3.16079e-280	4	THRB
1.39567e-283	1.83659	0.526	0.133	5.12754e-279	4	ZNF330
2.03434e-277	-1.78513	0.304	0.863	7.47397e-273	4	AGAP1
2.62511e-276	1.88077	0.727	0.304	9.64438e-272	4	DIP2C
5.41256e-275	-1.9737	0.206	0.826	1.98852e-270	4	PDE6H
1.53975e-272	-1.77471	0.284	0.848	5.65688e-268	4	MTUS1
2.46903e-272	-1.34265	0.618	0.958	9.07096e-268	4	FRMD4B
3.43342e-270	-1.23803	0.711	0.975	1.2614e-265	4	WDR17
4.01196e-264	-2.08174	0.07	0.718	1.47396e-259	4	RPL7li83
1.9726e-263	-1.7419	0.263	0.847	7.24713e-259	4	NDUFAF6
3.61971e-263	1.8131	0.591	0.185	1.32985e-258	4	ITGA2
1.59714e-258	1.73348	0.882	0.655	5.86772e-254	4	HDAC9
2.8204e-257	-1.84912	0.189	0.808	1.03619e-252	4	MAPK4
3.35344e-253	-1.5089	0.364	0.918	1.23202e-248	4	ANK3
3.76808e-247	-2.06729	0.084	0.7	1.38435e-242	4	PELI2
4.89123e-246	1.6457	0.497	0.131	1.79699e-241	4	PLA2G4C
2.01811e-245	-1.77259	0.152	0.768	7.41435e-241	4	EML1
3.88244e-244	-2.25994	0.062	0.68	1.42637e-239	4	SAMD7
3.8855e-244	-1.95587	0.071	0.697	1.42749e-239	4	MFAP3L
7.4028e-244	2.14946	0.34	0.058	2.71972e-239	4	DNM3
2.01254e-242	-2.00357	0.05	0.677	7.39388e-238	4	LINC-DECR1-1
1.25353e-241	-1.96639	0.176	0.743	4.60533e-237	4	GRIP1
3.0424e-237	1.209	0.266	0.034	1.11775e-232	4	PCDH17
1.25863e-227	-1.03097	0.792	0.975	4.62409e-223	4	NSF
4.30764e-225	-2.03888	0.06	0.654	1.58258e-220	4	PDE8B
1.43055e-218	1.27597	0.95	0.855	5.2557e-214	4	LHFPL3
5.89403e-214	1.15548	0.279	0.041	2.16541e-209	4	ALX4-AS-1
1.70253e-211	1.3503	0.385	0.085	6.25493e-207	4	GATAD1
8.50155e-210	-1.66287	0.141	0.702	3.12338e-205	4	MLXIP
5.53333e-199	1.11469	0.254	0.037	2.03289e-194	4	TTYH1
1.8769e-198	-1.69578	0.099	0.648	6.89554e-194	4	GJD2
2.19383e-198	0.806152	0.994	0.987	8.05992e-194	4	HCN1
4.47708e-197	0.823058	0.994	0.981	1.64483e-192	4	CADM2
1.92896e-196	-1.06959	0.712	0.952	7.0868e-192	4	CD47
5.70338e-196	-1.66738	0.098	0.648	2.09537e-191	4	PRICKLE2
5.75722e-195	1.39058	0.416	0.107	2.11515e-190	4	USP53
6.38136e-195	-1.35513	0.362	0.846	2.34445e-190	4	NUBPL
4.44512e-194	1.60417	0.364	0.084	1.63309e-189	4	B3GALT1
2.31417e-189	1.26587	0.33	0.068	8.50204e-185	4	SMAD9
2.50826e-187	-1.64528	0.069	0.607	9.2151e-183	4	WNK3li3
2.05414e-183	-0.887788	0.855	0.981	7.54669e-179	4	FSTL5
2.28597e-182	1.15781	0.313	0.062	8.39842e-178	4	OXLD1
7.77056e-182	-1.57193	0.126	0.648	2.85483e-177	4	CACNA1D
3.78308e-180	-1.5978	0.063	0.591	1.38987e-175	4	COTL1
1.44861e-178	1.19222	0.343	0.078	5.32206e-174	4	CNTRL
1.64934e-177	-1.6435	0.044	0.563	6.05952e-173	4	ABCC4
3.29412e-172	-1.5831	0.146	0.652	1.21023e-167	4	CCDC85A
4.19855e-172	-1.62725	0.115	0.626	1.54251e-167	4	MARCHF11
1.10325e-169	1.21525	0.268	0.049	4.05324e-165	4	COL11A1
1.16081e-169	1.06906	0.951	0.882	4.2647e-165	4	RORB
7.01065e-168	-1.11635	0.464	0.875	2.57564e-163	4	ARHGEF4
1.62353e-167	1.42677	0.502	0.172	5.9647e-163	4	TAFA4
1.57155e-165	-1.83043	0.032	0.527	5.77371e-161	4	LINC-BRINP1-8
8.55684e-165	1.4294	0.76	0.516	3.1437e-160	4	SGMS1
2.36285e-163	-1.62138	0.034	0.523	8.68087e-159	4	LINC-KCNMB2-1
2.15912e-162	-1.4074	0.223	0.707	7.9324e-158	4	TMEM178B
5.39804e-162	-1.5578	0.053	0.541	1.98319e-157	4	ENTPD3
5.67118e-162	-1.25724	0.308	0.774	2.08353e-157	4	NRCAM
7.13385e-160	0.844083	0.94	0.911	2.6209e-155	4	ABCA4
1.66554e-159	-1.02274	0.599	0.904	6.11901e-155	4	CHD7
4.20401e-159	-1.16244	0.409	0.829	1.54451e-154	4	DAAM1
4.78342e-159	-1.49892	0.076	0.565	1.75738e-154	4	PFKP
2.166e-157	-1.37821	0.185	0.674	7.95766e-153	4	KSR2
7.86637e-157	-0.866924	0.738	0.951	2.89003e-152	4	CSPP1
1.4673e-156	-1.35976	0.19	0.66	5.39072e-152	4	DAP3
1.56343e-155	1.37585	0.407	0.123	5.7439e-151	4	SHANK3
5.3987e-153	1.40311	0.394	0.119	1.98343e-148	4	PCDHGA4
7.45732e-153	1.13986	0.897	0.818	2.73974e-148	4	ATP8A2li1
1.48181e-149	-1.45107	0.044	0.511	5.44402e-145	4	PRMT8
1.54922e-149	-1.25534	0.33	0.758	5.6917e-145	4	FRMPD2
3.30697e-148	-1.28083	0.233	0.7	1.21495e-143	4	CH037
2.14435e-147	1.50797	0.393	0.123	7.87814e-143	4	FRMD5
2.1896e-145	-1.42974	0.056	0.512	8.04439e-141	4	CELF3
1.05049e-144	-1.0777	0.518	0.875	3.85939e-140	4	PRKD1
1.45856e-144	1.08661	0.851	0.739	5.35861e-140	4	PPP6R3
9.77605e-143	-1.12778	0.367	0.779	3.59162e-138	4	LCA5
2.72719e-141	-0.737455	0.88	0.979	1.00194e-136	4	KTN1
3.44239e-140	-1.3039	0.122	0.581	1.2647e-135	4	MAP2K1
4.46085e-140	-1.41014	0.086	0.544	1.63887e-135	4	HIVEP2
7.83906e-140	-1.17734	0.35	0.765	2.87999e-135	4	ARHGAP24
7.92098e-139	-1.54763	0.051	0.494	2.91009e-134	4	COL19A1
3.10909e-138	-1.21457	0.174	0.634	1.14225e-133	4	VWA3B
1.03279e-137	-0.959474	0.628	0.908	3.79435e-133	4	AFF1
2.93208e-137	1.40854	0.505	0.213	1.07722e-132	4	ZCCHC2
9.84788e-137	1.06429	0.313	0.08	3.61801e-132	4	NMT2li1
8.88391e-135	-1.44758	0.044	0.481	3.26386e-130	4	TANC1
1.63957e-134	0.975055	0.266	0.059	6.02362e-130	4	RIC8B
2.25071e-134	-0.697428	0.875	0.983	8.26889e-130	4	PDE4Dli1
5.55245e-134	1.31438	0.394	0.13	2.03991e-129	4	BEND5-AS-2
2.17044e-132	-1.39977	0.136	0.576	7.97399e-128	4	GPM6A-AS-1
4.97041e-132	1.4809	0.504	0.217	1.82608e-127	4	NRG1
1.64016e-131	1.3381	0.511	0.219	6.0258e-127	4	ICA1
2.30929e-129	-0.931921	0.573	0.877	8.48409e-125	4	CORO2B
8.20523e-129	1.52448	0.642	0.352	3.01452e-124	4	LINC-IGSF11-1
1.09505e-128	-0.813148	0.753	0.948	4.0231e-124	4	VOPP1
2.52088e-128	1.19146	0.363	0.111	9.26145e-124	4	TMEM108
1.67163e-127	-1.45453	0.066	0.491	6.14142e-123	4	ADAMTS3
2.17729e-127	-1.02113	0.541	0.863	7.99913e-123	4	GRB10
5.45681e-127	-0.831903	0.668	0.923	2.00478e-122	4	CAMTA1
1.74364e-126	-1.40705	0.042	0.459	6.40597e-122	4	IQCJ-SCHIP1-AS-11
3.53882e-126	-0.687243	0.916	0.987	1.30013e-121	4	DMDli1
1.49194e-125	1.29674	0.502	0.218	5.48123e-121	4	ZBTB22
5.61331e-124	0.809636	0.954	0.905	2.06227e-119	4	USH2A
1.88804e-121	1.30853	0.411	0.15	6.93647e-117	4	PTPN13
1.91827e-121	-1.20739	0.233	0.655	7.04752e-117	4	GRIA3
4.07806e-121	-0.78969	0.795	0.953	1.49824e-116	4	NLK
1.28659e-120	1.59448	0.576	0.297	4.72678e-116	4	ROM1
2.07845e-120	1.24982	0.837	0.685	7.63602e-116	4	CPE
1.84466e-119	1.07107	0.322	0.093	6.7771e-115	4	SHTN1
5.32808e-118	-1.28908	0.089	0.496	1.95748e-113	4	SDC2
4.27433e-116	-0.963882	0.392	0.789	1.57035e-111	4	SMYD3
1.9364e-115	-1.16965	0.168	0.581	7.11413e-111	4	RYBP
4.30548e-115	-1.34175	0.055	0.448	1.58179e-110	4	SLC9A9
1.32162e-114	-1.07946	0.264	0.665	4.85549e-110	4	WASF1
4.43557e-114	-1.1304	0.088	0.496	1.62958e-109	4	ACTC1-AS-1
1.02787e-113	-1.2297	0.079	0.484	3.77629e-109	4	NT5DC1
1.27864e-113	-1.08254	0.203	0.618	4.6976e-109	4	PHACTR2
1.35555e-113	-1.0272	0.249	0.666	4.98016e-109	4	ARMH4
3.42818e-113	-1.1519	0.153	0.563	1.25948e-108	4	SOD3
5.5448e-113	-1.00866	0.337	0.717	2.03711e-108	4	GRK7
3.05483e-112	1.29221	0.558	0.296	1.12231e-107	4	SLC12A2
3.63783e-111	-1.24417	0.033	0.415	1.3365e-106	4	SMTN
2.09006e-110	-1.35856	0.094	0.481	7.67866e-106	4	NHS
8.95155e-110	-1.23934	0.168	0.56	3.28871e-105	4	JAK1
1.13081e-109	-1.17729	0.06	0.448	4.15449e-105	4	TMEM132C
1.65448e-109	-0.970362	0.299	0.704	6.0784e-105	4	SLC6A6
2.8391e-108	-1.22134	0.046	0.425	1.04306e-103	4	KCNMB2
6.86907e-107	-0.958154	0.347	0.711	2.52363e-102	4	AHCYL1
8.00295e-107	1.02878	0.266	0.071	2.9402e-102	4	ZNF581
1.13205e-106	-1.31235	0.039	0.412	4.15902e-102	4	LORF2li26
1.77837e-106	-1.04788	0.245	0.642	6.53355e-102	4	VCL
3.08132e-106	-0.877674	0.494	0.82	1.13205e-101	4	EEA1
3.56155e-106	-0.967422	0.296	0.676	1.30848e-101	4	CEP104li1
3.81871e-105	-1.02971	0.194	0.594	1.40295e-100	4	PPA1li2
4.9085e-105	-1.07973	0.168	0.564	1.80333e-100	4	LBH
7.18992e-105	-1.23126	0.06	0.437	2.6415e-100	4	SPRED1
8.40602e-105	-1.19335	0.068	0.449	3.08829e-100	4	MFSD5
1.9832e-104	0.477377	0.995	0.995	7.28608e-100	4	NEGR1
2.44841e-104	1.1688	0.71	0.517	8.99523e-100	4	PARD3
2.68436e-103	1.20526	0.419	0.172	9.86206e-99	4	NR6A1-AS-3
3.63538e-103	-0.873809	0.352	0.744	1.3356e-98	4	SLC12A5
5.87401e-103	1.07924	0.326	0.107	2.15805e-98	4	GLB1L2li1
2.86852e-102	-1.19718	0.087	0.457	1.05387e-97	4	LINC-GJD2-1
5.85212e-102	-0.677321	0.774	0.946	2.15001e-97	4	AKT3
5.98099e-102	-1.0435	0.141	0.53	2.19735e-97	4	TRIO
6.41782e-102	-1.06229	0.122	0.513	2.35784e-97	4	CALB1
1.1209e-101	-0.875218	0.376	0.755	4.11807e-97	4	FRY
1.17589e-101	-1.08235	0.128	0.51	4.32011e-97	4	SLC22A4
1.87023e-100	-0.904943	0.315	0.701	6.87103e-96	4	BIN1
8.03261e-99	-2.16518	0.028	0.38	2.9511e-94	4	LINC-TENT5A-1
9.02944e-99	-0.900916	0.375	0.736	3.31733e-94	4	SPAG9
1.25545e-98	-1.17624	0.14	0.512	4.6124e-94	4	KCNAB1li1
2.92434e-98	-1.07024	0.128	0.51	1.07437e-93	4	FRMD4B-AS-3
3.36436e-98	-1.1735	0.102	0.467	1.23603e-93	4	PPP2R2A-AS-1
3.72723e-98	-1.111	0.044	0.399	1.36935e-93	4	TRA
1.8753e-97	1.32873	0.547	0.306	6.88967e-93	4	TPK1
4.54482e-97	-1.14751	0.028	0.375	1.66972e-92	4	LINC-PRMT8-1
7.67617e-97	1.51787	0.329	0.117	2.82015e-92	4	TENM2
8.49068e-96	-1.08157	0.101	0.471	3.11939e-91	4	LIFR
8.8244e-96	-1.07303	0.046	0.396	3.242e-91	4	LINC-C1ORF100-7
3.97144e-95	-1.09364	0.05	0.403	1.45907e-90	4	DECR1
4.73631e-95	-0.892393	0.375	0.736	1.74007e-90	4	WIPF1
1.06008e-94	-0.917337	0.247	0.614	3.89461e-90	4	CILK1
1.1889e-94	-1.28999	0.029	0.369	4.36789e-90	4	MARCH11-AS-1
1.25334e-94	-0.759569	0.662	0.893	4.60463e-90	4	PBX3
2.52748e-94	1.13445	0.382	0.153	9.2857e-90	4	ATP11C
4.04477e-94	-1.08772	0.107	0.465	1.48601e-89	4	CACNA2D1-AS-6
1.47065e-93	-1.08674	0.046	0.388	5.40301e-89	4	MAP6
4.72641e-93	1.11661	0.697	0.521	1.73644e-88	4	FAM160A1
7.21693e-93	1.09007	0.354	0.132	2.65143e-88	4	ZNF536
1.43741e-92	-1.18527	0.036	0.373	5.2809e-88	4	GOT2-AS-2
2.21612e-92	-0.992911	0.147	0.509	8.1418e-88	4	TSORFli297
2.62312e-92	0.947297	0.301	0.098	9.6371e-88	4	LRP4
2.02113e-91	-0.605984	0.847	0.967	7.42543e-87	4	SH3GL2
4.63357e-91	1.05062	0.706	0.508	1.70233e-86	4	NTM
5.91868e-91	-0.87682	0.311	0.683	2.17446e-86	4	AATF
6.98142e-91	-1.13467	0.031	0.365	2.5649e-86	4	LINC-MFAP1A-5
1.1599e-90	0.701935	0.884	0.89	4.26136e-86	4	RGS9
4.34037e-90	1.12762	0.506	0.265	1.59461e-85	4	ANGPTL1
9.69562e-90	-0.783076	0.521	0.824	3.56207e-85	4	SLC44A1
3.29283e-89	-0.363724	0.994	0.997	1.20975e-84	4	RIMS2
4.28535e-89	-0.835289	0.36	0.722	1.5744e-84	4	FRMPD1
1.1284e-88	-1.19931	0.034	0.361	4.14563e-84	4	ASIC2-AS-4
2.01851e-88	-0.952946	0.116	0.475	7.41579e-84	4	ACSL3
5.69436e-88	-1.15649	0.03	0.352	2.09205e-83	4	LINC-EYS-3
2.46374e-87	-0.642729	0.718	0.925	9.05152e-83	4	PROM1
2.48373e-87	-0.978142	0.111	0.467	9.12498e-83	4	GALNT10
2.73631e-87	-0.938565	0.102	0.453	1.00529e-82	4	TOMM70
1.09199e-86	-0.922857	0.245	0.603	4.01186e-82	4	GPAM
1.3137e-86	-0.885505	0.316	0.661	4.82641e-82	4	LCLAT1
1.56133e-86	1.09436	0.665	0.49	5.73616e-82	4	SUPT20H
1.5643e-86	1.07716	0.667	0.488	5.74709e-82	4	TUSC3
1.81443e-86	1.14538	0.647	0.472	6.66602e-82	4	SPATA6
3.11881e-86	-0.964082	0.119	0.465	1.14582e-81	4	PLEKHA5
8.75391e-86	-0.881811	0.176	0.539	3.2161e-81	4	SUSD6
1.04539e-85	-0.690278	0.543	0.859	3.84067e-81	4	MAGI2li1
2.62979e-85	-1.14441	0.026	0.343	9.6616e-81	4	CNBD1
3.94861e-85	0.80286	0.878	0.814	1.45068e-80	4	PTPRB
4.36103e-84	-0.888901	0.315	0.657	1.6022e-79	4	PLEKHC1-AS-1
6.85592e-83	0.932992	0.762	0.655	2.5188e-78	4	EXT1
1.08094e-82	0.970972	0.335	0.129	3.97126e-78	4	EPB41
1.62219e-82	-0.833552	0.385	0.708	5.95978e-78	4	UBE2H
1.86041e-81	1.10294	0.399	0.179	6.83497e-77	4	NR3C1
2.86471e-81	-0.82476	0.37	0.705	1.05246e-76	4	ARHGAP17
6.99528e-81	-1.01594	0.031	0.336	2.57e-76	4	DACH2li1
1.01238e-80	-0.892846	0.302	0.642	3.71939e-76	4	SMIM24
1.20772e-80	-1.05574	0.035	0.342	4.43704e-76	4	DIPK2A
1.29103e-80	-0.818363	0.309	0.656	4.74311e-76	4	PACSIN1
2.36098e-80	-1.07373	0.056	0.369	8.67401e-76	4	LINC-MRFAP1-5
1.43245e-79	-1.0179	0.025	0.324	5.26269e-75	4	LINC-CELF4-6
3.06456e-79	0.983527	0.359	0.148	1.12589e-74	4	CSRNP3
1.48798e-78	-1.06347	0.043	0.348	5.46668e-74	4	TAFA3
2.00113e-77	1.08271	0.661	0.491	7.35194e-73	4	HSP90AA1li9
2.63071e-77	-1.06423	0.02	0.312	9.66495e-73	4	IQCJ-SCHIP1-AS-1
2.87985e-77	1.12293	0.546	0.333	1.05803e-72	4	TDRD7
2.89313e-77	-0.98886	0.023	0.313	1.06291e-72	4	CNGB3-AS-2
4.24302e-77	-0.96259	0.026	0.319	1.55884e-72	4	LINC-ZNF238-10
5.57679e-77	-0.542162	0.797	0.946	2.04886e-72	4	RERE
6.27841e-77	-1.17468	0.038	0.333	2.30663e-72	4	NAF1-AS-2
1.83582e-76	1.12788	0.3	0.113	6.74461e-72	4	KCNIP4
1.88536e-76	-0.967068	0.026	0.313	6.92662e-72	4	RHOBTB1-AS-1
2.55368e-76	-0.885571	0.124	0.451	9.38197e-72	4	PLS1
1.98153e-75	-0.557972	0.817	0.947	7.27995e-71	4	ATP2B1
2.01311e-75	1.1205	0.646	0.479	7.39596e-71	4	MAML3
5.86802e-75	-0.951299	0.092	0.402	2.15585e-70	4	PPM1H
7.39685e-75	-0.920168	0.116	0.434	2.71753e-70	4	TMEM117
1.06664e-74	1.10611	0.498	0.289	3.91871e-70	4	ADD3
1.39663e-74	-0.90864	0.193	0.519	5.13107e-70	4	ADPGK
6.37673e-74	-0.74195	0.344	0.678	2.34275e-69	4	RABGAP1L
7.76894e-74	-0.910331	0.062	0.36	2.85423e-69	4	ELOVL2
1.32832e-73	-0.822305	0.184	0.52	4.88013e-69	4	HACE1
1.33072e-73	-0.748006	0.419	0.742	4.88892e-69	4	MPP4
1.51255e-73	-0.595486	0.77	0.947	5.55695e-69	4	MLLT3
1.51491e-73	-0.782111	0.258	0.6	5.56561e-69	4	CRB1
2.54055e-73	-0.89779	0.085	0.392	9.33373e-69	4	PPARGC1A
7.51673e-73	-0.777811	0.258	0.587	2.76157e-68	4	FNDC3B
1.00557e-72	-1.0433	0.026	0.308	3.69435e-68	4	LINC-NHLRC2-1
2.19496e-72	0.681815	0.855	0.804	8.06405e-68	4	NBEA
2.30676e-72	-0.687226	0.75	0.907	8.47482e-68	4	EYSli2
2.52528e-72	-0.894957	0.035	0.321	9.27764e-68	4	CDYL2li1
2.55656e-72	-0.90165	0.024	0.299	9.39255e-68	4	ASIC4
2.88524e-72	-0.957323	0.073	0.366	1.06001e-67	4	PCSK5
3.61969e-72	-0.954688	0.018	0.294	1.32984e-67	4	KIF19
6.37042e-72	-0.45645	0.936	0.982	2.34043e-67	4	DST
6.58286e-72	-0.585077	0.743	0.927	2.41848e-67	4	OXR1
8.24344e-72	0.773585	0.827	0.796	3.02856e-67	4	DOCK9
1.95735e-71	-0.819274	0.188	0.517	7.1911e-67	4	LINC-HNRNPDL-11
2.20337e-71	1.1245	0.326	0.135	8.09497e-67	4	ITPKB
7.7266e-71	0.908919	0.29	0.109	2.83868e-66	4	AOAH
1.57083e-69	-0.84215	0.049	0.337	5.77106e-65	4	RARG-AS-1
1.62745e-69	-0.955793	0.062	0.346	5.97909e-65	4	MTCL1-AS-1
2.45298e-69	-0.844594	0.021	0.291	9.012e-65	4	CCDC177-AS-1
6.99632e-69	0.99755	0.637	0.477	2.57038e-64	4	PSD3
7.34861e-69	-0.87567	0.02	0.288	2.6998e-64	4	SLC24A2-AS-2
2.48069e-68	-0.744883	0.363	0.683	9.1138e-64	4	YPEL2
3.08722e-68	-0.632224	0.594	0.845	1.13422e-63	4	ANKRD17
3.11947e-68	-0.767785	0.192	0.518	1.14606e-63	4	BBS9
3.23943e-68	-0.887675	0.056	0.336	1.19013e-63	4	DIPK1A
7.62405e-68	-0.856387	0.083	0.372	2.801e-63	4	SPATA5
1.05006e-67	0.947725	0.314	0.13	3.85783e-63	4	ACVR1
1.0887e-67	-0.848955	0.129	0.429	3.99978e-63	4	LINC-SMIM13-2
1.09447e-67	-0.908819	0.062	0.346	4.02096e-63	4	TEAD3
1.28116e-67	-0.721115	0.348	0.657	4.70685e-63	4	FAM78B
1.38958e-67	-0.869459	0.029	0.297	5.10516e-63	4	RAX
1.4706e-67	-0.594141	0.825	0.957	5.40283e-63	4	ACTG1
3.32772e-67	-0.898816	0.124	0.418	1.22257e-62	4	FAM135B
3.38305e-67	-0.560811	0.681	0.9	1.2429e-62	4	PPM1E
5.46659e-66	-0.92653	0.049	0.323	2.00837e-61	4	VMN2R116li130
5.8122e-66	0.994095	0.386	0.189	2.13534e-61	4	NCOA3
2.56568e-65	-0.682069	0.34	0.658	9.42607e-61	4	ADK
2.76305e-65	-0.533054	0.757	0.935	1.01512e-60	4	TCF12
3.09814e-65	-0.860558	0.323	0.604	1.13822e-60	4	CD47-AS-2
3.51481e-65	-0.656733	0.525	0.79	1.29131e-60	4	SMARCA2
5.40713e-65	-0.758341	0.223	0.546	1.98653e-60	4	RGS7
1.39667e-64	1.06862	0.459	0.26	5.13124e-60	4	DHX8
1.42136e-64	0.906267	0.706	0.562	5.22194e-60	4	MPDZ
1.56107e-64	-0.657374	0.459	0.736	5.7352e-60	4	DDHD1
1.64421e-64	0.865937	0.701	0.59	6.04068e-60	4	DIP2B
2.68524e-64	-0.781829	0.13	0.426	9.86529e-60	4	DOP1B
2.88269e-64	-0.720064	0.152	0.46	1.05907e-59	4	ZNRF2
3.58451e-64	-0.790529	0.161	0.461	1.31691e-59	4	LINC-PTPRC-4
4.40531e-64	-0.804083	0.09	0.378	1.61847e-59	4	SPRED2
4.47988e-64	-0.702951	0.377	0.7	1.64586e-59	4	NTNG2
5.34967e-64	-0.744327	0.255	0.557	1.96542e-59	4	SMC5
5.44187e-64	1.06008	0.51	0.321	1.99929e-59	4	SIL1
6.17491e-64	-1.10679	0.016	0.266	2.2686e-59	4	SEMA3E
9.56164e-64	0.544944	0.922	0.921	3.51285e-59	4	JARID2
2.09455e-63	-1.19259	0.02	0.272	7.69517e-59	4	LINC-TENT5A-4
2.20184e-63	0.84817	0.749	0.643	8.08935e-59	4	ARHGAP26
7.16385e-63	-0.866432	0.068	0.336	2.63193e-58	4	TMEM43
1.14733e-62	-0.822436	0.133	0.418	4.21517e-58	4	EIF1Bli1
1.78207e-62	-0.625265	0.37	0.682	6.54713e-58	4	ITGB5
1.79777e-62	-0.920931	0.021	0.27	6.60484e-58	4	ARHGAP28
2.1394e-62	-0.712995	0.31	0.619	7.85994e-58	4	C2CD5
2.7249e-62	-0.78342	0.023	0.273	1.0011e-57	4	MACROH2A2
4.6544e-62	-0.779524	0.029	0.281	1.70998e-57	4	SNPH
5.07528e-62	-0.723491	0.209	0.51	1.86461e-57	4	SEC14L1
6.00617e-62	-0.814545	0.061	0.324	2.20661e-57	4	TPCN2
1.20709e-61	-0.584589	0.552	0.818	4.43474e-57	4	MYCBP2
1.27316e-61	0.984477	0.401	0.205	4.67746e-57	4	KCNB1
1.30138e-61	-0.792188	0.032	0.285	4.78114e-57	4	RPL6li124
1.67455e-61	-0.890636	0.03	0.28	6.15211e-57	4	LINC-KLHL29-10
2.67883e-61	-0.479377	0.798	0.936	9.84177e-57	4	MACF1
4.53834e-61	-0.654023	0.401	0.7	1.66734e-56	4	TXNL1
7.53697e-61	-0.832108	0.019	0.261	2.76901e-56	4	PDZD8
1.0734e-60	-0.869331	0.045	0.298	3.94355e-56	4	TLE1
1.75672e-60	-0.868819	0.017	0.259	6.454e-56	4	TLR3-AS-2
2.03602e-60	-0.782928	0.076	0.343	7.48012e-56	4	ZBTB18
2.07319e-60	-0.70992	0.206	0.509	7.61669e-56	4	AFF1-AS-2
2.20513e-60	0.965962	0.36	0.174	8.10142e-56	4	TBC1D5
2.3361e-60	-0.815258	0.106	0.381	8.58259e-56	4	SERPINI1
2.4571e-60	-0.777209	0.139	0.424	9.02713e-56	4	LORF2li247
2.70497e-60	-0.583455	0.723	0.918	9.9378e-56	4	DACH1
4.32773e-60	-0.911097	0.017	0.256	1.58997e-55	4	LINC-ATP1B4-1
5.38638e-60	-0.602396	0.6	0.847	1.9789e-55	4	GLCCI1
5.57926e-60	-0.913529	0.034	0.281	2.04976e-55	4	ITGA4
9.15631e-60	-0.693018	0.266	0.578	3.36394e-55	4	CACNA1H
1.39864e-59	-0.77291	0.048	0.302	5.13845e-55	4	PRDM5
3.03541e-59	-0.76206	0.134	0.414	1.11518e-54	4	MVK
1.29085e-58	-0.587109	0.74	0.924	4.74246e-54	4	N4BP2L2
1.46958e-58	-0.673962	0.164	0.455	5.39908e-54	4	RASSF8
2.05126e-58	-0.752683	0.119	0.396	7.53613e-54	4	APP
9.13158e-58	-0.720934	0.05	0.302	3.35485e-53	4	WNK3
1.11445e-57	1.00094	0.503	0.328	4.09436e-53	4	ARMC2
1.43781e-57	1.00715	0.404	0.221	5.28237e-53	4	HACD3
1.59063e-57	-0.768782	0.034	0.273	5.84382e-53	4	PRDM1
3.3111e-57	-0.550321	0.688	0.897	1.21647e-52	4	SLC4A4
3.58956e-57	-0.787269	0.138	0.413	1.31877e-52	4	TIAM2
4.76279e-57	0.447855	0.941	0.947	1.7498e-52	4	ATXN1
7.08001e-57	-0.741375	0.113	0.383	2.60112e-52	4	SLC39A10-AS-2
8.36673e-57	-0.776996	0.02	0.251	3.07385e-52	4	SLC29A4
1.22247e-56	-0.680368	0.182	0.466	4.49124e-52	4	SSX2IP
1.72457e-56	-0.710981	0.354	0.634	6.33588e-52	4	GUK1
2.24762e-56	-0.705011	0.091	0.353	8.25752e-52	4	RADIL
2.58805e-56	-0.830249	0.038	0.272	9.50825e-52	4	PDZD3
3.30935e-56	-0.711072	0.34	0.618	1.21582e-51	4	ANKRD27
4.02706e-56	-0.69179	0.188	0.477	1.4795e-51	4	DIAPH1
7.11135e-56	0.888831	0.621	0.489	2.61264e-51	4	MAP3K2
1.70516e-55	-0.718616	0.133	0.41	6.26458e-51	4	LINC-L1RE1-80
2.02183e-55	-0.603167	0.445	0.716	7.42798e-51	4	QKI
2.25105e-55	-0.694809	0.16	0.434	8.27011e-51	4	GTF3C1
2.72004e-55	-0.705059	0.103	0.365	9.99314e-51	4	ARID3B
3.03651e-55	-0.663135	0.279	0.571	1.11558e-50	4	NEUROD1
3.40188e-55	-0.745643	0.04	0.272	1.24982e-50	4	KBTBD11
4.69327e-55	-0.749297	0.023	0.25	1.72426e-50	4	LINC-KCNA4-19
7.03516e-55	-0.847296	0.048	0.284	2.58465e-50	4	JADE3
8.75184e-55	-0.635582	0.135	0.408	3.21534e-50	4	SLC16A7
1.09232e-54	-0.601349	0.418	0.703	4.01308e-50	4	ANK2
1.16719e-54	-0.789916	0.071	0.319	4.28815e-50	4	ZNF827
1.2892e-54	0.855667	0.658	0.536	4.7364e-50	4	TNPO1
1.68214e-54	-0.796759	0.03	0.258	6.18003e-50	4	PSMD8
1.72908e-54	-0.741491	0.028	0.255	6.35246e-50	4	SBK1
2.00566e-54	-0.721816	0.072	0.32	7.3686e-50	4	MINK1
2.12581e-54	-0.687945	0.121	0.388	7.81e-50	4	TSORFli2189
8.32327e-54	-0.674064	0.257	0.541	3.05789e-49	4	MAGI1
1.27453e-53	-0.55106	0.561	0.817	4.68248e-49	4	NME2
1.67069e-53	-0.721257	0.036	0.265	6.13796e-49	4	PBX4
2.88866e-53	-0.607781	0.403	0.7	1.06127e-48	4	SHROOM2
9.39019e-53	-0.652724	0.163	0.437	3.44986e-48	4	ME3
1.361e-52	0.891638	0.368	0.193	5.00019e-48	4	INPP4A
1.70289e-52	-0.667731	0.062	0.302	6.25624e-48	4	FAM92A
2.51316e-52	-0.567057	0.431	0.719	9.2331e-48	4	SV2B
3.13683e-52	-0.570861	0.463	0.741	1.15244e-47	4	MPPED2
3.22891e-52	-0.559244	0.491	0.749	1.18627e-47	4	EGFLAM
4.13042e-52	-0.634721	0.218	0.501	1.51748e-47	4	FSD1L
5.32844e-52	0.784571	0.269	0.114	1.95762e-47	4	GNAO1
8.26567e-52	-0.787358	0.065	0.301	3.03672e-47	4	DNER
8.84745e-52	-0.664764	0.14	0.409	3.25046e-47	4	GSDMD
2.0611e-51	-0.625982	0.254	0.532	7.57228e-47	4	HPCAL1
2.61393e-51	-0.826569	0.046	0.269	9.60333e-47	4	RIN2
3.16643e-51	-0.714678	0.044	0.27	1.16331e-46	4	VMN2R116li90
3.4711e-51	-0.471815	0.695	0.879	1.27525e-46	4	AHI1
3.64329e-51	0.958827	0.468	0.306	1.33851e-46	4	DPP8
3.78075e-51	-0.6904	0.048	0.277	1.38901e-46	4	LIN28B
4.47851e-51	-0.592781	0.376	0.65	1.64536e-46	4	ABCC5li1
5.32844e-51	-0.680324	0.07	0.306	1.95762e-46	4	CHSY1
2.12717e-50	-0.640773	0.09	0.332	7.81502e-46	4	KCTD1
3.19309e-50	-0.601276	0.28	0.556	1.17311e-45	4	SCUBE2
3.65562e-50	-0.581973	0.257	0.537	1.34304e-45	4	ANKRD10
4.23991e-50	-0.683788	0.141	0.4	1.5577e-45	4	C6ORF141
5.49475e-50	-0.473493	0.735	0.895	2.01872e-45	4	MEF2C
6.33801e-50	-0.643233	0.133	0.397	2.32852e-45	4	MIA3li3
7.17931e-50	-0.639171	0.199	0.471	2.63761e-45	4	ALG13
8.97135e-50	-0.690293	0.21	0.479	3.29599e-45	4	MYRIP
1.18642e-49	-0.598387	0.313	0.594	4.3588e-45	4	ZNF516li1
3.86107e-49	-0.608042	0.176	0.445	1.41852e-44	4	DGKD
3.96423e-49	-0.695047	0.235	0.499	1.45642e-44	4	GPCPD1
4.16248e-49	-0.621084	0.435	0.7	1.52925e-44	4	CSPP1-AS-3
4.43627e-49	-0.613216	0.119	0.368	1.62984e-44	4	ARFIP1
6.9506e-49	-0.619841	0.081	0.319	2.55358e-44	4	LIG4
7.25851e-49	0.568009	0.85	0.836	2.66671e-44	4	DENND1A
1.00429e-48	0.876346	0.36	0.193	3.68968e-44	4	PDCD4li1
1.28772e-48	-0.642921	0.133	0.384	4.73097e-44	4	GLT1D1
1.52311e-48	0.962199	0.312	0.153	5.59574e-44	4	THSD7A
1.53386e-48	-0.583858	0.33	0.605	5.63525e-44	4	PPP2R5C
3.61436e-48	-0.585668	0.287	0.56	1.32788e-43	4	DCUN1D2
4.63412e-48	-0.609349	0.183	0.445	1.70253e-43	4	BTBD3
4.80002e-48	-1.12151	0.389	0.579	1.76348e-43	4	IL1RAPL1
5.4497e-48	0.929217	0.516	0.362	2.00216e-43	4	GPM6B
5.52286e-48	-0.61387	0.229	0.494	2.02904e-43	4	PFKFB2
5.583e-48	-0.470843	0.751	0.916	2.05114e-43	4	HNRNPUli1
6.03045e-48	-0.615213	0.143	0.396	2.21553e-43	4	TMOD3
6.52811e-48	-0.583189	0.25	0.52	2.39836e-43	4	MCC
7.46859e-48	-0.532203	0.325	0.608	2.74389e-43	4	TMEM135
9.5217e-48	-0.533367	0.265	0.547	3.49818e-43	4	LINC-C19ORF77-1
1.3999e-47	-0.472953	0.46	0.739	5.14309e-43	4	TSNAX
1.57668e-47	-0.578873	0.182	0.452	5.79256e-43	4	MLF1
2.08704e-47	-0.593894	0.233	0.502	7.66759e-43	4	SPATS2
2.29716e-47	-0.561219	0.451	0.717	8.43952e-43	4	LRP2
5.0886e-47	-0.680252	0.062	0.285	1.8695e-42	4	FAAH-AS-1
6.07425e-47	-0.719552	0.043	0.254	2.23162e-42	4	HECA
2.45744e-46	0.900718	0.329	0.17	9.0284e-42	4	JAZF1
3.77767e-46	-0.703925	0.06	0.275	1.38788e-41	4	CCDC85A-AS-2
4.99091e-46	-0.530924	0.066	0.291	1.83361e-41	4	LINC-ZFP39-55
6.4393e-46	-0.649354	0.093	0.322	2.36573e-41	4	FAAH
1.0402e-45	0.803907	0.639	0.538	3.82159e-41	4	ARL13B
1.32189e-45	-0.559994	0.364	0.63	4.8565e-41	4	SGIP1
2.18361e-45	-0.521809	0.419	0.682	8.02236e-41	4	MIA2li1
3.39808e-45	-0.554	0.348	0.624	1.24842e-40	4	SLC25A26
8.0696e-45	-0.622283	0.11	0.345	2.96469e-40	4	SPART
1.02767e-44	-0.496097	0.642	0.85	3.77554e-40	4	SNAP25
1.62909e-44	-0.520797	0.226	0.488	5.98513e-40	4	CIT
2.09109e-44	-0.5588	0.347	0.608	7.68245e-40	4	FAM214A
2.82878e-44	-0.61672	0.118	0.353	1.03927e-39	4	POM121
3.6145e-44	0.995863	0.401	0.241	1.32793e-39	4	PTP4A1-AS-1
4.00979e-44	0.930531	0.29	0.143	1.47316e-39	4	PCP2
1.15643e-43	-0.529739	0.185	0.44	4.24862e-39	4	ANO6
1.77136e-43	-0.580142	0.065	0.278	6.50781e-39	4	PLCL2li1
1.81816e-43	-0.515993	0.255	0.516	6.67976e-39	4	CKMT1A
2.66586e-43	-0.560901	0.133	0.371	9.79409e-39	4	FADS6
2.76981e-43	-0.542591	0.207	0.46	1.0176e-38	4	FIP1L1
3.97032e-43	-0.588979	0.074	0.286	1.45865e-38	4	JCAD
6.28133e-43	-0.497995	0.606	0.821	2.3077e-38	4	NCOA1
8.37434e-43	-0.562304	0.292	0.542	3.07665e-38	4	NIM1K
1.43414e-42	-0.522655	0.268	0.522	5.26889e-38	4	TP53
1.9254e-42	-0.533545	0.285	0.545	7.07373e-38	4	TTC7B
2.26209e-42	-0.614247	0.065	0.27	8.31068e-38	4	VIPAS39
2.43854e-42	0.927003	0.57	0.451	8.95897e-38	4	GPR180
2.51331e-42	-0.495872	0.368	0.64	9.23364e-38	4	SLC38A1
2.73807e-42	0.474396	0.923	0.933	1.00594e-37	4	MBNL1
3.5231e-42	-0.567878	0.318	0.579	1.29435e-37	4	LINC-C2ORF71-1
4.27946e-42	-0.510469	0.228	0.487	1.57223e-37	4	LINC-MAP4K3-1
1.27312e-41	-0.587629	0.101	0.315	4.67732e-37	4	RIMBP2
1.27698e-41	-0.52795	0.299	0.558	4.69149e-37	4	ATP11A
2.2702e-41	-0.606493	0.165	0.397	8.34049e-37	4	SLC6A6-AS-5
2.3565e-41	-0.630282	0.091	0.303	8.65754e-37	4	ASIC2li1
2.51584e-41	-0.551336	0.087	0.303	9.24293e-37	4	RNF144B-AS-3
2.52777e-41	-0.544923	0.262	0.514	9.28679e-37	4	CFAP61
2.54031e-41	-0.474671	0.574	0.801	9.33286e-37	4	L1RE1li118
3.90556e-41	-0.60638	0.068	0.269	1.43486e-36	4	LINC-ATXN1-3
4.55068e-41	-0.567596	0.148	0.376	1.67188e-36	4	RXRG
4.64788e-41	0.870149	0.514	0.377	1.70759e-36	4	MAGI3
6.56649e-41	-0.576459	0.132	0.357	2.41246e-36	4	PTP4A1li3
1.82765e-40	-0.55877	0.233	0.48	6.71459e-36	4	FEM1C
1.97047e-40	-0.499498	0.475	0.717	7.23933e-36	4	RBM5
2.00576e-40	-0.512583	0.25	0.508	7.36895e-36	4	SATB1
2.60562e-40	-0.481886	0.292	0.555	9.57278e-36	4	SCAMP5
7.45048e-40	-0.518667	0.505	0.748	2.73723e-35	4	MSRA
1.01846e-39	0.840558	0.439	0.294	3.74173e-35	4	SYNE2
1.34312e-39	-0.61652	0.108	0.322	4.93448e-35	4	LINC-ATP2B1-2
1.35098e-39	-0.539198	0.255	0.504	4.96335e-35	4	PLEKHA7
1.78775e-39	-0.535356	0.07	0.271	6.56803e-35	4	RIMS3
2.21221e-39	-0.472646	0.518	0.762	8.12743e-35	4	SKA2
3.58224e-39	0.885157	0.338	0.192	1.31608e-34	4	SLC20A2
4.84773e-39	-0.478153	0.369	0.615	1.78101e-34	4	AP3B1
7.98378e-39	0.961192	0.492	0.35	2.93316e-34	4	RCAN2
1.63938e-38	-0.532433	0.255	0.49	6.0229e-34	4	RGS11
2.25457e-38	-0.508471	0.102	0.311	8.28307e-34	4	CLIP1
3.3066e-38	-0.416727	0.29	0.552	1.21481e-33	4	HSD17B12
3.45836e-38	0.860327	0.542	0.428	1.27057e-33	4	TFCP2
4.30635e-38	-0.357827	0.684	0.909	1.58211e-33	4	NCKAP5
6.64974e-38	-0.449611	0.196	0.429	2.44305e-33	4	SLC25A25
8.49794e-38	-0.447125	0.583	0.802	3.12206e-33	4	XYLT1
1.15321e-37	-0.563076	0.079	0.277	4.23677e-33	4	CRB1-AS-1
1.40822e-37	-0.616275	0.077	0.273	5.17367e-33	4	SDAD1-AS-1
1.716e-37	-0.537683	0.207	0.433	6.30441e-33	4	TRAF3
1.73743e-37	0.735594	0.638	0.567	6.38313e-33	4	CDH2
1.8854e-37	-0.483313	0.374	0.621	6.92677e-33	4	WWC2
2.4798e-37	-0.550447	0.194	0.421	9.11053e-33	4	BAIAP2L1li1
2.50116e-37	-0.53051	0.168	0.39	9.189e-33	4	MRPS9
2.54563e-37	-0.490936	0.362	0.62	9.35239e-33	4	LINC-SHROOM2-1
2.82929e-37	-0.543996	0.066	0.258	1.03945e-32	4	SGIP1-AS-5
2.98225e-37	-0.63023	0.1	0.298	1.09565e-32	4	HR
3.87003e-37	-0.566075	0.129	0.336	1.42181e-32	4	UBE2E1li1
9.02885e-37	-0.50152	0.086	0.283	3.31711e-32	4	FAXC
9.89845e-37	-0.562872	0.068	0.254	3.63659e-32	4	LGI2-AS-1
1.07306e-36	-0.409901	0.772	0.893	3.94231e-32	4	PCBP3
1.26044e-36	-0.343113	0.797	0.926	4.63072e-32	4	SNX13
1.29876e-36	-0.489128	0.324	0.576	4.7715e-32	4	SEMA3D
1.45538e-36	-0.377683	0.703	0.881	5.34692e-32	4	CCT4
1.55789e-36	-0.469517	0.07	0.26	5.72352e-32	4	LINC-JAM3-1
1.63982e-36	-0.508016	0.113	0.32	6.02454e-32	4	GNA12
2.138e-36	-0.807728	0.077	0.262	7.85478e-32	4	OPCML
2.94296e-36	-0.538273	0.132	0.34	1.08122e-31	4	NFATC2IP
3.14849e-36	-0.465912	0.121	0.333	1.15672e-31	4	PROM1-AS-2
5.40912e-36	-0.546009	0.116	0.318	1.98726e-31	4	PTPN1
5.78154e-36	-0.439358	0.432	0.685	2.12408e-31	4	MAP4
6.48328e-36	-0.538078	0.076	0.268	2.38189e-31	4	NDUFB1
7.04197e-36	-0.433039	0.36	0.591	2.58715e-31	4	CSNK1G1
9.89459e-36	-0.542665	0.162	0.377	3.63517e-31	4	KLHL32
1.36487e-35	-0.42142	0.214	0.46	5.01441e-31	4	RASGEF1B
1.55226e-35	-0.488591	0.072	0.26	5.70285e-31	4	LINC-DEK-1
2.48557e-35	-0.476518	0.328	0.566	9.13172e-31	4	KIAA0753
3.06157e-35	-0.522925	0.162	0.374	1.12479e-30	4	MCF2L
3.58787e-35	1.0131	0.337	0.198	1.31815e-30	4	PACRG
3.66111e-35	-0.444812	0.166	0.389	1.34505e-30	4	MFSD6
5.49734e-35	-0.53435	0.129	0.333	2.01967e-30	4	ETNK1
8.88925e-35	-0.471888	0.449	0.686	3.26582e-30	4	RPS6KA5
9.08024e-35	-0.454245	0.297	0.535	3.33599e-30	4	NEO1
1.5075e-34	-0.405032	0.561	0.79	5.53842e-30	4	DMD
1.81568e-34	0.847682	0.361	0.227	6.67061e-30	4	TSORFli815
2.11672e-34	-0.427636	0.552	0.777	7.77663e-30	4	ZNF609li1
2.34381e-34	0.622206	0.699	0.644	8.61094e-30	4	MBNL2
2.34826e-34	0.632618	0.417	0.253	8.62726e-30	4	FGF12
2.97534e-34	0.786899	0.523	0.407	1.09311e-29	4	AKTIP
4.26721e-34	-0.524593	0.104	0.298	1.56773e-29	4	KCNC3
4.52535e-34	-0.458879	0.254	0.48	1.66257e-29	4	ACSL6
7.13911e-34	0.699934	0.322	0.183	2.62284e-29	4	RP9-AS-1
1.08188e-33	-0.469631	0.096	0.287	3.97473e-29	4	PTPN9
1.11937e-33	-0.439926	0.386	0.623	4.11247e-29	4	SEC62li2
1.34579e-33	-0.445997	0.218	0.44	4.9443e-29	4	DTD1
3.06466e-33	0.774503	0.571	0.476	1.12593e-28	4	KANSL1L
3.45639e-33	0.73471	0.506	0.384	1.26984e-28	4	EHBP1
4.15712e-33	0.807583	0.26	0.136	1.52728e-28	4	DCX
4.97771e-33	-0.440938	0.444	0.658	1.82876e-28	4	PPP1R14C
5.21564e-33	0.726554	0.307	0.173	1.91617e-28	4	ASPH
7.2198e-33	-0.441222	0.215	0.436	2.65248e-28	4	POT1
9.12986e-33	-0.502714	0.095	0.282	3.35422e-28	4	LINC-MAP4K3-4
9.26218e-33	-0.482565	0.117	0.309	3.40283e-28	4	PEAK1
9.7666e-33	-0.466045	0.184	0.393	3.58815e-28	4	RALGAPA2
1.25252e-32	-0.540247	0.081	0.259	4.60163e-28	4	LINC-CCDC25-3
1.27548e-32	-0.447998	0.151	0.356	4.68597e-28	4	OGDHL
1.3661e-32	-0.44109	0.294	0.522	5.01892e-28	4	RC3H1
1.75293e-32	-0.39284	0.418	0.642	6.44007e-28	4	BTRC
1.81024e-32	-0.469407	0.089	0.274	6.65063e-28	4	PPP4C
1.81954e-32	-0.442971	0.426	0.648	6.68482e-28	4	STX3
1.94416e-32	0.819379	0.398	0.265	7.14265e-28	4	SLC30A9
2.03992e-32	-0.473523	0.139	0.336	7.49445e-28	4	KIN
2.50722e-32	-0.406199	0.327	0.559	9.21126e-28	4	LINC-EIF4E-4
4.28638e-32	-0.389019	0.511	0.731	1.57477e-27	4	ZEB1
5.51704e-32	-0.372835	0.506	0.733	2.02691e-27	4	TRIP12
6.21549e-32	0.495101	0.808	0.785	2.28351e-27	4	TLN2
8.12292e-32	0.752482	0.564	0.471	2.98428e-27	4	TMCC1
1.07571e-31	-0.476773	0.173	0.372	3.95206e-27	4	APPL2
1.14508e-31	-0.416603	0.299	0.528	4.20692e-27	4	SUGCT
1.5706e-31	0.991421	0.325	0.196	5.77024e-27	4	RALYL
1.76387e-31	-0.41495	0.177	0.391	6.48027e-27	4	LPP
2.36984e-31	-0.403516	0.419	0.666	8.70657e-27	4	KDM4C
2.61729e-31	-0.436367	0.343	0.564	9.61567e-27	4	IQCE
4.15741e-31	-0.409917	0.454	0.687	1.52739e-26	4	TULP4
4.80017e-31	-0.404164	0.19	0.401	1.76354e-26	4	ACACA
6.18527e-31	-0.370511	0.342	0.577	2.27241e-26	4	NDUFS7
6.674e-31	0.686995	0.596	0.524	2.45196e-26	4	MAK
7.2335e-31	-0.364716	0.305	0.53	2.65751e-26	4	TEAD1
7.27814e-31	-0.465681	0.114	0.298	2.67392e-26	4	LINC-PDE4D-1
1.1358e-30	-0.302461	0.857	0.956	4.17281e-26	4	CHD9
1.14377e-30	-0.352893	0.249	0.472	4.2021e-26	4	SLC1A7
1.61064e-30	0.779348	0.357	0.223	5.91735e-26	4	ADAM5
2.38577e-30	0.392633	0.97	0.976	8.76508e-26	4	PPP2R2B
2.78891e-30	-0.407306	0.531	0.738	1.02462e-25	4	SRRM3
2.93506e-30	-0.406537	0.469	0.678	1.07831e-25	4	SNTB2
3.01171e-30	-0.433239	0.096	0.272	1.10647e-25	4	ATL2
3.10931e-30	-0.384117	0.536	0.758	1.14233e-25	4	CPEB3
3.38565e-30	0.733778	0.272	0.149	1.24386e-25	4	NMNAT3
4.99737e-30	-0.443486	0.116	0.299	1.83598e-25	4	SLC25A36li1
5.31777e-30	-0.400272	0.373	0.59	1.95369e-25	4	BEND6
6.22898e-30	-0.412051	0.601	0.813	2.28846e-25	4	ZNF462li1
6.60088e-30	-0.451422	0.117	0.296	2.4251e-25	4	SCAF11-AS-1
8.0433e-30	-0.394386	0.297	0.522	2.95503e-25	4	PAK1
1.15312e-29	0.728322	0.33	0.207	4.23644e-25	4	PRPH2
1.45285e-29	0.781685	0.312	0.189	5.33764e-25	4	RSU1
1.81734e-29	-0.440489	0.102	0.275	6.67674e-25	4	TMEM192
5.21009e-29	0.871657	0.417	0.299	1.91414e-24	4	GSTP1
5.42714e-29	-0.416332	0.213	0.42	1.99388e-24	4	EXOC2
1.00014e-28	-0.406573	0.224	0.433	3.67441e-24	4	PLIN2
1.188e-28	-0.374415	0.148	0.339	4.36459e-24	4	SCOC-AS-1
1.28809e-28	-0.435128	0.089	0.257	4.73233e-24	4	ICK-AS-2
1.67304e-28	-0.427841	0.102	0.275	6.14657e-24	4	GAN
1.72032e-28	0.765158	0.339	0.219	6.32029e-24	4	GTF2IRD1
2.03683e-28	0.698461	0.567	0.48	7.48313e-24	4	PIK3R1
2.12266e-28	-0.382222	0.265	0.48	7.79843e-24	4	SAFB
2.76369e-28	-0.445125	0.204	0.399	1.01535e-23	4	MEF2D
5.07065e-28	0.962155	0.28	0.15	1.86291e-23	4	CRYBB2
5.89484e-28	-0.358397	0.543	0.753	2.16571e-23	4	DLG1
6.04338e-28	-0.419252	0.119	0.294	2.22028e-23	4	PPM1L-AS-5
6.07057e-28	-0.394716	0.275	0.488	2.23027e-23	4	STK35
6.72629e-28	-0.349767	0.148	0.335	2.47117e-23	4	ENDOD1
7.27423e-28	-0.377893	0.349	0.574	2.67248e-23	4	PSD
1.61237e-27	-0.395113	0.095	0.261	5.9237e-23	4	PXN
2.30628e-27	-0.362058	0.457	0.676	8.47303e-23	4	TCF4
2.32348e-27	0.723237	0.303	0.185	8.53625e-23	4	LRIG1
2.38577e-27	-0.37753	0.509	0.723	8.76509e-23	4	UBE2E2
4.218e-27	-0.400931	0.095	0.261	1.54965e-22	4	PABPC4
4.23185e-27	-0.343681	0.504	0.734	1.55474e-22	4	GPATCH8
4.93704e-27	0.757827	0.482	0.371	1.81382e-22	4	UNC79
6.66296e-27	-0.351781	0.223	0.432	2.44791e-22	4	CBFB
6.73714e-27	-0.362686	0.551	0.754	2.47516e-22	4	AMPH
7.37255e-27	0.56381	0.706	0.695	2.7086e-22	4	NDRG3
1.11423e-26	-0.352557	0.165	0.353	4.09357e-22	4	IMPDH1
1.67265e-26	-0.357178	0.255	0.461	6.14516e-22	4	NEK10
1.73083e-26	-0.388526	0.322	0.539	6.3589e-22	4	BCKDHB
1.90831e-26	0.765207	0.332	0.216	7.01093e-22	4	YWHAG
1.99944e-26	-0.281862	0.818	0.936	7.34573e-22	4	RGS20li1
2.26922e-26	-0.391647	0.104	0.27	8.3369e-22	4	ELFN1
2.51308e-26	-0.42978	0.099	0.26	9.2328e-22	4	ERCC2
2.60116e-26	-0.481031	0.209	0.394	9.55641e-22	4	GRIA3-AS-2
2.67041e-26	-0.390142	0.364	0.566	9.81081e-22	4	ATXN1-AS-8
2.79727e-26	-0.383229	0.19	0.374	1.02769e-21	4	CACNA1Fli1
2.89696e-26	-0.400441	0.093	0.251	1.06431e-21	4	NUP93
5.30549e-26	-0.389735	0.181	0.366	1.94918e-21	4	TTK
5.30649e-26	-0.390823	0.284	0.486	1.94955e-21	4	RAI14
5.43236e-26	-0.35934	0.151	0.335	1.99579e-21	4	ARL4Ali1
5.48194e-26	-0.373122	0.133	0.306	2.01401e-21	4	NECAP1
7.36602e-26	-0.338764	0.249	0.459	2.7062e-21	4	CR1
7.49131e-26	-0.393353	0.167	0.349	2.75223e-21	4	MYO5B
8.84748e-26	-0.352457	0.138	0.315	3.25047e-21	4	MPP6
1.1615e-25	-0.351648	0.295	0.506	4.26724e-21	4	ARL4D
1.24608e-25	0.687433	0.331	0.214	4.57798e-21	4	ELMOD1
1.25212e-25	-0.338072	0.446	0.671	4.60018e-21	4	TRPS1
1.30738e-25	-0.347152	0.429	0.648	4.80317e-21	4	CYTH3
1.428e-25	-0.335936	0.317	0.528	5.24631e-21	4	SLC38A3
1.62741e-25	-0.328755	0.62	0.813	5.97895e-21	4	CNST
1.63581e-25	-0.339653	0.241	0.441	6.0098e-21	4	ASGR1
1.8787e-25	-0.323045	0.404	0.621	6.90217e-21	4	KIAA1217
2.45804e-25	0.735488	0.345	0.226	9.03061e-21	4	SETBP1
2.77355e-25	-0.339146	0.488	0.703	1.01897e-20	4	DPF3
2.78836e-25	-0.387729	0.162	0.339	1.02442e-20	4	CEP295
2.86405e-25	-0.354351	0.242	0.442	1.05222e-20	4	NDUFAF5
3.48206e-25	-0.403675	0.108	0.269	1.27927e-20	4	JAK2
3.81603e-25	0.61388	0.63	0.576	1.40197e-20	4	HIPK1
4.23515e-25	-0.400767	0.139	0.309	1.55595e-20	4	ABCG1
5.46966e-25	0.63942	0.621	0.566	2.0095e-20	4	RNF2
6.78341e-25	-0.310375	0.804	0.938	2.49216e-20	4	SORBS2
7.30126e-25	0.394716	0.834	0.826	2.68241e-20	4	RASAL2
8.59388e-25	-0.349738	0.325	0.523	3.1573e-20	4	DTNB
8.90994e-25	-0.362113	0.099	0.256	3.27342e-20	4	ACTN4
8.95456e-25	-0.32294	0.482	0.704	3.28982e-20	4	HS3ST3B1
1.11074e-24	-0.415547	0.151	0.317	4.08073e-20	4	RGS9BP
1.25676e-24	-0.328986	0.159	0.337	4.6172e-20	4	MTPN
1.30198e-24	-0.350592	0.486	0.702	4.78336e-20	4	ANKS1A
1.56043e-24	0.659432	0.289	0.176	5.73287e-20	4	COL5A3
2.04159e-24	-0.369143	0.173	0.351	7.50061e-20	4	SIAH1
2.33484e-24	-0.345957	0.561	0.768	8.57796e-20	4	ATF2
2.74538e-24	-0.348012	0.473	0.682	1.00863e-19	4	SLTM
2.9814e-24	-0.347255	0.548	0.759	1.09534e-19	4	RCVRN
4.71747e-24	-0.355617	0.257	0.449	1.73315e-19	4	IRF2
5.24228e-24	-0.410976	0.146	0.312	1.92596e-19	4	CECR2
6.34556e-24	0.747969	0.326	0.212	2.3313e-19	4	ZNF507-AS-1
6.5363e-24	-0.370997	0.203	0.38	2.40137e-19	4	WWP1
6.64081e-24	-0.300946	0.21	0.396	2.43977e-19	4	SPCS3
1.10842e-23	-0.341235	0.141	0.308	4.07221e-19	4	CAMSAP1
1.17529e-23	-0.367279	0.17	0.343	4.31791e-19	4	AP3B1-AS-4
1.17657e-23	-0.37244	0.141	0.306	4.32261e-19	4	MARCHF5
1.55108e-23	-0.358772	0.192	0.374	5.69852e-19	4	EDA
1.67711e-23	-0.292651	0.275	0.475	6.16152e-19	4	GUCY2D
1.81514e-23	-0.329184	0.11	0.266	6.66863e-19	4	WDR47
1.95178e-23	0.785826	0.287	0.165	7.17066e-19	4	TBCCD1
2.27552e-23	-0.296011	0.31	0.526	8.36003e-19	4	CHCHD10
3.27556e-23	0.674618	0.345	0.234	1.20341e-18	4	WDFY2
3.43474e-23	-0.255501	0.402	0.624	1.26189e-18	4	FAM172A
3.69823e-23	-0.312289	0.153	0.323	1.35869e-18	4	CDS1
5.83731e-23	0.603305	0.608	0.547	2.14457e-18	4	PPP1R9A
5.84137e-23	0.633095	0.544	0.46	2.14606e-18	4	ZBTB20
6.94834e-23	0.68417	0.429	0.327	2.55275e-18	4	BCL2L13
7.10332e-23	-0.335585	0.257	0.441	2.60969e-18	4	CEP170
7.64114e-23	-0.353167	0.349	0.547	2.80728e-18	4	CLTA
1.30057e-22	-0.364411	0.191	0.361	4.77817e-18	4	RPTOR
1.40689e-22	-0.333037	0.107	0.257	5.16878e-18	4	TRAFD1
1.40756e-22	0.665042	0.333	0.223	5.17124e-18	4	LINC-LHFPL3-1
1.46714e-22	-0.364617	0.15	0.312	5.39011e-18	4	KRT10-AS-1
1.82078e-22	-0.34958	0.31	0.495	6.68936e-18	4	RREB1
1.87381e-22	-0.364509	0.144	0.305	6.88418e-18	4	ZC3H12B
1.95941e-22	-0.315709	0.212	0.392	7.19869e-18	4	CDC40
2.18716e-22	-0.302951	0.385	0.6	8.0354e-18	4	MYO1D
2.32642e-22	-0.349715	0.153	0.318	8.54704e-18	4	SCMH1
2.46332e-22	-0.310544	0.136	0.297	9.05e-18	4	NEXN
2.77404e-22	-0.322767	0.255	0.444	1.01916e-17	4	HS2ST1
2.95154e-22	-0.306924	0.638	0.826	1.08437e-17	4	FRYL
3.34562e-22	-0.323416	0.162	0.329	1.22915e-17	4	YTHDF3
4.45913e-22	-0.369764	0.104	0.25	1.63824e-17	4	SCRN2
4.9725e-22	-0.282697	0.54	0.743	1.82685e-17	4	RAB28
5.06385e-22	-0.329065	0.139	0.296	1.86041e-17	4	TRIM26
6.66238e-22	-0.357408	0.135	0.288	2.44769e-17	4	MRPS27
6.76782e-22	-0.348217	0.109	0.258	2.48643e-17	4	CSPP1-AS-1
6.80435e-22	0.709168	0.409	0.291	2.49985e-17	4	DSCAM
7.9277e-22	0.698044	0.285	0.183	2.91256e-17	4	TTC21B
8.05673e-22	-0.297457	0.23	0.413	2.95996e-17	4	MAPRE2
8.43528e-22	-0.281124	0.253	0.438	3.09904e-17	4	RPL4-AS-4
1.28474e-21	-0.263065	0.578	0.777	4.72001e-17	4	PPP3CA
1.3105e-21	-0.32949	0.272	0.453	4.81465e-17	4	MRTFB
1.60645e-21	-0.300716	0.358	0.549	5.90193e-17	4	GNB5
3.31911e-21	-0.298228	0.348	0.552	1.21941e-16	4	PDLIM5
3.59646e-21	-0.284613	0.356	0.551	1.3213e-16	4	NF1
3.64702e-21	-0.27344	0.138	0.297	1.33988e-16	4	LINC-NANOS1-1
3.7117e-21	-0.34024	0.206	0.378	1.36364e-16	4	L1RE1li53
3.73115e-21	0.675378	0.342	0.237	1.37079e-16	4	PROS1
4.53579e-21	0.757499	0.357	0.259	1.6664e-16	4	LINC-NRF1-2
5.16586e-21	-0.283665	0.12	0.267	1.89788e-16	4	RP1L1
6.24894e-21	-0.306306	0.114	0.259	2.2958e-16	4	ME1
6.75315e-21	-0.356609	0.193	0.353	2.48104e-16	4	KCNMA1
7.43707e-21	-0.323598	0.325	0.506	2.73231e-16	4	TNRC6C
7.46069e-21	-0.324497	0.264	0.447	2.74098e-16	4	DCDC1li1
8.43524e-21	-0.314802	0.149	0.306	3.09902e-16	4	AK2
8.61965e-21	-0.341312	0.144	0.295	3.16677e-16	4	TMEM63B
1.09299e-20	-0.287117	0.458	0.661	4.01553e-16	4	BDP1
1.23554e-20	-0.26449	0.254	0.443	4.53925e-16	4	NDUFB10
1.32533e-20	-0.345502	0.121	0.263	4.86914e-16	4	YWHAQ
1.45995e-20	-0.296021	0.128	0.275	5.36372e-16	4	CREBRF
3.34693e-20	-0.296884	0.443	0.645	1.22963e-15	4	MTDH
3.58806e-20	-0.268106	0.164	0.326	1.31822e-15	4	NDUFB4
4.25599e-20	-0.311956	0.51	0.695	1.56361e-15	4	PATJ
4.67686e-20	-0.26004	0.192	0.36	1.71823e-15	4	PTP4A2
4.77763e-20	0.699221	0.39	0.299	1.75525e-15	4	KCMF1li1
5.24983e-20	-0.35226	0.175	0.327	1.92874e-15	4	RNF165
5.63915e-20	-0.257234	0.155	0.315	2.07177e-15	4	RPS18li11
6.23513e-20	0.620326	0.519	0.45	2.29073e-15	4	CCDC91
6.34735e-20	0.638694	0.338	0.239	2.33195e-15	4	RAB2A
7.66827e-20	-0.292999	0.123	0.268	2.81725e-15	4	SIK2
7.767e-20	-0.332717	0.181	0.336	2.85352e-15	4	IFT57
7.99092e-20	-0.347348	0.126	0.269	2.93578e-15	4	OXR1-AS-3
1.02727e-19	-0.262376	0.322	0.506	3.77409e-15	4	FERMT2
1.21555e-19	0.356202	0.848	0.85	4.46581e-15	4	PER3
1.31717e-19	-0.304616	0.175	0.334	4.83913e-15	4	LORF2li252
1.3383e-19	-0.288438	0.199	0.362	4.91677e-15	4	SIRPA
1.70141e-19	-0.316693	0.136	0.278	6.25081e-15	4	PABPN1li1
2.6583e-19	-0.252107	0.26	0.445	9.76631e-15	4	SCAMP1
2.92936e-19	-0.290382	0.159	0.308	1.07622e-14	4	CDC5Lli1
2.93594e-19	0.627153	0.537	0.481	1.07863e-14	4	PPM1B
3.07849e-19	0.358401	0.782	0.812	1.13101e-14	4	AKAP9
3.73372e-19	-0.276461	0.555	0.741	1.37173e-14	4	XKR6
4.85503e-19	-0.262769	0.337	0.522	1.78369e-14	4	MAN1A2
4.85921e-19	-0.262511	0.33	0.522	1.78523e-14	4	ARHGEF12
5.09082e-19	-0.269683	0.204	0.367	1.87032e-14	4	RFC1
5.18327e-19	-0.296431	0.245	0.412	1.90428e-14	4	GOT1
5.19146e-19	-0.290743	0.31	0.492	1.90729e-14	4	DNAJC6
5.67362e-19	-0.287263	0.177	0.329	2.08443e-14	4	HIKESHI
5.87082e-19	-0.297215	0.263	0.435	2.15688e-14	4	PPP2R1A
6.45366e-19	-0.287965	0.502	0.695	2.37101e-14	4	ATR
8.62106e-19	-0.256755	0.198	0.358	3.16729e-14	4	DCUN1D5
9.45823e-19	-0.26915	0.173	0.323	3.47486e-14	4	COA1
9.54699e-19	-0.269705	0.433	0.622	3.50747e-14	4	CHD2
1.18094e-18	-0.317808	0.31	0.473	4.33867e-14	4	PAXBP1
1.27313e-18	-0.260783	0.268	0.433	4.67737e-14	4	MKKS
1.60686e-18	-0.297769	0.125	0.262	5.90346e-14	4	SH3D19
1.77016e-18	-0.256555	0.442	0.638	6.5034e-14	4	HMOX2li1
2.44715e-18	-0.270217	0.133	0.273	8.99059e-14	4	CD99L2
2.6657e-18	-0.252426	0.135	0.28	9.79351e-14	4	PIK3R3
3.10302e-18	-0.281234	0.118	0.252	1.14002e-13	4	KIF1A
4.25061e-18	0.701462	0.345	0.254	1.56163e-13	4	HIBADH
4.30763e-18	0.630123	0.415	0.33	1.58258e-13	4	SP3
6.4157e-18	-0.276889	0.143	0.283	2.35706e-13	4	GAB2
1.16938e-17	-0.268181	0.13	0.266	4.29618e-13	4	PDCD10
1.17953e-17	-0.259264	0.186	0.334	4.33349e-13	4	PFKM
1.40378e-17	-0.288701	0.168	0.313	5.15734e-13	4	TBC1D9
1.50867e-17	-0.260272	0.135	0.271	5.54272e-13	4	SNAP23li1
1.98689e-17	-0.322885	0.189	0.332	7.29964e-13	4	SMARCA2-AS-1
2.09021e-17	0.445139	0.688	0.688	7.67921e-13	4	ARMC9
2.32248e-17	-0.27441	0.422	0.593	8.53256e-13	4	CABP4
2.9212e-17	-0.296672	0.139	0.274	1.07322e-12	4	REPS2
3.51802e-17	0.568585	0.292	0.2	1.29248e-12	4	UBN1
4.52126e-17	-0.271931	0.433	0.612	1.66107e-12	4	UBR2
4.73505e-17	-0.264831	0.136	0.272	1.73961e-12	4	PTPRT
7.15664e-17	0.668325	0.463	0.395	2.62928e-12	4	SIPA1L1
7.34359e-17	0.598121	0.523	0.477	2.69796e-12	4	GTF2I
1.07108e-16	0.449012	0.289	0.186	3.93504e-12	4	LINC-HNRNPDL-4
1.51276e-16	-0.276585	0.144	0.276	5.55772e-12	4	LINC-HERC3-1
1.60918e-16	-0.273756	0.137	0.268	5.91197e-12	4	ABHD18
1.6335e-16	0.630196	0.283	0.194	6.00133e-12	4	KSR1
1.72863e-16	-0.256087	0.197	0.346	6.3508e-12	4	G3BP1
3.58927e-16	-0.251154	0.186	0.328	1.31866e-11	4	DNMT3A
3.59263e-16	-0.273033	0.205	0.349	1.3199e-11	4	RBM4B
3.79299e-16	-0.265877	0.547	0.714	1.39351e-11	4	LRCH1
3.82747e-16	-0.254466	0.158	0.293	1.40618e-11	4	LRRC28li1
4.39883e-16	0.507319	0.549	0.512	1.61609e-11	4	ADD1
5.33286e-16	-0.251336	0.129	0.255	1.95924e-11	4	AKAP11
5.58738e-16	-0.25325	0.176	0.314	2.05275e-11	4	PISD
6.02803e-16	-0.256368	0.134	0.261	2.21464e-11	4	TARS3
6.81194e-16	0.573015	0.527	0.48	2.50264e-11	4	PDZD2
7.03814e-16	-0.28646	0.132	0.258	2.58574e-11	4	LINC-EIF4E-5
9.68119e-16	-0.292219	0.22	0.362	3.55677e-11	4	NCKAP5-AS-3
1.24788e-15	-0.279702	0.452	0.63	4.5846e-11	4	RASGRF2-AS-1
1.55068e-15	-0.283336	0.154	0.284	5.69704e-11	4	FBXO15
1.97161e-15	-0.257068	0.167	0.301	7.24349e-11	4	FRA10AC1
2.72559e-15	0.556927	0.565	0.531	1.00135e-10	4	CYGB-AS-1
3.6657e-15	0.381713	0.743	0.764	1.34674e-10	4	MEIS1
4.11401e-15	0.280327	0.841	0.892	1.51145e-10	4	MCTP2
1.04031e-14	0.625392	0.341	0.258	3.822e-10	4	PLCH2
1.07071e-14	-0.25123	0.158	0.285	3.93367e-10	4	CDYLli2
1.82491e-14	0.607191	0.374	0.302	6.70454e-10	4	LPGAT1
2.57548e-14	0.552536	0.25	0.169	9.46206e-10	4	ETV6
3.19638e-14	-0.270702	0.137	0.256	1.17432e-09	4	PLCD4
3.66384e-14	0.595401	0.478	0.422	1.34606e-09	4	FAM168A
5.12866e-14	0.515326	0.4	0.316	1.88422e-09	4	RPL21li85
5.28628e-14	0.619217	0.602	0.567	1.94213e-09	4	TSORFli2504
5.87411e-14	0.526614	0.567	0.531	2.15809e-09	4	RBM25
9.79793e-14	-0.254944	0.244	0.38	3.59966e-09	4	KTN1-AS-3
1.60934e-13	0.535869	0.552	0.53	5.91257e-09	4	FAM13Ali1
2.22751e-13	0.614636	0.479	0.412	8.18364e-09	4	SNTG1
3.27455e-13	0.554911	0.477	0.433	1.20304e-08	4	KDM5A
3.74276e-13	0.590832	0.435	0.382	1.37505e-08	4	SCAF11li1
7.33965e-13	0.674138	0.433	0.375	2.69651e-08	4	SCG5
1.08887e-12	0.388265	0.688	0.682	4.0004e-08	4	PPFIA2
1.40387e-12	0.544843	0.442	0.388	5.1577e-08	4	MYLK
1.90389e-12	0.593306	0.32	0.25	6.99469e-08	4	RDH8
1.91656e-12	0.503418	0.544	0.522	7.04126e-08	4	CFAP54
2.9723e-12	0.548926	0.496	0.461	1.09199e-07	4	HADHB
3.65397e-12	0.507888	0.275	0.203	1.34243e-07	4	PSPC1
3.86928e-12	0.531563	0.452	0.397	1.42153e-07	4	ABHD17B
7.42309e-12	0.582168	0.301	0.23	2.72717e-07	4	SSH2
9.7617e-12	0.62693	0.352	0.287	3.58635e-07	4	PCDHA1
1.28038e-11	0.59056	0.43	0.377	4.704e-07	4	SLC17A7
2.29743e-11	1.82718	0.775	0.844	8.44053e-07	4	CST3
2.81174e-11	0.559405	0.32	0.25	1.033e-06	4	CXXC4
3.27913e-11	0.373703	0.666	0.691	1.20472e-06	4	SNAP91
4.4878e-11	0.531459	0.298	0.232	1.64877e-06	4	NCOA7
6.04612e-11	0.491449	0.517	0.493	2.22128e-06	4	PLXDC1
1.13321e-10	0.50758	0.3	0.234	4.16329e-06	4	MPP5
1.26068e-10	0.514545	0.319	0.251	4.63162e-06	4	UBE2U
1.40127e-10	0.592284	0.326	0.264	5.14813e-06	4	PTPRR-AS-2
1.71438e-10	0.547069	0.475	0.442	6.29846e-06	4	EPAS1
2.50867e-10	0.521446	0.327	0.264	9.21661e-06	4	HIP1
3.06049e-10	0.557586	0.504	0.473	1.12439e-05	4	NDFIP1
3.41005e-10	0.408039	0.287	0.217	1.25282e-05	4	CCDC88A
4.02557e-10	0.535037	0.267	0.203	1.47895e-05	4	CHST10
4.1835e-10	0.54741	0.31	0.247	1.53698e-05	4	SLC7A6
4.70054e-10	0.578751	0.556	0.516	1.72693e-05	4	MT-ND1li1
4.93112e-10	0.290472	0.838	0.901	1.81164e-05	4	MEIS2
7.83108e-10	0.357034	0.688	0.712	2.87706e-05	4	PDE6D
9.44548e-10	0.425231	0.611	0.6	3.47017e-05	4	NELL2
1.57176e-09	0.487933	0.52	0.499	5.77447e-05	4	SETD2
1.62541e-09	0.426567	0.589	0.597	5.97161e-05	4	ATF7IP
2.18769e-09	0.42081	0.548	0.547	8.03737e-05	4	LSM14A
2.21003e-09	0.264519	0.766	0.807	8.11943e-05	4	PTPRA
2.49781e-09	0.505001	0.487	0.469	9.17669e-05	4	AQR
2.69042e-09	0.478081	0.287	0.224	9.88434e-05	4	LORF2li16
3.64304e-09	0.447678	0.253	0.191	0.000133842	4	STAT5B
5.22169e-09	0.346877	0.668	0.698	0.00019184	4	KANSL1
6.10367e-09	0.544514	0.398	0.355	0.000224243	4	ASAP1
7.19923e-09	0.536503	0.319	0.263	0.000264493	4	MBNL1-AS-2
8.56236e-09	0.471934	0.335	0.283	0.000314573	4	NDUFAF2li1
1.62981e-08	0.471202	0.312	0.258	0.000598774	4	LINC-MVB12B-1
1.97719e-08	0.481322	0.263	0.204	0.0007264	4	PIK3CA
2.93511e-08	0.531008	0.358	0.317	0.00107833	4	FBXL4
4.30962e-08	0.39538	0.589	0.601	0.00158331	4	ZDHHC2
4.57104e-08	0.303172	0.742	0.797	0.00167935	4	FHOD3
8.00253e-08	0.426821	0.327	0.275	0.00294005	4	ATP2C1
1.16558e-07	0.555605	0.25	0.194	0.00428223	4	GRIK1li1
1.48003e-07	0.429754	0.525	0.521	0.00543747	4	RNF11
1.53274e-07	0.520428	0.271	0.218	0.00563115	4	SPIDR
1.56233e-07	1.18872	0.638	0.709	0.00573984	4	RTBDN
2.28274e-07	0.497206	0.251	0.202	0.00838656	4	MTSS1
2.62422e-07	0.444623	0.307	0.254	0.00964113	4	KIF6
3.47434e-07	0.547211	0.318	0.267	0.0127644	4	NPDC1-AS-1
3.87349e-07	0.452831	0.453	0.438	0.0142308	4	ZRANB1
4.93069e-07	0.432054	0.281	0.233	0.0181149	4	NREP
6.09453e-07	0.455724	0.463	0.443	0.0223907	4	PTEN
6.57302e-07	0.372642	0.588	0.611	0.0241486	4	LRRC8B
8.51752e-07	0.447479	0.339	0.297	0.0312925	4	ATG2B
9.27335e-07	0.476569	0.322	0.282	0.0340694	4	ANKRD6
1.13531e-06	0.322494	0.63	0.66	0.0417101	4	FNIP1
1.18344e-06	0.409093	0.572	0.575	0.0434784	4	R3HDM1
1.304e-06	0.384752	0.572	0.571	0.0479078	4	ANKRD44
1.54168e-06	0.398695	0.317	0.271	0.0566398	4	MAP3K4
2.0823e-06	0.461375	0.292	0.249	0.0765016	4	RSRC1li1
2.41165e-06	0.414871	0.431	0.403	0.0886015	4	KANK1
3.96338e-06	0.444803	0.375	0.349	0.145611	4	TAGLN2
3.96966e-06	0.412243	0.424	0.402	0.145841	4	ERI3
4.92302e-06	0.409399	0.443	0.426	0.180867	4	KIAA0408
6.47949e-06	0.352469	0.618	0.663	0.23805	4	STXBP5
8.56307e-06	0.373273	0.436	0.415	0.314599	4	CWF19L2
1.37564e-05	0.36879	0.563	0.578	0.505395	4	LINC-RPL6-451
1.38016e-05	0.293952	0.701	0.75	0.507056	4	TAOK3
1.45783e-05	0.362636	0.574	0.598	0.535593	4	VTI1A
1.72078e-05	0.343437	0.527	0.541	0.632196	4	HDAC8
1.8401e-05	0.466495	0.259	0.221	0.676034	4	SP4
3.29866e-05	0.445398	0.308	0.278	1	4	SPPL3
5.3911e-05	0.377449	0.364	0.341	1	4	VEZT
6.5604e-05	0.372107	0.355	0.332	1	4	FASTKD1
9.5769e-05	0.374469	0.533	0.546	1	4	RNF150li1
0.000101216	0.424818	0.385	0.372	1	4	FER
0.000110198	0.433252	0.283	0.254	1	4	HSF2li2
0.000137034	0.350038	0.263	0.228	1	4	ZNF347
0.000188194	0.276379	0.626	0.67	1	4	SRRM2
0.00022681	0.414224	0.252	0.222	1	4	CEP126
0.000257845	0.329084	0.547	0.575	1	4	PIAS1
0.000261338	0.446333	0.337	0.32	1	4	IQSEC1
0.000278755	0.308205	0.509	0.53	1	4	NUDT3
0.000279149	0.437922	0.317	0.295	1	4	CCDC50
0.000304821	0.441323	0.397	0.394	1	4	COMMD1
0.000312551	0.448096	0.358	0.345	1	4	RAB30
0.00037848	0.314296	0.626	0.672	1	4	ARL15
0.000428859	0.332824	0.497	0.513	1	4	LNX2
0.000434136	0.407578	0.347	0.331	1	4	TRPC1
0.000461711	0.391449	0.313	0.294	1	4	CDKAL1
0.000468074	0.365945	0.411	0.407	1	4	RAB3GAP1
0.000471654	0.414748	0.285	0.26	1	4	RPS6KC1li1
0.000515904	0.352412	0.289	0.263	1	4	CBLB
0.000624148	0.358013	0.279	0.25	1	4	AZI2
0.000640492	0.388433	0.441	0.438	1	4	AGPAT3
0.000702689	0.32625	0.437	0.423	1	4	PHLDB2
0.00072973	0.468811	0.37	0.366	1	4	DGKE
0.000759507	0.317352	0.464	0.462	1	4	TRA2A
0.000868924	0.290827	0.566	0.582	1	4	IMPA1
0.000951225	0.329523	0.254	0.223	1	4	KCNRG
0.000964347	0.308948	0.437	0.441	1	4	PRRC2C
0.00102079	0.397776	0.395	0.384	1	4	NR1D2
0.00102136	0.470188	0.292	0.271	1	4	EML4
0.00112087	0.41172	0.263	0.242	1	4	MPP7
0.0013547	0.385468	0.27	0.247	1	4	SIKE1
0.00146284	0.365844	0.295	0.276	1	4	FNBP1L
0.00151336	0.485179	0.339	0.334	1	4	METTL15
0.0016034	0.38474	0.297	0.279	1	4	DDX6
0.00168321	0.405196	0.295	0.274	1	4	SLC10A7
0.00187828	0.359754	0.409	0.408	1	4	PTMA
0.00215176	0.279568	0.582	0.624	1	4	RALGAPA1
0.00226763	0.448609	0.29	0.275	1	4	ELOVL4
0.00291477	0.3518	0.523	0.568	1	4	SAMD12
0.00298797	0.369587	0.417	0.423	1	4	RNF180
0.00352444	0.332665	0.374	0.372	1	4	PSIP1
0.00353997	0.390215	0.259	0.242	1	4	CEP57L1
0.00429876	0.275404	0.599	0.638	1	4	TUT4
0.00456238	0.30405	0.444	0.452	1	4	METAP1D
0.00459177	0.313086	0.596	0.636	1	4	FHIT
0.00548344	0.38473	0.407	0.416	1	4	ANKIB1
0.00594629	0.365234	0.383	0.388	1	4	HECTD1
0.00609614	0.361412	0.275	0.261	1	4	GALNT1
0.00642467	0.349324	0.427	0.437	1	4	WHRN
0.00650384	0.360944	0.382	0.382	1	4	SCN8A
0.00671802	0.350227	0.358	0.357	1	4	RAP1GDS1
0.00689579	0.319368	0.278	0.261	1	4	MBD2
0.00748776	0.375887	0.354	0.353	1	4	PWWP2A
0.00764158	0.348385	0.314	0.301	1	4	MICU3
0.0078309	0.359557	0.417	0.431	1	4	GDPD5
0.0085522	0.339968	0.487	0.522	1	4	TTC28li1
0.00940904	0.378397	0.301	0.288	1	4	AASDHPPT
0	4.75991	0.996	0.353	0	5	NRXN3
0	3.50389	0.936	0.102	0	5	ADGRL3
0	3.13955	0.939	0.185	0	5	CTNNA2
0	2.85553	0.806	0.066	0	5	PLXDC2
0	2.84239	0.969	0.232	0	5	SAG
0	2.37325	0.749	0.031	0	5	NRXN3-AS-1
0	2.27092	0.683	0.038	0	5	NRXN3-AS-3
0	2.24239	0.787	0.119	0	5	ENVli78
0	1.95216	0.581	0.002	0	5	OPN1SW
0	1.82807	0.795	0.27	0	5	DSCAM
0	1.76012	0.74	0.201	0	5	LINC-HSPA8-34
0	1.70409	0.528	0.077	0	5	CALU
0	1.631	0.494	0.019	0	5	VAV3
0	1.63015	0.776	0.199	0	5	ADGRL2
0	1.53658	0.505	0.053	0	5	MON1B-AS-2
0	1.49194	0.439	0.044	0	5	SLC8A3li1
0	1.45099	0.482	0.013	0	5	CCDC136
0	1.28774	0.397	0.004	0	5	EIF3H-AS-4
0	1.22957	0.429	0.038	0	5	TENM4
0	1.2213	0.453	0.061	0	5	DOCK7
0	1.19711	0.327	0.005	0	5	EPHA10
0	1.17408	0.404	0.039	0	5	NECAB2
0	0.966028	0.27	0.009	0	5	C12ORF40
1.70717e-305	1.72934	0.927	0.497	6.27199e-301	5	NTM
4.2614e-285	1.66071	0.816	0.316	1.56559e-280	5	KCNMA1
6.39111e-267	1.47482	0.644	0.177	2.34803e-262	5	LINC-RWDD3-8
6.92152e-249	-2.04946	0.208	0.837	2.5429e-244	5	THRB
2.63619e-240	-1.68158	0.515	0.919	9.68512e-236	5	EYSli2
1.10672e-236	-1.65246	0.708	0.927	4.06597e-232	5	EYS
2.97263e-234	0.72577	0.258	0.028	1.09211e-229	5	XKR7
1.00211e-218	-1.93392	0.185	0.768	3.68166e-214	5	OPN1LW
1.68991e-211	1.30008	0.961	0.545	6.20857e-207	5	IL1RAPL1
3.66582e-210	-1.58278	0.502	0.87	1.34678e-205	5	LRFN2
1.66062e-208	1.09059	0.492	0.12	6.10096e-204	5	SHANK3
5.05313e-208	1.22124	0.544	0.149	1.85647e-203	5	ZNF608
7.00178e-208	-1.62806	0.561	0.901	2.57238e-203	5	EYSli1
5.39425e-180	1.19618	0.718	0.307	1.98179e-175	5	TAFA3
2.17671e-165	0.745998	0.269	0.045	7.99703e-161	5	SORD
6.18918e-159	1.04193	0.488	0.146	2.27384e-154	5	PPFIBP2
4.46676e-158	0.71294	0.293	0.054	1.64104e-153	5	LINC-GPRIN3-2
4.16337e-152	1.24983	0.7	0.321	1.52958e-147	5	ASIC2-AS-4
1.2906e-149	-1.69796	0.146	0.62	4.74154e-145	5	MARCHF11
2.57309e-149	1.24133	0.797	0.449	9.45327e-145	5	COL19A1
1.13155e-147	-0.758343	0.989	0.95	4.15718e-143	5	ARR3
6.73066e-142	1.34747	0.545	0.204	2.47278e-137	5	SLC6A11
3.26172e-140	-1.49038	0.226	0.663	1.19832e-135	5	LINC-DECR1-1
5.94532e-137	0.634467	0.996	0.953	2.18425e-132	5	CACNA2D1
2.15046e-134	0.85837	0.396	0.111	7.90057e-130	5	LACTB
3.65698e-132	1.04426	0.66	0.301	1.34354e-127	5	ETNK1
1.55159e-131	-1.28525	0.397	0.751	5.7004e-127	5	FRMPD2
4.42457e-119	0.976739	0.613	0.268	1.62554e-114	5	DNER
8.60939e-117	1.02868	0.588	0.252	3.163e-112	5	JADE3
3.00606e-112	-1.56222	0.111	0.519	1.1044e-107	5	LINC-BRINP1-8
9.85957e-111	-0.996935	0.682	0.852	3.62231e-106	5	GRB10
7.34714e-110	0.885091	0.341	0.098	2.69927e-105	5	LDLRAD4
5.54823e-109	1.18739	0.439	0.145	2.03836e-104	5	LSM7-AS-1
1.67083e-106	1.07158	0.553	0.234	6.13845e-102	5	OPCML
1.26243e-105	0.957867	0.556	0.238	4.63804e-101	5	ARHGAP28
4.22327e-100	0.71516	0.285	0.071	1.55159e-95	5	CDH8
9.64255e-100	0.884903	0.528	0.227	3.54258e-95	5	KALRN
8.19041e-95	-1.27947	0.354	0.659	3.00908e-90	5	SAMD7
1.43839e-94	-1.37977	0.107	0.478	5.28449e-90	5	NHS
4.02037e-94	0.884054	0.521	0.228	1.47704e-89	5	PSMD8
2.11029e-92	-1.18718	0.176	0.53	7.75298e-88	5	DTNB
3.33086e-91	0.734087	0.37	0.125	1.22372e-86	5	SCRN1
1.46219e-90	0.734621	0.252	0.066	5.37194e-86	5	LINC-RPL6-159
2.29729e-89	-1.17001	0.278	0.637	8.44002e-85	5	PDE8B
4.37197e-88	0.867317	0.674	0.374	1.60622e-83	5	AFF2
7.04879e-88	0.785967	0.476	0.198	2.58966e-83	5	SIK3
5.13275e-87	-1.0935	0.277	0.61	1.88572e-82	5	PHACTR2
8.61746e-87	0.561176	0.992	0.912	3.16597e-82	5	TAFA2
5.99767e-84	0.772484	0.837	0.609	2.20348e-79	5	CCDC85A
1.62222e-77	-0.701162	0.801	0.904	5.95989e-73	5	DMDli2
1.28363e-76	-1.14819	0.148	0.472	4.71594e-72	5	TANC1
2.11646e-75	-0.693399	0.811	0.896	7.77567e-71	5	AFF1
7.99143e-74	0.777223	0.574	0.304	2.93597e-69	5	DIPK1A
1.16888e-73	0.818416	0.569	0.307	4.29436e-69	5	LARGE1
1.78536e-73	0.673248	0.918	0.735	6.55924e-69	5	DACH2
2.90447e-72	-1.16156	0.096	0.406	1.06707e-67	5	LORF2li26
5.53989e-72	-0.573128	0.885	0.943	2.0353e-67	5	CAMK1D
2.62539e-71	0.551791	0.965	0.862	9.64543e-67	5	PDZD8li1
4.23794e-71	-1.121	0.109	0.417	1.55698e-66	5	FAM135B
1.21709e-69	-0.48386	0.979	0.988	4.47146e-65	5	HCN1
1.43424e-69	0.819014	0.255	0.08	5.26924e-65	5	LINC-DDX10-8
1.24782e-68	-0.52058	0.912	0.939	4.58438e-64	5	CSPP1
1.46032e-68	0.789103	0.628	0.378	5.36508e-64	5	MYLK
3.29685e-67	0.726264	0.452	0.208	1.21123e-62	5	CCDC88A
1.16534e-65	0.457533	0.987	0.942	4.28136e-61	5	CELF2li1
1.28084e-64	0.676737	0.349	0.137	4.70567e-60	5	SYCE2
2.50542e-64	-1.14222	0.08	0.364	9.20467e-60	5	MARCH11-AS-1
3.83018e-63	-0.855216	0.455	0.664	1.40717e-58	5	CEP104li1
1.52931e-58	0.550257	0.266	0.093	5.61854e-54	5	KALRN-AS-14
2.21678e-56	-0.690005	0.662	0.796	8.14422e-52	5	XYLT1
4.67547e-55	-0.886023	0.209	0.469	1.71772e-50	5	ALG13
6.82197e-55	0.636002	0.266	0.098	2.50632e-50	5	TMTC2
5.9335e-54	0.67543	0.588	0.351	2.17991e-49	5	SERPINI1
7.13279e-54	-0.882671	0.289	0.546	2.62052e-49	5	FAM160A1
1.85551e-53	0.533266	0.856	0.685	6.81694e-49	5	CPE
3.73373e-53	0.62746	0.72	0.494	1.37174e-48	5	TRIO
8.11533e-53	0.647112	0.685	0.452	2.98149e-48	5	ZBTB20
2.5494e-52	0.624028	0.432	0.211	9.36625e-48	5	PEX5L
3.18145e-52	0.632773	0.692	0.471	1.16883e-47	5	SPATA6
7.61733e-52	0.616842	0.396	0.189	2.79853e-47	5	ETNK2
3.02558e-51	0.600621	0.798	0.61	1.11157e-46	5	MAP3K13
2.40725e-49	0.582094	0.414	0.204	8.84398e-45	5	PARM1
6.43002e-49	-1.07386	0.191	0.429	2.36232e-44	5	SNTG1
6.23618e-48	0.553236	0.794	0.606	2.29111e-43	5	CACNA1D
3.49911e-47	0.635933	0.461	0.244	1.28554e-42	5	RIN2
9.23363e-47	0.528918	0.28	0.114	3.39234e-42	5	RUNX1T1
7.47318e-46	-0.820288	0.149	0.391	2.74557e-41	5	LPP
3.28671e-45	0.586506	0.535	0.315	1.2075e-40	5	IFT57
8.73865e-45	0.555201	0.511	0.294	3.21049e-40	5	PTPN1
8.93197e-45	0.846757	0.262	0.109	3.28152e-40	5	CNTNAP2
1.21986e-44	0.586906	0.665	0.454	4.48165e-40	5	AOPEP
2.78895e-44	-0.672369	0.536	0.695	1.02463e-39	5	RPGRIP1
3.49355e-44	-0.74214	0.34	0.556	1.2835e-39	5	FARP1
9.09725e-43	0.634124	0.692	0.478	3.34224e-38	5	KCNAB1li1
9.87169e-43	-0.299838	0.99	0.941	3.62676e-38	5	SLC24A2
2.18487e-42	0.684735	0.381	0.189	8.02701e-38	5	C2CD6
1.16805e-41	0.52969	0.437	0.235	4.2913e-37	5	PDZD8
3.16344e-40	-0.617051	0.674	0.781	1.16221e-35	5	LINC-RPL6-93
3.67234e-40	0.486208	0.251	0.104	1.34918e-35	5	CYB5R3
6.77549e-40	0.369861	0.967	0.918	2.48925e-35	5	JARID2
1.95605e-38	0.510874	0.726	0.515	7.18632e-34	5	RGS7
2.36056e-38	0.497814	0.364	0.187	8.67247e-34	5	SPTBN1
2.44227e-38	0.498808	0.288	0.131	8.97265e-34	5	LINC-AFF2-3
5.77104e-38	0.589619	0.466	0.272	2.12022e-33	5	TLE1
9.36283e-38	0.50844	0.315	0.149	3.43981e-33	5	EFNA5
1.58795e-37	-0.809402	0.149	0.356	5.83395e-33	5	LINC-MFAP1A-5
6.02553e-36	0.533841	0.312	0.154	2.21372e-31	5	THSD7A
7.42447e-36	0.590562	0.539	0.342	2.72768e-31	5	GOT2-AS-2
1.81756e-35	-0.64639	0.063	0.251	6.67754e-31	5	SBK1
2.28024e-35	-0.804507	0.15	0.343	8.37737e-31	5	LINC-EYS-3
2.75849e-35	0.523736	0.453	0.264	1.01344e-30	5	GAB2
4.12454e-35	-0.713973	0.082	0.272	1.51532e-30	5	LINC-MVB12B-1
4.44418e-35	-0.768388	0.524	0.677	1.63275e-30	5	HDAC9
6.22831e-35	0.468241	0.484	0.274	2.28822e-30	5	HR
7.11488e-34	0.446797	0.396	0.219	2.61393e-29	5	LORF2li16
1.00255e-33	0.501577	0.631	0.432	3.68329e-29	5	LINC-PTPRC-4
2.10467e-33	-0.497557	0.774	0.835	7.73233e-29	5	GLCCI1
2.19907e-33	0.485215	0.401	0.225	8.07916e-29	5	TSORFli815
2.96769e-33	0.450474	0.574	0.368	1.0903e-28	5	APP
4.14409e-33	0.294937	0.982	0.962	1.5225e-28	5	GPHN
5.45925e-33	-0.84055	0.079	0.261	2.00567e-28	5	SEMA3E
1.26054e-32	-0.646359	0.161	0.359	4.6311e-28	5	PCSK5
2.49082e-32	0.429557	0.286	0.137	9.15104e-28	5	FZD3
4.46089e-32	0.538253	0.479	0.298	1.63889e-27	5	TPCN2
4.60488e-32	0.512605	0.608	0.432	1.69179e-27	5	ZNRF2
5.07483e-32	0.432096	0.86	0.726	1.86444e-27	5	EGFLAM
4.21617e-31	-0.374313	0.926	0.938	1.54898e-26	5	CD47
6.56638e-31	-0.636749	0.642	0.741	2.41242e-26	5	INPP4B
5.82769e-30	0.535306	0.418	0.253	2.14103e-25	5	CCDC85A-AS-2
7.91814e-30	-0.640204	0.103	0.279	2.90905e-25	5	RPL6li124
1.06138e-29	-0.756233	0.107	0.275	3.89942e-25	5	ITGA4
3.44208e-29	0.483904	0.608	0.434	1.26459e-24	5	CACNA2D1-AS-6
4.87812e-29	-0.558133	0.564	0.674	1.79217e-24	5	MLXIP
5.28238e-29	-0.389324	0.849	0.888	1.94069e-24	5	PCBP3
5.95853e-29	-0.647189	0.314	0.472	2.1891e-24	5	PAXBP1
6.26392e-29	0.441492	0.507	0.326	2.3013e-24	5	AP3S1li1
8.90389e-29	0.448676	0.277	0.141	3.2712e-24	5	CCDC85A-AS-1
1.26881e-28	-0.58157	0.43	0.589	4.66148e-24	5	FMN1
1.42383e-28	-0.490265	0.782	0.866	5.231e-24	5	LHFPL3
2.48957e-28	-0.420365	0.875	0.908	9.14644e-24	5	DACH1
2.70616e-28	0.43211	0.706	0.539	9.94218e-24	5	HMGN3
8.40063e-28	0.393424	0.317	0.171	3.08631e-23	5	SLC29A4-AS-1
1.35958e-27	-0.582113	0.54	0.647	4.99496e-23	5	WASF1
2.09622e-27	0.43542	0.544	0.369	7.70131e-23	5	PAFAH2
2.42032e-27	0.443014	0.679	0.519	8.892e-23	5	NIM1K
2.77753e-27	-0.362885	0.861	0.891	1.02044e-22	5	MCTP2
3.07868e-27	-0.628974	0.265	0.438	1.13108e-22	5	DGKD
3.1897e-27	0.255768	0.982	0.944	1.17186e-22	5	DLG2
1.40808e-26	-0.58147	0.413	0.546	5.17315e-22	5	SMC5
1.51516e-26	-0.399109	0.834	0.847	5.56656e-22	5	PDE6C
1.77795e-26	0.307812	0.975	0.941	6.53202e-22	5	CCSER1
2.13904e-26	0.359282	0.892	0.79	7.85863e-22	5	WWOX
8.52411e-26	0.438204	0.645	0.477	3.13167e-21	5	PIK3R1
1.9886e-25	0.44004	0.738	0.592	7.30592e-21	5	C2CD5
2.06476e-25	0.379739	0.625	0.436	7.58571e-21	5	GALNT10
2.553e-25	0.431902	0.482	0.306	9.37945e-21	5	NAF1-AS-2
1.21148e-24	-0.251562	0.989	0.977	4.45085e-20	5	CADPS
1.77267e-24	0.453647	0.467	0.309	6.51262e-20	5	DACH2li1
2.37281e-24	0.41946	0.4	0.246	8.71746e-20	5	YWHAQ
3.2549e-24	0.440557	0.323	0.186	1.19582e-19	5	LHX4
4.08163e-24	-0.322856	0.936	0.944	1.49955e-19	5	NLK
7.2234e-24	-0.586004	0.247	0.409	2.65381e-19	5	EIF1Bli1
8.30893e-24	0.459071	0.785	0.704	3.05262e-19	5	GRIP1
8.50417e-24	0.571483	0.746	0.604	3.12435e-19	5	RORA
9.65324e-24	-0.619764	0.454	0.584	3.54651e-19	5	LINC-RPL6-451
1.08459e-23	0.368848	0.282	0.151	3.98467e-19	5	IGSF21
1.8992e-23	-0.555291	0.197	0.35	6.97745e-19	5	ELOVL2
3.23002e-23	-0.508303	0.588	0.689	1.18668e-18	5	CSPP1-AS-3
4.42169e-23	0.380414	0.412	0.258	1.62448e-18	5	REPS2
5.2274e-23	0.411749	0.551	0.396	1.9205e-18	5	SESN3
5.32297e-23	0.394894	0.253	0.135	1.95561e-18	5	RDH10
5.4878e-23	0.378259	0.324	0.186	2.01616e-18	5	GPHN-AS-4
6.23862e-23	-0.569952	0.421	0.54	2.29201e-18	5	RRP1B
6.42377e-23	0.37722	0.3	0.168	2.36003e-18	5	LINC-MPZL2-1
7.01398e-23	0.379507	0.529	0.363	2.57686e-18	5	TSORFli2189
7.49132e-23	-0.600478	0.232	0.392	2.75224e-18	5	CHST10-AS-2
7.69832e-23	0.385848	0.769	0.631	2.82829e-18	5	ADK
8.11886e-23	-0.352507	0.857	0.886	2.98279e-18	5	SLC4A4
1.05906e-22	0.394884	0.484	0.322	3.89086e-18	5	SPART
1.25476e-22	0.270695	0.989	0.982	4.60987e-18	5	CADM2
1.46994e-22	-0.414516	0.73	0.804	5.4004e-18	5	EEA1
5.10859e-22	0.310885	0.916	0.804	1.87685e-17	5	MAML2
5.36886e-22	0.375227	0.257	0.138	1.97247e-17	5	TMEM205
2.01445e-21	-0.463394	0.587	0.688	7.4009e-17	5	ATR
2.3116e-21	0.359723	0.832	0.693	8.4926e-17	5	FRMPD1
2.39043e-21	0.392611	0.37	0.23	8.7822e-17	5	SLC29A4
3.31418e-21	0.29424	0.916	0.817	1.2176e-16	5	ATP8A2li1
3.36941e-21	0.320809	0.746	0.571	1.23789e-16	5	IMPA1
3.71406e-21	0.406537	0.751	0.622	1.36451e-16	5	GRIA3
4.16509e-21	-0.416192	0.72	0.777	1.53021e-16	5	SMARCA2
7.46537e-21	-0.609741	0.318	0.452	2.7427e-16	5	PPP2R2A-AS-1
7.54558e-21	-0.565642	0.277	0.418	2.77217e-16	5	LINC-SMIM13-2
1.04869e-20	0.321275	0.828	0.732	3.85277e-16	5	KIF21A
1.12251e-20	-0.510729	0.126	0.266	4.12398e-16	5	MACROH2A2
1.85071e-20	-0.518169	0.128	0.265	6.79933e-16	5	VIPAS39
1.87072e-20	0.364111	0.726	0.593	6.87283e-16	5	AP3B1
2.09113e-20	-0.502139	0.447	0.577	7.68259e-16	5	PPA1li2
2.6504e-20	0.384731	0.508	0.36	9.73729e-16	5	MAP6
3.48954e-20	0.398351	0.255	0.14	1.28202e-15	5	NALCNli1
3.70442e-20	-0.500994	0.444	0.556	1.36097e-15	5	IQCE
4.03959e-20	-0.49611	0.122	0.261	1.48411e-15	5	SH3D19
4.21566e-20	-0.513164	0.467	0.591	1.54879e-15	5	AANAT
4.58442e-20	-0.535601	0.211	0.352	1.68427e-15	5	ETFA
5.17725e-20	-0.519885	0.39	0.518	1.90207e-15	5	ARHGEF26
5.23522e-20	-0.308905	0.942	0.936	1.92337e-15	5	VOPP1
5.67257e-20	0.377743	0.609	0.466	2.08405e-15	5	RAI14
5.83447e-20	0.411425	0.321	0.196	2.14353e-15	5	PDCD4li1
6.45494e-20	-0.539546	0.358	0.498	2.37148e-15	5	AFF1-AS-2
8.66303e-20	-0.418817	0.639	0.714	3.18271e-15	5	PDE6D
8.81255e-20	-0.366809	0.82	0.855	3.23764e-15	5	PRKD1
1.21973e-19	0.399069	0.378	0.243	4.48118e-15	5	ME1
1.3561e-19	-0.352569	0.788	0.815	4.98216e-15	5	MTUS1
1.43375e-19	0.389983	0.338	0.208	5.26744e-15	5	LINC-LYPLAL1-1
1.62388e-19	0.308303	0.335	0.2	5.96596e-15	5	SPECC1
2.05954e-19	-0.4445	0.539	0.655	7.56653e-15	5	ARHGAP26
2.32185e-19	0.335055	0.747	0.622	8.53023e-15	5	RTN1
4.62912e-19	0.333432	0.475	0.322	1.70069e-14	5	PTPDC1
4.64062e-19	-0.54055	0.159	0.293	1.70492e-14	5	KCNC3
8.24384e-19	-0.476655	0.438	0.56	3.02871e-14	5	MAP2K1
1.43708e-18	0.278427	0.271	0.156	5.27968e-14	5	NUSAP1li3
1.4552e-18	0.357955	0.46	0.316	5.34625e-14	5	ARL4Ali1
4.48057e-18	0.402314	0.443	0.315	1.64612e-13	5	RPL21li85
5.71656e-18	0.270072	0.895	0.825	2.10021e-13	5	AGAP1
6.43805e-18	-0.439298	0.586	0.667	2.36527e-13	5	TCF4
1.22679e-17	-0.491745	0.384	0.498	4.50711e-13	5	SATB1
1.2352e-17	0.359768	0.343	0.221	4.53801e-13	5	SHROOM3li1
1.94006e-17	0.264359	0.906	0.812	7.12757e-13	5	PTPRB
2.38009e-17	-0.29017	0.887	0.889	8.74421e-13	5	RGS9
3.14005e-17	-0.493338	0.272	0.406	1.15362e-12	5	NOL4li1
3.35612e-17	0.347025	0.777	0.667	1.233e-12	5	TULP4
4.67875e-17	0.323433	0.709	0.57	1.71893e-12	5	CSNK1G1
6.00779e-17	0.280072	0.28	0.167	2.2072e-12	5	DHRS7li1
7.9403e-17	0.312367	0.685	0.555	2.91719e-12	5	MIB1
8.39143e-17	0.338917	0.281	0.171	3.08293e-12	5	PRKAR2Bli1
9.67374e-17	0.332496	0.381	0.257	3.55404e-12	5	LINC-COPG2-3
3.22779e-16	0.359746	0.499	0.362	1.18586e-11	5	THADA
3.83162e-16	-0.478169	0.361	0.477	1.4077e-11	5	SDC2
3.90188e-16	-0.493202	0.22	0.346	1.43351e-11	5	POM121
4.13843e-16	-0.506942	0.145	0.268	1.52042e-11	5	SDAD1-AS-1
7.13553e-16	0.327485	0.683	0.55	2.62152e-11	5	SSBP2
1.23904e-15	-0.548267	0.36	0.471	4.55212e-11	5	ADAMTS3
1.35911e-15	0.293497	0.725	0.612	4.99324e-11	5	VCL
1.48301e-15	-0.42797	0.431	0.537	5.44842e-11	5	ABCC4
1.58786e-15	0.352479	0.559	0.431	5.83365e-11	5	RASSF8
2.00745e-15	0.317975	0.638	0.501	7.37516e-11	5	PTPRO
2.43307e-15	0.364152	0.482	0.356	8.93887e-11	5	SIRPA-AS-3
2.80986e-15	0.273515	0.695	0.551	1.03231e-10	5	CACNA1H
2.95463e-15	0.300249	0.383	0.262	1.0855e-10	5	HIP1
3.93654e-15	0.302713	0.742	0.625	1.44625e-10	5	DAP3
4.24132e-15	0.314307	0.364	0.245	1.55822e-10	5	PBX4
4.28112e-15	-0.466606	0.355	0.463	1.57284e-10	5	GALNT11
4.89722e-15	0.318667	0.513	0.387	1.79919e-10	5	ZMYND8
8.83487e-15	0.302861	0.28	0.176	3.24584e-10	5	ATP8A1
9.22769e-15	0.306201	0.369	0.251	3.39016e-10	5	EML2li1
1.23255e-14	-0.418302	0.424	0.529	4.52825e-10	5	MAGI1
1.25424e-14	0.305666	0.69	0.568	4.60795e-10	5	WNK3li3
1.36185e-14	0.318539	0.628	0.5	5.00331e-10	5	TP53
1.64475e-14	0.299711	0.695	0.581	6.04263e-10	5	AKAP13
1.67403e-14	-0.339518	0.631	0.698	6.15022e-10	5	GRK7
1.71204e-14	0.304017	0.276	0.173	6.28987e-10	5	NCBP1
1.8887e-14	0.296483	0.323	0.214	6.9389e-10	5	CADM3
2.67494e-14	0.299617	0.674	0.567	9.82746e-10	5	PIAS1
3.52645e-14	-0.348787	0.632	0.708	1.29558e-09	5	LRCH1
4.508e-14	-0.393638	0.461	0.556	1.6562e-09	5	PPP1R9A
4.51456e-14	0.304131	0.764	0.638	1.6586e-09	5	RSRP1
4.76004e-14	0.294226	0.505	0.373	1.74879e-09	5	RALGAPA2
4.9245e-14	0.261743	0.432	0.305	1.80921e-09	5	SLC12A2
6.27542e-14	-0.320121	0.764	0.807	2.30553e-09	5	CKB
7.54258e-14	0.329793	0.42	0.304	2.77107e-09	5	BEST3
8.08529e-14	-0.445752	0.16	0.269	2.97045e-09	5	DDIT4
1.12928e-13	-0.472609	0.349	0.45	4.14887e-09	5	EPAS1
1.4235e-13	-0.346757	0.741	0.772	5.2298e-09	5	MAPK4
1.47794e-13	0.26959	0.754	0.661	5.42979e-09	5	VPS13A
1.79909e-13	-0.365438	0.565	0.637	6.60967e-09	5	MTDH
2.48281e-13	0.29793	0.692	0.572	9.12161e-09	5	LUC7L3
2.67738e-13	-0.256752	0.912	0.916	9.83643e-09	5	OXR1
3.64308e-13	0.257284	0.26	0.164	1.33843e-08	5	EFHC1
3.65935e-13	-0.264767	0.86	0.858	1.34441e-08	5	CORO2B
3.92837e-13	-0.437769	0.19	0.298	1.44324e-08	5	ZNRF3
4.23877e-13	0.28103	0.493	0.368	1.55728e-08	5	LINC-C1ORF100-7
5.42817e-13	0.266824	0.311	0.206	1.99425e-08	5	L1RE1li78
6.55849e-13	0.281815	0.472	0.351	2.40952e-08	5	TSC22D1
6.9646e-13	-0.431971	0.188	0.291	2.55872e-08	5	TMEM63B
7.44664e-13	-0.450558	0.344	0.439	2.73582e-08	5	IQCJ-SCHIP1-AS-11
1.00392e-12	-0.364145	0.648	0.691	3.68829e-08	5	UBE2H
1.11967e-12	0.296316	0.662	0.545	4.11357e-08	5	KIAA0753
1.54036e-12	0.305356	0.387	0.279	5.65914e-08	5	LRRC28li1
1.61508e-12	0.277348	0.515	0.392	5.93363e-08	5	CPEB2
1.82156e-12	0.271899	0.344	0.236	6.69225e-08	5	CSE1L
2.11692e-12	0.293978	0.364	0.259	7.77736e-08	5	LINC-NRF1-2
2.34396e-12	0.29018	0.668	0.554	8.61148e-08	5	PSD
2.69811e-12	0.273216	0.301	0.202	9.9126e-08	5	LINC-TOB1-1
3.43622e-12	0.258973	0.763	0.664	1.26243e-07	5	ARL15
4.12396e-12	0.275801	0.478	0.364	1.5151e-07	5	LMBRD1
4.58151e-12	-0.328342	0.717	0.741	1.6832e-07	5	DLG1
5.38091e-12	-0.381103	0.495	0.579	1.97689e-07	5	STK39
5.84944e-12	0.301168	0.645	0.534	2.14903e-07	5	SCUBE2
6.51962e-12	0.285216	0.588	0.478	2.39524e-07	5	FSD1L
7.33646e-12	0.255363	0.264	0.171	2.69534e-07	5	CHD1L
1.70149e-11	-0.412735	0.324	0.43	6.25111e-07	5	LINC-RPL6-327
1.77976e-11	0.275663	0.594	0.481	6.53866e-07	5	TSORFli297
2.36803e-11	0.252556	0.448	0.331	8.69989e-07	5	N4BP2
3.3195e-11	-0.406293	0.41	0.505	1.21955e-06	5	SLC25A33
3.39598e-11	0.277502	0.63	0.527	1.24765e-06	5	EIF4G2
4.42011e-11	0.259103	0.346	0.247	1.6239e-06	5	INSR
4.75967e-11	0.260599	0.616	0.5	1.74866e-06	5	SRSF5
4.76321e-11	-0.436997	0.329	0.43	1.74996e-06	5	PHLDB2
5.42829e-11	0.295416	0.372	0.271	1.9943e-06	5	FBXO15
6.21108e-11	-0.346591	0.494	0.568	2.28189e-06	5	GRTP1
7.47507e-11	-0.538999	0.272	0.363	2.74627e-06	5	RCAN2
7.85452e-11	-0.407389	0.264	0.36	2.88567e-06	5	TTK
8.02339e-11	-0.620352	0.274	0.364	2.94771e-06	5	QCCE-10352
1.00482e-10	-0.364426	0.268	0.362	3.69159e-06	5	RFC1
1.24877e-10	0.251421	0.398	0.292	4.58787e-06	5	PEAK1
1.51978e-10	-0.353738	0.162	0.256	5.58351e-06	5	PXN
1.62031e-10	0.27099	0.419	0.312	5.95286e-06	5	RNF165
1.95813e-10	0.289162	0.361	0.266	7.19398e-06	5	PIK3R3
2.38758e-10	-0.37703	0.431	0.521	8.77175e-06	5	TEAD1
2.73046e-10	-0.338702	0.615	0.664	1.00314e-05	5	EXT1
3.22037e-10	0.284778	0.523	0.414	1.18313e-05	5	ME3
4.13788e-10	0.272144	0.356	0.257	1.52022e-05	5	RIPK2-AS-3
4.60853e-10	-0.380373	0.458	0.525	1.69313e-05	5	BBS5
4.62763e-10	-0.348447	0.544	0.611	1.70015e-05	5	SLC25A26
5.06899e-10	0.274356	0.58	0.478	1.86229e-05	5	GPX4
9.16691e-10	-0.415067	0.238	0.328	3.36783e-05	5	DIPK2A
9.41743e-10	0.256495	0.447	0.346	3.45987e-05	5	IBTK
1.0604e-09	0.361354	0.285	0.197	3.8958e-05	5	LINC-MAGEE1-4
1.22772e-09	0.296672	0.37	0.28	4.51053e-05	5	RETREG1
1.78922e-09	-0.318319	0.413	0.496	6.57343e-05	5	SEC14L1
1.96939e-09	-0.378151	0.427	0.493	7.23533e-05	5	CALB1
3.32671e-09	-0.342661	0.54	0.605	0.00012222	5	ANKRD27
3.63912e-09	0.253477	0.712	0.63	0.000133698	5	CYTH3
4.79145e-09	-0.278557	0.561	0.63	0.000176033	5	HMOX2li1
5.07644e-09	0.253225	0.349	0.26	0.000186503	5	GAN
7.62068e-09	0.252371	0.531	0.438	0.000279976	5	SCAF8
9.21325e-09	-0.33164	0.406	0.492	0.000338486	5	PSD3
1.333e-08	-0.285147	0.62	0.665	0.000489729	5	ITGB5
1.99819e-08	-0.393666	0.288	0.368	0.000734117	5	EDA
2.61228e-08	-0.293281	0.597	0.643	0.000959725	5	PCMTD2
3.52548e-08	-0.327363	0.433	0.504	0.00129523	5	HACE1
8.92131e-08	-0.298589	0.487	0.552	0.0032776	5	TNKS2
9.17371e-08	-0.34108	0.477	0.536	0.00337033	5	PLCXD2
1.05669e-07	-0.326983	0.253	0.327	0.00388216	5	ENDOD1
1.19026e-07	-0.354428	0.317	0.388	0.00437291	5	C6ORF141
1.2497e-07	-0.52756	0.804	0.842	0.00459127	5	CST3
1.28581e-07	-0.310101	0.527	0.585	0.00472392	5	GPAM
1.64497e-07	-0.275552	0.682	0.678	0.00604346	5	RPL7li83
1.70311e-07	-0.276326	0.378	0.459	0.00625705	5	CCDC91
1.72532e-07	-0.324782	0.294	0.372	0.00633864	5	L1RE1li53
2.17488e-07	-0.333421	0.358	0.428	0.00799028	5	SLC9A9
2.27799e-07	-0.325292	0.288	0.364	0.00836912	5	APPL2
3.89629e-07	-0.294981	0.584	0.639	0.0143146	5	PLEKHC1-AS-1
5.78203e-07	-0.296295	0.483	0.538	0.0212426	5	PFKP
5.91315e-07	-0.288701	0.191	0.263	0.0217243	5	LINC-RPL6-512
6.33802e-07	-0.263942	0.452	0.514	0.0232852	5	BMP2K
1.06104e-06	-0.300489	0.271	0.341	0.0389814	5	RAB3GAP2
1.33155e-06	-0.318073	0.401	0.459	0.0489199	5	ACADM
1.51475e-06	-0.272005	0.412	0.475	0.0556505	5	ACTC1-AS-1
1.61189e-06	-0.262944	0.502	0.555	0.0592192	5	GNAQli1
1.93193e-06	-0.325902	0.23	0.298	0.070977	5	IQCJ-SCHIP1-AS-1
2.18128e-06	-0.296715	0.352	0.417	0.080138	5	MED17
2.21767e-06	-0.291837	0.47	0.517	0.081475	5	SLC38A3
2.78805e-06	-0.320735	0.31	0.374	0.10243	5	GPM6B
3.93542e-06	-0.27962	0.62	0.665	0.144583	5	LAPTM4B
3.94479e-06	-0.256759	0.611	0.64	0.144927	5	FAM78B
4.23817e-06	-0.278291	0.262	0.324	0.155706	5	CTNND1
5.2632e-06	-0.300549	0.513	0.556	0.193365	5	NEUROD1
5.96199e-06	-0.257036	0.199	0.267	0.219037	5	PLCH2
6.09911e-06	-0.276307	0.432	0.497	0.224075	5	ARL4D
7.05774e-06	-0.27453	0.237	0.301	0.259294	5	CLIP1
8.89195e-06	-0.29668	0.291	0.353	0.326681	5	LINC-MRFAP1-5
1.56907e-05	-0.294813	0.415	0.466	0.576461	5	LDHBli12
2.35818e-05	-0.25768	0.31	0.375	0.866371	5	STK39-AS-1
3.81893e-05	-0.345079	0.667	0.707	1	5	RTBDN
4.20748e-05	-0.269418	0.251	0.307	1	5	CDYL2li1
5.08878e-05	-0.256196	0.455	0.502	1	5	ADPGK
5.55484e-05	-0.301772	0.252	0.302	1	5	CAMK1D-AS-1
8.04408e-05	-0.253675	0.34	0.396	1	5	LINC-L1RE1-80
9.65118e-05	-0.280286	0.329	0.381	1	5	UNC79
0.000101782	-0.256282	0.327	0.383	1	5	LRCH1-AS-1
0.000121642	-0.411871	0.425	0.342	1	5	AUTS2
0.000129315	-0.264339	0.571	0.588	1	5	CD47-AS-2
0.000142253	-0.272221	0.314	0.366	1	5	KLHL32
0.000177303	-0.278749	0.378	0.422	1	5	PHLPP2
0.000224119	-0.258237	0.51	0.538	1	5	JAK1
0.000262629	-0.251678	0.308	0.357	1	5	LINC-PRMT8-1

## Sheet: Celltype number
	Celltype number									Celltype proportion
	TS	Human	Macaque	Mouse	Chick					TS	Human	Macaque	Mouse	Chick
Amacrine	34152	12857	41893	4067	7660				Amacrine	37.1076	17.0955	23.9453	19.8458	25.826
Astrocytes	1182	1361	800	76	201				Astrocytes	1.28429	1.80967	0.457266	0.370858	0.67768
Bipolar	28788	24686	31397	5727	10936				Bipolar	31.2794	32.8241	17.946	27.9461	36.8712
Cone	14173	2675	9895	2415	3115				Cone	15.3996	3.55685	5.6558	11.7845	10.5024
Endothelial	8	137	586	159	0				Endothelial	0.00869235	0.182164	0.334947	0.775875	0
Horizontal	1133	2812	1842	212	1880				Horizontal	1.23105	3.73901	1.05285	1.0345	6.3385
Microglia	540	572	467	20	2				Microglia	0.586733	0.760568	0.266929	0.0975943	0.00674309
Muller	5647	15095	25356	1115	3607				Muller	6.13571	20.0713	14.493	5.44088	12.1612
Pericytes	24	153	4518	46	6				Pericytes	0.026077	0.203439	2.58241	0.224467	0.0202293
RGC	5380	9377	43524	221	972				RGC	5.8456	12.4683	24.8775	1.07842	3.27714
Rod	1008	5482	14675	6435	1281				Rod	1.09524	7.28922	8.38797	31.401	4.31895

## Sheet: Celltype number(no glia)
	Celltype number									Celltype proportion
	TS	Human	Macaque	Mouse	Chick					TS	Human	Macaque	Mouse	Chick
Amacrine	34143	12861	41885	4066	7663				Amacrine	37.8186	17.6217	24.8455	20.1367	26.0195
Bipolar	28795	24685	31306	5723	10933				Bipolar	31.8949	33.8225	18.5702	28.3429	37.1227
Cone	14180	2708	9916	2484	3302				Cone	15.7065	3.7104	5.882	12.3019	11.2118
Horizontal	1133	2811	1844	211	1880				Horizontal	1.25497	3.85153	1.09383	1.04497	6.38348
Muller	5648	15097	25360	1114	3605				Muller	6.25602	20.6854	15.0431	5.51704	12.2407
RGC	5372	9370	43516	221	966				RGC	5.95031	12.8384	25.813	1.09449	3.28002
Rod	1010	5452	14755	6373	1102				Rod	1.11873	7.47013	8.75242	31.562	3.74181

## Sheet: across-species-celltype-hclust
	Chick-Amacrine	Chick-Bipolar	Chick-Cone	Chick-Horizontal	Chick-Muller	Chick-RGC	Chick-Rod	Human-Amacrine	Human-Bipolar	Human-Cone	Human-Horizontal	Human-Muller	Human-RGC	Human-Rod	Macaque-Amacrine	Macaque-Bipolar	Macaque-Cone	Macaque-Horizontal	Macaque-Muller	Macaque-RGC	Macaque-Rod	Mouse-Amacrine	Mouse-Bipolar	Mouse-Cone	Mouse-Horizontal	Mouse-Muller	Mouse-RGC	Mouse-Rod	TS-Amacrine	TS-Bipolar	TS-Cone	TS-Horizontal	TS-Muller	TS-RGC	TS-Rod
Chick-Amacrine	1	0.714752	0.28847	0.812351	0.16918	0.77833	0.227764	0.961243	0.597109	0.156412	0.765851	0.235786	0.668249	0.370154	0.949561	0.614871	0.153809	0.741202	0.209736	0.680373	0.294212	0.936747	0.619841	0.269767	0.743176	0.155802	0.718056	0.428928	0.932669	0.592193	0.114669	0.691111	0.128296	0.710507	0.161922
Chick-Bipolar	0.714752	1	0.352173	0.582819	0.118717	0.565485	0.233302	0.693078	0.851518	0.202206	0.499412	0.185397	0.518015	0.331446	0.690647	0.858424	0.196513	0.493767	0.161787	0.527173	0.272858	0.64709	0.825468	0.2954	0.437289	0.126112	0.546169	0.392822	0.666505	0.847836	0.161305	0.386603	0.0793522	0.586811	0.173334
Chick-Cone	0.28847	0.352173	1	0.258119	0.0414992	0.274771	0.33367	0.284176	0.333256	0.912524	0.226854	0.0784969	0.261778	0.438877	0.304717	0.354247	0.900507	0.252181	0.0668232	0.262706	0.378533	0.295382	0.356345	0.965518	0.214471	0.046941	0.283347	0.577194	0.247911	0.29239	0.864434	0.153706	0.0241366	0.285128	0.257819
Chick-Horizontal	0.812351	0.582819	0.258119	1	0.142135	0.619293	0.207763	0.787226	0.458984	0.122552	0.94634	0.189986	0.512692	0.311633	0.792593	0.494936	0.121243	0.927732	0.171019	0.521064	0.254698	0.827716	0.52597	0.236474	0.922611	0.122991	0.555186	0.381687	0.824306	0.497947	0.0929497	0.906791	0.127523	0.54448	0.142643
Chick-Muller	0.16918	0.118717	0.0414992	0.142135	1	0.0835169	0.0463349	0.179454	0.104848	0.0321766	0.189907	0.940421	0.0612953	0.0873663	0.170694	0.101456	0.0257257	0.186357	0.957596	0.0620863	0.0634063	0.195246	0.0784777	0.0430798	0.14175	0.859965	0.0669231	0.0873171	0.118187	0.0491977	0.0122682	0.0816792	0.957528	0.0620903	0.0196261
Chick-RGC	0.77833	0.565485	0.274771	0.619293	0.0835169	1	0.230031	0.733934	0.51717	0.154599	0.616319	0.152327	0.954231	0.393914	0.724084	0.521109	0.152879	0.599472	0.127942	0.956491	0.320916	0.682492	0.471148	0.284261	0.588832	0.0821976	0.966149	0.475184	0.697617	0.531081	0.113928	0.54381	0.0512975	0.94763	0.190935
Chick-Rod	0.227764	0.233302	0.33367	0.207763	0.0463349	0.230031	1	0.220564	0.204212	0.188381	0.177096	0.0889764	0.226026	0.917591	0.240725	0.230286	0.181471	0.206998	0.0772592	0.226256	0.963159	0.242363	0.236098	0.325772	0.194765	0.0619526	0.244756	0.718486	0.179745	0.167894	0.149659	0.130441	0.025701	0.235963	0.897656
Human-Amacrine	0.961243	0.693078	0.284176	0.787226	0.179454	0.733934	0.220564	1	0.620929	0.165658	0.776902	0.248262	0.644883	0.364561	0.984656	0.634099	0.163033	0.756209	0.222326	0.659264	0.292088	0.956131	0.633711	0.277284	0.754047	0.170652	0.700146	0.425488	0.935592	0.607506	0.124493	0.68124	0.143609	0.697693	0.160192
Human-Bipolar	0.597109	0.851518	0.333256	0.458984	0.104848	0.51717	0.204212	0.620929	1	0.229718	0.443681	0.166172	0.491527	0.319874	0.617081	0.970796	0.223767	0.450941	0.146644	0.502881	0.260161	0.573121	0.90164	0.304383	0.415926	0.11525	0.51054	0.348242	0.555164	0.902643	0.188917	0.354511	0.0695429	0.535003	0.163617
Human-Cone	0.156412	0.202206	0.912524	0.122552	0.0321766	0.154599	0.188381	0.165658	0.229718	1	0.133073	0.0609383	0.14534	0.308132	0.171927	0.233083	0.993384	0.141751	0.0524984	0.147223	0.234921	0.161857	0.215253	0.922868	0.110516	0.0386928	0.152106	0.317723	0.143391	0.197558	0.976388	0.0869223	0.0217975	0.154141	0.172523
Human-Horizontal	0.765851	0.499412	0.226854	0.94634	0.189907	0.616319	0.177096	0.776902	0.443681	0.133073	1	0.241751	0.507073	0.301917	0.776337	0.466658	0.131265	0.96907	0.22081	0.515091	0.239572	0.810627	0.469915	0.224629	0.947598	0.165329	0.550123	0.340776	0.790297	0.459766	0.104439	0.926244	0.175945	0.526901	0.12851
Human-Muller	0.235786	0.185397	0.0784969	0.189986	0.940421	0.152327	0.0889764	0.248262	0.166172	0.0609383	0.241751	1	0.127569	0.158966	0.242415	0.160962	0.052369	0.238482	0.99153	0.128357	0.118101	0.257704	0.133992	0.0838761	0.187093	0.918333	0.129217	0.169697	0.172632	0.0946962	0.0315624	0.132523	0.904826	0.121	0.0427669
Human-RGC	0.668249	0.518015	0.261778	0.512692	0.0612953	0.954231	0.226026	0.644883	0.491527	0.14534	0.507073	0.127569	1	0.373022	0.634687	0.497027	0.145541	0.514551	0.104992	0.998332	0.314625	0.587948	0.433061	0.27725	0.503596	0.0638164	0.979893	0.473281	0.593154	0.520585	0.108934	0.440569	0.0356828	0.972682	0.193368
Human-Rod	0.370154	0.331446	0.438877	0.311633	0.0873663	0.393914	0.917591	0.364561	0.319874	0.308132	0.301917	0.158966	0.373022	1	0.376105	0.335693	0.286933	0.321755	0.138983	0.37502	0.972769	0.373554	0.329634	0.436693	0.310659	0.112658	0.393797	0.773049	0.304187	0.259132	0.244789	0.24127	0.0519881	0.37505	0.894144
Macaque-Amacrine	0.949561	0.690647	0.304717	0.792593	0.170694	0.724084	0.240725	0.984656	0.617081	0.171927	0.776337	0.242415	0.634687	0.376105	1	0.645675	0.171577	0.764083	0.217432	0.649234	0.310396	0.964492	0.643826	0.299502	0.769095	0.164309	0.695117	0.45885	0.933255	0.613266	0.132269	0.690548	0.13496	0.695117	0.171703
Macaque-Bipolar	0.614871	0.858424	0.354247	0.494936	0.101456	0.521109	0.230286	0.634099	0.970796	0.233083	0.466658	0.160962	0.497027	0.335693	0.645675	1	0.230867	0.47943	0.144357	0.507128	0.289692	0.605244	0.916616	0.327175	0.449829	0.110329	0.517806	0.388915	0.590335	0.91527	0.192552	0.387284	0.0674461	0.544983	0.187966
Macaque-Cone	0.153809	0.196513	0.900507	0.121243	0.0257257	0.152879	0.181471	0.163033	0.223767	0.993384	0.131265	0.052369	0.145541	0.286933	0.171577	0.230867	1	0.140317	0.044737	0.146884	0.225886	0.162052	0.212013	0.92252	0.111172	0.0311107	0.152867	0.310071	0.145137	0.199414	0.98597	0.0870669	0.0172804	0.155048	0.162166
Macaque-Horizontal	0.741202	0.493767	0.252181	0.927732	0.186357	0.599472	0.206998	0.756209	0.450941	0.141751	0.96907	0.238482	0.514551	0.321755	0.764083	0.47943	0.140317	1	0.219921	0.524399	0.266672	0.787711	0.466742	0.257316	0.937792	0.16246	0.556604	0.392623	0.741123	0.453237	0.108224	0.902709	0.174015	0.537968	0.145279
Macaque-Muller	0.209736	0.161787	0.0668232	0.171019	0.957596	0.127942	0.0772592	0.222326	0.146644	0.0524984	0.22081	0.99153	0.104992	0.138983	0.217432	0.144357	0.044737	0.219921	1	0.105512	0.104033	0.232989	0.115831	0.0705608	0.169457	0.931354	0.107055	0.143583	0.152854	0.0814546	0.0260599	0.117882	0.917801	0.100284	0.038308
Macaque-RGC	0.680373	0.527173	0.262706	0.521064	0.0620863	0.956491	0.226256	0.659264	0.502881	0.147223	0.515091	0.128357	0.998332	0.37502	0.649234	0.507128	0.146884	0.524399	0.105512	1	0.31441	0.600417	0.442678	0.277976	0.511963	0.0643079	0.979727	0.470891	0.604025	0.527374	0.109423	0.447133	0.0365559	0.973543	0.192775
Macaque-Rod	0.294212	0.272858	0.378533	0.254698	0.0634063	0.320916	0.963159	0.292088	0.260161	0.234921	0.239572	0.118101	0.314625	0.972769	0.310396	0.289692	0.225886	0.266672	0.104033	0.31441	1	0.31398	0.286047	0.382534	0.259142	0.0828546	0.335557	0.773026	0.241922	0.219395	0.184207	0.188831	0.0360109	0.319087	0.93135
Mouse-Amacrine	0.936747	0.64709	0.295382	0.827716	0.195246	0.682492	0.242363	0.956131	0.573121	0.161857	0.810627	0.257704	0.587948	0.373554	0.964492	0.605244	0.162052	0.787711	0.232989	0.600417	0.31398	1	0.6354	0.295663	0.835367	0.177474	0.6578	0.47184	0.931224	0.575481	0.121889	0.750736	0.165597	0.647788	0.169013
Mouse-Bipolar	0.619841	0.825468	0.356345	0.52597	0.0784777	0.471148	0.236098	0.633711	0.90164	0.215253	0.469915	0.133992	0.433061	0.329634	0.643826	0.916616	0.212013	0.466742	0.115831	0.442678	0.286047	0.6354	1	0.326904	0.463177	0.0887123	0.470265	0.41721	0.609604	0.847545	0.173466	0.39713	0.0529872	0.496749	0.183322
Mouse-Cone	0.269767	0.2954	0.965518	0.236474	0.0430798	0.284261	0.325772	0.277284	0.304383	0.922868	0.224629	0.0838761	0.27725	0.436693	0.299502	0.327175	0.92252	0.257316	0.0705608	0.277976	0.382534	0.295663	0.326904	1	0.222864	0.0511778	0.300859	0.609404	0.225958	0.257858	0.891559	0.152756	0.0260696	0.293899	0.252037
Mouse-Horizontal	0.743176	0.437289	0.214471	0.922611	0.14175	0.588832	0.194765	0.754047	0.415926	0.110516	0.947598	0.187093	0.503596	0.310659	0.769095	0.449829	0.111172	0.937792	0.169457	0.511963	0.259142	0.835367	0.463177	0.222864	1	0.120683	0.547287	0.366898	0.770582	0.438169	0.0812077	0.950255	0.130028	0.516343	0.139746
Mouse-Muller	0.155802	0.126112	0.046941	0.122991	0.859965	0.0821976	0.0619526	0.170652	0.11525	0.0386928	0.165329	0.918333	0.0638164	0.112658	0.164309	0.110329	0.0311107	0.16246	0.931354	0.0643079	0.0828546	0.177474	0.0887123	0.0511778	0.120683	1	0.0647009	0.11349	0.109017	0.0541524	0.0153879	0.0757359	0.835078	0.0601863	0.0290208
Mouse-RGC	0.718056	0.546169	0.283347	0.555186	0.0669231	0.966149	0.244756	0.700146	0.51054	0.152106	0.550123	0.129217	0.979893	0.393797	0.695117	0.517806	0.152867	0.556604	0.107055	0.979727	0.335557	0.6578	0.470265	0.300859	0.547287	0.0647009	1	0.5165	0.642363	0.530186	0.113296	0.469483	0.0386544	0.983816	0.200064
Mouse-Rod	0.428928	0.392822	0.577194	0.381687	0.0873171	0.475184	0.718486	0.425488	0.348242	0.317723	0.340776	0.169697	0.473281	0.773049	0.45885	0.388915	0.310071	0.392623	0.143583	0.470891	0.773026	0.47184	0.41721	0.609404	0.366898	0.11349	0.5165	1	0.332261	0.2843	0.253622	0.247317	0.0528831	0.490969	0.580434
TS-Amacrine	0.932669	0.666505	0.247911	0.824306	0.118187	0.697617	0.179745	0.935592	0.555164	0.143391	0.790297	0.172632	0.593154	0.304187	0.933255	0.590335	0.145137	0.741123	0.152854	0.604025	0.241922	0.931224	0.609604	0.225958	0.770582	0.109017	0.642363	0.332261	1	0.636234	0.120107	0.755307	0.095787	0.653704	0.150353
TS-Bipolar	0.592193	0.847836	0.29239	0.497947	0.0491977	0.531081	0.167894	0.607506	0.902643	0.197558	0.459766	0.0946962	0.520585	0.259132	0.613266	0.91527	0.199414	0.453237	0.0814546	0.527374	0.219395	0.575481	0.847545	0.257858	0.438169	0.0541524	0.530186	0.2843	0.636234	1	0.180345	0.413435	0.034579	0.574405	0.164416
TS-Cone	0.114669	0.161305	0.864434	0.0929497	0.0122682	0.113928	0.149659	0.124493	0.188917	0.976388	0.104439	0.0315624	0.108934	0.244789	0.132269	0.192552	0.98597	0.108224	0.0260599	0.109423	0.184207	0.121889	0.173466	0.891559	0.0812077	0.0153879	0.113296	0.253622	0.120107	0.180345	1	0.0673935	0.007969	0.118022	0.147391
TS-Horizontal	0.691111	0.386603	0.153706	0.906791	0.0816792	0.54381	0.130441	0.68124	0.354511	0.0869223	0.926244	0.132523	0.440569	0.24127	0.690548	0.387284	0.0870669	0.902709	0.117882	0.447133	0.188831	0.750736	0.39713	0.152756	0.950255	0.0757359	0.469483	0.247317	0.755307	0.413435	0.0673935	1	0.0739475	0.442238	0.104162
TS-Muller	0.128296	0.0793522	0.0241366	0.127523	0.957528	0.0512975	0.025701	0.143609	0.0695429	0.0217975	0.175945	0.904826	0.0356828	0.0519881	0.13496	0.0674461	0.0172804	0.174015	0.917801	0.0365559	0.0360109	0.165597	0.0529872	0.0260696	0.130028	0.835078	0.0386544	0.0528831	0.095787	0.034579	0.007969	0.0739475	1	0.0365253	0.0106689
TS-RGC	0.710507	0.586811	0.285128	0.54448	0.0620903	0.94763	0.235963	0.697693	0.535003	0.154141	0.526901	0.121	0.972682	0.37505	0.695117	0.544983	0.155048	0.537968	0.100284	0.973543	0.319087	0.647788	0.496749	0.293899	0.516343	0.0601863	0.983816	0.490969	0.653704	0.574405	0.118022	0.442238	0.0365253	1	0.197108
TS-Rod	0.161922	0.173334	0.257819	0.142643	0.0196261	0.190935	0.897656	0.160192	0.163617	0.172523	0.12851	0.0427669	0.193368	0.894144	0.171703	0.187966	0.162166	0.145279	0.038308	0.192775	0.93135	0.169013	0.183322	0.252037	0.139746	0.0290208	0.200064	0.580434	0.150353	0.164416	0.147391	0.104162	0.0106689	0.197108	1

## Sheet: across-species-cluster-hclust
	Chick-0	Chick-1	Chick-10	Chick-11	Chick-12	Chick-13	Chick-14	Chick-15	Chick-16	Chick-17	Chick-18	Chick-2	Chick-20	Chick-22	Chick-23	Chick-24	Chick-27	Chick-3	Chick-4	Chick-5	Chick-6	Chick-7	Chick-8	Chick-9	Human-0	Human-1	Human-10	Human-11	Human-12	Human-13	Human-14	Human-15	Human-16	Human-17	Human-18	Human-2	Human-20	Human-22	Human-23	Human-24	Human-27	Human-3	Human-4	Human-5	Human-6	Human-7	Human-8	Human-9	Macaque-0
Chick-0	1	0.0833909	0.0990392	0.187291	0.185002	0.0935608	0.142135	0.11023	0.325237	0.152772	0.112077	0.100266	0.0558321	0.0947312	0.100684	0.0889437	0.0850887	0.0414992	0.139296	0.0461255	0.103301	0.0888018	0.163722	0.0834268	0.940421	0.0599227	0.0580769	0.179877	0.201759	0.153328	0.189907	0.101222	0.297072	0.156967	0.0903218	0.120153	0.0658421	0.0814812	0.126006	0.17305	0.0523419	0.0321766	0.11184	0.0873712	0.0908952	0.0862832	0.199194	0.0749631	0.957596
Chick-1	0.0833909	1	0.37657	0.7806	0.674272	0.681531	0.617567	0.550214	0.704513	0.824869	0.554248	0.750485	0.581222	0.671808	0.630858	0.666852	0.318462	0.273881	0.544876	0.231609	0.533953	0.470611	0.78106	0.981085	0.157025	0.937884	0.449498	0.737432	0.60622	0.571388	0.615661	0.471037	0.681377	0.707817	0.515736	0.731126	0.533049	0.600931	0.583774	0.563987	0.239563	0.153716	0.440232	0.396726	0.47828	0.439612	0.777687	0.956941	0.131312
Chick-10	0.0990392	0.37657	1	0.453444	0.45089	0.416606	0.45526	0.669889	0.459621	0.487212	0.563732	0.539134	0.369613	0.53492	0.593402	0.401823	0.210859	0.226437	0.575758	0.152823	0.707769	0.650918	0.539442	0.379047	0.143749	0.331715	0.652054	0.486709	0.45229	0.471202	0.385164	0.483832	0.452742	0.49077	0.416987	0.493153	0.367647	0.419697	0.600943	0.378206	0.152833	0.113199	0.423922	0.19775	0.576018	0.522106	0.518956	0.367067	0.128615
Chick-11	0.187291	0.7806	0.453444	1	0.874308	0.756544	0.775471	0.588023	0.93391	0.959235	0.548555	0.83294	0.706298	0.780838	0.772601	0.784238	0.259522	0.246507	0.57151	0.194277	0.591718	0.506675	0.949045	0.780318	0.23148	0.641971	0.462641	0.956693	0.820185	0.829055	0.759725	0.451826	0.911919	0.941337	0.462653	0.804752	0.666659	0.678036	0.714974	0.767982	0.235413	0.134122	0.43575	0.335867	0.481449	0.437427	0.930388	0.700198	0.210221
Chick-12	0.185002	0.674272	0.45089	0.874308	1	0.688988	0.729459	0.581758	0.839289	0.865922	0.587143	0.803288	0.630108	0.789227	0.759185	0.810567	0.275254	0.235722	0.598025	0.18962	0.57178	0.5396	0.927526	0.668732	0.244821	0.569673	0.474798	0.87521	0.921447	0.815221	0.699081	0.475502	0.828873	0.855152	0.482724	0.790853	0.63115	0.711397	0.737206	0.769629	0.215763	0.133764	0.462051	0.322593	0.490191	0.495646	0.910376	0.610691	0.220847
Chick-13	0.0935608	0.681531	0.416606	0.756544	0.688988	1	0.630853	0.482886	0.663679	0.764024	0.451338	0.678089	0.556211	0.637748	0.625216	0.657214	0.198783	0.200991	0.468921	0.156818	0.487208	0.433595	0.748945	0.68002	0.139192	0.606148	0.419126	0.73691	0.663455	0.70463	0.626863	0.362281	0.675956	0.736151	0.374846	0.66788	0.526456	0.57956	0.59718	0.593363	0.207999	0.118513	0.339298	0.284097	0.396444	0.388514	0.749757	0.637606	0.121651
Chick-14	0.142135	0.617567	0.45526	0.775471	0.729459	0.630853	1	0.568068	0.693794	0.7752	0.526287	0.800142	0.610312	0.767908	0.773184	0.586997	0.297163	0.258119	0.534535	0.207142	0.556618	0.494953	0.806321	0.618678	0.189986	0.507812	0.439535	0.752684	0.668873	0.695372	0.94634	0.409271	0.673783	0.740319	0.40478	0.757662	0.580486	0.680751	0.709857	0.578235	0.209112	0.122552	0.374304	0.311642	0.409935	0.396279	0.75652	0.558089	0.171019
Chick-15	0.11023	0.550214	0.669889	0.588023	0.581758	0.482886	0.568068	1	0.610634	0.627962	0.830154	0.719219	0.475622	0.682291	0.733939	0.509432	0.30276	0.339189	0.86502	0.214453	0.860137	0.720959	0.696937	0.550447	0.182856	0.504205	0.650538	0.611968	0.561058	0.573603	0.482442	0.805086	0.592989	0.606339	0.632505	0.642845	0.463435	0.515992	0.735399	0.46891	0.235748	0.19989	0.694778	0.312688	0.658469	0.551797	0.669886	0.532687	0.157987
Chick-16	0.325237	0.704513	0.459621	0.93391	0.839289	0.663679	0.693794	0.610634	1	0.895122	0.568935	0.789038	0.635966	0.735509	0.752292	0.737928	0.285439	0.246158	0.593432	0.200576	0.601539	0.508687	0.909848	0.698992	0.374151	0.574279	0.453195	0.90303	0.778201	0.768518	0.663805	0.454448	0.953327	0.887787	0.461734	0.747717	0.614989	0.608315	0.707725	0.721479	0.219478	0.134275	0.430643	0.334001	0.476011	0.42433	0.893317	0.630435	0.349627
Chick-17	0.152772	0.824869	0.487212	0.959235	0.865922	0.764024	0.7752	0.627962	0.895122	1	0.611236	0.868134	0.71556	0.812085	0.797608	0.800429	0.294286	0.268049	0.624158	0.212083	0.62781	0.548248	0.955322	0.814146	0.213711	0.692526	0.503476	0.916055	0.803659	0.789724	0.75179	0.498687	0.87516	0.919839	0.515367	0.824666	0.670732	0.700471	0.735506	0.767046	0.248693	0.147167	0.475841	0.3572	0.523882	0.477087	0.927459	0.742697	0.18944
Chick-18	0.112077	0.554248	0.563732	0.548555	0.587143	0.451338	0.526287	0.830154	0.568935	0.611236	1	0.686699	0.436922	0.651301	0.624977	0.507043	0.386847	0.359359	0.909307	0.247561	0.764902	0.75352	0.661112	0.537719	0.199392	0.507181	0.629337	0.566329	0.545118	0.512384	0.464321	0.784231	0.551415	0.557998	0.816333	0.626694	0.444122	0.536412	0.622115	0.447615	0.28482	0.219373	0.757698	0.364026	0.676675	0.65939	0.639844	0.52466	0.169917
Chick-2	0.100266	0.750485	0.539134	0.83294	0.803288	0.678089	0.800142	0.719219	0.789038	0.868134	0.686699	1	0.65627	0.918046	0.869225	0.708996	0.357171	0.316825	0.704303	0.249744	0.711826	0.628861	0.927148	0.746132	0.174981	0.661074	0.547179	0.822064	0.726868	0.721984	0.730096	0.524554	0.77041	0.811576	0.527897	0.914343	0.630729	0.797386	0.802503	0.625318	0.260182	0.167557	0.497542	0.382158	0.549988	0.513024	0.874444	0.699455	0.147802
Chick-20	0.0558321	0.581222	0.369613	0.706298	0.630108	0.556211	0.610312	0.475622	0.635966	0.71556	0.436922	0.65627	1	0.600757	0.653767	0.609175	0.234784	0.214093	0.453674	0.164579	0.469419	0.378823	0.712354	0.56815	0.121163	0.467299	0.342372	0.644747	0.606587	0.574318	0.57327	0.348723	0.633375	0.685999	0.369881	0.591164	0.923883	0.491005	0.581849	0.554327	0.178393	0.111945	0.328659	0.264726	0.356591	0.309538	0.676641	0.503724	0.098716
Chick-22	0.0947312	0.671808	0.53492	0.780838	0.789227	0.637748	0.767908	0.682291	0.735509	0.812085	0.651301	0.918046	0.600757	1	0.845783	0.66805	0.327206	0.297488	0.666803	0.231093	0.659846	0.589691	0.893454	0.675059	0.161744	0.581	0.524604	0.791989	0.702103	0.703672	0.716134	0.491851	0.7245	0.769512	0.490811	0.878268	0.593736	0.832172	0.789027	0.602475	0.258884	0.160325	0.471076	0.353973	0.515786	0.497722	0.836875	0.624517	0.13785
Chick-23	0.100684	0.630858	0.593402	0.772601	0.759185	0.625216	0.773184	0.733939	0.752292	0.797608	0.624977	0.869225	0.653767	0.845783	1	0.6761	0.317187	0.281845	0.633775	0.219045	0.701954	0.572495	0.871165	0.633686	0.192413	0.539082	0.535104	0.770686	0.699108	0.70505	0.707947	0.492321	0.754855	0.773724	0.449033	0.808507	0.638146	0.708043	0.947012	0.58753	0.21796	0.144159	0.442855	0.326125	0.499581	0.438569	0.815155	0.591921	0.164691
Chick-24	0.0889437	0.666852	0.401823	0.784238	0.810567	0.657214	0.586997	0.509432	0.737928	0.800429	0.507043	0.708996	0.609175	0.66805	0.6761	1	0.201799	0.186258	0.510409	0.146497	0.509538	0.452423	0.818647	0.652314	0.160863	0.578581	0.430631	0.762693	0.754993	0.736683	0.568705	0.416345	0.740212	0.774235	0.433696	0.694478	0.581488	0.577748	0.654629	0.734252	0.175647	0.110819	0.393961	0.271788	0.457202	0.421515	0.804139	0.603379	0.136276
Chick-27	0.0850887	0.318462	0.210859	0.259522	0.275254	0.198783	0.297163	0.30276	0.285439	0.294286	0.386847	0.357171	0.234784	0.327206	0.317187	0.201799	1	0.479302	0.363633	0.638353	0.291253	0.280739	0.31772	0.309948	0.161891	0.310268	0.215354	0.278232	0.234403	0.234569	0.241542	0.259244	0.277092	0.258338	0.291847	0.302295	0.22961	0.310575	0.271075	0.188652	0.505289	0.234256	0.276971	0.713969	0.229199	0.232544	0.312267	0.333987	0.141544
Chick-3	0.0414992	0.273881	0.226437	0.246507	0.235722	0.200991	0.258119	0.339189	0.246158	0.268049	0.359359	0.316825	0.214093	0.297488	0.281845	0.186258	0.479302	1	0.347117	0.332666	0.324539	0.290363	0.287818	0.274507	0.0784969	0.259455	0.268645	0.269403	0.211891	0.241169	0.226854	0.331262	0.237294	0.250644	0.337723	0.289112	0.211269	0.261536	0.254392	0.178072	0.317352	0.912524	0.311311	0.438881	0.281686	0.267651	0.296344	0.283192	0.0668232
Chick-4	0.139296	0.544876	0.575758	0.57151	0.598025	0.468921	0.534535	0.86502	0.593432	0.624158	0.909307	0.704303	0.453674	0.666803	0.633775	0.510409	0.363633	0.347117	1	0.235412	0.791475	0.745128	0.679789	0.528586	0.211627	0.492913	0.60701	0.598242	0.563705	0.5445	0.472896	0.748676	0.574094	0.583787	0.713283	0.637814	0.455972	0.544099	0.634926	0.477364	0.280975	0.211118	0.80805	0.348508	0.656754	0.626136	0.661935	0.514301	0.185076
Chick-5	0.0461255	0.231609	0.152823	0.194277	0.18962	0.156818	0.207142	0.214453	0.200576	0.212083	0.247561	0.249744	0.164579	0.231093	0.219045	0.146497	0.638353	0.332666	0.235412	1	0.211801	0.196973	0.225439	0.228996	0.0885798	0.22386	0.163035	0.206231	0.165729	0.174651	0.176611	0.179751	0.194465	0.192959	0.196669	0.220386	0.159312	0.219269	0.194489	0.139113	0.692795	0.187951	0.189322	0.917108	0.175206	0.169892	0.227657	0.238932	0.0769112
Chick-6	0.103301	0.533953	0.707769	0.591718	0.57178	0.487208	0.556618	0.860137	0.601539	0.62781	0.764902	0.711826	0.469419	0.659846	0.701954	0.509538	0.291253	0.324539	0.791475	0.211801	1	0.852168	0.686162	0.537668	0.153993	0.482507	0.691947	0.61322	0.554196	0.576343	0.461158	0.627663	0.585168	0.608371	0.612658	0.634051	0.454451	0.512855	0.696318	0.451617	0.217407	0.175122	0.569012	0.290245	0.828927	0.642663	0.662076	0.521049	0.13628
Chick-7	0.0888018	0.470611	0.650918	0.506675	0.5396	0.433595	0.494953	0.720959	0.508687	0.548248	0.75352	0.628861	0.378823	0.589691	0.572495	0.452423	0.280739	0.290363	0.745128	0.196973	0.852168	1	0.600963	0.468231	0.141166	0.421759	0.749702	0.535035	0.503902	0.495828	0.432586	0.618926	0.494559	0.515137	0.64328	0.582663	0.379276	0.485486	0.571304	0.408473	0.215616	0.163428	0.590719	0.274975	0.764227	0.862039	0.582998	0.451705	0.122287
Chick-8	0.163722	0.78106	0.539442	0.949045	0.927526	0.748945	0.806321	0.696937	0.909848	0.955322	0.661112	0.927148	0.712354	0.893454	0.871165	0.818647	0.31772	0.287818	0.679789	0.225439	0.686162	0.600963	1	0.776672	0.229189	0.666736	0.539595	0.933784	0.855397	0.83358	0.758001	0.529306	0.890816	0.92149	0.528361	0.881606	0.688354	0.763235	0.816957	0.768945	0.252841	0.156546	0.501828	0.368426	0.552328	0.512585	0.960311	0.715545	0.203908
Chick-9	0.0834268	0.981085	0.379047	0.780318	0.668732	0.68002	0.618678	0.550447	0.698992	0.814146	0.537719	0.746132	0.56815	0.675059	0.633686	0.652314	0.309948	0.274507	0.528586	0.228996	0.537668	0.468231	0.776672	1	0.151835	0.951065	0.460277	0.741802	0.596043	0.568505	0.615636	0.458459	0.680678	0.70464	0.481515	0.730734	0.520405	0.594863	0.583621	0.551908	0.248791	0.154476	0.422777	0.393282	0.470672	0.436209	0.77308	0.974547	0.127568
Human-0	0.940421	0.157025	0.143749	0.23148	0.244821	0.139192	0.189986	0.182856	0.374151	0.213711	0.199392	0.174981	0.121163	0.161744	0.192413	0.160863	0.161891	0.0784969	0.211627	0.0885798	0.153993	0.141166	0.229189	0.151835	1	0.126197	0.102798	0.226974	0.255523	0.184871	0.241751	0.163394	0.360511	0.206583	0.16099	0.194676	0.13668	0.14876	0.222042	0.210173	0.0974997	0.0609383	0.174004	0.158974	0.139556	0.133721	0.266747	0.140503	0.99153
Human-1	0.0599227	0.937884	0.331715	0.641971	0.569673	0.606148	0.507812	0.504205	0.574279	0.692526	0.507181	0.661074	0.467299	0.581	0.539082	0.578581	0.310268	0.259455	0.492913	0.22386	0.482507	0.421759	0.666736	0.951065	0.126197	1	0.437876	0.632472	0.525463	0.491839	0.502291	0.441745	0.569451	0.596512	0.469351	0.645307	0.447796	0.546842	0.507385	0.459351	0.211061	0.144396	0.39972	0.371357	0.443459	0.411897	0.685449	0.988112	0.103645
Human-10	0.0580769	0.449498	0.652054	0.462641	0.474798	0.419126	0.439535	0.650538	0.453195	0.503476	0.629337	0.547179	0.342372	0.524604	0.535104	0.430631	0.215354	0.268645	0.60701	0.163035	0.691947	0.749702	0.539595	0.460277	0.102798	0.437876	1	0.49885	0.467976	0.473026	0.403633	0.657764	0.46461	0.496815	0.594248	0.55319	0.361076	0.4619	0.560764	0.387094	0.222244	0.169366	0.613148	0.25062	0.709787	0.768273	0.551832	0.456721	0.0905654
Human-11	0.179877	0.737432	0.486709	0.956693	0.87521	0.73691	0.752684	0.611968	0.90303	0.916055	0.566329	0.822064	0.644747	0.791989	0.770686	0.762693	0.278232	0.269403	0.598242	0.206231	0.61322	0.535035	0.933784	0.741802	0.226974	0.632472	0.49885	1	0.842358	0.868015	0.746723	0.482433	0.918486	0.956209	0.483895	0.837743	0.651031	0.733126	0.750853	0.757368	0.234555	0.148963	0.481143	0.336629	0.512131	0.479952	0.958214	0.693571	0.205496
Human-12	0.201759	0.60622	0.45229	0.820185	0.921447	0.663455	0.668873	0.561058	0.778201	0.803659	0.545118	0.726868	0.606587	0.702103	0.699108	0.754993	0.234403	0.211891	0.563705	0.165729	0.554196	0.503902	0.855397	0.596043	0.255523	0.525463	0.467976	0.842358	1	0.856062	0.651496	0.458215	0.810696	0.86707	0.461164	0.74115	0.635293	0.67749	0.715993	0.743223	0.191018	0.129107	0.451842	0.289244	0.484141	0.479281	0.904015	0.555681	0.234451
Human-13	0.153328	0.571388	0.471202	0.829055	0.815221	0.70463	0.695372	0.573603	0.768518	0.789724	0.512384	0.721984	0.574318	0.703672	0.70505	0.736683	0.234569	0.241169	0.5445	0.174651	0.576343	0.495828	0.83358	0.568505	0.184871	0.491839	0.473026	0.868015	0.856062	1	0.673432	0.437563	0.797171	0.872407	0.421849	0.732732	0.593741	0.655855	0.712419	0.718791	0.177779	0.136542	0.421835	0.280171	0.479505	0.438382	0.864896	0.53069	0.169984
Human-14	0.189907	0.615661	0.385164	0.759725	0.699081	0.626863	0.94634	0.482442	0.663805	0.75179	0.464321	0.730096	0.57327	0.716134	0.707947	0.568705	0.241542	0.226854	0.472896	0.176611	0.461158	0.432586	0.758001	0.615636	0.241751	0.502291	0.403633	0.746723	0.651496	0.673432	1	0.397112	0.666645	0.725919	0.410701	0.754704	0.559895	0.698158	0.677044	0.575998	0.210287	0.133073	0.382858	0.301922	0.37911	0.393636	0.746142	0.551494	0.22081
Human-15	0.101222	0.471037	0.483832	0.451826	0.475502	0.362281	0.409271	0.805086	0.454448	0.498687	0.784231	0.524554	0.348723	0.491851	0.492321	0.416345	0.259244	0.331262	0.748676	0.179751	0.627663	0.618926	0.529306	0.458459	0.163394	0.441745	0.657764	0.482433	0.458215	0.437563	0.397112	1	0.45353	0.471618	0.805811	0.532346	0.370975	0.421129	0.519865	0.405778	0.262524	0.248516	0.841983	0.297105	0.687041	0.636941	0.543327	0.454126	0.144446
Human-16	0.297072	0.681377	0.452742	0.911919	0.828873	0.675956	0.673783	0.592989	0.953327	0.87516	0.551415	0.77041	0.633375	0.7245	0.754855	0.740212	0.277092	0.237294	0.574094	0.194465	0.585168	0.494559	0.890816	0.680678	0.360511	0.569451	0.46461	0.918486	0.810696	0.797171	0.666645	0.45353	1	0.912143	0.468763	0.764886	0.632496	0.623199	0.732625	0.697137	0.228504	0.133106	0.43799	0.328395	0.484355	0.436914	0.917255	0.625747	0.333705
Human-17	0.156967	0.707817	0.49077	0.941337	0.855152	0.736151	0.740319	0.606339	0.887787	0.919839	0.557998	0.811576	0.685999	0.769512	0.773724	0.774235	0.258338	0.250644	0.583787	0.192959	0.608371	0.515137	0.92149	0.70464	0.206583	0.596512	0.496815	0.956209	0.86707	0.872407	0.725919	0.471618	0.912143	1	0.470871	0.804424	0.691212	0.718891	0.749314	0.778158	0.220766	0.138569	0.453365	0.319441	0.503213	0.45509	0.950402	0.650477	0.18697
Human-18	0.0903218	0.515736	0.416987	0.462653	0.482724	0.374846	0.40478	0.632505	0.461734	0.515367	0.816333	0.527897	0.369881	0.490811	0.449033	0.433696	0.291847	0.337723	0.713283	0.196669	0.612658	0.64328	0.528361	0.481515	0.16099	0.469351	0.594248	0.483895	0.461164	0.421849	0.410701	0.805811	0.468763	0.470871	1	0.552439	0.408901	0.448171	0.477798	0.395582	0.268339	0.254257	0.750468	0.317772	0.739874	0.684182	0.55193	0.481101	0.136647
Human-2	0.120153	0.731126	0.493153	0.804752	0.790853	0.66788	0.757662	0.642845	0.747717	0.824666	0.626694	0.914343	0.591164	0.878268	0.808507	0.694478	0.302295	0.289112	0.637814	0.220386	0.634051	0.582663	0.881606	0.730734	0.194676	0.645307	0.55319	0.837743	0.74115	0.732732	0.754704	0.532346	0.764886	0.804424	0.552439	1	0.610526	0.820796	0.807213	0.641968	0.263773	0.174266	0.529923	0.371404	0.552516	0.547966	0.896004	0.691001	0.168094
Human-20	0.0658421	0.533049	0.367647	0.666659	0.63115	0.526456	0.580486	0.463435	0.614989	0.670732	0.444122	0.630729	0.923883	0.593736	0.638146	0.581488	0.22961	0.211269	0.455972	0.159312	0.454451	0.379276	0.688354	0.520405	0.13668	0.447796	0.361076	0.651031	0.635293	0.593741	0.559895	0.370975	0.632496	0.691212	0.408901	0.610526	1	0.531141	0.599129	0.542888	0.176519	0.122039	0.362994	0.257703	0.37576	0.342676	0.690686	0.478695	0.114284
Human-22	0.0814812	0.600931	0.419697	0.678036	0.711397	0.57956	0.680751	0.515992	0.608315	0.700471	0.536412	0.797386	0.491005	0.832172	0.708043	0.577748	0.310575	0.261536	0.544099	0.219269	0.512855	0.485486	0.763235	0.594863	0.14876	0.546842	0.4619	0.733126	0.67749	0.655855	0.698158	0.421129	0.623199	0.718891	0.448171	0.820796	0.531141	1	0.712162	0.5598	0.252665	0.143334	0.431841	0.337623	0.444168	0.462901	0.781962	0.573474	0.126879
Human-23	0.126006	0.583774	0.600943	0.714974	0.737206	0.59718	0.709857	0.735399	0.707725	0.735506	0.622115	0.802503	0.581849	0.789027	0.947012	0.654629	0.271075	0.254392	0.634926	0.194489	0.696318	0.571304	0.816957	0.583621	0.222042	0.507385	0.560764	0.750853	0.715993	0.712419	0.677044	0.519865	0.732625	0.749314	0.477798	0.807213	0.599129	0.712162	1	0.579678	0.19789	0.142254	0.479631	0.307366	0.526742	0.471749	0.81323	0.553845	0.192984
Human-24	0.17305	0.563987	0.378206	0.767982	0.769629	0.593363	0.578235	0.46891	0.721479	0.767046	0.447615	0.625318	0.554327	0.602475	0.58753	0.734252	0.188652	0.178072	0.477364	0.139113	0.451617	0.408473	0.768945	0.551908	0.210173	0.459351	0.387094	0.757368	0.743223	0.718791	0.575998	0.405778	0.697137	0.778158	0.395582	0.641968	0.542888	0.5598	0.579678	1	0.184034	0.105231	0.42047	0.247889	0.405131	0.397843	0.779468	0.496571	0.192006
Human-27	0.0523419	0.239563	0.152833	0.235413	0.215763	0.207999	0.209112	0.235748	0.219478	0.248693	0.28482	0.260182	0.178393	0.258884	0.21796	0.175647	0.505289	0.317352	0.280975	0.692795	0.217407	0.215616	0.252841	0.248791	0.0974997	0.211061	0.222244	0.234555	0.191018	0.177779	0.210287	0.262524	0.228504	0.220766	0.268339	0.263773	0.176519	0.252665	0.19789	0.184034	1	0.228354	0.292465	0.749788	0.206616	0.221967	0.257249	0.23116	0.0853379
Human-3	0.0321766	0.153716	0.113199	0.134122	0.133764	0.118513	0.122552	0.19989	0.134275	0.147167	0.219373	0.167557	0.111945	0.160325	0.144159	0.110819	0.234256	0.912524	0.211118	0.187951	0.175122	0.163428	0.156546	0.154476	0.0609383	0.144396	0.169366	0.148963	0.129107	0.136542	0.133073	0.248516	0.133106	0.138569	0.254257	0.174266	0.122039	0.143334	0.142254	0.105231	0.228354	1	0.222677	0.308133	0.184729	0.189721	0.178696	0.153617	0.0524984
Human-4	0.11184	0.440232	0.423922	0.43575	0.462051	0.339298	0.374304	0.694778	0.430643	0.475841	0.757698	0.497542	0.328659	0.471076	0.442855	0.393961	0.276971	0.311311	0.80805	0.189322	0.569012	0.590719	0.501828	0.422777	0.174004	0.39972	0.613148	0.481143	0.451842	0.421835	0.382858	0.841983	0.43799	0.453365	0.750468	0.529923	0.362994	0.431841	0.479631	0.42047	0.292465	0.222677	1	0.306848	0.661798	0.66197	0.530669	0.417143	0.15339
Human-5	0.0873712	0.396726	0.19775	0.335867	0.322593	0.284097	0.311642	0.312688	0.334001	0.3572	0.364026	0.382158	0.264726	0.353973	0.326125	0.271788	0.713969	0.438881	0.348508	0.917108	0.290245	0.274975	0.368426	0.393282	0.158974	0.371357	0.25062	0.336629	0.289244	0.280171	0.301922	0.297105	0.328395	0.319441	0.317772	0.371404	0.257703	0.337623	0.307366	0.247889	0.749788	0.308133	0.306848	1	0.265098	0.269656	0.378915	0.386641	0.13899
Human-6	0.0908952	0.47828	0.576018	0.481449	0.490191	0.396444	0.409935	0.658469	0.476011	0.523882	0.676675	0.549988	0.356591	0.515786	0.499581	0.457202	0.229199	0.281686	0.656754	0.175206	0.828927	0.764227	0.552328	0.470672	0.139556	0.443459	0.709787	0.512131	0.484141	0.479505	0.37911	0.687041	0.484355	0.503213	0.739874	0.552516	0.37576	0.444168	0.526742	0.405131	0.206616	0.184729	0.661798	0.265098	1	0.755416	0.57007	0.468376	0.124609
Human-7	0.0862832	0.439612	0.522106	0.437427	0.495646	0.388514	0.396279	0.551797	0.42433	0.477087	0.65939	0.513024	0.309538	0.497722	0.438569	0.421515	0.232544	0.267651	0.626136	0.169892	0.642663	0.862039	0.512585	0.436209	0.133721	0.411897	0.768273	0.479952	0.479281	0.438382	0.393636	0.636941	0.436914	0.45509	0.684182	0.547966	0.342676	0.462901	0.471749	0.397843	0.221967	0.189721	0.66197	0.269656	0.755416	1	0.539129	0.431693	0.117737
Human-8	0.199194	0.777687	0.518956	0.930388	0.910376	0.749757	0.75652	0.669886	0.893317	0.927459	0.639844	0.874444	0.676641	0.836875	0.815155	0.804139	0.312267	0.296344	0.661935	0.227657	0.662076	0.582998	0.960311	0.77308	0.266747	0.685449	0.551832	0.958214	0.904015	0.864896	0.746142	0.543327	0.917255	0.950402	0.55193	0.896004	0.690686	0.781962	0.81323	0.779468	0.257249	0.178696	0.530669	0.378915	0.57007	0.539129	1	0.731827	0.240252
Human-9	0.0749631	0.956941	0.367067	0.700198	0.610691	0.637606	0.558089	0.532687	0.630435	0.742697	0.52466	0.699455	0.503724	0.624517	0.591921	0.603379	0.333987	0.283192	0.514301	0.238932	0.521049	0.451705	0.715545	0.974547	0.140503	0.988112	0.456721	0.693571	0.555681	0.53069	0.551494	0.454126	0.625747	0.650477	0.481101	0.691001	0.478695	0.573474	0.553845	0.496571	0.23116	0.153617	0.417143	0.386641	0.468376	0.431693	0.731827	1	0.117916
Macaque-0	0.957596	0.131312	0.128615	0.210221	0.220847	0.121651	0.171019	0.157987	0.349627	0.18944	0.169917	0.147802	0.098716	0.13785	0.164691	0.136276	0.141544	0.0668232	0.185076	0.0769112	0.13628	0.122287	0.203908	0.127568	0.99153	0.103645	0.0905654	0.205496	0.234451	0.169984	0.22081	0.144446	0.333705	0.18697	0.136647	0.168094	0.114284	0.126879	0.192984	0.192006	0.0853379	0.0524984	0.15339	0.13899	0.124609	0.117737	0.240252	0.117916	1
Macaque-1	0.0611809	0.94474	0.338956	0.654948	0.585666	0.613499	0.517639	0.511576	0.58755	0.7071	0.517868	0.672106	0.475246	0.592059	0.546197	0.590063	0.309567	0.260558	0.504822	0.224363	0.490365	0.431003	0.680678	0.953351	0.127807	0.997912	0.442729	0.648579	0.543496	0.50524	0.511611	0.451541	0.583646	0.612568	0.481112	0.659548	0.457544	0.557991	0.515906	0.473767	0.213929	0.146419	0.412187	0.373845	0.454517	0.423083	0.702157	0.988235	0.104836
Macaque-10	0.0581304	0.436947	0.679627	0.461126	0.469999	0.414563	0.447604	0.666877	0.45345	0.500048	0.620762	0.54234	0.348152	0.519158	0.548012	0.423566	0.220989	0.292392	0.600727	0.171025	0.707238	0.728283	0.538106	0.448162	0.0995269	0.424797	0.969725	0.493693	0.457837	0.474469	0.398248	0.650429	0.460467	0.493243	0.570863	0.530535	0.363842	0.438105	0.568765	0.381645	0.223763	0.183539	0.588661	0.254228	0.698163	0.71372	0.538617	0.444394	0.0903906
Macaque-11	0.156316	0.730653	0.444452	0.950046	0.846511	0.727517	0.715277	0.559057	0.879901	0.901588	0.536608	0.783338	0.634195	0.74649	0.714564	0.745425	0.294086	0.266518	0.563858	0.211859	0.567241	0.493386	0.899553	0.725393	0.202256	0.614152	0.457615	0.974072	0.832674	0.860945	0.716357	0.452709	0.889403	0.949231	0.471621	0.790304	0.635161	0.724039	0.688121	0.746512	0.231468	0.141882	0.464054	0.33702	0.489767	0.447603	0.929812	0.672669	0.1825
Macaque-12	0.178012	0.563382	0.41027	0.772792	0.928766	0.619521	0.649749	0.516098	0.736098	0.758025	0.52472	0.693857	0.569208	0.671296	0.668577	0.728996	0.251269	0.211911	0.536774	0.169039	0.502926	0.477003	0.820751	0.552855	0.236564	0.49428	0.438597	0.803718	0.975247	0.824018	0.631217	0.439716	0.763423	0.813656	0.444493	0.70309	0.606225	0.672752	0.684637	0.719715	0.182558	0.129811	0.437673	0.284785	0.447053	0.463859	0.859297	0.519747	0.215949
Macaque-13	0.151638	0.585586	0.476202	0.801961	0.808543	0.696046	0.665339	0.580432	0.748369	0.7731	0.5297	0.711439	0.54865	0.703448	0.688778	0.729332	0.261628	0.256422	0.562964	0.189386	0.582918	0.511552	0.822318	0.578617	0.184501	0.512463	0.476816	0.848995	0.850176	0.979123	0.64393	0.455449	0.779571	0.849428	0.445564	0.727887	0.572072	0.658619	0.702444	0.710744	0.183234	0.14291	0.437883	0.292159	0.495529	0.457059	0.860158	0.549556	0.170892
Macaque-14	0.186357	0.602732	0.35924	0.723654	0.687384	0.596756	0.927732	0.465643	0.643987	0.725838	0.479918	0.708625	0.537483	0.693935	0.662368	0.550575	0.297047	0.252181	0.485576	0.206376	0.44311	0.435146	0.736024	0.598549	0.238482	0.510278	0.383422	0.730384	0.642979	0.658556	0.96907	0.405862	0.647159	0.70399	0.424275	0.727988	0.538243	0.688786	0.631645	0.566786	0.210334	0.141751	0.406193	0.321767	0.378471	0.40502	0.731833	0.553583	0.219921
Macaque-15	0.0981686	0.500509	0.47609	0.451202	0.47966	0.366522	0.41822	0.810931	0.457199	0.496769	0.764867	0.526187	0.339241	0.496332	0.50084	0.419653	0.286528	0.344261	0.71894	0.196918	0.608106	0.589517	0.529869	0.491929	0.166961	0.488092	0.625958	0.481226	0.453395	0.438479	0.398425	0.966892	0.452697	0.466159	0.763496	0.522435	0.359688	0.432582	0.528127	0.390296	0.253365	0.254167	0.785165	0.311053	0.634718	0.58817	0.537904	0.493361	0.148227
Macaque-16	0.314239	0.653702	0.437787	0.875336	0.804921	0.6411	0.650117	0.575101	0.938615	0.837231	0.547161	0.742689	0.605584	0.698768	0.744087	0.71729	0.29937	0.240937	0.56293	0.204418	0.562733	0.48199	0.861419	0.652047	0.391249	0.545756	0.448918	0.884167	0.771985	0.765277	0.645649	0.442803	0.984591	0.867775	0.463194	0.73905	0.609639	0.603121	0.725953	0.662888	0.229416	0.136654	0.429826	0.33603	0.467982	0.426418	0.882952	0.60089	0.362257
Macaque-17	0.15457	0.689198	0.463441	0.874184	0.82075	0.702378	0.686562	0.562367	0.822354	0.868224	0.549427	0.765327	0.638057	0.73205	0.713525	0.74058	0.288659	0.256361	0.568611	0.204894	0.566129	0.493016	0.869562	0.67758	0.200034	0.601502	0.474878	0.909757	0.850452	0.848993	0.673898	0.463398	0.850296	0.963462	0.474124	0.763315	0.666119	0.722236	0.693962	0.729574	0.212437	0.136639	0.448346	0.321232	0.491748	0.451907	0.915405	0.645057	0.184959
Macaque-18	0.0763432	0.468041	0.376635	0.431455	0.447965	0.336592	0.411422	0.577403	0.425001	0.476435	0.765719	0.498115	0.342604	0.469353	0.434983	0.381942	0.296534	0.338798	0.644258	0.196983	0.57745	0.591407	0.491188	0.435956	0.135583	0.421088	0.514856	0.452612	0.414434	0.394765	0.412508	0.713903	0.43009	0.434413	0.957283	0.510892	0.380734	0.436685	0.452628	0.353416	0.246257	0.251831	0.648602	0.295438	0.668346	0.594298	0.499063	0.435163	0.115941
Macaque-2	0.118289	0.680553	0.509745	0.78156	0.799283	0.633933	0.78364	0.647562	0.737439	0.79864	0.63047	0.893922	0.574159	0.864824	0.838385	0.675495	0.350001	0.308684	0.625783	0.243539	0.631097	0.586257	0.869279	0.684378	0.199764	0.59638	0.55668	0.825716	0.733301	0.735175	0.765667	0.519056	0.752497	0.788112	0.536934	0.949944	0.59455	0.815528	0.839188	0.610166	0.258968	0.174656	0.502869	0.37478	0.530329	0.539342	0.868354	0.647334	0.173396
Macaque-20	0.0680638	0.534236	0.395222	0.665394	0.625879	0.519411	0.588992	0.492581	0.624472	0.674398	0.456756	0.644577	0.93508	0.599127	0.663152	0.578237	0.266469	0.245086	0.469095	0.18374	0.480341	0.392969	0.694404	0.52234	0.142993	0.452676	0.375171	0.650166	0.62565	0.593878	0.553342	0.379024	0.638707	0.69062	0.407344	0.604046	0.983663	0.52479	0.616538	0.535802	0.180945	0.137652	0.364441	0.273306	0.384131	0.341191	0.686389	0.485522	0.120203
Macaque-22	0.07847	0.584769	0.420122	0.677509	0.715117	0.579512	0.686536	0.508303	0.609676	0.697876	0.533504	0.790524	0.495623	0.842765	0.721174	0.581072	0.322373	0.276244	0.535383	0.226754	0.505679	0.485381	0.763767	0.578581	0.144	0.522572	0.454555	0.73428	0.664979	0.654923	0.699271	0.411387	0.622977	0.714148	0.438714	0.809985	0.535394	0.983713	0.71385	0.556832	0.252511	0.152816	0.418277	0.337493	0.432561	0.458698	0.770636	0.554257	0.12398
Macaque-23	0.135716	0.618648	0.55721	0.730566	0.764528	0.609022	0.707302	0.685793	0.718583	0.757041	0.623506	0.817214	0.599075	0.803602	0.938566	0.677621	0.332014	0.288641	0.623606	0.228076	0.639425	0.551663	0.8331	0.615914	0.244866	0.542415	0.524007	0.76536	0.723532	0.711238	0.684373	0.513456	0.739312	0.757656	0.48818	0.818036	0.617752	0.755211	0.962757	0.597859	0.225421	0.17505	0.484452	0.354318	0.503705	0.48014	0.826391	0.586641	0.214579
Macaque-24	0.189804	0.540225	0.365673	0.740336	0.746177	0.57327	0.554685	0.454618	0.697196	0.741162	0.440771	0.60115	0.544368	0.582404	0.574415	0.726345	0.207017	0.193567	0.465028	0.152015	0.43655	0.399093	0.745532	0.528262	0.226394	0.441997	0.372686	0.732227	0.715737	0.705393	0.55119	0.395306	0.6762	0.753963	0.385775	0.610806	0.532364	0.535751	0.564205	0.985532	0.190695	0.115104	0.408319	0.255579	0.38973	0.387188	0.752096	0.478224	0.209553
Macaque-27	0.0893718	0.401354	0.296323	0.375229	0.374581	0.293894	0.353247	0.487943	0.376723	0.404662	0.538086	0.440184	0.29864	0.40972	0.387268	0.298755	0.674441	0.458698	0.54837	0.822766	0.422991	0.413119	0.423476	0.390985	0.160748	0.365308	0.389953	0.395765	0.348873	0.335576	0.337433	0.51571	0.375779	0.374846	0.493492	0.427645	0.30624	0.398208	0.383208	0.309773	0.702675	0.294815	0.582313	0.903871	0.412229	0.412517	0.435679	0.386373	0.141967
Macaque-3	0.0257257	0.151476	0.113149	0.131401	0.131125	0.118596	0.121243	0.1958	0.129629	0.144577	0.211548	0.167409	0.112332	0.159628	0.142016	0.106358	0.206865	0.900507	0.201598	0.181128	0.171599	0.159218	0.153355	0.152792	0.052369	0.144693	0.167407	0.146966	0.125006	0.137441	0.131265	0.243805	0.12773	0.136538	0.248387	0.170568	0.123851	0.146568	0.139708	0.100143	0.204078	0.993384	0.21362	0.286937	0.181086	0.185087	0.17459	0.152821	0.044737
Macaque-4	0.108706	0.454354	0.441458	0.464953	0.49521	0.358823	0.42431	0.703595	0.459641	0.500634	0.782654	0.535234	0.350213	0.512196	0.495086	0.405303	0.321267	0.333123	0.826547	0.222226	0.587037	0.599768	0.535809	0.442611	0.169429	0.419478	0.604484	0.511925	0.476844	0.452417	0.421418	0.796062	0.471685	0.482074	0.736879	0.551864	0.38492	0.477422	0.526449	0.426114	0.292529	0.225123	0.957795	0.328982	0.625239	0.645564	0.553792	0.439106	0.151219
Macaque-5	0.0632329	0.320295	0.167369	0.261633	0.24997	0.222349	0.254032	0.252454	0.258633	0.279589	0.299881	0.316077	0.209305	0.293051	0.263864	0.202859	0.676648	0.377897	0.281564	0.96315	0.240332	0.228914	0.29092	0.319987	0.117808	0.312858	0.209015	0.269062	0.2228	0.225823	0.238918	0.233019	0.255969	0.25398	0.257924	0.294386	0.205878	0.299235	0.245107	0.187582	0.725445	0.234473	0.243967	0.972607	0.213962	0.221758	0.30022	0.324462	0.103774
Macaque-6	0.0911976	0.477275	0.58479	0.488566	0.495693	0.395814	0.430307	0.659144	0.48871	0.52669	0.673102	0.557459	0.370408	0.524313	0.519151	0.456173	0.272652	0.301249	0.653407	0.202784	0.833263	0.737965	0.560363	0.471036	0.141386	0.445108	0.692448	0.518745	0.48419	0.491426	0.38897	0.656512	0.502192	0.50918	0.711075	0.545493	0.389864	0.447457	0.53831	0.397193	0.21578	0.187011	0.628032	0.284938	0.970635	0.700468	0.569102	0.471517	0.128362
Macaque-7	0.0731379	0.415919	0.535102	0.422668	0.477635	0.378185	0.408034	0.53732	0.411099	0.455444	0.63404	0.500082	0.300006	0.491973	0.444785	0.402255	0.247189	0.270888	0.606493	0.176421	0.612913	0.812379	0.496424	0.412678	0.116269	0.394161	0.743217	0.466672	0.453071	0.439708	0.394123	0.593846	0.427179	0.441281	0.641873	0.513479	0.333283	0.453837	0.469122	0.379372	0.20282	0.184938	0.622737	0.260984	0.70467	0.953065	0.510649	0.413567	0.10302
Macaque-8	0.170358	0.753463	0.533962	0.904617	0.894408	0.7204	0.756908	0.686174	0.879049	0.90378	0.651146	0.882245	0.666383	0.850592	0.848759	0.791309	0.360404	0.319779	0.670464	0.252889	0.665678	0.586602	0.95359	0.751127	0.252783	0.662595	0.546833	0.948077	0.857684	0.848775	0.736655	0.54328	0.904411	0.92379	0.546914	0.892915	0.682384	0.798488	0.83773	0.750305	0.263258	0.182291	0.53257	0.393043	0.553149	0.525618	0.973567	0.71507	0.225257
Macaque-9	0.068393	0.950428	0.362204	0.684991	0.602143	0.62922	0.542461	0.528631	0.61674	0.727651	0.522584	0.687442	0.489615	0.611213	0.577264	0.597531	0.322365	0.276682	0.512025	0.233238	0.51601	0.447965	0.70315	0.968127	0.131405	0.990592	0.457877	0.68207	0.549343	0.525651	0.536961	0.454968	0.611264	0.638559	0.481913	0.681899	0.470274	0.566927	0.546468	0.487759	0.224223	0.152034	0.416537	0.380884	0.466835	0.430517	0.722496	0.997956	0.109714
Mouse-0	0.859965	0.0851309	0.107763	0.152141	0.167438	0.0862289	0.122991	0.122061	0.269312	0.137191	0.13368	0.107547	0.0672284	0.102603	0.126287	0.098457	0.112554	0.046941	0.144917	0.0616771	0.105674	0.0962698	0.151666	0.0819059	0.918333	0.0626322	0.0703085	0.152911	0.183818	0.127327	0.165329	0.113011	0.258705	0.138173	0.106071	0.129778	0.0819992	0.0959197	0.154855	0.145648	0.0724321	0.0386928	0.121503	0.112663	0.0972122	0.0940469	0.184941	0.0754892	0.931354
Mouse-1	0.0494719	0.89462	0.309135	0.634382	0.567139	0.585073	0.502156	0.44103	0.553839	0.679516	0.478542	0.655992	0.455146	0.5562	0.493214	0.55634	0.34993	0.274746	0.460661	0.244652	0.443718	0.389788	0.648284	0.902317	0.105099	0.936876	0.405006	0.638215	0.53537	0.494865	0.504063	0.401546	0.545938	0.609551	0.442182	0.6414	0.449195	0.625664	0.472623	0.458835	0.217034	0.141598	0.381036	0.383669	0.423364	0.396542	0.688152	0.933425	0.0860163
Mouse-10	0.048656	0.381363	0.650213	0.44632	0.457445	0.388781	0.44082	0.665812	0.443471	0.484228	0.630976	0.533855	0.352035	0.520138	0.537695	0.407787	0.257101	0.294615	0.615297	0.186885	0.695644	0.696227	0.525881	0.391624	0.0871834	0.35179	0.929548	0.484136	0.447405	0.463186	0.379394	0.653317	0.452004	0.48844	0.580268	0.512573	0.367904	0.432446	0.545038	0.378909	0.250152	0.169715	0.623294	0.256761	0.706372	0.698217	0.523472	0.382018	0.0756651
Mouse-11	0.188975	0.717873	0.476281	0.931275	0.882706	0.731755	0.768888	0.587059	0.886505	0.890555	0.57534	0.821711	0.613512	0.799506	0.764583	0.755209	0.309598	0.277829	0.591505	0.223925	0.593513	0.530255	0.925601	0.728054	0.23424	0.626166	0.490873	0.976053	0.826655	0.863928	0.759622	0.468703	0.889644	0.923174	0.489749	0.843254	0.628494	0.756814	0.747792	0.744248	0.24168	0.149997	0.464529	0.354442	0.502492	0.484859	0.941988	0.685344	0.212804
Mouse-12	0.171539	0.510775	0.372215	0.747674	0.898186	0.591767	0.732598	0.455775	0.693222	0.715945	0.483812	0.696852	0.501736	0.708315	0.674759	0.658879	0.232844	0.189011	0.483318	0.16162	0.441292	0.454795	0.795683	0.509949	0.215236	0.434121	0.423152	0.794815	0.845501	0.779646	0.729767	0.400767	0.700687	0.76219	0.417184	0.736507	0.541501	0.736153	0.688229	0.663219	0.180474	0.105412	0.392678	0.268051	0.395517	0.451858	0.801057	0.469415	0.197257
Mouse-13	0.227432	0.555624	0.438469	0.831485	0.851506	0.688483	0.736753	0.527104	0.784934	0.788679	0.518093	0.730632	0.553516	0.72488	0.695443	0.722261	0.256682	0.240552	0.536967	0.18595	0.527923	0.484861	0.842784	0.551494	0.253333	0.468712	0.449989	0.874105	0.86312	0.960794	0.725991	0.425684	0.796931	0.863339	0.434717	0.750807	0.580482	0.707998	0.704883	0.719501	0.193119	0.137738	0.416515	0.299097	0.452976	0.449077	0.867923	0.509188	0.238247
Mouse-14	0.14175	0.591262	0.323688	0.721257	0.710446	0.601363	0.922611	0.403435	0.616934	0.717296	0.435916	0.717254	0.52808	0.706627	0.664346	0.558962	0.274346	0.214471	0.432177	0.194199	0.385462	0.399452	0.737642	0.587976	0.187093	0.499875	0.37817	0.719106	0.640987	0.659012	0.947598	0.36429	0.608049	0.686832	0.393453	0.740158	0.524505	0.723013	0.63132	0.563492	0.203759	0.110516	0.361899	0.31067	0.341938	0.392644	0.712841	0.536987	0.169457
Mouse-15	0.0920401	0.437383	0.519274	0.478411	0.515727	0.367631	0.47609	0.795035	0.485402	0.517828	0.797831	0.56793	0.372317	0.543585	0.546549	0.430196	0.335229	0.36821	0.765185	0.223814	0.671461	0.640104	0.564576	0.425829	0.159903	0.391803	0.669643	0.517195	0.484363	0.483482	0.435852	0.920299	0.478474	0.504075	0.800923	0.551684	0.39328	0.479226	0.563597	0.422984	0.289459	0.250835	0.839484	0.330218	0.725212	0.639303	0.56213	0.413712	0.137626
Mouse-16	0.451076	0.622706	0.427901	0.857769	0.800952	0.618711	0.658638	0.558234	0.936681	0.813759	0.532549	0.736521	0.582665	0.699079	0.722029	0.682213	0.287641	0.234453	0.556067	0.19825	0.550196	0.466736	0.849569	0.628495	0.497324	0.528843	0.4241	0.862816	0.763317	0.746458	0.65316	0.425751	0.956974	0.840618	0.443341	0.721947	0.586427	0.59686	0.693764	0.655419	0.227145	0.132524	0.413344	0.329747	0.447946	0.40999	0.862932	0.581395	0.472194
Mouse-17	0.124134	0.708383	0.479785	0.903352	0.852155	0.703584	0.727316	0.586348	0.857541	0.890933	0.579911	0.82953	0.674202	0.782673	0.75634	0.760056	0.339897	0.288525	0.589651	0.241253	0.599024	0.519041	0.909294	0.703355	0.179865	0.612882	0.488605	0.91743	0.83622	0.828536	0.699157	0.463876	0.853541	0.939917	0.482336	0.803483	0.681203	0.777993	0.725122	0.76092	0.247032	0.149552	0.451344	0.366762	0.502319	0.465167	0.926071	0.658571	0.157736
Mouse-18	0.110694	0.470702	0.50686	0.512929	0.558427	0.398011	0.518063	0.681976	0.517471	0.551268	0.79512	0.624398	0.367728	0.608392	0.571431	0.463986	0.380788	0.355004	0.740888	0.263015	0.651199	0.668439	0.600409	0.454066	0.190196	0.422707	0.632916	0.568562	0.516248	0.513484	0.492687	0.742546	0.522731	0.54514	0.784081	0.613802	0.408476	0.616636	0.594401	0.435204	0.282539	0.223832	0.741918	0.363585	0.712338	0.678212	0.610624	0.44734	0.16344
Mouse-2	0.0750273	0.576519	0.451506	0.731957	0.757554	0.593061	0.810873	0.557154	0.661473	0.734238	0.54335	0.845577	0.530005	0.850586	0.786196	0.610231	0.288712	0.269177	0.546567	0.209803	0.53935	0.519144	0.810813	0.578492	0.13397	0.482556	0.49497	0.770555	0.671489	0.696882	0.793434	0.447048	0.66012	0.730409	0.459851	0.883008	0.548125	0.827206	0.769452	0.57035	0.244705	0.154592	0.431737	0.325231	0.447325	0.476588	0.782489	0.529207	0.113347
Mouse-20	0.0562183	0.533352	0.371293	0.666118	0.62925	0.510473	0.606305	0.454802	0.616698	0.67627	0.438616	0.647528	0.92371	0.586823	0.642799	0.572699	0.273883	0.227779	0.444288	0.181979	0.44791	0.367478	0.690638	0.518415	0.126679	0.451673	0.356559	0.641607	0.635999	0.585287	0.567533	0.358361	0.622953	0.689125	0.400098	0.597369	0.971507	0.544211	0.584003	0.535284	0.18395	0.120331	0.346233	0.275274	0.362838	0.326165	0.680675	0.478564	0.104618
Mouse-22	0.0721685	0.598658	0.419683	0.694569	0.706615	0.578221	0.709958	0.5034	0.617335	0.705945	0.533056	0.811243	0.51252	0.824862	0.706095	0.574346	0.360409	0.288156	0.526155	0.252751	0.51101	0.485312	0.764221	0.599616	0.133315	0.53752	0.451485	0.739258	0.653286	0.656416	0.710242	0.396518	0.620113	0.720856	0.437406	0.806033	0.542393	0.958653	0.690977	0.545501	0.266642	0.144406	0.40131	0.362351	0.431307	0.452273	0.76681	0.569462	0.11236
Mouse-23	0.105065	0.562202	0.604723	0.721363	0.726198	0.595194	0.757564	0.7339	0.705312	0.726493	0.60948	0.81378	0.594685	0.799909	0.941388	0.618829	0.325401	0.326058	0.619596	0.229132	0.701534	0.575226	0.813866	0.573159	0.198273	0.486656	0.552949	0.757389	0.68278	0.714879	0.707333	0.495807	0.719153	0.747226	0.44692	0.786653	0.600895	0.725973	0.949055	0.552857	0.21971	0.190714	0.450901	0.335737	0.501608	0.449459	0.78819	0.539402	0.169636
Mouse-24	0.19225	0.590587	0.444645	0.843458	0.878167	0.644237	0.710826	0.536174	0.811902	0.824039	0.531022	0.741415	0.596346	0.726161	0.701033	0.761899	0.262852	0.225678	0.551658	0.187721	0.513914	0.484004	0.865467	0.582894	0.237119	0.49151	0.451021	0.8582	0.844844	0.810743	0.694324	0.457787	0.787169	0.862464	0.45661	0.751115	0.606524	0.7119	0.698181	0.892269	0.217711	0.126551	0.464437	0.304361	0.458684	0.466856	0.869646	0.531407	0.216658
Mouse-27	0.0992579	0.267784	0.306381	0.255306	0.312379	0.202525	0.250537	0.413143	0.29696	0.295586	0.459107	0.342261	0.206324	0.352912	0.36469	0.272878	0.353236	0.276222	0.432439	0.224238	0.340156	0.342129	0.333038	0.254304	0.198604	0.228088	0.315097	0.272712	0.283275	0.239082	0.227472	0.404748	0.289335	0.266378	0.386145	0.322859	0.200395	0.283117	0.366715	0.231274	0.229452	0.173968	0.425207	0.327184	0.34374	0.344159	0.327127	0.244423	0.173194
Mouse-3	0.0430798	0.280971	0.183928	0.234677	0.227953	0.200713	0.236474	0.277386	0.22961	0.255378	0.31909	0.295766	0.195642	0.279142	0.246705	0.171449	0.463454	0.965518	0.297556	0.324808	0.266051	0.250085	0.267989	0.284144	0.0838761	0.275198	0.23341	0.26223	0.206756	0.227202	0.224629	0.299355	0.228947	0.241085	0.325713	0.285574	0.203551	0.27322	0.223682	0.172538	0.298397	0.922868	0.282675	0.436704	0.254722	0.2561	0.291678	0.295671	0.0705608
Mouse-4	0.107247	0.492484	0.532142	0.547082	0.60138	0.425854	0.546101	0.723464	0.542388	0.581062	0.807905	0.647148	0.41381	0.637511	0.59623	0.486899	0.402976	0.375605	0.80994	0.267984	0.670074	0.677327	0.64056	0.480313	0.174278	0.445577	0.655237	0.603583	0.563072	0.556039	0.514181	0.775338	0.544296	0.576828	0.770529	0.646037	0.453523	0.603231	0.612426	0.486213	0.309017	0.234662	0.844024	0.37858	0.724398	0.704798	0.648496	0.473046	0.150593
Mouse-5	0.0873038	0.47063	0.260452	0.377211	0.355979	0.297042	0.381668	0.359677	0.379556	0.406974	0.428909	0.473195	0.314513	0.437994	0.400652	0.278695	0.819317	0.577186	0.396779	0.717142	0.359268	0.332404	0.42335	0.474913	0.169669	0.470391	0.278906	0.404702	0.316398	0.32264	0.340757	0.298058	0.380215	0.378784	0.351118	0.423955	0.310542	0.46378	0.351444	0.262615	0.541789	0.317714	0.319665	0.773062	0.299057	0.293735	0.438939	0.498246	0.143559
Mouse-6	0.0932593	0.517773	0.648547	0.5608	0.595374	0.458264	0.53895	0.777468	0.5601	0.605334	0.779777	0.669456	0.434148	0.648094	0.629574	0.518446	0.355759	0.363327	0.768779	0.247508	0.832851	0.782766	0.660746	0.510849	0.15073	0.472287	0.764246	0.607697	0.569279	0.574739	0.480513	0.760201	0.56473	0.592956	0.758366	0.64903	0.455853	0.568053	0.643991	0.479859	0.284016	0.215685	0.734589	0.343889	0.88066	0.751575	0.662449	0.504049	0.131039
Mouse-7	0.0920117	0.502302	0.59615	0.55644	0.627386	0.470995	0.569375	0.711873	0.548918	0.598317	0.804394	0.673582	0.413849	0.659234	0.615221	0.523455	0.372525	0.364772	0.780079	0.25579	0.744334	0.79416	0.660753	0.495038	0.15707	0.458316	0.747612	0.615445	0.590418	0.579239	0.528865	0.734758	0.560686	0.591671	0.763425	0.6709	0.451662	0.631096	0.637278	0.488473	0.310212	0.22531	0.753481	0.36324	0.791979	0.806839	0.667745	0.487448	0.13455
Mouse-8	0.162644	0.690899	0.495937	0.872827	0.881112	0.686902	0.812192	0.607824	0.825445	0.864667	0.605457	0.877084	0.632114	0.865321	0.823957	0.731332	0.370666	0.30908	0.611129	0.258424	0.602467	0.553986	0.922025	0.692996	0.227831	0.599504	0.518146	0.910885	0.821221	0.817732	0.795204	0.488165	0.828998	0.883807	0.506662	0.883348	0.64838	0.863406	0.801291	0.712043	0.274818	0.164065	0.482877	0.387535	0.512452	0.512519	0.921291	0.650066	0.202772
Mouse-9	0.0700905	0.945266	0.372954	0.710086	0.630895	0.635545	0.561525	0.544012	0.64446	0.74451	0.534169	0.716611	0.495447	0.644381	0.596898	0.609258	0.332176	0.282569	0.525741	0.241665	0.531323	0.457207	0.72943	0.97144	0.133251	0.977989	0.46441	0.712386	0.569251	0.547251	0.554994	0.458585	0.63513	0.663287	0.474878	0.709614	0.478766	0.610352	0.564128	0.506566	0.237908	0.152968	0.422719	0.392346	0.471169	0.434573	0.748141	0.989912	0.110627
TS-0	0.957528	0.0506778	0.0837257	0.153559	0.148587	0.0721433	0.127523	0.0732765	0.28513	0.117213	0.0644224	0.0607127	0.0268689	0.057142	0.0525109	0.0598839	0.0407031	0.0241366	0.092615	0.0256094	0.071211	0.0585037	0.12246	0.0512782	0.904826	0.0346042	0.035731	0.150042	0.176268	0.135896	0.175945	0.0666964	0.2629	0.126299	0.0562327	0.0794825	0.0359181	0.0530267	0.080046	0.146687	0.0375847	0.0217975	0.072178	0.0519886	0.0621414	0.0609571	0.162632	0.0465586	0.917801
TS-1	0.0508971	0.918497	0.330024	0.618151	0.564964	0.585309	0.489817	0.504219	0.561622	0.67202	0.514932	0.64401	0.43826	0.567622	0.510184	0.562944	0.310531	0.260069	0.502958	0.222645	0.481683	0.430537	0.652434	0.929617	0.109665	0.985114	0.440017	0.631061	0.5255	0.492385	0.477835	0.446048	0.55476	0.58949	0.478316	0.637073	0.432064	0.538187	0.487761	0.456809	0.2016	0.142086	0.410238	0.362383	0.441986	0.422454	0.682127	0.975207	0.0893068
TS-10	0.0269714	0.526736	0.600763	0.421878	0.384935	0.400027	0.385073	0.668248	0.408034	0.459045	0.517859	0.497697	0.319667	0.455434	0.532392	0.409993	0.113503	0.192173	0.511026	0.11921	0.696711	0.620038	0.487456	0.55089	0.0562985	0.573774	0.74287	0.42806	0.393215	0.420058	0.322915	0.516761	0.401343	0.439974	0.438356	0.456516	0.312272	0.357954	0.558767	0.321634	0.111952	0.105279	0.408968	0.182417	0.585337	0.526847	0.483987	0.569183	0.050213
TS-11	0.17178	0.682125	0.46915	0.936118	0.846856	0.73046	0.71527	0.586079	0.885216	0.881215	0.526516	0.762537	0.627263	0.725945	0.729451	0.736353	0.231718	0.238627	0.555119	0.179213	0.59096	0.499789	0.891783	0.681996	0.205688	0.57173	0.467536	0.956548	0.849895	0.877381	0.696346	0.438877	0.900416	0.949576	0.435498	0.760193	0.626809	0.653351	0.705451	0.728304	0.202038	0.130759	0.425233	0.297615	0.471116	0.426431	0.916059	0.628651	0.189186
TS-12	0.11836	0.555866	0.412525	0.765632	0.915379	0.61441	0.694166	0.513759	0.709711	0.742803	0.493376	0.690954	0.548245	0.677176	0.679167	0.701804	0.178715	0.177603	0.506435	0.133442	0.502099	0.473608	0.808896	0.553256	0.158204	0.488209	0.45143	0.79571	0.917192	0.804843	0.668261	0.420915	0.721555	0.797053	0.410115	0.706768	0.58	0.668008	0.688272	0.680201	0.155259	0.108006	0.399482	0.239495	0.430623	0.445527	0.824312	0.514315	0.143097
TS-13	0.104144	0.584615	0.438118	0.844751	0.816503	0.71427	0.702161	0.539642	0.77035	0.80372	0.488883	0.711622	0.584413	0.694062	0.695946	0.716708	0.209127	0.22013	0.512916	0.164509	0.53768	0.469397	0.831564	0.579482	0.137778	0.488665	0.444485	0.870539	0.85608	0.947374	0.681332	0.405687	0.799251	0.890941	0.39895	0.710881	0.593146	0.644365	0.689466	0.695613	0.17783	0.124126	0.385518	0.274348	0.433958	0.405536	0.856054	0.529988	0.123448
TS-14	0.0816792	0.54549	0.305696	0.690112	0.646746	0.574587	0.906791	0.372103	0.568049	0.684085	0.373457	0.655963	0.530619	0.637451	0.634448	0.523234	0.177685	0.153706	0.367772	0.130085	0.344968	0.348376	0.683108	0.543057	0.132523	0.43695	0.338694	0.652678	0.583012	0.590768	0.926244	0.323672	0.557928	0.638848	0.336448	0.661848	0.505956	0.627945	0.583898	0.521771	0.172025	0.0869223	0.30157	0.241274	0.290677	0.330278	0.638554	0.473573	0.117882
TS-15	0.0412369	0.528995	0.550321	0.464793	0.457784	0.406166	0.450615	0.850622	0.452925	0.504918	0.70519	0.548934	0.350771	0.504019	0.5659	0.437514	0.169252	0.284054	0.690024	0.142628	0.694632	0.595974	0.542475	0.531641	0.0847803	0.541153	0.647843	0.489247	0.452627	0.468775	0.405733	0.863852	0.441345	0.486145	0.660496	0.523404	0.355865	0.418464	0.598368	0.380103	0.176485	0.203785	0.678014	0.231936	0.632604	0.525818	0.539623	0.541605	0.0735287
TS-16	0.294827	0.672399	0.442438	0.912081	0.788741	0.663761	0.680525	0.569651	0.950882	0.863603	0.493328	0.749794	0.635846	0.687181	0.745112	0.707313	0.219663	0.20961	0.521789	0.165442	0.567286	0.45801	0.866611	0.676585	0.337632	0.550698	0.437067	0.885949	0.753642	0.751944	0.663797	0.410052	0.965084	0.883753	0.405648	0.71884	0.614764	0.563886	0.696259	0.672174	0.207728	0.117532	0.38109	0.291012	0.444047	0.380125	0.866467	0.609633	0.316655
TS-17	0.10788	0.713503	0.533061	0.902071	0.828651	0.712988	0.763362	0.655422	0.844264	0.902965	0.572074	0.82432	0.706183	0.772953	0.814035	0.756366	0.226955	0.251805	0.601571	0.179785	0.650567	0.541553	0.90828	0.709528	0.153023	0.609387	0.524406	0.902945	0.823263	0.82086	0.726329	0.489374	0.841132	0.941856	0.466438	0.792173	0.701214	0.70503	0.78076	0.754031	0.203973	0.147395	0.452389	0.301586	0.511467	0.453826	0.910473	0.657694	0.135912
TS-18	0.0400471	0.448522	0.36519	0.39536	0.428599	0.32283	0.385012	0.548352	0.380904	0.445623	0.699073	0.464983	0.29601	0.435442	0.39672	0.381792	0.204231	0.271523	0.587774	0.146689	0.586469	0.579227	0.461657	0.416136	0.0876079	0.413687	0.500643	0.41144	0.398469	0.373925	0.373871	0.658345	0.373967	0.401928	0.897062	0.468747	0.327096	0.41078	0.421594	0.330225	0.190772	0.209605	0.582019	0.2337	0.705859	0.570386	0.462488	0.416996	0.0722077
TS-2	0.0449133	0.579977	0.476133	0.733494	0.726842	0.603571	0.800228	0.578302	0.655469	0.734003	0.501676	0.816555	0.554518	0.800033	0.803473	0.615958	0.182798	0.214968	0.511481	0.148152	0.555874	0.504309	0.793293	0.585211	0.096519	0.480161	0.50817	0.748898	0.650878	0.689693	0.777356	0.427683	0.652072	0.723379	0.41007	0.852359	0.554692	0.746592	0.788133	0.551068	0.190603	0.129898	0.390999	0.258117	0.428426	0.439086	0.757449	0.527061	0.0796095
TS-20	0.0342528	0.516925	0.353119	0.657886	0.591256	0.510174	0.587443	0.42948	0.593973	0.666476	0.381159	0.604806	0.921298	0.542138	0.623848	0.561301	0.165504	0.170623	0.396231	0.12114	0.421048	0.333204	0.662532	0.502334	0.087277	0.419307	0.328355	0.610295	0.591736	0.550902	0.554196	0.325321	0.595387	0.663501	0.355731	0.553965	0.953508	0.463859	0.56234	0.525113	0.151408	0.097488	0.3064	0.212419	0.327461	0.285821	0.6373	0.448525	0.069969
TS-22	0.0462352	0.597893	0.51585	0.718564	0.717219	0.592094	0.719335	0.628274	0.656092	0.733372	0.556495	0.810207	0.562409	0.836941	0.796661	0.610114	0.227889	0.253658	0.565161	0.187103	0.614918	0.533333	0.794758	0.604406	0.0933598	0.532122	0.532298	0.759265	0.668818	0.688238	0.696574	0.446513	0.659711	0.754232	0.422141	0.800728	0.581838	0.860417	0.784658	0.578341	0.206538	0.14209	0.411812	0.285247	0.470752	0.454653	0.782682	0.568105	0.0783339
TS-23	0.0639634	0.495127	0.606467	0.672008	0.659252	0.563689	0.729431	0.709787	0.64391	0.674417	0.530516	0.751568	0.567866	0.731351	0.923855	0.580882	0.198186	0.229726	0.549802	0.158172	0.680348	0.529229	0.753308	0.508734	0.129165	0.420912	0.540706	0.691838	0.632828	0.678099	0.668052	0.43965	0.650594	0.698344	0.364389	0.714194	0.566952	0.637348	0.933749	0.516361	0.157645	0.122488	0.378458	0.237584	0.453609	0.387727	0.716118	0.470629	0.110548
TS-24	0.128589	0.591138	0.414503	0.772135	0.750324	0.61044	0.608024	0.516849	0.715755	0.776543	0.458506	0.654774	0.57513	0.623977	0.648088	0.741147	0.176996	0.194615	0.491258	0.139035	0.493821	0.424635	0.777868	0.58469	0.16854	0.494603	0.41091	0.765984	0.723685	0.710477	0.598575	0.408069	0.7017	0.794021	0.376073	0.653497	0.560512	0.57379	0.631917	0.931319	0.192374	0.115075	0.411188	0.245375	0.400202	0.379501	0.781331	0.532723	0.151681
TS-27	0.0262039	0.204959	0.180091	0.183065	0.192321	0.163473	0.186066	0.265353	0.182005	0.208825	0.342661	0.236656	0.139927	0.228841	0.1895	0.152204	0.671611	0.381417	0.317281	0.642281	0.233492	0.247707	0.218758	0.200896	0.0542429	0.186254	0.251553	0.188933	0.167961	0.170852	0.161	0.301934	0.16732	0.182014	0.285531	0.216551	0.141168	0.209557	0.181312	0.141449	0.595954	0.243156	0.298997	0.746179	0.224915	0.247844	0.215988	0.198625	0.0499095
TS-3	0.0122682	0.111538	0.0966314	0.0967625	0.0931336	0.0917631	0.0929497	0.164368	0.0947273	0.108562	0.169185	0.128745	0.0849151	0.121846	0.112889	0.0756539	0.174561	0.864434	0.159965	0.149361	0.144082	0.128945	0.114272	0.113953	0.0315624	0.108293	0.144013	0.109695	0.0924201	0.10823	0.104439	0.211427	0.0920516	0.102696	0.212462	0.133127	0.0950204	0.10931	0.112323	0.0729974	0.174688	0.976388	0.175507	0.244792	0.155056	0.154703	0.134497	0.114448	0.0260599
TS-4	0.0577135	0.49417	0.490592	0.473603	0.485636	0.387213	0.444535	0.72725	0.455382	0.509226	0.735085	0.551506	0.346435	0.521656	0.522208	0.435702	0.22033	0.278787	0.794332	0.16602	0.623767	0.605296	0.545771	0.486362	0.106689	0.480627	0.628737	0.520194	0.474142	0.471388	0.431544	0.73765	0.456835	0.495985	0.666589	0.559938	0.376618	0.489705	0.559746	0.435596	0.220705	0.191578	0.867386	0.261635	0.623174	0.614748	0.556589	0.489341	0.0916699
TS-5	0.0196043	0.188791	0.114702	0.14447	0.133105	0.133635	0.142492	0.164823	0.140024	0.156074	0.177836	0.174802	0.115684	0.159187	0.151101	0.115946	0.557613	0.257462	0.170406	0.897766	0.159733	0.144038	0.161387	0.190734	0.0427247	0.192752	0.144735	0.147749	0.121672	0.131034	0.128387	0.147432	0.1351	0.140916	0.151665	0.16324	0.112543	0.150889	0.143228	0.102993	0.688178	0.172307	0.146555	0.893987	0.139038	0.138696	0.1678	0.196763	0.0382677
TS-6	0.0373294	0.416945	0.542815	0.419338	0.406736	0.338442	0.381318	0.657475	0.414259	0.452026	0.597682	0.485218	0.313072	0.4401	0.483158	0.399308	0.141678	0.217868	0.578721	0.125281	0.817664	0.663407	0.48192	0.413166	0.068346	0.39307	0.601672	0.436792	0.404499	0.428395	0.324556	0.606314	0.408162	0.439746	0.656376	0.450872	0.317071	0.363551	0.505902	0.331015	0.127782	0.134702	0.528956	0.181117	0.90187	0.571835	0.47696	0.412199	0.0601033
TS-7	0.0319572	0.449769	0.611172	0.45829	0.510683	0.420563	0.47355	0.627891	0.432735	0.487061	0.625715	0.542934	0.321479	0.524706	0.529517	0.443994	0.171681	0.241504	0.614216	0.142304	0.696636	0.832634	0.538934	0.45619	0.0645558	0.440189	0.810639	0.499773	0.491125	0.495207	0.438328	0.616188	0.433587	0.480765	0.597874	0.549007	0.347883	0.482281	0.561404	0.403703	0.170975	0.158573	0.60513	0.219344	0.728559	0.886568	0.542	0.454879	0.0549874
TS-8	0.0916109	0.735026	0.565906	0.884621	0.842123	0.720664	0.818502	0.705857	0.823711	0.884344	0.598686	0.875246	0.67828	0.831885	0.875556	0.753139	0.238035	0.26568	0.622871	0.191209	0.685602	0.57421	0.92315	0.740934	0.147006	0.643824	0.571752	0.885975	0.801255	0.812613	0.775551	0.511835	0.815934	0.882738	0.473623	0.855514	0.664824	0.747812	0.850147	0.712464	0.217052	0.154945	0.464619	0.32069	0.5238	0.480253	0.904763	0.688903	0.127348
TS-9	0.0634449	0.918822	0.405336	0.688601	0.621114	0.616735	0.550192	0.583186	0.634681	0.724766	0.554917	0.712167	0.477445	0.642955	0.60478	0.598441	0.323505	0.287614	0.550503	0.236228	0.56903	0.491678	0.722391	0.947315	0.122154	0.965365	0.498031	0.711819	0.571063	0.558004	0.531885	0.479432	0.628929	0.660723	0.482871	0.704998	0.472932	0.603163	0.582963	0.497501	0.225222	0.155273	0.439173	0.375466	0.490411	0.456207	0.746273	0.976607	0.101464
[truncated: 71 more columns]

## Sheet: TS-Chick-Rod-
	p_val	avg_log2FC	pct.1	pct.2	p_val_adj
LIN52	2.22601e-240	-0.648859	0.919	0.156	6.67803e-237
ADA	4.23911e-233	-0.604402	0.641	0.101	1.27173e-229
TBL3	1.72931e-217	-0.903362	0.956	0.221	5.18794e-214
OTUD1	1.18051e-213	-0.961595	0.986	0.27	3.54154e-210
PHLDA2	1.19678e-207	-0.763052	0.456	0.104	3.59035e-204
LRRC6	1.01468e-205	-0.928533	0.189	0.089	3.04403e-202
PAPPA	2.29992e-201	-0.977044	0.506	0.12	6.89975e-198
OSBPL3	2.41848e-197	-0.881274	0.487	0.103	7.25544e-194
TRIM3	8.50203e-197	-1.22852	0.975	0.264	2.55061e-193
GPR183	8.60835e-194	0.282252	0.155	0.734	2.58251e-190
KLF10	1.35787e-191	-0.856446	1	0.577	4.07362e-188
ACAD9	2.52025e-191	-0.78813	0.796	0.128	7.56074e-188
COQ9	5.43855e-189	-1.09904	0.997	0.417	1.63156e-185
HEMK1	1.25611e-187	-0.715516	0.486	0.119	3.76834e-184
SLC16A3	1.82563e-187	-1.31562	0.616	0.13	5.47689e-184
AUH	2.35342e-186	-1.13117	1	0.508	7.06027e-183
AK5	1.64861e-185	-0.618874	0.439	0.091	4.94584e-182
SLC43A3	3.58403e-182	-1.45035	0.65	0.14	1.07521e-178
NFIL3	8.73476e-182	-0.966626	0.887	0.219	2.62043e-178
DDC	1.38145e-181	-1.10625	0.565	0.137	4.14436e-178
EVPL	3.00912e-181	-0.506339	0.232	0.108	9.02736e-178
EXOC7	3.28685e-181	-1.16298	0.993	0.278	9.86054e-178
FASTK	3.49563e-181	-1.18673	0.963	0.257	1.04869e-177
EFCAB11	6.3905e-181	0.463691	0.527	0.966	1.91715e-177
TSPO	2.80072e-180	-1.12526	0.936	0.172	8.40217e-177
ARHGAP20	1.73477e-177	-1.28015	0.941	0.267	5.2043e-174
AARS2	7.27086e-177	-0.491341	0.921	0.341	2.18126e-173
ZMAT4	9.75591e-177	-0.999624	0.504	0.132	2.92677e-173
APEH	2.17198e-176	-0.71333	0.981	0.417	6.51593e-173
LGR6	2.17156e-171	-0.975779	0.291	0.113	6.51468e-168
CCDC60	3.20455e-171	0.552615	0.16	0.641	9.61365e-168
FLRT3	1.91834e-170	-1.22362	0.382	0.133	5.75503e-167
RNF123	7.43185e-170	-0.930287	0.666	0.18	2.22956e-166
ST3GAL6	8.83189e-168	-0.865255	0.499	0.124	2.64957e-164
NPHP4	1.32787e-166	-1.32765	0.697	0.163	3.9836e-163
LIMD2	1.74414e-164	-1.12828	0.615	0.146	5.23242e-161
ZNHIT6	3.29158e-164	-0.675324	0.708	0.158	9.87475e-161
PSEN2	5.26612e-163	-0.962322	0.857	0.209	1.57984e-159
PACSIN3	1.67813e-162	-0.598749	0.714	0.189	5.0344e-159
CWC25	1.55339e-161	-0.883041	0.996	0.537	4.66018e-158
PIGZ	1.78934e-161	-0.374184	0.695	0.192	5.36802e-158
FKBP1B	5.06895e-161	-1.0305	0.76	0.171	1.52069e-157
CREG2	4.02657e-160	-0.693824	0.65	0.172	1.20797e-156
MMP15	5.08473e-160	-1.30519	0.796	0.181	1.52542e-156
NPC2	9.04755e-160	-1.06829	0.995	0.76	2.71426e-156
STARD3	1.11031e-157	-0.495759	0.837	0.235	3.33092e-154
ARID3A	7.30898e-157	-1.137	0.45	0.132	2.19269e-153
ITGAV	9.27806e-157	0.545402	0.397	0.997	2.78342e-153
UBE2V2	4.52184e-156	-1.25468	1	0.929	1.35655e-152
ATP2B4	3.99399e-155	-1.47465	0.82	0.191	1.1982e-151
CLPTM1L	2.07042e-154	-0.74231	0.86	0.216	6.21127e-151
VEGFC	2.18315e-154	-0.727198	0.527	0.12	6.54946e-151
BOD1	2.42275e-154	-1.66962	0.541	0.159	7.26824e-151
DBF4	4.83347e-154	-0.915398	0.914	0.325	1.45004e-150
ACTN2	2.63613e-153	-0.715631	0.363	0.159	7.90838e-150
REXO1	4.08325e-153	-1.40752	0.786	0.188	1.22497e-149
UBE4A	8.40377e-153	-0.730905	0.997	0.491	2.52113e-149
MYBPC1	1.31983e-151	-0.98162	0.89	0.219	3.95948e-148
GPR85	1.36516e-151	-1.19663	0.659	0.174	4.09547e-148
OGFR	4.59053e-151	-1.29724	0.997	0.694	1.37716e-147
CHST2	1.05559e-149	-1.29436	0.969	0.358	3.16678e-146
SLITRK1	3.0183e-149	-0.543502	0.537	0.186	9.05489e-146
CTSC	6.6917e-149	-0.315396	0.314	0.11	2.00751e-145
VIPR1	1.46027e-148	-1.5846	0.55	0.168	4.38081e-145
MYO3A	1.60241e-148	-0.812118	0.521	0.156	4.80724e-145
TBC1D4	1.66304e-148	-0.708073	0.39	0.153	4.98911e-145
BCOR	1.77469e-148	-1.18239	0.988	0.443	5.32406e-145
PCYT1B	4.05213e-148	-1.22722	0.859	0.237	1.21564e-144
GLRX2	4.59501e-147	-0.909318	0.916	0.367	1.3785e-143
EEF1E1	5.44621e-147	-1.18145	0.95	0.312	1.63386e-143
HPGD	9.35473e-147	-0.652041	0.312	0.123	2.80642e-143
BCR	1.07933e-144	-1.59312	0.969	0.265	3.23798e-141
RPAP3	2.98727e-144	-1.04677	0.972	0.419	8.9618e-141
STARD4	6.17184e-143	-1.11996	0.757	0.188	1.85155e-139
GRIN2C	1.09108e-142	-1.2761	0.788	0.209	3.27324e-139
RUNX2	9.18845e-142	0.55191	0.261	0.868	2.75653e-138
DGKZ	3.27199e-141	-0.794503	0.981	0.285	9.81596e-138
TMEM159	9.34012e-141	-1.03248	0.805	0.221	2.80203e-137
PTGFRN	2.08245e-140	-1.49483	0.502	0.182	6.24734e-137
TNFRSF21	4.47406e-140	-1.6465	0.877	0.201	1.34222e-136
AP3M1	5.48365e-139	-0.677483	0.414	0.114	1.64509e-135
VASH1	2.00778e-137	-0.735317	0.735	0.209	6.02333e-134
DACT2	3.27978e-137	-0.549145	0.804	0.275	9.83934e-134
RIMS3	6.53873e-137	0.415278	0.23	0.655	1.96162e-133
CAMK1	7.36778e-137	-0.916526	0.726	0.196	2.21033e-133
TOX2	7.47354e-137	-1.24632	0.445	0.168	2.24206e-133
ECD	1.49034e-135	-0.743182	0.955	0.48	4.47102e-132
JAKMIP2	1.61124e-135	-1.35875	0.629	0.177	4.83373e-132
ABHD5	2.52134e-134	-0.805867	0.589	0.144	7.56402e-131
RFX3	8.04381e-134	-1.14528	0.998	0.479	2.41314e-130
CD5	2.63824e-133	-1.47796	0.369	0.184	7.91472e-130
HMGCS1	2.92655e-133	-0.72975	0.83	0.211	8.77964e-130
UNC5B	2.95757e-133	-1.6039	0.164	0.18	8.87272e-130
TAF2	3.01531e-133	-1.13342	0.955	0.409	9.04593e-130
TMCC2	5.56663e-133	-0.887701	0.993	0.482	1.66999e-129
PCDH19	6.29455e-133	-0.62704	0.304	0.14	1.88837e-129
ONECUT2	3.84208e-132	-1.26347	0.68	0.226	1.15263e-128
CACNA2D4	6.51653e-132	-1.32314	0.892	0.211	1.95496e-128
LCORL	2.6539e-131	-1.44566	0.953	0.403	7.96171e-128
KIF3C	3.37614e-131	-1.3275	0.813	0.235	1.01284e-127
LIX1	1.12713e-130	0.346154	0.135	0.341	3.3814e-127
DCT	1.62423e-130	-1.62832	0.526	0.19	4.8727e-127
PRSS35	6.08244e-130	-0.585502	0.87	0.394	1.82473e-126
ACOT7	3.87694e-129	-0.827246	0.998	0.98	1.16308e-125
TFRC	1.36177e-128	0.550879	0.929	0.999	4.08531e-125
SMPD3	1.62671e-128	-1.48779	0.533	0.182	4.88014e-125
SGPL1	7.83265e-128	-0.569959	0.503	0.117	2.3498e-124
INVS	1.26362e-127	0.678246	0.364	0.966	3.79085e-124
LYSMD2	1.78826e-127	-1.44837	0.979	0.452	5.36479e-124
SUCLG2	4.30079e-127	0.400023	0.31	0.799	1.29024e-123
GPRC5B	1.30621e-126	-1.16965	0.95	0.336	3.91863e-123
ZIC1	2.43568e-126	-1.18008	0.37	0.175	7.30703e-123
FASN	2.56395e-126	-1.45571	0.859	0.198	7.69185e-123
POLE3	4.8848e-126	-0.881893	0.966	0.538	1.46544e-122
SREBF2	7.80019e-126	-1.76954	0.995	0.245	2.34006e-122
DCTN2	1.73929e-125	-1.60779	1	0.883	5.21788e-122
RBM34	2.21564e-125	-1.4487	0.904	0.397	6.64691e-122
DZIP1	3.75701e-125	-1.4403	0.494	0.194	1.1271e-121
TOPORS	4.11688e-124	-0.840341	0.971	0.712	1.23506e-120
BRF1	1.76015e-123	-0.818617	0.915	0.348	5.28046e-120
HEPH	4.0084e-123	-0.550248	0.509	0.212	1.20252e-119
TRIL	8.81496e-123	0.363447	0.506	0.891	2.64449e-119
ACAP3	1.37789e-122	-1.59663	0.867	0.209	4.13368e-119
SESTD1	1.65007e-122	-1.16012	0.997	0.498	4.9502e-119
PSMA6	5.0692e-122	-1.64128	0.998	0.546	1.52076e-118
ARHGEF33	4.84016e-121	0.479495	0.568	1	1.45205e-117
EHD3	5.84797e-121	-1.76385	0.891	0.25	1.75439e-117
EFNB1	9.88827e-121	-0.775487	0.906	0.415	2.96648e-117
PARD6A	1.03276e-120	-0.766073	0.967	0.573	3.09828e-117
CDR2L	1.09134e-120	-1.30344	0.597	0.208	3.27401e-117
GRAP2	1.10234e-120	-0.265846	0.598	0.209	3.30701e-117
ZNF804A	2.03179e-120	-1.36607	0.343	0.191	6.09536e-117
NFKB1	2.4991e-120	0.556478	0.218	0.721	7.4973e-117
ABHD12B	3.56565e-120	-0.672542	0.301	0.139	1.06969e-116
PHKA1	3.98058e-120	0.699342	0.294	0.826	1.19417e-116
HERC3	7.62519e-120	-0.92777	0.999	0.868	2.28756e-116
LIMS1	3.54611e-119	0.828754	0.224	0.698	1.06383e-115
USP19	3.796e-119	-1.18213	0.897	0.282	1.1388e-115
NEXN	4.19373e-119	0.826594	0.253	0.722	1.25812e-115
ZNF711	9.7585e-119	-1.7017	0.319	0.189	2.92755e-115
IL6	3.89545e-118	0.777829	0.131	0.153	1.16864e-114
DBNDD1	4.68018e-118	-1.19343	0.593	0.218	1.40405e-114
KLHL32	1.31167e-117	0.841147	0.178	0.438	3.93502e-114
MMD	2.57462e-117	-0.767709	0.47	0.189	7.72385e-114
SLC8A3	2.98616e-117	-1.3547	0.373	0.202	8.95847e-114
PLRG1	4.21302e-117	-1.17221	0.929	0.432	1.26391e-113
PLEKHG1	1.34091e-116	-1.40448	0.475	0.179	4.02274e-113
SERINC4	2.96786e-116	-0.620703	0.959	0.931	8.90359e-113
CRYZL1	4.05943e-116	-0.678991	0.97	0.434	1.21783e-112
TCF20	5.23347e-116	-1.15362	0.991	0.425	1.57004e-112
CD82	1.62438e-115	-1.0625	0.969	0.385	4.87313e-112
GGA1	2.83127e-115	-0.684111	0.931	0.359	8.49382e-112
EIF5A2	1.86094e-113	-1.75891	0.594	0.211	5.58282e-110
LIMA1	1.28732e-112	-1.4826	0.998	0.308	3.86196e-109
RNF141	1.61884e-112	-1.02676	1	0.757	4.85652e-109
PYGO1	4.21027e-112	0.535817	0.14	0.202	1.26308e-108
GAD1	1.36442e-111	-0.392785	0.905	0.473	4.09326e-108
VASH2	2.58507e-111	-1.14046	0.318	0.172	7.75521e-108
PITPNM3	3.50057e-111	-0.40822	0.328	0.089	1.05017e-107
BAMBI	1.9505e-110	-0.413172	0.917	0.317	5.8515e-107
SLC2A1	2.6129e-110	-0.42513	0.977	0.362	7.83871e-107
KIF13B	8.12379e-110	0.255237	0.582	0.979	2.43714e-106
RNF208	9.72637e-110	-1.05754	0.92	0.35	2.91791e-106
SPEG	1.04325e-109	-1.41544	0.307	0.19	3.12976e-106
SOX9	3.91881e-109	-0.863745	0.546	0.217	1.17564e-105
NAV1	2.16563e-108	-1.59296	0.35	0.201	6.49689e-105
IMP4	2.90227e-108	-1.26341	0.265	0.134	8.7068e-105
CHST14	5.83746e-108	-0.855779	0.275	0.186	1.75124e-104
RIMS1	7.28217e-108	-1.83268	0.625	0.234	2.18465e-104
SLC9A9	2.69183e-107	0.483593	0.075	0.325	8.07549e-104
PNMT	9.71508e-107	0.348005	0.55	0.908	2.91452e-103
NAB1	1.01838e-106	0.417548	0.774	0.998	3.05515e-103
PIM3	1.83752e-106	-1.21783	0.975	0.571	5.51255e-103
MCL1	2.30665e-105	-0.630394	0.771	0.266	6.91994e-102
DHX38	2.51334e-105	-0.756062	0.838	0.365	7.54003e-102
SPATA20	4.07566e-105	-0.674386	0.968	0.397	1.2227e-101
ENPP2	1.47423e-104	0.487986	0.223	0.552	4.4227e-101
VRK1	2.16057e-104	-0.656306	0.998	0.855	6.48172e-101
UBE3C	2.39377e-104	-0.619763	0.954	0.667	7.18132e-101
ST8SIA5	3.70253e-104	-1.06843	0.381	0.22	1.11076e-100
PAFAH1B1	6.62225e-104	-1.99975	0.996	0.409	1.98667e-100
ARMC7	1.0555e-103	-0.474765	0.607	0.256	3.16651e-100
FBF1	1.33336e-103	-0.774577	0.823	0.311	4.00008e-100
PCDH15	1.66704e-102	-1.06565	0.872	0.504	5.00112e-99
ETV5	3.28947e-102	-1.6945	0.7	0.234	9.86841e-99
DDAH1	4.40434e-102	-0.623899	0.951	0.757	1.3213e-98
DAAM2	5.51943e-102	-1.43572	0.621	0.247	1.65583e-98
PHACTR3	8.0256e-102	-0.678019	0.221	0.139	2.40768e-98
SEMA4D	9.85619e-102	-0.756018	0.641	0.174	2.95686e-98
RAMP2	1.72939e-101	-1.23404	0.796	0.32	5.18818e-98
AP4B1	3.06031e-101	-0.435116	1	0.877	9.18093e-98
ACHE	6.34308e-101	-0.307999	0.999	0.751	1.90292e-97
GFM1	2.47856e-100	-1.40209	0.838	0.299	7.43568e-97
CDH23	3.52251e-100	-0.294952	0.724	0.274	1.05675e-96
ELOVL7	4.30556e-100	0.994043	0.336	0.973	1.29167e-96
KLF11	4.12483e-99	-0.864648	0.988	0.608	1.23745e-95
TRAPPC10	4.78388e-99	-1.60824	0.906	0.361	1.43517e-95
QSOX1	6.44352e-99	-0.391418	0.881	0.426	1.93305e-95
STRA6	6.74236e-99	-0.283693	0.107	0.154	2.02271e-95
SLC15A2	1.23166e-98	-1.4751	0.542	0.233	3.69497e-95
GPR37L1	3.73712e-97	-0.365222	0.243	0.09	1.12113e-93
HMGCR	6.49193e-97	-0.914956	0.491	0.203	1.94758e-93
EME2	8.16076e-97	-0.490915	0.422	0.121	2.44823e-93
DIXDC1	9.79308e-97	-1.25757	0.932	0.779	2.93792e-93
ANO2	1.99031e-96	-0.796979	0.999	0.987	5.97094e-93
SLC6A11	3.84088e-96	0.418994	0.193	0.486	1.15226e-92
EGFR	6.10263e-96	-1.49836	0.83	0.244	1.83079e-92
PEMT	6.75237e-96	-0.876715	0.609	0.252	2.02571e-92
BMX	7.43785e-96	0.5962	0.199	0.273	2.23135e-92
MDGA1	8.95721e-96	-1.67122	0.938	0.256	2.68716e-92
MAP3K5	1.36398e-95	0.705215	0.333	0.882	4.09194e-92
NAAA	2.68758e-95	-0.869214	0.839	0.411	8.06274e-92
TANC1	2.76028e-95	0.418312	0.712	0.987	8.28085e-92
COL24A1	1.26792e-94	-0.367105	0.267	0.174	3.80376e-91
PTP4A3	2.36428e-94	-0.674731	0.997	0.977	7.09283e-91
STRN	8.78531e-94	-1.0065	0.653	0.289	2.63559e-90
PLEKHG5	1.18585e-93	-1.73154	0.885	0.249	3.55754e-90
DPP4	1.23385e-93	-0.432645	0.474	0.231	3.70156e-90
OSBPL9	1.39186e-93	-1.03132	0.996	0.642	4.17559e-90
SSH1	1.45245e-93	0.273464	0.407	0.831	4.35735e-90
SNX9	3.66132e-93	-0.851309	0.845	0.356	1.0984e-89
BTBD11	1.60524e-92	-0.402014	0.956	0.782	4.81571e-89
CANX	4.56938e-92	-1.69405	1	0.785	1.37081e-88
MRPL2	4.71823e-92	-1.6933	0.986	0.299	1.41547e-88
ENDOD1	7.05256e-92	0.760518	0.305	0.846	2.11577e-88
NETO2	1.5467e-91	-0.718514	0.888	0.543	4.64009e-88
DUSP1	1.58537e-91	-0.72141	1	1	4.75612e-88
TGFA	1.73983e-91	0.697395	0.287	0.664	5.2195e-88
OTOG	1.74997e-91	0.845813	0.37	0.94	5.24992e-88
MFSD6	2.52304e-91	0.377573	0.34	0.903	7.56911e-88
CDK10	2.97254e-91	-0.717204	0.985	0.605	8.91762e-88
AASS	5.27756e-91	0.807554	0.264	0.751	1.58327e-87
STIM2	1.24844e-90	-0.496111	0.909	0.515	3.74533e-87
GREB1L	1.27581e-90	-1.71964	0.353	0.202	3.82743e-87
JAKMIP1	1.30755e-90	-1.43481	0.999	0.871	3.92265e-87
TMEM41A	1.65243e-90	-1.27186	0.581	0.239	4.95728e-87
TM7SF3	2.01397e-90	0.537581	0.321	0.89	6.0419e-87
DNMBP	2.36398e-90	0.727789	0.295	0.686	7.09194e-87
ITPK1	3.17301e-90	-0.466509	0.732	0.324	9.51902e-87
NRSN1	3.17759e-90	0.498864	0.258	0.655	9.53276e-87
BRPF1	3.55589e-90	-0.938983	0.635	0.274	1.06677e-86
ELMO1	4.65596e-90	-1.00443	0.269	0.216	1.39679e-86
WFIKKN1	8.35408e-90	-0.455372	0.909	0.54	2.50622e-86
WDR12	1.61155e-89	-0.664063	0.362	0.149	4.83465e-86
PPP3CB	2.23579e-89	-1.13317	0.943	0.554	6.70738e-86
SEMA5B	3.72576e-89	-1.69899	0.988	0.416	1.11773e-85
ACAA2	4.4504e-89	-0.453581	0.96	0.56	1.33512e-85
JUN	4.7468e-89	-1.14695	1	0.994	1.42404e-85
ESAM	6.78055e-89	-0.303077	0.968	0.603	2.03416e-85
KCNJ3	1.06562e-88	0.364552	0.147	0.485	3.19685e-85
RBL1	1.45311e-88	0.423351	0.297	0.662	4.35934e-85
INTS2	1.51026e-88	0.505808	0.373	0.899	4.53078e-85
GALE	1.57639e-88	-0.94573	0.935	0.528	4.72917e-85
NUP50	1.84455e-88	-0.422276	0.569	0.193	5.53365e-85
DAB2IP	2.8424e-88	-1.0891	0.337	0.219	8.52721e-85
CHRM3	3.0525e-88	-0.27853	0.273	0.693	9.1575e-85
LRRTM4	5.53004e-88	-1.23059	0.143	0.167	1.65901e-84
HIC2	1.13274e-87	-1.23883	0.419	0.209	3.39822e-84
COMMD8	1.17038e-87	-0.680995	0.996	0.859	3.51115e-84
GADD45A	1.38011e-87	-0.936208	0.995	0.894	4.14034e-84
MYCBP	2.23015e-87	-1.82342	0.81	0.264	6.69044e-84
SH3KBP1	5.43898e-87	-0.966296	0.837	0.349	1.63169e-83
IGF2BP2	9.75587e-87	-0.828852	0.988	0.661	2.92676e-83
SPTY2D1	9.88078e-87	-0.812871	0.884	0.495	2.96423e-83
RANBP3L	1.3579e-86	0.404113	0.328	0.709	4.07371e-83
GPR22	2.1303e-86	0.370214	0.81	0.997	6.3909e-83
TNK2	6.54757e-86	0.904526	0.436	0.994	1.96427e-82
SAMD4A	7.77322e-86	-0.911574	0.516	0.239	2.33197e-82
EEPD1	9.99723e-86	-0.289171	0.897	0.511	2.99917e-82
DUSP5	1.3019e-85	-0.852637	0.829	0.518	3.90569e-82
SOS2	1.32402e-85	-1.41272	0.818	0.346	3.97206e-82
PALMD	1.42431e-85	-1.78076	0.636	0.255	4.27293e-82
DLGAP3	1.8183e-85	0.419119	0.441	0.9	5.4549e-82
SLC1A2	2.14262e-85	0.353857	0.867	0.636	6.42786e-82
ENOX2	3.11964e-85	-1.20752	0.508	0.189	9.35891e-82
DIP2A	4.48994e-85	-0.570419	0.678	0.294	1.34698e-81
EPHA3	9.06032e-85	-0.695281	0.994	0.895	2.71809e-81
WSCD2	1.05211e-84	-1.29766	0.593	0.271	3.15633e-81
ID2	4.16565e-84	-0.642269	0.998	0.965	1.24969e-80
NEDD4L	9.71302e-84	0.254672	0.313	0.725	2.91391e-80
ASPA	1.60515e-83	-1.395	0.392	0.256	4.81545e-80
ROBO1	3.53055e-83	-0.93303	0.283	0.144	1.05917e-79
CHRDL1	5.03763e-83	-0.50519	0.915	0.585	1.51129e-79
HOMER2	5.30201e-83	-0.975766	0.602	0.25	1.5906e-79
PODXL2	5.97947e-83	-1.88611	0.997	0.311	1.79384e-79
EIF4EBP1	9.11188e-83	-1.75942	0.6	0.261	2.73356e-79
S1PR1	9.6824e-83	-0.378696	0.853	0.37	2.90472e-79
SDC2	2.74465e-82	-0.538711	0.838	0.515	8.23395e-79
AGPAT4	3.80786e-82	-0.275959	0.777	0.407	1.14236e-78
HIP1R	8.12816e-82	-0.555021	0.796	0.378	2.43845e-78
TXNRD2	8.19536e-82	-0.360957	0.883	0.729	2.45861e-78
MPP3	9.662e-82	-0.367624	0.822	0.338	2.8986e-78
NTHL1	1.06355e-81	-0.458236	0.709	0.926	3.19066e-78
MED20	1.09013e-81	-0.972301	0.992	0.493	3.2704e-78
TMEM138	1.56107e-81	-1.00476	0.974	0.601	4.68322e-78
SLC38A2	3.34084e-81	-0.807338	0.875	0.397	1.00225e-77
CAT	5.75398e-81	-0.844587	0.114	0.081	1.7262e-77
QPCT	7.95064e-81	-0.686176	0.877	0.471	2.38519e-77
SOD2	1.6525e-80	-0.863814	0.918	0.544	4.95749e-77
SH3RF1	2.80105e-80	-0.357027	0.608	0.249	8.40314e-77
LYAR	5.25249e-80	-1.17675	0.955	0.533	1.57575e-76
ACER3	5.45585e-80	-0.383329	0.944	0.494	1.63676e-76
FAN1	6.56096e-80	-0.645221	0.917	0.582	1.96829e-76
RAPGEF5	7.31254e-80	-1.32444	0.696	0.275	2.19376e-76
ZPBP	1.40461e-79	0.413117	0.392	0.744	4.21382e-76
CHST1	2.20944e-79	-1.17919	0.289	0.204	6.62831e-76
WSCD1	3.24676e-79	-0.743177	0.883	0.538	9.74029e-76
RNF144B	7.00245e-79	0.822728	0.31	0.664	2.10074e-75
ADAMTS17	7.06831e-78	0.676439	0.267	0.505	2.12049e-74
PAMR1	9.27362e-78	0.933823	0.194	0.238	2.78209e-74
NOL12	1.01021e-77	-0.509434	1	0.937	3.03063e-74
ZNRF1	1.16708e-77	-0.828069	0.452	0.163	3.50125e-74
CCDC88C	1.2003e-77	-1.60229	0.25	0.222	3.60089e-74
DCLK2	1.79176e-77	-1.44492	0.354	0.262	5.37529e-74
SLC45A1	5.44418e-77	-0.627895	0.298	0.197	1.63325e-73
EFHC1	6.6817e-77	0.46616	0.416	0.787	2.00451e-73
CDO1	7.97387e-77	0.347253	0.213	0.342	2.39216e-73
SLC38A6	1.00209e-76	0.309513	0.126	0.273	3.00628e-73
REXO2	1.10998e-76	-1.18911	0.587	0.203	3.32993e-73
HELQ	1.74044e-76	-0.25071	0.991	0.815	5.22132e-73
UGGT2	2.65964e-76	0.690546	0.253	0.499	7.97892e-73
HLF	3.22253e-76	-0.784813	0.44	0.243	9.6676e-73
SLC6A4	3.73242e-76	0.848841	0.195	0.129	1.11973e-72
BRWD3	5.0193e-76	-1.51781	0.821	0.272	1.50579e-72
SOD3	1.25966e-75	0.978998	0.26	0.466	3.77897e-72
TLL1	1.27133e-75	-1.77145	0.172	0.225	3.814e-72
IGSF9B	1.37597e-75	-1.52374	0.329	0.254	4.12791e-72
KCND2	2.49852e-75	0.450054	0.233	0.642	7.49556e-72
DOCK3	4.02149e-75	-2.07563	0.651	0.272	1.20645e-71
PEX7	4.06933e-75	0.646455	0.328	0.754	1.2208e-71
PPEF2	7.36551e-75	-1.05354	0.937	0.301	2.20965e-71
PTN	1.42186e-74	-0.278946	0.808	0.788	4.26559e-71
NAV2	2.15538e-74	-1.099	0.468	0.244	6.46613e-71
SLC8A1	2.75207e-74	0.306141	0.312	0.669	8.2562e-71
CDS1	3.91021e-74	0.597824	0.47	0.98	1.17306e-70
SAMSN1	4.15211e-74	-0.852663	0.56	0.191	1.24563e-70
HRAS	4.76786e-74	-0.786599	0.999	0.875	1.43036e-70
PATL1	5.28524e-74	0.377231	0.56	0.995	1.58557e-70
CBFB	1.13669e-73	1.18228	0.223	0.147	3.41008e-70
HSPA12A	1.26134e-73	-1.43362	1	0.77	3.78403e-70
RAI2	1.28452e-73	-1.71608	0.661	0.272	3.85355e-70
SLC1A4	1.80798e-73	-1.08412	0.848	0.334	5.42394e-70
CBFA2T3	2.04541e-73	-1.65878	0.872	0.324	6.13622e-70
ELMOD2	2.92271e-73	-1.39411	0.416	0.227	8.76813e-70
USP4	4.01551e-73	-0.305576	0.711	0.368	1.20465e-69
CRLF3	4.4196e-73	0.393851	0.509	0.973	1.32588e-69
CELF3	4.52974e-73	0.477867	0.385	0.729	1.35892e-69
SH3GLB2	5.40216e-73	-0.644084	0.718	0.337	1.62065e-69
ACOX2	5.57987e-73	-0.271852	0.15	0.102	1.67396e-69
RHBDL3	1.74675e-72	0.964682	0.329	0.952	5.24026e-69
SLC16A7	3.10789e-72	-0.536243	0.33	0.228	9.32366e-69
HECA	5.92874e-72	-0.717884	0.58	0.254	1.77862e-68
PDK4	8.05953e-72	-0.854083	0.098	0.151	2.41786e-68
GALNT3	1.74434e-71	-0.291324	0.564	0.257	5.23302e-68
ZBTB40	1.97762e-71	0.987742	0.426	0.965	5.93285e-68
CCDC34	2.16582e-71	-0.704606	0.835	0.502	6.49745e-68
BACH2	3.35027e-71	-0.859799	0.355	0.151	1.00508e-67
SLK	3.40207e-71	-0.601934	0.608	0.255	1.02062e-67
TMEM229B	3.96597e-71	-1.86633	0.504	0.275	1.18979e-67
UBE2F	8.5947e-71	-0.924598	0.824	0.451	2.57841e-67
TUBA8	9.11368e-71	0.287287	0.41	0.785	2.7341e-67
MAPK8IP1	9.56587e-71	-1.28421	0.741	0.328	2.86976e-67
SLC44A3	1.23099e-70	-0.300674	0.912	0.618	3.69298e-67
PFDN4	1.61431e-70	-1.41379	0.992	0.327	4.84293e-67
KCNC1	1.85909e-70	-0.579597	0.188	0.53	5.57727e-67
SDK2	6.27904e-70	-2.01542	0.523	0.245	1.88371e-66
ANO6	7.44973e-70	0.920361	0.215	0.172	2.23492e-66
FNDC3B	1.65651e-69	0.447942	0.242	0.371	4.96954e-66
RERG	1.73794e-69	-0.440596	0.269	0.205	5.21381e-66
ADAM23	1.90812e-69	-0.775528	0.214	0.595	5.72436e-66
STARD13	2.5602e-69	0.272408	0.199	0.304	7.68061e-66
EXOSC10	5.90063e-69	-0.796907	0.96	0.638	1.77019e-65
SLC35F1	1.21051e-68	-0.404866	0.427	0.149	3.63154e-65
SCN3B	1.45017e-68	0.312611	0.39	0.895	4.35051e-65
NDRG1	1.72624e-68	-0.958474	0.966	0.551	5.17872e-65
LRSAM1	2.05466e-68	-0.347471	0.864	0.681	6.16399e-65
RNF169	2.2542e-68	0.322367	0.246	0.312	6.76259e-65
CARHSP1	2.53574e-68	-0.78423	0.56	0.253	7.60721e-65
RAD17	3.58151e-68	-0.743938	0.999	0.975	1.07445e-64
GRIA3	3.87501e-68	0.975006	0.321	0.728	1.1625e-64
PDS5B	7.93472e-68	-1.4667	0.994	0.653	2.38042e-64
SAG	1.18824e-67	-0.562785	1	1	3.56471e-64
RGMB	1.78955e-67	-0.470686	0.891	0.486	5.36865e-64
RBP3	2.74093e-67	-0.789549	1	1	8.22278e-64
MRAS	3.64224e-67	-1.35675	0.541	0.259	1.09267e-63
RALGDS	4.74361e-67	-1.42283	0.748	0.326	1.42308e-63
AP1S2	5.49074e-67	-0.296363	0.999	0.981	1.64722e-63
PLCD3	6.29243e-67	0.588904	0.318	0.653	1.88773e-63
GRIP1	8.89933e-67	0.283284	0.234	0.419	2.6698e-63
POGLUT1	1.00836e-66	-0.52168	0.351	0.678	3.02509e-63
FAM20C	1.05296e-66	-0.933109	0.23	0.171	3.15889e-63
HOMER1	1.11459e-66	-0.864552	0.652	0.285	3.34377e-63
ACSS2	1.2396e-66	0.62655	0.389	0.808	3.71881e-63
PRIM2	1.41133e-66	0.49394	0.215	0.256	4.23398e-63
SEH1L	2.58694e-66	-0.911534	0.939	0.44	7.76081e-63
OPCML	3.00671e-66	0.451084	0.254	0.46	9.02012e-63
PGM2L1	4.99328e-66	-1.61898	0.408	0.229	1.49799e-62
HCFC2	7.56544e-66	-0.944048	0.403	0.215	2.26963e-62
PHACTR2	8.87503e-66	1.22257	0.271	0.469	2.66251e-62
PCYOX1L	8.96263e-66	-0.682931	0.958	0.445	2.68879e-62
TPD52L1	9.05109e-66	-1.79846	0.335	0.279	2.71533e-62
CHSY1	1.2668e-65	-1.28973	0.341	0.198	3.80039e-62
COTL1	1.81407e-65	0.616173	0.306	0.609	5.44222e-62
PARP3	2.02792e-65	-0.303902	0.449	0.194	6.08376e-62
PPIC	2.0304e-65	-0.469606	0.336	0.27	6.09121e-62
L3MBTL2	2.12449e-65	-0.566414	0.863	0.512	6.37347e-62
IKBIP	4.72576e-65	0.630267	0.45	0.88	1.41773e-61
RAP1GAP2	4.8131e-65	-1.21386	0.798	0.358	1.44393e-61
DEGS1	6.38796e-65	-0.289977	0.942	0.746	1.91639e-61
FXYD6	1.05405e-64	-0.528009	0.908	0.651	3.16214e-61
MYBL1	1.27754e-64	0.357621	0.602	0.995	3.83261e-61
LYPD6B	1.39617e-64	0.377251	0.272	0.571	4.18852e-61
GALNT6	1.74833e-64	0.61396	0.355	0.664	5.245e-61
CHN2	1.90356e-64	-0.729736	0.65	0.328	5.71068e-61
MAP2K4	5.89374e-64	0.378184	0.298	0.681	1.76812e-60
PARP12	7.20463e-64	-0.250473	0.11	0.149	2.16139e-60
RBP1	8.1012e-64	0.262633	0.577	0.946	2.43036e-60
GABRA5	8.47176e-64	0.462207	0.721	0.989	2.54153e-60
MRPL12	1.11181e-63	-2.09178	0.946	0.399	3.33543e-60
RSPH1	1.15422e-63	-0.311415	0.378	0.728	3.46265e-60
RAB38	1.55129e-63	0.944537	0.373	0.745	4.65388e-60
FNTB	1.55317e-63	-0.80864	0.402	0.194	4.6595e-60
BSN	1.84546e-63	0.418423	0.485	0.968	5.53637e-60
IDH2	2.25141e-63	-1.02343	0.656	0.306	6.75423e-60
SLMAP	2.73638e-63	0.539318	0.365	0.829	8.20915e-60
DENND2D	3.19979e-63	0.988278	0.285	0.431	9.59938e-60
GNG2	5.43669e-63	-1.25747	0.613	0.289	1.63101e-59
ME3	5.5156e-63	0.58671	0.269	0.549	1.65468e-59
MITF	6.47822e-63	0.820304	0.354	0.75	1.94346e-59
SIGMAR1	3.86978e-62	-0.612615	0.88	0.598	1.16093e-58
CEP128	5.3899e-62	0.718488	0.516	0.94	1.61697e-58
USH2A	6.28485e-62	-0.706454	0.869	0.952	1.88545e-58
MCC	8.46213e-62	1.01583	0.303	0.636	2.53864e-58
POLE2	9.32873e-62	-0.840329	0.478	0.309	2.79862e-58
TPH1	9.92354e-62	-1.02825	0.92	0.308	2.97706e-58
FBXO9	1.39877e-61	-0.784053	0.988	0.946	4.19632e-58
MMP2	2.08373e-61	0.737993	0.437	0.904	6.25118e-58
ZDHHC14	1.50135e-60	-0.338752	0.317	0.698	4.50405e-57
MFN2	1.87737e-60	-0.316103	0.816	0.494	5.63212e-57
MRPS30	3.21144e-60	-0.777043	0.985	0.931	9.63432e-57
INPP5E	7.28482e-60	-0.965376	0.925	0.446	2.18545e-56
CYGB	8.44161e-60	0.383509	0.729	0.998	2.53248e-56
WNK2	9.62255e-60	-1.53674	0.675	0.288	2.88677e-56
RASSF7	1.14391e-59	0.393494	0.671	0.979	3.43172e-56
PDE8A	1.17231e-59	-0.667816	0.776	0.369	3.51694e-56
MPP6	1.17505e-59	-0.7087	0.687	0.265	3.52516e-56
SPHKAP	1.31444e-59	0.91061	0.273	0.534	3.94332e-56
HTR2A	1.55862e-59	0.373288	0.808	0.955	4.67587e-56
PXN	1.70311e-59	0.467335	0.568	0.974	5.10933e-56
GALNT10	2.1806e-59	0.627605	0.366	0.74	6.54179e-56
PLAU	3.33144e-59	-0.312012	0.301	0.181	9.99433e-56
PLEKHA7	3.77734e-59	0.442652	0.312	0.662	1.1332e-55
FBXO31	5.47869e-59	-0.831493	0.599	0.24	1.64361e-55
ARHGAP28	7.85974e-59	-0.612661	0.4	0.211	2.35792e-55
GANC	1.48101e-58	-0.649918	0.25	0.138	4.44302e-55
TOP3B	1.52623e-58	-0.601511	0.587	0.322	4.57868e-55
RHOU	2.00731e-58	-0.400155	0.928	0.515	6.02193e-55
DUSP6	3.04179e-58	-1.05925	0.465	0.231	9.12538e-55
FOXO1	3.19648e-58	0.703147	0.565	0.966	9.58944e-55
DNAJC11	4.85699e-58	0.551019	0.315	0.688	1.4571e-54
CSMD3	5.45595e-58	0.548262	0.467	0.927	1.63678e-54
PIK3CG	5.66717e-58	-0.601432	0.235	0.288	1.70015e-54
CNTN5	6.40232e-58	0.390119	0.476	0.9	1.9207e-54
ARL4C	7.9932e-58	-0.523192	0.666	0.339	2.39796e-54
FAM160A2	2.18352e-57	-0.785812	0.25	0.148	6.55056e-54
PAK1	2.24178e-57	0.682145	0.373	0.959	6.72534e-54
RPF2	2.68918e-57	-0.923899	0.716	0.404	8.06754e-54
PSMG3	4.86616e-57	-1.57752	0.994	0.662	1.45985e-53
CTTNBP2	6.88299e-57	-0.380777	0.573	0.805	2.0649e-53
RLIM	7.97292e-57	-1.35597	0.987	0.522	2.39188e-53
HDX	9.03704e-57	-0.521846	0.394	0.181	2.71111e-53
ALAS1	1.07685e-56	-0.869497	0.693	0.304	3.23054e-53
RND3	1.11805e-56	0.330711	0.566	0.887	3.35414e-53
ABCC5	1.14118e-56	-0.877682	0.967	0.883	3.42353e-53
PIGC	1.29473e-56	-0.306986	0.542	0.288	3.88419e-53
PLXNA1	1.69299e-56	-0.794244	0.528	0.214	5.07898e-53
TATDN1	1.77974e-56	-0.498069	0.931	0.68	5.33923e-53
ZBTB33	4.11824e-56	-0.776096	0.918	0.623	1.23547e-52
LZTFL1	1.04827e-55	-1.24298	0.692	0.347	3.1448e-52
CDK6	1.31926e-55	-0.875748	0.225	0.268	3.95778e-52
NR6A1	1.38318e-55	-0.672412	0.549	0.289	4.14953e-52
DNAJC24	1.69012e-55	0.289396	0.358	0.685	5.07036e-52
FAM102B	3.01207e-55	0.525057	0.355	0.572	9.03622e-52
NDUFS2	3.6168e-55	-1.18021	1	0.972	1.08504e-51
RCBTB1	3.62086e-55	-0.348481	1	0.995	1.08626e-51
RIPK2	3.8904e-55	0.407169	0.167	0.24	1.16712e-51
BCL9	4.58756e-55	-0.523724	0.32	0.45	1.37627e-51
RPGRIP1L	8.75216e-55	0.566489	0.295	0.452	2.62565e-51
PTCH1	9.03046e-55	-0.495126	0.685	0.382	2.70914e-51
GBE1	1.35004e-54	-0.271677	0.655	0.354	4.05011e-51
USP13	1.6558e-54	0.848073	0.509	0.966	4.96741e-51
ALDH5A1	1.67811e-54	-0.625563	0.502	0.2	5.03432e-51
KIF1A	1.94196e-54	-0.331632	0.964	0.991	5.82588e-51
IMPACT	2.23961e-54	-0.261851	0.848	0.452	6.71882e-51
EXOSC9	3.91046e-54	-0.603074	0.908	0.602	1.17314e-50
TMEM117	3.94976e-54	0.447724	0.337	0.635	1.18493e-50
SCEL	4.65551e-54	0.471457	0.114	0.163	1.39665e-50
BACE2	1.08103e-53	0.759749	0.352	0.77	3.24308e-50
NIN	1.09912e-53	-0.446374	0.355	0.65	3.29736e-50
APP	1.64185e-53	-0.875928	0.938	0.463	4.92556e-50
BTG2	2.85053e-53	-1.56695	0.959	0.487	8.55159e-50
FBXO15	3.72536e-53	0.883154	0.308	0.509	1.11761e-49
DTX4	3.73357e-53	-0.761387	0.221	0.131	1.12007e-49
SREBF1	6.30844e-53	-0.908719	0.415	0.209	1.89253e-49
SFXN4	7.97917e-53	-0.664866	0.497	0.3	2.39375e-49
VCL	2.41873e-52	0.903619	0.415	0.974	7.25618e-49
RBM11	2.83671e-52	0.568243	0.229	0.295	8.51014e-49
IQCA1	5.07164e-52	0.457899	0.304	0.447	1.52149e-48
RAB6A	7.01381e-52	-2.09514	0.986	0.367	2.10414e-48
ZIC2	7.6677e-52	-0.939512	0.44	0.232	2.30031e-48
PRPH2	9.97293e-52	0.404892	0.997	0.954	2.99188e-48
TRNT1	1.06672e-51	-0.853157	0.223	0.174	3.20015e-48
CARD10	3.77207e-51	0.251599	0.356	0.513	1.13162e-47
CNTN1	3.97691e-51	-0.271603	0.338	0.175	1.19307e-47
LRIT3	8.797e-51	0.480416	0.695	0.994	2.6391e-47
WDYHV1	1.04591e-50	-0.309567	0.918	0.691	3.13773e-47
IFT88	1.31193e-50	-0.515627	0.981	0.696	3.93579e-47
RTN4R	2.37853e-50	-0.354918	0.929	0.801	7.13558e-47
SLC37A1	2.49591e-50	-0.406114	0.525	0.299	7.48774e-47
LIMS2	3.60976e-50	-0.99399	0.395	0.323	1.08293e-46
MANBA	6.31491e-50	-0.266611	0.667	0.397	1.89447e-46
OMA1	6.6464e-50	-0.320244	0.646	0.327	1.99392e-46
VAMP3	6.68904e-50	-0.449359	0.976	0.887	2.00671e-46
CHAF1A	7.27646e-50	-0.339865	0.604	0.359	2.18294e-46
STAT1	1.06855e-49	0.62606	0.412	0.821	3.20566e-46
SMAP2	1.06969e-49	-0.407273	0.955	0.858	3.20907e-46
MAP2K6	2.60881e-49	0.586729	0.441	0.983	7.82642e-46
SASH1	2.75359e-49	0.511082	0.333	0.632	8.26077e-46
FAM122B	5.5387e-49	-1.02925	0.775	0.348	1.66161e-45
AOAH	5.59157e-49	1.04876	0.324	0.64	1.67747e-45
ANO3	5.59747e-49	-0.451565	0.268	0.178	1.67924e-45
SLC25A3	8.88312e-49	-1.66149	1	0.999	2.66494e-45
OSTF1	1.66794e-48	0.832062	0.739	1	5.00382e-45
RRAD	2.47733e-48	0.430181	0.664	0.954	7.43199e-45
SLC46A3	2.53513e-48	0.488451	0.297	0.565	7.60538e-45
SPON1	3.46027e-48	0.705035	0.498	0.906	1.03808e-44
KCNT2	3.76639e-48	-0.27895	0.596	0.33	1.12992e-44
GLDC	6.41114e-48	-1.64042	0.254	0.209	1.92334e-44
CLGN	7.41176e-48	-1.12604	0.988	0.746	2.22353e-44
TCF7L1	8.05662e-48	-0.422764	0.188	0.637	2.41699e-44
JAZF1	8.15805e-48	0.980496	0.344	0.838	2.44741e-44
PDSS2	1.07746e-47	-0.75845	0.87	0.46	3.23237e-44
SLC16A4	1.10587e-47	1.15938	0.224	0.094	3.31761e-44
GFOD2	1.52355e-47	-0.792648	0.821	0.494	4.57066e-44
SPSB4	1.82169e-47	-0.938004	0.261	0.26	5.46508e-44
SEMA7A	2.49488e-47	-1.41827	0.807	0.385	7.48465e-44
LRRC8C	2.64679e-47	-0.74427	0.546	0.313	7.94038e-44
REEP6	2.68271e-47	1.19909	0.982	0.848	8.04813e-44
FAT4	3.65301e-47	-0.730357	0.194	0.146	1.0959e-43
NETO1	7.00584e-47	0.579695	0.295	0.412	2.10175e-43
OMG	9.02926e-47	0.499685	0.46	0.802	2.70878e-43
TRPM3	1.2908e-46	0.663336	0.234	0.357	3.8724e-43
ITPR2	1.51703e-46	0.728201	0.668	0.997	4.5511e-43
ADAM10	1.62855e-46	-0.599086	0.316	0.409	4.88566e-43
IRS2	1.88245e-46	-0.916549	0.996	0.824	5.64734e-43
EFNB2	2.37889e-46	0.919949	0.37	0.642	7.13667e-43
TTC17	2.71542e-46	-0.269349	0.989	0.904	8.14626e-43
GMNN	3.35025e-46	-0.337221	0.862	0.57	1.00508e-42
GALNT9	3.57354e-46	-1.30579	0.578	0.322	1.07206e-42
RCBTB2	5.79105e-46	-0.400196	0.55	0.73	1.73731e-42
ASAP2	6.74968e-46	-0.587097	0.453	0.239	2.0249e-42
SYNGR1	6.79115e-46	-1.12732	0.749	0.319	2.03734e-42
SLIT1	9.37399e-46	-0.890666	0.384	0.146	2.8122e-42
C1GALT1	1.05286e-45	0.363912	0.256	0.28	3.15857e-42
FUT8	2.48034e-45	0.643006	0.272	0.263	7.44103e-42
PTER	2.85866e-45	0.378725	0.724	0.984	8.57599e-42
MTHFD1L	3.42709e-45	0.659705	0.657	0.991	1.02813e-41
DBN1	4.02558e-45	-0.966439	0.668	0.378	1.20767e-41
BIVM	4.54056e-45	-1.07461	0.831	0.462	1.36217e-41
SKAP2	4.90819e-45	-0.30953	0.563	0.281	1.47246e-41
FAM107A	5.24148e-45	-0.374586	0.997	0.989	1.57244e-41
GCLC	6.49961e-45	0.277666	0.463	0.759	1.94988e-41
B3GALT5	7.2189e-45	-0.362049	0.277	0.151	2.16567e-41
DNAJA4	7.80199e-45	-1.35695	0.809	0.387	2.3406e-41
LGALS3	9.52555e-45	0.85283	0.351	0.666	2.85767e-41
RASGRP1	1.02938e-44	0.428226	0.269	0.296	3.08815e-41
VWA5B1	1.0398e-44	-0.265028	0.306	0.36	3.11941e-41
OTUD6B	1.27555e-44	-1.26085	0.336	0.289	3.82665e-41
COLEC12	2.09126e-44	0.989735	0.52	0.93	6.27377e-41
TET2	2.36593e-44	-1.0325	0.61	0.268	7.09778e-41
PYGB	2.39457e-44	-0.856573	0.872	0.46	7.18372e-41
EZR	4.45952e-44	-1.76912	0.678	0.303	1.33785e-40
MEST	5.52826e-44	-0.453786	0.963	0.854	1.65848e-40
ACLY	5.82871e-44	-0.956511	0.75	0.402	1.74861e-40
NPNT	9.1209e-44	0.296632	0.181	0.17	2.73627e-40
FBXO47	1.96888e-43	0.532321	0.15	0.061	5.90664e-40
SEMA3D	2.60662e-43	1.16253	0.321	0.322	7.81986e-40
CPLX3	3.69683e-43	0.681462	0.233	0.314	1.10905e-39
BEST3	3.92668e-43	1.03428	0.3	0.198	1.178e-39
GEM	4.03689e-43	1.20261	0.433	0.966	1.21107e-39
MYT1	6.83885e-43	-1.08806	0.417	0.319	2.05166e-39
PHKB	7.07194e-43	0.33675	0.305	0.321	2.12158e-39
FOS	1.05994e-42	-1.80291	1	0.997	3.17983e-39
COMMD2	1.33537e-42	-1.4842	0.882	0.485	4.00612e-39
PIK3R2	1.49503e-42	-1.28247	0.887	0.422	4.48509e-39
DCP1B	2.03834e-42	0.382727	0.358	0.629	6.11501e-39
ITGA6	2.3495e-42	0.845263	0.294	0.308	7.04851e-39
WDR60	2.99501e-42	-0.560595	0.939	0.772	8.98503e-39
ZWILCH	4.30801e-42	-0.408756	0.494	0.718	1.2924e-38
TTBK1	6.77948e-42	-0.312775	0.488	0.301	2.03384e-38
NRXN1	7.04877e-42	-0.818628	0.275	0.288	2.11463e-38
SNN	7.41481e-42	-0.295212	0.978	0.919	2.22444e-38
PAG1	8.60514e-42	-0.674035	0.956	0.958	2.58154e-38
RNF152	1.38915e-41	0.519579	0.456	0.756	4.16744e-38
CD200	1.43156e-41	0.251978	0.232	0.372	4.29467e-38
MDM1	1.61447e-41	0.324437	0.663	0.992	4.84341e-38
SSX2IP	1.82061e-41	-0.398109	0.911	0.96	5.46183e-38
ZNRF3	2.02331e-41	0.815572	0.177	0.054	6.06994e-38
OGDHL	2.27251e-41	-0.277801	0.55	0.828	6.81753e-38
RNF44	3.01091e-41	-1.2772	0.405	0.278	9.03273e-38
KLHL21	3.50723e-41	-0.464697	0.904	0.741	1.05217e-37
MAPK8IP3	4.84489e-41	-0.53362	0.599	0.321	1.45347e-37
ARFGEF2	7.09991e-41	-0.744377	0.704	0.406	2.12997e-37
IGFBP2	7.45673e-41	-0.812487	0.88	0.618	2.23702e-37
CAP2	1.52253e-40	-0.563006	0.332	0.254	4.56758e-37
RBMS3	1.91745e-40	-0.395216	0.193	0.142	5.75236e-37
TEAD1	2.39345e-40	0.309028	0.312	0.443	7.18034e-37
COBL	2.66361e-40	0.881432	0.562	0.992	7.99083e-37
SLC20A2	4.98165e-40	0.756664	0.35	0.724	1.4945e-36
BBS10	5.38571e-40	-0.77555	0.748	0.42	1.61571e-36
CSRNP1	7.28534e-40	-0.498919	0.998	0.917	2.1856e-36
THRB	1.73111e-39	-0.40796	0.282	0.471	5.19334e-36
ST6GAL2	2.57294e-39	-0.51458	0.373	0.275	7.71883e-36
IFRD1	3.09174e-39	-0.763033	0.935	0.657	9.27523e-36
COL19A1	3.32415e-39	0.609391	0.177	0.278	9.97246e-36
MRPS35	4.93339e-39	-0.719459	0.967	0.843	1.48002e-35
MVD	4.97525e-39	-0.509536	0.295	0.192	1.49258e-35
GABPA	6.16787e-39	-0.528887	0.526	0.237	1.85036e-35
ANKRD40	7.45345e-39	-0.406678	0.856	0.804	2.23603e-35
CDC14B	8.36332e-39	0.366556	0.22	0.191	2.509e-35
STMN1	8.61762e-39	-0.733898	0.999	0.748	2.58529e-35
ASXL3	8.87129e-39	-0.540166	0.824	0.536	2.66139e-35
ARRDC4	8.93795e-39	-0.513886	0.469	0.305	2.68139e-35
SERTAD2	1.00748e-38	-0.704576	0.851	0.62	3.02245e-35
NPAS3	1.02746e-38	-0.417497	0.207	0.185	3.08238e-35
NEK7	1.02842e-38	0.634105	0.341	0.643	3.08527e-35
GPD2	1.38804e-38	0.395061	0.584	0.967	4.16413e-35
ARHGAP24	1.70581e-38	-0.651771	0.451	0.896	5.11744e-35
MARS2	2.11345e-38	-0.477091	0.679	0.452	6.34035e-35
UBE4B	2.70187e-38	0.425287	0.41	0.789	8.10562e-35
SETD7	2.95405e-38	-1.67028	0.397	0.275	8.86214e-35
GOT2	3.93562e-38	0.714063	0.856	0.998	1.18069e-34
B4GALT2	7.12539e-38	-1.29485	0.959	0.572	2.13762e-34
UHMK1	9.70012e-38	0.298082	0.422	0.765	2.91004e-34
ASPHD2	1.32465e-37	-0.473676	0.964	0.925	3.97394e-34
SLC25A40	1.3909e-37	0.641778	0.497	0.998	4.1727e-34
HESX1	1.51801e-37	-0.379997	0.774	0.453	4.55403e-34
PEX5L	1.9947e-37	0.462819	0.791	0.975	5.9841e-34
TMBIM1	2.32745e-37	0.260761	0.444	0.743	6.98235e-34
MYO3B	2.99244e-37	-0.53969	0.668	0.252	8.97731e-34
CASKIN2	3.38951e-37	-0.594537	0.391	0.588	1.01685e-33
DGKH	5.77095e-37	-0.379031	0.121	0.334	1.73128e-33
NRG3	5.88801e-37	0.377468	0.263	0.348	1.7664e-33
PMEL	8.57238e-37	-0.393369	0.989	0.636	2.57171e-33
FBXO32	1.36928e-36	-0.776799	0.754	0.409	4.10783e-33
USP36	1.51307e-36	-1.04877	0.878	0.624	4.5392e-33
SERPINI1	1.63734e-36	0.412107	0.618	0.899	4.91201e-33
SNX10	2.0096e-36	0.458135	0.63	0.98	6.02881e-33
ZBTB46	2.27504e-36	-1.54432	0.616	0.354	6.82513e-33
ZMPSTE24	4.34026e-36	-0.480696	0.783	0.493	1.30208e-32
CRABP1	4.97745e-36	-0.476	0.961	0.951	1.49324e-32
PREP	5.53549e-36	-0.584322	0.3	0.548	1.66065e-32
SPATA5	5.82165e-36	0.315016	0.708	0.985	1.7465e-32
ARHGAP10	5.83739e-36	-1.41314	0.791	0.487	1.75122e-32
TMEM177	8.16292e-36	-0.359479	0.972	0.604	2.44888e-32
SIRT7	8.34825e-36	-0.409253	0.916	0.64	2.50447e-32
PPL	9.90027e-36	-0.28618	0.294	0.417	2.97008e-32
CNKSR3	1.31411e-35	-0.285509	0.966	0.947	3.94232e-32
TRIM71	3.26084e-35	-0.738446	0.326	0.319	9.78253e-32
TMOD1	4.08021e-35	-0.496472	0.642	0.487	1.22406e-31
NOTCH2	4.87358e-35	-0.412864	0.918	0.633	1.46207e-31
KCTD7	5.58238e-35	-0.567504	0.985	0.966	1.67471e-31
PDE7A	7.626e-35	-0.285124	0.4	0.601	2.2878e-31
ARNTL2	1.28799e-34	-1.17435	0.208	0.201	3.86398e-31
TSPAN14	1.33779e-34	-0.264082	0.73	0.795	4.01338e-31
EXOC6	1.41049e-34	-0.519412	0.994	0.785	4.23147e-31
ZDHHC1	1.54048e-34	-0.362035	0.358	0.256	4.62143e-31
MCM9	1.60279e-34	0.265287	0.562	0.886	4.80836e-31
NUDT12	3.47334e-34	0.834557	0.612	0.98	1.042e-30
MIPEP	9.58599e-34	0.639523	0.404	0.749	2.8758e-30
ACACA	1.06321e-33	0.602612	0.275	0.268	3.18964e-30
TFAP2A	1.11629e-33	-0.653037	0.082	0.437	3.34888e-30
MB21D2	1.24988e-33	-0.760331	0.532	0.365	3.74964e-30
SLC44A5	1.67476e-33	-1.19562	0.339	0.28	5.02428e-30
CDH13	3.45546e-33	0.297915	0.309	0.404	1.03664e-29
LPIN2	5.11948e-33	-0.956921	0.783	0.572	1.53584e-29
IGSF21	1.36852e-32	-1.38221	0.629	0.353	4.10557e-29
GRIA1	1.82506e-32	-1.06119	0.63	0.797	5.47518e-29
HOPX	1.93408e-32	0.580726	0.583	0.91	5.80223e-29
NXPH1	1.9995e-32	0.299856	0.171	0.355	5.99849e-29
EPB41L4B	2.37516e-32	0.260279	0.179	0.112	7.12549e-29
IFIH1	3.27066e-32	0.352468	0.36	0.475	9.81199e-29
TASP1	3.27066e-32	0.959243	0.37	0.718	9.81199e-29
PRDM2	3.5246e-32	0.684608	0.504	0.969	1.05738e-28
LMO4	3.89276e-32	-0.44399	0.95	0.871	1.16783e-28
GALNT7	5.18929e-32	-1.47641	0.664	0.375	1.55679e-28
SMAD1	5.49229e-32	-0.538309	0.665	0.851	1.64769e-28
BTBD10	5.66708e-32	-0.521589	0.99	0.98	1.70012e-28
SPIRE2	6.95465e-32	-0.402048	0.385	0.292	2.0864e-28
OLFML2B	7.99514e-32	-0.392297	0.678	0.477	2.39854e-28
SIK2	9.79022e-32	-0.486798	0.451	0.697	2.93707e-28
SUSD4	1.08416e-31	0.502921	0.579	0.976	3.25249e-28
INTU	1.45933e-31	0.428513	0.746	0.977	4.378e-28
PHKA2	1.75717e-31	-0.347052	0.804	0.565	5.27152e-28
YWHAB	1.8111e-31	-1.05066	0.831	0.539	5.43331e-28
AP3B1	2.29835e-31	0.710601	0.367	0.734	6.89506e-28
CCDC92	2.58873e-31	-0.955344	0.709	0.443	7.76619e-28
IMPA2	4.31068e-31	-0.571309	0.447	0.265	1.2932e-27
IFT57	4.65452e-31	-0.258406	0.653	0.928	1.39635e-27
KLHL2	5.34967e-31	-0.358367	0.332	0.133	1.6049e-27
VRK2	9.25293e-31	0.493543	0.405	0.587	2.77588e-27
PRICKLE2	1.06716e-30	0.755052	0.701	0.998	3.20147e-27
EZH1	1.11415e-30	0.32857	0.427	0.785	3.34245e-27
DOLK	1.18655e-30	-0.34725	0.542	0.373	3.55966e-27
SULF2	1.37378e-30	-0.427215	0.42	0.302	4.12135e-27
TRIM66	1.39439e-30	0.562329	0.415	0.507	4.18318e-27
RNF168	1.87595e-30	0.269855	0.393	0.644	5.62785e-27
RDH12	2.09008e-30	0.417051	0.999	0.999	6.27023e-27
CAD	2.18525e-30	-1.05574	0.602	0.385	6.55576e-27
SEMA6C	2.28096e-30	-0.322957	0.211	0.116	6.84289e-27
CNTFR	2.61738e-30	-0.565306	0.958	0.881	7.85213e-27
MRPL47	2.89385e-30	-0.551639	0.984	0.986	8.68154e-27
FEZ1	2.94428e-30	-1.4716	0.862	0.623	8.83283e-27
GRID2	3.17831e-30	0.566203	0.396	0.54	9.53492e-27
SHISA2	4.56509e-30	-0.703945	0.664	0.444	1.36953e-26
NTS	5.02456e-30	-0.351323	0.052	0.241	1.50737e-26
SFXN1	5.36926e-30	-0.723796	0.875	0.571	1.61078e-26
EHHADH	5.71865e-30	0.300241	0.141	0.308	1.7156e-26
SLC10A7	9.8851e-30	0.888562	0.36	0.534	2.96553e-26
FBXL14	9.99041e-30	-0.805405	0.857	0.638	2.99712e-26
CACHD1	1.50074e-29	-0.279894	0.426	0.505	4.50221e-26
SLC2A13	1.61326e-29	0.602287	0.337	0.411	4.83977e-26
AFG3L2	1.99219e-29	-0.595495	0.825	0.962	5.97656e-26
PLCL2	2.40611e-29	-0.489764	0.881	0.582	7.21833e-26
NTRK3	2.61952e-29	-0.794597	0.685	0.809	7.85857e-26
ADAMTS6	3.25322e-29	-0.441058	0.819	0.464	9.75967e-26
PTCHD1	3.84176e-29	-0.363931	0.527	0.338	1.15253e-25
LINGO2	4.2015e-29	-0.414715	0.766	0.828	1.26045e-25
NOL4	4.29048e-29	-1.21237	0.463	0.238	1.28714e-25
LITAF	5.87291e-29	0.284904	0.748	1	1.76187e-25
PPARGC1A	6.39007e-29	0.62534	0.611	0.917	1.91702e-25
TFAP2B	7.58197e-29	-0.757849	0.729	0.492	2.27459e-25
PHTF1	8.25484e-29	0.650182	0.542	0.918	2.47645e-25
LYRM9	9.27217e-29	-1.03345	0.594	0.34	2.78165e-25
GNAZ	1.05311e-28	0.406955	0.733	0.966	3.15933e-25
GRID1	1.11467e-28	0.440999	0.411	0.657	3.34401e-25
IRAK2	1.20748e-28	-0.315468	0.348	0.218	3.62243e-25
SMYD3	1.23777e-28	1.05082	0.413	0.989	3.71331e-25
ANK1	1.86394e-28	0.903381	0.349	0.299	5.59181e-25
SOBP	2.0722e-28	-0.516447	0.839	0.951	6.21659e-25
PDLIM5	2.81652e-28	1.12251	0.474	0.998	8.44957e-25
ELOVL2	2.90741e-28	-0.705072	0.873	0.721	8.72223e-25
BEND6	2.94691e-28	0.930073	0.331	0.158	8.84073e-25
MAP7D1	6.39462e-28	-0.648028	0.752	0.451	1.91839e-24
SPATS2	6.64135e-28	0.719916	0.348	0.507	1.99241e-24
NDST3	6.95759e-28	-0.609771	0.291	0.177	2.08728e-24
PHLPP2	7.20312e-28	0.600986	0.421	0.852	2.16094e-24
SEC24D	8.39222e-28	0.656487	0.864	0.995	2.51767e-24
RAPGEF1	9.30332e-28	-0.350582	0.14	0.286	2.791e-24
RALB	9.72212e-28	-0.817604	0.351	0.614	2.91663e-24
ST6GALNAC5	1.03043e-27	-0.610934	0.901	0.941	3.0913e-24
GBA2	1.10766e-27	-0.378871	0.964	0.989	3.32298e-24
CCDC146	1.23342e-27	0.37714	0.6	0.952	3.70025e-24
VWF	1.71811e-27	0.352589	0.309	0.123	5.15434e-24
PPP2R5A	2.48624e-27	-0.626175	0.713	0.5	7.45871e-24
NR2F2	2.60535e-27	-0.479744	0.68	0.457	7.81604e-24
INPP5J	2.64629e-27	-0.517918	0.989	0.834	7.93888e-24
LONRF3	2.89443e-27	-0.323557	0.408	0.311	8.68329e-24
RILPL2	3.09013e-27	-0.291103	0.23	0.292	9.2704e-24
ABCA2	3.33249e-27	-0.664579	0.463	0.31	9.99748e-24
RNF216	4.15909e-27	0.820966	0.406	0.822	1.24773e-23
GAN	4.54401e-27	0.565497	0.644	0.986	1.3632e-23
AHCYL2	6.56098e-27	0.38059	0.274	0.322	1.96829e-23
CAST	8.72604e-27	0.815046	0.494	0.999	2.61781e-23
SOCS5	8.84812e-27	0.567749	0.397	0.586	2.65444e-23
KCNAB2	1.10568e-26	-0.484954	0.85	0.755	3.31703e-23
GOLGA2	1.18321e-26	-0.786221	0.85	0.54	3.54962e-23
XPO4	1.19327e-26	-0.559845	0.999	1	3.57981e-23
OSBPL1A	1.44074e-26	-0.684876	0.997	0.98	4.32221e-23
SMTNL2	1.5558e-26	-0.422671	0.398	0.349	4.6674e-23
B3GALT1	1.67739e-26	1.12002	0.372	0.595	5.03216e-23
RNF38	1.70595e-26	-0.279707	0.408	0.712	5.11786e-23
ETV6	2.63191e-26	0.642457	0.319	0.373	7.89572e-23
SMARCA1	3.32745e-26	-0.619382	0.704	0.436	9.98236e-23
NSF	5.72583e-26	-0.497778	0.725	0.752	1.71775e-22
SLC25A32	6.68971e-26	-0.276872	0.966	0.909	2.00691e-22
RABGAP1L	6.95349e-26	0.95415	0.467	0.917	2.08605e-22
SYT9	7.3102e-26	-0.392349	0.42	0.247	2.19306e-22
KITLG	7.54087e-26	0.354777	0.436	0.492	2.26226e-22
SH3BP4	8.1465e-26	-0.549892	0.457	0.574	2.44395e-22
CEP192	9.47023e-26	-0.588514	1	0.917	2.84107e-22
GLIS3	1.01446e-25	0.964479	0.428	0.718	3.04337e-22
RTTN	1.45824e-25	0.65627	0.517	0.928	4.37472e-22
KCNA3	1.60697e-25	-0.485772	0.124	0.283	4.82091e-22
ARRDC3	2.20004e-25	0.500585	0.698	0.954	6.60013e-22
CDK2	3.10076e-25	0.412291	0.826	0.994	9.30228e-22
PRKCE	5.20504e-25	1.04447	0.395	0.672	1.56151e-21
NPHP1	6.60871e-25	-1.04052	0.669	0.456	1.98261e-21
MRPL38	6.62838e-25	-0.915058	0.999	0.871	1.98851e-21
ATP8A2	6.87409e-25	-0.567082	0.962	0.848	2.06223e-21
REST	7.55936e-25	-0.589737	0.872	0.679	2.26781e-21
RAX	7.58183e-25	-1.33853	0.76	0.401	2.27455e-21
MED22	7.58746e-25	-0.655165	0.873	0.585	2.27624e-21
CHIC1	7.74099e-25	0.437844	0.217	0.223	2.3223e-21
GTPBP4	8.15958e-25	-1.40038	0.879	0.516	2.44787e-21
KLHDC10	9.25519e-25	0.702115	0.411	0.805	2.77656e-21
RYR2	9.61855e-25	0.438706	0.509	0.925	2.88556e-21
VPS18	9.94438e-25	0.456413	0.63	0.996	2.98331e-21
RBBP8	1.22865e-24	0.690934	0.619	0.965	3.68594e-21
SEMA6A	1.99116e-24	-0.802739	0.626	0.319	5.97347e-21
MAP1A	2.01769e-24	-1.02512	0.824	0.397	6.05307e-21
MAP6	2.04909e-24	-1.3471	0.825	0.437	6.14726e-21
RRN3	2.62642e-24	-0.616397	0.883	0.535	7.87925e-21
MSI1	3.05452e-24	-0.830697	0.707	0.398	9.16355e-21
LYPD6	4.27296e-24	0.558564	0.671	0.557	1.28189e-20
GTPBP8	4.7847e-24	0.391299	0.586	0.978	1.43541e-20
BAALC	6.97666e-24	0.375497	0.321	0.232	2.093e-20
SLC9A3R1	7.00206e-24	-1.85586	0.969	0.377	2.10062e-20
DYRK2	7.10974e-24	-0.978536	0.963	0.878	2.13292e-20
CRISPLD1	8.53708e-24	-0.577304	0.276	0.321	2.56112e-20
TTC21B	9.21913e-24	0.385231	0.386	0.533	2.76574e-20
SFRP1	1.13733e-23	-0.504055	0.652	0.398	3.41199e-20
NELL2	1.18863e-23	0.291743	0.63	0.417	3.56589e-20
LRRTM2	1.20072e-23	-0.972197	0.97	0.664	3.60217e-20
RGL1	1.22971e-23	0.283381	0.182	0.108	3.68913e-20
RACGAP1	1.24581e-23	0.962119	0.414	0.815	3.73744e-20
NPVF	1.32377e-23	0.370329	0.481	0.798	3.9713e-20
IWS1	1.64133e-23	-0.6064	0.433	0.178	4.92398e-20
NLGN1	1.7188e-23	0.302579	0.311	0.34	5.15639e-20
CPEB2	1.74877e-23	0.787013	0.337	0.395	5.24632e-20
MDK	1.77927e-23	-0.750649	0.212	0.236	5.3378e-20
KBTBD3	1.90386e-23	-0.587204	0.826	0.607	5.71157e-20
FBXO48	2.01812e-23	-0.358661	0.372	0.28	6.05436e-20
MYO1D	3.07136e-23	1.06571	0.352	0.176	9.21409e-20
CLCN5	3.59008e-23	-0.329194	0.346	0.591	1.07702e-19
HS3ST4	4.3108e-23	0.798016	0.272	0.319	1.29324e-19
AGAP1	5.15242e-23	-0.344988	0.622	0.371	1.54573e-19
AFTPH	5.62028e-23	0.500171	0.448	0.802	1.68609e-19
PDE4B	6.14327e-23	-1.00614	0.327	0.515	1.84298e-19
CALB1	6.4569e-23	1.32633	0.629	0.947	1.93707e-19
LZTS1	7.24997e-23	0.438271	0.833	0.991	2.17499e-19
ESYT2	1.11713e-22	0.518879	0.393	0.456	3.35138e-19
CABP2	1.28039e-22	-1.13602	0.918	0.651	3.84116e-19
MAFF	1.43549e-22	-1.04114	0.904	0.572	4.30648e-19
HSPG2	1.74986e-22	-0.347213	0.199	0.479	5.24958e-19
RGS11	1.97358e-22	0.317501	0.333	0.401	5.92074e-19
FHOD3	2.23968e-22	0.250466	0.65	0.279	6.71905e-19
KCNH7	2.47441e-22	0.291009	0.294	0.391	7.42323e-19
MYO7A	2.66348e-22	-0.619787	0.519	0.823	7.99045e-19
IRAK4	2.76428e-22	-1.53403	0.652	0.4	8.29284e-19
OSBPL5	3.19991e-22	-0.291624	0.881	0.808	9.59972e-19
SLC5A3	3.43653e-22	-0.328171	0.73	0.833	1.03096e-18
IMPG1	4.70802e-22	-0.621127	0.922	0.997	1.41241e-18
ENO2	5.27034e-22	-1.21516	1	1	1.5811e-18
COL2A1	5.7054e-22	-0.374575	0.368	0.298	1.71162e-18
MBNL3	8.36333e-22	-1.46549	0.464	0.379	2.509e-18
DCUN1D4	1.04649e-21	-0.29321	0.59	0.704	3.13947e-18
TJP1	1.12444e-21	-0.277873	0.468	0.763	3.37332e-18
TAB3	1.12833e-21	-0.656323	0.478	0.24	3.38499e-18
NXPH2	1.25053e-21	-0.388683	0.191	0.49	3.75159e-18
FAM3C	1.28995e-21	0.278941	0.967	0.99	3.86985e-18
WIPF1	1.80985e-21	1.4097	0.379	0.541	5.42954e-18
SPTBN1	1.83237e-21	-1.00373	0.92	0.578	5.4971e-18
LZTR1	1.98021e-21	-0.631627	0.885	0.683	5.94063e-18
UTP20	3.30876e-21	0.293966	0.228	0.26	9.92628e-18
CLCN6	3.75892e-21	-0.455461	0.465	0.604	1.12768e-17
PDGFC	3.93185e-21	0.280566	0.738	0.674	1.17955e-17
FSTL5	4.02672e-21	-0.501041	0.882	0.894	1.20802e-17
UNC13C	4.04872e-21	-0.316509	0.989	0.921	1.21462e-17
SLC22A23	4.61708e-21	-0.505602	0.631	0.386	1.38512e-17
DNAJC1	4.69625e-21	0.616709	0.378	0.423	1.40887e-17
RHOBTB1	4.74116e-21	0.891891	0.436	0.567	1.42235e-17
PLEKHM2	5.33983e-21	-0.550735	0.415	0.594	1.60195e-17
IGF2BP3	5.82054e-21	-1.47755	0.48	0.309	1.74616e-17
PADI2	5.90806e-21	0.527627	0.697	0.953	1.77242e-17
GLUL	5.92813e-21	0.359094	1	0.494	1.77844e-17
OSCP1	8.90947e-21	-0.873081	0.588	0.368	2.67284e-17
BAG2	1.09665e-20	-0.573914	0.999	0.903	3.28996e-17
DPYSL2	1.11003e-20	-1.04605	0.852	0.415	3.33009e-17
PHACTR1	1.19055e-20	0.695727	0.63	0.987	3.57165e-17
SCLT1	1.24378e-20	0.602744	0.444	0.749	3.73133e-17
PDE6B	1.35375e-20	0.55113	0.94	0.924	4.06125e-17
SLC1A3	1.70651e-20	-1.09488	0.498	0.293	5.11954e-17
SNX14	1.77416e-20	-0.581993	0.478	0.628	5.32247e-17
PTK7	1.97613e-20	-1.26572	0.901	0.501	5.92839e-17
GORAB	2.00008e-20	0.576304	0.439	0.62	6.00023e-17
PRKCQ	2.10862e-20	0.28173	0.284	0.286	6.32586e-17
USO1	2.54405e-20	-0.325762	0.861	0.966	7.63216e-17
SPICE1	2.72682e-20	-0.78525	0.581	0.331	8.18045e-17
CEP250	3.04578e-20	0.65538	0.469	0.733	9.13735e-17
RAD50	3.15099e-20	-0.629258	0.386	0.299	9.45297e-17
NEO1	4.26354e-20	-0.771239	0.354	0.429	1.27906e-16
CAMK2D	4.8487e-20	-0.448967	0.74	0.911	1.45461e-16
PIP5K1B	5.81263e-20	-1.0563	0.811	0.476	1.74379e-16
GDE1	6.05976e-20	-0.613313	0.972	0.891	1.81793e-16
ECE2	7.39636e-20	-0.617293	0.738	0.543	2.21891e-16
TTC8	7.77113e-20	-0.416236	0.848	0.504	2.33134e-16
DCBLD1	8.00494e-20	-1.27456	0.849	0.672	2.40148e-16
SLC7A14	8.42679e-20	-0.444591	0.653	0.804	2.52804e-16
NUDT4	1.07893e-19	-0.626263	0.889	0.991	3.23679e-16
MAPK12	1.17806e-19	-0.960907	0.859	0.579	3.53419e-16
FIG4	1.36605e-19	-0.461386	0.872	0.883	4.09814e-16
FGFR1OP	1.74317e-19	0.380718	0.607	0.79	5.22951e-16
ANKS1B	1.8104e-19	0.44801	0.721	0.928	5.43121e-16
SEMA6D	2.37842e-19	-1.18931	0.594	0.708	7.13527e-16
ALDOC	2.52335e-19	-1.06376	1	0.999	7.57006e-16
POP1	2.68745e-19	0.479277	0.663	0.915	8.06235e-16
AUTS2	2.87697e-19	-0.828421	0.592	0.35	8.63092e-16
AHI1	3.0067e-19	0.420794	0.812	0.996	9.02009e-16
XPNPEP1	3.64206e-19	-0.616295	0.557	0.35	1.09262e-15
KCNH6	4.33915e-19	-1.938	0.726	0.431	1.30175e-15
MTUS2	5.04927e-19	0.578327	0.578	0.92	1.51478e-15
SLC4A10	5.27877e-19	-0.391724	0.24	0.147	1.58363e-15
DGKI	5.41301e-19	-0.627058	0.195	0.113	1.6239e-15
EPHX2	6.00382e-19	-0.408673	0.998	1	1.80115e-15
KCNB2	6.97771e-19	0.409207	0.61	0.228	2.09331e-15
PARP9	7.62358e-19	0.262856	0.349	0.344	2.28707e-15
TANC2	1.0378e-18	-0.684336	0.659	0.419	3.11339e-15
TMEM108	1.11472e-18	-0.744461	0.912	0.995	3.34416e-15
CIT	1.65099e-18	0.253957	0.32	0.361	4.95297e-15
PMPCA	2.59805e-18	-0.400179	0.356	0.434	7.79415e-15
CRB1	3.4544e-18	0.388504	0.86	0.99	1.03632e-14
MTMR9	3.63722e-18	-0.439248	0.35	0.494	1.09117e-14
POLG	3.95427e-18	-0.331324	0.297	0.455	1.18628e-14
AP3B2	4.25831e-18	-1.73661	0.501	0.383	1.27749e-14
RNF26	4.27973e-18	-0.569518	0.989	0.985	1.28392e-14
PSAT1	4.32834e-18	-0.486092	0.663	0.45	1.2985e-14
FAM110B	4.62581e-18	-0.514706	0.958	0.799	1.38774e-14
TBC1D30	4.80305e-18	0.436998	0.361	0.44	1.44092e-14
MMP16	4.92183e-18	0.260685	0.72	0.848	1.47655e-14
MAOB	6.51271e-18	-0.329239	0.883	0.719	1.95381e-14
SNCG	8.91962e-18	1.21363	1	1	2.67589e-14
DIS3	1.03401e-17	-0.359608	0.49	0.342	3.10202e-14
HEATR5B	1.58936e-17	0.255327	0.293	0.382	4.76808e-14
LRRC39	1.84721e-17	-0.390086	0.462	0.327	5.54164e-14
IGFBP5	2.08388e-17	-0.361616	0.996	0.96	6.25165e-14
GABRB3	2.6279e-17	0.549853	0.492	0.835	7.88369e-14
DHRS3	2.77002e-17	-1.34313	0.633	0.405	8.31007e-14
DDB2	3.2415e-17	-0.564452	0.718	0.534	9.72449e-14
YWHAH	3.47944e-17	-0.954744	1	1	1.04383e-13
SLC15A4	4.19551e-17	0.352216	0.566	0.703	1.25865e-13
FYN	5.09044e-17	-0.715091	0.631	0.464	1.52713e-13
EDIL3	5.49831e-17	-1.44449	0.722	0.404	1.64949e-13
DHX57	5.99985e-17	0.536943	0.406	0.539	1.79996e-13
KLF7	9.00455e-17	-0.417683	0.721	0.66	2.70137e-13
SERINC5	9.51753e-17	-0.747853	0.597	0.799	2.85526e-13
METTL21A	1.31956e-16	0.277107	0.517	0.733	3.95867e-13
DKK3	1.50894e-16	-0.69307	0.621	0.745	4.52681e-13
PTPRU	1.92864e-16	0.989434	0.454	0.762	5.78592e-13
CDK17	1.9929e-16	-0.738403	0.369	0.269	5.97871e-13
LRIG1	2.01679e-16	0.921458	0.364	0.316	6.05037e-13
ARID3B	2.22097e-16	-0.341952	0.244	0.124	6.6629e-13
PLS1	2.29755e-16	-0.962364	0.574	0.391	6.89264e-13
MAP4K4	2.38806e-16	-0.838792	0.433	0.676	7.16417e-13
VPS36	2.74721e-16	-0.658917	0.986	0.9	8.24163e-13
RGS9	3.17073e-16	-0.931059	0.846	0.895	9.5122e-13
CLCN7	3.50818e-16	-0.425518	0.971	0.636	1.05245e-12
SEMA4B	3.63049e-16	-0.714356	0.37	0.318	1.08915e-12
PTPN4	4.19025e-16	0.345589	0.415	0.681	1.25707e-12
DIRAS2	4.76709e-16	-0.334695	0.999	0.919	1.43013e-12
ARPP21	5.01737e-16	-0.461031	0.666	0.449	1.50521e-12
AATF	5.09465e-16	0.714598	0.486	0.866	1.52839e-12
SEC22C	5.47643e-16	0.642861	0.372	0.383	1.64293e-12
MAST2	6.24548e-16	-0.706485	0.257	0.127	1.87364e-12
MPPED2	9.26559e-16	1.21085	0.408	0.734	2.77968e-12
SLC39A12	1.0076e-15	-0.349615	0.382	0.212	3.02281e-12
SORD	1.02177e-15	-0.878346	0.826	0.556	3.06532e-12
CCDC149	1.03073e-15	0.268082	0.574	0.824	3.09219e-12
GAB1	1.03133e-15	0.277073	0.422	0.439	3.09399e-12
MEIS2	1.04158e-15	-0.769769	0.695	0.287	3.12474e-12
SLC24A2	1.14842e-15	0.903973	0.274	0.103	3.44525e-12
PHTF2	1.32537e-15	-0.955112	0.757	0.474	3.97612e-12
CTNNA2	1.52471e-15	-0.301811	0.442	0.287	4.57412e-12
TGIF1	1.61732e-15	-0.543531	0.997	0.628	4.85195e-12
PTPN5	1.72639e-15	-0.268497	0.958	0.964	5.17917e-12
CEP290	1.81737e-15	-0.288184	0.518	0.776	5.45211e-12
SMS	1.92746e-15	-1.25365	0.998	0.925	5.78237e-12
GPAT2	2.04057e-15	-0.348915	0.295	0.53	6.12172e-12
ID1	3.06904e-15	-0.437446	0.992	0.975	9.20713e-12
CAMK4	3.10437e-15	0.670994	0.581	0.888	9.3131e-12
KIF5C	3.49431e-15	-0.375355	0.95	0.963	1.04829e-11
ITGA11	5.14652e-15	-1.63809	0.531	0.437	1.54396e-11
HLCS	5.41926e-15	0.460539	0.421	0.577	1.62578e-11
PARP8	5.49353e-15	0.283955	0.679	0.936	1.64806e-11
UNC5C	5.55934e-15	0.455339	0.423	0.519	1.6678e-11
HSD17B4	6.70897e-15	-0.391292	0.522	0.642	2.01269e-11
RUNX1T1	7.19994e-15	-0.609087	0.474	0.624	2.15998e-11
SORBS2	7.67844e-15	-0.735975	0.701	0.394	2.30353e-11
CBLN1	1.18313e-14	-1.90263	0.169	0.497	3.54938e-11
PRKX	1.18379e-14	-0.289452	0.998	0.981	3.55137e-11
FGF13	1.33741e-14	-0.410741	0.599	0.425	4.01224e-11
TTC37	1.5603e-14	0.433545	0.63	0.983	4.68089e-11
TTPAL	1.57868e-14	-0.29201	0.981	0.966	4.73603e-11
LRP4	1.69259e-14	0.704538	0.371	0.302	5.07776e-11
PREPL	1.70299e-14	0.670159	0.636	0.97	5.10897e-11
TXN	1.78354e-14	-1.0424	0.979	0.469	5.35061e-11
CHERP	1.86057e-14	-1.06032	0.975	0.655	5.58171e-11
SPC25	2.13423e-14	-0.282615	0.688	0.448	6.4027e-11
UIMC1	2.37661e-14	-0.481261	0.328	0.457	7.12982e-11
CDH18	2.47465e-14	0.445334	0.55	0.404	7.42396e-11
RAB30	2.61545e-14	0.563261	0.465	0.77	7.84635e-11
PRKCA	2.67987e-14	0.374806	0.607	0.23	8.03961e-11
CREM	2.71566e-14	0.471125	0.619	0.946	8.14699e-11
MPV17	2.82901e-14	-0.675033	0.741	0.532	8.48703e-11
S100A6	2.96823e-14	0.440321	0.817	0.997	8.90469e-11
DOC2B	2.98301e-14	-1.22747	0.437	0.368	8.94904e-11
ANXA2	3.01445e-14	-0.653878	0.73	0.557	9.04336e-11
PTPRT	3.04286e-14	-1.00673	0.35	0.288	9.12859e-11
OPTN	3.2083e-14	-0.773493	0.923	0.853	9.62491e-11
SUV39H1	4.00918e-14	-1.51183	0.69	0.598	1.20275e-10
USP40	4.10271e-14	0.383197	0.306	0.295	1.23081e-10
USP49	4.53345e-14	-0.68173	0.608	0.788	1.36004e-10
TRMT13	4.79924e-14	0.5645	0.409	0.476	1.43977e-10
SHC2	4.80187e-14	-0.33231	0.993	0.828	1.44056e-10
GLCE	4.99216e-14	0.653515	0.418	0.615	1.49765e-10
TAF5L	4.9949e-14	-0.425666	0.273	0.397	1.49847e-10
CRYL1	5.04433e-14	0.643353	0.736	0.984	1.5133e-10
RIC3	5.32787e-14	-0.26423	0.131	0.074	1.59836e-10
GRM8	5.54469e-14	0.419205	0.288	0.276	1.66341e-10
SYN3	6.15387e-14	0.458912	0.754	0.992	1.84616e-10
CABP4	6.33082e-14	0.462732	0.914	0.579	1.89924e-10
KCNK12	8.58826e-14	-0.381723	0.299	0.179	2.57648e-10
WIF1	1.09028e-13	-0.485224	0.853	0.819	3.27085e-10
USP25	1.2237e-13	0.312532	0.377	0.247	3.6711e-10
ARHGEF11	1.2721e-13	0.333768	0.385	0.44	3.8163e-10
TFCP2	1.43348e-13	0.560643	0.503	0.98	4.30044e-10
ATG14	1.62275e-13	0.438308	0.621	0.963	4.86824e-10
SLC9A6	2.01773e-13	0.458616	0.724	0.97	6.05318e-10
TUB	2.15469e-13	-0.58276	0.43	0.33	6.46406e-10
PHLDB2	2.39457e-13	1.1207	0.41	0.473	7.18372e-10
MREG	2.43703e-13	0.630622	0.524	0.819	7.31108e-10
GXYLT1	2.50277e-13	-0.306794	0.969	0.877	7.5083e-10
PDIA5	2.77031e-13	-0.586656	0.937	0.944	8.31092e-10
ZFHX3	2.87218e-13	-0.255899	0.531	0.8	8.61654e-10
CGNL1	3.34955e-13	-0.41396	0.405	0.421	1.00487e-09
LRRC3B	4.78301e-13	0.305592	0.924	0.968	1.4349e-09
RALGPS2	5.05982e-13	-1.42829	0.785	0.733	1.51795e-09
GPX3	6.88235e-13	-1.26367	0.985	0.865	2.0647e-09
FRMD5	7.10892e-13	0.818332	0.506	0.914	2.13268e-09
TNFRSF9	9.17671e-13	-0.604832	0.079	0.281	2.75301e-09
DNAJC15	1.04324e-12	-0.418074	0.601	0.502	3.12971e-09
BICC1	1.04812e-12	-0.317827	0.452	0.301	3.14435e-09
SHISA9	1.08628e-12	-0.563188	0.809	0.499	3.25885e-09
IMPA1	1.15056e-12	0.623301	0.553	0.202	3.45169e-09
ARPC1B	1.1716e-12	-0.275339	0.869	0.773	3.51479e-09
ZNF827	1.1722e-12	-0.441415	0.387	0.242	3.51661e-09
KLHL29	1.68356e-12	-0.874938	0.381	0.307	5.05067e-09
FOSL2	2.17995e-12	-0.29299	0.919	0.917	6.53985e-09
CC2D2A	2.21139e-12	0.708313	0.449	0.918	6.63416e-09
CFL2	2.28492e-12	-1.03912	0.798	0.94	6.85476e-09
RAB3C	3.11134e-12	-0.434518	0.317	0.288	9.33401e-09
DRP2	3.40375e-12	-0.406736	0.069	0.28	1.02112e-08
REL	3.40893e-12	0.451483	0.614	0.979	1.02268e-08
SPTAN1	3.93212e-12	-0.79203	0.796	0.665	1.17964e-08
LNPEP	4.02869e-12	0.280345	0.45	0.607	1.20861e-08
GLRB	4.19696e-12	-0.553723	0.33	0.435	1.25909e-08
TACR1	4.31948e-12	0.418488	0.446	0.18	1.29584e-08
CAMKK2	4.75136e-12	-0.300078	0.347	0.305	1.42541e-08
RECK	5.09316e-12	-0.661524	0.503	0.326	1.52795e-08
FRMPD1	5.96918e-12	1.0495	0.436	0.775	1.79075e-08
BTBD17	7.08737e-12	-0.37414	0.812	0.498	2.12621e-08
WWC1	7.7191e-12	-0.450745	0.915	0.894	2.31573e-08
LRIT1	1.01284e-11	-0.643208	0.356	0.278	3.03852e-08
UROS	1.02752e-11	-0.397127	0.649	0.759	3.08255e-08
SLC35F2	1.04499e-11	0.250224	0.918	0.972	3.13497e-08
PTPRB	1.07653e-11	0.835984	0.581	0.417	3.2296e-08
RBM19	1.30684e-11	-0.782365	0.223	0.131	3.92053e-08
SYT17	1.77126e-11	-0.378071	0.448	0.394	5.31377e-08
ERAP1	1.80457e-11	0.423235	0.556	0.696	5.41372e-08
ITPRIPL2	2.71939e-11	-0.673906	0.274	0.415	8.15816e-08
AGGF1	3.20717e-11	0.313686	0.477	0.675	9.62151e-08
NTF3	3.67587e-11	-0.324882	0.062	0.234	1.10276e-07
ELFN2	3.77479e-11	0.548046	0.34	0.456	1.13244e-07
ARPC2	4.04241e-11	-1.08905	0.986	0.958	1.21272e-07
CYFIP1	4.19519e-11	-0.478802	0.467	0.534	1.25856e-07
CHP1	4.40207e-11	-0.414715	0.774	0.631	1.32062e-07
GPCPD1	4.89532e-11	0.428277	0.387	0.446	1.4686e-07
NUP93	5.07226e-11	-0.552667	0.664	0.719	1.52168e-07
HS3ST2	5.74222e-11	-0.711824	0.264	0.222	1.72267e-07
ARHGAP17	5.92916e-11	0.944442	0.39	0.199	1.77875e-07
CNTN2	6.2461e-11	-0.874173	0.873	0.616	1.87383e-07
ILDR2	7.19956e-11	1.18366	0.452	0.956	2.15987e-07
SIPA1L1	9.14564e-11	0.672401	0.4	0.346	2.74369e-07
FAM43A	9.58429e-11	-0.452095	0.896	0.717	2.87529e-07
EPHA5	1.0072e-10	0.274483	0.254	0.243	3.0216e-07
LRP12	1.14241e-10	-0.499307	0.33	0.319	3.42722e-07
NEUROD4	1.20824e-10	-0.41169	0.792	0.731	3.62471e-07
SRGAP1	1.33357e-10	-0.287645	0.428	0.288	4.00071e-07
AHCY	1.39632e-10	-1.14031	0.894	0.682	4.18897e-07
SEMA3C	1.52775e-10	-0.495215	0.979	0.762	4.58324e-07
BAP1	1.59941e-10	-0.55016	0.899	0.74	4.79823e-07
TGFB2	1.69639e-10	-1.19368	0.97	0.819	5.08918e-07
TEX2	1.69718e-10	0.400115	0.332	0.063	5.09155e-07
ARHGAP26	2.10855e-10	0.42696	0.712	0.99	6.32565e-07
LAMA2	2.76849e-10	1.91021	0.559	0.861	8.30546e-07
GPR160	2.9423e-10	1.27184	0.912	0.992	8.82691e-07
PLXNA2	3.62538e-10	-0.644487	0.522	0.452	1.08761e-06
RPAP1	3.64539e-10	-0.367765	0.565	0.426	1.09362e-06
TBX5	4.11955e-10	-0.257508	0.558	0.44	1.23587e-06
PMM2	4.30827e-10	-0.345505	0.45	0.552	1.29248e-06
KCNC2	4.35974e-10	-0.591383	0.619	0.741	1.30792e-06
FARP1	4.5884e-10	0.735346	0.395	0.319	1.37652e-06
IL1RAPL1	4.7329e-10	1.28476	0.409	0.18	1.41987e-06
ADAMTS5	4.73937e-10	-0.615691	0.49	0.582	1.42181e-06
PRSS23	4.92874e-10	-0.293925	0.45	0.428	1.47862e-06
ELF1	5.64124e-10	0.563128	0.621	0.893	1.69237e-06
PRTG	6.75545e-10	1.11319	0.448	0.952	2.02664e-06
ITPKB	6.94419e-10	0.939174	0.36	0.36	2.08326e-06
GLRA1	8.10884e-10	0.326501	0.335	0.341	2.43265e-06
MYO5A	8.69393e-10	0.333627	0.538	0.866	2.60818e-06
EFNA5	8.78024e-10	-0.916547	0.229	0.243	2.63407e-06
TXNDC5	1.05081e-09	-0.518875	0.696	0.707	3.15243e-06
CAMSAP1	1.09735e-09	-0.801578	0.954	0.99	3.29204e-06
SLC4A2	1.15358e-09	-0.429859	0.732	0.703	3.46075e-06
ALCAM	1.41424e-09	-0.432066	0.424	0.578	4.24273e-06
CEP135	1.63389e-09	0.483016	0.74	0.945	4.90167e-06
XPR1	1.92271e-09	0.369187	0.527	0.776	5.76814e-06
CNKSR2	2.02516e-09	-0.754757	0.938	0.884	6.07547e-06
CSNK1G1	2.20331e-09	-0.560947	0.391	0.336	6.60993e-06
CEP97	2.41883e-09	-0.630722	0.722	0.515	7.25648e-06
HPS3	2.41989e-09	-0.897901	0.454	0.342	7.25966e-06
DECR1	3.24916e-09	0.300861	0.781	0.98	9.74747e-06
XPOT	3.39621e-09	-0.44737	0.303	0.33	1.01886e-05
DNM3	3.91775e-09	0.926841	0.567	0.995	1.17533e-05
NEDD9	4.01541e-09	0.541707	0.34	0.338	1.20462e-05
UNC5D	4.2544e-09	-2.18788	0.425	0.53	1.27632e-05
DHCR24	4.56579e-09	-0.353212	0.942	0.946	1.36974e-05
DPYSL3	4.65705e-09	-2.10656	0.998	0.918	1.39711e-05
BDNF	4.68114e-09	-1.04644	0.7	0.489	1.40434e-05
EML6	5.69718e-09	0.700905	0.433	0.521	1.70915e-05
CHL1	8.10466e-09	-0.857535	0.8	0.722	2.4314e-05
STAC	8.42302e-09	0.57229	0.513	0.389	2.52691e-05
PRPF4	8.70555e-09	-0.627501	0.679	0.574	2.61167e-05
NDUFB2	8.9518e-09	-0.501275	1	0.739	2.68554e-05
ICA1	9.0087e-09	0.807011	0.666	0.989	2.70261e-05
NHS	1.0912e-08	0.315242	0.178	0.215	3.27359e-05
LAMP2	1.23233e-08	-0.74519	0.546	0.385	3.69698e-05
LPGAT1	1.26949e-08	0.538176	0.851	0.999	3.80848e-05
MBOAT2	1.59472e-08	-0.329043	0.445	0.543	4.78417e-05
SH3GL2	1.76101e-08	0.666979	0.69	0.991	5.28304e-05
SNTB1	1.79862e-08	-0.358338	0.148	0.26	5.39586e-05
GNAT1	1.88474e-08	1.106	0.999	1	5.65422e-05
STK38L	1.98139e-08	0.32047	0.438	0.585	5.94418e-05
ZMAT3	2.1687e-08	-0.625994	0.999	0.993	6.50611e-05
KALRN	2.19205e-08	-0.411455	0.302	0.141	6.57616e-05
ATG9A	2.24779e-08	-0.580097	0.49	0.586	6.74338e-05
RGS7BP	2.3518e-08	-0.365808	0.39	0.587	7.05541e-05
PRKAB1	2.37121e-08	-0.261528	0.428	0.519	7.11363e-05
CEP63	2.63808e-08	0.296511	0.555	0.845	7.91425e-05
PRDM1	2.72591e-08	-2.24855	0.689	0.427	8.17772e-05
TLN2	2.78565e-08	-0.758637	0.546	0.217	8.35694e-05
CHST10	2.96895e-08	-0.660348	0.331	0.281	8.90684e-05
FKBP14	3.93315e-08	-0.26385	0.663	0.551	0.000117994
CMC1	4.31625e-08	-0.372127	0.787	0.68	0.000129487
GNAT2	4.49388e-08	-1.09761	0.616	0.722	0.000134816
TIMM44	5.12767e-08	-0.829909	0.85	0.724	0.00015383
TMOD3	5.20856e-08	-0.396355	0.465	0.553	0.000156257
SLC20A1	5.3633e-08	0.46335	0.55	0.72	0.000160899
ADAMTS3	6.90014e-08	-1.62597	0.286	0.318	0.000207004
NFASC	7.24871e-08	0.320884	0.617	0.931	0.000217461
PARD6B	7.82852e-08	0.629524	0.969	1	0.000234856
UHRF1	8.46315e-08	-0.295305	0.649	0.476	0.000253895
MPP1	8.51683e-08	-0.546637	0.922	0.731	0.000255505
GEMIN5	8.65247e-08	-0.445987	0.585	0.657	0.000259574
GRIA2	9.12227e-08	-1.41448	0.412	0.323	0.000273668
LCA5L	9.4367e-08	-0.456648	0.638	0.76	0.000283101
SHROOM2	1.03179e-07	-0.800927	0.397	0.345	0.000309536
ANXA6	1.13715e-07	0.347043	0.992	0.985	0.000341146
CHMP2B	1.19227e-07	-0.63441	0.611	0.684	0.000357681
OTUD7B	1.2282e-07	-0.294859	0.894	0.917	0.000368461
NOVA1	1.25339e-07	0.278145	0.528	0.244	0.000376017
ATP11A	1.26617e-07	-0.824304	0.371	0.357	0.000379851
ARHGAP44	1.4674e-07	0.510334	0.535	0.701	0.00044022
MCM4	1.67917e-07	-0.448267	0.722	0.575	0.00050375
MLLT3	1.86929e-07	0.780366	0.66	0.991	0.000560786
GTF2H2	1.96367e-07	-0.361408	0.249	0.138	0.0005891
TRMT6	1.96593e-07	-0.446534	0.868	0.894	0.00058978
SMYD2	2.03433e-07	0.306004	0.817	0.967	0.0006103
NCKAP5	2.10261e-07	0.396383	0.616	0.823	0.000630782
RAVER2	2.21172e-07	-1.48899	0.223	0.289	0.000663517
GDAP1	2.27005e-07	0.405774	0.648	0.867	0.000681016
SMURF2	2.31743e-07	0.439877	0.466	0.804	0.000695229
EVL	2.51187e-07	-1.0658	0.607	0.434	0.000753561
AP1AR	2.5739e-07	0.372264	0.461	0.558	0.00077217
ENTPD3	3.04914e-07	-1.57857	0.497	0.575	0.000914742
SALL1	3.09685e-07	-1.3837	0.639	0.472	0.000929056
MTA3	3.52261e-07	-0.963444	0.408	0.315	0.00105678
TRMT1L	4.04537e-07	-0.667221	0.382	0.208	0.00121361
LPAR6	4.79396e-07	0.370335	0.409	0.423	0.00143819
AKAP13	5.09213e-07	0.712794	0.451	0.508	0.00152764
PALLD	6.15215e-07	-0.483214	0.507	0.603	0.00184565
PARD3B	7.17932e-07	0.721579	0.367	0.324	0.0021538
AMOTL2	7.25889e-07	-0.397325	0.639	0.809	0.00217767
CADPS2	7.38526e-07	0.292709	0.534	0.627	0.00221558
SPOCK3	8.24624e-07	-0.764431	0.63	0.704	0.00247387
TARBP1	8.73289e-07	-0.400804	0.99	0.898	0.00261987
ZEB2	8.8774e-07	-0.962852	0.518	0.515	0.00266322
ANKS1A	1.09907e-06	0.858534	0.457	0.838	0.0032972
PECAM1	1.24075e-06	-0.519295	0.336	0.341	0.00372226
SNTB2	1.34577e-06	1.10398	0.468	0.858	0.00403731
SH3BGRL	1.44062e-06	-0.670479	0.971	0.972	0.00432187
AKT3	1.58881e-06	-1.18016	0.686	0.589	0.00476643
ATR	1.66236e-06	0.851177	0.475	0.968	0.00498709
PRELID1	1.68201e-06	-1.24871	0.789	0.454	0.00504602
TMEM231	1.74414e-06	0.268611	0.946	0.997	0.00523242
NCOA3	1.85591e-06	0.594607	0.6	0.871	0.00556773
FANCM	2.27929e-06	-0.783962	0.857	0.623	0.00683787
CLTC	2.31889e-06	-0.905615	0.89	0.968	0.00695667
CRMP1	2.47357e-06	-1.22382	0.46	0.507	0.00742071
TBC1D16	2.47444e-06	-0.596536	0.756	0.752	0.00742331
KIF13A	2.57072e-06	-0.623193	1	0.95	0.00771217
ACAA1	2.57523e-06	-0.374679	0.999	0.877	0.00772568
RGS9BP	2.83384e-06	0.790964	0.933	1	0.00850153
DOK6	2.91495e-06	-0.268105	0.488	0.421	0.00874485
CTNNBIP1	3.16526e-06	-0.503448	0.854	0.725	0.00949577
AGPAT3	3.31463e-06	-0.442104	0.643	0.467	0.00994388
SPATA13	3.35504e-06	-1.65612	0.983	0.624	0.0100651
DNER	3.60019e-06	-0.372801	0.806	0.596	0.0108006
TRIM65	4.0432e-06	-0.259516	0.613	0.514	0.0121296
FRMD4B	4.07807e-06	-0.383536	0.67	0.878	0.0122342
GRIK2	4.17724e-06	1.0404	0.587	0.898	0.0125317
GPR153	4.33776e-06	-0.314818	0.309	0.481	0.0130133
CLVS2	4.52425e-06	-1.03584	0.219	0.29	0.0135728
NCDN	5.03238e-06	-0.315852	0.745	0.674	0.0150972
SLC17A5	5.95035e-06	-0.512031	0.232	0.319	0.017851
DAG1	6.11952e-06	-0.65694	0.519	0.361	0.0183586
GAS6	6.37013e-06	-1.69358	0.303	0.275	0.0191104
KCNQ3	6.92664e-06	-0.306108	0.811	0.666	0.0207799
FBXW2	7.19426e-06	-0.953654	0.446	0.579	0.0215828
ARID5B	7.20392e-06	-0.586266	0.442	0.411	0.0216117
CCM2	7.79845e-06	-0.641659	0.543	0.55	0.0233954
ARMC9	8.63571e-06	0.749889	0.785	0.997	0.0259071
IVD	9.00188e-06	0.251633	0.735	0.915	0.0270056
KCTD2	9.29312e-06	-0.378646	0.758	0.78	0.0278794
RAP2A	9.74046e-06	-0.527725	0.739	0.723	0.0292214
SPRY2	1.01111e-05	-0.347694	0.928	0.952	0.0303332
BCO2	1.03031e-05	-0.808294	0.651	0.638	0.0309093
SCG2	1.05228e-05	0.352812	0.433	0.438	0.0315685
TRAF3	1.0666e-05	0.334323	0.251	0.166	0.0319979
RRAGC	1.3614e-05	-0.69489	0.969	0.888	0.040842
PLBD2	1.41839e-05	-1.04874	0.644	0.471	0.0425516
LGALSL	1.5573e-05	-0.340603	0.943	0.94	0.046719
GABRB2	1.55881e-05	0.531699	0.535	0.651	0.0467644
IFNGR2	1.60072e-05	-0.488373	0.869	0.911	0.0480216
TSC2	1.69104e-05	-0.479923	0.517	0.459	0.0507313
EGR1	1.72851e-05	-0.297146	1	1	0.0518554
CTNNA1	1.82803e-05	-1.76415	0.789	0.647	0.054841
TBC1D13	1.863e-05	-0.486186	0.779	0.63	0.05589
PLXDC2	1.98952e-05	0.60461	0.874	0.929	0.0596855
YWHAG	2.12013e-05	-0.642643	0.687	0.557	0.0636038
FYCO1	2.27473e-05	-0.618081	0.813	0.742	0.0682419
LIFR	2.43231e-05	0.326776	0.933	0.991	0.0729693
DPP8	2.51932e-05	0.628782	0.535	0.888	0.0755796
SMUG1	2.52012e-05	-0.642435	0.164	0.17	0.0756035
B3GALT2	3.24391e-05	-0.484275	0.383	0.181	0.0973173
FIGN	3.42277e-05	-0.474439	0.294	0.259	0.102683
CD74	3.45491e-05	-0.278887	0.333	0.482	0.103647
SGMS1	3.56191e-05	0.372074	0.544	0.346	0.106857
WDR7	4.09493e-05	0.582336	0.594	0.75	0.122848
MYO9A	4.9001e-05	-0.411127	0.416	0.436	0.147003
SLCO3A1	5.15977e-05	0.30047	0.647	0.806	0.154793
S100A4	5.56623e-05	0.284696	0.797	0.996	0.166987
SETBP1	5.56792e-05	-0.430147	0.357	0.227	0.167038
HIVEP3	5.59846e-05	0.57309	0.235	0.076	0.167954
CACNA2D2	5.91269e-05	-0.715346	0.893	0.834	0.177381
DHODH	6.0211e-05	-0.463256	0.502	0.534	0.180633
PGK1	6.89e-05	0.738839	1	0.998	0.2067
LRFN2	6.94403e-05	-0.777885	0.38	0.284	0.208321
ITM2C	8.55864e-05	-0.840854	0.998	0.999	0.256759
EPAS1	9.15702e-05	1.32312	0.741	1	0.274711
SEC14L1	9.73718e-05	0.329856	0.352	0.32	0.292116
IDH1	9.78322e-05	-0.672392	0.834	0.77	0.293497
KDM2A	0.000103885	0.352215	0.452	0.543	0.311655
SLC7A11	0.000107861	0.250224	0.814	0.984	0.323584
ADAP1	0.000112671	-0.656011	0.999	0.768	0.338013
DNAJC13	0.000116793	0.658143	0.428	0.243	0.350379
CACNA1D	0.000126529	-0.912067	0.213	0.235	0.379588
FAIM	0.000130331	0.26304	0.985	0.997	0.390993
MAML3	0.0001381	0.470273	0.565	0.584	0.414301
SRRM4	0.000139867	-0.346877	0.689	0.689	0.419602
SEMA3E	0.000149799	0.254498	0.843	0.982	0.449398
SIPA1L2	0.000151054	-0.484582	0.828	0.772	0.453161
MSRB3	0.000162333	-0.632298	0.233	0.392	0.487
SEMA3F	0.00019567	-2.0461	0.519	0.564	0.58701
DDHD1	0.000196892	0.980661	0.493	0.879	0.590677
HECW1	0.000218311	-0.480593	0.464	0.529	0.654933
EHBP1	0.000218741	-0.610627	0.502	0.319	0.656224
ELP4	0.000220532	1.26308	0.533	0.936	0.661596
ANGPTL2	0.000226368	0.298074	0.611	0.872	0.679105
KCTD10	0.000226622	-0.786502	0.751	0.603	0.679867
CCND3	0.000226622	-0.765939	0.998	0.983	0.679867
VAV3	0.000231375	0.415739	0.751	0.975	0.694124
ARL4A	0.000245717	-1.65326	0.998	0.471	0.737152
UBE2J1	0.000270112	0.315627	0.911	0.999	0.810336
DTNA	0.000287087	-0.648767	0.442	0.507	0.861262
CACNA2D1	0.000288679	0.430456	0.51	0.119	0.866037
KIT	0.000343265	-2.00733	0.902	0.743	1
NELL1	0.000347132	-0.316625	0.275	0.387	1
PPP1R9A	0.000363311	0.316705	0.533	0.296	1
SLC25A13	0.000372523	0.821731	0.452	0.485	1
SERPING1	0.000373233	-0.720736	0.35	0.34	1
AMIGO2	0.000392561	-0.5197	0.965	0.755	1
PHOSPHO2	0.000397376	0.287738	0.634	0.583	1
MYLK	0.000449859	0.431034	0.491	0.202	1
EXOC1	0.000464577	-0.255526	0.711	0.626	1
GUK1	0.000467699	1.41826	0.904	1	1
C2CD2	0.000524424	-0.570529	0.469	0.347	1
CDHR1	0.000530028	1.22914	0.843	1	1
RAD54L2	0.000557563	-0.694581	0.975	0.772	1
RNF8	0.000566034	-0.865644	1	0.98	1
LRRC4C	0.000631258	0.4398	0.791	0.972	1
RXRG	0.000632253	-1.10639	0.527	0.535	1
KCNK3	0.000654167	-1.42309	0.865	0.613	1
RBKS	0.000684604	0.34507	0.542	0.663	1
RFXANK	0.000724218	-0.45713	0.886	0.697	1
LRRC45	0.000745394	-0.316307	0.715	0.622	1
CPEB3	0.000827632	0.267294	0.52	0.829	1
RUSC2	0.000907953	1.00266	0.43	0.063	1
BCL2L13	0.000909347	0.377211	0.697	0.99	1
RALYL	0.00091541	1.06466	0.368	0.22	1
ARNT2	0.00094992	-0.503231	0.627	0.662	1
CRYAB	0.000958672	-0.566857	0.974	0.992	1
CHD7	0.00100919	-0.910037	0.699	0.642	1
LPCAT1	0.00103614	-0.817153	0.903	0.915	1
DAAM1	0.00110258	0.5368	0.717	0.977	1
SFT2D2	0.00111375	-0.312297	0.406	0.448	1
SYNE2	0.00111684	-0.588658	0.73	0.589	1
HIVEP1	0.00120935	-0.672519	0.415	0.259	1
NFKBIZ	0.00123472	-0.285574	1	0.996	1
CDH8	0.00126782	0.697043	0.559	0.571	1
SKIL	0.00127258	0.25757	0.533	0.623	1
NUDT3	0.00129981	0.602253	0.478	0.568	1
NEK1	0.00130143	0.558664	0.438	0.411	1
WFS1	0.0013623	-0.443826	0.615	0.63	1
TOX	0.0013858	0.311694	0.583	0.646	1
LIPA	0.00140028	-0.286812	0.48	0.495	1
EEA1	0.00152503	0.303408	0.462	0.22	1
ATP13A1	0.00181895	-0.493553	0.797	0.74	1
RASD1	0.0019379	-0.292197	0.992	0.966	1
ABL2	0.00213587	-0.47391	0.831	0.722	1
SYT14	0.00218283	-0.780579	0.543	0.449	1
PSEN1	0.00226231	0.335707	0.384	0.261	1
MFAP3L	0.00240182	-0.336614	0.486	0.368	1
ZNF143	0.00245701	-0.470861	0.934	0.926	1
STC2	0.00268641	-0.28453	0.155	0.181	1
ISLR2	0.00274497	-0.411737	0.94	0.728	1
OLFML3	0.00316662	-0.257545	0.411	0.434	1
ANAPC10	0.00376739	-1.21924	0.963	0.698	1
AKAP7	0.00399018	0.260945	0.36	0.208	1
LACTBL1	0.00422202	0.582973	0.367	0.16	1
DCLRE1A	0.00432687	-0.445855	0.408	0.308	1
STRBP	0.00457428	-0.830005	0.525	0.532	1
RCAN2	0.00460712	0.804123	0.536	0.823	1
MED12L	0.00462053	-0.654099	0.692	0.53	1
TOX3	0.00474275	-0.825119	0.522	0.442	1
YES1	0.0048119	-0.271013	0.984	0.911	1
RAB4A	0.00483552	-0.32486	0.782	0.875	1
CISD1	0.00505056	0.610193	0.76	0.928	1
ITPR1	0.00528004	0.689972	0.338	0.129	1
LRTM2	0.0055847	-0.872307	0.476	0.443	1
ADAMTS9	0.00609066	-0.256391	0.339	0.478	1
MPP7	0.00618001	-0.430718	0.424	0.265	1
SLC38A1	0.00635951	-0.509615	0.593	0.393	1
COBLL1	0.0063968	-0.444549	0.597	0.674	1
WDR75	0.00662754	-0.3038	0.172	0.081	1
TMEM65	0.00710704	-0.402011	0.315	0.262	1
RPE65	0.00832039	1.11702	0.504	0.387	1
TBC1D1	0.00895271	0.314416	0.393	0.227	1
GAB3	0.0098373	-0.922415	0.215	0.453	1
DLC1	0.0101114	-0.256657	0.587	0.541	1
VSTM2L	0.0101532	-1.03423	0.678	0.479	1
DSCAM	0.0112816	-0.466019	0.458	0.237	1
GDPD5	0.0121886	-0.758278	0.427	0.327	1
PFKFB2	0.0127464	0.692457	0.895	0.994	1
NTNG1	0.0135224	-0.51461	0.637	0.757	1
SPATA6	0.01432	0.845318	0.589	0.943	1
AHR	0.0144197	0.397436	0.43	0.215	1
FDXR	0.016676	-0.446762	0.909	0.827	1
COL12A1	0.0168423	-0.340916	0.95	0.817	1
ARL5B	0.0171927	-0.363838	0.841	0.816	1
SLC12A2	0.0192476	0.347736	0.525	0.377	1
HSPA13	0.0195367	0.277011	0.527	0.554	1
SLC29A1	0.0199128	-1.21218	0.313	0.386	1
COL18A1	0.0206999	-0.303447	0.231	0.163	1
PDE6D	0.02081	-0.531635	0.613	0.587	1
SUPT3H	0.0213884	0.935351	0.483	0.636	1
MYCN	0.0216115	-0.721081	0.375	0.436	1
MYH10	0.022251	-0.48139	0.423	0.358	1
RPH3A	0.0224608	-0.467669	0.846	0.683	1
TYMS	0.0233694	0.588996	0.303	0.2	1
PRSS12	0.0253015	-0.545378	0.406	0.379	1
NFKBIA	0.0255454	-0.707307	0.995	0.996	1
EPB41L5	0.0258531	-0.496278	0.323	0.171	1
EPS8	0.0258769	0.932004	0.681	0.994	1
MYLIP	0.0259962	-1.19644	0.921	0.799	1
RELN	0.0266048	-0.567777	0.466	0.434	1
GSN	0.0268792	-1.73766	0.76	0.629	1
RGS4	0.0284687	-0.799996	0.938	0.665	1
ZCCHC2	0.0289112	0.280036	0.529	0.73	1
MAP3K1	0.0293969	-0.525795	0.641	0.977	1
SNX30	0.033262	-0.378351	0.427	0.518	1
ECHDC3	0.0333982	-0.257147	0.866	0.773	1
KCNA2	0.0340441	0.264219	0.987	1	1
PRKCI	0.0346149	-0.740602	0.834	0.778	1
DUSP14	0.0365109	-0.620059	0.797	0.746	1
ERC2	0.0385685	0.650477	0.483	0.508	1
FOXJ1	0.0396817	-0.323524	0.901	0.874	1
ZDHHC2	0.042541	0.986657	0.571	0.897	1
NSG1	0.0465153	-1.5805	0.874	0.544	1
BMP7	0.0527751	-0.639441	0.824	0.805	1
ALG3	0.0528626	-0.678988	0.835	0.738	1
CISH	0.0545736	-0.3415	0.959	0.959	1
GPM6B	0.0569235	-0.653505	0.59	0.417	1
SLC6A1	0.0627689	-1.00355	0.87	0.682	1
TMEM168	0.0701462	-0.593375	0.45	0.375	1
LIN54	0.0707343	-0.480883	0.996	0.946	1
ELP3	0.0731501	-0.503451	0.957	0.858	1
PRKD1	0.0732875	1.29972	0.482	0.574	1
ITM2A	0.0762228	-1.43837	0.665	0.478	1
ARL13B	0.0771745	0.326072	0.818	0.997	1
ENPP4	0.0771865	-0.484757	0.898	0.928	1
EML5	0.078851	-0.588338	0.599	0.366	1
KCTD20	0.0829628	-0.291115	0.519	0.465	1
DENND5B	0.0867853	-0.270409	0.514	0.432	1
GRIK1	0.0885486	-0.52728	0.382	0.365	1
NFE2L1	0.090232	-0.613987	0.702	0.76	1
INPP4B	0.0907216	1.06493	0.515	0.367	1
MCAT	0.0959493	-0.61258	0.894	0.877	1
RAD54B	0.0977735	1.31893	0.501	0.954	1
XKR6	0.098441	-0.3374	0.483	0.409	1
STK39	0.101908	1.03263	0.585	0.996	1
SORCS3	0.105318	0.84622	0.523	0.917	1
PTPN13	0.106273	-0.839731	0.805	0.944	1
IL17RD	0.107018	-0.323828	0.104	0.29	1
BEND4	0.109862	-0.382534	0.915	0.567	1
RNF150	0.113074	-1.71077	0.951	0.788	1
TTC4	0.119329	-1.0538	0.865	0.609	1
RNF19A	0.120025	-0.989999	0.996	0.891	1
NTNG2	0.12141	-0.570057	0.505	0.45	1
STMN4	0.127164	-0.268395	0.752	0.701	1
GDAP1L1	0.128182	-0.315343	0.365	0.408	1
SMG5	0.128648	-0.934486	0.976	0.819	1
ZFYVE9	0.131365	0.459662	0.538	0.967	1
JAK1	0.135225	0.394449	0.94	0.996	1
CHGB	0.1353	0.406449	0.973	0.986	1
PDE6H	0.136331	0.51401	0.981	1	1
ARHGEF37	0.141111	0.38423	0.553	0.568	1
ZNF804B	0.149962	-0.576377	0.273	0.203	1
PDZD2	0.15124	0.553802	0.517	0.763	1
CA14	0.154151	-0.565305	0.366	0.445	1
RASSF8	0.15581	-1.17095	0.349	0.298	1
ALPL	0.163139	0.342515	0.548	0.522	1
DLG1	0.166834	0.56014	0.479	0.301	1
ATMIN	0.167075	-0.668843	0.93	0.785	1
KIF21A	0.168241	-0.639205	0.857	0.982	1
SYBU	0.170436	0.954366	0.553	0.772	1
CRKL	0.182362	-0.438378	0.671	0.682	1
ARR3	0.183207	0.635374	0.872	0.998	1
NAMPT	0.192155	-0.461647	0.695	0.612	1
PLCH2	0.197119	-0.739305	0.474	0.35	1
MPP4	0.199011	0.607031	0.681	0.971	1
TMEM196	0.210565	1.24012	0.595	0.944	1
DLST	0.212838	-0.560075	0.599	0.544	1
AMACR	0.233481	-0.322425	0.997	0.883	1
STXBP5	0.237768	0.271439	0.548	0.652	1
ANAPC7	0.239505	-0.976682	0.358	0.407	1
GRB10	0.248467	0.68036	0.601	0.993	1
ATP1B1	0.25188	0.276196	1	1	1
CLIP1	0.270644	-0.622434	0.888	0.938	1
IRX4	0.27814	-0.257333	0.645	0.645	1
FZD1	0.287487	-0.293809	0.943	0.674	1
L2HGDH	0.291488	-0.298881	0.92	0.793	1
DSTYK	0.292928	0.632577	0.805	0.995	1
ZNF512B	0.297442	-0.440815	0.98	0.829	1
VPS33A	0.303779	-0.679888	0.863	0.719	1
STMN2	0.305158	-0.471272	0.992	0.976	1
NEK6	0.305462	-0.495602	0.687	0.567	1
WDR37	0.313315	-0.490991	0.865	0.754	1
KCNJ12	0.314791	-0.289871	0.284	0.309	1
UST	0.317966	-0.407609	0.569	0.554	1
EXOC8	0.335869	-0.253071	0.884	0.897	1
ING5	0.339613	0.337686	0.482	0.48	1
HK1	0.342728	0.272037	0.939	0.975	1
DNAJC27	0.344002	0.664901	0.806	0.988	1
ATP13A3	0.352037	-0.509379	0.496	0.459	1
TDRD7	0.359292	0.493914	0.698	0.998	1
CDC14A	0.377121	-0.422526	0.299	0.182	1
LIPG	0.377854	-0.849955	0.751	0.602	1
CDC42EP4	0.380759	-0.781588	0.961	0.889	1
ATP6V0E1	0.382586	-0.278754	0.853	0.801	1
DNAI2	0.388374	-0.505325	0.995	0.683	1
VSTM2A	0.391643	-0.261045	0.794	0.738	1
PDP1	0.405451	-0.282284	0.581	0.557	1
PBRM1	0.429947	-0.598022	0.447	0.338	1
PRRG1	0.433462	-0.575354	0.227	0.49	1
TAPT1	0.437372	-0.397658	0.743	0.69	1
TAC1	0.444615	-0.326338	0.751	0.756	1
DOCK4	0.447044	-0.357097	0.439	0.38	1
SOX11	0.458697	-0.440829	0.506	0.521	1
DAB1	0.482283	-0.444147	0.379	0.341	1
SNX16	0.509581	1.282	0.503	0.73	1
DCBLD2	0.536959	-0.650647	0.536	0.559	1
MAPKBP1	0.541822	-0.609948	0.965	0.722	1
RGS12	0.548609	-0.464647	1	0.987	1
RTN1	0.555582	0.497776	0.665	0.979	1
GEN1	0.559325	-0.321808	0.314	0.371	1
NFIA	0.559661	1.0758	0.583	0.872	1
B3GAT2	0.560719	-0.480772	0.785	0.72	1
GPR180	0.575732	0.751693	0.492	0.368	1
GPC1	0.578318	-1.09681	0.569	0.542	1
HIF1AN	0.587779	-0.485303	0.806	0.712	1
CHUK	0.592067	-0.599138	0.908	0.784	1
TRIO	0.592709	-1.28805	0.427	0.332	1
LDB2	0.60417	-0.409502	0.345	0.459	1
FHIT	0.612216	0.894965	0.51	0.737	1
TRIM13	0.61372	-0.346132	0.928	0.95	1
IMPG2	0.624196	-0.303012	0.77	0.604	1
TWISTNB	0.62997	-0.407126	0.984	0.995	1
PPP1R1C	0.631442	-0.395085	0.999	0.934	1
FAM199X	0.648094	-0.272845	0.903	0.972	1
MSRA	0.655817	0.767412	0.471	0.216	1
PHYH	0.658399	0.272844	0.887	0.993	1
DCUN1D1	0.664872	-0.287805	0.389	0.238	1
ACAT2	0.667989	-0.363494	0.89	0.848	1
MLXIP	0.676065	-0.353392	0.246	0.141	1
NKRF	0.684757	-0.46505	0.752	0.647	1
PDLIM1	0.685072	-0.83022	0.948	0.846	1
UCK2	0.689539	-0.410696	0.749	0.656	1
MLF1	0.695231	-0.501062	0.318	0.205	1
NDUFAF4	0.718115	-0.732027	0.683	0.613	1
KIF27	0.740122	0.77765	0.985	0.998	1
CRYM	0.74904	-0.297314	0.704	0.711	1
RAB11FIP4	0.75343	-0.674476	0.479	0.537	1
PPFIA2	0.758589	-0.775766	0.576	0.58	1
RS1	0.765176	-0.760946	0.651	0.837	1
LRRTM1	0.799681	-0.386162	0.478	0.503	1
CDK5	0.83938	0.555131	0.873	0.972	1
TPK1	0.844073	0.554524	0.481	0.312	1
OGFRL1	0.890942	-0.539867	0.509	0.466	1
ZNF423	0.912321	-1.0645	0.345	0.368	1
INHBB	0.995811	-0.955853	0.147	0.203	1
CMAS	0.995982	-0.275284	0.952	0.915	1
PSD3	0.996039	0.398873	0.56	0.77	1

## Sheet: TS-Chick-RGC-
	p_val	avg_log2FC	pct.1	pct.2	p_val_adj
GAD1	0	-0.444626	0.975	0.964	0
ALDOC	2.43188e-270	0.476875	1	1	7.29565e-267
YWHAH	7.96187e-244	0.433798	1	1	2.38856e-240
AP4B1	3.34929e-225	-0.269369	1	0.735	1.00479e-221
VRK1	2.19083e-207	-0.313299	0.978	0.479	6.57249e-204
DIP2A	2.30713e-198	-0.309119	1	0.822	6.92138e-195
INPP5E	6.20267e-197	-0.295147	1	0.55	1.8608e-193
POLE2	7.25607e-195	-0.300322	0.313	0.19	2.17682e-191
MRPL38	3.64598e-193	-0.285847	1	0.99	1.09379e-189
ENO2	1.04544e-186	0.279169	1	1	3.13632e-183
LIN52	7.68943e-182	-0.332003	0.986	0.406	2.30683e-178
BMPR1B	2.72536e-181	0.373581	0.267	0.915	8.17608e-178
TFAP2A	9.69223e-179	-0.382247	0.552	0.813	2.90767e-175
SMG5	2.18849e-175	-0.265832	1	0.891	6.56547e-172
SOS2	3.1896e-175	-0.37383	0.995	0.634	9.5688e-172
PDSS2	6.40427e-175	-0.373655	0.994	0.635	1.92128e-171
ITGA6	1.39959e-174	-0.404579	0.795	0.234	4.19877e-171
PLEKHA2	2.67652e-173	-0.528303	1	0.325	8.02955e-170
CWC25	4.71411e-171	-0.307594	0.986	0.48	1.41423e-167
MYOC	8.3132e-171	-0.380419	0.304	0.209	2.49396e-167
MFAP5	3.29016e-170	-0.365748	0.849	0.222	9.87047e-167
WFS1	6.88016e-170	-0.278602	1	0.989	2.06405e-166
FBF1	2.31075e-169	-0.518663	0.992	0.45	6.93225e-166
LZTR1	1.46712e-166	-0.313544	0.987	0.729	4.40136e-163
PDGFB	8.68231e-165	-0.32162	0.318	0.172	2.60469e-161
TOP3B	9.12748e-165	-0.36641	0.972	0.518	2.73825e-161
GLRX	1.14185e-164	0.326656	1	1	3.42555e-161
CLCN7	5.45653e-162	-0.313811	1	0.935	1.63696e-158
ZFPM2	1.15551e-159	0.564414	0.23	0.718	3.46653e-156
EEPD1	1.47276e-158	-0.327742	0.771	0.271	4.41829e-155
TNFRSF9	2.54067e-158	-0.384369	0.908	0.374	7.62202e-155
CDR2L	3.5561e-158	-0.27476	0.998	0.804	1.06683e-154
ATP13A3	3.8465e-158	-0.446127	1	0.665	1.15395e-154
EVPL	1.82435e-155	-0.341863	0.997	0.484	5.47305e-152
ZNF512B	9.45452e-154	-0.291121	0.981	0.731	2.83635e-150
TMEM229B	7.67635e-153	-0.475246	0.975	0.577	2.3029e-149
OTUD1	2.28435e-152	-0.385372	1	0.628	6.85306e-149
CHST14	7.25273e-151	-0.264679	0.78	0.23	2.17582e-147
EXOC6	1.80302e-150	-0.40855	0.984	0.534	5.40907e-147
NQO1	1.81962e-150	0.280872	1	1	5.45885e-147
SNX9	2.30428e-150	-0.442473	0.999	0.743	6.91283e-147
ACER3	8.26629e-150	-0.309168	0.997	0.832	2.47989e-146
ANAPC10	1.02731e-149	-0.397273	0.993	0.415	3.08194e-146
MAPKBP1	3.15546e-149	-0.270753	1	0.924	9.46639e-146
PPP1R36	3.94291e-149	0.279126	0.228	0.592	1.18287e-145
FMOD	3.75956e-148	-0.32553	0.331	0.208	1.12787e-144
FAN1	1.01756e-147	-0.287507	0.99	0.79	3.05269e-144
B3GALT5	6.40463e-147	0.283895	0.232	0.498	1.92139e-143
LRP4	3.49115e-144	0.319645	0.236	0.673	1.04734e-140
CRYZL1	1.68458e-143	-0.363916	0.994	0.741	5.05373e-140
MDK	4.97897e-143	-0.554978	0.982	0.3	1.49369e-139
IFT88	8.70245e-143	-0.338854	0.996	0.922	2.61074e-139
RNF123	1.96361e-142	-0.447664	0.991	0.464	5.89084e-139
GCNT2	5.65653e-142	0.294478	0.228	0.372	1.69696e-138
LCORL	5.38123e-141	-0.474903	0.987	0.522	1.61437e-137
PCYOX1L	9.03863e-140	-0.426081	1	0.761	2.71159e-136
SERPING1	2.98383e-136	-0.357654	0.804	0.264	8.9515e-133
COL2A1	6.44738e-136	-0.283064	0.226	0.203	1.93421e-132
GGA1	1.33721e-134	-0.301643	0.968	0.504	4.01163e-131
RANBP3L	1.19946e-133	0.260811	0.212	0.259	3.59837e-130
MPV17	2.63328e-133	-0.424979	1	0.877	7.89983e-130
SEMA3F	7.15653e-133	-0.537344	0.849	0.27	2.14696e-129
KCNJ11	8.17704e-133	-0.358674	0.91	0.319	2.45311e-129
LMO2	3.37977e-132	-0.57864	0.952	0.319	1.01393e-128
SMTNL2	4.56031e-132	-0.594555	0.48	0.248	1.36809e-128
IGFBP4	5.94493e-132	-0.45183	0.955	0.343	1.78348e-128
SHISA2	4.6998e-131	-0.378698	0.804	0.249	1.40994e-127
RNF19A	6.13915e-131	-0.387019	1	0.88	1.84175e-127
BCOR	7.63206e-131	-0.374667	0.98	0.619	2.28962e-127
BOD1	9.72727e-131	-0.468139	1	0.758	2.91818e-127
CHUK	1.31109e-130	-0.379363	0.98	0.422	3.93328e-127
OMG	1.81376e-130	0.332192	0.25	0.656	5.44127e-127
ONECUT2	9.04927e-130	-0.367241	0.634	0.243	2.71478e-126
UBE4A	2.63477e-129	-0.385192	1	0.948	7.9043e-126
TSC2	4.34013e-129	-0.345968	1	0.96	1.30204e-125
TRNT1	2.25439e-128	-0.400518	0.966	0.6	6.76317e-125
TRIM65	6.48249e-128	-0.252224	0.726	0.294	1.94475e-124
CNTN6	4.75752e-127	0.341179	0.254	0.709	1.42725e-123
KCTD7	6.45431e-127	-0.415671	0.986	0.543	1.93629e-123
VCL	1.12767e-126	0.264969	0.338	0.924	3.38301e-123
SSTR2	1.56065e-126	-0.494188	0.652	0.259	4.68194e-123
CAT	5.8531e-126	-0.408479	0.879	0.364	1.75593e-122
VIPR1	1.01372e-125	-0.385935	0.2	0.239	3.04117e-122
FDXR	1.11877e-125	-0.346815	0.962	0.512	3.35632e-122
RBMS3	1.20622e-125	-0.516283	0.971	0.493	3.61865e-122
RNF8	9.85765e-125	-0.372003	1	0.999	2.95729e-121
CBLN1	3.85592e-124	-0.562118	0.931	0.344	1.15678e-120
APEH	1.39359e-123	-0.388684	0.99	0.674	4.18077e-120
BEND4	3.68219e-123	-0.352812	0.934	0.376	1.10466e-119
TFPI	3.93193e-123	-0.488994	0.88	0.287	1.17958e-119
SLC18A2	3.11939e-122	0.614118	0.3	0.843	9.35816e-119
GTPBP4	8.45727e-122	-0.548799	0.982	0.503	2.53718e-118
BMP7	1.48842e-121	-0.45539	0.4	0.246	4.46525e-118
CHERP	9.40921e-121	-0.616027	0.976	0.475	2.82276e-117
TATDN1	1.19831e-119	-0.399418	1	0.983	3.59493e-116
RAD54L2	1.69957e-119	-0.628673	0.973	0.542	5.0987e-116
GPR37	1.8625e-118	0.393715	0.588	0.988	5.58749e-115
DACT2	1.01638e-117	-0.481536	0.972	0.341	3.04915e-114
FGF12	5.16023e-117	0.624441	0.986	0.99	1.54807e-113
PRKCH	1.0894e-116	0.467282	0.28	0.84	3.26821e-113
DGKZ	1.48018e-116	-0.360724	0.998	0.958	4.44054e-113
STAC	2.22602e-116	-0.514171	0.914	0.47	6.67806e-113
BLM	3.5525e-116	0.271868	0.406	0.905	1.06575e-112
TOPORS	5.12001e-116	-0.506551	1	0.902	1.536e-112
INF2	8.8369e-116	-0.253408	0.614	0.269	2.65107e-112
BTC	1.55163e-115	-0.290492	0.618	0.265	4.6549e-112
ACAA2	2.54515e-115	-0.338182	0.984	0.438	7.63545e-112
GBA2	3.08597e-115	-0.256783	1	0.993	9.25791e-112
AHCY	1.9282e-114	-0.579861	0.996	0.497	5.78461e-111
SERTAD2	7.15995e-114	-0.460039	0.717	0.322	2.14798e-110
RASD1	8.45668e-114	-0.46362	0.987	0.573	2.537e-110
EXOC7	3.58612e-113	-0.428454	1	0.865	1.07584e-109
CDC14A	2.516e-112	0.261578	0.254	0.399	7.54799e-109
SYCP2	2.70443e-112	0.339784	0.318	0.83	8.11328e-109
SLC16A9	1.46202e-111	-0.503665	0.646	0.276	4.38607e-108
FBXO15	3.79117e-110	0.381889	0.482	0.999	1.13735e-106
WWC1	3.88118e-110	-0.408047	1	0.427	1.16435e-106
MFAP2	1.00463e-109	-0.265753	0.524	0.263	3.0139e-106
PIGC	1.59734e-109	-0.286785	0.975	0.816	4.79201e-106
ANKRD34C	2.99818e-109	-0.374785	0.998	0.601	8.99453e-106
CARHSP1	5.27787e-109	-0.4834	0.796	0.293	1.58336e-105
TGFB3	2.54884e-108	-0.616936	0.658	0.247	7.64652e-105
ADAM12	5.48655e-108	0.394819	0.25	0.417	1.64596e-104
USP19	5.58761e-108	-0.473095	0.93	0.491	1.67628e-104
VASH1	9.93419e-108	-0.353343	0.789	0.307	2.98026e-104
TLL1	3.76078e-107	0.356889	0.281	0.724	1.12823e-103
TBL3	4.62365e-107	-0.379916	0.93	0.308	1.38709e-103
EXOC3L1	6.61281e-107	-0.370836	0.953	0.468	1.98384e-103
TFRC	2.32919e-106	0.297824	0.903	1	6.98756e-103
SPATA20	3.36212e-106	-0.277708	0.996	0.915	1.00864e-102
TSPO	3.7089e-106	-0.32218	1	0.832	1.11267e-102
TAF2	4.73878e-106	-0.480183	0.99	0.433	1.42163e-102
LZTS1	3.51905e-105	-0.556517	0.959	0.334	1.05571e-101
TMX4	4.8132e-105	-0.291016	0.986	1	1.44396e-101
PHTF2	4.92741e-105	-0.548007	0.988	0.617	1.47822e-101
DUSP1	5.93434e-105	-0.417001	1	0.992	1.7803e-101
GORAB	7.68368e-105	0.282365	0.465	0.999	2.3051e-101
SLC4A2	1.54257e-104	-0.383429	0.951	0.562	4.6277e-101
ANXA7	2.12622e-104	-0.42958	1	0.997	6.37866e-101
CENPP	4.50977e-104	0.379591	0.443	0.959	1.35293e-100
PRLR	7.21861e-104	0.300015	0.414	0.901	2.16558e-100
ECE1	1.97294e-103	0.32738	0.32	0.857	5.91883e-100
PRCP	2.96488e-103	0.358078	0.577	1	8.89464e-100
TTC4	3.3647e-103	-0.320097	0.989	0.686	1.00941e-99
COL19A1	1.48019e-102	-0.406947	0.658	0.273	4.44057e-99
MYLK	1.97989e-102	-0.446034	0.876	0.395	5.93968e-99
DLK1	2.38016e-102	-0.276713	0.972	0.335	7.14048e-99
DENND2D	1.5294e-101	0.5114	0.284	0.705	4.5882e-98
GABRA4	2.93074e-101	-0.403078	0.591	0.268	8.79221e-98
ABHD12B	1.75804e-100	-0.471214	0.942	0.299	5.27413e-97
PLCL1	2.32088e-100	0.286003	0.298	0.796	6.96264e-97
SLCO1C1	1.12387e-99	0.447538	0.281	0.562	3.3716e-96
FAM131B	2.60606e-98	-0.467814	0.997	0.531	7.81818e-95
RNF141	1.38835e-96	-0.526216	1	0.479	4.16504e-93
PDGFRL	1.83803e-96	-0.502708	0.124	0.258	5.51408e-93
NOC2L	3.43848e-96	-0.324001	1	0.994	1.03154e-92
SNX30	4.3365e-96	-0.494616	0.999	0.749	1.30095e-92
MDGA1	6.83052e-96	-0.652811	0.981	0.445	2.04916e-92
EGFLAM	9.01485e-96	0.546132	0.332	0.854	2.70445e-92
SLC43A3	1.08832e-95	-0.479331	0.35	0.244	3.26497e-92
KCNT2	1.92398e-95	-0.371347	0.358	0.254	5.77194e-92
AIFM3	3.65288e-95	-0.308502	0.969	0.584	1.09586e-91
IGF2BP3	4.68049e-95	-0.443402	0.582	0.29	1.40415e-91
CDC14B	6.36445e-95	0.342713	0.266	0.372	1.90934e-91
WSCD2	6.64408e-95	-0.456708	0.999	0.712	1.99322e-91
FAM122B	6.92519e-95	-0.587584	0.831	0.322	2.07756e-91
RAD17	1.06702e-94	-0.331925	0.995	0.807	3.20106e-91
OSTF1	1.50506e-94	0.26503	0.96	1	4.51519e-91
SMAD6	7.01725e-94	-0.331855	0.341	0.227	2.10518e-90
IRAK4	7.73479e-94	-0.407215	0.893	0.38	2.32044e-90
SEMA4B	9.1345e-94	-0.612145	0.752	0.298	2.74035e-90
CRTAC1	2.77491e-93	0.501831	0.324	0.816	8.32472e-90
OLFML2A	1.72765e-92	-0.649859	0.366	0.276	5.18295e-89
STARD3	5.1788e-92	-0.553982	0.999	0.672	1.55364e-88
HCFC2	6.16843e-92	-0.32492	0.948	0.468	1.85053e-88
FAM102B	9.87153e-92	0.318869	0.405	0.909	2.96146e-88
MPP7	1.15179e-91	-0.324562	0.754	0.312	3.45536e-88
TACC1	1.20516e-91	-0.607486	1	0.958	3.61547e-88
RPAP3	1.61302e-91	-0.651144	0.978	0.523	4.83906e-88
HERC3	1.65962e-91	-0.630191	1	0.671	4.97885e-88
SMARCA1	2.88047e-91	-0.4804	0.963	0.636	8.64142e-88
CDH7	3.42149e-91	0.41093	0.831	1	1.02645e-87
SPR	4.84602e-91	-0.386358	0.595	0.264	1.45381e-87
PLCL2	2.82599e-90	-0.423256	0.998	0.831	8.47798e-87
PPP1R1C	4.55549e-90	0.336434	0.998	0.978	1.36665e-86
EPB41L3	7.93941e-90	0.643459	0.984	0.981	2.38182e-86
AMIGO2	4.36391e-89	-0.262198	0.843	0.913	1.30917e-85
FKBP14	6.72642e-89	-0.44073	0.641	0.275	2.01793e-85
SLC25A40	8.67563e-89	0.421292	0.67	1	2.60269e-85
ZBTB40	9.24527e-89	0.422947	0.45	0.983	2.77358e-85
VPS33A	1.00716e-88	-0.645074	0.998	0.802	3.02149e-85
IRS2	1.17092e-88	-0.543377	0.999	0.831	3.51275e-85
BRF1	1.99843e-88	-0.60836	0.883	0.441	5.99528e-85
PACRG	7.19314e-88	0.367318	0.291	0.584	2.15794e-84
NSUN7	1.75977e-87	0.431946	0.37	0.89	5.2793e-84
RASSF7	2.24709e-87	0.282491	0.448	0.886	6.74127e-84
ATP8B2	2.33469e-87	0.48439	0.603	0.994	7.00408e-84
CBFB	2.54161e-87	0.400747	0.398	0.831	7.62484e-84
BMPER	2.68963e-87	0.442498	0.314	0.747	8.06888e-84
PEX5L	2.99405e-87	0.621247	0.908	0.999	8.98216e-84
MTUS2	4.03025e-87	0.290193	0.905	0.983	1.20907e-83
DSTYK	4.09066e-87	0.313047	0.998	1	1.2272e-83
GLRX2	4.19752e-87	-0.370552	0.995	0.585	1.25926e-83
CRYM	1.36875e-86	-0.467115	0.874	0.402	4.10625e-83
UPP1	1.48526e-85	-0.463488	0.983	0.556	4.45577e-82
RFX3	1.64427e-85	-0.581221	0.999	0.726	4.93282e-82
RLIM	2.97814e-85	-0.644181	1	0.9	8.93442e-82
PHKA1	3.18826e-85	0.408169	0.296	0.405	9.56479e-82
TMEM159	4.74933e-85	-0.415109	0.499	0.267	1.4248e-81
CLIC4	1.12438e-84	-0.401917	0.996	0.748	3.37314e-81
RHOBTB1	2.0776e-84	0.30227	0.746	0.998	6.2328e-81
RADIL	2.3506e-84	0.407563	0.45	0.961	7.05181e-81
MSI1	3.31025e-84	-0.461614	0.831	0.423	9.93074e-81
UBE3C	6.64874e-84	-0.485595	0.991	0.749	1.99462e-80
RRAGC	1.53763e-83	-0.552316	0.998	0.794	4.6129e-80
RAB6A	1.77263e-83	0.355367	1	0.995	5.3179e-80
MPP1	2.40746e-83	-0.277372	1	0.876	7.22239e-80
CPLX3	2.66163e-83	0.250141	0.248	0.448	7.98488e-80
TYMS	2.39357e-82	-0.605431	0.83	0.311	7.18072e-79
IGFBP7	2.70261e-82	-0.339278	0.55	0.276	8.10784e-79
TESK1	6.02432e-81	-0.262	0.965	0.605	1.8073e-77
ASPA	1.63605e-80	-0.513821	0.508	0.301	4.90816e-77
POLE3	2.03973e-80	-0.329815	0.987	0.837	6.1192e-77
GPR12	2.17618e-80	-0.280515	1	0.872	6.52854e-77
KLF10	2.78591e-80	-0.627717	0.843	0.363	8.35773e-77
DDX60	3.71999e-80	0.287632	0.312	0.568	1.116e-76
RBL1	5.73469e-80	0.350365	0.438	0.953	1.72041e-76
ANAPC7	6.25817e-80	-0.552095	0.99	0.782	1.87745e-76
FBXW2	8.68225e-80	-0.450043	0.994	0.759	2.60468e-76
PDGFC	8.86533e-80	0.347783	0.332	0.689	2.6596e-76
MB21D2	1.3201e-79	-0.418112	0.923	0.509	3.96029e-76
MED20	1.60452e-79	-0.47803	0.986	0.626	4.81355e-76
CDC42EP4	2.58507e-79	-0.61451	0.945	0.396	7.7552e-76
PDGFA	3.83931e-79	-0.303676	0.731	0.352	1.15179e-75
MSRB3	5.7863e-79	0.346547	0.308	0.679	1.73589e-75
DOCK5	8.2762e-79	0.435158	0.306	0.648	2.48286e-75
VRK2	9.51043e-79	0.351981	0.587	0.981	2.85313e-75
CAD	1.03228e-78	-0.532147	0.564	0.248	3.09683e-75
SH2B2	1.48049e-78	-0.494624	0.641	0.299	4.44146e-75
MCAT	1.73972e-78	-0.394211	0.885	0.504	5.21916e-75
ST8SIA4	2.84299e-78	0.485947	0.318	0.88	8.52897e-75
COL12A1	2.8874e-78	-0.276704	0.891	0.449	8.66219e-75
GALE	9.15021e-78	-0.310575	0.982	0.541	2.74506e-74
PIGQ	1.22013e-77	-0.311485	0.93	0.586	3.66039e-74
CSRNP1	2.41484e-77	-0.542853	0.969	0.391	7.24451e-74
ECHDC3	2.85663e-77	-0.397969	0.949	0.46	8.56989e-74
MCL1	3.24159e-77	-0.577452	0.79	0.312	9.72477e-74
ID1	3.80028e-77	-0.591668	0.878	0.341	1.14008e-73
NIPAL2	7.42138e-77	0.465072	0.478	0.989	2.22642e-73
TMEM138	1.15973e-76	-0.482101	0.456	0.296	3.47919e-73
ADAMTS1	2.70162e-76	-0.346401	0.974	0.479	8.10487e-73
PEMT	5.86499e-76	-0.432119	0.788	0.452	1.7595e-72
BRWD3	1.57513e-75	-0.517369	0.995	0.399	4.7254e-72
TPH2	5.05354e-75	-0.311605	0.352	0.238	1.51606e-71
SLC43A2	6.39088e-75	-0.472193	0.282	0.545	1.91726e-71
UEVLD	1.16156e-74	0.338569	0.462	0.894	3.48468e-71
VCPIP1	1.6208e-74	-0.320745	1	0.957	4.8624e-71
PKD2	5.27045e-74	0.390834	0.329	0.773	1.58114e-70
LGR6	5.35043e-74	-0.62586	0.399	0.312	1.60513e-70
MAP2K6	8.93735e-74	0.586599	0.597	0.998	2.68121e-70
PLP1	1.03732e-73	-0.535544	0.56	0.31	3.11195e-70
STARD10	1.25996e-73	-0.329689	0.933	0.492	3.77987e-70
ABL2	2.04889e-72	-0.373019	0.976	0.591	6.14666e-69
SH3GL3	2.72006e-72	-0.333557	0.859	0.436	8.16017e-69
GOLGA2	3.15077e-72	-0.550732	1	0.994	9.45232e-69
PYGO1	4.06435e-72	0.280778	0.504	0.958	1.2193e-68
SCG5	4.49375e-72	-0.53832	0.881	0.968	1.34813e-68
ADCY5	5.93498e-72	0.492814	0.541	0.995	1.78049e-68
TBC1D13	1.35736e-71	-0.368465	0.899	0.462	4.07207e-68
YOD1	1.58318e-71	-0.300897	0.733	0.476	4.74954e-68
GINS2	1.62636e-71	-0.638424	0.771	0.333	4.87909e-68
FRMPD1	1.81768e-71	0.297501	0.452	0.967	5.45305e-68
PSEN2	2.13505e-71	-0.325063	0.908	0.498	6.40515e-68
CCDC88C	3.52868e-71	-0.556326	0.251	0.267	1.0586e-67
L3MBTL2	4.84747e-71	-0.293766	0.969	0.756	1.45424e-67
B4GALT2	6.08003e-71	-0.681754	0.67	0.31	1.82401e-67
ALAS1	7.79686e-71	-0.332332	0.981	0.793	2.33906e-67
VEGFC	2.02542e-70	0.571727	0.265	0.568	6.07627e-67
PDE7B	2.06731e-70	0.369758	0.265	0.273	6.20193e-67
PRKD1	5.58764e-70	0.664177	0.333	0.915	1.67629e-66
DPP4	6.49413e-70	-0.342683	0.802	0.356	1.94824e-66
BOK	7.7608e-70	0.322855	0.709	0.976	2.32824e-66
COL4A1	1.7841e-69	0.252858	0.236	0.27	5.35231e-66
SMYD5	2.16407e-69	-0.731278	0.985	0.597	6.4922e-66
STK17B	2.5213e-69	0.303697	0.268	0.418	7.56389e-66
MYO3B	2.67611e-69	0.667225	0.309	0.442	8.02834e-66
AKAP13	5.83429e-69	0.469087	0.49	0.992	1.75029e-65
RIMS4	5.91707e-69	-0.354369	0.973	0.716	1.77512e-65
GSN	6.9943e-69	-0.4654	0.343	0.259	2.09829e-65
BMP2	1.33465e-68	-0.434062	0.814	0.352	4.00395e-65
NUDT12	1.67171e-68	0.562589	0.474	0.99	5.01514e-65
F2R	1.84191e-68	-0.310527	0.731	0.381	5.52574e-65
OGFR	1.37152e-67	-0.604187	1	0.564	4.11457e-64
CD82	2.90081e-67	-0.644494	0.662	0.328	8.70242e-64
LYPD6	4.64327e-67	0.640165	0.294	0.534	1.39298e-63
KLHDC8A	8.36678e-67	-0.646271	0.62	0.347	2.51003e-63
BRMS1L	1.68647e-66	-0.274904	0.917	0.513	5.05941e-63
CCND3	5.49617e-66	-0.364502	0.911	0.668	1.64885e-62
SPTY2D1	7.81107e-66	-0.825119	0.845	0.364	2.34332e-62
STMN2	9.24462e-66	0.722259	1	0.998	2.77338e-62
SLC6A4	1.60571e-65	0.46488	0.292	0.422	4.81712e-62
PRDM5	1.73234e-65	0.390656	0.402	0.885	5.19703e-62
RAD54B	4.68092e-65	0.267165	0.324	0.346	1.40428e-61
OGDH	8.52048e-65	0.352178	0.998	0.987	2.55615e-61
SEMA5A	1.29541e-64	0.609561	0.577	0.993	3.88623e-61
UBTD1	1.77275e-64	-0.277576	0.601	0.327	5.31824e-61
LGALS3	1.80932e-64	0.582707	0.496	0.998	5.42795e-61
ITGBL1	3.51958e-64	0.371673	0.347	0.594	1.05588e-60
LRRTM2	4.25457e-64	-0.311577	0.992	0.759	1.27637e-60
SMUG1	5.51486e-64	-0.49729	0.451	0.281	1.65446e-60
ECD	7.67359e-64	-0.41534	0.944	0.669	2.30208e-60
LYPD6B	7.94794e-64	0.258214	0.324	0.457	2.38438e-60
PIK3R2	1.33472e-63	-0.643412	0.908	0.347	4.00416e-60
DHRS3	2.16962e-63	-0.639035	0.549	0.324	6.50885e-60
TMEM108	2.5178e-63	0.269174	0.232	0.302	7.55339e-60
MMD	3.40856e-63	-0.492292	0.381	0.736	1.02257e-59
PIK3CG	4.54006e-63	-0.331203	0.405	0.318	1.36202e-59
MED22	5.4971e-63	-0.352497	0.993	0.864	1.64913e-59
GFM1	5.62094e-63	-0.347671	1	0.746	1.68628e-59
CEP128	5.75723e-63	0.548038	0.32	0.422	1.72717e-59
NR6A1	1.16444e-62	-0.474752	0.817	0.48	3.49332e-59
ARMC9	1.17129e-62	0.380256	0.417	0.898	3.51388e-59
COL4A2	1.46567e-62	0.34668	0.362	0.72	4.397e-59
INVS	1.80023e-62	0.383355	0.55	0.938	5.4007e-59
BEND3	2.58403e-62	-0.269008	0.379	0.248	7.7521e-59
AATF	4.403e-62	0.301707	0.456	0.896	1.3209e-58
ELOVL2	5.79576e-62	-0.496283	0.735	0.381	1.73873e-58
HEY1	6.54852e-62	-0.59661	0.946	0.523	1.96455e-58
TRMT13	7.46674e-62	0.451712	0.367	0.696	2.24002e-58
LRFN5	8.95294e-62	0.530444	0.964	0.918	2.68588e-58
ITM2A	2.05131e-61	-0.350408	0.736	0.681	6.15394e-58
CTSC	4.98849e-61	-0.423422	0.408	0.288	1.49655e-57
CELF3	2.68192e-60	0.344525	0.806	0.999	8.04576e-57
HIF1AN	4.30814e-60	-0.436202	0.973	0.439	1.29244e-56
REL	5.45854e-60	-0.258508	0.927	0.564	1.63756e-56
MAFF	1.25054e-59	-0.679477	0.844	0.332	3.75162e-56
MMP28	1.58235e-59	-0.317291	0.692	0.366	4.74704e-56
PAK4	1.32152e-58	-0.542158	0.568	0.317	3.96457e-55
PCSK1	1.59666e-58	-0.380663	0.896	0.58	4.78998e-55
DBF4	5.41355e-58	-0.65433	0.827	0.346	1.62406e-54
LBH	2.7357e-57	-0.492638	0.765	0.439	8.2071e-54
PLEKHG1	5.10554e-57	0.526253	0.4	0.826	1.53166e-53
GPC5	5.89025e-57	0.609448	0.306	0.621	1.76707e-53
ITGA3	6.37725e-57	-0.408004	0.799	0.436	1.91317e-53
TUB	7.03504e-57	0.260087	0.946	0.936	2.11051e-53
PHLDA2	1.35014e-56	-0.742209	0.994	0.471	4.05042e-53
GLIS3	1.53162e-56	0.939881	0.33	0.587	4.59487e-53
SLC9A9	1.89391e-56	0.542066	0.342	0.825	5.68173e-53
OSCP1	1.90221e-56	-0.290172	0.914	0.761	5.70662e-53
SMS	2.19122e-56	-0.396705	1	0.965	6.57365e-53
PCDH15	3.36779e-56	0.418025	0.312	0.32	1.01034e-52
ZNHIT6	4.66638e-56	-0.297869	0.939	0.799	1.39991e-52
EZH2	5.91963e-56	-0.353154	0.363	0.257	1.77589e-52
PGAP3	1.05282e-55	-0.618493	0.198	0.273	3.15845e-52
SCG2	1.35362e-55	-0.586003	0.402	0.636	4.06087e-52
MPP3	3.18169e-55	-0.297406	0.493	0.304	9.54507e-52
AGGF1	3.76722e-55	-0.254425	0.772	0.984	1.13016e-51
SLC9A5	3.87677e-55	0.295914	0.361	0.716	1.16303e-51
NFKB1	4.08619e-55	0.541889	0.438	0.991	1.22586e-51
SEMA5B	5.36722e-55	-0.485425	0.973	0.606	1.61016e-51
IGFBP5	1.00007e-54	-0.687843	0.999	0.71	3.0002e-51
DACT1	2.14013e-54	-0.295989	0.379	0.275	6.42038e-51
CALCRL	4.19283e-54	0.339712	0.349	0.51	1.25785e-50
DAB2	4.82831e-54	0.418596	0.233	0.367	1.44849e-50
HIC2	9.2212e-54	-0.383742	0.644	0.355	2.76636e-50
TTC37	1.69006e-53	0.38931	1	0.999	5.07018e-50
KCNA3	4.81529e-53	-0.380305	0.246	0.336	1.44459e-49
GALNT7	8.67141e-53	-0.745218	0.704	0.402	2.60142e-49
PRELID1	1.13091e-52	0.268375	0.977	0.925	3.39272e-49
OPTN	1.16436e-52	-0.503091	1	0.965	3.49307e-49
PREX2	1.55749e-52	0.453903	0.665	0.965	4.67247e-49
NR4A3	3.59411e-52	-0.554677	0.977	0.54	1.07823e-48
ANGPTL2	1.02504e-51	0.370428	0.449	0.915	3.07513e-48
CST3	1.50066e-51	-0.502404	0.784	0.853	4.50198e-48
ST3GAL6	1.61708e-51	0.502983	0.479	0.997	4.85125e-48
C2CD2	2.84331e-51	-0.533176	0.722	0.365	8.52992e-48
MRAP2	4.87148e-51	-0.437123	0.356	0.296	1.46145e-47
PSD2	1.84305e-50	-0.518483	0.702	0.372	5.52914e-47
RAB27A	1.97698e-50	0.604014	0.466	0.992	5.93094e-47
SPATA7	3.20445e-50	0.39471	0.443	0.881	9.61334e-47
CABP2	7.25439e-50	-0.601356	0.454	0.337	2.17632e-46
STARD4	3.27915e-49	-0.481934	0.766	0.394	9.83744e-46
SREBF1	6.4566e-49	-0.375508	0.64	0.354	1.93698e-45
IGDCC3	8.9764e-49	-0.506401	0.642	0.369	2.69292e-45
EIF4EBP1	1.10502e-48	-0.499061	0.268	0.644	3.31505e-45
PIK3CB	1.16821e-48	0.271224	0.906	0.999	3.50464e-45
HCRTR2	4.47773e-48	0.637045	0.317	0.439	1.34332e-44
NFIL3	7.05363e-48	-0.612201	0.882	0.441	2.11609e-44
PLCB1	1.14583e-47	0.692709	0.964	0.977	3.43748e-44
ITPR2	2.83755e-47	0.521926	0.412	0.917	8.51265e-44
GPD2	6.30113e-47	-0.288275	0.396	0.299	1.89034e-43
TRPS1	6.86706e-47	0.327664	0.345	0.303	2.06012e-43
UGGT2	7.9344e-47	0.324609	0.364	0.655	2.38032e-43
RRN3	1.01849e-46	-0.451663	0.728	0.507	3.05548e-43
MRAS	1.32119e-46	-0.269341	1	0.833	3.96357e-43
BSN	2.83833e-46	0.26273	0.86	1	8.51499e-43
PRIM2	2.9664e-46	0.6269	0.357	0.636	8.8992e-43
AUH	3.03748e-46	-0.651105	1	0.881	9.11243e-43
TNFAIP1	3.68641e-46	-0.325775	0.943	0.683	1.10592e-42
RGL1	3.73026e-46	0.599662	0.371	0.843	1.11908e-42
HSPA12A	3.85391e-46	0.342965	1	0.981	1.15617e-42
RAPGEF4	3.93484e-46	-0.680856	0.998	0.757	1.18045e-42
QPCT	5.34592e-46	-0.873394	0.167	0.331	1.60378e-42
PDE1C	5.82093e-46	0.333029	0.356	0.621	1.74628e-42
FOSL2	6.9675e-46	-0.480912	0.968	0.644	2.09025e-42
KLHL32	1.21523e-45	0.475101	0.411	0.99	3.64568e-42
SHISA9	1.71159e-45	-0.531663	0.822	0.467	5.13477e-42
SGPL1	1.84563e-45	-0.340846	0.383	0.287	5.5369e-42
SIPA1L1	2.13444e-45	0.530025	0.563	0.998	6.40333e-42
CBLN2	2.72227e-45	-0.471649	0.13	0.364	8.1668e-42
MCF2	2.90904e-45	-0.386697	0.975	0.76	8.72711e-42
LAMA4	1.34306e-44	0.453676	0.834	0.998	4.02919e-41
ACTN2	1.9194e-44	0.396519	0.466	0.858	5.75821e-41
CMC1	2.44753e-44	-0.254867	0.89	0.524	7.3426e-41
TANC1	2.97998e-44	0.550106	0.878	1	8.93993e-41
HS6ST2	5.16049e-44	0.460834	0.906	0.936	1.54815e-40
DGKD	2.46036e-43	0.299697	0.45	0.92	7.38108e-40
MAPK8IP1	3.44245e-43	-0.459068	1	0.995	1.03274e-39
MAPK12	3.79684e-43	-0.642722	0.999	0.654	1.13905e-39
RIT2	5.34891e-43	0.544133	0.851	0.971	1.60467e-39
PLEKHJ1	1.9498e-42	-0.301847	0.992	0.814	5.8494e-39
CCDC15	2.41018e-42	0.506373	0.36	0.55	7.23053e-39
SLC9A1	2.6294e-42	0.299113	0.975	1	7.88819e-39
RBM34	5.02253e-42	-0.575197	0.982	0.449	1.50676e-38
GFOD2	5.6368e-42	-0.318148	0.984	0.536	1.69104e-38
TTC17	6.30851e-42	-0.401895	0.962	0.875	1.89255e-38
MAML3	8.70521e-42	0.507913	0.403	0.923	2.61156e-38
ERMP1	1.10501e-41	0.269838	0.921	0.993	3.31503e-38
PGR	1.70096e-41	0.559766	0.295	0.325	5.10289e-38
FXYD6	3.7686e-41	-0.514639	0.896	0.669	1.13058e-37
USP40	6.98762e-41	0.344783	0.582	0.961	2.09629e-37
SLITRK2	8.86991e-41	-0.268963	0.462	0.298	2.66097e-37
SESTD1	1.00444e-40	-0.481229	0.909	0.711	3.01333e-37
PIGZ	2.78595e-40	-0.393348	0.982	0.659	8.35784e-37
IGFBP2	3.31202e-40	-0.814914	0.364	0.359	9.93606e-37
GRIP1	4.05804e-40	-0.302747	0.913	0.781	1.21741e-36
FLRT3	4.259e-40	-0.442932	0.438	0.329	1.2777e-36
CDK10	4.97759e-40	-0.474409	0.967	0.738	1.49328e-36
CCM2	6.70194e-40	0.374155	0.997	1	2.01058e-36
MSTN	7.16498e-40	0.503405	0.364	0.507	2.14949e-36
RCBTB1	7.48872e-40	-0.425164	0.85	0.701	2.24662e-36
JAK2	1.91402e-39	0.373029	0.388	0.787	5.74207e-36
AHI1	1.95171e-39	0.267452	0.779	0.801	5.85512e-36
CHIC1	2.56788e-39	0.252915	0.536	0.986	7.70365e-36
MXRA8	3.67905e-39	-0.569949	0.703	0.362	1.10371e-35
EIF4E3	3.97102e-39	0.670977	0.722	1	1.1913e-35
LIMS1	5.75373e-39	0.581929	0.38	0.73	1.72612e-35
TRMT6	6.84027e-39	-0.264594	0.958	0.806	2.05208e-35
BBS9	7.29208e-39	0.328531	0.417	0.784	2.18762e-35
IGSF9B	8.11195e-39	-0.443301	0.944	0.668	2.43358e-35
MFAP3	1.57277e-38	-0.393614	0.764	0.471	4.7183e-35
SHC2	2.98085e-38	-0.601049	0.995	0.527	8.94254e-35
UST	3.98196e-38	0.430847	0.229	0.283	1.19459e-34
HRAS	6.34755e-38	0.284081	1	0.895	1.90427e-34
DBT	7.7982e-38	0.373123	0.48	0.833	2.33946e-34
TFCP2	1.01218e-37	0.49018	0.617	0.966	3.03655e-34
CLVS2	1.12997e-37	0.921931	0.925	0.901	3.3899e-34
SLC39A11	1.33459e-37	-0.435048	0.661	0.385	4.00377e-34
OTOF	1.37255e-37	-0.57564	0.478	0.36	4.11765e-34
MCC	1.4084e-37	-0.433077	0.803	0.831	4.2252e-34
LIMS2	2.18189e-37	-0.713262	0.948	0.412	6.54566e-34
ADAP1	2.33647e-37	-0.390899	0.987	0.79	7.00942e-34
SYT2	2.57945e-37	0.569658	0.999	1	7.73835e-34
FBXO31	3.3162e-37	-0.317858	0.929	0.619	9.94861e-34
JAK1	7.51544e-37	0.389151	1	1	2.25463e-33
DUSP6	8.18873e-37	-0.480306	0.538	0.369	2.45662e-33
ATP1B1	9.55762e-37	-0.969399	1	1	2.86729e-33
ABHD5	1.01507e-36	-0.26449	0.634	0.395	3.0452e-33
SNTB2	1.15584e-36	0.611795	0.373	0.67	3.46753e-33
USP36	1.67915e-36	-0.454261	0.93	0.47	5.03745e-33
PLRG1	1.96225e-36	-0.733698	0.747	0.505	5.88674e-33
ST6GAL2	2.02098e-36	-0.453645	0.47	0.375	6.06295e-33
DHX38	2.56722e-36	-0.394835	0.962	0.698	7.70166e-33
ETV5	2.81761e-36	-0.257741	0.77	0.49	8.45283e-33
WDR17	3.64702e-36	0.412385	0.352	0.429	1.09411e-32
NFIA	3.6864e-36	0.597367	0.423	0.858	1.10592e-32
KLHL3	3.78195e-36	0.444682	0.379	0.707	1.13458e-32
EPHA3	4.78306e-36	-0.463579	0.649	0.374	1.43492e-32
GCLC	4.87905e-36	0.256574	0.734	0.934	1.46371e-32
WDR60	8.9292e-36	-0.266468	0.525	0.744	2.67876e-32
SSX2IP	1.01594e-35	0.274043	0.789	1	3.04783e-32
SGMS2	1.1558e-35	-0.606052	0.469	0.311	3.46739e-32
ALDH5A1	1.29838e-35	-0.336641	0.954	0.73	3.89515e-32
DOCK3	1.61567e-35	-0.569817	1	0.706	4.84701e-32
DSCAM	1.6427e-35	0.452413	0.791	0.71	4.92809e-32
PRKAB1	3.35198e-35	-0.262515	0.764	0.558	1.0056e-31
VASH2	4.81522e-35	-0.512517	0.244	0.326	1.44457e-31
LINGO1	6.07645e-35	-0.386613	0.842	0.753	1.82294e-31
COMMD8	8.95216e-35	-0.272242	0.999	0.461	2.68565e-31
KCTD10	1.2103e-34	-0.583595	0.988	0.834	3.63089e-31
EFNB2	1.22535e-34	0.568907	0.5	0.995	3.67604e-31
CAMK1	1.45531e-34	-0.283246	0.973	0.851	4.36593e-31
TBC1D16	1.51815e-34	-0.416081	0.929	0.577	4.55445e-31
PHACTR2	2.08794e-34	0.402973	0.409	0.824	6.26383e-31
RGMB	4.90079e-34	-0.630682	0.629	0.415	1.47024e-30
ADRA2A	6.94496e-34	-0.702141	0.789	0.43	2.08349e-30
TCF20	1.628e-33	-0.830776	0.982	0.624	4.88399e-30
DTX4	3.82307e-33	-0.525542	0.713	0.444	1.14692e-29
GUK1	3.82654e-33	0.468152	1	1	1.14796e-29
ARHGEF3	4.77663e-33	0.485086	0.764	1	1.43299e-29
LRRTM4	6.92209e-33	0.61349	0.647	0.295	2.07663e-29
REXO1	1.11943e-32	-0.719143	0.996	0.472	3.3583e-29
NAMPT	1.37726e-32	-0.302401	0.986	0.703	4.13179e-29
FASTK	1.40012e-32	-0.606813	1	0.671	4.20036e-29
HEBP2	1.76055e-32	0.51358	0.949	1	5.28165e-29
BTBD10	2.05326e-32	-0.642387	0.998	0.947	6.15979e-29
SEMA4D	2.81393e-32	-0.332562	0.522	0.71	8.4418e-29
ANKS1B	6.69462e-32	-0.347286	0.943	0.907	2.00839e-28
PALLD	8.05897e-32	0.443309	0.472	0.891	2.41769e-28
IL1RAPL2	1.7274e-31	-0.539705	0.666	0.378	5.18221e-28
RTTN	2.63628e-31	0.543697	0.585	0.947	7.90885e-28
GALNT14	3.08182e-31	0.399128	0.43	0.905	9.24545e-28
ANGPT1	8.76635e-31	0.639516	0.412	0.93	2.6299e-27
BRPF1	9.54514e-31	-0.490693	0.692	0.464	2.86354e-27
NR2F2	9.78081e-31	-0.284003	0.971	0.717	2.93424e-27
CAMK4	1.37275e-30	0.690017	0.771	1	4.11826e-27
LONRF1	2.03835e-30	0.308907	0.418	0.817	6.11505e-27
SLC44A5	5.92674e-30	0.313808	0.405	0.558	1.77802e-26
ECE2	7.74056e-30	-0.355395	1	0.997	2.32217e-26
FAM78A	8.01525e-30	-0.277656	0.294	0.291	2.40458e-26
METTL22	8.27594e-30	0.265517	0.867	0.998	2.48278e-26
XPNPEP1	1.45296e-29	-0.50362	0.978	0.76	4.35889e-26
DCTN2	1.67305e-29	-0.521633	1	0.996	5.01914e-26
FOXN2	2.09557e-29	-0.352076	0.786	0.535	6.28671e-26
SH3GL2	3.19861e-29	0.510871	0.935	1	9.59584e-26
B3GALT2	4.85631e-29	-0.38121	0.927	0.576	1.45689e-25
NKD1	4.85905e-29	-0.511219	0.598	0.421	1.45772e-25
TDRD7	5.27278e-29	0.27255	0.571	0.853	1.58184e-25
TLE1	5.37626e-29	0.272476	0.389	0.631	1.61288e-25
SYBU	6.20971e-29	0.723584	0.862	0.876	1.86291e-25
LHPP	6.96463e-29	-0.310278	0.782	0.508	2.08939e-25
ZDHHC1	1.60273e-28	0.331098	0.959	0.94	4.80819e-25
SLC16A4	1.66754e-28	0.742798	0.383	0.315	5.00263e-25
B3GAT2	2.15703e-28	-0.337638	0.655	0.422	6.4711e-25
PMM2	3.32303e-28	-0.258447	0.791	0.546	9.9691e-25
LGALSL	3.54502e-28	-0.398112	0.788	0.669	1.0635e-24
BCR	3.72136e-28	-0.643307	0.994	0.537	1.11641e-24
RALGDS	3.98626e-28	-0.533263	0.865	0.41	1.19588e-24
CCDC112	4.08015e-28	0.453044	0.904	0.993	1.22405e-24
HPCAL1	7.20794e-28	0.389582	0.761	0.9	2.16238e-24
CREG2	8.14217e-28	-0.5253	0.849	0.41	2.44265e-24
CRABP1	1.03744e-27	-0.613393	1	0.814	3.11231e-24
EMB	1.70268e-27	0.592378	0.904	1	5.10804e-24
KCNJ3	2.31443e-27	0.729882	0.712	0.999	6.94328e-24
TBKBP1	4.49722e-27	-0.302572	0.997	0.988	1.34917e-23
SPTBN1	4.83288e-27	0.575574	1	0.99	1.44986e-23
CACNA1E	4.90294e-27	-0.343682	0.2	0.285	1.47088e-23
DBI	8.86076e-27	-0.398188	0.901	0.52	2.65823e-23
KBTBD3	9.38802e-27	-0.747366	0.983	0.472	2.81641e-23
CHRNA7	1.12211e-26	-0.340422	0.224	0.317	3.36632e-23
LRRK2	1.12665e-26	0.32258	0.475	0.867	3.37996e-23
SLC6A9	1.82518e-26	-0.396304	0.554	0.381	5.47553e-23
LRP1B	2.01465e-26	0.906224	0.695	0.83	6.04395e-23
STMN1	2.10977e-26	0.442968	1	0.999	6.32931e-23
INPP5J	2.36687e-26	-0.522943	1	0.975	7.1006e-23
ARNTL2	2.8092e-26	0.281291	0.302	0.404	8.4276e-23
SST	3.05853e-26	-0.301592	0.468	0.311	9.1756e-23
SFT2D2	3.14979e-26	-0.435586	0.307	0.147	9.44937e-23
ARID5B	3.34048e-26	0.53859	0.767	0.96	1.00214e-22
YWHAB	4.04279e-26	0.552588	1	0.993	1.21284e-22
ATG9A	5.46956e-26	-0.355695	0.975	0.714	1.64087e-22
AP3B1	6.77401e-26	0.561308	0.501	0.896	2.0322e-22
DIXDC1	7.50857e-26	-0.705853	0.608	0.385	2.25257e-22
WNT5A	1.43267e-25	-0.347569	0.402	0.546	4.29802e-22
SNAP25	1.84342e-25	0.382119	1	1	5.53026e-22
PCMTD2	1.93128e-25	-0.329487	0.817	0.944	5.79385e-22
BAP1	3.39556e-25	-0.408529	0.99	0.922	1.01867e-21
PDIA5	3.66316e-25	-0.279636	0.399	0.302	1.09895e-21
KLHDC10	4.59664e-25	0.264568	0.835	1	1.37899e-21
AUTS2	6.40791e-25	-0.523158	0.756	0.406	1.92237e-21
PSMG3	9.23947e-25	-0.530327	1	0.683	2.77184e-21
RGS16	1.125e-24	-0.349983	0.995	0.971	3.37499e-21
MTHFD1L	2.04634e-24	0.496162	0.629	0.986	6.13901e-21
INHBB	2.29275e-24	-0.731334	0.571	0.391	6.87826e-21
AGAP1	2.3111e-24	0.629222	0.842	0.908	6.9333e-21
CHST10	2.66734e-24	-0.466028	0.354	0.363	8.00202e-21
SH3KBP1	2.89639e-24	-0.57154	0.9	0.437	8.68916e-21
FHIT	3.0278e-24	0.726759	0.63	0.602	9.0834e-21
RGS4	3.13846e-24	-0.753516	0.871	0.453	9.41537e-21
ZBTB33	3.17243e-24	-0.54366	0.847	0.628	9.51728e-21
AOAH	3.2282e-24	-0.498355	0.235	0.305	9.68461e-21
KLF4	4.64472e-24	-0.30777	0.933	0.463	1.39342e-20
NCDN	5.02085e-24	0.34293	1	1	1.50625e-20
CHST2	6.66933e-24	-0.551619	0.987	0.793	2.0008e-20
EZR	8.98352e-24	-0.349239	0.562	0.395	2.69506e-20
ADARB1	1.26762e-23	0.780405	0.89	1	3.80286e-20
LIMD2	1.32532e-23	-0.650003	0.431	0.329	3.97595e-20
TMCC2	1.49396e-23	-0.450747	0.999	0.703	4.48188e-20
ETV6	1.67578e-23	0.417977	0.356	0.572	5.02733e-20
EFNB1	1.80338e-23	-0.5579	0.366	0.606	5.41013e-20
FHL2	2.03008e-23	-0.425944	0.999	0.604	6.09023e-20
AARS2	2.18876e-23	-0.325743	0.841	0.811	6.56627e-20
ADAMTS3	2.47701e-23	-0.504788	0.142	0.269	7.43103e-20
RYR3	2.72168e-23	0.356024	0.256	0.209	8.16504e-20
RIMS1	2.8382e-23	-0.87182	0.975	0.626	8.5146e-20
SHC4	3.19732e-23	-0.261956	0.438	0.315	9.59195e-20
CDH9	3.29577e-23	-0.344085	0.516	0.396	9.88731e-20
TNFRSF21	3.41942e-23	0.60411	0.956	0.69	1.02583e-19
CTTNBP2NL	3.7948e-23	0.268911	0.384	0.576	1.13844e-19
DYRK2	5.67311e-23	-0.512069	0.984	0.503	1.70193e-19
NEXN	6.91162e-23	0.672539	0.393	0.493	2.07349e-19
STXBP4	7.20116e-23	-0.296092	0.252	0.306	2.16035e-19
TTL	7.25868e-23	0.423501	0.444	0.898	2.17761e-19
GAS2	9.00284e-23	0.514499	0.447	0.906	2.70085e-19
NOTCH2	9.45838e-23	-0.357849	0.392	0.369	2.83752e-19
TP53BP2	9.69584e-23	-0.458568	0.862	0.614	2.90875e-19
IMPA1	1.01106e-22	-0.629804	0.999	0.669	3.03319e-19
SUPT3H	1.077e-22	0.286307	0.729	0.92	3.23099e-19
SEH1L	1.34657e-22	-0.814847	0.66	0.41	4.03971e-19
MYCN	1.35391e-22	-0.252721	0.324	0.369	4.06173e-19
PTPN4	1.39568e-22	0.382411	0.759	0.96	4.18704e-19
NRIP3	1.40398e-22	-0.734859	0.994	0.6	4.21194e-19
GABRB3	1.46273e-22	0.527731	0.966	1	4.38819e-19
SYNM	1.49522e-22	-0.306248	0.991	0.847	4.48567e-19
PTPRT	1.93266e-22	0.614683	0.303	0.496	5.79798e-19
SGK2	2.38786e-22	-0.606772	0.332	0.398	7.16357e-19
CNTFR	2.62331e-22	-0.680514	0.791	0.486	7.86994e-19
SORCS1	2.98893e-22	1.16305	0.671	0.597	8.9668e-19
RALB	4.07335e-22	-0.673132	0.994	0.492	1.22201e-18
AGRN	4.33193e-22	0.355392	0.864	0.877	1.29958e-18
LY6E	4.46943e-22	-0.487029	0.735	0.714	1.34083e-18
NCEH1	5.10236e-22	-0.271628	0.754	0.505	1.53071e-18
GPR153	6.67694e-22	-0.383258	0.985	0.697	2.00308e-18
TFAP2B	7.5227e-22	-0.385341	0.775	0.696	2.25681e-18
DNAJA4	1.12954e-21	-0.39463	0.967	0.608	3.38861e-18
VPS36	1.26504e-21	-0.448467	1	0.989	3.79512e-18
PRKCE	1.52872e-21	0.565665	0.814	1	4.58617e-18
NELL2	3.04973e-21	0.708285	0.923	0.968	9.14918e-18
TIMP3	3.99255e-21	-0.412725	0.523	0.381	1.19776e-17
GNAZ	5.31542e-21	-0.407326	0.97	0.742	1.59463e-17
DOCK4	6.73654e-21	0.318593	0.4	0.543	2.02096e-17
ISLR2	8.04808e-21	-0.284251	0.932	0.772	2.41442e-17
RAMP3	8.94336e-21	-0.338613	0.885	0.641	2.68301e-17
ST8SIA1	9.405e-21	0.650478	0.719	1	2.8215e-17
CCDC149	1.4371e-20	0.289987	0.993	0.999	4.31131e-17
ARHGEF10L	1.48135e-20	-0.294098	0.777	0.556	4.44405e-17
ARL4A	1.50911e-20	-0.729385	0.742	0.406	4.52733e-17
HS3ST2	1.56471e-20	0.310105	0.436	0.678	4.69413e-17
GDNF	2.34919e-20	0.278921	0.336	0.45	7.04758e-17
STMN4	2.54289e-20	-0.399654	0.992	0.845	7.62866e-17
TXN	3.19166e-20	0.504216	1	0.938	9.57499e-17
MPPED2	3.21181e-20	0.646449	0.462	0.988	9.63542e-17
KIF21A	6.34269e-20	0.326594	1	0.998	1.90281e-16
CPLX1	7.72531e-20	0.673247	1	0.999	2.31759e-16
SMYD3	8.31297e-20	0.582706	0.746	1	2.49389e-16
SMPD3	9.00263e-20	-0.292359	0.95	0.7	2.70079e-16
GABRA3	1.00933e-19	-0.349877	0.228	0.204	3.02798e-16
ATR	1.23908e-19	0.332048	0.396	0.434	3.71723e-16
OPTC	1.40588e-19	-0.42013	0.642	0.412	4.21763e-16
PHGDH	1.83799e-19	-0.512442	0.852	0.573	5.51396e-16
BAG2	2.33511e-19	-0.655573	0.955	0.424	7.00533e-16
OXR1	2.75999e-19	-0.583659	0.995	1	8.27997e-16
ARNT2	2.7795e-19	-0.334816	0.837	0.571	8.33849e-16
ITPK1	3.0597e-19	-0.381114	0.998	0.944	9.1791e-16
TAGLN3	3.47477e-19	0.431097	1	0.999	1.04243e-15
OGFRL1	4.73362e-19	-0.532948	0.99	0.755	1.42009e-15
CHST8	5.94126e-19	-0.619909	0.826	0.536	1.78238e-15
EIF5A2	8.19607e-19	-0.351672	0.982	0.687	2.45882e-15
ENDOD1	1.18212e-18	-0.533135	0.783	0.858	3.54636e-15
IL6	1.27244e-18	0.667378	0.409	0.577	3.81733e-15
ARHGAP10	1.50686e-18	0.67553	0.362	0.49	4.52059e-15
JAKMIP1	1.61157e-18	-0.388397	0.669	0.428	4.83472e-15
CNTN5	1.80255e-18	0.386473	0.661	0.649	5.40765e-15
LPGAT1	2.28063e-18	-0.369516	0.97	1	6.84188e-15
TRPM3	2.61702e-18	-0.269665	0.822	0.441	7.85107e-15
KCNK1	3.13911e-18	-0.397792	0.692	0.832	9.41734e-15
TIAM1	3.37593e-18	0.275649	0.74	0.592	1.01278e-14
PDE6H	3.81295e-18	0.302561	1	1	1.14388e-14
ZNF804B	4.20385e-18	0.621819	0.659	0.528	1.26116e-14
BTBD17	4.84316e-18	-0.277112	0.906	0.46	1.45295e-14
GPX3	6.89274e-18	-0.6575	1	0.692	2.06782e-14
SLC9A3R1	1.30432e-17	-0.729853	0.975	0.498	3.91296e-14
RASGRP3	1.3228e-17	-0.638638	0.547	0.407	3.96841e-14
GRM5	1.47387e-17	0.774086	0.607	0.663	4.42162e-14
CTNNA3	1.9819e-17	0.760463	0.387	0.303	5.94569e-14
CDK5	2.16234e-17	0.401224	0.98	1	6.48702e-14
NTS	2.8442e-17	-0.272553	0.639	0.445	8.5326e-14
VSTM2L	3.76694e-17	-0.277539	0.708	0.769	1.13008e-13
ITGAV	4.04686e-17	0.293704	0.726	0.955	1.21406e-13
NCAM2	1.04541e-16	0.352958	0.834	0.627	3.13622e-13
ABCC5	1.07825e-16	-0.797186	0.999	0.778	3.23474e-13
SPIRE2	1.65678e-16	-0.320882	0.386	0.393	4.97035e-13
STK39	1.77768e-16	0.297328	0.73	0.971	5.33305e-13
AKAP7	1.93251e-16	0.635699	0.704	0.692	5.79754e-13
RAI2	2.66676e-16	-0.412995	0.504	0.421	8.00029e-13
GOT2	2.8176e-16	0.333107	0.998	1	8.45279e-13
CLIP1	2.99789e-16	0.298266	0.894	0.828	8.99367e-13
CTSA	3.259e-16	-0.652792	0.994	0.798	9.777e-13
SLC20A2	3.35624e-16	0.438398	0.56	0.873	1.00687e-12
PHKB	3.53591e-16	0.462596	0.753	0.937	1.06077e-12
RNF26	4.51338e-16	-0.324698	1	0.999	1.35401e-12
ELMOD2	4.66756e-16	-0.541301	0.689	0.689	1.40027e-12
REST	5.09755e-16	-0.363098	0.575	0.434	1.52927e-12
FEZ1	5.2844e-16	0.594877	0.999	0.983	1.58532e-12
ZNF711	6.27051e-16	-0.387935	0.759	0.465	1.88115e-12
KLHL8	6.693e-16	0.351386	0.886	0.977	2.0079e-12
CLGN	8.85205e-16	-0.488059	0.853	0.52	2.65561e-12
LPCAT1	1.22536e-15	-0.322958	0.82	0.462	3.67607e-12
GABRB2	1.35267e-15	0.375485	0.792	1	4.058e-12
KALRN	1.86975e-15	-0.350277	0.342	0.364	5.60924e-12
ARL5B	3.421e-15	-0.396007	0.908	0.71	1.0263e-11
RNF150	3.85361e-15	-0.703763	0.952	0.431	1.15608e-11
HK1	4.13232e-15	0.461552	1	0.966	1.2397e-11
RNF44	4.21049e-15	-0.525371	0.989	0.54	1.26315e-11
TTBK1	4.23744e-15	-0.388715	0.632	0.434	1.27123e-11
SFMBT2	4.46273e-15	0.378288	0.42	0.348	1.33882e-11
ENOX2	4.74869e-15	-0.473441	0.364	0.409	1.42461e-11
DGKH	5.07683e-15	0.283116	0.525	0.756	1.52305e-11
DNAJC12	5.66615e-15	-0.453663	0.857	0.652	1.69984e-11
DLC1	5.80841e-15	0.302692	0.684	0.733	1.74252e-11
PLEKHD1	6.84097e-15	0.328337	0.521	0.815	2.05229e-11
SNRNP48	7.33116e-15	0.345746	0.842	0.951	2.19935e-11
ARAP2	9.18717e-15	0.703022	0.62	0.987	2.75615e-11
IDH2	1.1135e-14	-0.82818	0.972	0.519	3.34051e-11
DPY19L3	1.13558e-14	-0.250524	0.358	0.335	3.40673e-11
GLUL	1.16926e-14	-0.310913	1	0.999	3.50779e-11
PRKX	1.26365e-14	-0.253323	0.962	0.8	3.79096e-11
RALY	2.53031e-14	-0.268661	1	0.949	7.59094e-11
DLG1	2.64249e-14	-0.287995	0.3	0.324	7.92746e-11
SDK1	3.95495e-14	0.415318	0.448	0.654	1.18649e-10
SEMA6A	4.03173e-14	0.474531	0.9	0.767	1.20952e-10
PRRG1	4.37639e-14	-0.507725	0.456	0.418	1.31292e-10
WIPF1	5.23344e-14	0.658509	0.41	0.644	1.57003e-10
TMEM41A	5.76299e-14	-0.44657	0.949	0.66	1.7289e-10
MAST2	5.79723e-14	0.342335	0.705	0.557	1.73917e-10
DHODH	7.27686e-14	-0.350635	0.78	0.654	2.18306e-10
TRIM3	7.47902e-14	-0.353483	0.997	0.642	2.24371e-10
DNAJC27	9.21658e-14	0.355431	1	1	2.76497e-10
GPM6B	1.21338e-13	-0.278756	0.71	0.513	3.64013e-10
CACNG3	1.2482e-13	-0.359135	0.531	0.438	3.7446e-10
LRRTM1	1.6827e-13	-0.309194	0.281	0.316	5.04811e-10
CHN2	1.94423e-13	-0.570556	0.877	0.782	5.83269e-10
SPATA13	2.00031e-13	-0.313971	0.387	0.523	6.00094e-10
ADAM10	2.00069e-13	-0.410421	0.478	0.519	6.00206e-10
IGDCC4	2.2268e-13	-0.253143	0.304	0.301	6.68039e-10
ABHD2	2.72326e-13	0.412571	0.836	0.992	8.16978e-10
PRKCI	2.82961e-13	-0.521485	0.996	0.479	8.48883e-10
LYSMD2	3.17726e-13	-0.505798	0.889	0.498	9.53178e-10
ELAVL4	4.00604e-13	0.572091	0.721	0.951	1.20181e-09
IFNGR2	1.12255e-12	-0.450782	0.954	0.813	3.36764e-09
RNF168	1.52583e-12	0.361134	0.679	0.93	4.57749e-09
GRIA4	1.56144e-12	-0.398769	0.883	0.738	4.68431e-09
LYZ	1.66061e-12	-0.26321	0.993	0.802	4.98184e-09
SOX11	1.77551e-12	-0.338499	0.291	0.436	5.32653e-09
PLEKHM2	2.16748e-12	-0.30622	0.932	0.799	6.50244e-09
PARVA	2.17409e-12	0.366946	0.587	0.863	6.52226e-09
UGP2	2.65011e-12	0.254838	1	1	7.95033e-09
MAP7D1	3.00259e-12	0.343275	0.99	0.977	9.00778e-09
PCYT1B	4.11662e-12	-0.618103	0.981	0.616	1.23499e-08
PREX1	5.44223e-12	-0.439616	0.214	0.429	1.63267e-08
RNF152	6.90031e-12	-0.414795	0.998	0.877	2.07009e-08
SLC12A2	7.62482e-12	-0.297279	0.414	0.476	2.28745e-08
RUNX1T1	9.85739e-12	0.486105	0.852	0.909	2.95722e-08
RAP2A	1.10923e-11	-0.613388	1	0.83	3.32768e-08
PPM1L	1.20539e-11	-0.479284	0.96	0.741	3.61618e-08
CD200	1.37958e-11	0.624298	0.782	1	4.13875e-08
TMEM196	1.40991e-11	0.457333	0.672	0.932	4.22972e-08
CAST	1.47964e-11	0.44328	0.998	1	4.43893e-08
PHLDB2	1.61601e-11	0.510286	0.39	0.271	4.84802e-08
COMMD2	2.56646e-11	-0.473379	0.99	0.451	7.69938e-08
PEX7	2.76937e-11	0.39691	0.661	0.906	8.30812e-08
FIG4	2.82407e-11	0.260585	0.616	0.879	8.4722e-08
PLXDC2	3.03243e-11	0.80471	0.711	0.983	9.09728e-08
STAT1	4.31965e-11	0.431359	0.686	0.995	1.29589e-07
NRN1	5.09964e-11	0.5653	0.997	0.98	1.52989e-07
PRICKLE1	6.31896e-11	0.479196	0.737	0.999	1.89569e-07
SPECC1	6.84732e-11	0.343608	0.505	0.777	2.0542e-07
DPYSL2	6.94045e-11	0.98423	1	0.998	2.08213e-07
NEK1	7.37447e-11	0.360087	0.786	0.839	2.21234e-07
RBFOX2	9.64559e-11	0.385761	0.962	0.921	2.89368e-07
PPIC	1.19574e-10	-0.277569	0.22	0.355	3.58722e-07
RET	1.40853e-10	-0.313884	0.593	0.732	4.22559e-07
CEP250	1.46846e-10	0.399168	0.484	0.72	4.40539e-07
PTCHD1	1.48907e-10	-0.472607	0.728	0.472	4.46721e-07
TMEM30A	1.70157e-10	-0.354733	0.989	0.997	5.1047e-07
SUGP1	1.72058e-10	-0.452289	0.894	0.92	5.16173e-07
GMNN	1.9894e-10	-0.2993	0.826	0.643	5.96819e-07
CNTNAP1	2.45398e-10	-0.328903	0.854	0.822	7.36195e-07
ADAMTS5	2.59289e-10	0.262227	0.975	0.994	7.77868e-07
CC2D2A	2.75813e-10	0.338564	0.433	0.579	8.2744e-07
FGFR1OP	2.93269e-10	0.357982	0.42	0.543	8.79808e-07
CAPN1	3.06175e-10	0.602949	0.991	1	9.18526e-07
KCNH5	3.10249e-10	0.351398	0.718	0.516	9.30747e-07
SLMAP	3.48646e-10	0.288907	0.673	0.992	1.04594e-06
PGM2L1	3.55491e-10	-0.321289	0.817	0.635	1.06647e-06
ENOX1	3.64569e-10	0.374166	0.651	0.692	1.09371e-06
FBXW7	3.90604e-10	-0.404573	0.639	0.792	1.17181e-06
STIM2	4.21206e-10	-0.322569	0.69	0.826	1.26362e-06
MEST	4.31435e-10	0.610086	0.569	0.963	1.2943e-06
PXN	5.45401e-10	0.329114	0.561	0.818	1.6362e-06
DLK2	5.68049e-10	-0.387785	0.919	0.685	1.70415e-06
AFF1	6.63961e-10	0.274426	0.501	0.859	1.99188e-06
SPTAN1	7.67216e-10	0.494606	0.994	0.963	2.30165e-06
KATNAL1	8.44587e-10	0.448548	0.673	0.659	2.53376e-06
KCNB1	9.65213e-10	-0.455028	0.353	0.436	2.89564e-06
HLCS	1.07417e-09	0.584577	0.763	0.991	3.2225e-06
SNCG	1.28329e-09	0.394796	1	1	3.84987e-06
MAPK8IP3	1.33731e-09	0.275843	1	0.971	4.01194e-06
DGKB	1.53571e-09	0.689447	0.498	0.839	4.60714e-06
CBFA2T3	1.6115e-09	-0.747051	0.867	0.446	4.8345e-06
FIGN	1.87695e-09	0.769283	0.599	0.879	5.63085e-06
SLC4A10	1.87753e-09	-0.331803	0.667	0.602	5.63259e-06
SEMA3D	2.28183e-09	-0.276211	0.274	0.3	6.84549e-06
DTWD2	2.52735e-09	0.503465	0.454	0.626	7.58204e-06
DZIP1	3.27976e-09	0.750092	0.754	1	9.83928e-06
NGB	3.35128e-09	-0.308849	0.965	0.674	1.00539e-05
RAB11FIP2	3.80303e-09	0.321397	0.979	0.677	1.14091e-05
ZNRF1	4.45331e-09	0.29177	0.631	0.771	1.33599e-05
ZIC1	4.97424e-09	-0.38646	0.206	0.449	1.49227e-05
PDE3A	5.12442e-09	-0.342927	1	0.743	1.53733e-05
SPATA6	5.2074e-09	0.394694	0.523	0.833	1.56222e-05
APBB2	5.4471e-09	0.419341	0.836	0.764	1.63413e-05
MYH10	5.52853e-09	0.394601	0.942	0.84	1.65856e-05
EPHA4	5.75927e-09	0.341464	0.905	0.766	1.72778e-05
GTF2H2	6.44628e-09	-0.424816	0.918	0.798	1.93388e-05
CSMD3	7.18918e-09	0.782186	0.569	0.26	2.15675e-05
ST7	8.89733e-09	0.270064	0.609	0.356	2.6692e-05
DOLK	9.23231e-09	-0.333499	0.736	0.89	2.76969e-05
EHBP1	9.72913e-09	0.347578	0.744	0.649	2.91874e-05
RIMS3	1.21024e-08	-0.328582	0.999	0.707	3.63072e-05
SCLT1	1.33188e-08	0.279271	0.496	0.733	3.99563e-05
GAP43	1.5592e-08	0.669234	0.999	0.96	4.6776e-05
BCL11B	1.58344e-08	-0.473079	0.168	0.549	4.75032e-05
ASPHD2	1.58529e-08	-0.623334	0.997	0.516	4.75586e-05
MRPL2	1.90723e-08	-0.642911	1	0.635	5.7217e-05
LRSAM1	2.01702e-08	-0.34524	0.69	0.545	6.05106e-05
SLC22A15	2.05615e-08	0.500934	0.525	0.789	6.16844e-05
UNC5D	2.23525e-08	0.268655	0.361	0.536	6.70574e-05
SDK2	2.65936e-08	-0.352127	0.521	0.422	7.97808e-05
MIPOL1	2.80087e-08	0.258409	0.527	0.692	8.40262e-05
GDE1	2.87722e-08	-0.446507	0.992	0.842	8.63167e-05
PLCD3	3.21613e-08	-0.342502	0.685	0.537	9.6484e-05
GRID1	3.24976e-08	-0.310574	0.474	0.364	9.74929e-05
TANC2	3.31852e-08	0.252784	0.882	0.778	9.95557e-05
MCM4	4.41835e-08	-0.41213	0.995	0.876	0.000132551
L2HGDH	5.66708e-08	-0.295932	0.391	0.214	0.000170012
PDS5B	6.40908e-08	-0.626035	1	0.801	0.000192272
SCN8A	6.72683e-08	0.393961	0.912	0.961	0.000201805
JAKMIP2	8.41316e-08	0.255306	0.803	0.69	0.000252395
SLCO5A1	9.52127e-08	-0.321234	0.213	0.346	0.000285638
ANO4	9.61885e-08	0.667326	0.686	0.968	0.000288566
CHSY3	1.02124e-07	0.754376	0.429	0.437	0.000306371
XKR6	1.49771e-07	0.284218	0.908	0.97	0.000449314
ASXL3	1.50158e-07	-0.544532	0.987	0.468	0.000450475
RYR2	1.57249e-07	0.281964	0.964	0.944	0.000471746
MYT1L	1.79495e-07	0.372509	0.945	0.863	0.000538486
GALNT9	1.90726e-07	-0.318429	0.583	0.664	0.000572178
NUDT3	2.2257e-07	0.289221	0.972	0.981	0.00066771
IFRD1	2.44361e-07	-0.349776	0.95	0.666	0.000733084
STRN	3.114e-07	-1.1242	0.932	0.587	0.0009342
TRAF3	3.23762e-07	0.270961	0.425	0.358	0.000971286
USP13	3.31738e-07	0.310616	0.501	0.917	0.000995215
RDH12	3.92871e-07	-0.378127	0.996	0.97	0.00117861
GDAP1L1	4.2129e-07	-0.669598	0.953	0.641	0.00126387
LRRTM3	4.62141e-07	0.784432	0.471	0.68	0.00138642
LYAR	5.09846e-07	-0.574262	0.364	0.315	0.00152954
RND3	5.16797e-07	-0.410553	0.428	0.36	0.00155039
YWHAG	5.9252e-07	0.712364	1	0.995	0.00177756
FMNL2	6.19898e-07	0.561094	0.462	0.51	0.00185969
SKAP2	6.33835e-07	0.374284	0.712	0.682	0.00190151
OSBPL3	6.57088e-07	0.509603	0.544	0.238	0.00197126
CPT1A	7.05085e-07	-0.264779	0.501	0.392	0.00211525
ARPP21	7.86436e-07	0.768689	0.702	0.718	0.00235931
ARL4C	8.04066e-07	-0.524721	0.692	0.474	0.0024122
UNC5B	8.69986e-07	-0.339692	0.6	0.527	0.00260996
REEP3	9.75485e-07	0.25519	0.511	0.68	0.00292645
ZBTB46	9.8734e-07	-0.398027	0.408	0.381	0.00296202
TASP1	9.96671e-07	0.367416	0.639	0.976	0.00299001
GALNT10	1.13526e-06	0.473134	0.4	0.548	0.00340578
PLCH2	1.14159e-06	0.266741	0.951	0.993	0.00342478
KANK4	1.2447e-06	0.572098	0.992	1	0.0037341
AHCYL2	1.29523e-06	0.273649	0.624	0.406	0.00388569
DOK5	1.43033e-06	0.72102	0.568	1	0.004291
UTRN	1.43644e-06	0.591491	0.668	0.99	0.00430933
GNG2	1.4764e-06	0.640441	0.997	0.978	0.00442919
MFSD6	1.54132e-06	-0.336101	0.788	0.904	0.00462395
SH3BP4	1.54866e-06	-0.388942	0.234	0.252	0.00464597
HMGCR	1.64695e-06	-0.271235	0.571	0.626	0.00494085
RPH3A	1.66906e-06	0.690796	0.928	0.873	0.00500719
HIP1R	2.01173e-06	0.269602	0.912	0.972	0.00603519
ZMPSTE24	2.62167e-06	-0.336738	0.947	0.826	0.007865
SNN	2.63002e-06	-0.598573	0.96	0.859	0.00789007
RAB3IP	3.05703e-06	-0.288838	0.783	0.563	0.00917109
PHTF1	3.86774e-06	0.450056	0.738	0.957	0.0116032
TAB3	4.05264e-06	-0.260126	0.582	0.5	0.0121579
MYCBP	4.52609e-06	-0.597362	0.86	0.459	0.0135783
SCN3A	4.53423e-06	0.412452	0.743	0.814	0.0136027
PDZD2	5.45902e-06	0.475224	0.523	0.669	0.0163771
RPGRIP1L	5.64478e-06	0.404807	0.694	0.983	0.0169343
MYLIP	7.48395e-06	0.46385	0.94	0.998	0.0224519
MPDZ	8.58471e-06	0.604631	0.62	0.921	0.0257541
RPAP1	9.23805e-06	-0.513001	0.29	0.295	0.0277141
ARHGAP28	1.02609e-05	-0.375799	0.289	0.343	0.0307828
NSF	1.15033e-05	-0.326463	0.837	0.917	0.0345098
IDH1	1.15922e-05	-0.715698	0.825	0.494	0.0347765
SATB1	1.17611e-05	0.41001	0.747	0.763	0.0352833
MPP6	1.52197e-05	-0.37976	0.276	0.438	0.0456592
DLGAP3	1.58087e-05	-0.275019	0.438	0.472	0.0474262
EML6	1.68612e-05	0.600063	0.567	0.479	0.0505835
MMP15	1.78129e-05	-0.28133	0.995	0.749	0.0534388
BTG2	1.8315e-05	-0.765711	0.935	0.478	0.054945
MAP4K4	1.89217e-05	0.650878	0.837	0.886	0.0567651
TOX2	1.91912e-05	0.367301	0.643	0.59	0.0575736
LMO4	1.93794e-05	-0.268013	0.934	0.876	0.0581383
CFL2	1.94404e-05	0.314783	1	0.892	0.0583211
EML5	1.98922e-05	0.277951	0.681	0.602	0.0596767
DPP10	2.61215e-05	0.417304	0.827	0.828	0.0783644
AQP4	2.99325e-05	-0.543287	0.804	0.551	0.0897976
CYGB	3.11349e-05	0.425419	1	1	0.0934048
PID1	3.76505e-05	0.353825	0.475	0.575	0.112952
ARHGAP6	3.90521e-05	-0.353685	0.323	0.314	0.117156
TMEM132E	3.98899e-05	-0.313049	0.276	0.572	0.11967
HECTD2	4.30653e-05	0.581779	0.598	0.843	0.129196
FBXO48	4.67447e-05	-0.507145	0.268	0.327	0.140234
VPS37B	5.17943e-05	-0.273062	0.569	0.52	0.155383
ITM2C	5.34277e-05	-0.736333	1	0.86	0.160283
GPC3	5.51687e-05	-0.67658	0.53	0.458	0.165506
CAMK2G	5.66674e-05	0.39108	0.995	0.794	0.170002
SLC6A11	6.33103e-05	-0.319239	0.359	0.479	0.189931
TET2	6.49901e-05	-0.426224	0.541	0.449	0.19497
LIPA	6.93687e-05	-0.316177	0.547	0.416	0.208106
ZFHX3	7.90178e-05	0.361243	0.955	0.963	0.237053
TRIM2	8.0231e-05	0.304671	1	0.983	0.240693
HTR1B	8.07936e-05	-0.861368	0.985	0.55	0.242381
FGF13	8.29952e-05	-0.538201	0.343	0.416	0.248985
RAP1GDS1	8.50851e-05	0.364485	0.99	0.859	0.255255
ABHD12	8.76058e-05	-0.309644	0.861	0.767	0.262817
SPATS2L	8.9517e-05	0.381202	0.634	0.631	0.268551
GREM2	8.99076e-05	0.358688	0.742	0.866	0.269723
PLS3	9.29086e-05	0.434045	0.494	0.842	0.278726
PITPNM3	9.36323e-05	-0.357776	0.294	0.437	0.280897
ROBO1	0.000122029	0.955619	0.464	0.386	0.366086
DAB1	0.000127669	0.404665	0.65	0.752	0.383007
DAB2IP	0.000136496	-0.347131	0.394	0.433	0.409487
TRAPPC10	0.000142821	-0.442658	0.999	0.602	0.428462
ZNF804A	0.000158744	-0.827679	0.895	0.482	0.476231
LAMP2	0.000176098	-0.375494	0.545	0.621	0.528294
SLC1A2	0.000176943	-0.45935	0.99	0.556	0.530829
KCNQ3	0.000222533	-0.257836	0.736	0.74	0.667598
CTNNA2	0.000256879	-0.473936	0.96	0.865	0.770636
LIN54	0.000278009	-0.404894	0.704	0.758	0.834027
SLCO3A1	0.000283149	0.63739	0.505	0.864	0.849448
PCSK2	0.000287598	0.346628	0.733	0.823	0.862795
FAM160A2	0.000294409	-0.755003	0.78	0.573	0.883226
WLS	0.000297755	-0.5138	0.23	0.556	0.893266
NUDT4	0.000306973	-0.364426	1	0.946	0.920918
CHSY1	0.000311021	-0.261685	0.293	0.351	0.933064
ITPKB	0.000322632	-0.291953	0.342	0.392	0.967895
KCNH8	0.000368799	0.752652	0.484	0.934	1
PSMA6	0.000371337	-0.683858	1	0.689	1
TMEM65	0.000396458	0.509789	0.578	0.79	1
LONRF3	0.000462347	-0.381001	0.457	0.523	1
HMGCLL1	0.000494175	0.56855	0.563	0.572	1
DNAJC1	0.000588337	0.44416	0.498	0.696	1
SLC8A3	0.000606684	-0.510007	0.996	0.579	1
CPSF2	0.000693272	-0.313707	0.861	0.729	1
CMAS	0.000714902	0.359355	1	1	1
PLBD2	0.000716335	-0.524925	0.88	0.517	1
EPB41L1	0.000732149	-0.369486	1	0.993	1
GPR22	0.00081458	-0.293103	0.612	0.65	1
MAPK8	0.000932176	0.255898	0.649	0.64	1
CHST1	0.00104646	-0.450958	0.748	0.742	1
PCDH19	0.00110074	-0.49295	0.773	0.627	1
AP3B2	0.00118893	-0.686832	0.952	0.562	1
SMAP2	0.00123836	-0.311706	0.996	0.85	1
NACC2	0.00124302	0.585605	0.996	1	1
CRKL	0.00124422	-0.48231	0.972	0.911	1
PPP2R2C	0.00125394	-0.287419	0.619	0.549	1
ARHGAP18	0.00127971	0.872586	0.583	0.976	1
PCDH8	0.00131589	-0.293226	0.294	0.34	1
FARP1	0.00136163	0.266667	0.602	0.398	1
NAB1	0.00138726	0.679912	0.983	0.998	1
NFASC	0.00143615	0.306603	0.891	0.808	1
SPTB	0.00163926	0.268274	0.833	0.914	1
KCNC4	0.00171196	-0.378389	0.773	0.728	1
PDE10A	0.00177247	-0.580621	0.29	0.513	1
HLF	0.00200263	0.376528	0.999	0.913	1
SNX14	0.00206209	-0.506957	0.865	0.752	1
CNR1	0.0021717	-0.725411	0.823	0.695	1
GPR137C	0.0024111	-0.259207	0.714	0.706	1
FSTL4	0.00252001	0.47284	0.667	0.647	1
PTPN5	0.00252042	-0.632131	0.996	0.625	1
TMEM47	0.00266959	-0.623149	1	0.649	1
DBNDD1	0.00287947	-0.318482	1	0.751	1
NTRK3	0.00305432	0.361517	0.639	0.581	1
ATG7	0.00327749	0.280368	0.603	0.777	1
OTUD6B	0.00368981	-0.701666	0.827	0.536	1
ANO6	0.00403133	0.751741	0.505	0.801	1
SLC1A1	0.00412001	-0.467959	0.463	0.44	1
LRRC42	0.00464802	-0.421141	0.309	0.316	1
SLC8A1	0.00465638	-0.382852	0.953	0.824	1
GRIK1	0.00491408	0.419006	0.567	0.507	1
AP3M1	0.00570357	-0.489367	0.957	0.527	1
SV2B	0.00619132	-0.268674	0.501	0.577	1
SAMD4A	0.00647224	-0.463941	0.359	0.478	1
PTPRG	0.00652139	0.491142	0.612	0.589	1
TMEM117	0.00751067	0.41205	0.513	0.858	1
MAP6	0.00758603	0.852883	0.765	0.979	1
PTGFRN	0.00808964	-0.272482	0.357	0.404	1
HS3ST4	0.00820223	0.890785	0.373	0.307	1
ATP1A1	0.00840994	-0.536577	0.958	1	1
THRB	0.0093838	0.533705	0.49	0.533	1
CAMSAP1	0.00970636	-0.327352	0.983	0.638	1
PLXNA2	0.0100889	0.300982	0.538	0.531	1
MSH3	0.0101496	0.527738	0.591	0.613	1
FAM3C	0.0125372	-0.381669	0.997	1	1
ARHGAP26	0.0127564	0.373008	0.71	0.847	1
BTBD11	0.0131282	0.269149	0.696	0.905	1
PSD3	0.0134577	0.363217	0.974	1	1
KCNK3	0.0150224	-0.54453	0.294	0.452	1
SLITRK1	0.0153005	-0.744391	0.136	0.453	1
CLSTN2	0.0158943	0.552445	0.654	0.881	1
CHRNB2	0.0165443	-0.492994	0.698	0.616	1
ISOC1	0.0165443	-0.312605	0.864	0.79	1
DDAH1	0.0186779	1.0119	0.976	0.949	1
EFHD2	0.0201045	-0.754427	0.861	0.703	1
ELFN2	0.0201836	-0.520456	0.883	0.523	1
CSGALNACT1	0.020781	0.737906	0.557	0.971	1
NCOA3	0.0209733	0.357085	0.542	0.788	1
TMEFF2	0.0212107	0.443947	0.424	0.276	1
NAV2	0.0213542	-0.281959	0.452	0.51	1
EML1	0.0222917	0.429282	0.824	1	1
STAMBPL1	0.0229701	0.27728	0.644	0.749	1
BNC2	0.0245952	0.383969	0.245	0.239	1
ADAM11	0.0252635	0.598191	0.581	0.96	1
STK38L	0.0279585	0.557801	0.635	0.993	1
NPC2	0.0294516	-0.288581	1	0.977	1
DENND5B	0.0295281	-0.430415	0.72	0.804	1
VAMP1	0.0296985	0.586348	0.999	1	1
SASH1	0.0312473	1.24635	0.592	0.924	1
FBXO32	0.0318245	0.255445	0.97	0.996	1
TYRO3	0.0323462	-0.800996	0.441	0.481	1
MID1	0.0325305	0.365421	0.36	0.284	1
STXBP6	0.0326016	0.387431	0.928	1	1
CLVS1	0.0336469	0.496947	0.561	0.537	1
SH3RF1	0.0340354	0.337911	0.426	0.407	1
AGPAT3	0.0343277	-0.378574	0.916	0.905	1
SLC4A7	0.0357158	-0.346235	0.637	0.63	1
PRMT7	0.0409523	0.250375	0.883	0.939	1
DOC2B	0.0438228	-0.264552	0.575	0.605	1
SLC2A1	0.0443565	-0.518211	0.791	0.53	1
KIF1A	0.0462229	0.540083	0.993	0.993	1
CAP2	0.0483279	0.432407	0.814	0.762	1
BAMBI	0.0503686	-0.482551	0.576	0.438	1
SCN9A	0.0516435	0.3714	0.609	0.694	1
LDB2	0.0554814	0.467893	0.425	0.387	1
TAC1	0.0593109	-0.806131	0.588	0.498	1
THY1	0.0593649	0.253597	1	1	1
ACOT7	0.0593986	0.734045	1	0.987	1
BACH2	0.0610713	-0.436097	0.692	0.554	1
DNAJC11	0.0684635	0.37169	0.779	0.912	1
LGI1	0.0687828	0.264866	0.547	0.673	1
EVL	0.0690728	0.486484	0.899	0.935	1
CRMP1	0.0725878	0.898141	1	0.994	1
SORBS2	0.0762354	-0.410299	0.407	0.474	1
SLC10A7	0.0812195	0.500209	0.513	0.648	1
SLC17A6	0.0823206	-0.308636	0.995	1	1
SREBF2	0.084523	-0.537156	1	0.92	1
GPR176	0.0887656	-0.389932	0.865	0.816	1
FSTL5	0.095313	0.627507	0.747	0.772	1
MYT1	0.111621	-0.292972	0.462	0.49	1
FRYL	0.112078	0.308559	0.557	0.716	1
WDR41	0.112078	-0.379566	0.972	0.942	1
PBRM1	0.112711	-0.315784	0.951	0.913	1
PREPL	0.115188	0.75414	1	1	1
ANXA5	0.132342	0.649533	0.996	1	1
CLTC	0.134255	0.340224	1	0.982	1
SORL1	0.139984	-0.306015	0.824	0.965	1
TRIO	0.141562	-0.257898	0.747	0.503	1
OSBPL5	0.141697	-0.423936	0.59	0.524	1
MET	0.14549	-0.303591	0.923	0.774	1
SOD2	0.147388	-0.48299	1	0.984	1
SERINC5	0.152913	-0.37752	0.285	0.332	1
SLC6A6	0.152935	-0.387014	0.957	0.876	1
MEIS2	0.153014	0.518835	0.924	0.852	1
WDR37	0.154797	-0.513801	0.888	0.922	1
JUN	0.160852	-0.424335	1	0.904	1
AKT3	0.170062	-0.38363	0.921	0.961	1
PPARGC1A	0.184295	0.939886	0.755	1	1
MITF	0.199873	0.32352	0.551	0.797	1
NME7	0.202314	0.321593	0.987	1	1
TGFB2	0.213461	-0.856728	1	0.519	1
CDK6	0.219784	-0.501168	0.126	0.355	1
STK4	0.223157	0.300648	0.529	0.561	1
EGLN3	0.23695	0.493079	0.994	1	1
CLIP4	0.24459	0.277236	0.775	0.851	1
CLPTM1L	0.251439	-0.373455	0.306	0.314	1
MSRA	0.263276	0.362308	0.583	0.778	1
RHBDL3	0.281604	0.547444	0.539	0.877	1
NCALD	0.294032	0.670825	0.69	1	1
STK32A	0.306834	0.89106	0.988	1	1
EEF1E1	0.307521	-0.841393	1	0.736	1
LRRC7	0.341427	0.306996	0.572	0.576	1
GRM8	0.354826	0.530753	0.533	0.414	1
MTMR6	0.368872	0.279452	0.954	0.986	1
OXCT1	0.373339	0.572584	0.787	0.95	1
SLC39A13	0.378746	0.362424	0.922	0.977	1
PRICKLE2	0.412303	0.590537	0.619	0.998	1
RAB11FIP4	0.43306	0.462453	0.97	0.813	1
INTS7	0.475551	0.432363	0.569	0.666	1
OSBPL9	0.48795	-0.779636	0.992	0.582	1
RUNX2	0.499679	0.609029	0.484	0.383	1
ZMAT4	0.507512	0.323779	0.536	0.58	1
RTN4R	0.526677	-0.533975	0.757	0.663	1
FBXO41	0.557353	-0.370551	0.708	0.567	1
TPST1	0.562538	-0.306052	0.344	0.364	1
DYSF	0.567153	-0.256126	0.36	0.383	1
ST6GALNAC3	0.587565	0.495023	0.521	0.502	1
PTP4A3	0.588392	-0.746367	0.646	0.509	1
ST6GALNAC5	0.595511	0.344674	0.498	0.323	1
SNX16	0.623155	0.662999	0.9	0.997	1
ID2	0.625066	-0.312809	0.997	0.981	1
PRSS35	0.637495	-0.345045	0.272	0.354	1
P4HA2	0.662657	0.386897	0.532	0.646	1
INPP5F	0.665435	0.252854	1	0.999	1
NTNG1	0.668162	0.439024	0.596	0.678	1
SLC2A13	0.682362	0.335994	0.666	0.816	1
EGFR	0.705088	0.347048	0.48	0.466	1
GRID2	0.727686	0.76488	0.544	0.312	1
CALB1	0.767062	0.365279	1	0.998	1
SMAD1	0.771017	-0.299111	0.25	0.327	1
SLC1A4	0.794969	-0.42955	0.669	0.627	1
MYC	0.820282	-0.27413	0.976	0.947	1
DHCR24	0.821235	-0.370445	0.976	0.928	1
TOX3	0.824368	0.601182	0.669	0.85	1
PPEF1	0.850603	-0.53302	0.174	0.26	1
SLC38A2	0.865112	-0.250981	0.906	0.781	1
EPHX4	0.866646	-0.700211	0.605	0.53	1
TTC21B	0.89268	0.45673	0.549	0.771	1
ELK4	0.923873	-0.385545	0.692	0.693	1
PTPRB	0.938482	0.69926	0.51	0.677	1
ZNF704	0.953092	0.326001	0.595	0.67	1
NRP1	0.978844	-0.25286	0.554	0.355	1
WSCD1	0.992229	-0.477993	0.295	0.525	1

## Sheet: TS-Chick-Muller-
	p_val	avg_log2FC	pct.1	pct.2	p_val_adj
SCG2	0	0.452303	0.281	0.875	0
RGS5	0	-0.261621	0.965	1	0
CD74	0	-0.575863	0.376	0.144	0
CRABP1	0	-0.252011	1	1	0
CALB1	0	0.460984	0.432	0.968	0
GABRB2	0	0.809222	0.181	0.7	0
ALDH1A1	0	-0.919256	0.717	0.269	0
LYZ	0	0.336436	1	1	0
RASD1	0	-0.861376	1	1	0
KCNB2	0	0.565514	0.326	0.867	0
GPR183	0	0.357273	0.22	0.432	0
STOM	0	-0.319358	0.967	0.995	0
PTPRK	0	0.595307	0.415	0.892	0
TMEM196	0	0.311991	0.138	0.57	0
LRRTM3	0	0.860805	0.222	0.375	0
CA14	0	-0.538451	1	0.971	0
IL6	0	0.960336	0.207	0.956	0
ANO3	0	-0.678985	0.227	0.122	0
LANCL3	0	0.505553	0.157	0.356	0
CLVS2	0	-1.06897	0.985	0.396	0
PEX5L	0	0.317466	0.782	0.999	0
ECE2	0	-1.10951	0.987	0.311	0
ANXA6	0	-0.803865	0.997	0.557	0
LIMS2	0	-1.14683	0.498	0.184	0
CNTNAP4	0	0.959024	0.226	0.474	0
CPLX3	0	0.78269	0.218	0.24	0
RCAN2	0	0.673575	0.489	0.966	0
AANAT	0	0.381597	0.606	0.973	0
MDGA1	0	-0.844105	0.562	0.253	0
ONECUT2	0	-0.54214	0.375	0.214	0
TMEFF2	0	-0.359702	0.751	0.319	0
ITGA6	0	-0.897207	0.556	0.255	0
HRH3	0	-0.354339	0.605	0.225	0
RBMS3	0	-1.14267	0.74	0.225	0
GPR22	0	0.299412	0.505	0.938	0
HS3ST4	0	0.953863	0.264	0.585	0
ST6GALNAC5	0	1.01288	0.502	0.983	0
ARMC9	0	0.282267	0.142	0.63	0
CHRNB2	0	-0.609257	0.139	0.14	0
OLFM3	0	-0.851153	0.41	0.236	0
CAST	0	0.623418	0.51	0.979	0
SLIT1	0	-0.648313	0.482	0.164	0
LPAR6	0	0.48041	0.272	0.931	0
KCNC1	0	-0.399385	0.542	0.228	0
KIF5C	0	0.595591	0.371	0.971	0
NDRG1	0	-0.512392	0.999	0.965	0
TNFSF10	0	-0.395315	0.806	0.197	0
MYLIP	0	-0.412572	0.999	0.852	0
NR4A3	0	-1.03673	0.889	0.234	0
RRAD	0	-0.618258	0.833	0.286	0
MAPK8IP3	0	-0.320919	0.637	0.225	0
RAB6A	0	-1.07355	1	0.819	0
GOT2	0	0.500842	0.533	0.987	0
PDGFRA	0	1.11848	0.339	0.892	0
ATP10A	0	0.381063	0.28	0.722	0
CNTN3	0	0.576244	0.275	0.677	0
KCNJ3	0	1.05283	0.262	0.942	0
PCDH15	0	0.544437	0.262	0.607	0
SPTB	0	0.262284	0.495	0.935	0
ASTN2	0	0.843728	0.199	0.646	0
KCNMB2	0	-0.547913	0.222	0.187	0
TMEM100	0	-0.330403	0.14	0.183	0
FREM2	0	-0.555905	0.529	0.21	0
DSCAM	0	0.422968	0.27	0.827	0
LRFN2	0	0.880494	0.228	0.536	0
WDR17	0	0.809399	0.272	0.567	0
EGLN3	0	-0.834762	0.902	0.325	0
ZFPM2	0	0.429222	0.391	0.779	0
LGALS3	0	0.714992	0.298	0.827	0
RBP1	0	0.655039	0.203	0.573	0
ZIC1	0	-0.364037	0.332	0.145	0
PRICKLE1	0	0.408062	0.296	0.73	0
NID1	0	-0.329688	0.396	0.097	0
COL4A1	0	0.333965	0.243	0.601	0
CDR2L	0	-0.966874	0.484	0.216	0
ELOVL6	0	-0.715643	0.959	0.45	0
NDUFB2	0	-0.619833	1	0.968	0
ANKRD33	0	-0.582614	0.811	0.211	0
DCX	0	-0.878829	0.747	0.776	0
CSGALNACT1	0	0.551747	0.217	0.46	0
KCNH7	0	0.646047	0.22	0.74	0
IRF8	0	-0.645199	0.395	0.243	0
PTPRF	0	0.317642	0.8	1	0
FRMPD4	0	-0.909029	0.953	0.363	0
INPP4B	0	0.9623	0.197	0.502	0
PDK4	0	-0.604357	0.698	0.197	0
PGR	0	0.530986	0.204	0.834	0
TMEM108	0	0.953049	0.247	0.957	0
GCNT2	0	1.04375	0.284	0.981	0
SYN3	0	0.332258	0.387	0.849	0
STC2	0	-0.629164	0.615	0.103	0
ADAMTS6	0	0.929206	0.347	0.957	0
FHIT	0	1.16511	0.252	0.724	0
SLC27A6	0	0.903868	0.164	0.085	0
ARHGAP44	0	0.588185	0.26	0.717	0
FRMPD1	0	0.524997	0.334	0.907	0
DBN1	0	-0.560115	0.631	0.264	0
KIFC3	0	0.618083	0.197	0.639	0
RGR	0	-0.867799	0.76	0.216	0
GUK1	0	0.60775	0.995	1	0
NAPB	0	0.374099	0.395	0.973	0
SDK1	0	-0.863441	0.527	0.236	0
BEND6	0	0.812234	0.203	0.603	0
LRIG3	0	0.545939	0.178	0.54	0
COQ9	0	-0.738088	0.984	0.572	0
MMP2	0	0.358505	0.123	0.573	0
MAFF	0	-0.514638	0.994	0.901	0
BACE2	0	-1.11215	0.522	0.256	0
LRP3	0	-0.331449	0.572	0.868	0
APCDD1	0	-0.455091	0.514	0.182	0
TGFBR3	0	0.857092	0.294	0.903	0
CRISPLD1	0	0.27926	0.132	0.47	0
DGKZ	0	-0.453078	0.928	0.208	0
CACNA2D2	0	-0.616429	0.898	0.228	0
GALNT10	0	0.718948	0.235	0.368	0
RNF152	0	-0.29261	0.187	0.591	0
GJC1	0	-0.794063	0.419	0.195	0
CDC42EP1	0	-0.630716	0.896	0.419	0
HSPB8	0	0.510113	0.409	0.926	0
OSBPL3	0	0.580447	0.187	0.405	0
EFNB2	0	0.668477	0.472	0.996	0
LGR6	0	0.342296	0.18	0.461	0
LGI1	0	-0.527263	0.391	0.173	0
ST3GAL6	0	-0.474478	0.959	0.473	0
FBN1	0	-1.13399	0.384	0.238	0
VIPR1	0	-0.695961	0.419	0.187	0
PFDN4	0	-0.755893	0.992	0.398	0
MYO7A	0	-0.978123	0.889	0.256	0
SLC8A1	0	0.43291	0.16	0.586	0
SHISA2	0	-0.669426	1	0.938	0
BTBD10	0	-0.599812	0.998	0.788	0
NEXN	0	0.930494	0.188	0.345	0
MPV17	0	-0.550731	0.961	0.414	0
RUNX2	0	0.625668	0.163	0.609	0
SLC24A2	0	0.525673	0.192	0.551	0
GRIK4	0	0.802302	0.199	0.435	0
ADAM11	0	0.308662	0.166	0.467	0
RAD54B	0	0.78507	0.206	0.424	0
HOPX	0	0.958537	0.335	0.971	0
UNC5C	0	0.797669	0.245	0.632	0
EFCAB11	0	0.528739	0.197	0.369	0
KCNG3	0	0.967583	0.238	0.81	0
ZPBP	0	0.47901	0.588	1	0
PARP9	0	0.332205	0.455	0.974	0
CNTN5	0	0.679807	0.309	0.863	0
CCDC149	0	0.261334	0.475	0.905	0
LIPG	0	-0.587332	0.732	0.287	0
FOXO1	0	0.805488	0.276	0.796	0
KCNH8	0	1.02244	0.351	0.997	0
ENPP1	0	0.462085	0.583	0.98	0
SKAP2	0	-0.420544	0.991	0.769	0
BBS9	0	0.538915	0.268	0.822	0
ALPL	0	0.530995	0.226	0.641	0
FZD6	0	0.649708	0.274	0.719	0
GBA2	0	-0.4003	0.931	0.471	0
EGF	0	-0.918536	0.61	0.231	0
MXRA8	0	0.414909	0.695	0.974	0
LRIG1	0	0.909132	0.346	0.999	0
CEP128	0	0.578066	0.248	0.611	0
SH3RF3	0	0.507329	0.32	0.971	0
RFX3	0	-0.604454	0.857	0.328	0
ARHGEF3	0	0.757422	0.233	0.783	0
CBFB	0	0.608446	0.301	0.724	0
LIMA1	0	-0.674747	0.997	0.649	0
PPP3CB	0	-0.856432	0.982	0.417	0
BCAN	0	0.751805	0.153	0.377	0
DYNLT3	0	-0.438613	0.747	0.308	0
LRRC17	0	-0.392742	0.524	0.222	0
KCNJ12	0	-0.870988	0.934	0.421	0
MPP6	0	-0.366172	0.52	0.199	0
GRM8	0	0.586264	0.248	0.85	0
HECA	0	-0.776252	0.871	0.216	0
STK17B	0	-1.10769	0.728	0.268	0
SPSB4	0	-0.295641	0.425	0.184	0
ECE1	0	0.844878	0.834	1	0
MCF2	0	-0.573647	0.441	0.12	0
SYBU	0	0.475632	0.352	0.839	0
LRRTM2	0	-0.734682	0.355	0.178	0
AASS	0	0.976575	0.235	0.692	0
UNC93B1	0	-0.430919	0.415	0.222	0
SLC45A1	0	-0.794833	0.958	0.479	0
SLCO3A1	0	0.501473	0.225	0.447	0
SMS	0	-0.510274	0.996	0.902	0
EPHA3	0	-0.544981	0.118	0.138	0
SSPN	0	0.263508	0.993	1	0
MFN2	0	-0.564579	0.541	0.209	0
TMEM41A	0	-0.73148	0.617	0.231	0
RAB20	0	-0.392311	1	0.932	0
PTPN14	0	0.654349	0.112	0.363	0
IGDCC4	0	-0.280268	0.374	0.122	0
COL6A3	0	-0.335305	0.778	0.385	0
HLCS	0	0.626676	0.25	0.561	0
TESC	0	-0.475239	0.484	0.203	0
PTPRU	0	0.902558	0.165	0.248	0
MYO1D	0	-0.457908	0.346	0.164	0
CD200	0	0.790464	0.222	0.958	0
ITPR2	0	0.59992	0.264	0.7	0
RHOBTB1	0	0.286686	0.622	0.981	0
BACH2	0	-0.507838	0.719	0.196	0
PDE10A	0	-0.573278	0.969	0.435	0
SLC25A40	0	1.04451	0.357	0.978	0
SH3GL2	0	0.668248	0.286	0.939	0
EIF4E3	0	0.264046	0.557	0.994	0
LINGO1	0	-0.577103	0.984	0.594	0
BCO2	0	-0.820366	0.22	0.196	0
RGMA	0	0.907549	0.329	0.972	0
PCYOX1L	0	-0.671773	0.994	0.294	0
DGKI	0	0.307022	0.2	0.452	0
IGDCC3	0	-0.258817	0.422	0.093	0
ATR	0	0.494738	0.202	0.608	0
IMPA1	0	-0.629612	0.927	0.325	0
TTPA	0	0.315531	0.216	0.48	0
LYAR	0	-0.798046	0.946	0.372	0
GAS2L3	0	-0.6279	0.157	0.188	0
TRMT13	0	0.58015	0.186	0.547	0
SPATA6	0	0.419647	0.732	0.996	0
TFRC	0	0.270254	0.988	1	0
SH3TC2	0	0.360134	0.294	0.688	0
CTBS	0	-0.259864	0.996	0.745	0
PRDM5	0	0.43808	0.247	0.56	0
PLCG2	0	-0.343302	0.341	0.2	0
USP13	0	0.565211	0.195	0.326	0
LRRC49	0	0.707924	0.507	0.995	0
NPHP1	0	-0.606254	0.22	0.21	0
TGFB3	0	-0.762522	0.985	0.464	0
ADAMTS2	0	-0.759899	0.326	0.209	0
KCNK12	0	-0.954121	0.17	0.188	0
CCDC146	0	0.458339	0.332	0.989	0
SLC22A15	0	0.574549	0.28	0.835	0
UBE4A	0	-0.901691	0.999	0.903	0
SH3RF2	0	0.975029	0.187	0.586	0
WDR66	0	-0.806972	0.309	0.133	0
PEAR1	0	-0.558169	0.377	0.211	0
LRRC1	0	-0.831667	1	0.539	0
CHST3	0	-0.341633	0.357	0.178	0
AP3M1	0	-0.761377	0.555	0.242	0
NSUN7	0	0.348964	0.094	0.206	0
RADIL	0	0.514729	0.166	0.252	0
KLHL32	0	0.812466	0.202	0.789	0
INTS7	0	0.489002	0.14	0.215	0
RIPK2	0	0.547521	0.232	0.69	0
RTTN	0	0.473759	0.528	0.976	0
RBBP8	0	0.838806	0.249	0.668	0
KCTD2	0	-0.935559	0.913	0.268	0
KATNAL2	0	0.389011	0.173	0.884	0
SMTNL2	0	-0.269333	0.481	0.235	0
PMEL	0	-0.318646	0.952	0.334	0
FBLN7	0	-0.438508	0.497	0.21	0
GINS2	0	-0.767869	0.106	0.133	0
KCNK3	0	-1.1848	0.493	0.229	0
RLIM	0	-0.790976	0.932	0.188	0
RDM1	0	-0.394008	0.472	0.195	0
LY75	0	0.262832	0.298	0.803	0
RNF150	0	-1.2548	0.752	0.28	0
DNAJC12	0	-0.550323	0.548	0.194	0
DCBLD1	0	0.523225	0.182	0.521	0
BRWD3	0	-1.04764	0.987	0.336	0
RPGRIP1L	0	0.536583	0.337	0.79	0
RALB	0	-1.01795	0.978	0.424	0
ENOX2	0	-0.474893	0.622	0.199	0
DNMBP	0	0.671223	0.163	0.387	0
SOX11	0	-0.451537	0.427	0.188	0
TET2	0	-0.674848	0.47	0.222	0
PPL	0	-0.5276	0.988	0.317	0
SLC10A7	0	0.667094	0.195	0.345	0
TEX9	0	-0.486242	0.87	0.392	0
STXBP4	0	0.42057	0.236	0.325	0
SPATA20	0	-0.428442	0.999	0.432	0
UBE3C	0	-0.559267	0.889	0.428	0
PROCR	0	-0.313914	0.301	0.202	0
SLC16A4	0	0.921572	0.18	0.484	0
CHMP2B	0	-0.416954	0.999	0.809	0
RASL12	0	0.345117	0.189	0.565	0
PRKCI	0	-0.778947	0.114	0.108	0
HESX1	0	-0.290588	0.99	0.511	0
PITPNM3	0	-0.805683	0.672	0.215	0
SH3BP2	0	0.572213	0.324	0.973	0
SMPD3	0	-0.733233	0.537	0.194	0
SLC43A3	0	-0.376855	0.995	0.501	0
ITPR1	0	0.55178	0.227	0.632	0
ACAA2	0	-0.812985	0.975	0.265	0
SPIRE2	0	-0.876694	0.869	0.281	0
TMEM117	0	0.905793	0.324	0.972	0
MVD	0	-0.659091	0.796	0.305	0
ZNRF3	0	0.746383	0.237	0.66	0
SMG5	0	-0.558208	0.993	0.459	0
FBXW2	0	-0.670914	0.992	0.56	0
CCDC167	0	-0.344636	0.453	0.131	0
MCM9	0	0.43515	0.208	0.524	0
LIMS1	0	0.358884	0.693	0.994	0
INVS	0	0.663241	0.208	0.386	0
HEY1	0	-0.848749	0.43	0.231	0
GTF2H2	0	-0.71956	0.978	0.266	0
TNK2	0	0.34066	0.426	0.885	0
SPTY2D1	0	-0.610024	0.97	0.246	0
IFT88	0	-0.318043	0.989	0.662	0
NR6A1	0	-0.401286	0.982	0.512	0
IFT57	0	-0.497592	0.892	0.347	0
PHKA1	0	0.727217	0.194	0.948	0
STYK1	0	-0.592941	0.211	0.123	0
SNX9	0	-0.865595	0.998	0.442	0
PIGZ	0	-0.41656	0.626	0.127	0
ACSS2	0	0.362735	0.283	0.667	0
IGSF9B	0	-1.27826	0.52	0.257	0
GXYLT1	0	-0.589285	0.392	0.154	0
MPPED2	0	1.09149	0.307	0.915	0
TBC1D13	0	-0.404412	0.77	0.308	0
SLC6A4	0	0.74292	0.228	0.582	0
IL17RD	0	-0.570462	0.297	0.196	0
ATP13A3	0	-0.407958	0.987	0.693	0
POLE2	0	-0.730273	0.611	0.22	0
FGFR4	0	-0.476018	0.788	0.2	0
SLC29A1	0	-0.753774	0.733	0.212	0
TRIM3	0	-0.864629	0.979	0.277	0
ERC2	0	0.61175	0.522	0.987	0
DLGAP3	0	0.291985	0.103	0.363	0
SMC4	0	0.497779	0.214	0.816	0
MRPS30	0	-0.57294	1	0.965	0
SIPA1L2	0	-0.833377	1	0.975	0
STARD3	0	-0.643748	0.596	0.226	0
TXNDC5	0	-0.564336	0.393	0.15	0
NPHP4	0	-0.288699	0.997	0.712	0
IRAK2	0	-0.288948	0.823	0.252	0
TNFRSF9	0	-0.422749	0.518	0.184	0
TOPORS	0	-0.483311	0.999	0.962	0
SNN	0	-0.275948	1	0.987	0
AHCY	0	-0.465925	0.698	0.214	0
ADCY5	0	0.852063	0.188	0.649	0
TFCP2	0	0.325722	0.127	0.756	0
STARD4	0	-0.482147	0.924	0.329	0
SERTAD2	0	-0.7787	0.966	0.505	0
REXO1	0	-0.715379	0.299	0.201	0
FBXO31	0	-0.554783	0.763	0.283	0
ZBTB33	0	-0.592682	0.992	0.527	0
INPP5E	0	-0.49671	0.611	0.232	0
CEP63	0	0.285312	0.466	0.912	0
MRPL38	0	-0.377979	1	0.771	0
ACAD9	0	-0.813596	0.794	0.289	0
TRAPPC10	0	-0.734272	0.82	0.207	0
SEC24D	0	0.422381	0.17	0.463	0
SLC46A3	0	0.498575	0.261	0.8	0
CWC25	0	-0.858339	0.992	0.587	0
EME2	0	-0.473413	0.365	0.146	0
LRRC45	0	-0.482053	0.138	0.112	0
ADAMTS7	0	-0.669727	0.393	0.109	0
FBF1	0	-0.794677	0.579	0.133	0
SMARCA1	0	-1.00858	0.994	0.388	0
PSEN2	0	-0.839155	0.401	0.211	0
RBM34	0	-0.93851	0.999	0.676	0
RNF123	0	-0.408337	0.548	0.182	0
BOD1	0	-0.965254	0.936	0.374	0
BRPF1	0	-0.336698	0.983	0.63	0
PEMT	0	-0.998615	0.393	0.19	0
SSH1	0	0.59939	0.288	0.985	0
DIXDC1	0	-1.03883	0.999	0.727	0
RAP1GAP2	0	-0.303948	0.625	0.24	0
ARHGEF33	0	0.512218	0.434	0.994	0
TCF20	0	-0.702605	0.994	0.361	0
EVPL	0	-0.388002	0.696	0.293	0
ACER3	0	-1.00294	0.97	0.288	0
KLF11	0	-0.429571	0.999	0.681	0
TASP1	0	0.801961	0.197	0.335	0
HIPK3	0	0.26249	0.441	0.865	0
SOS2	0	-0.695619	0.995	0.633	0
CNTF	0	-0.462259	0.809	0.131	0
CHST14	0	-0.958994	0.249	0.216	0
PRDM2	0	0.612952	0.629	0.998	0
TAF2	0	-0.820001	0.974	0.269	0
BIVM	0	-0.401034	0.896	0.369	0
HIC2	0	-0.969162	0.471	0.203	0
SLC25A13	0	-0.584429	0.614	0.232	0
PATL1	0	0.2606	0.717	0.992	0
VRK1	0	-0.330419	0.863	0.503	0
APEH	0	-0.836884	0.981	0.584	0
INTS2	0	0.322135	0.36	0.824	0
MFAP3	0	-0.905981	0.897	0.372	0
IFNGR2	0	-0.628724	0.424	0.215	0
B4GALT2	0	-0.792103	0.853	0.25	0
GALE	0	-0.618369	0.838	0.293	0
PSEN1	0	-0.269111	0.675	0.256	0
CHSY1	0	-0.571943	0.22	0.152	0
SGSM1	0	0.296287	0.074	0.219	0
RFXANK	0	-0.250026	0.976	0.818	0
RPF2	0	-0.522928	0.946	0.489	0
PDS5B	0	-0.732097	0.975	0.284	0
DHX57	0	0.373049	0.236	0.566	0
SGPL1	0	-0.893028	0.79	0.333	0
RPAP1	0	-0.54003	0.924	0.292	0
ATG14	0	0.634094	0.316	0.742	0
EXOC7	0	-1.00798	0.833	0.284	0
GTPBP4	0	-0.711562	0.979	0.6	0
BCR	0	-1.05595	0.992	0.63	0
ARMC7	0	-0.563882	0.877	0.318	0
CHERP	0	-0.800176	0.896	0.366	0
SHC2	0	-0.547531	0.991	0.774	0
SFXN4	0	-0.278329	0.781	0.208	0
UGGT2	0	0.712704	0.209	0.421	0
PLRG1	0	-0.686707	0.608	0.136	0
L2HGDH	0	-0.308872	0.905	0.361	0
ZBTB40	0	0.672572	0.293	0.821	0
FAN1	0	-0.520821	0.999	0.534	0
AUH	0	-0.783596	0.994	0.26	0
MARS2	0	-0.304522	0.842	0.321	0
CLCN7	0	-0.793747	0.873	0.379	0
IMP4	0	-0.487452	0.213	0.155	0
USP40	0	0.295354	0.455	0.93	0
NFIL3	0	-0.833049	0.93	0.208	0
RCBTB1	0	-0.434228	0.988	0.416	0
MED20	0	-0.593258	0.918	0.316	0
L3MBTL2	0	-0.350287	0.951	0.297	0
ECD	0	-0.372934	0.927	0.356	0
GGA1	0	-0.634417	0.992	0.514	0
RRN3	0	-0.501389	0.998	0.56	0
PYGO1	0	0.338391	0.603	0.986	0
PHTF2	0	-0.453029	0.965	0.364	0
USP19	0	-0.714497	0.904	0.219	0
ANAPC7	0	-0.377531	0.944	0.516	0
LIN52	0	-0.484572	0.955	0.325	0
DHX38	0	-0.700298	0.957	0.302	0
PIGQ	0	-0.340868	0.959	0.505	0
SFT2D2	0	-0.588107	0.46	0.154	0
CAT	0	-0.833243	0.317	0.206	0
BRF1	0	-0.665842	0.996	0.421	0
GORAB	0	0.354335	0.444	0.989	0
NFKB1	0	0.788935	0.362	0.973	0
TBL3	0	-1.02943	0.973	0.362	0
SPC25	0	-0.336575	0.75	0.247	0
ADRA1B	0	0.454016	0.133	0.508	0
SEH1L	0	-0.835158	0.928	0.369	0
CLGN	0	-0.876409	1	0.947	0
MYOM3	0	-1.20437	0.611	0.247	0
SUV39H1	0	-0.620153	0.222	0.766	0
SEMA4B	0	-0.805457	0.351	0.168	0
ZNHIT6	0	-0.347057	0.955	0.435	0
PDGFRL	0	-0.919272	0.968	0.297	0
ATP13A1	0	-0.599742	0.965	0.361	0
PSMG3	0	-0.866682	0.993	0.311	0
CLCN5	0	-0.8401	0.48	0.224	0
PRKCE	2.09117e-307	1.13816	0.267	0.56	6.27351e-304
CHN2	2.82326e-307	0.416287	0.735	0.993	8.46979e-304
TMEM62	3.62566e-307	-0.418874	0.908	0.457	1.0877e-303
CBLN1	2.15545e-305	-0.374229	0.854	0.355	6.46635e-302
RAD54L2	8.56198e-305	-0.469597	0.234	0.17	2.56859e-301
CCDC34	2.38872e-304	-0.504676	1	0.994	7.16617e-301
CKS1B	6.29835e-302	-0.353763	0.993	0.913	1.8895e-298
CRYAB	1.05299e-301	-0.773344	1	1	3.15896e-298
GPR180	1.65143e-301	0.446981	0.282	0.666	4.9543e-298
DGKH	9.61404e-301	0.489497	0.537	0.949	2.88421e-297
GPR155	5.30277e-300	-0.336876	0.942	0.631	1.59083e-296
ARHGAP22	2.0465e-299	-0.936439	0.28	0.261	6.13951e-296
BICC1	1.35016e-298	0.726185	0.285	0.735	4.05049e-295
RASGRP3	1.44238e-298	0.934665	0.274	0.758	4.32714e-295
HERC3	3.81288e-297	-0.586682	0.996	0.708	1.14386e-293
NPVF	9.7586e-297	1.29233	0.937	1	2.92758e-293
CDK10	1.13506e-296	-0.568073	0.914	0.478	3.40519e-293
STAC	1.73323e-296	0.265332	0.773	0.973	5.19968e-293
SGCB	2.82712e-296	-0.430107	0.871	0.537	8.48135e-293
ACOT11	8.13093e-295	0.558067	0.371	0.855	2.43928e-291
RAVER2	3.20642e-294	0.66638	0.328	0.878	9.61927e-291
ZNF704	9.09409e-294	0.373284	0.591	0.953	2.72823e-290
CCDC15	2.9732e-293	0.342595	0.199	0.317	8.91961e-290
IGF2BP3	7.0237e-293	-0.724539	0.168	0.198	2.10711e-289
OPTN	5.76616e-292	-1.07142	0.973	0.481	1.72985e-288
FASTK	1.34305e-290	-1.12607	0.987	0.512	4.02915e-287
EML1	1.7976e-290	0.290779	0.35	0.736	5.3928e-287
ASXL3	1.79865e-290	-0.553739	0.406	0.27	5.39594e-287
CSMD3	2.14411e-290	0.382622	0.356	0.744	6.43232e-287
RNF44	1.68714e-289	-0.987138	0.754	0.307	5.06141e-286
CTSC	3.59733e-289	-0.426942	0.377	0.189	1.0792e-285
PLA2G7	3.61722e-289	-0.442158	0.344	0.161	1.08517e-285
SYNM	1.00496e-288	0.796117	0.88	0.999	3.01487e-285
SDC4	2.2029e-288	0.735	0.842	1	6.60871e-285
ELF1	3.84596e-288	0.706475	0.32	0.95	1.15379e-284
CEP250	5.81974e-288	0.498039	0.269	0.644	1.74592e-284
MYO3B	6.3775e-288	-1.09767	0.287	0.254	1.91325e-284
FRZB	2.22324e-287	0.98442	1	1	6.66972e-284
STAT1	1.1097e-286	0.379541	0.333	0.712	3.3291e-283
FKBP10	4.72881e-286	-1.31638	0.889	0.342	1.41864e-282
FAM43A	5.70305e-286	-1.1231	0.971	0.302	1.71091e-282
HECTD2	2.25951e-284	0.683209	0.318	0.786	6.77854e-281
MMD	5.58444e-284	-0.566599	0.572	0.244	1.67533e-280
SMURF2	5.92529e-284	0.429287	0.367	0.935	1.77759e-280
ARPC1B	1.36868e-283	-0.287557	0.167	0.533	4.10604e-280
FBXO9	1.64458e-283	-0.909201	1	0.677	4.93375e-280
POLL	3.32267e-283	-0.509952	0.896	0.906	9.96802e-280
RAD17	3.43524e-283	-0.515937	0.995	0.902	1.03057e-279
SLC16A3	2.16788e-282	-0.288086	0.958	0.587	6.50364e-279
OLFML3	2.267e-281	-0.811354	0.861	0.281	6.80099e-278
BTBD3	4.62582e-281	0.493986	0.438	0.944	1.38775e-277
DRP2	8.78179e-280	0.630371	0.227	0.263	2.63454e-276
AOX1	3.70618e-279	-1.05673	0.501	0.279	1.11185e-275
KCTD10	4.14408e-278	-0.637679	0.913	0.526	1.24322e-274
RASSF7	7.6969e-278	-0.312183	0.267	0.142	2.30907e-274
RASGRP1	3.826e-276	1.03879	0.52	0.983	1.1478e-272
ROBO1	5.00881e-276	0.937632	0.336	0.883	1.50264e-272
AGTPBP1	2.60779e-275	0.543593	0.365	0.736	7.82336e-272
EGFR	3.27163e-275	1.04492	0.813	1	9.81488e-272
ZFYVE19	3.96161e-275	-0.598308	0.207	0.18	1.18848e-271
HIVEP3	6.61949e-275	0.619845	0.471	0.844	1.98585e-271
FBXO15	1.07529e-274	0.286982	0.557	0.948	3.22587e-271
ACTA1	1.25095e-274	-0.283385	0.936	0.496	3.75284e-271
SHROOM2	1.54309e-272	-1.11626	0.52	0.277	4.62928e-269
LRP12	1.75066e-272	0.340682	0.207	0.089	5.25198e-269
MCAT	4.67061e-272	-0.441831	0.846	0.454	1.40118e-268
TBC1D30	1.1505e-271	0.595018	0.313	0.659	3.45149e-268
OLFML2A	4.13995e-271	-0.451879	0.303	0.221	1.24199e-267
MRPS35	1.67906e-270	-0.497618	0.981	0.726	5.03719e-267
DDR2	2.57436e-270	-0.775781	0.467	0.277	7.72308e-267
COCH	7.30703e-270	1.0918	0.282	0.175	2.19211e-266
SNX14	2.65698e-268	-0.802923	0.177	0.247	7.97095e-265
MAPK8IP1	4.60367e-268	-1.48693	0.959	0.35	1.3811e-264
SCEL	1.69648e-267	1.23692	0.283	0.558	5.08944e-264
RAB31	1.81147e-267	-1.23039	1	0.904	5.4344e-264
TSPO	8.57584e-267	-0.380682	0.999	0.937	2.57275e-263
JAKMIP2	1.07734e-264	-0.99928	0.977	0.435	3.23202e-261
WDR12	1.79931e-264	-0.577312	0.507	0.275	5.39793e-261
PPIC	5.39655e-264	-0.843462	0.587	0.289	1.61897e-260
OSBPL5	7.31039e-264	0.434866	0.204	0.4	2.19312e-260
EXOC6	1.15996e-263	-0.569386	1	0.956	3.47988e-260
P4HA2	1.49379e-263	0.322438	0.424	0.801	4.48136e-260
PRIM2	5.87272e-263	0.743699	0.194	0.281	1.76182e-259
COMMD8	1.56375e-262	-0.998163	0.973	0.313	4.69126e-259
VAMP3	1.62368e-261	-0.826631	1	0.999	4.87103e-258
CPEB3	6.61739e-261	0.284799	0.245	0.287	1.98522e-257
GLCE	7.77074e-261	0.605211	0.253	0.413	2.33122e-257
PGAP3	1.09144e-260	-0.624744	0.199	0.202	3.27433e-257
GCLC	1.11361e-260	-0.901536	0.34	0.226	3.34084e-257
LHX9	1.87157e-260	-0.917035	0.316	0.254	5.61471e-257
PECAM1	8.77008e-259	-0.307307	0.224	0.179	2.63102e-255
SOX2	1.09895e-258	-0.526649	1	1	3.29684e-255
CREM	4.50219e-258	0.446028	0.608	0.965	1.35066e-254
TGFBI	2.05276e-257	-0.856145	0.51	0.289	6.15829e-254
ANAPC10	3.08296e-257	-0.789726	0.963	0.526	9.24888e-254
NKRF	5.3929e-257	-0.25762	0.932	0.701	1.61787e-253
SLC8A3	2.01118e-256	-0.351711	0.892	0.51	6.03355e-253
RNF8	2.80971e-256	-0.581118	0.995	0.647	8.42912e-253
DCP1B	1.45609e-255	0.384226	0.223	0.469	4.36828e-252
MAML3	2.99582e-255	0.924146	0.455	0.963	8.98746e-252
NIN	4.5038e-255	0.447644	0.39	0.917	1.35114e-251
PPP2R2C	6.08921e-255	-0.597023	0.555	0.271	1.82676e-251
LGALSL	1.91023e-254	-0.80675	0.992	0.389	5.7307e-251
B4GALT5	5.48109e-254	0.494476	0.175	0.115	1.64433e-250
RTN1	7.00434e-254	-0.59946	0.979	0.663	2.1013e-250
SV2B	1.73356e-253	0.420701	0.803	0.986	5.20067e-250
PTP4A3	2.61886e-251	-0.542331	0.771	0.359	7.85659e-248
PROM1	5.23529e-251	-0.666686	0.493	0.259	1.57059e-247
SNAI2	6.9119e-251	-0.312603	0.2	0.259	2.07357e-247
PCDH17	1.60985e-250	-0.811053	0.435	0.236	4.82954e-247
CEP135	1.87718e-250	0.354926	0.458	0.837	5.63154e-247
PHTF1	1.06355e-249	0.401816	0.249	0.455	3.19064e-246
NCOA3	1.20687e-249	0.360738	0.427	0.863	3.62062e-246
MYCBP	1.96403e-249	-1.09998	0.946	0.296	5.8921e-246
EPHB1	1.98531e-249	-0.99641	0.876	0.395	5.95594e-246
RTN4R	2.38896e-249	-0.608254	0.639	0.295	7.16689e-246
DNAH7	3.24586e-249	-0.398489	0.532	0.246	9.73757e-246
NDUFS2	3.89394e-249	-0.717259	0.999	0.855	1.16818e-245
SLC12A2	9.32656e-249	0.670331	0.487	0.831	2.79797e-245
PPM1L	3.92243e-248	-0.314997	0.841	0.496	1.17673e-244
SOSTDC1	4.03685e-248	-1.03786	0.728	0.295	1.21105e-244
MCM4	9.83654e-247	-0.309251	0.979	0.595	2.95096e-243
VEGFC	2.27669e-246	1.15631	0.29	0.383	6.83008e-243
TTC39C	9.19595e-246	-0.298788	0.857	0.492	2.75878e-242
CNKSR3	5.1033e-245	-0.464601	0.995	0.958	1.53099e-241
P2RY2	3.32881e-244	-1.26691	0.967	0.308	9.98643e-241
GRIA2	4.05896e-244	-0.405173	0.433	0.748	1.21769e-240
KLF10	6.06e-244	-0.887858	0.995	0.682	1.818e-240
FAM20C	1.02716e-243	-0.557989	0.951	0.574	3.08148e-240
DNAJC24	1.30532e-243	0.328404	0.317	0.692	3.91595e-240
FKBP14	1.16121e-242	-0.741109	0.95	0.388	3.48362e-239
SPARC	1.78638e-241	0.392605	0.312	0.852	5.35914e-238
CHST10	2.59919e-241	-0.748342	0.355	0.265	7.79756e-238
MYLK3	8.11102e-241	0.384636	0.341	0.708	2.4333e-237
GPR137C	1.8885e-240	0.549732	0.238	0.333	5.66549e-237
ST8SIA1	2.0832e-240	0.756204	0.897	1	6.24961e-237
ABHD12B	4.62533e-240	-0.57867	0.929	0.576	1.3876e-236
HEBP1	5.08276e-238	-0.810161	0.778	0.344	1.52483e-234
TAPT1	7.1481e-238	-0.353127	0.943	0.566	2.14443e-234
KCNIP2	8.6386e-238	0.413653	0.567	0.946	2.59158e-234
PIGC	2.80121e-237	-0.890449	0.842	0.367	8.40362e-234
DLG3	5.45652e-236	-0.72979	0.554	0.296	1.63696e-232
LYSMD2	6.09924e-236	-0.951913	0.929	0.369	1.82977e-232
CLSTN2	6.20725e-236	-0.972167	0.766	0.321	1.86217e-232
ALG3	1.05195e-235	-0.37412	0.888	0.53	3.15585e-232
DUSP22	1.24191e-235	0.263402	0.951	1	3.72574e-232
GRM5	1.86974e-235	0.637124	0.288	0.472	5.60922e-232
UCK2	1.83859e-234	-0.535427	0.387	0.284	5.51577e-231
CC2D2A	3.77744e-234	0.571064	0.24	0.415	1.13323e-230
EIF5A2	4.53217e-234	-1.05695	0.652	0.299	1.35965e-230
GALNT7	5.87407e-234	-1.27452	0.997	0.337	1.76222e-230
B4GALT6	1.58019e-233	0.943866	0.336	0.933	4.74058e-230
PFKFB2	2.22026e-233	0.470816	0.5	0.868	6.66079e-230
CENPK	1.48596e-230	-0.324549	0.956	0.456	4.45787e-227
NFE2L1	6.56814e-230	-0.694844	0.996	0.762	1.97044e-226
HIF1AN	1.28366e-229	-0.633101	0.831	0.439	3.85098e-226
CASP7	1.16335e-228	0.493131	0.238	0.389	3.49005e-225
ITGB4	4.13868e-228	-0.814879	0.684	0.305	1.2416e-224
SOX13	1.2993e-227	-0.708834	0.704	0.337	3.89791e-224
ANXA5	1.52165e-227	-0.702739	1	0.994	4.56495e-224
MYOF	3.0556e-227	-0.270256	0.726	0.424	9.16679e-224
PCSK1	5.07371e-227	-0.27717	0.762	0.331	1.52211e-223
FGF13	2.30099e-226	0.794004	0.87	0.998	6.90297e-223
SNRNP48	6.53451e-226	0.464784	0.478	0.794	1.96035e-222
HTRA3	1.17929e-225	-1.26325	0.613	0.304	3.53786e-222
MAP7D1	4.39876e-225	-0.75316	0.782	0.331	1.31963e-221
RNF169	2.56658e-224	0.568975	0.308	0.649	7.69975e-221
OSGIN2	9.75472e-224	0.340542	0.666	0.969	2.92641e-220
NQO1	1.67111e-223	-0.684758	0.993	0.807	5.01334e-220
YOD1	3.82171e-223	-0.270915	0.928	0.567	1.14651e-219
JAK2	5.29201e-223	-0.874718	0.366	0.272	1.5876e-219
ZNF711	7.7335e-223	-1.04999	0.33	0.266	2.32005e-219
DYRK2	4.27785e-222	-0.660647	0.952	0.618	1.28336e-218
RABGAP1L	5.7591e-220	0.750226	0.28	0.395	1.72773e-216
FYCO1	1.32534e-219	-0.250976	0.933	0.644	3.97601e-216
WSCD2	2.46723e-219	-0.519727	0.82	0.354	7.40168e-216
GANC	6.66474e-219	-0.48072	0.616	0.306	1.99942e-215
ATMIN	1.10818e-218	-0.529997	0.783	0.404	3.32455e-215
SEC23A	1.1794e-218	-0.808531	0.716	0.334	3.53819e-215
PARVA	4.12204e-218	0.802819	0.549	0.985	1.23661e-214
ZMPSTE24	7.90189e-218	-0.491229	0.831	0.455	2.37057e-214
PYGB	2.17589e-217	-0.536759	0.604	0.282	6.52766e-214
TRPM3	2.48787e-217	-0.726546	0.887	0.7	7.4636e-214
TPP2	3.76479e-216	0.260329	0.286	0.591	1.12944e-212
TRAF3	2.39086e-215	0.420589	0.242	0.462	7.17258e-212
ELMO1	3.07663e-215	-0.78998	0.454	0.265	9.22988e-212
VPS33A	1.15996e-214	-0.650601	0.99	0.594	3.47988e-211
ABHD2	1.244e-214	0.357906	0.9	0.999	3.73199e-211
NDST3	7.86017e-214	-0.323654	0.432	0.242	2.35805e-210
NSG1	9.93698e-213	-0.437668	0.839	0.361	2.98109e-209
GPCPD1	1.43177e-212	0.524015	0.321	0.68	4.29531e-209
DACT1	1.4932e-212	-1.18297	0.635	0.308	4.4796e-209
OSBPL9	1.88476e-212	-0.952518	0.996	0.762	5.65429e-209
TNFRSF1A	3.82972e-212	-0.690005	0.947	0.513	1.14892e-208
RPAP3	1.38499e-211	-0.815031	0.993	0.578	4.15497e-208
LITAF	1.58895e-211	0.929416	1	1	4.76686e-208
ALAS1	2.07168e-211	-0.622358	0.961	0.602	6.21504e-208
INTU	3.65057e-211	0.29125	0.544	0.892	1.09517e-207
CNP	2.42234e-210	-1.39104	0.997	0.559	7.26703e-207
NEDD1	1.95954e-209	-0.266951	0.362	0.231	5.87863e-206
MFAP3L	1.39583e-207	-0.801249	0.12	0.147	4.18749e-204
FKBP1B	3.52029e-207	-0.300492	0.709	0.36	1.05609e-203
KIF3C	3.65098e-206	-0.386309	0.94	0.679	1.09529e-202
MAP2K4	4.79765e-206	0.568587	0.306	0.59	1.4393e-202
MEST	1.43327e-205	0.797582	0.38	0.776	4.29981e-202
OTUD6B	1.79726e-205	-1.23069	0.71	0.326	5.39178e-202
RNF141	5.9064e-205	-1.24269	0.977	0.368	1.77192e-201
DOCK10	1.3557e-204	0.612375	0.289	0.146	4.06711e-201
CHUK	6.89127e-204	-0.519268	0.767	0.415	2.06738e-200
SLC2A13	9.58793e-204	0.345338	0.222	0.473	2.87638e-200
FASN	1.47764e-203	-1.26931	0.958	0.35	4.43293e-200
SLC39A13	3.31927e-203	-0.617274	0.474	0.249	9.9578e-200
LPCAT1	9.48655e-203	-0.759171	0.818	0.413	2.84597e-199
DSTYK	1.14908e-200	0.774013	0.945	1	3.44723e-197
SUCLG2	6.28702e-200	0.447366	0.361	0.882	1.8861e-196
PDGFRB	3.78473e-198	0.978203	0.577	0.991	1.13542e-194
UBASH3B	4.09656e-198	0.287941	0.257	0.223	1.22897e-194
SOCS5	9.7307e-197	0.470354	0.264	0.471	2.91921e-193
SPICE1	4.96841e-196	-0.369665	0.555	0.272	1.49052e-192
SH3GL3	1.13082e-195	-0.471194	0.797	0.381	3.39247e-192
IDH1	1.3044e-195	-0.932242	0.979	0.429	3.91321e-192
CILP	5.67479e-195	-0.364632	0.901	0.455	1.70244e-191
PLXNA1	2.84352e-194	-1.32095	0.409	0.302	8.53056e-191
TPST1	3.50706e-194	0.304644	0.207	0.357	1.05212e-190
TYRO3	1.30556e-192	-0.739853	0.201	0.698	3.91669e-189
ELP3	2.2811e-192	-0.320477	0.65	0.385	6.84331e-189
CABP2	2.36847e-192	-0.971393	0.23	0.245	7.1054e-189
PHACTR3	7.96003e-192	-0.504045	0.07	0.116	2.38801e-188
TMEM138	3.24705e-191	-0.917632	0.91	0.449	9.74114e-188
LRRC3B	7.18694e-191	-0.426982	0.506	0.252	2.15608e-187
EGFL7	1.33247e-190	-0.400209	0.449	0.283	3.99741e-187
VRK2	1.51297e-190	0.481419	0.512	0.885	4.53891e-187
EPHX4	1.60424e-190	-0.346695	0.773	0.753	4.81272e-187
FILIP1L	8.51136e-190	-0.964527	0.368	0.283	2.55341e-186
GADL1	1.46132e-189	-0.761363	0.807	0.393	4.38395e-186
SLC16A9	1.74163e-189	-0.282298	0.168	0.131	5.2249e-186
CCDC60	4.19668e-189	0.268994	0.2	0.074	1.25901e-185
NPC2	4.9726e-189	-0.465692	1	1	1.49178e-185
BHLHE40	1.18911e-188	-0.465076	1	0.998	3.56734e-185
UBE2V2	1.11733e-187	-1.05019	1	0.613	3.35199e-184
TRNT1	1.14132e-187	-0.560407	0.695	0.384	3.42396e-184
ASAH1	3.23077e-187	-0.635539	1	0.999	9.6923e-184
MCL1	1.3183e-186	-1.14333	0.795	0.342	3.95489e-183
SORL1	1.86906e-186	-1.27744	0.981	0.791	5.60718e-183
PHKA2	3.53841e-186	-0.683361	0.971	0.724	1.06152e-182
FXYD6	4.31651e-186	-0.377834	1	1	1.29495e-182
IRS2	1.13807e-185	-0.386737	1	0.997	3.41422e-182
PALMD	1.00723e-184	0.332689	0.56	0.885	3.02169e-181
KANK1	1.68986e-184	0.951418	0.331	0.833	5.06959e-181
DOCK3	3.83008e-183	-1.24275	0.921	0.368	1.14902e-179
TACC1	5.40743e-183	-0.355282	0.999	1	1.62223e-179
DDB2	7.43542e-183	0.478667	0.486	0.84	2.23063e-179
SNX10	1.11449e-182	1.05914	0.968	1	3.34346e-179
CDC14B	1.16514e-182	0.265975	0.259	0.344	3.49541e-179
TNFAIP1	1.10624e-181	-0.49882	0.489	0.272	3.31873e-178
ELMOD2	2.64037e-181	-0.74465	0.732	0.355	7.92112e-178
NRP1	3.15047e-181	1.05377	0.416	0.937	9.45142e-178
HMGCR	6.09047e-181	-0.912351	0.553	0.318	1.82714e-177
UHMK1	8.20768e-181	-0.285841	0.928	0.988	2.4623e-177
WDR59	1.01193e-180	0.315193	0.401	0.718	3.03579e-177
PI4KA	1.5021e-180	0.427848	0.279	0.495	4.50631e-177
GPX8	1.51349e-180	-0.811811	0.437	0.301	4.54048e-177
ANKRD9	1.54076e-180	-0.706409	0.973	0.609	4.62229e-177
CHIC1	1.56207e-180	0.553285	0.327	0.541	4.68622e-177
RAI2	1.83689e-180	-1.20007	0.795	0.35	5.51068e-177
MAP2K6	2.06951e-180	1.19607	0.32	0.603	6.20854e-177
TM7SF3	5.67666e-180	0.250587	0.659	0.932	1.703e-176
STK39	1.60979e-177	0.440449	0.734	0.719	4.82938e-174
EGR1	1.78169e-177	-0.836284	1	1	5.34507e-174
RBMS1	2.69815e-177	-0.508295	0.379	0.253	8.09444e-174
ARFGEF2	1.60778e-176	-0.46776	0.978	0.674	4.82333e-173
FAM126B	3.42133e-176	0.494196	0.326	0.48	1.0264e-172
CRMP1	6.20409e-176	-0.952613	1	0.753	1.86123e-172
WDR7	1.19846e-175	0.766782	0.354	0.902	3.59537e-172
PHACTR2	2.036e-175	0.759252	0.616	0.982	6.10799e-172
CDH19	5.29188e-175	0.663787	0.335	0.536	1.58756e-171
EDNRA	1.67178e-174	-0.265163	0.251	0.224	5.01534e-171
ACAA1	5.43503e-174	-0.689316	1	0.962	1.63051e-170
ETV6	1.08991e-173	0.700553	0.334	0.713	3.26973e-170
CCND3	2.26768e-173	-0.540265	0.904	0.563	6.80305e-170
SPATA5	2.8416e-173	0.754844	0.639	0.916	8.5248e-170
SORCS1	5.39466e-173	-0.622437	0.945	0.646	1.6184e-169
DUSP1	1.27099e-172	-1.16836	1	1	3.81297e-169
VPS8	4.00673e-172	0.326657	0.332	0.676	1.20202e-168
PLCL2	4.71033e-172	-1.27448	0.952	0.386	1.4131e-168
RAB11FIP4	1.24271e-170	-0.98788	0.995	0.495	3.72812e-167
FAIM	2.36854e-170	-0.402961	0.905	0.598	7.10561e-167
GFOD2	2.48449e-170	-0.543985	0.425	0.266	7.45348e-167
GEMIN5	3.60745e-170	-0.262057	0.504	0.26	1.08224e-166
WNK2	2.62294e-169	-0.94211	0.857	0.368	7.86883e-166
NOC2L	1.33178e-168	-0.768863	0.741	0.399	3.99533e-165
NOX4	1.45753e-168	1.32703	0.33	0.529	4.37258e-165
MAP3K1	1.57934e-168	0.93548	0.332	0.623	4.73803e-165
ITGAV	1.8646e-168	0.746777	0.993	1	5.59379e-165
MFAP2	5.56762e-168	0.744962	0.607	0.902	1.67028e-164
ARR3	1.5329e-167	0.404869	0.752	0.998	4.59871e-164
BRMS1L	2.26781e-167	-0.479131	0.593	0.319	6.80342e-164
GADD45A	4.48873e-167	-0.947641	0.913	0.509	1.34662e-163
IVNS1ABP	6.3555e-167	-0.713081	0.355	0.274	1.90665e-163
TANC1	1.19404e-166	-0.930732	0.946	0.497	3.58212e-163
GLRX2	7.59619e-166	-1.00945	0.917	0.363	2.27886e-162
FAM78A	3.70945e-165	-0.412856	0.271	0.209	1.11283e-161
CNTN4	6.21936e-165	1.54233	0.36	0.859	1.86581e-161
ABCC5	1.9088e-164	-0.824354	0.779	0.402	5.72641e-161
SKIL	1.92177e-164	0.462847	0.589	0.902	5.76531e-161
DDAH1	5.58922e-164	0.255418	0.426	0.738	1.67677e-160
PRSS12	6.85318e-164	-0.36326	0.836	0.427	2.05595e-160
TATDN1	8.49459e-164	-0.440454	1	0.918	2.54838e-160
TLN1	1.04804e-163	-0.585058	1	0.999	3.14412e-160
MAP1A	1.90934e-163	-0.687632	0.957	0.646	5.72803e-160
DMXL1	2.82757e-163	0.405045	0.34	0.645	8.48272e-160
PAM	3.12116e-163	0.356024	0.341	0.597	9.36348e-160
TGIF1	3.94776e-163	-0.430902	1	0.936	1.18433e-159
ABCA2	1.82967e-162	-0.809694	0.256	0.293	5.489e-159
THBS1	1.98399e-161	-0.46603	0.819	0.434	5.95197e-158
LZTFL1	2.11795e-161	-0.630243	0.551	0.32	6.35384e-158
OSBPL1A	2.15306e-161	0.319412	0.64	0.99	6.45917e-158
CAD	5.86699e-161	-0.700762	0.964	0.477	1.7601e-157
NEK6	9.49055e-160	-0.71946	0.877	0.418	2.84717e-156
AUTS2	2.36948e-159	-0.313221	0.676	0.233	7.10844e-156
NFKBIZ	1.00353e-158	-0.964571	1	0.931	3.01058e-155
SMYD3	2.9078e-158	1.0847	0.34	0.749	8.7234e-155
ZNF827	3.3443e-158	0.533452	0.253	0.291	1.00329e-154
FAM122B	4.66953e-158	-1.08691	0.919	0.444	1.40086e-154
CLVS1	7.12419e-158	-0.682404	0.861	0.503	2.13726e-154
ARL13B	8.92202e-158	0.549332	0.319	0.515	2.67661e-154
CTSA	1.01413e-157	-0.840527	0.767	0.397	3.0424e-154
DPP8	3.11027e-157	0.554282	0.322	0.576	9.33082e-154
FBXO32	8.71978e-157	0.368337	0.677	0.981	2.61593e-153
RLBP1	1.01252e-156	1.03001	1	0.993	3.03755e-153
PRKD1	1.07364e-156	0.619294	0.695	0.645	3.22092e-153
GRIP1	5.0268e-156	0.619447	0.3	0.507	1.50804e-152
PRSS23	5.87843e-156	-0.420203	0.209	0.684	1.76353e-152
TANC2	1.41561e-155	-0.777235	0.162	0.212	4.24684e-152
AGGF1	2.16856e-155	0.29948	0.418	0.729	6.50567e-152
MET	4.22403e-155	-0.82583	0.821	0.389	1.26721e-151
DPYSL3	9.84875e-155	-0.479821	0.894	0.897	2.95463e-151
RELL1	1.68833e-154	-0.456733	0.696	0.391	5.06498e-151
EPHX2	1.9955e-154	0.556358	0.658	0.991	5.98649e-151
AP3B2	3.92001e-154	-0.692553	0.929	0.442	1.176e-150
SIGMAR1	4.32848e-154	-0.644221	0.248	0.251	1.29854e-150
LIX1	1.44466e-153	0.309429	0.227	0.396	4.33399e-150
MAPKBP1	1.07295e-152	-0.346535	0.954	0.647	3.21884e-149
SERPINH1	2.37781e-152	-0.863683	0.923	0.351	7.13342e-149
ELOVL1	3.2115e-151	-0.469482	0.465	0.266	9.63449e-148
SLCO4C1	5.03517e-151	0.405145	0.397	0.772	1.51055e-147
LRRC6	7.02599e-151	-0.64467	0.471	0.331	2.1078e-147
PREX1	3.54082e-150	-0.670123	0.76	0.361	1.06225e-146
SPRY2	3.62969e-149	-0.526111	0.995	0.678	1.08891e-145
CPXM2	2.81262e-148	-0.483305	0.36	0.688	8.43785e-145
PLS3	3.58656e-148	0.464716	0.644	0.885	1.07597e-144
SUPT3H	4.72617e-148	1.4105	0.341	0.566	1.41785e-144
DYSF	6.14394e-148	0.548552	0.354	0.569	1.84318e-144
CHST12	7.7726e-148	-0.284631	0.521	0.694	2.33178e-144
SALL1	1.78212e-147	-0.488514	0.429	0.319	5.34635e-144
SEMA5A	2.40923e-147	0.511133	0.851	1	7.22769e-144
GRIA3	3.46041e-147	-0.388349	0.456	0.285	1.03812e-143
TRMT1L	8.94596e-147	-0.433658	0.166	0.241	2.68379e-143
PHLDA2	1.02733e-146	-0.373584	0.958	0.628	3.08199e-143
DAB2	2.97028e-146	-0.327241	0.654	0.378	8.91084e-143
PIK3CG	5.55617e-146	-0.572009	0.244	0.337	1.66685e-142
ZNF804A	5.9e-146	-0.438432	0.498	0.331	1.77e-142
ELK4	7.29297e-146	-0.566329	0.554	0.329	2.18789e-142
GUCY1A2	1.31711e-145	1.00972	0.364	0.926	3.95132e-142
DCTN2	2.96893e-145	-0.945352	1	0.764	8.90678e-142
EXOSC9	6.80312e-145	-0.307482	0.984	0.789	2.04094e-141
OTUD7B	9.69979e-145	-0.311912	0.861	0.6	2.90994e-141
UBE2F	2.63306e-144	-0.70733	0.405	0.317	7.89919e-141
PLEKHG5	6.1386e-144	-1.42033	0.978	0.494	1.84158e-140
DDX60	2.24082e-143	0.388337	0.382	0.618	6.72247e-140
FSTL4	3.01338e-143	-0.992812	0.385	0.296	9.04013e-140
HSD17B4	3.96846e-143	-0.455674	0.83	0.51	1.19054e-139
GPR85	4.06744e-143	-1.21119	0.56	0.341	1.22023e-139
DAAM2	1.72654e-142	0.357997	0.232	0.186	5.17962e-139
FOXN2	1.96942e-142	0.368576	0.49	0.941	5.90825e-139
CCDC92	2.02375e-142	-0.950636	0.761	0.371	6.07124e-139
LRP4	1.66461e-141	-0.781738	0.417	0.271	4.99384e-138
PIM3	1.39964e-140	-1.05551	0.999	0.68	4.19893e-137
MPP7	7.17897e-140	-0.5813	0.823	0.45	2.15369e-136
TARBP1	1.43744e-139	-0.277716	0.518	0.372	4.31233e-136
NTS	2.71713e-139	-0.365725	0.206	0.352	8.15138e-136
RIMS1	3.98132e-139	-0.452653	0.611	0.353	1.1944e-135
ANGPTL2	6.11263e-139	-0.402876	0.961	0.87	1.83379e-135
CTR9	1.49937e-138	-0.271423	0.464	0.744	4.4981e-135
HOMER2	1.57255e-137	0.420335	0.285	0.456	4.71766e-134
HOMER1	2.31098e-137	0.367512	0.296	0.413	6.93294e-134
DUSP14	5.61024e-137	-0.553593	0.399	0.325	1.68307e-133
SSTR2	1.53962e-136	-0.295636	0.213	0.249	4.61886e-133
TMEM47	3.23108e-136	-1.22547	1	0.926	9.69323e-133
ARL4A	8.03609e-136	-0.569976	0.811	0.436	2.41083e-132
PRKAA2	2.26874e-135	-0.628903	0.897	0.582	6.80621e-132
CACNA1D	2.75378e-135	0.668579	0.273	0.288	8.26133e-132
HSPA12A	3.05884e-135	-0.689846	1	0.92	9.17652e-132
NINJ1	5.64651e-135	-0.959923	0.997	0.768	1.69395e-131
AP4B1	1.4037e-134	-0.436547	0.999	0.983	4.21111e-131
SLC1A3	5.82141e-134	0.506227	0.976	0.999	1.74642e-130
COBLL1	6.94985e-134	-0.421735	1	1	2.08495e-130
MAPK8	7.70942e-134	0.401158	0.258	0.234	2.31283e-130
AP1AR	1.08226e-133	0.27908	0.221	0.292	3.24677e-130
TSHZ3	3.53796e-133	-0.423139	0.449	0.312	1.06139e-129
PDSS2	3.58692e-133	-0.380721	0.937	0.627	1.07607e-129
TMOD3	6.08786e-133	-0.496658	0.284	0.309	1.82636e-129
RHOJ	9.67155e-133	0.633461	0.258	0.155	2.90147e-129
ATP8A1	1.68302e-132	0.299137	0.167	0.219	5.04905e-129
PPAT	2.09275e-132	0.26298	0.301	0.578	6.27824e-129
SORD	5.04911e-132	-0.821819	0.221	0.347	1.51473e-128
NOL12	7.47044e-132	-0.371787	1	0.898	2.24113e-128
GRID2	1.04521e-131	-0.893574	0.938	0.949	3.13564e-128
ANK3	3.97145e-131	0.403397	0.787	0.981	1.19143e-127
SLC15A4	6.74811e-131	-0.328401	0.691	0.414	2.02443e-127
NUDT4	8.19592e-131	0.684721	1	1	2.45878e-127
NHS	8.91096e-131	0.731303	0.444	0.781	2.67329e-127
ID1	1.31059e-130	-0.950031	0.301	0.278	3.93177e-127
EXOC1	1.55626e-130	0.343572	0.536	0.848	4.66879e-127
PAFAH1B1	1.65504e-129	-1.46854	0.999	0.696	4.96513e-126
LRRTM4	3.17698e-129	1.4701	0.362	0.646	9.53093e-126
GRIK2	3.30158e-129	1.30991	0.358	0.811	9.90475e-126
STK4	3.4819e-128	0.320217	0.353	0.54	1.04457e-124
CSPP1	4.2899e-128	0.900161	0.513	0.93	1.28697e-124
DUSP6	1.36776e-127	-0.91042	0.999	0.996	4.10329e-124
XPR1	2.6197e-127	-0.407354	0.248	0.25	7.85909e-124
MCC	5.97829e-127	-0.821516	0.492	0.28	1.79349e-123
ANKMY2	8.45732e-127	0.341926	0.426	0.662	2.5372e-123
PLBD2	1.51301e-126	-0.765545	0.384	0.328	4.53902e-123
CDHR2	2.39371e-126	-1.3528	0.565	0.352	7.18113e-123
ITPK1	3.07877e-126	-0.459232	0.914	0.605	9.2363e-123
RHBDL3	7.86525e-126	1.06108	0.661	0.773	2.35958e-122
SNX16	1.839e-125	-0.443034	0.354	0.23	5.51701e-122
DTX4	2.91196e-125	-0.594857	0.663	0.359	8.73589e-122
CIT	3.45985e-125	0.634036	0.285	0.212	1.03796e-121
TIAM1	3.88705e-125	0.753372	0.372	0.702	1.16612e-121
MRAS	9.98902e-125	-0.348221	0.997	0.986	2.99671e-121
SETD7	1.17765e-124	-1.0642	0.647	0.367	3.53296e-121
IFIH1	2.00606e-124	0.320482	0.524	0.813	6.01817e-121
RAB30	4.6998e-124	0.635832	0.364	0.604	1.40994e-120
TFAP2A	7.67812e-124	-0.421939	0.757	0.495	2.30344e-120
SNTB2	2.49462e-123	0.269884	0.565	0.855	7.48387e-120
LRRK2	2.722e-123	0.614458	0.459	0.829	8.166e-120
ZBTB46	7.11129e-123	-0.85852	0.297	0.277	2.13339e-119
NTRK2	4.78458e-122	0.331489	1	1	1.43537e-118
HS3ST5	1.08491e-121	0.486113	0.401	0.606	3.25473e-118
ZDHHC2	3.34952e-121	0.330418	0.617	0.842	1.00486e-117
PLEKHO2	2.48457e-120	-0.502653	0.895	0.639	7.45372e-117
ABHD12	4.24995e-120	-0.56881	0.536	0.371	1.27498e-116
KCNC4	4.51352e-120	-0.315857	0.61	0.413	1.35406e-116
TMEM14A	5.33225e-120	-0.711249	1	0.91	1.59967e-116
PDE6H	1.18647e-119	0.531797	0.957	1	3.55941e-116
GLRX	2.51355e-119	-1.17506	0.174	0.321	7.54066e-116
OSBPL10	5.94103e-119	-0.424544	0.999	0.998	1.78231e-115
YWHAH	8.19592e-119	-1.29539	1	0.999	2.45878e-115
AARS2	1.011e-118	-0.305438	0.974	0.632	3.033e-115
TLL1	1.31263e-118	1.05374	0.342	0.411	3.93788e-115
STK38L	2.34974e-118	0.609406	0.386	0.945	7.04922e-115
KCNAB2	2.42928e-117	-0.344861	0.699	0.431	7.28784e-114
TRIM13	3.13934e-117	-0.349124	0.89	0.617	9.41803e-114
MAST2	4.84421e-117	-0.262332	0.845	0.603	1.45326e-113
FANCM	8.241e-117	-0.327	0.964	0.737	2.4723e-113
SRGAP2	8.84003e-117	-0.633243	0.592	0.382	2.65201e-113
LRP1B	4.33794e-115	0.312595	0.968	0.999	1.30138e-111
PSMA6	1.48538e-114	-1.17524	0.988	0.52	4.45615e-111
PMP22	2.10408e-114	-0.569488	0.988	0.756	6.31225e-111
PDZD2	4.94873e-114	0.758453	0.302	0.326	1.48462e-110
WWC1	2.59509e-113	-1.52026	0.783	0.37	7.78527e-110
PLAG1	4.02981e-113	0.275828	0.633	0.881	1.20894e-109
TMPRSS5	4.32565e-113	0.327488	0.195	0.198	1.29769e-109
FAM20B	5.12176e-113	-0.371815	0.139	0.135	1.53653e-109
ELOVL2	8.32612e-113	0.596354	0.372	0.465	2.49784e-109
KLHL5	1.7688e-112	0.865932	0.358	0.154	5.3064e-109
EML6	6.13863e-112	0.907352	0.368	0.527	1.84159e-108
SYNGR1	8.175e-112	-1.19138	0.516	0.351	2.4525e-108
TMCC2	1.33886e-111	-0.498511	0.835	0.468	4.01658e-108
TIMP3	1.91137e-111	0.54353	1	1	5.7341e-108
SLC20A2	2.822e-111	0.462314	0.228	0.261	8.46599e-108
CPNE8	2.772e-110	0.934036	0.303	0.308	8.31601e-107
CACHD1	8.52263e-110	0.311398	0.342	0.236	2.55679e-106
ITM2A	8.92001e-110	-1.11236	0.742	0.67	2.676e-106
EEF1E1	1.09517e-109	-1.21391	1	0.717	3.28551e-106
LIN54	1.15357e-109	-0.355971	0.999	0.859	3.46072e-106
EPB41L3	1.20732e-109	0.660203	0.988	0.971	3.62197e-106
FUT8	1.28763e-109	1.1694	0.366	0.314	3.86288e-106
PSAT1	1.83851e-109	1.05758	0.998	1	5.51553e-106
PPARA	4.68371e-109	0.657354	0.358	0.313	1.40511e-105
FAM98A	1.65848e-108	-0.486511	0.8	0.54	4.97544e-105
LYRM9	1.88081e-108	-0.324714	0.997	0.976	5.64243e-105
FIGN	1.99071e-108	0.839378	0.362	0.25	5.97212e-105
SOBP	7.37207e-108	0.480653	0.403	0.658	2.21162e-104
SNCG	7.52317e-108	0.627754	0.991	1	2.25695e-104
ATG7	1.27883e-107	0.493028	0.242	0.371	3.83649e-104
GPC1	1.42746e-107	-0.708537	0.718	0.428	4.28239e-104
GPAM	3.58649e-107	-0.821793	0.702	0.404	1.07595e-103
INPP5F	3.58901e-107	0.489024	0.4	0.844	1.0767e-103
ASPA	7.84015e-107	-0.633542	0.709	0.655	2.35205e-103
ZFYVE9	9.27105e-107	0.655935	0.341	0.476	2.78132e-103
ANKRD13B	1.33376e-106	-0.467711	0.329	0.269	4.00128e-103
SOD2	1.71562e-106	-0.54674	0.99	0.904	5.14687e-103
TRIM65	3.67541e-106	-0.265213	0.978	0.611	1.10262e-102
EIF4EBP1	1.3637e-105	-1.24273	0.953	0.678	4.0911e-102
EPAS1	1.5425e-105	-0.255745	0.96	0.999	4.6275e-102
NLGN1	1.57927e-105	-0.304417	0.738	0.705	4.7378e-102
LPIN2	1.66994e-105	-0.47279	0.305	0.535	5.00983e-102
SUSD4	9.13984e-105	-0.332166	0.277	0.224	2.74195e-101
CHRNA7	9.68114e-105	-0.268177	0.135	0.272	2.90434e-101
RALGDS	6.61543e-104	-1.45072	0.92	0.381	1.98463e-100
COMMD2	9.38033e-104	-1.12668	0.986	0.414	2.8141e-100
PLEKHM2	7.76499e-103	-0.629272	0.234	0.466	2.3295e-99
OSMR	1.42796e-102	-0.468927	0.466	0.329	4.28389e-99
USP31	3.34211e-102	-0.606671	0.182	0.214	1.00263e-98
AHI1	5.87495e-102	0.843942	0.384	0.804	1.76249e-98
UNC5B	6.764e-102	-1.42221	0.999	0.467	2.0292e-98
SEC14L1	1.65237e-101	-0.291798	0.342	0.546	4.95712e-98
NEURL1B	3.05353e-101	-1.04564	0.259	0.36	9.16059e-98
REXO2	3.60749e-101	-0.992851	0.879	0.404	1.08225e-97
GPR153	4.57066e-101	-0.281011	0.826	0.566	1.3712e-97
DBF4	1.47063e-100	-0.716137	0.155	0.224	4.4119e-97
SPON1	4.13777e-99	0.558939	0.845	1	1.24133e-95
NDUFAF4	4.63929e-99	-0.311473	0.965	0.862	1.39179e-95
LANCL1	6.20125e-99	-0.395345	0.909	0.753	1.86038e-95
CPEB2	2.09099e-98	0.26948	0.378	0.41	6.27297e-95
JAK1	2.70895e-98	0.323173	0.996	0.984	8.12685e-95
SDCCAG8	8.80036e-98	0.642645	0.39	0.762	2.64011e-94
CHST2	1.60624e-97	-0.45322	0.633	0.401	4.81873e-94
EDEM3	1.74373e-97	0.324766	0.254	0.522	5.2312e-94
ELL2	2.41585e-97	-0.274514	0.284	0.444	7.24755e-94
RNF19A	4.16064e-97	-0.327616	0.995	0.945	1.24819e-93
PLXDC2	4.45521e-97	0.481595	0.72	0.954	1.33656e-93
KDM2A	5.56909e-96	0.395314	0.398	0.687	1.67073e-92
JAKMIP1	1.93951e-95	-0.885066	1	0.61	5.81852e-92
MYH10	1.72267e-94	-0.325622	0.337	0.354	5.16801e-91
UBE4B	2.5434e-94	0.565918	0.351	0.654	7.6302e-91
COL9A1	2.01548e-93	1.08333	0.649	0.747	6.04645e-90
ECHDC3	1.2622e-92	-0.267108	0.944	0.747	3.78659e-89
CTNNA3	1.97785e-92	0.767522	0.632	0.414	5.93356e-89
IGSF21	2.33583e-92	-0.613691	0.571	0.643	7.00749e-89
IKBIP	6.32258e-92	0.391346	0.542	0.865	1.89677e-88
HSPG2	1.34925e-91	-1.09547	0.339	0.36	4.04775e-88
PLD1	1.88986e-91	-0.319082	0.263	0.23	5.66958e-88
LRRN1	2.84015e-91	0.266124	0.703	0.533	8.52045e-88
ZDHHC17	3.86462e-91	0.260267	0.414	0.717	1.15939e-87
ARHGAP24	1.42764e-90	0.646523	0.68	0.896	4.28293e-87
PLEKHA2	5.08489e-90	-1.32897	0.856	0.632	1.52547e-86
NR2E3	1.91154e-89	-0.266169	0.933	0.764	5.73461e-86
GK5	3.53938e-89	0.250604	0.259	0.394	1.06181e-85
SLC16A1	6.21767e-89	1.05832	0.997	0.994	1.8653e-85
HBEGF	1.29355e-88	0.318381	0.903	0.98	3.88064e-85
LRSAM1	9.00738e-88	-0.350058	0.615	0.425	2.70221e-84
SLC6A11	9.78002e-88	0.934379	0.652	0.799	2.93401e-84
TMEM30A	1.14235e-87	-0.889849	0.931	0.555	3.42706e-84
NRSN1	1.36379e-87	-0.395784	0.346	0.231	4.09137e-84
SAG	1.56496e-87	0.319278	0.99	1	4.69488e-84
TFAP2B	2.02767e-87	-0.594296	0.892	0.627	6.083e-84
RERG	2.07088e-87	1.35567	0.375	0.615	6.21264e-84
NUDT12	4.25109e-87	0.468322	0.307	0.469	1.27533e-83
SGMS1	2.67675e-86	0.391279	0.328	0.532	8.03025e-83
SESTD1	4.30281e-86	-0.521357	0.391	0.255	1.29084e-82
DECR1	1.71422e-85	0.622146	0.845	0.955	5.14267e-82
CD44	2.80984e-85	0.332259	0.775	0.688	8.42952e-82
SFXN1	6.16171e-85	-0.913944	0.913	0.469	1.84851e-81
WFS1	8.83462e-85	-0.456344	0.999	0.999	2.65039e-81
PPP1R9A	1.62455e-84	0.296353	0.735	0.984	4.87366e-81
ARRDC2	2.28407e-84	-0.295681	0.707	0.702	6.85222e-81
AKAP7	3.09557e-84	0.50425	0.374	0.523	9.28672e-81
ALDOC	3.78879e-84	-0.552336	1	0.977	1.13664e-80
GNG2	1.4491e-83	-0.303734	0.271	0.188	4.34729e-80
RECK	1.6737e-83	0.251131	0.338	0.282	5.0211e-80
BAG2	3.59495e-83	-1.24522	0.601	0.385	1.07848e-79
ZEB1	1.52098e-82	-0.696054	0.443	0.336	4.56294e-79
UGP2	4.76108e-82	0.900931	0.911	1	1.42833e-78
BCOR	7.93097e-82	-1.05887	0.528	0.388	2.37929e-78
ELOVL4	9.14059e-82	-0.790518	0.802	0.553	2.74218e-78
GNA14	1.65384e-81	0.294465	0.385	0.526	4.96152e-78
TBX3	2.15914e-81	0.267162	0.222	0.383	6.47743e-78
KCTD8	2.18806e-81	-0.616879	0.35	0.318	6.56418e-78
MED22	2.72097e-81	-0.657609	0.788	0.478	8.1629e-78
FAM3C	6.11226e-81	-0.612959	0.236	0.217	1.83368e-77
NFIA	1.11469e-80	-0.275996	0.848	0.94	3.34406e-77
ECI2	1.80626e-80	-0.672143	0.996	0.532	5.41878e-77
GPRC5B	2.30871e-80	-0.36295	1	0.975	6.92614e-77
DNAJA4	6.29676e-79	-0.606282	0.292	0.333	1.88903e-75
ARL5B	1.51872e-78	-0.562825	0.65	0.436	4.55616e-75
IRAK4	4.52105e-78	-0.564225	0.411	0.33	1.35631e-74
TMEM97	8.5508e-78	-0.587046	0.772	0.452	2.56524e-74
PTCHD1	1.5275e-77	-0.314771	0.487	0.364	4.58249e-74
BOC	4.64496e-77	-0.530871	0.197	0.348	1.39349e-73
TTC4	1.89044e-76	-0.419606	0.98	0.961	5.67132e-73
SLC9A9	7.9905e-76	1.30176	0.394	0.92	2.39715e-72
KCTD20	9.48243e-76	-0.673751	0.363	0.286	2.84473e-72
IL1RAPL1	1.02363e-75	0.895884	0.609	0.367	3.07089e-72
KLHL3	2.25461e-75	0.511195	0.399	0.471	6.76384e-72
SMARCD3	6.96123e-75	-0.287333	0.519	0.345	2.08837e-71
LZTR1	6.97668e-74	-0.33928	0.824	0.601	2.093e-70
SERPING1	6.37483e-73	-1.0123	1	0.593	1.91245e-69
PCMTD2	1.19425e-72	-0.750733	0.686	0.447	3.58274e-69
DNAJC13	1.44663e-72	0.618483	0.403	0.48	4.3399e-69
ID2	2.55518e-72	0.495284	1	1	7.66554e-69
REST	3.1933e-72	-0.608266	0.993	0.947	9.57989e-69
RAD50	6.98105e-72	-0.581419	0.777	0.506	2.09432e-68
MLLT3	9.96653e-72	0.675106	0.695	0.995	2.98996e-68
HIP1R	1.88595e-71	0.31371	0.487	0.72	5.65785e-68
FEZ1	2.8682e-71	-0.879223	0.986	0.513	8.60459e-68
CAMK2D	3.4644e-71	0.697164	0.514	0.939	1.03932e-67
WDR72	4.1289e-71	0.396413	0.521	0.836	1.23867e-67
CTNNA1	1.35767e-70	-0.709885	0.484	0.388	4.07301e-67
PAG1	2.18138e-70	0.279163	0.403	0.838	6.54414e-67
CD5	2.39294e-70	-0.28953	0.573	0.442	7.17883e-67
KCTD18	3.44572e-70	-0.303503	0.914	0.661	1.03372e-66
POGLUT1	4.92668e-70	-0.290467	0.986	0.945	1.47801e-66
FRMD5	4.9913e-70	-0.436913	0.739	0.331	1.49739e-66
TSHZ2	6.87885e-70	0.312226	0.72	0.746	2.06365e-66
DOCK9	1.85924e-69	0.756771	0.622	0.538	5.57772e-66
ARL15	2.33825e-69	0.372221	0.42	0.519	7.01475e-66
CHL1	1.91523e-68	-0.450442	0.887	0.99	5.74569e-65
UTRN	2.53899e-68	-0.679817	0.864	0.949	7.61698e-65
CRYZL1	3.14102e-68	-0.323906	0.981	0.893	9.42305e-65
TXN	3.19771e-68	-0.442029	0.975	0.716	9.59313e-65
PRR5L	5.866e-68	0.809864	0.389	0.117	1.7598e-64
DZIP1	6.36993e-68	-0.681388	0.865	0.565	1.91098e-64
RANBP3L	4.06671e-67	0.974019	0.625	0.672	1.22001e-63
INTS4	4.26822e-67	0.29902	0.24	0.309	1.28047e-63
SMAD6	5.16375e-67	0.311832	0.26	0.374	1.54912e-63
RILPL2	5.45404e-67	-0.664963	0.656	0.409	1.63621e-63
NCAM2	7.064e-67	-0.718699	0.717	0.489	2.1192e-63
CREB1	1.28348e-66	0.389301	0.417	0.604	3.85043e-63
ANXA7	1.70194e-66	-0.723885	1	0.99	5.10582e-63
MTMR6	5.46991e-66	-0.695223	0.904	0.629	1.64097e-62
SLC9A3R1	6.59059e-66	-0.802025	0.998	0.572	1.97718e-62
CARHSP1	7.59987e-66	-1.05484	0.326	0.398	2.27996e-62
ZNF512B	8.53063e-66	-0.854812	0.786	0.476	2.55919e-62
TTC8	9.34662e-66	0.528326	0.301	0.223	2.80399e-62
CRKL	8.32508e-65	-0.42033	0.833	0.615	2.49752e-61
CHRDL1	2.18287e-64	0.76226	0.595	0.482	6.54861e-61
RIN2	5.15149e-64	0.398901	0.53	0.794	1.54545e-60
EPS15	1.07748e-63	0.259549	0.41	0.463	3.23243e-60
ST6GAL2	1.50194e-63	0.485739	0.403	0.318	4.50582e-60
HRAS	1.73486e-63	-1.16356	0.566	0.403	5.20458e-60
OTUD1	3.25035e-63	-0.358734	0.996	0.991	9.75106e-60
PHKB	3.3032e-63	0.725614	0.427	0.791	9.90961e-60
NAMPT	3.81599e-63	-0.271392	0.955	0.78	1.1448e-59
PRSS35	8.17035e-63	-1.24759	1	0.821	2.45111e-59
PTK7	9.73727e-63	-0.40797	0.408	0.356	2.92118e-59
UHRF2	1.62967e-62	0.347535	0.259	0.236	4.889e-59
KLHL2	1.01122e-61	-1.00639	0.263	0.369	3.03366e-58
FGF12	1.95631e-61	-0.318725	0.565	0.401	5.86892e-58
ALCAM	3.50638e-61	0.408388	0.297	0.148	1.05191e-57
TSPAN15	4.99777e-61	0.304721	0.472	0.675	1.49933e-57
B2M	2.35438e-60	-0.412211	0.999	1	7.06315e-57
BCL9	3.00906e-60	0.544192	0.403	0.332	9.02717e-57
OLFML2B	3.55372e-60	-1.1736	0.46	0.604	1.06612e-56
NKD1	4.44723e-60	0.295035	0.383	0.151	1.33417e-56
ARNTL2	4.88623e-60	-0.356369	0.214	0.299	1.46587e-56
MYOC	1.01911e-59	-1.38644	0.512	0.398	3.05733e-56
ST6GALNAC3	1.24352e-59	0.256405	0.65	0.778	3.73056e-56
XPNPEP1	2.03842e-59	-0.326571	0.961	0.832	6.11525e-56
METTL7A	1.65193e-58	-0.63888	0.991	0.593	4.95578e-55
TMEM159	1.92214e-58	-1.4001	0.422	0.396	5.76642e-55
MSRB3	8.15402e-58	0.358602	0.377	0.568	2.44621e-54
VPS36	2.79256e-57	-0.609252	0.914	0.635	8.37767e-54
DLST	3.45087e-57	-0.31696	0.376	0.287	1.03526e-53
DENND2D	3.89979e-57	-0.853838	0.286	0.334	1.16994e-53
POLE3	1.18273e-56	-1.1865	0.426	0.399	3.54819e-53
ACLY	1.50669e-56	-0.523799	0.942	0.762	4.52008e-53
KCNA2	2.43973e-56	0.262909	0.987	1	7.31919e-53
ATG9A	4.42433e-56	-0.657021	0.601	0.421	1.3273e-52
GFM1	5.51093e-56	-0.910832	0.998	0.837	1.65328e-52
ANXA2	6.67852e-56	-0.770514	0.996	0.642	2.00356e-52
CRB1	8.77019e-56	-1.0182	0.846	0.723	2.63106e-52
PAK4	2.10844e-55	-0.451171	0.205	0.225	6.32533e-52
MEGF10	8.51878e-55	-0.609678	0.434	0.517	2.55563e-51
RXRG	2.9968e-54	-1.34969	0.973	0.412	8.99041e-51
IMPG1	3.05016e-54	-1.19772	0.953	0.582	9.15047e-51
TMEM229B	1.39674e-53	-0.388717	0.957	0.52	4.19023e-50
WIPF1	3.55168e-53	0.450037	0.296	0.183	1.0655e-49
CSNK1G1	5.82858e-53	-0.307496	0.249	0.33	1.74858e-49
CLCN6	1.71657e-52	-0.565682	0.577	0.408	5.1497e-49
MRPL2	2.67149e-52	-1.05313	0.939	0.41	8.01446e-49
GOLGA2	3.41491e-52	-0.520526	0.961	0.767	1.02447e-48
ATP2B4	3.94084e-52	-0.425175	0.633	0.463	1.18225e-48
DUSP16	4.65315e-52	0.298073	0.698	0.946	1.39595e-48
ASAH2	8.92052e-52	-0.343403	0.134	0.225	2.67616e-48
LRRC4C	1.00906e-51	0.359289	0.506	0.756	3.02718e-48
TTC17	1.85722e-51	-0.451797	0.93	0.741	5.57166e-48
GCNT1	4.85206e-51	-0.304802	0.627	0.429	1.45562e-47
AGRN	1.16853e-50	-0.915372	0.8	0.423	3.5056e-47
SULF2	1.24077e-50	-1.16271	0.659	0.422	3.72232e-47
NRIP3	2.77633e-50	-0.469132	0.728	0.463	8.32898e-47
KCTD7	3.2425e-50	-0.432016	0.898	0.613	9.7275e-47
LHFPL2	3.80876e-50	-0.256391	0.208	0.284	1.14263e-46
EXOSC10	7.66018e-50	-0.730508	0.207	0.272	2.29805e-46
PDGFC	1.35205e-49	-0.274416	0.282	0.413	4.05614e-46
MTMR9	2.88205e-49	-0.565758	0.76	0.512	8.64614e-46
GREB1L	3.10534e-49	-0.376258	0.859	0.73	9.31603e-46
WDR37	9.56655e-49	-0.397676	0.99	0.989	2.86996e-45
SIRT7	1.10971e-48	-0.32954	0.949	0.861	3.32912e-45
SORBS2	3.60046e-48	0.477934	0.921	0.887	1.08014e-44
TSC2	7.74682e-48	-0.552134	0.987	0.888	2.32405e-44
GPR37	1.23465e-47	0.961673	0.738	1	3.70396e-44
ZNRF1	6.07145e-47	-0.533481	0.177	0.32	1.82143e-43
FUT9	7.01385e-47	-0.866337	0.373	0.407	2.10416e-43
ACACA	1.26321e-46	-0.264863	0.162	0.236	3.78963e-43
PCSK2	5.66555e-46	-0.843646	0.996	0.979	1.69967e-42
MDGA2	1.23306e-45	-0.350173	0.568	0.303	3.69919e-42
RRAGC	1.454e-45	-0.669985	0.992	0.836	4.362e-42
ARG2	3.87281e-45	0.552185	0.76	0.933	1.16184e-41
CDC42EP4	5.10229e-45	-0.736564	1	0.938	1.53069e-41
MOXD1	6.03405e-45	1.15332	0.423	0.912	1.81021e-41
GABPA	6.27777e-45	-0.565617	0.543	0.397	1.88333e-41
COL25A1	4.09347e-44	-0.596304	0.792	0.524	1.22804e-40
IGFBP7	4.43387e-44	-1.16326	0.409	0.39	1.33016e-40
DEGS1	6.74884e-44	-0.396558	0.859	0.652	2.02465e-40
TRIM2	2.14872e-43	0.362475	0.982	0.997	6.44615e-40
RS1	2.86231e-43	-0.308192	0.59	0.414	8.58694e-40
ENPP6	3.03145e-43	-1.11328	0.573	0.585	9.09435e-40
DDHD1	3.2369e-43	0.412275	0.633	0.756	9.71071e-40
GADD45G	3.52877e-43	-0.368076	0.994	0.981	1.05863e-39
CMTM8	3.84341e-43	-0.331044	0.997	0.903	1.15302e-39
S1PR2	5.51376e-43	0.36448	0.321	0.151	1.65413e-39
ITPKB	1.22997e-42	0.407807	0.312	0.357	3.68991e-39
FBXW7	1.77286e-42	-0.313267	0.475	0.365	5.31858e-39
QPCT	1.88071e-42	-0.454551	0.496	0.423	5.64214e-39
MTUS2	2.6818e-42	0.743942	0.575	0.161	8.04539e-39
SLC16A12	4.04644e-42	0.408723	0.294	0.381	1.21393e-38
DNAJC1	4.35089e-42	-0.250941	0.678	0.367	1.30527e-38
SERPINI1	4.69396e-42	0.374199	0.745	0.947	1.40819e-38
PDE7A	2.19522e-41	-0.679332	0.125	0.221	6.58566e-38
NTNG1	3.05947e-41	0.580305	0.171	0.136	9.17841e-38
RNF144B	3.35877e-41	0.78419	0.436	0.689	1.00763e-37
TTC21B	4.49433e-41	0.318755	0.542	0.725	1.3483e-37
GPM6B	6.05122e-41	0.633473	0.925	0.986	1.81537e-37
TYMS	6.66521e-41	-0.255709	0.322	0.286	1.99956e-37
ELAVL4	1.96325e-40	-0.374119	0.651	0.445	5.88976e-37
PRELID1	2.49045e-40	-0.668352	0.865	0.643	7.47136e-37
SULF1	6.17716e-40	1.15842	0.685	1	1.85315e-36
SYNE2	1.97945e-39	-0.428287	0.794	0.676	5.93835e-36
IL1RAPL2	2.23551e-39	-0.259491	0.928	0.577	6.70652e-36
SLC2A1	2.33223e-39	0.545334	1	0.981	6.9967e-36
LGR5	2.37313e-39	-0.934502	0.567	0.583	7.11938e-36
ALDH5A1	9.15316e-39	-0.316733	0.202	0.176	2.74595e-35
RAP1GDS1	1.25209e-38	-0.320761	0.406	0.548	3.75627e-35
DHRS3	2.02476e-38	-0.660767	0.511	0.436	6.07429e-35
ARPC2	2.26831e-38	-0.357052	1	0.859	6.80492e-35
NXPH2	3.15323e-38	-0.337273	0.568	0.426	9.45968e-35
TIPARP	5.11969e-38	-0.685607	0.562	0.395	1.53591e-34
ADD3	6.39115e-38	0.476553	0.773	0.759	1.91734e-34
VIT	7.78972e-38	-1.25494	0.572	0.581	2.33692e-34
TNFAIP6	1.06492e-37	0.270926	0.528	0.723	3.19476e-34
PAK1	1.08508e-37	-0.458868	0.541	0.508	3.25523e-34
ILDR2	3.27485e-37	0.462202	0.817	0.98	9.82454e-34
FARP1	5.88884e-37	0.924983	0.596	0.632	1.76665e-33
ADCY1	6.07052e-37	-0.316401	0.925	0.788	1.82116e-33
HCFC2	1.75352e-36	-0.542708	0.897	0.669	5.26056e-33
YWHAG	2.19269e-36	-0.777809	0.983	0.552	6.57808e-33
MTMR12	2.46933e-36	1.05713	0.579	0.328	7.40798e-33
FAT3	3.12582e-36	-0.375299	0.289	0.331	9.37745e-33
ARL4C	4.66977e-36	-0.867353	0.757	0.429	1.40093e-32
CHP1	6.6047e-36	-0.387857	0.811	0.636	1.98141e-32
NEO1	1.1388e-35	-0.642157	0.234	0.428	3.41641e-32
ELP4	2.50739e-35	0.416241	0.417	0.469	7.52217e-32
EVL	3.06835e-35	-0.377471	0.41	0.569	9.20505e-32
CLIP4	3.70897e-35	-0.448591	0.95	0.832	1.11269e-31
ACAP3	4.16483e-35	-0.363719	0.991	0.898	1.24945e-31
OMG	6.00533e-35	1.02222	1	1	1.8016e-31
TOP3B	6.11215e-35	-0.489266	0.488	0.392	1.83365e-31
VPS37B	9.446e-35	-0.539978	0.326	0.39	2.8338e-31
NUP50	1.11247e-34	-0.590935	0.186	0.274	3.33742e-31
TRPM1	2.33556e-34	-1.22499	0.696	0.432	7.00668e-31
MBNL3	3.52784e-34	-1.45728	0.383	0.574	1.05835e-30
GLUL	5.36192e-34	0.90797	1	1	1.60858e-30
ACSS1	6.06308e-34	0.36118	0.871	0.96	1.81892e-30
SMYD2	8.38545e-34	-0.448613	0.965	0.794	2.51563e-30
SLCO1C1	8.68793e-34	0.501432	0.385	0.455	2.60638e-30
HMGCS1	1.35504e-33	-1.41113	0.781	0.451	4.06511e-30
JAZF1	1.45577e-33	0.723869	0.602	0.613	4.3673e-30
DTWD2	3.88402e-33	0.296157	0.651	0.749	1.16521e-29
GPD2	4.75863e-33	-0.38068	0.89	0.664	1.42759e-29
NPAS3	6.18331e-33	0.268803	0.395	0.29	1.85499e-29
SLC25A32	1.13759e-32	-0.3331	0.776	0.651	3.41277e-29
CST3	1.66827e-32	0.456725	0.697	0.954	5.00481e-29
ADAMTS1	1.82613e-32	-1.37236	0.996	0.965	5.47839e-29
ARHGAP42	2.3141e-32	0.90169	0.613	0.856	6.94231e-29
DBNDD1	5.00291e-32	-1.03892	0.563	0.579	1.50087e-28
GAB1	5.57072e-32	1.02046	0.504	0.996	1.67122e-28
NFXL1	1.7558e-31	-0.26409	0.674	0.51	5.2674e-28
CAMSAP1	2.20338e-31	-0.604711	0.741	0.551	6.61013e-28
PREP	5.0253e-31	-0.394037	0.263	0.249	1.50759e-27
SREBF2	9.70757e-31	-1.32959	0.845	0.433	2.91227e-27
LMO4	2.13071e-30	-0.366576	0.958	0.942	6.39212e-27
IGFBP2	3.7233e-30	-1.26048	0.634	0.445	1.11699e-26
RGS7BP	3.93974e-30	0.3899	0.332	0.247	1.18192e-26
PDE7B	1.27986e-29	1.10142	0.43	0.335	3.83958e-26
UNC5D	1.66904e-29	0.361302	0.374	0.467	5.00712e-26
COL4A2	3.62457e-29	0.505834	0.332	0.239	1.08737e-25
RGS12	3.91672e-29	-0.361384	0.937	0.759	1.17502e-25
HLF	5.12824e-29	-0.543546	0.986	0.659	1.53847e-25
HIPK1	1.64784e-28	-0.345942	0.326	0.258	4.94353e-25
AGAP1	2.40438e-28	-0.36326	0.443	0.426	7.21314e-25
LRRC8C	2.81647e-28	-1.15383	0.291	0.431	8.44941e-25
COL5A2	7.87563e-28	-0.977926	0.161	0.565	2.36269e-24
DIP2A	2.10895e-27	-0.695779	0.256	0.47	6.32684e-24
GALNT9	2.19187e-27	-0.45665	0.158	0.306	6.57562e-24
CAV2	4.84252e-27	0.827399	0.698	1	1.45276e-23
EPHA5	8.42459e-27	1.16506	0.455	0.898	2.52738e-23
SPOCK3	1.00702e-26	-0.386684	0.568	0.588	3.02107e-23
CFL2	1.09606e-26	-0.717966	1	0.82	3.28818e-23
CRISPLD2	5.6124e-26	0.422707	0.315	0.244	1.68372e-22
EPB41L1	7.67028e-26	-0.393364	0.901	0.758	2.30108e-22
CMTM6	1.0479e-25	-0.347852	1	1	3.14371e-22
ALDH1A2	1.63083e-25	0.420533	0.28	0.163	4.89249e-22
CANX	4.57939e-25	-1.45705	0.998	0.64	1.37382e-21
CAP2	5.03152e-25	-0.437567	0.202	0.393	1.50946e-21
BAMBI	8.90399e-25	-0.459225	0.988	0.628	2.6712e-21
STARD13	9.94715e-25	0.275716	0.466	0.399	2.98415e-21
KIF1A	1.0799e-24	-0.258051	0.707	0.812	3.23971e-21
SOX9	1.13675e-24	-0.575628	1	0.942	3.41025e-21
TMBIM1	1.78929e-24	-0.267057	0.982	0.95	5.36786e-21
SH3D19	1.88535e-24	0.3456	0.466	0.482	5.65605e-21
TOX3	2.9827e-24	-0.416833	0.733	0.425	8.9481e-21
LAMP2	8.38732e-24	-0.359341	1	0.895	2.51619e-20
HS3ST2	2.79242e-23	-0.814258	0.448	0.437	8.37726e-20
ADAMTS19	4.49916e-23	0.742314	0.57	0.262	1.34975e-19
TCF7L1	5.16003e-23	0.787347	0.412	0.285	1.54801e-19
HEPH	7.74718e-23	0.550467	0.499	0.634	2.32415e-19
STMN1	8.90249e-23	-0.417715	0.897	0.616	2.67075e-19
GRB10	9.36966e-23	-0.523908	0.928	0.524	2.8109e-19
CD82	1.32976e-22	0.311091	0.992	0.989	3.98928e-19
SPTAN1	2.03494e-22	-0.412972	0.83	0.654	6.10482e-19
CDH8	4.51234e-22	0.809543	0.451	0.348	1.3537e-18
PDE3A	5.2128e-22	-0.477228	0.955	0.879	1.56384e-18
EEA1	6.23863e-22	0.34725	0.429	0.435	1.87159e-18
GFAP	1.11121e-21	-0.407453	0.799	0.675	3.33362e-18
ANO6	2.28739e-21	-0.704062	0.184	0.253	6.86216e-18
CBFA2T3	2.34519e-21	-0.267649	0.532	0.499	7.03557e-18
KIF13A	2.57955e-21	-0.569199	0.938	0.759	7.73866e-18
LIPA	3.64197e-21	-0.31341	0.601	0.637	1.09259e-17
SLC1A4	1.02602e-20	-0.400378	0.345	0.4	3.07805e-17
GRIK1	1.05112e-20	-0.432481	0.236	0.281	3.15337e-17
CLTC	1.18999e-20	-0.592445	0.612	0.476	3.56997e-17
SLC6A6	1.61704e-20	-0.467954	0.6	0.492	4.85111e-17
GSN	1.89166e-20	-0.515618	0.243	0.355	5.67497e-17
S100A6	4.64738e-20	0.491467	1	1	1.39421e-16
IMPA2	1.16727e-19	-1.06741	0.396	0.563	3.50181e-16
SLC38A2	1.27233e-19	-0.643781	0.98	0.89	3.81699e-16
ALDH1A3	1.3182e-19	0.258154	0.162	0.082	3.95459e-16
PIK3CB	1.37975e-19	-0.331933	0.332	0.406	4.13924e-16
UACA	1.74404e-19	1.04967	0.646	1	5.23211e-16
RPS6KA5	3.87765e-19	0.444253	0.45	0.26	1.1633e-15
CLSTN3	4.17033e-19	-0.389511	0.748	0.552	1.2511e-15
DBT	1.77729e-18	0.548018	0.371	0.475	5.33187e-15
NOTCH2	4.29678e-18	0.372694	0.568	0.963	1.28903e-14
RAP2A	5.7119e-18	-0.510215	0.906	0.701	1.71357e-14
MAMDC2	8.11119e-18	1.48559	0.548	0.261	2.43336e-14
PDXK	1.0098e-17	-0.40114	0.358	0.33	3.0294e-14
ST8SIA5	1.68304e-17	-0.349728	0.564	0.441	5.04911e-14
BTBD17	2.4104e-17	-0.361731	0.814	0.737	7.2312e-14
CNTN1	2.53279e-17	-1.03298	0.742	0.422	7.59837e-14
TNFRSF21	2.57829e-17	-0.438615	0.706	0.528	7.73486e-14
ASAP1	3.74628e-17	-0.265142	0.413	0.497	1.12389e-13
SLC7A11	5.10909e-17	1.58418	0.836	1	1.53273e-13
NR2F2	6.20853e-17	-0.687399	0.564	0.581	1.86256e-13
NEDD9	7.45664e-17	0.363523	0.902	0.967	2.23699e-13
MYO5A	1.32714e-16	0.835151	0.468	0.882	3.98141e-13
ZDHHC14	1.42116e-16	-0.530687	0.358	0.477	4.26349e-13
KCNH5	2.00841e-16	0.51364	0.292	0.389	6.02523e-13
CCDC3	3.07469e-16	-0.458304	0.303	0.368	9.22406e-13
SMYD5	3.38556e-16	-0.307921	0.805	0.639	1.01567e-12
TP53BP2	4.21186e-16	-0.327631	0.248	0.299	1.26356e-12
ATP1A1	4.49634e-16	0.335714	0.846	0.902	1.3489e-12
ITGB1	4.52007e-16	-0.49979	0.659	0.497	1.35602e-12
ENO2	5.31272e-16	-1.51621	1	0.997	1.59382e-12
MYLK	7.60263e-16	-0.837175	0.881	0.618	2.28079e-12
DLG1	8.2643e-16	0.662872	0.506	0.957	2.47929e-12
KLHL25	8.43688e-16	-0.258041	0.312	0.345	2.53106e-12
VASH1	8.61974e-16	-0.325274	0.815	0.773	2.58592e-12
CABP4	8.80365e-16	-0.377245	0.488	0.438	2.64109e-12
HHIP	1.03319e-15	-0.270615	0.408	0.371	3.09957e-12
PRPF4	1.35732e-15	-0.435579	0.785	0.591	4.07197e-12
MGAT5B	1.80416e-15	-0.266671	0.284	0.405	5.41248e-12
NUDT3	2.71763e-15	0.343155	0.58	0.817	8.15289e-12
TAB3	6.36992e-15	-0.322176	0.215	0.192	1.91098e-11
APP	6.75201e-15	0.819657	0.999	0.931	2.0256e-11
CDH18	7.4665e-15	1.55558	0.453	0.559	2.23995e-11
CPSF2	8.08349e-15	-0.297504	0.963	0.847	2.42505e-11
NEK1	1.04102e-14	0.795825	0.329	0.188	3.12306e-11
FEZF2	1.0504e-14	-0.250814	0.394	0.379	3.1512e-11
TIMM44	1.41946e-14	-0.532076	0.164	0.277	4.25839e-11
DIO2	1.99542e-14	-0.523952	0.995	0.796	5.98625e-11
EAF2	2.32832e-14	0.369773	0.42	0.483	6.98495e-11
GNPTAB	6.33584e-14	0.272399	1	1	1.90075e-10
MERTK	7.18815e-14	0.736539	0.467	0.525	2.15645e-10
SLC4A2	8.13761e-14	-0.516139	0.38	0.357	2.44128e-10
EFNB1	8.49081e-14	-1.17294	0.914	0.571	2.54724e-10
GPX3	1.04893e-13	-0.368626	1	0.971	3.14679e-10
WDR41	1.15354e-13	-0.451255	0.712	0.672	3.46062e-10
SREBF1	1.30939e-13	-0.455403	0.376	0.455	3.92818e-10
CNR1	1.44465e-13	-0.458044	0.446	0.448	4.33395e-10
PLCL1	1.75553e-13	0.515425	0.442	0.17	5.26659e-10
UIMC1	3.73331e-13	-0.381965	0.579	0.609	1.11999e-09
KLHL29	4.46646e-13	-0.286631	0.36	0.321	1.33994e-09
SOX5	4.64438e-13	0.363444	0.479	0.313	1.39331e-09
TNFAIP8	5.20318e-13	0.565419	0.981	1	1.56095e-09
MRPL12	5.31924e-13	-0.957544	0.998	0.475	1.59577e-09
SEMA5B	7.66243e-13	-0.540151	0.3	0.594	2.29873e-09
EPB41L2	8.06399e-13	0.370517	0.859	0.906	2.4192e-09
PHYH	8.80841e-13	0.327587	0.935	0.994	2.64252e-09
XPOT	8.96123e-13	-0.349031	0.28	0.277	2.68837e-09
ANKS1A	2.10687e-12	0.273566	0.32	0.319	6.32062e-09
RALGPS2	2.27061e-12	0.48233	0.404	0.184	6.81184e-09
FYN	2.3022e-12	-0.266499	0.421	0.496	6.90659e-09
SMO	3.24246e-12	-0.718712	0.681	0.485	9.72739e-09
PTPN4	3.33549e-12	0.272017	0.516	0.944	1.00065e-08
JPH1	4.94662e-12	0.359416	0.431	0.202	1.48399e-08
FRYL	5.88325e-12	-0.457912	0.31	0.407	1.76498e-08
CACNA2D1	6.47615e-12	1.16513	0.597	0.999	1.94285e-08
FNDC3B	6.67505e-12	0.597544	0.451	0.401	2.00252e-08
SPR	9.19033e-12	-0.36968	0.618	0.528	2.7571e-08
RPH3A	1.05554e-11	-0.265807	0.618	0.63	3.16663e-08
CSRNP1	1.81338e-11	-1.0029	0.997	0.856	5.44015e-08
COLEC12	2.14761e-11	0.347404	0.623	0.395	6.44284e-08
ZMAT3	3.88641e-11	-0.870825	0.981	0.806	1.16592e-07
KIF21A	4.15549e-11	-0.287679	0.911	0.916	1.24665e-07
DAB2IP	4.92139e-11	-0.339629	0.419	0.427	1.47642e-07
ZIC2	5.14884e-11	-0.297795	0.499	0.417	1.54465e-07
CNTNAP1	5.16348e-11	-0.440172	0.902	0.802	1.54904e-07
PTPRZ1	1.27017e-10	0.844988	0.884	0.999	3.81052e-07
TEAD1	1.75717e-10	-0.344909	0.392	0.419	5.27152e-07
WIF1	2.87184e-10	-0.31262	1	1	8.61553e-07
WDR60	3.09205e-10	-0.345835	0.932	0.847	9.27616e-07
ACOT7	3.45493e-10	-0.285474	0.852	0.759	1.03648e-06
MCTP1	4.52572e-10	1.6399	0.501	0.888	1.35772e-06
EML5	6.28645e-10	0.853727	0.564	0.78	1.88593e-06
MGST3	9.68649e-10	-0.65438	1	0.928	2.90595e-06
EFHD2	1.18495e-09	-0.396674	0.74	0.589	3.55485e-06
FSTL5	1.34689e-09	-0.687059	0.999	0.66	4.04067e-06
CDK14	2.15963e-09	-0.263312	0.546	0.368	6.4789e-06
USO1	2.46731e-09	-0.532837	0.75	0.64	7.40192e-06
BFSP2	3.48206e-09	0.257454	0.541	0.505	1.04462e-05
SASH1	4.15993e-09	-0.353923	0.478	0.525	1.24798e-05
TSPAN5	4.6221e-09	-0.562558	0.343	0.477	1.38663e-05
SLK	5.12843e-09	-0.602087	0.52	0.447	1.53853e-05
ARNT2	5.533e-09	-0.781234	0.427	0.491	1.6599e-05
DCLK2	6.13514e-09	-0.270924	0.365	0.601	1.84054e-05
ITGB8	7.94739e-09	-0.300571	0.565	0.606	2.38422e-05
BAG3	8.07139e-09	-0.488539	0.575	0.474	2.42142e-05
LRRTM1	1.42726e-08	-0.525112	0.332	0.415	4.28177e-05
CMC1	3.08741e-08	-0.427606	0.885	0.714	9.26223e-05
ACOX2	3.22632e-08	-0.419334	0.663	0.574	9.67897e-05
CAMK2G	4.12341e-08	-0.365214	0.33	0.402	0.000123702
DAB1	4.14637e-08	-0.727413	0.916	0.504	0.000124391
PTDSS1	6.21141e-08	-0.43434	0.477	0.5	0.000186342
S1PR1	7.10745e-08	-0.550567	0.78	0.559	0.000213224
AMMECR1	7.53667e-08	-0.35003	0.267	0.268	0.0002261
TPD52L1	8.52194e-08	-0.397072	0.532	0.431	0.000255658
RDH10	1.00081e-07	0.583366	0.354	0.269	0.000300243
BTG2	1.00508e-07	-1.07426	1	0.801	0.000301524
DGKB	1.41008e-07	0.334368	0.983	0.995	0.000423023
MEIS2	1.53938e-07	-0.418089	0.33	0.386	0.000461813
PODXL2	2.05737e-07	-0.642973	0.498	0.466	0.00061721
AGPAT3	2.1425e-07	-0.741686	0.594	0.502	0.00064275
OGDH	2.8536e-07	-0.484015	0.152	0.244	0.000856079
FN1	5.3924e-07	-0.386702	0.376	0.468	0.00161772
SMUG1	7.27528e-07	-1.1547	0.108	0.358	0.00218258
ISLR2	8.80177e-07	-0.271683	0.944	0.628	0.00264053
CRYM	8.88174e-07	-0.744266	0.849	0.671	0.00266452
VSTM2A	1.92084e-06	-0.267107	0.207	0.305	0.00576252
NHLH1	1.96959e-06	-0.294288	0.218	0.457	0.00590878
PLCH2	2.52146e-06	-0.468152	0.725	0.64	0.00756439
SAMD4A	4.60806e-06	-0.648074	0.925	0.809	0.0138242
CCDC88C	4.75176e-06	-0.273635	0.281	0.305	0.0142553
ZHX3	4.82548e-06	-0.332814	0.316	0.402	0.0144764
COL9A2	6.57347e-06	1.02713	0.601	0.996	0.0197204
USP25	6.67053e-06	-0.430055	0.251	0.442	0.0200116
AQP11	7.3143e-06	-0.803727	0.999	0.717	0.0219429
CLRN1	8.68103e-06	0.544734	0.89	0.998	0.0260431
PLCB1	9.42259e-06	0.985198	0.494	0.686	0.0282678
OTOG	9.46487e-06	1.41398	0.471	0.37	0.0283946
PREX2	1.38457e-05	-0.402175	0.79	0.445	0.0415371
FLT1	1.85844e-05	0.95819	0.653	0.953	0.0557531
DAG1	1.86947e-05	-0.690003	0.45	0.502	0.056084
ANO4	1.90819e-05	1.41641	0.537	0.788	0.0572456
GAD1	2.76369e-05	-0.410351	0.884	0.637	0.0829108
GDE1	3.78936e-05	-0.747394	0.563	0.519	0.113681
CA8	4.08456e-05	-1.15448	0.641	0.479	0.122537
RELN	4.10547e-05	-0.874087	0.836	0.627	0.123164
EZR	5.92985e-05	-0.270907	0.516	0.534	0.177895
BMPR1B	0.000109365	0.890258	0.512	0.907	0.328094
PSD3	0.000176657	1.13362	0.702	1	0.529971
RNF208	0.000186421	-1.32831	0.839	0.532	0.559262
SH3BGRL	0.000189064	-0.840759	1	0.902	0.567192
RAB3C	0.000220873	-0.283163	0.464	0.506	0.66262
RFTN2	0.000236932	0.437592	0.532	0.571	0.710797
GALNT3	0.000245619	0.334292	0.928	0.98	0.736858
SLC22A23	0.000251861	-1.45899	0.943	0.536	0.755582
HEPACAM	0.000296357	-0.466098	0.248	0.488	0.889072
HECW1	0.000487391	-0.264423	0.865	0.826	1
MMP15	0.000540648	-1.18046	0.389	0.532	1
MFSD6	0.000636526	-0.452158	0.504	0.528	1
TUB	0.000669977	-0.458696	0.343	0.401	1
PIK3R2	0.000692585	-1.3462	0.865	0.487	1
SLC38A3	0.000866163	-0.4023	0.866	0.654	1
SLMAP	0.00118743	-0.271924	0.317	0.569	1
OGFR	0.0015199	-0.449111	0.591	0.54	1
EZH2	0.0015645	0.282875	0.735	0.838	1
CYFIP1	0.00157254	-1.06712	0.906	0.516	1
INHBA	0.00166408	-0.810879	0.291	0.503	1
RBM19	0.00173007	-0.665435	0.418	0.457	1
SLC40A1	0.00375409	-0.354145	0.961	0.827	1
CNKSR2	0.00395172	0.921861	0.503	0.876	1
NME7	0.00491171	0.311564	0.657	0.703	1
KALRN	0.00506498	-0.382048	0.236	0.268	1
RALY	0.005266	-0.509958	0.737	0.538	1
LHX2	0.00552308	0.273337	1	0.992	1
ADARB1	0.00578011	1.0322	0.552	0.95	1
AK4	0.00669239	0.437951	0.567	0.766	1
CASKIN2	0.00761931	-0.535475	0.488	0.467	1
KIT	0.0087523	1.14254	0.52	0.559	1
B3GALT2	0.0102698	-0.44609	0.359	0.379	1
S100A4	0.0127068	0.277371	0.929	1	1
UST	0.0135762	1.09893	0.517	0.211	1
NCALD	0.0141061	1.16176	0.705	0.988	1
MED12L	0.0177368	0.858696	0.515	0.827	1
CLIC4	0.0185361	-1.04963	0.799	0.531	1
OPCML	0.0186522	-0.566743	0.577	0.337	1
SWAP70	0.0215823	-1.15989	0.631	0.529	1
SEMA6D	0.0217314	-0.388321	0.301	0.469	1
CCDC80	0.0280245	-0.510226	1	0.825	1
MYT1	0.0317304	-0.342217	0.657	0.606	1
IMPG2	0.0322342	-0.416916	0.902	0.734	1
KLF4	0.0393644	-0.44583	1	1	1
CPM	0.0398926	1.74672	0.508	0.222	1
LCORL	0.0427352	-0.752315	0.252	0.338	1
STRN	0.0436173	-1.41817	0.992	0.528	1
PARP8	0.0472228	0.573022	0.555	0.576	1
KLHL8	0.053326	0.836056	0.694	1	1
PSD2	0.0563702	-1.01947	0.301	0.483	1
CXCR4	0.0655176	-1.137	0.012	0.448	1
SFMBT2	0.071494	1.0163	0.492	0.328	1
ARHGAP18	0.0911329	0.3575	0.55	0.612	1
RNF26	0.091752	-0.561115	0.978	0.778	1
EPB41L5	0.112696	-0.418369	0.59	0.369	1
COL14A1	0.11808	-1.26337	0.649	0.513	1
RDH12	0.157522	-0.830586	0.963	0.571	1
FSCN2	0.178986	-0.620678	0.499	0.445	1
IGFBP4	0.195862	-1.40801	0.951	0.528	1
EFNA5	0.206101	0.452651	0.526	0.224	1
EHD3	0.217128	-0.35355	0.373	0.421	1
ANGPT2	0.237443	-0.3675	0.435	0.483	1
GABRB1	0.242931	0.310874	0.995	1	1
JUN	0.266775	-0.950659	1	1	1
RGMB	0.298442	-0.483907	0.854	0.66	1
SH3RF1	0.315811	1.13616	0.503	0.432	1
IRF1	0.319642	-0.309834	0.935	0.842	1
DKK3	0.328649	-0.344584	0.998	1	1
GLI3	0.34359	0.37988	0.523	0.247	1
COL4A6	0.372085	0.288213	0.15	0.052	1
FREM1	0.381682	1.35496	0.707	1	1
MAN2A1	0.386355	1.01681	0.509	0.697	1
IGFBP5	0.394395	-0.978246	1	1	1
IDH2	0.394505	-0.620395	0.392	0.508	1
ATP8A2	0.430912	-0.512803	0.994	0.991	1
PTN	0.431393	1.29434	0.998	0.997	1
SLC4A7	0.451457	1.02857	0.687	1	1
EDIL3	0.471364	-0.488741	0.538	0.511	1
MIPOL1	0.477235	-0.374907	0.467	0.494	1
YWHAB	0.530799	-0.543777	0.99	0.605	1
GLRB	0.551123	0.273276	0.813	0.926	1
CD47	0.579838	-0.625689	0.643	0.579	1
LY6E	0.620731	-0.87037	0.987	0.588	1
NAV1	0.636996	-1.24081	0.993	0.503	1
KCNC2	0.704828	-0.49265	0.87	0.687	1
CHAF1A	0.733975	-0.351611	0.7	0.53	1
FRS3	0.741513	-0.303255	0.299	0.348	1
BAP1	0.753489	-0.422387	0.855	0.667	1
COL2A1	0.798857	1.14648	0.473	0.698	1
INPP5J	0.817664	-0.422214	0.868	0.679	1
SLC25A3	0.839745	-1.33847	1	0.988	1
GLIS3	0.845007	1.14368	0.487	0.094	1
SCLY	0.898413	-0.367675	0.162	0.308	1
IFRD1	0.956421	-0.338494	0.643	0.583	1
KLHL14	0.974767	0.52421	0.784	0.84	1

## Sheet: TS-Chick-Cone-
	p_val	avg_log2FC	pct.1	pct.2	p_val_adj
SAG	0	0.663377	0.79	1	0
IGFBP5	0	-0.558561	0.998	0.843	0
GNAT1	0	-0.464263	0.952	1	0
GLUL	0	-1.31269	1	0.935	0
GAD1	0	-0.426704	0.864	0.46	0
BTG2	0	-1.76859	0.774	0.295	0
JUN	0	-0.669481	1	1	0
CPLX1	0	-0.327228	0.676	0.985	0
KRT7	0	0.277707	0.678	0.997	0
C1QL1	0	-0.282605	0.861	0.961	0
KCNB2	0	-0.637661	0.999	0.995	0
RBP3	0	-0.921471	1	1	0
FXYD6	0	-0.383305	0.809	0.42	0
ID2	0	-1.09499	0.995	0.798	0
PCDH17	0	-0.909809	0.359	0.149	0
NR2E3	0	-1.44725	0.522	0.24	0
S100A6	0	0.350166	0.554	0.997	0
TAGLN3	0	-0.387273	0.999	1	0
PRPH2	0	-0.361318	1	1	0
ESAM	0	-1.55591	0.418	0.254	0
DBNDD1	0	-1.37012	0.373	0.178	0
IGFBP2	0	-1.45454	0.773	0.253	0
KIT	0	-1.10967	0.818	0.25	0
SLC2A1	0	-0.478016	1	0.81	0
HSPA12A	0	-1.67389	1	0.942	0
QPCT	0	-0.987056	0.573	0.261	0
IL6	0	0.813922	0.2	0.492	0
RIMS1	0	-1.29138	0.413	0.174	0
ANO3	0	-1.0307	0.496	0.109	0
SLC44A5	0	-0.803773	0.88	0.209	0
EGR1	0	0.406113	1	1	0
SOX5	0	-1.01341	0.174	0.134	0
CHL1	0	-0.842956	0.613	0.176	0
ECE2	0	-0.540005	0.976	0.556	0
HHIP	0	0.756951	0.375	0.975	0
LIMS2	0	-0.830386	0.349	0.211	0
CABP2	0	-1.00667	0.836	0.375	0
CPLX3	0	0.517832	0.175	0.255	0
KCNAB2	0	-1.02417	0.611	0.215	0
RGS4	0	-0.316711	0.663	0.338	0
PHLDA2	0	-0.978118	0.315	0.166	0
MMP15	0	-1.60245	0.889	0.258	0
RNF208	0	-1.4181	0.773	0.204	0
MDGA1	0	-0.448764	1	0.913	0
SRGAP1	0	-1.01441	0.552	0.148	0
ONECUT2	0	-0.754998	0.999	0.745	0
RALYL	0	0.419307	0.217	0.613	0
EPB41L3	0	-1.07383	0.998	0.633	0
HK2	0	0.403866	1	1	0
ITGA6	0	0.494896	0.275	0.499	0
FKBP1B	0	-1.57377	0.975	0.269	0
NETO2	0	-1.61112	0.897	0.238	0
HS3ST4	0	0.428727	0.176	0.326	0
DPP10	0	-0.366979	0.135	0.359	0
OMG	0	0.6266	0.202	0.521	0
EHD3	0	-1.58358	0.981	0.277	0
SAMSN1	0	-0.955822	0.754	0.209	0
SLC2A13	0	0.571084	0.275	0.699	0
CCDC92	0	-0.98459	0.926	0.45	0
VASH2	0	-1.38881	0.193	0.282	0
LPAR6	0	0.274679	0.135	0.157	0
FRMD4B	0	-0.363289	0.966	0.999	0
ZMAT4	0	-0.795848	0.537	0.194	0
LRRC8C	0	-0.654706	0.711	0.13	0
RET	0	0.580821	0.257	0.892	0
KIF3C	0	-0.896549	0.986	0.459	0
LRRTM4	0	-1.01256	0.258	0.146	0
GRIA1	0	-1.43636	0.397	0.262	0
TPD52L1	0	-1.20018	0.386	0.194	0
CTSC	0	-0.3105	0.233	0.105	0
LMO4	0	-0.554725	1	0.997	0
ITGA4	0	0.540131	0.285	0.572	0
SEMA3E	0	1.22869	0.316	0.998	0
UACA	0	-1.06306	0.961	0.383	0
CDH13	0	0.392024	0.171	0.241	0
PCDH15	0	-1.4289	0.934	0.503	0
TNFRSF21	0	-1.16606	0.807	0.163	0
GALNT9	0	-1.54173	0.579	0.241	0
FAM43A	0	-1.31073	0.515	0.26	0
B3GALT2	0	-1.24864	0.388	0.193	0
OPCML	0	0.676262	0.27	0.717	0
CHN1	0	-0.51449	0.981	0.426	0
NPNT	0	0.621663	0.159	0.394	0
LRFN5	0	-1.15988	0.761	0.253	0
PDE1C	0	0.37981	0.999	0.992	0
EPB41L2	0	-0.888219	1	0.999	0
MYO3A	0	-0.881335	0.735	0.151	0
CDK6	0	-0.826663	0.261	0.16	0
PYGB	0	-0.944271	1	0.978	0
SLC39A12	0	-0.449805	0.418	0.197	0
USH2A	0	-0.527208	0.911	0.999	0
COL25A1	0	0.393905	0.2	0.223	0
FASN	0	-1.18741	0.543	0.179	0
BMPR1B	0	0.724221	0.217	0.53	0
WDR17	0	-0.496805	0.932	0.792	0
HS3ST2	0	-1.06165	0.254	0.18	0
DDC	0	-0.271151	0.361	0.053	0
TGFB2	0	-0.270572	1	1	0
FAM107A	0	-0.36862	1	0.995	0
NRSN1	0	0.262415	0.278	0.559	0
MDK	0	-0.632455	0.852	0.301	0
GPRC5B	0	-0.919897	0.997	0.482	0
LGALS3	0	0.84374	0.295	0.901	0
ZIC1	0	-1.38945	0.546	0.269	0
NTN4	0	-0.65548	0.624	0.153	0
RAMP3	0	0.283278	1	1	0
CDR2L	0	-0.796058	0.291	0.161	0
SNX10	0	0.510296	0.524	0.986	0
SLC15A2	0	-1.44879	0.54	0.171	0
RANBP3L	0	0.433201	0.158	0.6	0
SHROOM3	0	-0.520913	0.999	0.911	0
SLC35F1	0	-0.768091	0.354	0.182	0
ANKRD33	0	-0.680437	1	0.77	0
PLEKHA2	0	-0.947649	0.844	0.362	0
RASGRP1	0	0.461067	0.213	0.646	0
PTER	0	0.432584	0.705	0.999	0
PPEF2	0	0.277306	0.991	0.775	0
CSGALNACT1	0	0.254076	0.228	0.692	0
ATP2B4	0	-1.3297	0.618	0.196	0
ITM2C	0	-0.510859	1	1	0
TNFAIP3	0	0.754138	0.987	0.99	0
NSF	0	-1.15131	0.948	0.738	0
PALMD	0	-0.822234	0.234	0.095	0
RALY	0	-0.896496	0.902	0.387	0
PDK4	0	-0.729015	0.286	0.07	0
SPATS2L	0	-0.869695	0.432	0.224	0
PDLIM1	0	-0.35049	1	0.99	0
TMEM108	0	-0.477935	0.999	1	0
ITGA11	0	-1.41437	0.301	0.197	0
NFASC	0	-1.46788	0.665	0.222	0
SYN3	0	0.508955	0.349	0.818	0
UNC5B	0	-1.02777	0.64	0.109	0
SLC6A11	0	0.869509	0.251	0.567	0
ARHGAP44	0	0.808089	0.292	0.89	0
WWC1	0	-0.442197	1	0.998	0
YWHAB	0	-0.831205	0.99	0.544	0
MITF	0	0.528945	0.196	0.385	0
GDAP1L1	0	-0.646613	0.968	0.661	0
NAPB	0	-0.347076	1	0.997	0
TRIM36	0	0.294342	1	1	0
ADRA2A	0	-0.58734	0.368	0.191	0
GPX3	0	-0.920119	0.985	0.871	0
COQ9	0	-1.00055	0.983	0.617	0
NEDD4L	0	0.809824	0.928	1	0
FAM126A	0	-0.984214	0.884	0.348	0
PIP5K1B	0	-0.845995	0.362	0.174	0
MMP2	0	0.745287	0.683	1	0
SLC16A3	0	-1.41632	0.667	0.233	0
MAFF	0	-0.535917	0.945	0.289	0
MRPL12	0	-1.51082	0.955	0.268	0
TMEM65	0	-0.263068	0.182	0.196	0
CIDEA	0	-0.55985	0.087	0.101	0
BACE2	0	0.301184	0.263	0.506	0
SIGMAR1	0	-0.439133	0.956	0.755	0
APBB2	0	-0.325576	0.226	0.445	0
HTR2A	0	0.435017	0.446	0.982	0
ARAP2	0	0.354708	0.141	0.264	0
IMPA2	0	-1.13586	0.306	0.136	0
RIMS3	0	0.832981	0.291	0.978	0
DGKZ	0	-1.61123	0.844	0.276	0
GADD45A	0	-0.307664	0.999	0.957	0
BTBD11	0	-1.05265	0.712	0.245	0
COBLL1	0	-0.577503	0.999	0.851	0
ANGPTL2	0	0.284492	0.144	0.69	0
RNF152	0	0.563532	0.245	0.743	0
ST8SIA5	0	-0.915251	0.212	0.13	0
PTGFRN	0	-1.54244	0.591	0.195	0
ADAMTS20	0	0.314689	0.157	0.241	0
SLC1A2	0	-0.951685	0.667	0.286	0
ATP8A2	0	-0.420234	0.992	0.849	0
STON2	0	-0.441408	0.634	0.224	0
AOAH	0	0.406005	0.143	0.21	0
HSPB8	0	0.32103	0.291	0.92	0
ANO2	0	-1.2468	0.974	0.323	0
ADAP1	0	-1.14187	0.63	0.136	0
OSBPL3	0	-1.06063	0.372	0.118	0
LGR6	0	-0.865477	0.28	0.092	0
RNF8	0	-0.662418	0.996	0.816	0
SASH1	0	0.382359	0.225	0.796	0
ST3GAL6	0	-1.28561	0.265	0.143	0
MAPK8IP1	0	-1.45083	0.991	0.23	0
KLF10	0	-1.02447	0.788	0.26	0
PAMR1	0	0.840082	0.259	0.313	0
DAAM2	0	-0.396358	0.991	0.755	0
CACNA2D1	0	-1.27265	0.591	0.186	0
GREB1L	0	-1.44735	0.24	0.199	0
VIPR1	0	-1.29793	0.369	0.187	0
NAB1	0	0.398553	0.682	1	0
TOX2	0	-1.23876	0.47	0.262	0
PFDN4	0	-1.49886	0.997	0.555	0
SLC8A1	0	0.374149	0.323	0.79	0
SULF2	0	-0.835292	0.731	0.21	0
SHISA2	0	-0.51727	0.798	0.329	0
BTBD10	0	-0.553394	0.964	0.76	0
MPV17	0	-0.605511	0.985	0.695	0
RUNX2	0	0.626394	0.179	0.275	0
SLC24A2	0	-1.05169	0.879	0.274	0
CAP2	0	-0.842203	0.436	0.166	0
CD82	0	-0.987591	0.448	0.137	0
UNC5C	0	0.904071	0.196	0.306	0
RDH10	0	0.476558	0.278	0.734	0
RIN2	0	0.399582	0.273	0.324	0
EFCAB11	0	0.445263	0.278	0.98	0
PSAT1	0	-0.276991	0.578	0.192	0
PRLR	0	-0.537198	0.281	0.134	0
PAFAH1B1	0	-1.58932	1	0.543	0
PARP9	0	0.626069	0.24	0.461	0
ELF1	0	0.311933	0.177	0.81	0
LACTBL1	0	-1.14913	0.411	0.141	0
CNTN5	0	0.273229	0.261	0.722	0
CARD10	0	0.295422	0.191	0.716	0
CCDC149	0	0.509851	0.261	0.91	0
EPB41L4B	0	0.472254	0.211	0.784	0
FLRT2	0	-0.733162	0.48	0.129	0
PGM2L1	0	-1.43677	0.495	0.167	0
GPC1	0	-1.32621	0.546	0.204	0
RAPGEF5	0	-1.71038	0.308	0.25	0
CTNNA3	0	0.445614	0.172	0.358	0
SEMA3F	0	-1.04306	0.998	0.859	0
EZR	0	-1.73502	0.675	0.251	0
SKAP2	0	-0.48177	0.978	0.83	0
ETNK2	0	0.634422	0.27	0.777	0
EIF5A2	0	-1.64398	0.779	0.19	0
FZD6	0	0.451326	0.248	0.534	0
SH3KBP1	0	-0.277651	0.964	0.904	0
SUCLG2	0	0.378352	0.167	0.161	0
ANKS1B	0	0.280117	0.621	0.991	0
LRIG1	0	0.654816	0.229	0.595	0
CEP128	0	0.482628	0.197	0.95	0
FLRT3	0	-0.706506	0.995	0.266	0
PLXDC2	0	0.393501	0.246	0.969	0
RFX3	0	-0.832299	1	0.907	0
TMEM30A	0	-0.408217	0.993	0.823	0
RHOBTB3	0	0.314573	0.999	0.998	0
LIMA1	0	-1.04863	1	0.823	0
DUSP16	0	0.31367	0.366	0.981	0
PPP3CB	0	-0.650545	0.993	0.604	0
SREBF2	0	-1.65427	1	0.336	0
CAMK2D	0	-0.804271	0.952	0.991	0
DSE	0	0.46167	0.149	0.369	0
KIF27	0	0.423712	0.94	1	0
ASAP2	0	-1.27201	0.495	0.225	0
JAKMIP2	0	-0.858279	0.441	0.174	0
HEPH	0	-0.622203	0.987	0.175	0
TMCC2	0	-0.816317	0.783	0.236	0
SERINC4	0	-1.02753	0.806	0.327	0
KCNH6	0	-1.05179	0.999	0.837	0
CDR2	0	-0.366058	0.906	0.23	0
NRG3	0	0.259452	0.276	0.833	0
TTL	0	0.312166	0.236	0.424	0
BVES	0	0.479609	0.169	0.787	0
AASS	0	0.697487	0.23	0.737	0
SLC45A1	0	-0.624536	0.677	0.201	0
PLEKHG1	0	-1.55894	0.543	0.226	0
GPR85	0	-0.943254	0.504	0.204	0
CARHSP1	0	-1.06157	0.472	0.17	0
EPB41L1	0	0.801989	1	1	0
WNK2	0	-1.29907	0.981	0.485	0
SMS	0	-0.935641	1	0.992	0
PRKG2	0	-0.52984	0.932	0.515	0
SUSD4	0	-0.262495	0.918	0.967	0
ECT2	0	0.418479	1	1	0
GRB10	0	0.717055	0.873	0.999	0
TMEM41A	0	-0.883706	0.686	0.358	0
FBXO32	0	-1.542	0.978	0.578	0
ETV5	0	-1.53117	0.876	0.216	0
GLRX2	0	-0.596096	0.893	0.589	0
RASGEF1A	0	0.291758	0.191	0.586	0
STARD13	0	0.28701	0.249	0.325	0
OXR1	0	-0.276713	0.938	0.984	0
PLBD2	0	-1.21738	0.436	0.21	0
PTP4A3	0	-1.07229	1	0.944	0
AHI1	0	0.393959	0.896	1	0
ITPRIPL2	0	-0.74608	0.485	0.248	0
ARHGEF37	0	0.459425	0.162	0.233	0
ELK4	0	-1.08547	0.898	0.449	0
SEMA7A	0	-0.364038	0.983	0.885	0
RHOBTB1	0	0.890433	0.838	0.994	0
PTPN3	0	0.488848	0.247	0.644	0
CREG2	0	-0.719805	0.672	0.179	0
SLC17A5	0	-0.40367	0.995	0.861	0
JAZF1	0	0.399229	0.21	0.627	0
CSPP1	0	-0.297736	0.959	1	0
SYT14	0	-0.696518	0.873	0.262	0
TMEM229B	0	-1.41751	0.724	0.193	0
SLC25A40	0	0.681883	0.255	0.999	0
PSD2	0	-1.17925	0.626	0.174	0
PIM3	0	-1.32023	0.551	0.277	0
EEPD1	0	-0.940732	0.976	0.28	0
SH3GL2	0	0.58853	0.927	1	0
TRIM71	0	-0.46209	0.473	0.229	0
BCO2	0	-0.619493	0.551	0.235	0
PLCD3	0	0.502454	0.256	0.9	0
CAMK1	0	-1.10108	0.728	0.172	0
OTUD1	0	-1.09109	1	0.326	0
SMAD6	0	-0.371562	0.451	0.223	0
PCYOX1L	0	-0.836169	0.894	0.241	0
DGKI	0	-0.86015	0.329	0.139	0
SLC7A1	0	0.444123	0.195	0.333	0
IGDCC3	0	0.352655	0.2	0.444	0
GABRG2	0	-0.315286	0.749	0.949	0
PARD6A	0	-0.838425	0.992	0.588	0
GALNT7	0	-1.34327	0.84	0.255	0
IGF2BP3	0	-1.02716	0.525	0.114	0
DZIP1	0	-1.22633	0.471	0.161	0
CCDC15	0	0.420874	0.149	0.248	0
DUSP5	0	-0.846052	0.95	0.197	0
VPS33A	0	-0.665914	0.962	0.696	0
SLC38A2	0	-0.687524	0.879	0.377	0
SLC9A3R1	0	-1.56407	0.84	0.289	0
LYAR	0	-0.917174	0.987	0.434	0
TRMT13	0	0.543344	0.226	0.643	0
CAMSAP1	0	0.403877	0.998	1	0
CTNNA1	0	-1.27779	0.974	0.402	0
GOLGA2	0	-0.776285	0.997	0.566	0
VPS36	0	-0.393974	0.998	0.761	0
MMD	0	-1.22452	0.578	0.177	0
MAP2K6	0	0.275957	0.383	0.987	0
MRAS	0	-0.995657	0.75	0.296	0
L3MBTL3	0	0.624291	0.265	0.426	0
KCTD20	0	-1.42395	0.98	0.197	0
EFNB1	0	-0.931532	0.676	0.204	0
ASPA	0	-1.51293	0.777	0.23	0
RGS12	0	-0.470123	0.993	0.816	0
NAV2	0	-1.48544	0.458	0.252	0
VASH1	0	-0.376831	0.998	0.903	0
UBE4A	0	-0.929545	1	0.886	0
CCDC60	0	0.605116	0.2	0.449	0
GAB3	0	-1.00045	0.545	0.204	0
CNKSR2	0	-0.277634	0.996	0.975	0
CCDC88C	0	-1.4343	0.398	0.184	0
PRRG1	0	-1.01058	0.182	0.217	0
DSG2	0	0.398763	0.226	0.37	0
STRA6	0	-0.871291	0.162	0.103	0
RHBDF2	0	0.276222	0.18	0.67	0
BCOR	0	-0.811038	0.996	0.626	0
AP3M1	0	-0.604146	0.428	0.181	0
TRIM65	0	-0.413985	0.446	0.1	0
ZNRF1	0	-1.28792	0.4	0.214	0
RIPK2	0	0.276887	0.177	0.608	0
SLC1A4	0	-1.31299	0.974	0.469	0
RTTN	0	0.46794	0.567	0.996	0
RBBP8	0	0.679341	0.311	0.92	0
SCEL	0	0.507958	0.149	0.566	0
PLEKHD1	0	0.690029	0.24	0.414	0
PAPPA	0	-1.60862	0.477	0.261	0
SMTNL2	0	-0.322303	0.454	0.151	0
PACRG	0	0.58191	0.319	0.955	0
MCL1	0	-0.871471	0.68	0.33	0
RLIM	0	-0.938585	0.995	0.714	0
WSCD1	0	-0.343558	0.995	0.937	0
GAB2	0	0.627395	0.29	0.757	0
CCDC34	0	-0.540669	0.972	0.634	0
RNF150	0	-1.28624	1	0.848	0
ALAS1	0	-1.40603	0.345	0.214	0
ABHD12B	0	-0.727848	0.889	0.38	0
PRCP	0	0.257994	0.277	0.859	0
AP3B2	0	-1.49559	0.918	0.278	0
TMEM159	0	-0.381245	0.968	0.666	0
DCBLD1	0	-0.353467	0.714	0.302	0
BRWD3	0	-1.56336	0.828	0.21	0
RPGRIP1L	0	0.544089	0.271	0.28	0
ITPK1	0	-0.599497	0.676	0.288	0
PACSIN3	0	-0.693185	0.428	0.103	0
RALB	0	-0.691285	0.819	0.377	0
PIK3CG	0	-0.851586	0.511	0.137	0
SPECC1	0	0.560073	0.527	0.998	0
ENOX2	0	-1.01584	0.395	0.177	0
ZADH2	0	-0.284747	0.998	0.969	0
DCT	0	-0.573458	0.726	0.088	0
DNMBP	0	0.84613	0.306	0.979	0
GAN	0	0.499936	0.293	0.925	0
LRRC6	0	-0.715237	0.841	0.425	0
ARHGAP40	0	-0.357166	0.376	0.169	0
TET2	0	-1.50221	0.839	0.317	0
EEF1E1	0	-1.12903	0.997	0.505	0
HIF1AN	0	-0.382197	0.477	0.86	0
SPATA20	0	-0.642816	0.631	0.217	0
UBE3C	0	-0.631405	0.951	0.676	0
HDX	0	-0.351985	0.507	0.193	0
HESX1	0	-0.463966	0.321	0.282	0
PITPNM3	0	-0.511007	0.577	0.177	0
SMPD3	0	-1.26176	0.533	0.197	0
SLC43A3	0	-1.49369	0.369	0.212	0
PIGC	0	-0.733382	0.515	0.195	0
MB21D2	0	-0.717374	0.989	0.904	0
ACAA1	0	-0.676937	1	0.8	0
ACAA2	0	-0.338527	0.893	0.415	0
MED12L	0	-0.710201	0.355	0.215	0
SPIRE2	0	-1.22081	0.721	0.21	0
LIX1	0	0.311544	0.139	0.337	0
ZMAT3	0	-0.532708	0.998	0.964	0
FBXW2	0	-0.496814	0.952	0.633	0
EXOC6	0	-0.278975	1	0.873	0
BBS10	0	-0.380323	0.993	0.722	0
SETD7	0	-1.63779	0.851	0.318	0
CANX	0	-1.57931	1	0.998	0
GJA10	0	0.281184	0.245	0.255	0
LIMS1	0	0.748614	0.24	0.517	0
INVS	0	0.655206	0.358	0.923	0
SEMA4D	0	-0.638762	0.622	0.316	0
IRS2	0	-0.766528	0.999	0.996	0
FBXO47	0	0.300844	0.131	0.282	0
DOCK3	0	-1.92106	0.916	0.287	0
ARHGAP19	0	0.304966	0.189	0.185	0
DRP2	0	-0.401598	0.429	0.116	0
SEMA6C	0	-1.09651	0.611	0.175	0
DTX4	0	-0.860907	0.73	0.131	0
IDH2	0	-1.12355	0.893	0.224	0
PCYT1B	0	-1.05045	0.511	0.225	0
IFT88	0	-0.604962	0.981	0.712	0
NR6A1	0	-1.21484	0.934	0.377	0
ADA	0	-0.755999	0.246	0.116	0
PHKA1	0	0.64826	0.306	0.98	0
SNX9	0	-0.650411	0.957	0.351	0
IGSF9B	0	-1.97052	0.34	0.243	0
GANC	0	-0.459007	0.693	0.315	0
PHKB	0	0.363364	0.309	0.9	0
CEP192	0	-0.677771	1	0.986	0
LYSMD2	0	-0.827796	0.984	0.411	0
SLC6A4	0	0.65332	0.203	0.521	0
ATP13A3	0	-0.900976	0.974	0.622	0
CREM	0	0.568301	0.393	0.916	0
TOP3B	0	-0.467729	0.859	0.298	0
POLE2	0	-0.587511	0.345	0.228	0
POP1	0	0.426047	0.298	0.952	0
KIF9	0	0.433804	0.996	0.996	0
SLC29A1	0	-1.31787	0.958	0.306	0
TRIM3	0	-1.31052	0.91	0.269	0
PIK3R2	0	-1.7727	0.759	0.276	0
LCORL	0	-1.25601	0.981	0.243	0
DLGAP3	0	0.453187	0.216	0.801	0
DIP2A	0	-0.536067	0.971	0.409	0
MRPS30	0	-0.604859	0.98	0.736	0
RGMB	0	-0.31118	0.884	0.353	0
NPHP4	0	-1.1499	0.815	0.234	0
IRAK2	0	-0.382315	0.117	0.338	0
PSMA6	0	-1.20762	1	0.677	0
TOPORS	0	-0.554283	0.993	0.78	0
MRPL2	0	-1.82747	0.996	0.382	0
AHCY	0	-1.51531	0.699	0.321	0
KBTBD3	0	-0.532965	0.947	0.75	0
STARD4	0	-0.950272	0.807	0.17	0
CDK10	0	-0.5372	0.995	0.907	0
FBXO31	0	-0.800537	0.99	0.796	0
INPP5E	0	-1.24581	0.988	0.481	0
DENND2D	0	0.8268	0.271	0.438	0
ZBTB46	0	-0.862617	0.612	0.2	0
PAPSS1	0	0.29157	0.644	0.99	0
TRIM66	0	0.446379	0.178	0.726	0
RAD50	0	-0.423034	0.987	0.737	0
CEP63	0	0.46259	0.246	0.65	0
DCTN2	0	-1.63293	1	0.953	0
ACAD9	0	-0.539492	0.431	0.152	0
TRIM47	0	-0.467812	0.34	0.196	0
BAG2	0	-0.727937	0.955	0.591	0
NAAA	0	0.484602	0.522	0.968	0
AARS2	0	-0.421849	0.937	0.538	0
TRAPPC10	0	-1.28456	0.989	0.356	0
SEC24D	0	0.29235	0.802	1	0
CD5	0	-1.32358	0.356	0.165	0
SLC4A2	0	-0.560658	0.919	0.463	0
ABHD5	0	-1.0255	0.619	0.166	0
SLC46A3	0	0.338394	0.256	0.864	0
CWC25	0	-0.908999	0.963	0.377	0
NAV1	0	-1.59267	0.44	0.197	0
KCTD10	0	-1.41303	0.903	0.306	0
DBF4	0	-0.858419	0.743	0.158	0
FBF1	0	-0.677542	0.615	0.121	0
SMARCA1	0	-0.808669	0.983	0.528	0
RBM34	0	-0.978642	0.599	0.131	0
WDR37	0	-0.25449	0.959	0.909	0
RBM11	0	0.399183	0.207	0.642	0
RNF123	0	-0.966035	0.925	0.29	0
EXOSC10	0	-0.56701	0.484	0.226	0
BOD1	0	-1.10675	0.856	0.247	0
FBXL14	0	-0.645479	0.949	0.644	0
PEMT	0	-0.729275	0.943	0.329	0
SSH1	0	0.36376	0.301	0.882	0
SPEG	0	-1.66174	0.429	0.201	0
DIXDC1	0	-0.792553	0.986	0.831	0
RAP1GAP2	0	-1.12335	0.98	0.316	0
ARHGEF33	0	0.54747	0.496	1	0
TCF20	0	-1.08215	0.995	0.624	0
EVPL	0	-0.463223	0.359	0.131	0
KLF11	0	-0.643097	0.989	0.65	0
TAF2	0	-1.03045	0.94	0.361	0
BIVM	0	-0.542818	0.843	0.406	0
PARP3	0	-0.339102	0.621	0.207	0
DCTD	0	0.371075	0.248	0.547	0
SLC16A9	0	-0.264475	0.468	0.104	0
HEMK1	0	-0.724895	0.935	0.498	0
PATL1	0	0.575779	0.498	0.995	0
FASTK	0	-1.09693	0.969	0.313	0
VRK1	0	-0.719043	0.935	0.64	0
WFIKKN1	0	-0.290481	0.196	0.091	0
FAM122B	0	-1.04047	0.504	0.225	0
YOD1	0	-0.388084	0.736	0.286	0
INTS2	0	0.413561	0.329	0.96	0
CLPTM1L	0	-1.04911	0.875	0.434	0
RPAP3	0	-1.02121	0.917	0.355	0
IFNGR2	0	-0.570877	0.571	0.9	0
B4GALT2	0	-0.829582	0.929	0.241	0
MYCBP	0	-1.56599	0.568	0.252	0
OGFR	0	-1.14918	0.998	0.555	0
ELMOD2	0	-1.04403	0.774	0.299	0
DIS3	0	-0.490894	0.867	0.391	0
HIVEP1	0	-0.857166	0.557	0.144	0
IMPACT	0	-0.372733	0.884	0.393	0
GFM1	0	-1.15902	0.951	0.259	0
RNF141	0	-0.690974	1	0.997	0
PDS5B	0	-1.16587	0.993	0.524	0
SLC38A6	0	0.418361	0.196	0.416	0
ATG14	0	0.545406	0.404	0.965	0
RNF44	0	-1.50196	0.411	0.242	0
EXOC7	0	-0.963955	0.995	0.513	0
GTPBP4	0	-1.00692	0.967	0.465	0
BCR	0	-1.1118	0.564	0.23	0
CHERP	0	-0.720579	0.991	0.516	0
OTUD6B	0	-1.44899	0.755	0.175	0
SHC2	0	-0.506594	0.53	0.314	0
SFXN4	0	-0.549739	0.366	0.17	0
COMMD2	0	-1.06195	0.711	0.177	0
UGGT2	0	0.427165	0.243	0.292	0
RNF168	0	0.279336	0.256	0.85	0
PLRG1	0	-1.07636	0.989	0.784	0
SIRT7	0	-0.81005	0.876	0.3	0
SMUG1	0	-0.829791	0.372	0.18	0
COMMD8	0	-0.635735	0.989	0.784	0
CCND3	0	-0.343079	0.993	0.879	0
STRN	0	-0.868942	0.778	0.232	0
TATDN1	0	-0.304656	1	0.854	0
AUH	0	-1.29647	1	0.639	0
MARS2	0	-0.402788	0.88	0.4	0
HCFC2	0	-1.0459	0.702	0.275	0
WDYHV1	0	-0.768756	0.653	0.281	0
ZNF711	0	-1.53221	0.246	0.151	0
LZTFL1	0	-0.679299	0.902	0.403	0
CLCN7	0	-0.42239	0.995	0.795	0
IMP4	0	-0.795191	0.864	0.483	0
NFIL3	0	-1.11253	0.607	0.182	0
PEX7	0	0.520421	0.286	0.88	0
POLE3	0	-0.689934	0.993	0.56	0
MED20	0	-0.933537	0.983	0.466	0
HPS3	0	-0.673102	0.226	0.099	0
CHST12	0	0.429713	0.205	0.286	0
KCTD7	0	-0.251709	1	0.974	0
L3MBTL2	0	-0.257979	0.997	0.931	0
ECD	0	-0.7166	0.936	0.358	0
GGA1	0	-0.879644	0.818	0.435	0
CHUK	0	-0.619987	0.957	0.391	0
RRN3	0	-0.418763	0.981	0.542	0
PYGO1	0	0.562922	0.19	0.525	0
PHTF2	0	-0.512893	0.994	0.802	0
SESTD1	0	-1.04228	0.99	0.471	0
USP19	0	-1.4369	0.928	0.275	0
ANAPC7	0	-0.605569	0.98	0.316	0
LIN52	0	-0.758231	0.928	0.435	0
DHX38	0	-0.757233	0.986	0.727	0
SFT2D2	0	-0.499719	0.541	0.209	0
KIF13A	0	-0.308156	0.979	0.959	0
RAD17	0	-0.583853	0.997	0.782	0
CAT	0	-0.652155	0.701	0.259	0
RAD54L2	0	-0.785455	0.973	0.517	0
ARID3A	0	-1.17621	0.243	0.187	0
BRF1	0	-0.818246	0.988	0.802	0
HERC3	0	-0.764827	1	0.981	0
GORAB	0	0.469923	0.365	0.998	0
TRNT1	0	-0.798446	0.819	0.322	0
RBM19	0	-0.473702	0.605	0.289	0
NFKB1	0	0.617612	0.272	0.922	0
TTC4	0	-0.556955	0.949	0.443	0
PHKA2	0	-0.977307	0.952	0.478	0
DOLK	0	-0.380588	0.977	0.659	0
AP1AR	0	0.479496	0.266	0.608	0
SLC16A12	0	-0.293296	0.244	0.265	0
TUBA8	0	0.318901	0.2	0.565	0
UBE2V2	0	-1.26377	1	0.865	0
LAMP2	0	-0.635741	0.869	0.553	0
CLGN	0	-1.04939	1	0.637	0
EIF4EBP1	0	-1.67513	0.434	0.246	0
ERAP1	0	0.405397	0.159	0.434	0
PRIM2	0	0.504563	0.19	0.738	0
CD47	0	-0.579344	0.91	0.917	0
SREBF1	0	-0.934351	0.249	0.172	0
BMX	0	0.455365	0.12	0.193	0
TSPO	0	-1.14804	0.806	0.158	0
CHIC1	0	0.697364	0.324	0.889	0
PPAT	0	0.641233	0.243	0.578	0
DCP1B	0	0.368741	0.281	0.637	0
ZNHIT6	0	-0.355873	0.921	0.374	0
RASSF7	0	0.821289	0.217	0.882	0
ARNTL2	0	-1.10574	0.116	0.135	0
NUDT12	0	0.77829	0.528	0.997	0
PSMG3	0	-1.13178	0.99	0.571	0
IPP	0	0.344567	0.191	0.615	0
SLC4A10	5.90022e-308	-0.914881	0.255	0.161	1.77006e-304
PXN	1.52802e-307	0.854506	0.426	0.988	4.58407e-304
PLA2G6	2.5905e-307	0.344386	0.256	0.524	7.77151e-304
ITM2A	2.76895e-307	-0.587297	0.46	0.712	8.30686e-304
HIC2	1.79944e-306	-1.03131	0.67	0.325	5.39832e-303
EFHC1	5.5525e-306	0.733996	0.425	0.96	1.66575e-302
CHST14	2.82605e-305	-0.948212	0.473	0.279	8.47815e-302
CHN2	9.72056e-305	-0.854116	0.998	0.983	2.91617e-301
ITGAV	1.03665e-304	0.931897	0.436	0.995	3.10994e-301
PDE6H	6.04547e-304	1.16496	1	1	1.81364e-300
OSTF1	4.99283e-300	0.784763	0.736	1	1.49785e-296
GRM8	2.21644e-299	-1.04797	0.387	0.2	6.64932e-296
MRPL38	2.47896e-299	-0.793399	0.974	0.747	7.43689e-296
ACOT7	5.72159e-299	-0.497304	1	0.998	1.71648e-295
PDSS2	5.80729e-299	-0.445508	0.22	0.122	1.74219e-295
SOS2	1.05977e-298	-0.744782	0.958	0.718	3.1793e-295
NR4A2	8.86325e-297	0.475756	0.744	0.988	2.65897e-293
ARHGAP10	1.07015e-296	-0.746277	0.808	0.437	3.21044e-293
PPFIBP2	1.24765e-296	0.67626	0.258	0.186	3.74294e-293
AKT3	1.12746e-295	-1.00176	0.845	0.622	3.38238e-292
JAKMIP1	1.46106e-294	-1.79209	0.993	0.572	4.38319e-291
ZNF804A	3.20747e-293	-1.50658	0.477	0.288	9.62242e-290
HLCS	1.74445e-292	0.331352	0.295	0.533	5.23336e-289
ZBTB2	2.03754e-292	-0.337516	0.873	0.714	6.11263e-289
SEMA3C	2.17726e-291	0.258442	1	0.998	6.53177e-288
ZNRF3	2.31972e-290	0.355703	0.299	0.581	6.95915e-287
ZBTB40	3.72554e-289	0.819206	0.355	0.908	1.11766e-285
TNFRSF9	4.71651e-289	-0.481244	0.306	0.272	1.41495e-285
PDXK	2.73524e-287	-0.451873	0.428	0.769	8.20571e-284
SLCO5A1	4.38433e-286	0.353894	0.258	0.468	1.3153e-282
EFNB2	1.7292e-285	0.806996	0.305	0.924	5.18759e-282
ACTN2	4.2913e-285	-1.42251	0.471	0.292	1.28739e-281
MPP3	2.32097e-284	-0.392152	0.493	0.272	6.9629e-281
DCLK2	1.09823e-281	-1.2482	0.273	0.293	3.29468e-278
ITPKB	7.01924e-281	0.426259	0.222	0.442	2.10577e-277
LRFN2	8.07041e-281	-0.351164	0.867	0.95	2.42112e-277
WDR75	1.42117e-280	0.270505	0.594	0.264	4.26352e-277
SH3BGRL	1.46813e-280	-0.326144	0.992	0.811	4.40438e-277
TRPM1	1.65394e-280	-1.17759	0.356	0.221	4.96182e-277
TEX2	6.57905e-280	-0.455355	0.819	0.463	1.97372e-276
CRYZL1	1.13504e-279	-0.682284	0.926	0.62	3.40511e-276
FRYL	5.05346e-279	-0.370534	0.834	0.859	1.51604e-275
CTTNBP2	7.79233e-279	-0.29132	0.823	0.538	2.3377e-275
PRKCI	8.19777e-279	-0.678856	0.965	0.753	2.45933e-275
FBXO15	1.72001e-278	0.940005	0.303	0.609	5.16003e-275
DNAJA4	1.08302e-276	-0.692193	0.942	0.735	3.24907e-273
SERPING1	2.5118e-276	-0.799203	0.601	0.369	7.5354e-273
PTCH1	3.00527e-276	-0.37053	0.859	0.572	9.0158e-273
TAF11	2.78736e-275	-0.334626	0.424	0.785	8.36207e-272
HSD11B2	3.39505e-275	-0.305208	0.793	0.462	1.01852e-271
PIK3C2B	1.02541e-274	-0.596278	0.133	0.419	3.07623e-271
BEST3	5.50526e-274	0.787565	0.304	0.584	1.65158e-270
TTPAL	5.69189e-274	-0.438108	0.808	0.425	1.70757e-270
RBKS	5.80248e-274	0.385501	0.355	0.826	1.74074e-270
RBMS1	1.09688e-272	0.432053	0.26	0.359	3.29063e-269
NEXN	3.65894e-271	1.01437	0.304	0.576	1.09768e-267
SYT17	1.09744e-270	-0.521506	0.24	0.287	3.29231e-267
UBE2F	2.003e-269	-0.611322	0.747	0.451	6.009e-266
PROS1	9.76065e-269	-0.264779	0.239	0.197	2.9282e-265
FAM126B	1.6922e-268	0.308558	0.426	0.898	5.07661e-265
TBCK	6.16108e-268	0.286957	0.306	0.619	1.84832e-264
ASXL3	8.62755e-268	-0.607056	0.506	0.316	2.58827e-264
SNX30	1.25151e-267	-0.310056	0.788	0.507	3.75452e-264
SLC1A3	1.30526e-267	-0.903755	0.708	0.368	3.91578e-264
IFRD1	1.34069e-267	-0.643067	0.917	0.634	4.02208e-264
USP40	1.26887e-266	0.376447	0.325	0.644	3.8066e-263
SEMA4B	3.00703e-266	-0.338707	0.402	0.246	9.02108e-263
CNTN2	3.85042e-266	-1.62006	0.876	0.351	1.15513e-262
ZPBP	1.65541e-265	0.336225	0.461	0.913	4.96623e-262
CSMD3	3.06128e-265	0.269926	0.343	0.701	9.18383e-262
TMOD1	4.76671e-265	-0.524948	0.641	0.322	1.43001e-261
TBC1D30	5.73151e-264	-0.654134	0.387	0.236	1.71945e-260
PTPRT	1.81866e-263	0.518176	0.292	0.34	5.45599e-260
CDK5	7.25005e-262	0.546611	0.582	0.962	2.17501e-258
RNF144B	2.51511e-261	0.845655	0.295	0.198	7.54533e-258
NR2F2	5.3716e-261	-0.343925	0.671	0.353	1.61148e-257
SOX11	6.43591e-261	-0.382641	0.546	0.296	1.93077e-257
CASKIN2	2.25902e-260	-0.349005	0.411	0.15	6.77707e-257
TWISTNB	4.53409e-260	-0.324106	0.989	0.935	1.36023e-256
DNAJC24	9.03922e-260	0.266997	0.308	0.675	2.71177e-256
WDR47	3.2635e-259	1.23945	0.998	0.999	9.79051e-256
HEY1	1.91964e-258	-0.364223	0.612	0.344	5.75893e-255
ARMC7	5.13149e-258	-0.538392	0.522	0.295	1.53945e-254
RRAD	1.16378e-257	0.725391	0.329	0.749	3.49135e-254
CSRNP3	2.54934e-257	-0.52091	0.574	0.928	7.64801e-254
SH3D19	3.13868e-257	0.478799	0.311	0.593	9.41605e-254
PIGZ	3.38878e-257	-0.267162	0.553	0.324	1.01663e-253
PRDM5	4.52863e-257	0.849442	0.308	0.46	1.35859e-253
PREPL	6.50086e-257	0.364159	0.496	0.99	1.95026e-253
TMEM138	2.88684e-256	-1.07301	0.891	0.346	8.66052e-253
ENO2	1.74551e-254	-1.27482	1	1	5.23652e-251
LRRC4C	2.11342e-252	-1.18607	0.61	0.358	6.34026e-249
PIK3CB	2.18013e-252	0.530154	0.438	0.929	6.5404e-249
SLC4A4	1.42381e-251	-0.754928	0.72	0.308	4.27144e-248
OSBPL9	1.99951e-251	-0.924277	0.987	0.811	5.99853e-248
MBNL3	2.75787e-251	-1.72968	0.485	0.311	8.27362e-248
DNAJC11	3.46932e-251	0.354686	0.314	0.69	1.0408e-247
SIPA1L2	4.85734e-250	-0.90173	0.36	0.204	1.4572e-246
CRABP1	3.5523e-249	-0.763117	0.985	0.907	1.06569e-245
TBX5	5.07398e-249	0.382575	0.312	0.469	1.52219e-245
FAN1	4.76155e-247	-0.752314	0.929	0.611	1.42847e-243
SPTBN1	6.74019e-246	-0.757007	0.992	0.886	2.02206e-242
SLC20A2	2.65679e-245	0.362744	0.302	0.613	7.97037e-242
EXOSC9	8.28579e-245	-0.411433	0.871	0.532	2.48574e-241
KCNA3	9.95411e-242	-0.537214	0.387	0.275	2.98623e-238
ROBO1	2.45499e-240	-0.837368	0.327	0.172	7.36498e-237
TYRO3	9.23829e-240	0.318254	0.22	0.216	2.77149e-236
TLL1	3.20851e-239	-2.10603	0.206	0.302	9.62553e-236
BACH2	3.47307e-239	-0.596201	0.273	0.177	1.04192e-235
SNCG	3.67893e-239	0.561988	1	1	1.10368e-235
GABRB3	5.817e-239	0.681466	0.45	0.936	1.7451e-235
ANK1	2.23304e-238	0.434937	0.262	0.38	6.69911e-235
MSRB3	3.15143e-238	-0.453272	0.679	0.304	9.45429e-235
SPTY2D1	2.22417e-237	-1.03114	0.839	0.451	6.6725e-234
CRYL1	2.39531e-237	0.346175	0.312	0.502	7.18594e-234
SLC10A7	2.8503e-236	0.690934	0.296	0.268	8.5509e-233
MAP1A	5.25382e-235	-1.44276	0.877	0.332	1.57614e-231
SAMD4A	9.64615e-235	-0.313622	0.412	0.265	2.89384e-231
DYNLT3	1.30779e-234	-0.987496	0.427	0.227	3.92336e-231
MIPEP	1.72577e-234	0.338194	0.319	0.507	5.1773e-231
RAB6A	8.6362e-233	-1.68932	0.996	0.365	2.59086e-229
ECI2	9.82369e-233	-0.255618	0.622	0.35	2.94711e-229
RAI2	1.52429e-232	-1.96251	0.633	0.319	4.57287e-229
ALDOC	3.75998e-230	-1.06863	1	0.999	1.12799e-226
SPON2	4.03161e-229	-1.32806	1	0.939	1.20948e-225
RTN4R	6.9224e-229	-0.707281	0.785	0.467	2.07672e-225
USP13	8.36674e-229	0.707232	0.345	0.886	2.51002e-225
ANKRD17	9.72671e-229	-0.664592	0.814	0.799	2.91801e-225
NPHP1	1.58759e-228	-0.567811	0.469	0.232	4.76277e-225
AP1S2	6.03056e-228	-1.01452	1	0.932	1.80917e-224
KLHDC8A	1.17903e-227	-0.490207	0.673	0.802	3.53709e-224
SMG5	1.97773e-227	-0.87959	0.902	0.676	5.9332e-224
CDC14B	3.34988e-226	0.314037	0.22	0.267	1.00496e-222
ADARB1	4.55295e-226	0.406291	0.409	0.789	1.36588e-222
CBFA2T3	2.06388e-225	-1.22758	0.775	0.365	6.19164e-222
ST8SIA1	1.64656e-224	0.98196	0.45	0.867	4.93968e-221
REXO2	1.62437e-223	-1.11449	0.558	0.326	4.8731e-220
RALGPS2	2.99921e-223	-0.532921	0.798	0.515	8.99763e-220
METTL21A	4.19584e-223	0.571815	0.377	0.918	1.25875e-219
TPK1	2.23679e-222	0.328038	0.315	0.293	6.71036e-219
ISLR2	2.93534e-222	-0.365289	0.463	0.331	8.80603e-219
IFT80	3.34114e-221	-0.514966	0.299	0.407	1.00234e-217
CA14	2.89014e-220	-0.472073	0.77	0.414	8.67041e-217
HOMER1	4.55849e-218	-0.528602	0.623	0.342	1.36755e-214
REL	4.85109e-218	0.464975	0.316	0.608	1.45533e-214
PARP12	5.37524e-217	-0.312509	0.972	0.842	1.61257e-213
RUNX1T1	1.2629e-215	-1.00994	0.206	0.433	3.7887e-212
GTF2H2	3.29245e-215	-0.55914	0.596	0.32	9.87734e-212
ENPP2	3.84643e-215	0.250433	0.298	0.436	1.15393e-211
TIPARP	4.42822e-215	-0.433473	0.873	0.644	1.32847e-211
FGFR1OP	1.55506e-214	0.577417	0.484	0.896	4.66518e-211
ACSS2	8.63133e-214	0.59633	0.536	0.963	2.5894e-210
MFAP3	1.12397e-213	-0.663661	0.398	0.192	3.37191e-210
DPYSL2	7.29087e-213	-0.716639	0.885	0.461	2.18726e-209
NFE2L1	1.98033e-212	-0.62993	0.951	0.793	5.94099e-209
FBXO9	3.23751e-212	-0.642742	0.93	0.706	9.71254e-209
RNF169	3.27164e-212	0.387042	0.321	0.58	9.81492e-209
RPF2	3.4974e-212	-0.823153	0.886	0.508	1.04922e-208
DCX	3.15154e-211	-0.646414	0.204	0.24	9.45461e-208
MCAT	4.33089e-209	-0.371684	0.983	0.891	1.29927e-205
SOD2	1.6048e-207	-0.878195	0.956	0.745	4.8144e-204
DPYSL3	1.97015e-207	-1.16379	1	0.997	5.91045e-204
SUV39H1	2.15415e-207	-0.801732	0.544	0.679	6.46245e-204
GOT2	4.40567e-206	0.85589	0.808	1	1.3217e-202
DACT2	5.44553e-206	-0.326728	0.544	0.355	1.63366e-202
PARD3B	1.09756e-205	0.278538	0.335	0.43	3.29269e-202
EDEM3	2.40147e-205	0.333605	0.323	0.681	7.20442e-202
CYGB	9.08415e-205	0.745648	0.994	1	2.72524e-201
TLE1	2.5168e-204	0.628557	0.323	0.458	7.5504e-201
IL1RAPL2	3.04081e-204	-0.362577	0.848	0.76	9.12242e-201
MRPS27	3.9674e-204	0.376385	0.406	0.935	1.19022e-200
DHRS3	1.27424e-203	-1.44806	0.987	0.342	3.82272e-200
CAPN2	2.70224e-203	0.319122	0.447	0.774	8.10672e-200
NPC2	3.45835e-203	-0.497503	0.991	0.918	1.0375e-199
SMAP2	5.84639e-203	-0.410033	0.964	0.869	1.75392e-199
REXO1	3.67388e-202	-1.23052	0.772	0.418	1.10216e-198
SCRN3	4.97781e-200	0.252357	0.216	0.065	1.49334e-196
LRIT1	4.75336e-197	-1.09248	0.244	0.328	1.42601e-193
ZNF804B	1.9939e-196	-1.15955	0.225	0.254	5.98171e-193
REEP6	1.14457e-195	-0.2674	0.641	0.373	3.4337e-192
ST6GAL2	1.53651e-195	-0.466181	0.807	0.772	4.60952e-192
KLHL29	1.88674e-195	-0.843358	0.835	0.49	5.66022e-192
TAC1	7.01201e-195	-0.326979	0.774	0.8	2.1036e-191
FANCM	1.55336e-194	-0.673292	0.83	0.524	4.66008e-191
DCBLD2	1.83691e-193	-0.840781	0.489	0.301	5.51072e-190
WSCD2	2.92847e-193	-1.3883	0.512	0.354	8.78542e-190
SLC9A6	4.13782e-192	0.404277	0.68	0.968	1.24135e-188
NDUFS2	4.75142e-191	-1.2403	1	0.895	1.42543e-187
TM7SF3	2.06734e-190	0.898323	0.344	0.694	6.20203e-187
VPS8	8.90526e-190	0.255567	0.326	0.537	2.67158e-186
MLLT3	3.65214e-189	0.250646	0.823	0.995	1.09564e-185
SOCS5	4.16329e-189	0.25816	0.384	0.732	1.24899e-185
MVD	1.15332e-188	-0.41896	0.397	0.179	3.45996e-185
HPGD	2.14072e-187	-0.921435	0.545	0.341	6.42217e-184
TYMS	9.49537e-187	-0.426973	0.286	0.219	2.84861e-183
SEH1L	5.99197e-186	-0.826139	0.982	0.734	1.79759e-182
HIPK3	5.30824e-185	0.331918	0.436	0.868	1.59247e-181
FOS	1.54395e-184	-1.67591	1	0.999	4.63186e-181
SLC16A4	3.9175e-184	1.07158	0.338	0.23	1.17525e-180
UIMC1	6.83748e-183	-0.36946	0.889	0.786	2.05124e-179
ENDOD1	5.58819e-182	0.960793	0.345	0.793	1.67646e-178
DYRK2	1.07342e-181	-1.08068	0.968	0.679	3.22027e-178
MAP4K4	3.53013e-181	-1.46232	0.858	0.344	1.05904e-177
RERG	4.84494e-181	-0.83535	0.412	0.194	1.45348e-177
SPOCK3	2.21992e-180	-1.93696	0.839	0.405	6.65977e-177
CCDC112	9.65075e-180	0.551392	0.608	0.979	2.89522e-176
GABRB2	2.1813e-179	0.588692	0.891	0.952	6.5439e-176
CEP135	3.78053e-179	0.416389	0.821	1	1.13416e-175
HS3ST1	3.84224e-179	-1.11904	0.226	0.249	1.15267e-175
KCNC1	2.02527e-177	-0.317418	0.638	0.818	6.07582e-174
FAM160A2	3.15679e-177	-0.533573	0.487	0.267	9.47038e-174
TPST1	6.20745e-177	0.289867	0.278	0.31	1.86224e-173
ZFHX3	4.24229e-176	-0.288719	0.427	0.856	1.27269e-172
STARD3	3.37894e-174	-0.734853	0.894	0.504	1.01368e-170
ABCC5	5.87011e-172	-0.537769	0.996	0.989	1.76103e-168
UHRF2	1.83178e-170	-0.352479	0.369	0.67	5.49535e-167
MSI1	1.2069e-169	-0.599474	0.934	0.494	3.62071e-166
FRMPD1	1.44318e-169	1.10084	0.728	0.998	4.32954e-166
DDB2	1.85747e-169	-0.343304	0.446	0.289	5.57241e-166
RECK	1.34545e-168	-0.787247	0.271	0.18	4.03636e-165
TARBP1	4.26562e-168	-0.274775	0.278	0.541	1.27969e-164
PARD6B	2.00079e-167	1.00271	1	1	6.00238e-164
DOCK9	2.33695e-167	-0.314334	0.677	0.26	7.01085e-164
SLC15A4	8.86814e-167	0.311291	0.406	0.72	2.66044e-163
MTMR9	2.09008e-166	-0.559231	0.608	0.375	6.27024e-163
NQO1	4.06638e-166	-0.342138	0.58	0.722	1.21991e-162
DLC1	4.5332e-166	-0.775486	0.384	0.219	1.35996e-162
SMC4	4.76419e-166	0.311124	0.609	0.945	1.42926e-162
THRB	6.06682e-166	-0.711712	0.727	0.299	1.82005e-162
MMP9	9.90528e-166	0.427658	0.993	0.999	2.97158e-162
EXOC8	7.74349e-165	-0.320683	0.947	0.761	2.32305e-161
IGF2BP2	3.40941e-164	-1.50735	0.867	0.516	1.02282e-160
DPP8	2.06203e-163	0.307419	0.425	0.921	6.18609e-160
PCMTD2	2.48146e-163	0.430271	0.943	0.922	7.44437e-160
ARPC2	1.61416e-162	-0.362897	0.997	0.986	4.84248e-159
CDC42EP4	3.18523e-162	-0.67243	0.667	0.398	9.5557e-159
DNAJC10	8.26495e-162	0.386898	0.501	0.853	2.47949e-158
FMNL2	2.00447e-161	-1.72019	0.412	0.314	6.01342e-158
KCTD2	3.24838e-160	-0.47947	0.486	0.3	9.74515e-157
TAB3	1.78233e-159	-0.797396	0.459	0.251	5.34699e-156
MPP1	1.89086e-159	-0.659431	0.967	0.866	5.67259e-156
MTA3	8.92318e-157	-0.62546	0.692	0.435	2.67696e-153
CACNA2D4	1.14497e-156	-1.12201	0.971	0.355	3.43492e-153
PLCL2	1.24294e-156	-0.427494	0.821	0.492	3.72881e-153
MDM1	2.56728e-156	0.435213	0.59	0.978	7.70185e-153
CMC1	1.39721e-155	-0.469044	0.829	0.926	4.19164e-152
RYR2	5.35036e-155	0.803075	0.381	0.951	1.60511e-151
GDAP1	7.62993e-155	0.554188	0.996	1	2.28898e-151
GRIA4	4.65527e-153	-0.328435	0.328	0.554	1.39658e-149
CDH23	3.93763e-152	-0.602126	0.661	0.494	1.18129e-148
FBXO34	2.53482e-151	0.386308	0.466	0.823	7.60445e-148
CTNNA2	2.97709e-151	-0.545774	0.249	0.258	8.93128e-148
WDR31	4.30412e-151	0.428966	0.36	0.625	1.29124e-147
SERTAD2	1.25722e-150	-0.807447	0.976	0.76	3.77166e-147
ARMC9	2.46041e-150	1.13618	0.96	1	7.38123e-147
TBC1D16	2.75046e-150	-0.429315	0.573	0.397	8.25138e-147
CRMP1	2.00517e-149	-1.0636	0.45	0.271	6.01552e-146
PHTF1	1.48906e-147	0.674133	0.388	0.918	4.46719e-144
RNF19A	1.99848e-147	-0.873779	0.992	0.897	5.99545e-144
MYBPC1	2.11824e-147	-1.70537	0.768	0.359	6.35472e-144
ACLY	9.37025e-147	-0.705175	0.834	0.598	2.81107e-143
OXSM	2.55601e-146	0.348378	0.423	0.792	7.66804e-143
VCPIP1	2.18259e-145	0.32767	0.887	0.922	6.54777e-142
RPAP1	3.0414e-145	-0.265771	0.589	0.387	9.1242e-142
[truncated: 643 more rows]

## Sheet: TS-Chick-Horizontal-
	p_val	avg_log2FC	pct.1	pct.2	p_val_adj
[truncated: 1,521 more rows]

[truncated: 36 more sheets: TS-Chick-Bipolar-, TS-Chick-Amacrine-, TS-Human-Cone-, TS-Human-Bipolar-, TS-Human-Amacrine-, TS-Human-Rod-, TS-Human-RGC-, TS-Human-Muller-, TS-Human-Horizontal-, TS-Macaque-Cone-, TS-Macaque-Bipolar-, TS-Macaque-Amacrine-, TS-Macaque-Rod-, TS-Macaque-RGC-, TS-Macaque-Muller-, TS-Macaque-Horizontal-, TS-Mouse-Rod-, TS-Mouse-RGC-, TS-Mouse-Muller-, TS-Mouse-Horizontal- …]
