# Supplementary material for: Cellular Characterization and Interspecies Evolution of the Tree Shrew Retina across Postnatal Lifespan
Source: Research (Wash D C). 2024 Nov 21;7:0536. doi: 10.34133/research.0536 (PMC11579486; doi:10.34133/research.0536)
Supplement: Supplementary 1 — Figs. S1 to S10 Tables S1 to S12 [file research.0536.f1.zip › Supplementary Table 9.xlsx]

## Sheet: Sheet1
Age distribution of TS retina at different stages
Stages	Age (months)	Age (months)	Age (months)	Age (months)	Age (months)
Infancy	2.1	2.1	2.1	1.4	1.4
Mature	34.76	24.96	28.03	36	36
Senile	85.8	85.8	85.8	86.46	86.56
